# Supplementary material for: Local field potentials in the parietal reach region reveal mechanisms of bimanual coordination
Source: Nat Commun. 2021 May 4;12:2514. doi: 10.1038/s41467-021-22701-3 (PMC8096826; doi:10.1038/s41467-021-22701-3)
Supplement: Supplementary file 4 — Source Data [file 41467_2021_22701_MOESM4_ESM.zip]

Archive with 56 entries (55 files):
- AllFigureData/
- __MACOSX/._AllFigureData
- AllFigureData/Figure2c_Data.txt
- __MACOSX/AllFigureData/._Figure2c_Data.txt
- AllFigureData/FigureS9_Data.txt
- __MACOSX/AllFigureData/._FigureS9_Data.txt
- AllFigureData/FigureS10A_Data.txt
- __MACOSX/AllFigureData/._FigureS10A_Data.txt
- AllFigureData/FigureS8_MkZ_Data.txt
- __MACOSX/AllFigureData/._FigureS8_MkZ_Data.txt
- AllFigureData/FigureS3a_Data.txt
- __MACOSX/AllFigureData/._FigureS3a_Data.txt
- AllFigureData/FigureS5_Data.txt
- __MACOSX/AllFigureData/._FigureS5_Data.txt
- AllFigureData/FigureS4_Data.txt
- __MACOSX/AllFigureData/._FigureS4_Data.txt
- AllFigureData/FigureS10_Data.txt
- __MACOSX/AllFigureData/._FigureS10_Data.txt
- AllFigureData/FigureS11A_Data.txt
- __MACOSX/AllFigureData/._FigureS11A_Data.txt
- AllFigureData/Figure3A-B_Data.txt
- __MACOSX/AllFigureData/._Figure3A-B_Data.txt
- AllFigureData/FigureS7_MkT_Data.txt
- __MACOSX/AllFigureData/._FigureS7_MkT_Data.txt
- AllFigureData/FigureS2A_Data.txt
- __MACOSX/AllFigureData/._FigureS2A_Data.txt
- AllFigureData/FigureS12_Data.text
- __MACOSX/AllFigureData/._FigureS12_Data.text
- AllFigureData/FigureS3b_Data.txt
- __MACOSX/AllFigureData/._FigureS3b_Data.txt
- AllFigureData/Figure5c_Data.text
- __MACOSX/AllFigureData/._Figure5c_Data.text
- AllFigureData/FigureS10B_Data.txt
- __MACOSX/AllFigureData/._FigureS10B_Data.txt
- AllFigureData/FigureS10C_Data.txt
- __MACOSX/AllFigureData/._FigureS10C_Data.txt
- AllFigureData/Figure5f_Data.txt
- __MACOSX/AllFigureData/._Figure5f_Data.txt
- AllFigureData/Figure2_Data.txt
- __MACOSX/AllFigureData/._Figure2_Data.txt
- AllFigureData/FigureS7_MkZ_Data.txt
- __MACOSX/AllFigureData/._FigureS7_MkZ_Data.txt
- AllFigureData/FigureS2B_Data.txt
- __MACOSX/AllFigureData/._FigureS2B_Data.txt
- AllFigureData/FigureS2C_Data.txt
- __MACOSX/AllFigureData/._FigureS2C_Data.txt
- AllFigureData/FigureS13_data.txt
- __MACOSX/AllFigureData/._FigureS13_data.txt
- AllFigureData/Figure4_Data.txt
- __MACOSX/AllFigureData/._Figure4_Data.txt
- AllFigureData/FigureS11B_Data.txt
- __MACOSX/AllFigureData/._FigureS11B_Data.txt
- AllFigureData/FigureS6_Data.txt
- __MACOSX/AllFigureData/._FigureS6_Data.txt
- AllFigureData/FigureS8_MkT_Data.txt
- __MACOSX/AllFigureData/._FigureS8_MkT_Data.txt
