# Supplementary material for: Local field potentials in the parietal reach region reveal mechanisms of bimanual coordination
Source: Nat Commun. 2021 May 4;12:2514. doi: 10.1038/s41467-021-22701-3 (PMC8096826; doi:10.1038/s41467-021-22701-3)
Supplement: Supplementary file 4 — Source Data [file 41467_2021_22701_MOESM4_ESM.zip › AllFigureData/Figure2c_Data.txt]

# Data are sorted by task and by preferred vs null direction.  
Each task/direction is in its own "register":
#   Register 31 = Reach with ipsilateral arm, preferred direction
#   Register 32 = Reach with ipsilateral arm, null direction
#   Register 33 = Reach with contralateral arm, preferred direction
#   Register 34 = Reach with contralateral arm, null direction
#   Register 35 = Reach with both arms to one target, preferred direction
#   Register 36 = Reach with both arms to one target, null direction
#   Register 45 = Reach to two different targets, preferred direction
#   Register 46 = Reach to two different targets, null direction
#   Register 47 = Saccade, preferred direction
#   Register 48 = Saccade, null direction

Data are aligned to cue onset.  Times are in milliseconds.


 ms      H   H.sd     V   V.sd   rate rate.sd  N     Register 47
 -350   14.8  12.5    0.6   0.3    0.6   0.3  114
 -349   14.8  12.5    0.6   0.3    0.6   0.3  114
 -348   14.8  12.5    0.6   0.3    0.6   0.3  114
 -347   14.8  12.5    0.6   0.3    0.6   0.3  114
 -346   14.8  12.5    0.6   0.3    0.6   0.3  114
 -345   14.8  12.5    0.6   0.3    0.6   0.3  114
 -344   14.8  12.5    0.6   0.3    0.6   0.3  114
 -343   14.8  12.5    0.6   0.3    0.6   0.3  114
 -342   14.8  12.5    0.6   0.3    0.6   0.3  114
 -341   14.8  12.5    0.5   0.3    0.6   0.3  114
 -340   14.8  12.5    0.5   0.3    0.6   0.3  114
 -339   14.8  12.5    0.5   0.3    0.6   0.3  114
 -338   14.8  12.5    0.5   0.3    0.6   0.3  114
 -337   14.8  12.5    0.5   0.3    0.6   0.3  114
 -336   14.8  12.5    0.5   0.3    0.6   0.3  114
 -335   14.8  12.5    0.5   0.3    0.6   0.3  114
 -334   14.8  12.5    0.5   0.3    0.6   0.2  114
 -333   14.8  12.5    0.5   0.3    0.6   0.2  114
 -332   14.8  12.5    0.5   0.3    0.6   0.2  114
 -331   14.8  12.4    0.5   0.3    0.6   0.2  114
 -330   14.8  12.4    0.5   0.3    0.6   0.2  114
 -329   14.8  12.4    0.5   0.3    0.6   0.2  114
 -328   14.8  12.4    0.5   0.3    0.6   0.2  114
 -327   14.8  12.4    0.5   0.3    0.6   0.2  114
 -326   14.8  12.4    0.5   0.3    0.6   0.2  114
 -325   14.8  12.4    0.5   0.3    0.6   0.2  114
 -324   14.8  12.4    0.5   0.3    0.6   0.2  114
 -323   14.8  12.4    0.5   0.3    0.5   0.2  114
 -322   14.8  12.4    0.5   0.3    0.5   0.2  114
 -321   14.9  12.4    0.5   0.3    0.5   0.2  114
 -320   14.9  12.4    0.5   0.3    0.5   0.2  114
 -319   14.9  12.4    0.5   0.3    0.5   0.2  114
 -318   14.9  12.4    0.5   0.3    0.5   0.2  114
 -317   14.9  12.4    0.5   0.3    0.5   0.2  114
 -316   14.9  12.4    0.5   0.3    0.5   0.2  114
 -315   14.9  12.4    0.5   0.3    0.5   0.2  114
 -314   14.9  12.4    0.5   0.2    0.5   0.2  114
 -313   14.9  12.4    0.5   0.2    0.5   0.2  114
 -312   14.9  12.4    0.5   0.2    0.5   0.2  114
 -311   14.9  12.3    0.5   0.2    0.5   0.2  114
 -310   14.9  12.3    0.5   0.2    0.5   0.2  114
 -309   14.9  12.3    0.5   0.2    0.5   0.2  114
 -308   14.9  12.3    0.5   0.2    0.5   0.2  114
 -307   14.9  12.3    0.5   0.2    0.5   0.2  114
 -306   14.9  12.3    0.5   0.2    0.5   0.2  114
 -305   14.9  12.3    0.5   0.2    0.5   0.2  114
 -304   14.9  12.3    0.5   0.2    0.5   0.2  114
 -303   14.9  12.3    0.5   0.2    0.5   0.2  114
 -302   15.0  12.3    0.5   0.2    0.5   0.2  114
 -301   15.0  12.3    0.5   0.2    0.5   0.2  114
 -300   15.0  12.3    0.5   0.2    0.5   0.2  114
 -299   15.0  12.3    0.5   0.2    0.5   0.2  114
 -298   15.0  12.3    0.5   0.2    0.5   0.2  114
 -297   15.0  12.3    0.5   0.2    0.5   0.2  114
 -296   15.0  12.3    0.5   0.2    0.5   0.2  114
 -295   15.0  12.3    0.5   0.2    0.5   0.2  114
 -294   15.0  12.3    0.5   0.2    0.5   0.2  114
 -293   15.0  12.3    0.5   0.2    0.5   0.2  114
 -292   15.0  12.3    0.5   0.2    0.5   0.2  114
 -291   15.1  12.3    0.5   0.2    0.5   0.2  114
 -290   15.1  12.3    0.5   0.2    0.5   0.2  114
 -289   15.1  12.4    0.5   0.2    0.5   0.2  114
 -288   15.1  12.4    0.5   0.2    0.5   0.2  114
 -287   15.1  12.4    0.5   0.2    0.5   0.2  114
 -286   15.1  12.4    0.5   0.2    0.5   0.2  114
 -285   15.1  12.4    0.5   0.2    0.5   0.2  114
 -284   15.1  12.4    0.5   0.2    0.5   0.2  114
 -283   15.2  12.4    0.4   0.2    0.5   0.2  114
 -282   15.2  12.4    0.4   0.2    0.5   0.2  114
 -281   15.2  12.4    0.4   0.2    0.5   0.2  114
 -280   15.2  12.4    0.4   0.2    0.5   0.2  114
 -279   15.2  12.4    0.4   0.2    0.5   0.2  114
 -278   15.2  12.5    0.4   0.2    0.5   0.2  114
 -277   15.2  12.5    0.4   0.2    0.5   0.2  114
 -276   15.3  12.5    0.4   0.2    0.5   0.2  114
 -275   15.3  12.5    0.4   0.2    0.5   0.2  114
 -274   15.3  12.5    0.4   0.2    0.5   0.2  114
 -273   15.3  12.5    0.4   0.2    0.5   0.2  114
 -272   15.3  12.5    0.4   0.2    0.5   0.2  114
 -271   15.3  12.6    0.4   0.2    0.5   0.2  114
 -270   15.4  12.6    0.4   0.2    0.5   0.2  114
 -269   15.4  12.6    0.4   0.2    0.5   0.2  114
 -268   15.4  12.6    0.4   0.2    0.5   0.2  114
 -267   15.4  12.6    0.4   0.2    0.5   0.2  114
 -266   15.4  12.6    0.4   0.2    0.5   0.2  114
 -265   15.5  12.7    0.4   0.2    0.5   0.2  114
 -264   15.5  12.7    0.4   0.2    0.5   0.2  114
 -263   15.5  12.7    0.4   0.2    0.5   0.2  114
 -262   15.5  12.7    0.4   0.2    0.5   0.2  114
 -261   15.5  12.8    0.4   0.2    0.5   0.2  114
 -260   15.6  12.8    0.4   0.2    0.5   0.2  114
 -259   15.6  12.8    0.4   0.2    0.5   0.2  114
 -258   15.6  12.8    0.4   0.2    0.5   0.2  114
 -257   15.6  12.8    0.4   0.2    0.5   0.2  114
 -256   15.7  12.9    0.4   0.2    0.5   0.2  114
 -255   15.7  12.9    0.4   0.2    0.5   0.2  114
 -254   15.7  12.9    0.4   0.2    0.5   0.2  114
 -253   15.7  13.0    0.4   0.2    0.5   0.2  114
 -252   15.8  13.0    0.4   0.2    0.5   0.2  114
 -251   15.8  13.0    0.4   0.2    0.5   0.2  114
 -250   15.8  13.0    0.4   0.2    0.5   0.2  114
 -249   15.8  13.1    0.4   0.2    0.5   0.2  114
 -248   15.9  13.1    0.4   0.2    0.5   0.2  114
 -247   15.9  13.1    0.4   0.2    0.5   0.2  114
 -246   15.9  13.1    0.4   0.2    0.5   0.2  114
 -245   15.9  13.2    0.4   0.2    0.5   0.2  114
 -244   16.0  13.2    0.4   0.2    0.5   0.2  114
 -243   16.0  13.2    0.4   0.2    0.5   0.2  114
 -242   16.0  13.3    0.4   0.2    0.5   0.2  114
 -241   16.0  13.3    0.4   0.2    0.5   0.2  114
 -240   16.1  13.3    0.4   0.2    0.5   0.2  114
 -239   16.1  13.3    0.4   0.2    0.5   0.2  114
 -238   16.1  13.4    0.4   0.2    0.5   0.2  114
 -237   16.1  13.4    0.4   0.2    0.5   0.2  114
 -236   16.2  13.4    0.4   0.2    0.5   0.2  114
 -235   16.2  13.5    0.4   0.2    0.5   0.2  114
 -234   16.2  13.5    0.4   0.2    0.5   0.2  114
 -233   16.2  13.5    0.4   0.2    0.5   0.2  114
 -232   16.3  13.5    0.4   0.2    0.5   0.2  114
 -231   16.3  13.6    0.4   0.2    0.5   0.2  114
 -230   16.3  13.6    0.4   0.2    0.5   0.2  114
 -229   16.3  13.6    0.4   0.2    0.5   0.2  114
 -228   16.4  13.7    0.4   0.2    0.5   0.2  114
 -227   16.4  13.7    0.4   0.2    0.5   0.2  114
 -226   16.4  13.7    0.4   0.2    0.5   0.2  114
 -225   16.4  13.7    0.4   0.2    0.5   0.2  114
 -224   16.5  13.8    0.4   0.2    0.5   0.2  114
 -223   16.5  13.8    0.4   0.2    0.5   0.2  114
 -222   16.5  13.8    0.4   0.2    0.5   0.2  114
 -221   16.5  13.8    0.4   0.2    0.5   0.2  114
 -220   16.5  13.9    0.4   0.2    0.5   0.2  114
 -219   16.6  13.9    0.4   0.2    0.5   0.2  114
 -218   16.6  13.9    0.4   0.2    0.5   0.2  114
 -217   16.6  13.9    0.4   0.2    0.5   0.2  114
 -216   16.6  13.9    0.4   0.2    0.5   0.2  114
 -215   16.6  14.0    0.4   0.2    0.5   0.2  114
 -214   16.7  14.0    0.4   0.2    0.5   0.2  114
 -213   16.7  14.0    0.4   0.2    0.5   0.2  114
 -212   16.7  14.0    0.4   0.2    0.5   0.2  114
 -211   16.7  14.0    0.4   0.2    0.5   0.2  114
 -210   16.7  14.1    0.4   0.2    0.5   0.2  114
 -209   16.7  14.1    0.4   0.2    0.5   0.2  114
 -208   16.7  14.1    0.4   0.2    0.5   0.2  114
 -207   16.8  14.1    0.4   0.2    0.5   0.2  114
 -206   16.8  14.1    0.4   0.2    0.5   0.2  114
 -205   16.8  14.1    0.4   0.2    0.5   0.2  114
 -204   16.8  14.1    0.4   0.2    0.5   0.2  114
 -203   16.8  14.2    0.4   0.2    0.5   0.2  114
 -202   16.8  14.2    0.4   0.2    0.5   0.2  114
 -201   16.8  14.2    0.4   0.2    0.5   0.2  114
 -200   16.8  14.2    0.4   0.2    0.5   0.2  114
 -199   16.8  14.2    0.4   0.2    0.5   0.2  114
 -198   16.8  14.2    0.4   0.2    0.5   0.2  114
 -197   16.8  14.2    0.4   0.2    0.5   0.2  114
 -196   16.8  14.2    0.4   0.2    0.5   0.2  114
 -195   16.8  14.2    0.4   0.2    0.5   0.2  114
 -194   16.8  14.2    0.4   0.2    0.5   0.2  114
 -193   16.8  14.2    0.4   0.2    0.5   0.2  114
 -192   16.8  14.2    0.4   0.2    0.5   0.2  114
 -191   16.8  14.2    0.4   0.2    0.5   0.2  114
 -190   16.9  14.2    0.4   0.2    0.5   0.3  114
 -189   16.9  14.3    0.4   0.2    0.5   0.3  114
 -188   16.9  14.3    0.5   0.2    0.5   0.3  114
 -187   16.9  14.3    0.5   0.2    0.5   0.3  114
 -186   16.9  14.3    0.5   0.2    0.5   0.3  114
 -185   16.9  14.3    0.5   0.2    0.5   0.3  114
 -184   16.8  14.3    0.5   0.2    0.5   0.3  114
 -183   16.8  14.3    0.5   0.2    0.5   0.3  114
 -182   16.8  14.3    0.5   0.2    0.5   0.3  114
 -181   16.8  14.3    0.5   0.2    0.5   0.3  114
 -180   16.8  14.3    0.5   0.2    0.5   0.3  114
 -179   16.8  14.3    0.5   0.2    0.5   0.3  114
 -178   16.8  14.3    0.4   0.2    0.5   0.3  114
 -177   16.8  14.3    0.4   0.2    0.5   0.3  114
 -176   16.8  14.3    0.4   0.2    0.5   0.3  114
 -175   16.8  14.3    0.4   0.2    0.5   0.3  114
 -174   16.8  14.3    0.4   0.2    0.5   0.3  114
 -173   16.8  14.3    0.4   0.2    0.5   0.3  114
 -172   16.8  14.3    0.4   0.2    0.5   0.3  114
 -171   16.8  14.3    0.4   0.2    0.5   0.3  114
 -170   16.8  14.3    0.4   0.2    0.5   0.3  114
 -169   16.8  14.3    0.4   0.2    0.5   0.3  114
 -168   16.8  14.3    0.4   0.2    0.5   0.3  114
 -167   16.8  14.3    0.4   0.2    0.5   0.3  114
 -166   16.8  14.3    0.4   0.2    0.5   0.3  114
 -165   16.8  14.3    0.4   0.2    0.5   0.3  114
 -164   16.8  14.3    0.4   0.2    0.5   0.3  114
 -163   16.8  14.3    0.4   0.2    0.5   0.3  114
 -162   16.8  14.3    0.4   0.2    0.5   0.3  114
 -161   16.8  14.3    0.4   0.2    0.5   0.3  114
 -160   16.8  14.3    0.4   0.2    0.5   0.3  114
 -159   16.8  14.3    0.4   0.2    0.5   0.3  114
 -158   16.9  14.3    0.4   0.2    0.5   0.3  114
 -157   16.9  14.3    0.4   0.2    0.5   0.3  114
 -156   16.9  14.4    0.4   0.2    0.5   0.3  114
 -155   16.9  14.4    0.4   0.2    0.5   0.3  114
 -154   16.9  14.4    0.4   0.2    0.5   0.3  114
 -153   16.9  14.4    0.4   0.2    0.5   0.3  114
 -152   16.9  14.4    0.4   0.2    0.5   0.3  114
 -151   16.9  14.4    0.4   0.2    0.5   0.3  114
 -150   16.9  14.4    0.4   0.2    0.5   0.3  114
 -149   16.9  14.4    0.4   0.2    0.5   0.3  114
 -148   17.0  14.5    0.4   0.2    0.5   0.3  114
 -147   17.0  14.5    0.4   0.2    0.5   0.3  114
 -146   17.0  14.5    0.4   0.2    0.5   0.3  114
 -145   17.0  14.5    0.4   0.2    0.5   0.3  114
 -144   17.0  14.5    0.4   0.2    0.5   0.3  114
 -143   17.0  14.5    0.4   0.2    0.5   0.3  114
 -142   17.0  14.6    0.4   0.2    0.5   0.3  114
 -141   17.1  14.6    0.4   0.2    0.5   0.3  114
 -140   17.1  14.6    0.4   0.2    0.5   0.3  114
 -139   17.1  14.6    0.4   0.2    0.5   0.3  114
 -138   17.1  14.6    0.4   0.2    0.5   0.3  114
 -137   17.1  14.6    0.4   0.2    0.5   0.3  114
 -136   17.2  14.7    0.4   0.2    0.5   0.3  114
 -135   17.2  14.7    0.4   0.2    0.5   0.3  114
 -134   17.2  14.7    0.4   0.2    0.5   0.3  114
 -133   17.2  14.7    0.4   0.2    0.5   0.3  114
 -132   17.3  14.7    0.4   0.2    0.5   0.3  114
 -131   17.3  14.8    0.4   0.2    0.5   0.3  114
 -130   17.3  14.8    0.4   0.2    0.5   0.3  114
 -129   17.3  14.8    0.4   0.2    0.5   0.3  114
 -128   17.4  14.8    0.4   0.2    0.5   0.3  114
 -127   17.4  14.9    0.4   0.2    0.5   0.3  114
 -126   17.4  14.9    0.4   0.2    0.5   0.3  114
 -125   17.5  14.9    0.4   0.2    0.5   0.3  114
 -124   17.5  14.9    0.4   0.2    0.5   0.3  114
 -123   17.5  14.9    0.4   0.2    0.5   0.3  114
 -122   17.5  15.0    0.4   0.2    0.5   0.3  114
 -121   17.6  15.0    0.4   0.2    0.5   0.3  114
 -120   17.6  15.0    0.4   0.2    0.5   0.3  114
 -119   17.6  15.0    0.4   0.2    0.5   0.3  114
 -118   17.7  15.0    0.4   0.2    0.5   0.3  114
 -117   17.7  15.1    0.4   0.2    0.5   0.3  114
 -116   17.7  15.1    0.4   0.2    0.5   0.3  114
 -115   17.8  15.1    0.4   0.2    0.5   0.3  114
 -114   17.8  15.1    0.4   0.2    0.5   0.3  114
 -113   17.8  15.2    0.4   0.2    0.5   0.3  114
 -112   17.8  15.2    0.4   0.2    0.5   0.3  114
 -111   17.9  15.2    0.4   0.2    0.5   0.3  114
 -110   17.9  15.2    0.4   0.2    0.5   0.3  114
 -109   17.9  15.2    0.4   0.2    0.5   0.3  114
 -108   18.0  15.3    0.4   0.2    0.5   0.3  114
 -107   18.0  15.3    0.4   0.2    0.5   0.3  114
 -106   18.0  15.3    0.4   0.2    0.5   0.3  114
 -105   18.1  15.3    0.4   0.2    0.5   0.3  114
 -104   18.1  15.3    0.4   0.2    0.5   0.3  114
 -103   18.1  15.4    0.4   0.2    0.5   0.3  114
 -102   18.2  15.4    0.4   0.2    0.5   0.3  114
 -101   18.2  15.4    0.4   0.2    0.5   0.3  114
 -100   18.2  15.4    0.4   0.2    0.5   0.3  114
  -99   18.2  15.4    0.4   0.2    0.5   0.3  114
  -98   18.3  15.5    0.4   0.2    0.5   0.3  114
  -97   18.3  15.5    0.4   0.2    0.5   0.3  114
  -96   18.3  15.5    0.4   0.2    0.5   0.3  114
  -95   18.4  15.5    0.4   0.2    0.5   0.3  114
  -94   18.4  15.5    0.4   0.2    0.5   0.3  114
  -93   18.4  15.6    0.4   0.2    0.5   0.3  114
  -92   18.4  15.6    0.4   0.2    0.5   0.3  114
  -91   18.5  15.6    0.4   0.2    0.5   0.3  114
  -90   18.5  15.6    0.4   0.2    0.5   0.3  114
  -89   18.5  15.6    0.4   0.2    0.5   0.3  114
  -88   18.6  15.6    0.4   0.2    0.5   0.3  114
  -87   18.6  15.7    0.4   0.2    0.5   0.3  114
  -86   18.6  15.7    0.4   0.2    0.5   0.3  114
  -85   18.6  15.7    0.4   0.2    0.5   0.3  114
  -84   18.7  15.7    0.4   0.2    0.5   0.3  114
  -83   18.7  15.7    0.4   0.2    0.5   0.3  114
  -82   18.7  15.8    0.4   0.2    0.5   0.3  114
  -81   18.7  15.8    0.4   0.2    0.5   0.3  114
  -80   18.8  15.8    0.4   0.2    0.5   0.3  114
  -79   18.8  15.8    0.4   0.2    0.5   0.3  114
  -78   18.8  15.9    0.4   0.2    0.5   0.3  114
  -77   18.8  15.9    0.4   0.2    0.5   0.3  114
  -76   18.9  15.9    0.4   0.2    0.5   0.3  114
  -75   18.9  15.9    0.4   0.2    0.5   0.3  114
  -74   18.9  15.9    0.4   0.2    0.5   0.3  114
  -73   18.9  16.0    0.4   0.2    0.5   0.3  114
  -72   19.0  16.0    0.4   0.2    0.5   0.3  114
  -71   19.0  16.0    0.4   0.2    0.5   0.3  114
  -70   19.0  16.0    0.4   0.2    0.5   0.3  114
  -69   19.0  16.0    0.4   0.2    0.5   0.3  114
  -68   19.1  16.1    0.4   0.2    0.5   0.3  114
  -67   19.1  16.1    0.4   0.2    0.5   0.3  114
  -66   19.1  16.1    0.4   0.2    0.5   0.3  114
  -65   19.1  16.1    0.4   0.2    0.5   0.3  114
  -64   19.2  16.2    0.4   0.2    0.5   0.3  114
  -63   19.2  16.2    0.4   0.2    0.5   0.3  114
  -62   19.2  16.2    0.4   0.2    0.5   0.3  114
  -61   19.2  16.2    0.4   0.2    0.5   0.3  114
  -60   19.3  16.3    0.4   0.2    0.5   0.3  114
  -59   19.3  16.3    0.4   0.2    0.5   0.3  114
  -58   19.3  16.3    0.4   0.2    0.5   0.3  114
  -57   19.3  16.3    0.4   0.2    0.5   0.3  114
  -56   19.4  16.4    0.4   0.2    0.5   0.3  114
  -55   19.4  16.4    0.4   0.2    0.5   0.3  114
  -54   19.4  16.4    0.4   0.2    0.5   0.3  114
  -53   19.4  16.5    0.4   0.2    0.5   0.3  114
  -52   19.5  16.5    0.4   0.2    0.5   0.3  114
  -51   19.5  16.5    0.4   0.2    0.5   0.3  114
  -50   19.5  16.5    0.4   0.2    0.5   0.3  114
  -49   19.5  16.6    0.4   0.2    0.5   0.3  114
  -48   19.6  16.6    0.4   0.2    0.5   0.3  114
  -47   19.6  16.6    0.4   0.2    0.5   0.3  114
  -46   19.6  16.7    0.4   0.2    0.5   0.3  114
  -45   19.6  16.7    0.4   0.2    0.5   0.3  114
  -44   19.7  16.7    0.4   0.2    0.5   0.3  114
  -43   19.7  16.8    0.4   0.2    0.5   0.3  114
  -42   19.7  16.8    0.4   0.2    0.5   0.3  114
  -41   19.7  16.8    0.4   0.2    0.5   0.3  114
  -40   19.8  16.9    0.4   0.2    0.5   0.3  114
  -39   19.8  16.9    0.4   0.2    0.5   0.3  114
  -38   19.8  16.9    0.4   0.2    0.5   0.3  114
  -37   19.8  17.0    0.4   0.2    0.5   0.3  114
  -36   19.9  17.0    0.4   0.2    0.5   0.3  114
  -35   19.9  17.0    0.4   0.2    0.5   0.3  114
  -34   19.9  17.1    0.4   0.2    0.5   0.3  114
  -33   19.9  17.1    0.4   0.2    0.5   0.3  114
  -32   20.0  17.1    0.4   0.2    0.5   0.3  114
  -31   20.0  17.2    0.4   0.2    0.5   0.3  114
  -30   20.0  17.2    0.4   0.2    0.5   0.3  114
  -29   20.0  17.2    0.4   0.2    0.5   0.3  114
  -28   20.1  17.3    0.4   0.2    0.5   0.3  114
  -27   20.1  17.3    0.4   0.2    0.5   0.3  114
  -26   20.1  17.3    0.4   0.2    0.5   0.3  114
  -25   20.1  17.4    0.4   0.2    0.5   0.3  114
  -24   20.2  17.4    0.4   0.2    0.5   0.3  114
  -23   20.2  17.4    0.4   0.2    0.5   0.3  114
  -22   20.2  17.5    0.4   0.2    0.5   0.3  114
  -21   20.2  17.5    0.4   0.2    0.5   0.3  114
  -20   20.3  17.5    0.4   0.2    0.5   0.3  114
  -19   20.3  17.6    0.4   0.2    0.5   0.3  114
  -18   20.3  17.6    0.4   0.2    0.5   0.3  114
  -17   20.3  17.6    0.4   0.2    0.5   0.3  114
  -16   20.4  17.7    0.4   0.2    0.5   0.3  114
  -15   20.4  17.7    0.4   0.2    0.5   0.3  114
  -14   20.4  17.7    0.4   0.2    0.5   0.3  114
  -13   20.4  17.8    0.4   0.2    0.5   0.3  114
  -12   20.5  17.8    0.4   0.2    0.5   0.3  114
  -11   20.5  17.8    0.4   0.2    0.5   0.3  114
  -10   20.5  17.9    0.4   0.2    0.5   0.3  114
   -9   20.6  17.9    0.4   0.2    0.5   0.3  114
   -8   20.6  17.9    0.4   0.2    0.5   0.3  114
   -7   20.6  18.0    0.4   0.2    0.5   0.3  114
   -6   20.7  18.0    0.4   0.2    0.5   0.3  114
   -5   20.7  18.0    0.4   0.2    0.5   0.3  114
   -4   20.7  18.1    0.4   0.2    0.5   0.3  114
   -3   20.8  18.1    0.4   0.2    0.5   0.3  114
   -2   20.8  18.1    0.4   0.2    0.5   0.3  114
   -1   20.9  18.2    0.4   0.2    0.5   0.3  114
    0   20.9  18.2    0.4   0.2    0.5   0.3  114
    1   20.9  18.2    0.4   0.2    0.5   0.3  114
    2   21.0  18.3    0.4   0.2    0.5   0.3  114
    3   21.0  18.3    0.4   0.2    0.5   0.3  114
    4   21.1  18.3    0.4   0.2    0.5   0.3  114
    5   21.1  18.4    0.4   0.2    0.5   0.3  114
    6   21.2  18.4    0.4   0.2    0.5   0.3  114
    7   21.2  18.4    0.4   0.2    0.5   0.3  114
    8   21.3  18.5    0.4   0.2    0.5   0.3  114
    9   21.3  18.5    0.4   0.2    0.5   0.3  114
   10   21.4  18.5    0.4   0.2    0.5   0.3  114
   11   21.4  18.6    0.4   0.2    0.5   0.3  114
   12   21.5  18.6    0.4   0.2    0.5   0.3  114
   13   21.5  18.6    0.4   0.2    0.5   0.3  114
   14   21.6  18.7    0.4   0.2    0.5   0.3  114
   15   21.7  18.7    0.4   0.2    0.5   0.3  114
   16   21.7  18.7    0.4   0.2    0.5   0.3  114
   17   21.8  18.8    0.4   0.2    0.5   0.3  114
   18   21.9  18.8    0.4   0.2    0.5   0.3  114
   19   21.9  18.9    0.4   0.2    0.5   0.3  114
   20   22.0  18.9    0.4   0.2    0.5   0.3  114
   21   22.1  19.0    0.4   0.2    0.5   0.3  114
   22   22.1  19.0    0.4   0.2    0.5   0.3  114
   23   22.2  19.1    0.4   0.2    0.5   0.3  114
   24   22.3  19.1    0.4   0.2    0.5   0.3  114
   25   22.4  19.2    0.4   0.2    0.5   0.3  114
   26   22.4  19.2    0.4   0.2    0.5   0.3  114
   27   22.5  19.3    0.4   0.2    0.5   0.3  114
   28   22.6  19.3    0.4   0.2    0.5   0.3  114
   29   22.7  19.4    0.4   0.2    0.5   0.3  114
   30   22.7  19.5    0.4   0.2    0.5   0.3  114
   31   22.8  19.5    0.4   0.2    0.5   0.3  114
   32   22.9  19.6    0.4   0.2    0.5   0.3  114
   33   23.0  19.7    0.4   0.2    0.5   0.3  114
   34   23.1  19.7    0.4   0.2    0.5   0.3  114
   35   23.2  19.8    0.4   0.2    0.5   0.3  114
   36   23.2  19.9    0.4   0.2    0.5   0.3  114
   37   23.3  20.0    0.4   0.2    0.5   0.3  114
   38   23.4  20.1    0.4   0.2    0.5   0.3  114
   39   23.5  20.1    0.4   0.2    0.5   0.3  114
   40   23.6  20.2    0.4   0.2    0.5   0.3  114
   41   23.7  20.3    0.4   0.2    0.5   0.3  114
   42   23.8  20.4    0.4   0.2    0.5   0.3  114
   43   23.9  20.5    0.4   0.2    0.5   0.3  114
   44   23.9  20.6    0.4   0.2    0.5   0.3  114
   45   24.0  20.7    0.4   0.2    0.5   0.3  114
   46   24.1  20.8    0.4   0.2    0.5   0.3  114
   47   24.2  20.9    0.4   0.2    0.5   0.3  114
   48   24.3  21.0    0.4   0.2    0.5   0.3  114
   49   24.4  21.1    0.4   0.2    0.5   0.3  114
   50   24.5  21.2    0.4   0.2    0.5   0.3  114
   51   24.5  21.3    0.4   0.2    0.5   0.3  114
   52   24.6  21.4    0.4   0.2    0.5   0.3  114
   53   24.7  21.5    0.4   0.2    0.5   0.3  114
   54   24.8  21.6    0.4   0.2    0.5   0.3  114
   55   24.9  21.7    0.4   0.2    0.5   0.3  114
   56   25.0  21.8    0.4   0.2    0.5   0.3  114
   57   25.0  21.9    0.4   0.2    0.5   0.3  114
   58   25.1  22.0    0.4   0.2    0.5   0.3  114
   59   25.2  22.1    0.4   0.2    0.5   0.3  114
   60   25.3  22.2    0.4   0.2    0.5   0.3  114
   61   25.3  22.3    0.4   0.2    0.5   0.3  114
   62   25.4  22.4    0.4   0.2    0.5   0.3  114
   63   25.5  22.5    0.4   0.2    0.5   0.3  114
   64   25.5  22.6    0.4   0.2    0.5   0.3  114
   65   25.6  22.7    0.4   0.2    0.5   0.3  114
   66   25.7  22.8    0.4   0.2    0.5   0.3  114
   67   25.7  22.9    0.4   0.2    0.5   0.3  114
   68   25.8  23.0    0.4   0.2    0.5   0.3  114
   69   25.9  23.1    0.4   0.2    0.5   0.3  114
   70   25.9  23.2    0.4   0.2    0.5   0.3  114
   71   26.0  23.3    0.4   0.2    0.5   0.3  114
   72   26.0  23.4    0.4   0.2    0.5   0.3  114
   73   26.1  23.4    0.4   0.2    0.5   0.3  114
   74   26.1  23.5    0.4   0.2    0.5   0.3  114
   75   26.2  23.6    0.4   0.2    0.5   0.3  114
   76   26.2  23.7    0.4   0.2    0.5   0.3  114
   77   26.3  23.7    0.4   0.2    0.5   0.3  114
   78   26.3  23.8    0.4   0.2    0.5   0.3  114
   79   26.4  23.9    0.4   0.2    0.5   0.3  114
   80   26.4  23.9    0.4   0.2    0.5   0.3  114
   81   26.5  24.0    0.4   0.2    0.5   0.3  114
   82   26.5  24.0    0.4   0.2    0.5   0.3  114
   83   26.6  24.1    0.4   0.2    0.5   0.3  114
   84   26.6  24.1    0.4   0.2    0.5   0.3  114
   85   26.6  24.2    0.4   0.2    0.5   0.3  114
   86   26.7  24.2    0.4   0.2    0.5   0.3  114
   87   26.7  24.3    0.4   0.2    0.5   0.3  114
   88   26.8  24.3    0.4   0.2    0.5   0.3  114
   89   26.8  24.3    0.4   0.2    0.5   0.3  114
   90   26.8  24.4    0.4   0.2    0.5   0.3  114
   91   26.9  24.4    0.4   0.2    0.5   0.3  114
   92   26.9  24.4    0.4   0.2    0.5   0.3  114
   93   26.9  24.5    0.4   0.2    0.5   0.3  114
   94   27.0  24.5    0.4   0.2    0.5   0.3  114
   95   27.0  24.5    0.4   0.2    0.5   0.3  114
   96   27.0  24.5    0.4   0.2    0.5   0.3  114
   97   27.1  24.5    0.4   0.2    0.5   0.3  114
   98   27.1  24.6    0.4   0.2    0.5   0.3  114
   99   27.1  24.6    0.4   0.2    0.5   0.3  114
  100   27.1  24.6    0.4   0.2    0.5   0.3  114
  101   27.2  24.6    0.4   0.2    0.5   0.3  114
  102   27.2  24.6    0.4   0.2    0.5   0.3  114
  103   27.2  24.6    0.4   0.2    0.5   0.3  114
  104   27.3  24.6    0.4   0.2    0.5   0.3  114
  105   27.3  24.6    0.4   0.2    0.5   0.3  114
  106   27.3  24.6    0.4   0.2    0.5   0.3  114
  107   27.4  24.6    0.4   0.2    0.5   0.3  114
  108   27.4  24.7    0.4   0.2    0.5   0.3  114
  109   27.5  24.7    0.4   0.2    0.5   0.3  114
  110   27.5  24.7    0.4   0.2    0.5   0.3  114
  111   27.5  24.7    0.4   0.2    0.5   0.3  114
  112   27.6  24.7    0.4   0.2    0.5   0.3  114
  113   27.6  24.7    0.4   0.2    0.5   0.3  114
  114   27.6  24.7    0.4   0.2    0.5   0.3  114
  115   27.7  24.7    0.4   0.2    0.5   0.3  114
  116   27.7  24.7    0.4   0.2    0.5   0.3  114
  117   27.8  24.7    0.4   0.2    0.5   0.3  114
  118   27.8  24.7    0.4   0.2    0.5   0.3  114
  119   27.9  24.7    0.4   0.2    0.5   0.3  114
  120   27.9  24.7    0.4   0.2    0.5   0.3  114
  121   28.0  24.6    0.4   0.2    0.5   0.3  114
  122   28.0  24.6    0.4   0.2    0.5   0.3  114
  123   28.0  24.6    0.4   0.2    0.5   0.3  114
  124   28.1  24.6    0.4   0.2    0.5   0.3  114
  125   28.1  24.6    0.4   0.2    0.5   0.3  114
  126   28.2  24.6    0.4   0.2    0.5   0.3  114
  127   28.3  24.6    0.4   0.2    0.5   0.3  114
  128   28.3  24.6    0.4   0.2    0.5   0.3  114
  129   28.4  24.6    0.4   0.2    0.5   0.3  114
  130   28.4  24.6    0.4   0.2    0.5   0.3  114
  131   28.5  24.6    0.4   0.2    0.5   0.3  114
  132   28.5  24.6    0.4   0.2    0.5   0.3  114
  133   28.6  24.6    0.4   0.2    0.5   0.3  114
  134   28.6  24.5    0.4   0.2    0.5   0.3  114
  135   28.7  24.5    0.4   0.2    0.5   0.3  114
  136   28.8  24.5    0.4   0.2    0.5   0.3  114
  137   28.8  24.5    0.4   0.2    0.5   0.3  114
  138   28.9  24.5    0.4   0.2    0.5   0.3  114
  139   28.9  24.5    0.4   0.2    0.5   0.3  114
  140   29.0  24.4    0.4   0.2    0.5   0.3  114
  141   29.1  24.4    0.4   0.2    0.5   0.3  114
  142   29.1  24.4    0.4   0.2    0.5   0.3  114
  143   29.2  24.4    0.4   0.2    0.5   0.3  114
  144   29.2  24.4    0.4   0.2    0.5   0.3  114
  145   29.3  24.3    0.4   0.2    0.5   0.3  114
  146   29.3  24.3    0.4   0.2    0.5   0.3  114
  147   29.4  24.3    0.4   0.2    0.5   0.3  114
  148   29.5  24.3    0.4   0.2    0.5   0.3  114
  149   29.5  24.2    0.4   0.2    0.5   0.3  114
  150   29.6  24.2    0.4   0.2    0.5   0.3  114
  151   29.6  24.2    0.4   0.2    0.5   0.3  114
  152   29.7  24.1    0.4   0.2    0.5   0.3  114
  153   29.7  24.1    0.4   0.2    0.5   0.3  114
  154   29.8  24.1    0.4   0.2    0.5   0.3  114
  155   29.9  24.0    0.4   0.2    0.5   0.3  114
  156   29.9  24.0    0.4   0.2    0.5   0.3  114
  157   30.0  24.0    0.4   0.2    0.5   0.3  114
  158   30.0  23.9    0.4   0.2    0.5   0.3  114
  159   30.1  23.9    0.4   0.2    0.5   0.3  114
  160   30.1  23.9    0.4   0.2    0.5   0.3  114
  161   30.1  23.8    0.4   0.2    0.5   0.3  114
  162   30.2  23.8    0.4   0.2    0.5   0.3  114
  163   30.2  23.7    0.4   0.2    0.5   0.3  114
  164   30.3  23.7    0.4   0.2    0.5   0.3  114
  165   30.3  23.7    0.4   0.2    0.5   0.3  114
  166   30.4  23.6    0.4   0.2    0.5   0.3  114
  167   30.4  23.6    0.4   0.2    0.5   0.3  114
  168   30.4  23.5    0.4   0.2    0.5   0.3  114
  169   30.5  23.5    0.4   0.2    0.5   0.3  114
  170   30.5  23.5    0.4   0.2    0.5   0.3  114
  171   30.5  23.4    0.4   0.2    0.5   0.3  114
  172   30.6  23.4    0.5   0.2    0.5   0.3  114
  173   30.6  23.3    0.5   0.2    0.5   0.3  114
  174   30.6  23.3    0.5   0.2    0.5   0.3  114
  175   30.6  23.2    0.5   0.2    0.5   0.3  114
  176   30.7  23.2    0.5   0.2    0.5   0.3  114
  177   30.7  23.2    0.5   0.2    0.5   0.3  114
  178   30.7  23.1    0.5   0.2    0.5   0.3  114
  179   30.7  23.1    0.5   0.2    0.5   0.3  114
  180   30.7  23.1    0.5   0.2    0.5   0.3  114
  181   30.8  23.0    0.5   0.2    0.6   0.3  114
  182   30.8  23.0    0.5   0.2    0.6   0.3  114
  183   30.8  22.9    0.5   0.2    0.6   0.3  114
  184   30.8  22.9    0.5   0.2    0.6   0.3  114
  185   30.8  22.9    0.5   0.2    0.6   0.3  114
  186   30.8  22.8    0.5   0.3    0.6   0.3  114
  187   30.8  22.8    0.5   0.3    0.6   0.3  114
  188   30.8  22.8    0.5   0.3    0.6   0.3  114
  189   30.8  22.8    0.5   0.3    0.6   0.3  114
  190   30.8  22.7    0.5   0.3    0.6   0.3  114
  191   30.8  22.7    0.5   0.3    0.6   0.3  114
  192   30.9  22.7    0.5   0.3    0.6   0.3  114
  193   30.9  22.6    0.5   0.3    0.6   0.3  114
  194   30.9  22.6    0.5   0.3    0.6   0.4  114
  195   30.9  22.6    0.5   0.3    0.6   0.4  114
  196   30.8  22.6    0.5   0.3    0.6   0.4  114
  197   30.8  22.6    0.5   0.4    0.6   0.4  114
  198   30.8  22.5    0.5   0.4    0.6   0.4  114
  199   30.8  22.5    0.5   0.4    0.6   0.4  114
  200   30.8  22.5    0.5   0.4    0.6   0.4  114
  201   30.8  22.5    0.5   0.4    0.6   0.4  114
  202   30.8  22.5    0.5   0.4    0.6   0.4  114
  203   30.8  22.4    0.5   0.4    0.6   0.4  114
  204   30.8  22.4    0.5   0.4    0.6   0.4  114
  205   30.8  22.4    0.5   0.4    0.6   0.4  114
  206   30.8  22.4    0.5   0.4    0.6   0.4  114
  207   30.8  22.4    0.6   0.4    0.6   0.5  114
  208   30.8  22.4    0.6   0.5    0.6   0.5  114
  209   30.7  22.4    0.6   0.5    0.7   0.5  114
  210   30.7  22.4    0.6   0.5    0.7   0.5  114
  211   30.7  22.4    0.6   0.5    0.7   0.5  114
  212   30.7  22.3    0.6   0.5    0.7   0.5  114
  213   30.7  22.3    0.6   0.5    0.7   0.5  114
  214   30.7  22.3    0.6   0.6    0.7   0.5  114
  215   30.7  22.3    0.6   0.6    0.7   0.5  114
  216   30.6  22.3    0.6   0.6    0.7   0.5  114
  217   30.6  22.3    0.6   0.7    0.7   0.5  114
  218   30.6  22.3    0.6   0.7    0.7   0.5  114
  219   30.6  22.3    0.6   0.7    0.7   0.5  114
  220   30.6  22.3    0.6   0.8    0.7   0.5  114
  221   30.6  22.3    0.6   0.8    0.7   0.6  114
  222   30.6  22.3    0.6   0.8    0.7   0.6  114
  223   30.5  22.3    0.6   0.9    0.7   0.6  114
  224   30.5  22.3    0.7   0.9    0.7   0.7  114
  225   30.5  22.3    0.7   0.9    0.7   0.7  114
  226   30.5  22.3    0.7   1.0    0.7   0.7  114
  227   30.5  22.3    0.7   1.0    0.8   0.8  114
  228   30.5  22.3    0.7   1.0    0.8   0.8  114
  229   30.4  22.3    0.7   1.0    0.8   0.8  114
  230   30.4  22.3    0.7   1.1    0.8   0.9  114
  231   30.4  22.3    0.7   1.1    0.8   0.9  114
  232   30.4  22.3    0.7   1.1    0.8   0.9  114
  233   30.4  22.3    0.7   1.1    0.8   0.9  114
  234   30.3  22.3    0.7   1.1    0.8   0.9  114
  235   30.3  22.3    0.7   1.1    0.8   0.9  114
  236   30.3  22.3    0.7   1.1    0.8   0.9  114
  237   30.3  22.3    0.7   1.1    0.8   0.9  114
  238   30.3  22.3    0.7   1.1    0.8   0.9  114
  239   30.3  22.3    0.7   1.1    0.8   0.9  114
  240   30.2  22.3    0.7   1.1    0.8   0.9  114
  241   30.2  22.3    0.8   1.1    0.8   1.0  114
  242   30.2  22.3    0.8   1.2    0.8   1.0  114
  243   30.2  22.3    0.8   1.2    0.8   1.0  114
  244   30.2  22.3    0.8   1.2    0.8   1.0  114
  245   30.1  22.3    0.8   1.2    0.9   1.0  114
  246   30.1  22.3    0.8   1.2    0.9   1.0  114
  247   30.1  22.3    0.8   1.2    0.9   1.0  114
  248   30.1  22.3    0.8   1.2    0.9   1.0  114
  249   30.1  22.3    0.8   1.3    0.9   1.0  114
  250   30.1  22.3    0.8   1.3    0.9   1.1  114
  251   30.0  22.3    0.8   1.3    0.9   1.1  114
  252   30.0  22.3    0.8   1.3    0.9   1.1  114
  253   30.0  22.3    0.8   1.3    0.9   1.1  114
  254   30.0  22.3    0.9   1.3    0.9   1.1  114
  255   30.0  22.3    0.9   1.4    0.9   1.1  114
  256   29.9  22.3    0.9   1.4    0.9   1.1  114
  257   29.9  22.3    0.9   1.4    0.9   1.1  114
  258   29.9  22.3    0.9   1.4    1.0   1.1  114
  259   29.9  22.3    0.9   1.4    1.0   1.1  114
  260   29.9  22.3    0.9   1.4    1.0   1.1  114
  261   29.8  22.3    0.9   1.4    1.0   1.1  114
  262   29.8  22.3    0.9   1.4    1.0   1.1  114
  263   29.8  22.3    0.9   1.4    1.0   1.0  114
  264   29.8  22.3    0.9   1.4    1.0   1.0  114
  265   29.8  22.3    0.9   1.4    1.0   1.0  114
  266   29.7  22.3    1.0   1.4    1.0   1.0  114
  267   29.7  22.3    1.0   1.4    1.0   0.9  114
  268   29.7  22.3    1.0   1.4    1.0   0.9  114
  269   29.7  22.3    1.0   1.4    1.0   0.9  114
  270   29.7  22.3    1.0   1.4    1.0   1.0  114
  271   29.6  22.3    1.0   1.4    1.0   1.0  114
  272   29.6  22.2    1.0   1.4    1.0   1.1  114
  273   29.6  22.2    1.0   1.4    1.1   1.1  114
  274   29.6  22.2    1.0   1.4    1.1   1.2  114
  275   29.6  22.2    1.0   1.4    1.1   1.2  114
  276   29.5  22.2    1.0   1.4    1.1   1.3  114
  277   29.5  22.2    1.0   1.5    1.1   1.3  114
  278   29.5  22.2    1.0   1.5    1.2   1.4  114
  279   29.5  22.2    1.0   1.5    1.2   1.4  114
  280   29.5  22.2    1.0   1.5    1.2   1.4  114
  281   29.5  22.2    1.1   1.6    1.2   1.4  114
  282   29.4  22.2    1.1   1.6    1.2   1.4  114
  283   29.4  22.2    1.1   1.6    1.2   1.4  114
  284   29.4  22.2    1.1   1.6    1.2   1.4  114
  285   29.4  22.1    1.1   1.7    1.2   1.4  114
  286   29.4  22.1    1.1   1.7    1.2   1.4  114
  287   29.3  22.1    1.2   1.7    1.2   1.4  114
  288   29.3  22.1    1.2   1.7    1.2   1.4  114
  289   29.3  22.1    1.2   1.8    1.3   1.4  114
  290   29.3  22.1    1.2   1.8    1.3   1.4  114
  291   29.3  22.1    1.2   1.8    1.3   1.4  114
  292   29.2  22.1    1.2   1.9    1.3   1.4  114
  293   29.2  22.1    1.3   1.9    1.3   1.4  114
  294   29.2  22.1    1.3   1.9    1.4   1.5  114
  295   29.2  22.1    1.3   1.9    1.4   1.6  114
  296   29.2  22.1    1.3   2.0    1.4   1.6  114
  297   29.1  22.1    1.3   2.0    1.4   1.7  114
  298   29.1  22.0    1.3   2.0    1.5   1.7  114
  299   29.1  22.0    1.4   2.1    1.5   1.8  114
  300   29.1  22.0    1.4   2.1    1.5   1.8  114
  301   29.1  22.0    1.4   2.1    1.5   1.9  114
  302   29.0  22.0    1.4   2.1    1.5   1.9  114
  303   29.0  22.0    1.4   2.1    1.5   2.0  114
  304   29.0  22.0    1.4   2.2    1.6   2.0  114
  305   29.0  22.0    1.4   2.2    1.6   2.0  114
  306   29.0  22.0    1.5   2.2    1.6   2.0  114
  307   29.0  22.0    1.5   2.2    1.6   2.0  114
  308   28.9  22.0    1.5   2.2    1.6   2.0  114
  309   28.9  22.0    1.5   2.2    1.6   2.0  114
  310   28.9  22.0    1.5   2.2    1.6   2.0  114
  311   28.9  22.0    1.5   2.2    1.6   2.0  114
  312   28.9  21.9    1.5   2.2    1.7   2.0  114
  313   28.8  21.9    1.6   2.2    1.7   2.0  114
  314   28.8  21.9    1.6   2.2    1.7   2.0  114
  315   28.8  21.9    1.6   2.2    1.7   2.0  114
  316   28.8  21.9    1.6   2.3    1.7   2.0  114
  317   28.8  21.9    1.6   2.3    1.7   2.0  114
  318   28.8  21.9    1.7   2.3    1.8   2.0  114
  319   28.7  21.9    1.7   2.3    1.8   2.0  114
  320   28.7  21.9    1.7   2.3    1.8   2.0  114
  321   28.7  21.9    1.7   2.3    1.8   1.9  114
  322   28.7  21.9    1.7   2.3    1.8   1.9  114
  323   28.7  21.9    1.8   2.3    1.8   1.9  114
  324   28.7  21.9    1.8   2.4    1.8   1.9  114
  325   28.6  21.8    1.8   2.4    1.8   1.9  114
  326   28.6  21.8    1.9   2.4    1.9   2.0  114
  327   28.6  21.8    1.9   2.4    1.9   2.0  114
  328   28.6  21.8    1.9   2.5    1.9   2.0  114
  329   28.6  21.8    1.9   2.5    1.9   2.0  114
  330   28.6  21.8    2.0   2.5    2.0   2.0  114
  331   28.6  21.8    2.0   2.6    2.0   2.1  114
  332   28.5  21.8    2.0   2.6    2.0   2.1  114
  333   28.5  21.8    2.0   2.6    2.1   2.2  114
  334   28.5  21.8    2.1   2.6    2.1   2.2  114
  335   28.5  21.7    2.1   2.7    2.1   2.2  114
  336   28.5  21.7    2.1   2.7    2.1   2.3  114
  337   28.5  21.7    2.1   2.7    2.2   2.3  114
  338   28.5  21.7    2.1   2.7    2.2   2.3  114
  339   28.4  21.7    2.1   2.7    2.2   2.3  114
  340   28.4  21.7    2.2   2.7    2.2   2.4  114
  341   28.4  21.7    2.2   2.7    2.2   2.4  114
  342   28.4  21.7    2.2   2.7    2.2   2.4  114
  343   28.4  21.7    2.2   2.7    2.3   2.4  114
  344   28.4  21.6    2.2   2.7    2.3   2.4  114
  345   28.4  21.6    2.2   2.7    2.3   2.4  114
  346   28.4  21.6    2.2   2.7    2.3   2.4  114
  347   28.3  21.6    2.2   2.7    2.3   2.4  114
  348   28.3  21.6    2.2   2.7    2.3   2.4  114
  349   28.3  21.6    2.2   2.7    2.3   2.4  114
  350   28.3  21.6    2.2   2.7    2.3   2.4  114
  351   28.3  21.6    2.2   2.7    2.3   2.4  114
  352   28.3  21.6    2.2   2.7    2.3   2.3  114
  353   28.3  21.6    2.2   2.6    2.3   2.3  114
  354   28.3  21.6    2.2   2.6    2.3   2.3  114
  355   28.2  21.5    2.2   2.6    2.3   2.3  114
  356   28.2  21.5    2.2   2.6    2.3   2.3  114
  357   28.2  21.5    2.2   2.6    2.3   2.3  114
  358   28.2  21.5    2.2   2.6    2.3   2.3  114
  359   28.2  21.5    2.2   2.5    2.3   2.3  114
  360   28.2  21.5    2.2   2.5    2.3   2.3  114
  361   28.2  21.5    2.2   2.5    2.3   2.3  114
  362   28.2  21.5    2.2   2.5    2.4   2.3  114
  363   28.1  21.5    2.2   2.5    2.4   2.3  114
  364   28.1  21.5    2.2   2.5    2.4   2.3  114
  365   28.1  21.5    2.2   2.4    2.4   2.3  114
  366   28.1  21.5    2.2   2.4    2.3   2.3  114
  367   28.1  21.5    2.2   2.4    2.3   2.3  114
  368   28.1  21.5    2.2   2.4    2.3   2.3  114
  369   28.1  21.5    2.2   2.4    2.3   2.2  114
  370   28.1  21.5    2.2   2.4    2.3   2.2  114
  371   28.0  21.4    2.2   2.3    2.3   2.2  114
  372   28.0  21.4    2.2   2.3    2.3   2.2  114
  373   28.0  21.4    2.2   2.3    2.3   2.2  114
  374   28.0  21.4    2.2   2.3    2.3   2.2  114
  375   28.0  21.4    2.2   2.3    2.3   2.2  114
  376   28.0  21.4    2.2   2.3    2.3   2.2  114
  377   28.0  21.4    2.2   2.2    2.4   2.3  114
  378   27.9  21.4    2.1   2.2    2.4   2.3  114
  379   27.9  21.4    2.1   2.2    2.4   2.3  114
  380   27.9  21.4    2.1   2.2    2.4   2.3  114
  381   27.9  21.4    2.1   2.2    2.4   2.3  114
  382   27.9  21.4    2.1   2.2    2.4   2.3  114
  383   27.9  21.4    2.1   2.2    2.4   2.3  114
  384   27.8  21.4    2.1   2.2    2.4   2.3  114
  385   27.8  21.4    2.1   2.2    2.4   2.3  114
  386   27.8  21.4    2.1   2.1    2.4   2.2  114
  387   27.8  21.3    2.1   2.1    2.4   2.2  114
  388   27.8  21.3    2.0   2.1    2.4   2.2  114
  389   27.7  21.3    2.0   2.1    2.4   2.2  114
  390   27.7  21.3    2.0   2.1    2.4   2.1  114
  391   27.7  21.3    2.0   2.0    2.4   2.1  114
  392   27.7  21.3    2.0   2.0    2.3   2.1  114
  393   27.7  21.3    2.0   2.0    2.3   2.1  114
  394   27.6  21.3    2.0   2.0    2.3   2.0  114
  395   27.6  21.3    2.0   1.9    2.3   2.0  114
  396   27.6  21.3    2.0   1.9    2.3   2.0  114
  397   27.6  21.2    1.9   1.9    2.3   1.9  114
  398   27.5  21.2    1.9   1.9    2.3   1.9  114
  399   27.5  21.2    1.9   1.8    2.3   1.9  114
  400   27.5  21.2    1.9   1.8    2.3   1.8  114
  401   27.5  21.2    1.9   1.8    2.3   1.8  114
  402   27.5  21.2    1.9   1.8    2.3   1.8  114
  403   27.4  21.2    1.9   1.7    2.3   1.8  114
  404   27.4  21.1    1.9   1.7    2.2   1.8  114
  405   27.4  21.1    1.9   1.7    2.2   1.8  114
  406   27.4  21.1    1.9   1.6    2.2   1.7  114
  407   27.3  21.1    1.8   1.6    2.2   1.7  114
  408   27.3  21.1    1.8   1.6    2.2   1.7  114
  409   27.3  21.1    1.8   1.6    2.2   1.7  114
  410   27.3  21.0    1.8   1.5    2.2   1.7  114
  411   27.2  21.0    1.8   1.5    2.2   1.7  114
  412   27.2  21.0    1.8   1.5    2.2   1.6  114
  413   27.2  21.0    1.8   1.5    2.2   1.6  114
  414   27.2  21.0    1.8   1.5    2.2   1.6  114
  415   27.1  20.9    1.8   1.4    2.2   1.6  114
  416   27.1  20.9    1.7   1.4    2.2   1.6  114
  417   27.1  20.9    1.7   1.4    2.2   1.6  114
  418   27.1  20.9    1.7   1.4    2.2   1.6  114
  419   27.1  20.9    1.7   1.4    2.2   1.6  114
  420   27.0  20.8    1.7   1.4    2.2   1.6  114
  421   27.0  20.8    1.7   1.4    2.2   1.6  114
  422   27.0  20.8    1.7   1.3    2.2   1.6  114
  423   27.0  20.8    1.7   1.3    2.2   1.5  114
  424   26.9  20.8    1.7   1.3    2.2   1.5  114
  425   26.9  20.7    1.7   1.3    2.2   1.5  114
  426   26.9  20.7    1.6   1.3    2.1   1.5  114
  427   26.9  20.7    1.6   1.3    2.1   1.5  114
  428   26.9  20.7    1.6   1.3    2.1   1.5  114
  429   26.8  20.7    1.6   1.3    2.1   1.5  114
  430   26.8  20.6    1.6   1.3    2.1   1.4  114
  431   26.8  20.6    1.6   1.3    2.1   1.4  114
  432   26.8  20.6    1.6   1.3    2.1   1.4  114
  433   26.8  20.6    1.6   1.3    2.1   1.4  114
  434   26.7  20.6    1.6   1.2    2.1   1.4  114
  435   26.7  20.6    1.6   1.2    2.1   1.3  114
  436   26.7  20.5    1.6   1.2    2.1   1.3  114
  437   26.7  20.5    1.6   1.2    2.1   1.3  114
  438   26.7  20.5    1.6   1.2    2.1   1.3  114
  439   26.7  20.5    1.6   1.2    2.1   1.2  114
  440   26.7  20.5    1.6   1.2    2.1   1.2  114
  441   26.6  20.5    1.6   1.2    2.1   1.2  114
  442   26.6  20.5    1.6   1.2    2.1   1.2  114
  443   26.6  20.5    1.6   1.2    2.1   1.2  114
  444   26.6  20.4    1.6   1.2    2.1   1.2  114
  445   26.6  20.4    1.6   1.2    2.1   1.2  114
  446   26.6  20.4    1.6   1.2    2.1   1.2  114
  447   26.6  20.4    1.6   1.3    2.1   1.2  114
  448   26.6  20.4    1.6   1.3    2.1   1.2  114
  449   26.5  20.4    1.6   1.3    2.1   1.2  114
  450   26.5  20.4    1.6   1.3    2.1   1.2  114
  451   26.5  20.4    1.6   1.3    2.1   1.2  114
  452   26.5  20.4    1.6   1.3    2.1   1.2  114
  453   26.5  20.4    1.6   1.3    2.1   1.2  114
  454   26.5  20.4    1.6   1.3    2.1   1.2  114
  455   26.5  20.4    1.6   1.3    2.1   1.2  114
  456   26.5  20.4    1.6   1.3    2.1   1.2  114
  457   26.5  20.4    1.6   1.3    2.1   1.2  114
  458   26.5  20.4    1.6   1.3    2.1   1.1  114
  459   26.5  20.4    1.6   1.3    2.1   1.1  114
  460   26.5  20.4    1.6   1.3    2.1   1.1  114
  461   26.4  20.4    1.6   1.3    2.1   1.1  114
  462   26.4  20.4    1.6   1.3    2.1   1.1  114
  463   26.4  20.4    1.6   1.3    2.1   1.1  114
  464   26.4  20.4    1.6   1.3    2.1   1.1  114
  465   26.4  20.4    1.6   1.3    2.1   1.1  114
  466   26.4  20.4    1.6   1.3    2.1   1.1  114
  467   26.4  20.4    1.6   1.3    2.1   1.1  114
  468   26.4  20.4    1.6   1.3    2.1   1.1  114
  469   26.4  20.4    1.6   1.3    2.1   1.1  114
  470   26.4  20.4    1.6   1.3    2.1   1.1  114
  471   26.4  20.4    1.6   1.4    2.1   1.1  114
  472   26.4  20.4    1.6   1.4    2.1   1.1  114
  473   26.4  20.4    1.6   1.4    2.1   1.1  114
  474   26.4  20.4    1.6   1.4    2.1   1.1  114
  475   26.4  20.4    1.6   1.4    2.1   1.1  114
  476   26.4  20.4    1.6   1.4    2.1   1.1  114
  477   26.4  20.4    1.6   1.4    2.1   1.1  114
  478   26.4  20.4    1.7   1.4    2.1   1.1  114
  479   26.4  20.4    1.7   1.4    2.1   1.1  114
  480   26.4  20.4    1.7   1.4    2.1   1.1  114
  481   26.4  20.4    1.7   1.4    2.1   1.1  114
  482   26.4  20.4    1.7   1.4    2.1   1.1  114
  483   26.4  20.4    1.7   1.3    2.1   1.1  114
  484   26.4  20.4    1.7   1.3    2.1   1.1  114
  485   26.4  20.4    1.7   1.3    2.1   1.1  114
  486   26.4  20.5    1.7   1.3    2.1   1.1  114
  487   26.3  20.5    1.7   1.3    2.1   1.1  114
  488   26.3  20.5    1.7   1.3    2.1   1.1  114
  489   26.3  20.5    1.7   1.3    2.1   1.1  114
  490   26.3  20.5    1.7   1.3    2.1   1.1  114
  491   26.3  20.5    1.7   1.3    2.1   1.1  114
  492   26.3  20.5    1.7   1.3    2.1   1.1  114
  493   26.3  20.5    1.7   1.3    2.1   1.1  114
  494   26.3  20.5    1.7   1.3    2.1   1.1  114
  495   26.3  20.5    1.7   1.3    2.1   1.1  114
  496   26.3  20.5    1.7   1.3    2.1   1.1  114
  497   26.3  20.5    1.7   1.3    2.1   1.1  114
  498   26.3  20.5    1.7   1.3    2.1   1.1  114
  499   26.3  20.5    1.7   1.3    2.1   1.1  114
  500   26.3  20.5    1.7   1.3    2.1   1.1  114
  501   26.3  20.5    1.7   1.3    2.1   1.1  114
  502   26.3  20.4    1.7   1.3    2.1   1.1  114
  503   26.3  20.4    1.7   1.3    2.1   1.1  114
  504   26.3  20.4    1.8   1.3    2.1   1.1  114
  505   26.3  20.4    1.8   1.3    2.1   1.2  114
  506   26.3  20.4    1.8   1.4    2.1   1.2  114
  507   26.3  20.4    1.8   1.4    2.1   1.2  114
  508   26.3  20.4    1.8   1.4    2.1   1.2  114
  509   26.3  20.4    1.8   1.4    2.1   1.2  114
  510   26.3  20.4    1.8   1.4    2.1   1.2  114
  511   26.4  20.4    1.8   1.4    2.1   1.2  114
  512   26.4  20.4    1.8   1.4    2.1   1.2  114
  513   26.4  20.4    1.8   1.4    2.1   1.2  114
  514   26.4  20.4    1.8   1.4    2.1   1.2  114
  515   26.4  20.4    1.8   1.4    2.1   1.2  114
  516   26.4  20.4    1.8   1.4    2.1   1.2  114
  517   26.4  20.4    1.8   1.4    2.1   1.2  114
  518   26.4  20.4    1.8   1.4    2.1   1.2  114
  519   26.4  20.4    1.8   1.4    2.1   1.2  114
  520   26.4  20.4    1.8   1.4    2.1   1.2  114
  521   26.4  20.4    1.8   1.4    2.2   1.2  114
  522   26.4  20.3    1.8   1.4    2.2   1.2  114
  523   26.4  20.3    1.8   1.4    2.2   1.2  114
  524   26.4  20.3    1.9   1.4    2.2   1.2  114
  525   26.4  20.3    1.9   1.4    2.2   1.2  114
  526   26.4  20.3    1.9   1.4    2.2   1.2  114
  527   26.4  20.3    1.9   1.4    2.2   1.2  114
  528   26.4  20.3    1.9   1.4    2.2   1.2  114
  529   26.4  20.3    1.9   1.4    2.2   1.2  114
  530   26.4  20.3    1.9   1.4    2.2   1.2  114
  531   26.4  20.2    1.9   1.4    2.2   1.2  114
  532   26.4  20.2    1.9   1.4    2.2   1.2  114
  533   26.4  20.2    1.9   1.4    2.2   1.2  114
  534   26.4  20.2    1.9   1.4    2.2   1.2  114
  535   26.4  20.2    1.9   1.4    2.2   1.2  114
  536   26.4  20.2    1.9   1.4    2.2   1.2  114
  537   26.4  20.2    1.9   1.4    2.2   1.2  114
  538   26.4  20.1    1.9   1.4    2.2   1.2  114
  539   26.4  20.1    1.9   1.4    2.2   1.2  114
  540   26.4  20.1    1.9   1.5    2.2   1.2  114
  541   26.4  20.1    1.9   1.5    2.2   1.2  114
  542   26.4  20.1    1.9   1.5    2.3   1.2  114
  543   26.4  20.1    1.9   1.5    2.3   1.2  114
  544   26.4  20.0    2.0   1.5    2.3   1.2  114
  545   26.4  20.0    2.0   1.5    2.3   1.2  114
  546   26.4  20.0    2.0   1.5    2.3   1.2  114
  547   26.4  20.0    2.0   1.5    2.3   1.2  114
  548   26.4  19.9    2.0   1.5    2.3   1.2  114
  549   26.4  19.9    2.0   1.5    2.3   1.2  114
  550   26.4  19.9    2.0   1.5    2.3   1.2  114
  551   26.3  19.9    2.0   1.5    2.3   1.2  114
  552   26.3  19.8    2.0   1.5    2.3   1.2  114
  553   26.3  19.8    2.0   1.5    2.3   1.2  114
  554   26.3  19.8    2.0   1.5    2.3   1.2  114
  555   26.3  19.8    2.0   1.5    2.3   1.2  114
  556   26.3  19.7    2.0   1.5    2.3   1.2  114
  557   26.3  19.7    2.0   1.5    2.3   1.2  114
  558   26.2  19.7    2.0   1.5    2.3   1.3  114
  559   26.2  19.6    2.0   1.5    2.3   1.3  114
  560   26.2  19.6    2.0   1.5    2.3   1.2  114
  561   26.2  19.6    2.0   1.5    2.3   1.2  114
  562   26.2  19.5    2.0   1.5    2.3   1.2  114
  563   26.1  19.5    2.0   1.5    2.3   1.2  114
  564   26.1  19.5    2.0   1.5    2.3   1.2  114
  565   26.1  19.4    2.0   1.5    2.3   1.2  114
  566   26.1  19.4    2.0   1.5    2.3   1.2  114
  567   26.0  19.4    2.0   1.5    2.3   1.2  114
  568   26.0  19.3    2.0   1.5    2.3   1.2  114
  569   26.0  19.3    2.0   1.5    2.3   1.2  114
  570   26.0  19.3    2.0   1.5    2.3   1.2  114
  571   25.9  19.2    2.0   1.5    2.3   1.2  114
  572   25.9  19.2    2.0   1.5    2.3   1.2  114
  573   25.9  19.2    2.0   1.5    2.3   1.2  114
  574   25.8  19.1    2.0   1.5    2.3   1.2  114
  575   25.8  19.1    2.0   1.5    2.3   1.2  114
  576   25.8  19.1    2.0   1.5    2.3   1.2  114
  577   25.7  19.0    2.0   1.5    2.3   1.2  114
  578   25.7  19.0    2.0   1.5    2.3   1.2  114
  579   25.7  19.0    2.0   1.5    2.3   1.2  114
  580   25.6  18.9    2.0   1.5    2.3   1.2  114
  581   25.6  18.9    2.0   1.4    2.3   1.2  114
  582   25.6  18.9    2.0   1.4    2.3   1.2  114
  583   25.5  18.8    2.0   1.4    2.3   1.2  114
  584   25.5  18.8    2.0   1.4    2.3   1.2  114
  585   25.4  18.8    2.0   1.4    2.3   1.2  114
  586   25.4  18.7    2.0   1.4    2.3   1.2  114
  587   25.4  18.7    2.0   1.4    2.3   1.2  114
  588   25.3  18.7    2.0   1.4    2.3   1.2  114
  589   25.3  18.6    1.9   1.4    2.3   1.2  114
  590   25.2  18.6    1.9   1.4    2.3   1.2  114
  591   25.2  18.6    1.9   1.4    2.3   1.2  114
  592   25.2  18.5    1.9   1.4    2.3   1.2  114
  593   25.1  18.5    1.9   1.4    2.3   1.2  114
  594   25.1  18.5    1.9   1.4    2.3   1.2  114
  595   25.1  18.5    1.9   1.3    2.3   1.1  114
  596   25.0  18.4    1.9   1.3    2.3   1.1  114
  597   25.0  18.4    1.9   1.3    2.3   1.1  114
  598   24.9  18.4    1.9   1.3    2.3   1.1  114
  599   24.9  18.4    1.9   1.3    2.3   1.1  114
  600   24.9  18.3    1.9   1.3    2.3   1.1  114
  601   24.8  18.3    1.9   1.3    2.3   1.1  114
  602   24.8  18.3    1.9   1.3    2.3   1.1  114
  603   24.7  18.3    1.9   1.3    2.3   1.1  114
  604   24.7  18.2    1.9   1.3    2.3   1.1  114
  605   24.7  18.2    1.8   1.3    2.3   1.1  114
  606   24.6  18.2    1.8   1.3    2.3   1.1  114
  607   24.6  18.2    1.8   1.3    2.3   1.1  114
  608   24.6  18.2    1.8   1.3    2.3   1.1  114
  609   24.5  18.2    1.8   1.3    2.3   1.1  114
  610   24.5  18.1    1.8   1.3    2.3   1.1  114
  611   24.5  18.1    1.8   1.3    2.3   1.1  114
  612   24.4  18.1    1.8   1.3    2.3   1.1  114
  613   24.4  18.1    1.8   1.3    2.3   1.1  114
  614   24.4  18.1    1.8   1.3    2.3   1.1  114
  615   24.4  18.1    1.8   1.3    2.3   1.1  114
  616   24.3  18.1    1.8   1.3    2.3   1.1  114
  617   24.3  18.1    1.8   1.3    2.3   1.1  114
  618   24.3  18.0    1.8   1.3    2.3   1.1  114
  619   24.2  18.0    1.8   1.3    2.3   1.1  114
  620   24.2  18.0    1.8   1.3    2.3   1.0  114
  621   24.2  18.0    1.8   1.2    2.3   1.0  114
  622   24.2  18.0    1.8   1.2    2.3   1.0  114
  623   24.1  18.0    1.8   1.2    2.3   1.0  114
  624   24.1  18.0    1.8   1.2    2.3   1.0  114
  625   24.1  18.0    1.8   1.2    2.3   1.0  114
  626   24.1  18.0    1.8   1.2    2.3   1.0  114
  627   24.1  18.0    1.8   1.2    2.3   1.0  114
  628   24.0  18.0    1.8   1.2    2.3   1.0  114
  629   24.0  18.0    1.8   1.2    2.3   1.0  114
  630   24.0  18.0    1.8   1.2    2.3   1.0  114
  631   24.0  18.0    1.8   1.1    2.3   1.0  114
  632   24.0  18.0    1.8   1.1    2.3   1.0  114
  633   23.9  18.0    1.8   1.1    2.3   1.0  114
  634   23.9  18.0    1.8   1.1    2.3   1.0  114
  635   23.9  18.0    1.8   1.1    2.3   1.0  114
  636   23.9  18.0    1.8   1.1    2.3   1.0  114
  637   23.9  18.0    1.8   1.1    2.3   1.0  114
  638   23.9  18.0    1.8   1.1    2.4   1.0  114
  639   23.8  18.0    1.8   1.1    2.4   1.0  114
  640   23.8  18.0    1.8   1.1    2.4   1.0  114
  641   23.8  18.0    1.8   1.1    2.4   1.0  114
  642   23.8  18.0    1.8   1.1    2.4   1.0  114
  643   23.8  18.0    1.8   1.1    2.4   1.0  114
  644   23.8  18.0    1.8   1.1    2.4   1.0  114
  645   23.8  18.0    1.8   1.1    2.4   1.0  114
  646   23.8  18.0    1.8   1.1    2.4   1.0  114
  647   23.7  18.0    1.8   1.1    2.4   1.0  114
  648   23.7  18.0    1.8   1.1    2.4   1.0  114
  649   23.7  18.0    1.8   1.1    2.4   1.0  114
  650   23.7  18.0    1.8   1.1    2.4   1.0  114
  651   23.7  18.0    1.8   1.1    2.4   1.0  114
  652   23.7  18.0    1.8   1.1    2.4   1.0  114
  653   23.7  18.0    1.8   1.1    2.4   1.0  114
  654   23.7  18.0    1.8   1.1    2.4   1.0  114
  655   23.7  18.0    1.8   1.1    2.4   1.0  114
  656   23.6  18.0    1.8   1.1    2.4   1.0  114
  657   23.6  18.0    1.8   1.1    2.4   1.0  114
  658   23.6  18.0    1.8   1.1    2.4   1.0  114
  659   23.6  18.0    1.8   1.1    2.4   1.0  114
  660   23.6  18.0    1.8   1.1    2.4   1.1  114
  661   23.6  18.0    1.8   1.1    2.4   1.1  114
  662   23.6  18.0    1.8   1.1    2.4   1.1  114
  663   23.6  18.0    1.8   1.2    2.4   1.1  114
  664   23.6  18.0    1.8   1.2    2.4   1.1  114
  665   23.6  18.0    1.8   1.2    2.4   1.1  114
  666   23.5  18.0    1.8   1.2    2.4   1.1  114
  667   23.5  18.0    1.8   1.2    2.4   1.1  114
  668   23.5  18.0    1.8   1.2    2.4   1.1  114
  669   23.5  18.0    1.8   1.2    2.4   1.1  114
  670   23.5  18.0    1.8   1.2    2.4   1.1  114
  671   23.5  18.0    1.8   1.2    2.4   1.1  114
  672   23.5  18.0    1.8   1.2    2.4   1.1  114
  673   23.5  18.0    1.8   1.2    2.4   1.1  114
  674   23.4  18.0    1.8   1.2    2.4   1.1  114
  675   23.4  17.9    1.8   1.2    2.4   1.1  114
  676   23.4  17.9    1.8   1.2    2.4   1.1  114
  677   23.4  17.9    1.8   1.2    2.4   1.1  114
  678   23.4  17.9    1.8   1.2    2.4   1.1  114
  679   23.4  17.9    1.8   1.2    2.4   1.1  114
  680   23.4  17.9    1.8   1.2    2.4   1.1  114
  681   23.4  17.9    1.8   1.2    2.4   1.1  114
  682   23.3  17.9    1.8   1.2    2.4   1.1  114
  683   23.3  17.9    1.8   1.2    2.4   1.2  114
  684   23.3  17.9    1.8   1.2    2.4   1.2  114
  685   23.3  17.9    1.8   1.2    2.5   1.2  114
  686   23.3  17.9    1.8   1.2    2.5   1.2  114
  687   23.3  17.9    1.8   1.2    2.5   1.2  114
  688   23.2  17.9    1.8   1.2    2.5   1.2  114
  689   23.2  17.8    1.8   1.2    2.5   1.2  114
  690   23.2  17.8    1.8   1.2    2.5   1.2  114
  691   23.2  17.8    1.8   1.2    2.5   1.2  114
  692   23.2  17.8    1.8   1.2    2.5   1.2  114
  693   23.2  17.8    1.8   1.2    2.5   1.2  114
  694   23.1  17.8    1.8   1.2    2.5   1.2  114
  695   23.1  17.8    1.8   1.2    2.5   1.2  114
  696   23.1  17.8    1.8   1.2    2.5   1.2  114
  697   23.1  17.8    1.8   1.2    2.5   1.2  114
  698   23.1  17.8    1.8   1.2    2.5   1.2  114
  699   23.1  17.8    1.8   1.2    2.5   1.2  114
  700   23.0  17.7    1.8   1.2    2.5   1.2  114
  701   23.0  17.7    1.8   1.2    2.5   1.2  114
  702   23.0  17.7    1.8   1.2    2.5   1.2  114
  703   23.0  17.7    1.7   1.2    2.5   1.2  114
  704   23.0  17.7    1.7   1.2    2.5   1.2  114
  705   22.9  17.7    1.7   1.2    2.5   1.2  114
  706   22.9  17.7    1.7   1.2    2.5   1.2  114
  707   22.9  17.7    1.7   1.2    2.5   1.2  114
  708   22.9  17.7    1.7   1.2    2.5   1.2  114
  709   22.9  17.7    1.7   1.2    2.5   1.2  114
  710   22.9  17.6    1.7   1.2    2.5   1.2  114
  711   22.8  17.6    1.7   1.2    2.5   1.2  114
  712   22.8  17.6    1.7   1.2    2.5   1.2  114
  713   22.8  17.6    1.7   1.2    2.5   1.2  114
  714   22.8  17.6    1.7   1.2    2.5   1.2  114
  715   22.8  17.6    1.7   1.2    2.5   1.2  114
  716   22.7  17.6    1.7   1.2    2.5   1.2  114
  717   22.7  17.6    1.7   1.2    2.5   1.2  114
  718   22.7  17.6    1.7   1.2    2.5   1.2  114
  719   22.7  17.5    1.7   1.2    2.5   1.2  114
  720   22.7  17.5    1.7   1.2    2.5   1.2  114
  721   22.6  17.5    1.7   1.2    2.5   1.2  114
  722   22.6  17.5    1.7   1.1    2.5   1.2  114
  723   22.6  17.5    1.7   1.1    2.5   1.2  114
  724   22.6  17.5    1.7   1.1    2.5   1.2  114
  725   22.6  17.5    1.7   1.1    2.5   1.1  114
  726   22.6  17.5    1.7   1.1    2.5   1.1  114
  727   22.5  17.4    1.7   1.1    2.5   1.1  114
  728   22.5  17.4    1.7   1.1    2.5   1.1  114
  729   22.5  17.4    1.7   1.1    2.5   1.1  114
  730   22.5  17.4    1.7   1.1    2.5   1.1  114
  731   22.5  17.4    1.7   1.1    2.5   1.1  114
  732   22.5  17.4    1.7   1.1    2.5   1.1  114
  733   22.4  17.4    1.7   1.1    2.5   1.1  114
  734   22.4  17.3    1.7   1.1    2.5   1.1  114
  735   22.4  17.3    1.7   1.1    2.5   1.1  114
  736   22.4  17.3    1.7   1.0    2.5   1.1  114
  737   22.4  17.3    1.6   1.0    2.5   1.1  114
  738   22.4  17.3    1.6   1.0    2.5   1.1  114
  739   22.3  17.3    1.6   1.0    2.5   1.1  114
  740   22.3  17.3    1.6   1.0    2.5   1.1  114
  741   22.3  17.3    1.6   1.0    2.5   1.1  114
  742   22.3  17.2    1.6   1.0    2.5   1.1  114
  743   22.3  17.2    1.6   1.0    2.5   1.1  114
  744   22.3  17.2    1.6   1.0    2.5   1.1  114
  745   22.3  17.2    1.6   1.0    2.5   1.1  114
  746   22.2  17.2    1.6   1.0    2.5   1.1  114
  747   22.2  17.2    1.6   1.0    2.5   1.1  114
  748   22.2  17.2    1.6   1.0    2.5   1.1  114
  749   22.2  17.2    1.6   1.0    2.5   1.1  114
  750   22.2  17.2    1.6   0.9    2.5   1.1  114
  751   22.2  17.1    1.6   0.9    2.5   1.1  114
  752   22.2  17.1    1.6   0.9    2.5   1.1  114
  753   22.2  17.1    1.5   0.9    2.5   1.1  114
  754   22.2  17.1    1.5   0.9    2.5   1.1  114
  755   22.1  17.1    1.5   0.9    2.5   1.1  114
  756   22.1  17.1    1.5   1.0    2.5   1.1  114
  757   22.1  17.1    1.5   1.0    2.5   1.1  114
  758   22.1  17.1    1.5   1.0    2.5   1.1  114
  759   22.1  17.1    1.5   1.0    2.5   1.1  114
  760   22.1  17.1    1.5   1.0    2.5   1.1  114
  761   22.1  17.1    1.5   1.0    2.5   1.1  114
  762   22.1  17.1    1.5   1.0    2.5   1.1  114
  763   22.1  17.1    1.5   1.0    2.5   1.1  114
  764   22.1  17.1    1.6   1.0    2.5   1.1  114
  765   22.1  17.1    1.6   1.0    2.5   1.1  114
  766   22.1  17.1    1.6   1.0    2.5   1.1  114
  767   22.1  17.1    1.6   1.0    2.5   1.1  114
  768   22.0  17.1    1.6   1.0    2.5   1.1  114
  769   22.0  17.1    1.6   1.0    2.5   1.1  114
  770   22.0  17.1    1.6   1.0    2.5   1.1  114
  771   22.0  17.1    1.6   1.0    2.5   1.1  114
  772   22.0  17.1    1.6   1.0    2.5   1.1  114
  773   22.0  17.1    1.6   1.0    2.5   1.1  114
  774   22.0  17.1    1.6   1.0    2.5   1.1  114
  775   22.0  17.1    1.6   1.0    2.5   1.1  114
  776   22.0  17.1    1.6   1.0    2.5   1.1  114
  777   22.0  17.1    1.6   1.0    2.5   1.1  114
  778   22.0  17.1    1.6   1.0    2.5   1.1  114
  779   22.0  17.1    1.6   1.0    2.5   1.1  114
  780   22.0  17.1    1.6   1.0    2.5   1.1  114
  781   22.0  17.1    1.6   1.0    2.5   1.1  114
  782   22.0  17.1    1.6   1.0    2.5   1.1  114
  783   22.0  17.1    1.6   1.0    2.5   1.1  114
  784   22.0  17.1    1.6   1.0    2.5   1.1  114
  785   22.0  17.1    1.6   1.0    2.5   1.1  114
  786   22.0  17.1    1.6   1.0    2.5   1.1  114
  787   22.0  17.1    1.6   1.0    2.5   1.1  114
  788   22.0  17.1    1.6   1.0    2.5   1.1  114
  789   22.0  17.1    1.6   1.0    2.5   1.1  114
  790   22.0  17.1    1.6   1.0    2.5   1.1  114
  791   22.0  17.1    1.6   1.0    2.5   1.1  114
  792   22.0  17.1    1.6   1.0    2.5   1.1  114
  793   22.0  17.2    1.6   1.1    2.5   1.1  114
  794   22.0  17.2    1.6   1.1    2.5   1.1  114
  795   22.0  17.2    1.6   1.1    2.5   1.1  114
  796   22.0  17.2    1.6   1.1    2.5   1.1  114
  797   22.0  17.2    1.6   1.1    2.5   1.1  114
  798   22.0  17.2    1.6   1.0    2.5   1.1  114
  799   22.0  17.2    1.6   1.0    2.5   1.1  114
  800   22.0  17.2    1.6   1.0    2.5   1.1  114
  801   22.0  17.2    1.6   1.0    2.5   1.1  114
  802   22.0  17.2    1.6   1.0    2.5   1.1  114
  803   22.0  17.2    1.6   1.0    2.5   1.1  114
  804   22.0  17.2    1.6   1.0    2.5   1.1  114
  805   22.0  17.2    1.6   1.0    2.5   1.1  114
  806   22.0  17.3    1.5   1.0    2.5   1.1  114
  807   22.0  17.3    1.5   1.0    2.5   1.1  114
  808   22.0  17.3    1.5   1.0    2.5   1.1  114
  809   22.0  17.3    1.5   1.0    2.5   1.1  114
  810   22.0  17.3    1.5   0.9    2.5   1.1  114
  811   22.0  17.3    1.5   0.9    2.5   1.1  114
  812   22.0  17.3    1.5   0.9    2.5   1.1  114
  813   22.0  17.3    1.5   0.9    2.6   1.1  114
  814   22.0  17.3    1.5   0.9    2.6   1.1  114
  815   22.0  17.3    1.5   0.9    2.6   1.1  114
  816   22.0  17.3    1.5   0.9    2.6   1.2  114
  817   22.0  17.3    1.5   1.0    2.6   1.2  114
  818   22.0  17.4    1.5   1.0    2.6   1.2  114
  819   22.0  17.4    1.5   1.0    2.6   1.2  114
  820   22.0  17.4    1.5   1.0    2.6   1.2  114
  821   22.0  17.4    1.5   1.0    2.6   1.2  114
  822   22.0  17.4    1.5   1.0    2.6   1.2  114
  823   22.0  17.4    1.5   1.0    2.6   1.2  114
  824   22.0  17.4    1.5   1.0    2.6   1.2  114
  825   22.0  17.4    1.5   1.0    2.6   1.2  114
  826   22.0  17.4    1.5   1.0    2.6   1.2  114
  827   22.0  17.4    1.5   1.0    2.6   1.2  114
  828   22.0  17.4    1.5   1.0    2.6   1.2  114
  829   22.0  17.4    1.5   1.0    2.5   1.2  114
  830   22.0  17.4    1.5   1.0    2.5   1.2  114
  831   22.0  17.5    1.5   1.0    2.5   1.2  114
  832   22.0  17.5    1.5   1.0    2.5   1.2  114
  833   22.0  17.5    1.5   1.0    2.5   1.2  114
  834   22.0  17.5    1.5   1.0    2.5   1.2  114
  835   22.0  17.5    1.5   1.0    2.5   1.2  114
  836   22.0  17.5    1.5   1.0    2.5   1.2  114
  837   22.0  17.5    1.5   1.0    2.5   1.2  114
  838   22.0  17.5    1.5   1.0    2.5   1.2  114
  839   22.0  17.5    1.5   1.0    2.5   1.2  114
  840   22.1  17.5    1.5   1.0    2.5   1.2  114
  841   22.1  17.5    1.5   1.0    2.5   1.2  114
  842   22.1  17.5    1.5   1.0    2.5   1.2  114
  843   22.1  17.5    1.5   1.0    2.5   1.2  114
  844   22.1  17.5    1.4   1.0    2.5   1.2  114
  845   22.1  17.5    1.4   1.0    2.5   1.2  114
  846   22.1  17.5    1.4   1.0    2.5   1.2  114
  847   22.1  17.5    1.4   1.0    2.5   1.2  114
  848   22.1  17.5    1.4   1.0    2.5   1.2  114
  849   22.1  17.5    1.4   1.0    2.5   1.2  114
  850   22.1  17.5    1.4   1.0    2.5   1.2  114
  851   22.1  17.5    1.4   1.0    2.5   1.2  114
  852   22.1  17.6    1.5   1.0    2.5   1.2  114
  853   22.1  17.6    1.5   1.0    2.5   1.2  114
  854   22.1  17.6    1.5   1.0    2.5   1.2  114
  855   22.1  17.6    1.5   1.0    2.5   1.2  114
  856   22.1  17.6    1.5   1.0    2.5   1.2  114
  857   22.1  17.6    1.5   1.0    2.5   1.2  114
  858   22.1  17.6    1.5   1.0    2.5   1.2  114
  859   22.1  17.6    1.5   1.0    2.6   1.2  114
  860   22.1  17.6    1.5   1.0    2.6   1.2  114
  861   22.1  17.6    1.5   1.0    2.6   1.2  114
  862   22.1  17.6    1.5   1.0    2.6   1.2  114
  863   22.1  17.6    1.5   1.0    2.6   1.2  114
  864   22.1  17.6    1.5   1.0    2.6   1.2  114
  865   22.1  17.6    1.5   1.0    2.6   1.2  114
  866   22.1  17.6    1.5   1.0    2.6   1.2  114
  867   22.1  17.6    1.5   1.0    2.6   1.2  114
  868   22.0  17.6    1.5   1.1    2.6   1.2  114
  869   22.0  17.6    1.5   1.1    2.6   1.2  114
  870   22.0  17.6    1.5   1.1    2.6   1.2  114
  871   22.0  17.6    1.5   1.1    2.6   1.2  114
  872   22.0  17.6    1.5   1.1    2.6   1.2  114
  873   22.0  17.6    1.5   1.1    2.6   1.2  114
  874   22.0  17.6    1.5   1.1    2.6   1.2  114
  875   22.0  17.6    1.5   1.1    2.6   1.2  114
  876   22.0  17.6    1.5   1.1    2.6   1.3  114
  877   22.0  17.7    1.5   1.1    2.6   1.3  114
  878   22.0  17.7    1.5   1.1    2.6   1.3  114
  879   22.0  17.7    1.5   1.1    2.6   1.3  114
  880   22.0  17.7    1.5   1.1    2.6   1.3  114
  881   22.0  17.7    1.5   1.1    2.6   1.3  114
  882   22.0  17.7    1.5   1.1    2.6   1.3  114
  883   22.0  17.7    1.5   1.1    2.6   1.3  114
  884   22.0  17.7    1.5   1.1    2.6   1.3  114
  885   21.9  17.7    1.5   1.1    2.6   1.3  114
  886   21.9  17.7    1.5   1.1    2.6   1.3  114
  887   21.9  17.7    1.5   1.1    2.6   1.3  114
  888   21.9  17.7    1.5   1.1    2.5   1.3  114
  889   21.9  17.7    1.5   1.1    2.5   1.2  114
  890   21.9  17.7    1.5   1.1    2.5   1.2  114
  891   21.9  17.7    1.5   1.1    2.5   1.2  114
  892   21.9  17.7    1.5   1.1    2.5   1.2  114
  893   21.9  17.7    1.5   1.1    2.5   1.2  114
  894   21.8  17.7    1.5   1.0    2.5   1.2  114
  895   21.8  17.7    1.5   1.0    2.5   1.2  114
  896   21.8  17.7    1.5   1.0    2.5   1.2  114
  897   21.8  17.7    1.5   1.0    2.5   1.2  114
  898   21.8  17.7    1.5   1.0    2.5   1.3  114
  899   21.8  17.7    1.5   1.0    2.5   1.3  114
  900   21.8  17.7    1.5   1.0    2.5   1.3  114
  901   21.8  17.7    1.5   1.0    2.5   1.3  114
  902   21.7  17.7    1.5   1.0    2.5   1.3  114
  903   21.7  17.7    1.5   1.0    2.5   1.3  114
  904   21.7  17.7    1.5   1.0    2.5   1.3  114
  905   21.7  17.7    1.5   1.0    2.5   1.3  114
  906   21.7  17.7    1.5   1.0    2.5   1.3  114
  907   21.7  17.7    1.5   1.0    2.5   1.3  114
  908   21.6  17.7    1.4   0.9    2.5   1.2  114
  909   21.6  17.7    1.4   0.9    2.5   1.2  114
  910   21.6  17.7    1.4   0.9    2.5   1.2  114
  911   21.6  17.7    1.4   0.9    2.5   1.3  114
  912   21.6  17.6    1.4   0.9    2.5   1.3  114
  913   21.6  17.6    1.4   0.9    2.5   1.3  114
  914   21.6  17.6    1.4   0.9    2.5   1.3  114
  915   21.5  17.6    1.4   0.9    2.5   1.3  114
  916   21.5  17.6    1.4   0.9    2.5   1.3  114
  917   21.5  17.6    1.4   0.9    2.5   1.3  114
  918   21.5  17.6    1.4   0.9    2.5   1.3  114
  919   21.5  17.6    1.4   0.9    2.5   1.3  114
  920   21.4  17.5    1.4   0.9    2.5   1.3  114
  921   21.4  17.5    1.4   0.9    2.5   1.3  114
  922   21.4  17.5    1.4   0.9    2.5   1.3  114
  923   21.4  17.5    1.4   0.9    2.4   1.3  114
  924   21.4  17.5    1.4   0.9    2.4   1.3  114
  925   21.4  17.4    1.4   0.9    2.4   1.3  114
  926   21.3  17.4    1.4   0.9    2.4   1.3  114
  927   21.3  17.4    1.4   0.9    2.4   1.3  114
  928   21.3  17.4    1.4   0.9    2.4   1.3  114
  929   21.3  17.4    1.4   0.9    2.4   1.3  114
  930   21.3  17.3    1.4   0.9    2.4   1.3  114
  931   21.3  17.3    1.4   0.9    2.4   1.3  114
  932   21.2  17.3    1.4   0.9    2.4   1.3  114
  933   21.2  17.3    1.4   0.9    2.4   1.3  114
  934   21.2  17.2    1.4   0.9    2.4   1.3  114
  935   21.2  17.2    1.4   0.9    2.4   1.3  114
  936   21.2  17.2    1.4   0.9    2.4   1.3  114
  937   21.2  17.2    1.4   0.9    2.4   1.3  114
  938   21.1  17.2    1.4   0.9    2.4   1.3  114
  939   21.1  17.1    1.4   0.9    2.4   1.3  114
  940   21.1  17.1    1.4   0.9    2.4   1.3  114
  941   21.1  17.1    1.4   0.9    2.4   1.3  114
  942   21.1  17.1    1.4   0.9    2.4   1.3  114
  943   21.1  17.1    1.4   0.9    2.4   1.3  114
  944   21.0  17.0    1.4   0.9    2.4   1.3  114
  945   21.0  17.0    1.4   0.9    2.4   1.3  114
  946   21.0  17.0    1.4   0.9    2.4   1.3  114
  947   21.0  17.0    1.4   0.9    2.4   1.3  114
  948   21.0  17.0    1.4   0.9    2.4   1.3  114
  949   21.0  16.9    1.4   0.9    2.4   1.3  114
  950   21.0  16.9    1.4   0.9    2.4   1.3  114
  951   21.0  16.9    1.4   0.9    2.4   1.3  114
  952   20.9  16.9    1.4   0.9    2.5   1.3  114
  953   20.9  16.9    1.4   0.9    2.5   1.3  114
  954   20.9  16.9    1.4   0.9    2.5   1.3  114
  955   20.9  16.8    1.4   0.9    2.5   1.3  114
  956   20.9  16.8    1.4   0.9    2.5   1.3  114
  957   20.9  16.8    1.4   0.9    2.5   1.3  114
  958   20.9  16.8    1.4   0.9    2.5   1.3  114
  959   20.9  16.8    1.4   0.9    2.5   1.3  114
  960   20.9  16.8    1.4   0.9    2.5   1.3  114
  961   20.9  16.8    1.4   1.0    2.5   1.3  114
  962   20.9  16.8    1.4   1.0    2.5   1.3  114
  963   20.9  16.8    1.4   1.0    2.5   1.3  114
  964   20.9  16.8    1.4   1.0    2.5   1.3  114
  965   20.8  16.7    1.4   1.0    2.5   1.3  114
  966   20.8  16.7    1.4   1.0    2.5   1.3  114
  967   20.8  16.7    1.4   1.0    2.5   1.3  114
  968   20.8  16.7    1.4   1.0    2.5   1.3  114
  969   20.8  16.7    1.4   1.0    2.5   1.4  114
  970   20.8  16.7    1.4   1.0    2.5   1.4  114
  971   20.8  16.7    1.4   1.0    2.5   1.4  114
  972   20.8  16.7    1.4   1.0    2.5   1.4  114
  973   20.8  16.7    1.4   1.0    2.5   1.4  114
  974   20.8  16.7    1.4   1.0    2.5   1.4  114
  975   20.8  16.7    1.4   1.0    2.5   1.4  114
  976   20.8  16.7    1.4   1.0    2.5   1.4  114
  977   20.8  16.7    1.4   1.0    2.5   1.4  114
  978   20.8  16.7    1.4   1.0    2.5   1.4  114
  979   20.8  16.8    1.4   1.0    2.4   1.4  114
  980   20.8  16.8    1.4   1.0    2.4   1.4  114
  981   20.8  16.8    1.4   1.0    2.4   1.4  114
  982   20.8  16.8    1.4   1.0    2.4   1.4  114
  983   20.8  16.8    1.4   1.0    2.4   1.4  114
  984   20.8  16.8    1.4   1.0    2.4   1.4  114
  985   20.8  16.8    1.4   1.0    2.4   1.4  114
  986   20.8  16.8    1.4   1.0    2.4   1.4  114
  987   20.8  16.8    1.4   1.0    2.4   1.4  114
  988   20.9  16.8    1.4   1.0    2.4   1.4  114
  989   20.9  16.8    1.4   1.0    2.4   1.4  114
  990   20.9  16.9    1.4   1.0    2.4   1.4  114
  991   20.9  16.9    1.4   1.0    2.4   1.4  114
  992   20.9  16.9    1.4   1.0    2.4   1.4  114
  993   20.9  16.9    1.4   1.0    2.4   1.4  114
  994   20.9  16.9    1.4   1.0    2.5   1.4  114
  995   20.9  16.9    1.4   1.0    2.5   1.4  114
  996   20.9  16.9    1.4   1.0    2.5   1.4  114
  997   20.9  17.0    1.4   1.0    2.5   1.4  114
  998   20.9  17.0    1.4   1.0    2.5   1.4  114
  999   20.9  17.0    1.4   1.0    2.5   1.4  114
 1000   20.9  17.0    1.4   1.0    2.5   1.4  114
 1001   20.9  17.0    1.4   1.0    2.5   1.4  114
 1002   20.9  17.0    1.4   1.0    2.5   1.4  114
 1003   20.9  17.1    1.4   1.0    2.5   1.4  114
 1004   20.9  17.1    1.4   1.0    2.5   1.4  114
 1005   20.9  17.1    1.4   1.0    2.5   1.4  114
 1006   20.9  17.1    1.4   1.0    2.5   1.4  114
 1007   21.0  17.1    1.4   1.0    2.4   1.4  114
 1008   21.0  17.1    1.4   1.0    2.4   1.4  114
 1009   21.0  17.2    1.4   1.0    2.4   1.4  114
 1010   21.0  17.2    1.4   1.0    2.4   1.4  114
 1011   21.0  17.2    1.4   1.0    2.4   1.4  114
 1012   21.0  17.2    1.4   1.0    2.4   1.4  114
 1013   21.0  17.2    1.4   1.0    2.4   1.4  114
 1014   21.0  17.2    1.4   1.0    2.4   1.4  114
 1015   21.0  17.3    1.4   1.0    2.4   1.4  114
 1016   21.0  17.3    1.4   1.0    2.4   1.4  114
 1017   21.0  17.3    1.4   1.0    2.4   1.4  114
 1018   21.0  17.3    1.4   1.0    2.4   1.4  114
 1019   21.0  17.3    1.4   1.0    2.4   1.4  114
 1020   21.0  17.3    1.4   1.0    2.5   1.4  114
 1021   21.0  17.3    1.4   1.0    2.5   1.4  114
 1022   21.0  17.4    1.4   1.0    2.5   1.4  114
 1023   21.0  17.4    1.4   1.0    2.5   1.4  114
 1024   21.0  17.4    1.4   1.0    2.5   1.4  114
 1025   21.0  17.4    1.4   1.0    2.5   1.4  114
 1026   21.0  17.4    1.4   1.0    2.5   1.4  114
 1027   21.0  17.4    1.4   1.0    2.5   1.4  114
 1028   21.0  17.4    1.4   1.0    2.5   1.4  114
 1029   21.0  17.4    1.4   1.0    2.4   1.4  114
 1030   21.1  17.4    1.4   1.0    2.4   1.4  114
 1031   21.1  17.4    1.4   1.0    2.4   1.4  114
 1032   21.1  17.5    1.4   1.0    2.4   1.4  114
 1033   21.1  17.5    1.4   1.0    2.4   1.4  114
 1034   21.1  17.5    1.4   1.0    2.4   1.4  114
 1035   21.1  17.5    1.4   1.0    2.4   1.4  114
 1036   21.1  17.5    1.4   1.0    2.4   1.4  114
 1037   21.1  17.5    1.4   1.1    2.4   1.4  114
 1038   21.1  17.5    1.4   1.1    2.4   1.4  114
 1039   21.1  17.5    1.4   1.1    2.4   1.4  114
 1040   21.1  17.5    1.4   1.1    2.4   1.4  114
 1041   21.1  17.5    1.4   1.1    2.4   1.4  114
 1042   21.1  17.5    1.4   1.1    2.5   1.4  114
 1043   21.1  17.5    1.4   1.1    2.5   1.4  114
 1044   21.1  17.5    1.4   1.1    2.5   1.4  114
 1045   21.1  17.5    1.4   1.1    2.5   1.4  114
 1046   21.1  17.5    1.4   1.2    2.5   1.5  114
 1047   21.1  17.5    1.4   1.2    2.5   1.5  114
 1048   21.1  17.5    1.4   1.2    2.5   1.5  114
 1049   21.1  17.5    1.5   1.2    2.5   1.5  114
 1050   21.1  17.5    1.5   1.2    2.5   1.5  114
 1051   21.1  17.5    1.5   1.2    2.5   1.5  114
 1052   21.1  17.5    1.5   1.2    2.5   1.5  114
 1053   21.1  17.5    1.5   1.1    2.5   1.5  114
 1054   21.1  17.5    1.5   1.1    2.5   1.5  114
 1055   21.1  17.5    1.5   1.1    2.5   1.5  114
 1056   21.1  17.5    1.5   1.1    2.5   1.5  114
 1057   21.1  17.5    1.5   1.1    2.5   1.5  114
 1058   21.1  17.5    1.5   1.1    2.4   1.5  114
 1059   21.1  17.5    1.5   1.1    2.4   1.5  114
 1060   21.1  17.5    1.5   1.1    2.4   1.5  114
 1061   21.1  17.5    1.5   1.1    2.4   1.5  114
 1062   21.1  17.5    1.5   1.1    2.4   1.5  114
 1063   21.0  17.5    1.5   1.1    2.4   1.5  114
 1064   21.0  17.5    1.5   1.1    2.4   1.5  114
 1065   21.0  17.5    1.5   1.1    2.4   1.5  114
 1066   21.0  17.5    1.5   1.1    2.4   1.5  114
 1067   21.0  17.5    1.5   1.1    2.4   1.5  114
 1068   21.0  17.5    1.5   1.1    2.5   1.5  114
 1069   21.0  17.5    1.5   1.1    2.5   1.5  114
 1070   21.0  17.5    1.5   1.1    2.5   1.5  114
 1071   21.0  17.5    1.5   1.1    2.5   1.5  114
 1072   21.0  17.5    1.5   1.2    2.5   1.5  114
 1073   21.0  17.5    1.5   1.2    2.5   1.5  114
 1074   21.0  17.5    1.5   1.2    2.5   1.5  114
 1075   21.0  17.5    1.5   1.2    2.5   1.5  114
 1076   21.0  17.5    1.5   1.2    2.5   1.5  114
 1077   21.0  17.5    1.5   1.2    2.5   1.5  114
 1078   21.0  17.5    1.5   1.2    2.5   1.5  114
 1079   21.0  17.5    1.5   1.2    2.5   1.5  114
 1080   21.0  17.5    1.5   1.2    2.5   1.5  114
 1081   21.0  17.5    1.5   1.2    2.5   1.5  114
 1082   21.0  17.5    1.5   1.2    2.5   1.5  114
 1083   21.0  17.5    1.5   1.2    2.5   1.5  114
 1084   21.0  17.5    1.5   1.2    2.5   1.5  114
 1085   21.0  17.4    1.5   1.2    2.5   1.5  114
 1086   21.0  17.4    1.5   1.1    2.5   1.5  114
 1087   21.0  17.4    1.5   1.1    2.4   1.5  114
 1088   20.9  17.4    1.5   1.1    2.4   1.5  114
 1089   20.9  17.4    1.5   1.1    2.4   1.5  114
 1090   20.9  17.4    1.5   1.1    2.4   1.5  114
 1091   20.9  17.4    1.5   1.1    2.4   1.5  114
 1092   20.9  17.4    1.5   1.1    2.4   1.5  114
 1093   20.9  17.4    1.5   1.1    2.4   1.5  114
 1094   20.9  17.4    1.5   1.1    2.4   1.5  114
 1095   20.9  17.4    1.5   1.1    2.4   1.5  114
 1096   20.9  17.4    1.5   1.1    2.4   1.5  114
 1097   20.9  17.4    1.5   1.1    2.4   1.5  114
 1098   20.9  17.4    1.5   1.1    2.4   1.5  114
 1099   20.9  17.4    1.4   1.1    2.4   1.5  114
 1100   20.8  17.4    1.4   1.1    2.4   1.5  114
 1101   20.8  17.4    1.4   1.1    2.4   1.5  114
 1102   20.8  17.4    1.4   1.1    2.4   1.5  114
 1103   20.8  17.4    1.4   1.1    2.4   1.5  114
 1104   20.8  17.4    1.4   1.1    2.4   1.5  114
 1105   20.8  17.4    1.4   1.1    2.4   1.5  114
 1106   20.8  17.4    1.4   1.1    2.4   1.5  114
 1107   20.8  17.4    1.4   1.1    2.4   1.5  114
 1108   20.8  17.4    1.4   1.1    2.4   1.5  114
 1109   20.7  17.4    1.4   1.1    2.4   1.5  114
 1110   20.7  17.4    1.4   1.1    2.4   1.5  114
 1111   20.7  17.4    1.4   1.1    2.4   1.5  114
 1112   20.7  17.4    1.4   1.1    2.4   1.5  114
 1113   20.7  17.4    1.4   1.1    2.4   1.5  114
 1114   20.7  17.4    1.4   1.1    2.4   1.5  114
 1115   20.7  17.4    1.4   1.1    2.4   1.5  114
 1116   20.6  17.4    1.4   1.1    2.4   1.5  114
 1117   20.6  17.4    1.4   1.1    2.4   1.5  114
 1118   20.6  17.4    1.4   1.1    2.4   1.5  114
 1119   20.6  17.4    1.4   1.1    2.4   1.5  114
 1120   20.6  17.4    1.4   1.1    2.4   1.5  114
 1121   20.6  17.3    1.4   1.1    2.4   1.5  114
 1122   20.5  17.3    1.4   1.1    2.4   1.5  114
 1123   20.5  17.3    1.4   1.1    2.4   1.5  114
 1124   20.5  17.3    1.4   1.1    2.4   1.5  114
 1125   20.5  17.3    1.4   1.1    2.4   1.5  114
 1126   20.5  17.3    1.4   1.1    2.4   1.5  114
 1127   20.4  17.3    1.4   1.1    2.4   1.5  114
 1128   20.4  17.3    1.4   1.1    2.4   1.5  114
 1129   20.4  17.3    1.4   1.1    2.4   1.5  114
 1130   20.4  17.3    1.4   1.1    2.4   1.5  114
 1131   20.4  17.3    1.4   1.1    2.4   1.5  114
 1132   20.4  17.3    1.4   1.0    2.4   1.5  114
 1133   20.3  17.2    1.4   1.0    2.4   1.5  114
 1134   20.3  17.2    1.4   1.0    2.4   1.5  114
 1135   20.3  17.2    1.4   1.0    2.4   1.4  114
 1136   20.3  17.2    1.4   1.0    2.4   1.4  114
 1137   20.2  17.2    1.4   1.0    2.4   1.5  114
 1138   20.2  17.2    1.4   1.0    2.4   1.5  114
 1139   20.2  17.2    1.4   1.0    2.4   1.5  114
 1140   20.2  17.2    1.4   1.0    2.4   1.5  114
 1141   20.2  17.2    1.4   1.0    2.4   1.5  114
 1142   20.1  17.1    1.4   1.0    2.4   1.5  114
 1143   20.1  17.1    1.4   1.0    2.4   1.5  114
 1144   20.1  17.1    1.4   1.1    2.4   1.5  114
 1145   20.1  17.1    1.4   1.1    2.4   1.5  114
 1146   20.1  17.1    1.4   1.1    2.4   1.5  114
 1147   20.0  17.1    1.4   1.1    2.4   1.5  114
 1148   20.0  17.1    1.4   1.1    2.4   1.5  114
 1149   20.0  17.1    1.4   1.1    2.4   1.5  114
 1150   20.0  17.1    1.4   1.1    2.4   1.5  114
 1151   20.0  17.1    1.4   1.2    2.4   1.5  114
 1152   19.9  17.0    1.4   1.2    2.4   1.5  114
 1153   19.9  17.0    1.4   1.2    2.4   1.5  114
 1154   19.9  17.0    1.4   1.2    2.4   1.5  114
 1155   19.9  17.0    1.4   1.2    2.4   1.5  114
 1156   19.9  17.0    1.4   1.2    2.4   1.5  114
 1157   19.8  17.0    1.4   1.2    2.4   1.5  114
 1158   19.8  17.0    1.4   1.2    2.4   1.5  114
 1159   19.8  17.0    1.4   1.2    2.4   1.5  114
 1160   19.8  17.0    1.4   1.2    2.4   1.5  114
 1161   19.8  17.0    1.4   1.2    2.4   1.5  114
 1162   19.8  17.0    1.4   1.1    2.4   1.5  114
 1163   19.8  17.0    1.4   1.1    2.3   1.5  114
 1164   19.7  17.0    1.4   1.1    2.3   1.5  114
 1165   19.7  17.0    1.4   1.1    2.3   1.5  114
 1166   19.7  17.0    1.4   1.1    2.3   1.5  114
 1167   19.7  17.0    1.4   1.1    2.3   1.5  114
 1168   19.7  17.0    1.4   1.1    2.3   1.5  114
 1169   19.7  17.0    1.4   1.1    2.3   1.5  114
 1170   19.7  17.0    1.4   1.1    2.3   1.5  114
 1171   19.7  17.0    1.3   1.1    2.3   1.5  114
 1172   19.6  17.0    1.3   1.1    2.3   1.5  114
 1173   19.6  17.0    1.3   1.1    2.3   1.5  114
 1174   19.6  17.0    1.3   1.0    2.3   1.5  114
 1175   19.6  17.0    1.3   1.0    2.3   1.5  114
 1176   19.6  17.0    1.3   1.0    2.3   1.5  114
 1177   19.6  17.0    1.3   1.0    2.3   1.5  114
 1178   19.6  17.0    1.3   1.0    2.3   1.5  114
 1179   19.6  17.0    1.3   1.0    2.3   1.5  114
 1180   19.6  17.0    1.3   1.0    2.3   1.5  114
 1181   19.6  17.0    1.3   1.0    2.3   1.5  114
 1182   19.6  17.0    1.3   1.0    2.3   1.5  114
 1183   19.6  17.0    1.3   1.0    2.3   1.5  114
 1184   19.6  17.0    1.3   1.0    2.3   1.5  114
 1185   19.6  17.0    1.3   1.0    2.3   1.5  114
 1186   19.6  17.0    1.3   1.0    2.3   1.5  114
 1187   19.6  17.0    1.3   1.0    2.3   1.5  114
 1188   19.6  17.1    1.3   1.0    2.3   1.5  114
 1189   19.6  17.1    1.3   1.0    2.3   1.5  114
 1190   19.6  17.1    1.3   1.0    2.3   1.5  114
 1191   19.6  17.1    1.3   1.0    2.3   1.5  114
 1192   19.6  17.1    1.3   1.0    2.3   1.5  114
 1193   19.6  17.1    1.3   1.0    2.3   1.5  114
 1194   19.7  17.1    1.3   1.0    2.3   1.5  114
 1195   19.7  17.1    1.3   1.0    2.3   1.5  114
 1196   19.7  17.2    1.3   1.0    2.3   1.5  114
 1197   19.7  17.2    1.3   1.0    2.3   1.6  114
 1198   19.7  17.2    1.3   1.0    2.3   1.6  114
 1199   19.7  17.2    1.3   1.0    2.3   1.6  114
 1200   19.7  17.2    1.3   1.0    2.3   1.6  114
 1201   19.7  17.2    1.3   1.0    2.3   1.6  114
 1202   19.7  17.3    1.3   1.0    2.3   1.6  114
 1203   19.8  17.3    1.3   1.0    2.3   1.6  114
 1204   19.8  17.3    1.3   1.0    2.3   1.5  114
 1205   19.8  17.3    1.3   1.0    2.3   1.5  114
 1206   19.8  17.3    1.3   1.0    2.3   1.5  114
 1207   19.8  17.3    1.3   1.0    2.3   1.5  114
 1208   19.8  17.4    1.3   1.0    2.3   1.5  114
 1209   19.8  17.4    1.3   1.0    2.3   1.5  114
 1210   19.9  17.4    1.3   1.0    2.3   1.5  114
 1211   19.9  17.4    1.3   1.0    2.3   1.5  114
 1212   19.9  17.4    1.3   0.9    2.3   1.5  114
 1213   19.9  17.5    1.3   0.9    2.3   1.5  114
 1214   19.9  17.5    1.3   0.9    2.3   1.5  114
 1215   19.9  17.5    1.3   0.9    2.3   1.5  114
 1216   19.9  17.5    1.3   0.9    2.3   1.5  114
 1217   20.0  17.6    1.3   0.9    2.3   1.5  114
 1218   20.0  17.6    1.3   0.9    2.3   1.5  114
 1219   20.0  17.6    1.3   0.9    2.3   1.5  114
 1220   20.0  17.6    1.3   0.9    2.3   1.5  114
 1221   20.0  17.6    1.3   0.9    2.3   1.5  114
 1222   20.0  17.7    1.3   0.9    2.3   1.6  114
 1223   20.0  17.7    1.3   0.9    2.3   1.6  114
 1224   20.1  17.7    1.3   0.9    2.3   1.6  114
 1225   20.1  17.7    1.3   0.9    2.3   1.6  114
 1226   20.1  17.7    1.3   0.9    2.3   1.6  114
 1227   20.1  17.8    1.3   0.9    2.3   1.6  114
 1228   20.1  17.8    1.3   1.0    2.3   1.6  114
 1229   20.1  17.8    1.3   1.0    2.3   1.6  114
 1230   20.1  17.8    1.3   1.0    2.3   1.6  114
 1231   20.2  17.8    1.3   1.0    2.3   1.6  114
 1232   20.2  17.9    1.3   1.0    2.3   1.6  114
 1233   20.2  17.9    1.3   0.9    2.3   1.6  114
 1234   20.2  17.9    1.3   0.9    2.3   1.6  114
 1235   20.2  17.9    1.3   0.9    2.3   1.6  114
 1236   20.2  17.9    1.3   0.9    2.3   1.6  114
 1237   20.2  18.0    1.3   0.9    2.3   1.5  114
 1238   20.2  18.0    1.3   0.9    2.3   1.5  114
 1239   20.2  18.0    1.3   0.9    2.3   1.5  114
 1240   20.3  18.0    1.3   0.9    2.3   1.5  114
 1241   20.3  18.0    1.3   0.9    2.3   1.5  114
 1242   20.3  18.1    1.3   0.9    2.3   1.5  114
 1243   20.3  18.1    1.3   0.9    2.3   1.5  114
 1244   20.3  18.1    1.3   0.9    2.3   1.5  114
 1245   20.3  18.1    1.3   0.9    2.3   1.5  114
 1246   20.3  18.1    1.3   0.9    2.3   1.5  114
 1247   20.3  18.1    1.3   0.9    2.3   1.5  114
 1248   20.3  18.2    1.3   0.8    2.3   1.5  114
 1249   20.3  18.2    1.3   0.8    2.3   1.5  114
 1250   20.3  18.2    1.3   0.8    2.3   1.5  114
 1251   20.3  18.2    1.3   0.8    2.3   1.5  114
 1252   20.3  18.2    1.3   0.8    2.3   1.5  114
 1253   20.3  18.2    1.3   0.8    2.3   1.5  114
 1254   20.3  18.3    1.3   0.8    2.3   1.5  114
 1255   20.3  18.3    1.3   0.8    2.3   1.5  114
 1256   20.8  18.2    1.2   0.8    2.3   1.5  111
 1257   20.8  18.2    1.2   0.8    2.3   1.5  111
 1258   20.8  18.2    1.2   0.8    2.3   1.5  111
 1259   20.8  18.3    1.2   0.8    2.3   1.5  111
 1260   20.8  18.3    1.2   0.8    2.3   1.5  111
 1261   20.8  18.3    1.2   0.8    2.3   1.5  111
 1262   20.8  18.3    1.2   0.8    2.3   1.5  111
 1263   20.8  18.3    1.2   0.8    2.3   1.5  111
 1264   20.8  18.3    1.2   0.8    2.3   1.5  111
 1265   20.8  18.3    1.2   0.8    2.3   1.5  111
 1266   20.8  18.3    1.2   0.8    2.3   1.5  111
 1267   20.8  18.3    1.2   0.8    2.3   1.5  111
 1268   20.8  18.4    1.2   0.8    2.3   1.5  111
 1269   20.8  18.4    1.2   0.8    2.3   1.5  111
 1270   20.8  18.4    1.2   0.8    2.3   1.5  111
 1271   20.8  18.4    1.2   0.8    2.3   1.5  111
 1272   20.8  18.4    1.2   0.8    2.3   1.5  111
 1273   20.9  18.4    1.2   0.8    2.3   1.5  111
 1274   20.9  18.4    1.2   0.8    2.3   1.5  111
 1275   20.9  18.4    1.2   0.8    2.3   1.5  111
 1276   20.9  18.4    1.2   0.8    2.3   1.5  111
 1277   20.9  18.4    1.2   0.8    2.3   1.5  111
 1278   20.9  18.4    1.2   0.8    2.3   1.5  111
 1279   20.9  18.4    1.2   0.8    2.3   1.5  111
 1280   20.9  18.4    1.2   0.8    2.3   1.5  111
 1281   20.9  18.4    1.2   0.8    2.3   1.5  111
 1282   20.9  18.4    1.2   0.8    2.3   1.5  111
 1283   20.9  18.4    1.2   0.8    2.3   1.5  111
 1284   20.9  18.4    1.2   0.8    2.3   1.5  111
 1285   20.9  18.4    1.2   0.8    2.3   1.5  111
 1286   20.9  18.4    1.2   0.8    2.3   1.5  111
 1287   20.9  18.4    1.2   0.8    2.3   1.5  111
 1288   20.9  18.4    1.2   0.8    2.3   1.5  111
 1289   20.9  18.5    1.2   0.8    2.3   1.5  111
 1290   20.9  18.5    1.2   0.8    2.3   1.5  111
 1291   20.9  18.5    1.2   0.8    2.3   1.5  111
 1292   21.0  18.5    1.2   0.8    2.3   1.5  111
 1293   21.0  18.4    1.2   0.8    2.3   1.5  111
 1294   21.0  18.4    1.2   0.8    2.3   1.5  111
 1295   21.0  18.4    1.2   0.8    2.3   1.5  111
 1296   21.0  18.4    1.2   0.8    2.3   1.5  111
 1297   21.0  18.4    1.2   0.8    2.3   1.5  111
 1298   21.0  18.4    1.2   0.8    2.3   1.5  111
 ms      H   H.sd     V   V.sd   rate rate.sd  N     Register 48
 -350   14.3  12.0    0.6   0.4    0.7   0.4  114
 -349   14.3  12.0    0.6   0.3    0.7   0.4  114
 -348   14.3  12.0    0.6   0.3    0.7   0.4  114
 -347   14.3  12.0    0.6   0.3    0.7   0.4  114
 -346   14.3  12.0    0.6   0.3    0.6   0.4  114
 -345   14.3  12.0    0.6   0.3    0.6   0.4  114
 -344   14.3  12.0    0.6   0.3    0.6   0.3  114
 -343   14.3  12.0    0.6   0.3    0.6   0.3  114
 -342   14.3  12.0    0.6   0.3    0.6   0.3  114
 -341   14.3  12.0    0.6   0.3    0.6   0.3  114
 -340   14.3  12.0    0.6   0.3    0.6   0.3  114
 -339   14.3  12.0    0.6   0.3    0.6   0.3  114
 -338   14.3  12.0    0.6   0.3    0.6   0.3  114
 -337   14.3  12.1    0.6   0.3    0.6   0.3  114
 -336   14.4  12.1    0.6   0.3    0.6   0.3  114
 -335   14.4  12.1    0.6   0.3    0.6   0.3  114
 -334   14.4  12.1    0.6   0.3    0.6   0.3  114
 -333   14.4  12.1    0.6   0.3    0.6   0.3  114
 -332   14.4  12.1    0.5   0.3    0.6   0.3  114
 -331   14.4  12.1    0.5   0.3    0.6   0.3  114
 -330   14.4  12.1    0.5   0.3    0.6   0.3  114
 -329   14.4  12.1    0.5   0.3    0.6   0.3  114
 -328   14.4  12.2    0.5   0.3    0.6   0.3  114
 -327   14.5  12.2    0.5   0.3    0.6   0.3  114
 -326   14.5  12.2    0.5   0.3    0.6   0.3  114
 -325   14.5  12.2    0.5   0.3    0.6   0.3  114
 -324   14.5  12.2    0.5   0.3    0.6   0.3  114
 -323   14.5  12.2    0.5   0.3    0.6   0.3  114
 -322   14.5  12.3    0.5   0.3    0.6   0.3  114
 -321   14.5  12.3    0.5   0.3    0.6   0.3  114
 -320   14.6  12.3    0.5   0.3    0.6   0.3  114
 -319   14.6  12.3    0.5   0.3    0.6   0.3  114
 -318   14.6  12.3    0.5   0.3    0.6   0.3  114
 -317   14.6  12.4    0.5   0.3    0.6   0.3  114
 -316   14.6  12.4    0.5   0.3    0.6   0.3  114
 -315   14.7  12.4    0.5   0.3    0.6   0.3  114
 -314   14.7  12.4    0.5   0.3    0.6   0.3  114
 -313   14.7  12.4    0.5   0.3    0.6   0.3  114
 -312   14.7  12.5    0.5   0.3    0.6   0.3  114
 -311   14.7  12.5    0.5   0.3    0.6   0.3  114
 -310   14.7  12.5    0.5   0.3    0.6   0.3  114
 -309   14.8  12.5    0.5   0.3    0.6   0.3  114
 -308   14.8  12.6    0.5   0.3    0.6   0.3  114
 -307   14.8  12.6    0.5   0.3    0.6   0.3  114
 -306   14.8  12.6    0.5   0.3    0.6   0.3  114
 -305   14.8  12.6    0.5   0.3    0.6   0.3  114
 -304   14.8  12.7    0.5   0.3    0.6   0.3  114
 -303   14.9  12.7    0.5   0.3    0.6   0.3  114
 -302   14.9  12.7    0.5   0.3    0.6   0.3  114
 -301   14.9  12.7    0.5   0.3    0.6   0.3  114
 -300   14.9  12.7    0.5   0.3    0.6   0.3  114
 -299   14.9  12.8    0.5   0.3    0.6   0.3  114
 -298   15.0  12.8    0.5   0.3    0.6   0.3  114
 -297   15.0  12.8    0.5   0.3    0.6   0.3  114
 -296   15.0  12.8    0.5   0.3    0.5   0.3  114
 -295   15.0  12.9    0.5   0.3    0.5   0.3  114
 -294   15.0  12.9    0.5   0.3    0.5   0.3  114
 -293   15.0  12.9    0.5   0.3    0.5   0.3  114
 -292   15.0  12.9    0.5   0.3    0.5   0.3  114
 -291   15.1  12.9    0.5   0.3    0.5   0.3  114
 -290   15.1  13.0    0.5   0.3    0.5   0.3  114
 -289   15.1  13.0    0.5   0.3    0.5   0.3  114
 -288   15.1  13.0    0.5   0.3    0.5   0.3  114
 -287   15.1  13.0    0.5   0.3    0.5   0.3  114
 -286   15.1  13.0    0.5   0.3    0.5   0.3  114
 -285   15.2  13.1    0.5   0.3    0.5   0.3  114
 -284   15.2  13.1    0.5   0.3    0.5   0.3  114
 -283   15.2  13.1    0.5   0.3    0.5   0.3  114
 -282   15.2  13.1    0.5   0.3    0.5   0.3  114
 -281   15.2  13.1    0.5   0.3    0.5   0.3  114
 -280   15.2  13.2    0.5   0.3    0.5   0.2  114
 -279   15.2  13.2    0.5   0.3    0.5   0.2  114
 -278   15.2  13.2    0.5   0.3    0.5   0.2  114
 -277   15.3  13.2    0.5   0.3    0.5   0.2  114
 -276   15.3  13.2    0.5   0.3    0.5   0.2  114
 -275   15.3  13.2    0.5   0.3    0.5   0.2  114
 -274   15.3  13.2    0.5   0.3    0.5   0.2  114
 -273   15.3  13.3    0.5   0.3    0.5   0.2  114
 -272   15.3  13.3    0.5   0.3    0.5   0.2  114
 -271   15.3  13.3    0.5   0.3    0.5   0.2  114
 -270   15.3  13.3    0.5   0.3    0.5   0.2  114
 -269   15.3  13.3    0.5   0.3    0.5   0.2  114
 -268   15.4  13.3    0.5   0.3    0.5   0.2  114
 -267   15.4  13.3    0.5   0.3    0.5   0.2  114
 -266   15.4  13.3    0.5   0.3    0.5   0.2  114
 -265   15.4  13.4    0.5   0.3    0.5   0.2  114
 -264   15.4  13.4    0.5   0.3    0.5   0.2  114
 -263   15.4  13.4    0.5   0.3    0.5   0.2  114
 -262   15.4  13.4    0.5   0.3    0.5   0.2  114
 -261   15.4  13.4    0.5   0.3    0.5   0.2  114
 -260   15.4  13.4    0.5   0.3    0.5   0.2  114
 -259   15.5  13.4    0.5   0.3    0.5   0.2  114
 -258   15.5  13.4    0.5   0.3    0.5   0.2  114
 -257   15.5  13.4    0.5   0.3    0.5   0.2  114
 -256   15.5  13.4    0.5   0.3    0.5   0.2  114
 -255   15.5  13.5    0.5   0.3    0.5   0.2  114
 -254   15.5  13.5    0.5   0.3    0.5   0.2  114
 -253   15.5  13.5    0.5   0.3    0.5   0.2  114
 -252   15.5  13.5    0.5   0.3    0.5   0.2  114
 -251   15.5  13.5    0.5   0.3    0.5   0.2  114
 -250   15.5  13.5    0.5   0.3    0.5   0.2  114
 -249   15.6  13.5    0.5   0.3    0.5   0.2  114
 -248   15.6  13.5    0.5   0.3    0.5   0.3  114
 -247   15.6  13.5    0.5   0.3    0.5   0.3  114
 -246   15.6  13.5    0.5   0.3    0.5   0.3  114
 -245   15.6  13.5    0.5   0.3    0.5   0.3  114
 -244   15.6  13.5    0.5   0.3    0.5   0.3  114
 -243   15.6  13.6    0.5   0.3    0.5   0.3  114
 -242   15.6  13.6    0.5   0.2    0.5   0.3  114
 -241   15.7  13.6    0.5   0.2    0.5   0.3  114
 -240   15.7  13.6    0.5   0.2    0.5   0.3  114
 -239   15.7  13.6    0.5   0.2    0.5   0.3  114
 -238   15.7  13.6    0.5   0.2    0.5   0.3  114
 -237   15.7  13.6    0.5   0.2    0.5   0.3  114
 -236   15.7  13.6    0.5   0.2    0.5   0.3  114
 -235   15.7  13.6    0.5   0.2    0.5   0.3  114
 -234   15.7  13.6    0.5   0.2    0.5   0.3  114
 -233   15.8  13.6    0.5   0.2    0.5   0.3  114
 -232   15.8  13.6    0.5   0.2    0.5   0.3  114
 -231   15.8  13.7    0.5   0.2    0.5   0.3  114
 -230   15.8  13.7    0.5   0.2    0.5   0.3  114
 -229   15.8  13.7    0.5   0.2    0.5   0.3  114
 -228   15.8  13.7    0.5   0.2    0.5   0.3  114
 -227   15.9  13.7    0.5   0.2    0.5   0.3  114
 -226   15.9  13.7    0.5   0.2    0.5   0.3  114
 -225   15.9  13.7    0.5   0.2    0.5   0.3  114
 -224   15.9  13.7    0.5   0.2    0.5   0.3  114
 -223   15.9  13.7    0.5   0.2    0.5   0.3  114
 -222   15.9  13.7    0.5   0.2    0.5   0.3  114
 -221   16.0  13.8    0.5   0.2    0.5   0.3  114
 -220   16.0  13.8    0.5   0.2    0.5   0.3  114
 -219   16.0  13.8    0.5   0.2    0.5   0.3  114
 -218   16.0  13.8    0.5   0.2    0.5   0.3  114
 -217   16.0  13.8    0.4   0.2    0.5   0.3  114
 -216   16.1  13.8    0.4   0.2    0.5   0.3  114
 -215   16.1  13.8    0.4   0.2    0.5   0.3  114
 -214   16.1  13.8    0.4   0.2    0.5   0.3  114
 -213   16.1  13.8    0.4   0.2    0.5   0.3  114
 -212   16.1  13.8    0.4   0.2    0.5   0.3  114
 -211   16.2  13.9    0.4   0.2    0.5   0.3  114
 -210   16.2  13.9    0.4   0.2    0.5   0.3  114
 -209   16.2  13.9    0.4   0.2    0.5   0.3  114
 -208   16.2  13.9    0.4   0.2    0.5   0.3  114
 -207   16.3  13.9    0.4   0.2    0.5   0.3  114
 -206   16.3  13.9    0.4   0.2    0.5   0.2  114
 -205   16.3  13.9    0.4   0.2    0.5   0.2  114
 -204   16.3  13.9    0.4   0.2    0.5   0.2  114
 -203   16.3  14.0    0.4   0.2    0.5   0.2  114
 -202   16.4  14.0    0.4   0.2    0.5   0.2  114
 -201   16.4  14.0    0.4   0.2    0.5   0.2  114
 -200   16.4  14.0    0.4   0.2    0.5   0.2  114
 -199   16.4  14.0    0.4   0.2    0.5   0.2  114
 -198   16.4  14.0    0.4   0.2    0.5   0.2  114
 -197   16.5  14.0    0.4   0.2    0.5   0.2  114
 -196   16.5  14.0    0.4   0.2    0.5   0.2  114
 -195   16.5  14.1    0.4   0.2    0.5   0.2  114
 -194   16.5  14.1    0.4   0.2    0.5   0.2  114
 -193   16.6  14.1    0.4   0.2    0.5   0.2  114
 -192   16.6  14.1    0.4   0.2    0.5   0.2  114
 -191   16.6  14.1    0.4   0.2    0.5   0.2  114
 -190   16.6  14.1    0.4   0.2    0.5   0.2  114
 -189   16.6  14.2    0.5   0.2    0.5   0.2  114
 -188   16.7  14.2    0.5   0.2    0.5   0.2  114
 -187   16.7  14.2    0.5   0.2    0.5   0.2  114
 -186   16.7  14.2    0.5   0.2    0.5   0.2  114
 -185   16.7  14.2    0.5   0.2    0.5   0.2  114
 -184   16.7  14.2    0.5   0.2    0.5   0.2  114
 -183   16.8  14.3    0.5   0.2    0.5   0.2  114
 -182   16.8  14.3    0.5   0.2    0.5   0.2  114
 -181   16.8  14.3    0.5   0.2    0.5   0.2  114
 -180   16.8  14.3    0.5   0.2    0.5   0.2  114
 -179   16.8  14.3    0.5   0.2    0.5   0.2  114
 -178   16.9  14.3    0.5   0.2    0.5   0.2  114
 -177   16.9  14.4    0.5   0.2    0.5   0.2  114
 -176   16.9  14.4    0.5   0.2    0.5   0.2  114
 -175   16.9  14.4    0.5   0.2    0.5   0.2  114
 -174   16.9  14.4    0.5   0.2    0.5   0.2  114
 -173   17.0  14.5    0.5   0.2    0.5   0.2  114
 -172   17.0  14.5    0.5   0.2    0.5   0.2  114
 -171   17.0  14.5    0.5   0.2    0.5   0.2  114
 -170   17.0  14.5    0.5   0.2    0.5   0.2  114
 -169   17.0  14.5    0.5   0.2    0.5   0.2  114
 -168   17.0  14.6    0.5   0.2    0.5   0.2  114
 -167   17.1  14.6    0.5   0.2    0.5   0.2  114
 -166   17.1  14.6    0.5   0.2    0.5   0.2  114
 -165   17.1  14.6    0.5   0.2    0.5   0.2  114
 -164   17.1  14.6    0.5   0.2    0.5   0.2  114
 -163   17.1  14.7    0.5   0.2    0.5   0.2  114
 -162   17.1  14.7    0.5   0.2    0.5   0.2  114
 -161   17.1  14.7    0.5   0.2    0.5   0.2  114
 -160   17.1  14.7    0.5   0.2    0.5   0.2  114
 -159   17.2  14.8    0.5   0.2    0.5   0.2  114
 -158   17.2  14.8    0.5   0.2    0.5   0.2  114
 -157   17.2  14.8    0.5   0.2    0.5   0.2  114
 -156   17.2  14.8    0.5   0.2    0.5   0.2  114
 -155   17.2  14.9    0.5   0.2    0.5   0.2  114
 -154   17.2  14.9    0.5   0.2    0.5   0.2  114
 -153   17.2  14.9    0.5   0.2    0.5   0.2  114
 -152   17.2  14.9    0.5   0.2    0.5   0.2  114
 -151   17.2  14.9    0.5   0.2    0.5   0.3  114
 -150   17.3  15.0    0.5   0.2    0.5   0.3  114
 -149   17.3  15.0    0.5   0.2    0.5   0.3  114
 -148   17.3  15.0    0.5   0.2    0.5   0.3  114
 -147   17.3  15.0    0.5   0.2    0.5   0.2  114
 -146   17.3  15.1    0.5   0.2    0.5   0.2  114
 -145   17.3  15.1    0.4   0.2    0.5   0.2  114
 -144   17.3  15.1    0.4   0.2    0.5   0.2  114
 -143   17.3  15.1    0.4   0.2    0.5   0.2  114
 -142   17.3  15.1    0.4   0.2    0.5   0.2  114
 -141   17.3  15.2    0.4   0.2    0.5   0.2  114
 -140   17.3  15.2    0.5   0.2    0.5   0.2  114
 -139   17.3  15.2    0.5   0.2    0.5   0.2  114
 -138   17.3  15.2    0.5   0.2    0.5   0.3  114
 -137   17.3  15.3    0.5   0.2    0.5   0.3  114
 -136   17.4  15.3    0.5   0.2    0.5   0.3  114
 -135   17.4  15.3    0.5   0.2    0.5   0.3  114
 -134   17.4  15.3    0.5   0.2    0.5   0.3  114
 -133   17.4  15.3    0.5   0.2    0.5   0.3  114
 -132   17.4  15.4    0.5   0.2    0.5   0.3  114
 -131   17.4  15.4    0.5   0.2    0.5   0.3  114
 -130   17.4  15.4    0.5   0.2    0.5   0.3  114
 -129   17.4  15.4    0.5   0.2    0.5   0.3  114
 -128   17.4  15.4    0.5   0.2    0.5   0.3  114
 -127   17.4  15.4    0.5   0.2    0.5   0.3  114
 -126   17.4  15.5    0.5   0.2    0.5   0.3  114
 -125   17.4  15.5    0.5   0.2    0.5   0.3  114
 -124   17.4  15.5    0.5   0.2    0.5   0.3  114
 -123   17.4  15.5    0.5   0.2    0.5   0.3  114
 -122   17.4  15.5    0.5   0.2    0.5   0.3  114
 -121   17.4  15.6    0.5   0.2    0.5   0.3  114
 -120   17.4  15.6    0.5   0.2    0.5   0.3  114
 -119   17.4  15.6    0.5   0.2    0.5   0.3  114
 -118   17.4  15.6    0.5   0.2    0.5   0.3  114
 -117   17.5  15.6    0.5   0.2    0.5   0.3  114
 -116   17.5  15.6    0.5   0.2    0.5   0.3  114
 -115   17.5  15.7    0.5   0.2    0.5   0.3  114
 -114   17.5  15.7    0.5   0.2    0.5   0.3  114
 -113   17.5  15.7    0.5   0.2    0.5   0.3  114
 -112   17.5  15.7    0.5   0.2    0.5   0.3  114
 -111   17.5  15.7    0.5   0.2    0.5   0.3  114
 -110   17.5  15.7    0.5   0.2    0.5   0.3  114
 -109   17.5  15.8    0.5   0.2    0.5   0.3  114
 -108   17.5  15.8    0.5   0.2    0.5   0.3  114
 -107   17.5  15.8    0.5   0.2    0.5   0.3  114
 -106   17.5  15.8    0.5   0.2    0.5   0.3  114
 -105   17.6  15.8    0.5   0.2    0.5   0.3  114
 -104   17.6  15.8    0.5   0.2    0.5   0.3  114
 -103   17.6  15.8    0.5   0.2    0.5   0.3  114
 -102   17.6  15.9    0.5   0.2    0.5   0.3  114
 -101   17.6  15.9    0.5   0.2    0.5   0.3  114
 -100   17.6  15.9    0.5   0.2    0.5   0.3  114
  -99   17.6  15.9    0.5   0.2    0.5   0.3  114
  -98   17.6  15.9    0.5   0.2    0.5   0.3  114
  -97   17.7  15.9    0.5   0.2    0.5   0.3  114
  -96   17.7  15.9    0.5   0.2    0.5   0.3  114
  -95   17.7  16.0    0.5   0.2    0.5   0.3  114
  -94   17.7  16.0    0.5   0.2    0.5   0.3  114
  -93   17.7  16.0    0.5   0.2    0.5   0.3  114
  -92   17.7  16.0    0.5   0.2    0.5   0.3  114
  -91   17.8  16.0    0.5   0.2    0.5   0.3  114
  -90   17.8  16.0    0.5   0.2    0.5   0.3  114
  -89   17.8  16.0    0.4   0.2    0.5   0.3  114
  -88   17.8  16.1    0.4   0.2    0.5   0.3  114
  -87   17.8  16.1    0.5   0.2    0.5   0.3  114
  -86   17.9  16.1    0.5   0.2    0.5   0.3  114
  -85   17.9  16.1    0.5   0.2    0.5   0.3  114
  -84   17.9  16.1    0.5   0.2    0.5   0.3  114
  -83   17.9  16.1    0.5   0.2    0.5   0.3  114
  -82   18.0  16.2    0.5   0.2    0.5   0.3  114
  -81   18.0  16.2    0.5   0.2    0.5   0.3  114
  -80   18.0  16.2    0.5   0.2    0.5   0.3  114
  -79   18.0  16.2    0.5   0.2    0.5   0.3  114
  -78   18.1  16.2    0.5   0.2    0.5   0.3  114
  -77   18.1  16.3    0.5   0.2    0.5   0.3  114
  -76   18.1  16.3    0.5   0.2    0.5   0.3  114
  -75   18.1  16.3    0.5   0.2    0.5   0.3  114
  -74   18.2  16.3    0.5   0.2    0.5   0.3  114
  -73   18.2  16.3    0.5   0.2    0.5   0.3  114
  -72   18.2  16.4    0.5   0.2    0.5   0.3  114
  -71   18.3  16.4    0.5   0.2    0.5   0.3  114
  -70   18.3  16.4    0.5   0.2    0.5   0.3  114
  -69   18.3  16.4    0.5   0.2    0.5   0.3  114
  -68   18.4  16.4    0.5   0.2    0.5   0.3  114
  -67   18.4  16.5    0.5   0.2    0.5   0.3  114
  -66   18.4  16.5    0.5   0.2    0.5   0.3  114
  -65   18.5  16.5    0.5   0.2    0.5   0.3  114
  -64   18.5  16.6    0.5   0.2    0.5   0.3  114
  -63   18.5  16.6    0.5   0.2    0.5   0.3  114
  -62   18.6  16.6    0.5   0.2    0.5   0.3  114
  -61   18.6  16.6    0.5   0.2    0.5   0.3  114
  -60   18.7  16.7    0.5   0.2    0.5   0.3  114
  -59   18.7  16.7    0.5   0.2    0.5   0.3  114
  -58   18.7  16.7    0.5   0.2    0.5   0.3  114
  -57   18.8  16.8    0.5   0.2    0.5   0.3  114
  -56   18.8  16.8    0.5   0.2    0.5   0.3  114
  -55   18.8  16.8    0.5   0.2    0.5   0.3  114
  -54   18.9  16.8    0.5   0.2    0.5   0.3  114
  -53   18.9  16.9    0.5   0.2    0.5   0.3  114
  -52   19.0  16.9    0.5   0.2    0.5   0.3  114
  -51   19.0  16.9    0.5   0.2    0.5   0.3  114
  -50   19.0  17.0    0.5   0.2    0.5   0.3  114
  -49   19.1  17.0    0.5   0.2    0.5   0.3  114
  -48   19.1  17.1    0.5   0.2    0.5   0.3  114
  -47   19.2  17.1    0.5   0.2    0.5   0.3  114
  -46   19.2  17.1    0.5   0.2    0.5   0.4  114
  -45   19.3  17.2    0.5   0.2    0.5   0.4  114
  -44   19.3  17.2    0.5   0.2    0.5   0.4  114
  -43   19.3  17.2    0.5   0.2    0.5   0.4  114
  -42   19.4  17.3    0.5   0.2    0.5   0.4  114
  -41   19.4  17.3    0.5   0.2    0.5   0.4  114
  -40   19.5  17.4    0.5   0.2    0.5   0.4  114
  -39   19.5  17.4    0.5   0.2    0.5   0.4  114
  -38   19.5  17.4    0.5   0.2    0.5   0.4  114
  -37   19.6  17.5    0.5   0.2    0.5   0.4  114
  -36   19.6  17.5    0.5   0.2    0.5   0.4  114
  -35   19.7  17.6    0.5   0.2    0.5   0.4  114
  -34   19.7  17.6    0.5   0.2    0.5   0.4  114
  -33   19.8  17.6    0.4   0.2    0.5   0.4  114
  -32   19.8  17.7    0.4   0.2    0.5   0.4  114
  -31   19.8  17.7    0.4   0.2    0.5   0.4  114
  -30   19.9  17.8    0.4   0.2    0.5   0.4  114
  -29   19.9  17.8    0.4   0.2    0.5   0.4  114
  -28   20.0  17.8    0.4   0.2    0.5   0.4  114
  -27   20.0  17.9    0.5   0.2    0.5   0.4  114
  -26   20.0  17.9    0.5   0.2    0.5   0.4  114
  -25   20.1  18.0    0.5   0.2    0.5   0.4  114
  -24   20.1  18.0    0.5   0.2    0.5   0.4  114
  -23   20.2  18.0    0.5   0.2    0.5   0.4  114
  -22   20.2  18.1    0.5   0.2    0.5   0.4  114
  -21   20.2  18.1    0.5   0.2    0.5   0.4  114
  -20   20.3  18.2    0.5   0.2    0.5   0.4  114
  -19   20.3  18.2    0.5   0.2    0.5   0.4  114
  -18   20.3  18.2    0.5   0.2    0.5   0.4  114
  -17   20.4  18.3    0.5   0.2    0.5   0.4  114
  -16   20.4  18.3    0.5   0.2    0.5   0.4  114
  -15   20.4  18.4    0.5   0.2    0.5   0.4  114
  -14   20.5  18.4    0.5   0.2    0.5   0.4  114
  -13   20.5  18.4    0.5   0.2    0.5   0.4  114
  -12   20.6  18.5    0.5   0.2    0.5   0.4  114
  -11   20.6  18.5    0.5   0.2    0.5   0.4  114
  -10   20.6  18.6    0.5   0.2    0.5   0.4  114
   -9   20.7  18.6    0.5   0.2    0.5   0.4  114
   -8   20.7  18.6    0.5   0.2    0.5   0.4  114
   -7   20.7  18.7    0.5   0.2    0.5   0.4  114
   -6   20.7  18.7    0.5   0.2    0.5   0.4  114
   -5   20.8  18.7    0.5   0.2    0.5   0.4  114
   -4   20.8  18.8    0.5   0.2    0.5   0.4  114
   -3   20.8  18.8    0.5   0.2    0.5   0.4  114
   -2   20.9  18.8    0.5   0.2    0.5   0.4  114
   -1   20.9  18.9    0.5   0.2    0.5   0.4  114
    0   20.9  18.9    0.5   0.2    0.5   0.4  114
    1   20.9  19.0    0.5   0.2    0.5   0.3  114
    2   21.0  19.0    0.5   0.2    0.5   0.3  114
    3   21.0  19.0    0.5   0.2    0.5   0.3  114
    4   21.0  19.1    0.5   0.2    0.5   0.3  114
    5   21.0  19.1    0.5   0.2    0.5   0.3  114
    6   21.1  19.1    0.5   0.2    0.5   0.3  114
    7   21.1  19.1    0.5   0.2    0.5   0.3  114
    8   21.1  19.2    0.5   0.2    0.5   0.3  114
    9   21.1  19.2    0.5   0.2    0.5   0.3  114
   10   21.2  19.2    0.5   0.2    0.5   0.3  114
   11   21.2  19.3    0.5   0.2    0.5   0.3  114
   12   21.2  19.3    0.5   0.2    0.5   0.3  114
   13   21.2  19.3    0.5   0.2    0.5   0.3  114
   14   21.2  19.4    0.5   0.2    0.5   0.3  114
   15   21.3  19.4    0.5   0.2    0.5   0.3  114
   16   21.3  19.4    0.5   0.2    0.5   0.3  114
   17   21.3  19.4    0.5   0.2    0.5   0.3  114
   18   21.3  19.5    0.5   0.2    0.5   0.3  114
   19   21.3  19.5    0.5   0.2    0.5   0.3  114
   20   21.4  19.5    0.5   0.2    0.5   0.3  114
   21   21.4  19.5    0.5   0.2    0.5   0.3  114
   22   21.4  19.5    0.5   0.2    0.5   0.3  114
   23   21.4  19.6    0.5   0.2    0.5   0.3  114
   24   21.4  19.6    0.5   0.2    0.5   0.3  114
   25   21.4  19.6    0.5   0.2    0.5   0.3  114
   26   21.4  19.6    0.5   0.2    0.5   0.3  114
   27   21.5  19.6    0.5   0.2    0.5   0.3  114
   28   21.5  19.6    0.5   0.2    0.5   0.3  114
   29   21.5  19.7    0.5   0.2    0.5   0.3  114
   30   21.5  19.7    0.5   0.2    0.5   0.3  114
   31   21.5  19.7    0.5   0.2    0.5   0.3  114
   32   21.5  19.7    0.5   0.2    0.5   0.3  114
   33   21.5  19.7    0.5   0.2    0.5   0.3  114
   34   21.5  19.7    0.5   0.2    0.5   0.3  114
   35   21.5  19.7    0.5   0.2    0.5   0.3  114
   36   21.5  19.7    0.5   0.2    0.5   0.3  114
   37   21.5  19.7    0.5   0.2    0.5   0.3  114
   38   21.5  19.7    0.5   0.2    0.5   0.3  114
   39   21.5  19.7    0.5   0.2    0.5   0.3  114
   40   21.6  19.7    0.5   0.2    0.5   0.3  114
   41   21.6  19.7    0.5   0.2    0.5   0.3  114
   42   21.6  19.7    0.5   0.2    0.5   0.3  114
   43   21.6  19.7    0.5   0.2    0.5   0.3  114
   44   21.6  19.7    0.5   0.2    0.5   0.3  114
   45   21.6  19.7    0.5   0.2    0.5   0.3  114
   46   21.5  19.7    0.5   0.2    0.5   0.3  114
   47   21.5  19.7    0.5   0.2    0.5   0.3  114
   48   21.5  19.7    0.5   0.2    0.5   0.3  114
   49   21.5  19.7    0.5   0.2    0.5   0.3  114
   50   21.5  19.7    0.5   0.2    0.5   0.3  114
   51   21.5  19.7    0.5   0.2    0.5   0.3  114
   52   21.5  19.7    0.5   0.2    0.5   0.3  114
   53   21.5  19.7    0.5   0.2    0.5   0.3  114
   54   21.5  19.7    0.5   0.2    0.5   0.3  114
   55   21.5  19.6    0.5   0.2    0.5   0.3  114
   56   21.5  19.6    0.5   0.2    0.5   0.3  114
   57   21.4  19.6    0.5   0.2    0.5   0.3  114
   58   21.4  19.6    0.5   0.2    0.5   0.3  114
   59   21.4  19.6    0.5   0.2    0.5   0.3  114
   60   21.4  19.6    0.5   0.2    0.5   0.3  114
   61   21.4  19.5    0.5   0.2    0.5   0.3  114
   62   21.3  19.5    0.5   0.2    0.5   0.3  114
   63   21.3  19.5    0.5   0.2    0.5   0.3  114
   64   21.3  19.5    0.5   0.2    0.5   0.3  114
   65   21.3  19.4    0.5   0.2    0.5   0.3  114
   66   21.2  19.4    0.5   0.2    0.5   0.3  114
   67   21.2  19.4    0.5   0.2    0.5   0.3  114
   68   21.2  19.3    0.5   0.2    0.5   0.3  114
   69   21.2  19.3    0.5   0.2    0.5   0.3  114
   70   21.1  19.3    0.5   0.2    0.5   0.3  114
   71   21.1  19.2    0.5   0.2    0.5   0.3  114
   72   21.0  19.2    0.5   0.2    0.5   0.3  114
   73   21.0  19.2    0.5   0.2    0.5   0.3  114
   74   21.0  19.1    0.5   0.2    0.5   0.3  114
   75   20.9  19.1    0.5   0.2    0.5   0.3  114
   76   20.9  19.1    0.5   0.2    0.5   0.3  114
   77   20.8  19.0    0.5   0.2    0.5   0.3  114
   78   20.8  19.0    0.5   0.2    0.5   0.3  114
   79   20.8  18.9    0.5   0.2    0.5   0.3  114
   80   20.7  18.9    0.5   0.2    0.5   0.3  114
   81   20.7  18.9    0.5   0.2    0.5   0.3  114
   82   20.6  18.8    0.5   0.2    0.5   0.3  114
   83   20.6  18.8    0.5   0.2    0.5   0.3  114
   84   20.5  18.7    0.5   0.2    0.5   0.3  114
   85   20.4  18.7    0.5   0.2    0.5   0.3  114
   86   20.4  18.6    0.5   0.2    0.5   0.3  114
   87   20.3  18.6    0.5   0.2    0.5   0.3  114
   88   20.3  18.5    0.5   0.2    0.5   0.3  114
   89   20.2  18.5    0.5   0.2    0.5   0.3  114
   90   20.2  18.4    0.5   0.2    0.5   0.3  114
   91   20.1  18.4    0.5   0.2    0.6   0.3  114
   92   20.0  18.3    0.5   0.2    0.6   0.3  114
   93   20.0  18.3    0.5   0.2    0.6   0.3  114
   94   19.9  18.2    0.5   0.2    0.6   0.3  114
   95   19.9  18.2    0.5   0.2    0.6   0.3  114
   96   19.8  18.1    0.5   0.2    0.6   0.3  114
   97   19.7  18.1    0.5   0.2    0.6   0.3  114
   98   19.7  18.0    0.5   0.2    0.6   0.3  114
   99   19.6  18.0    0.5   0.2    0.6   0.3  114
  100   19.5  17.9    0.5   0.2    0.6   0.3  114
  101   19.5  17.9    0.5   0.2    0.6   0.3  114
  102   19.4  17.8    0.5   0.2    0.6   0.3  114
  103   19.3  17.8    0.5   0.2    0.6   0.3  114
  104   19.2  17.7    0.5   0.2    0.6   0.3  114
  105   19.2  17.7    0.5   0.2    0.6   0.3  114
  106   19.1  17.6    0.5   0.2    0.6   0.3  114
  107   19.0  17.6    0.5   0.2    0.6   0.3  114
  108   19.0  17.5    0.5   0.2    0.6   0.3  114
  109   18.9  17.5    0.5   0.2    0.6   0.3  114
  110   18.8  17.4    0.5   0.2    0.6   0.3  114
  111   18.8  17.4    0.5   0.2    0.6   0.3  114
  112   18.7  17.4    0.5   0.2    0.6   0.3  114
  113   18.6  17.3    0.5   0.2    0.6   0.3  114
  114   18.6  17.3    0.5   0.2    0.6   0.3  114
  115   18.5  17.2    0.5   0.2    0.6   0.3  114
  116   18.4  17.2    0.5   0.2    0.6   0.3  114
  117   18.4  17.1    0.5   0.2    0.6   0.3  114
  118   18.3  17.1    0.5   0.2    0.6   0.3  114
  119   18.2  17.0    0.5   0.2    0.6   0.3  114
  120   18.2  17.0    0.5   0.2    0.6   0.3  114
  121   18.1  16.9    0.5   0.2    0.6   0.3  114
  122   18.0  16.9    0.5   0.2    0.6   0.3  114
  123   18.0  16.9    0.5   0.2    0.6   0.3  114
  124   17.9  16.8    0.5   0.2    0.6   0.3  114
  125   17.9  16.8    0.5   0.2    0.6   0.3  114
  126   17.8  16.7    0.5   0.2    0.6   0.3  114
  127   17.7  16.7    0.5   0.2    0.6   0.3  114
  128   17.7  16.7    0.5   0.2    0.6   0.3  114
  129   17.6  16.6    0.5   0.2    0.6   0.3  114
  130   17.6  16.6    0.5   0.2    0.6   0.3  114
  131   17.5  16.5    0.5   0.2    0.6   0.3  114
  132   17.5  16.5    0.5   0.2    0.6   0.3  114
  133   17.4  16.5    0.5   0.2    0.6   0.3  114
  134   17.3  16.4    0.5   0.2    0.6   0.3  114
  135   17.3  16.4    0.5   0.2    0.6   0.3  114
  136   17.2  16.4    0.5   0.2    0.6   0.3  114
  137   17.2  16.3    0.5   0.2    0.6   0.3  114
  138   17.2  16.3    0.5   0.2    0.6   0.3  114
  139   17.1  16.3    0.5   0.2    0.6   0.3  114
  140   17.1  16.2    0.5   0.2    0.6   0.3  114
  141   17.0  16.2    0.5   0.2    0.6   0.3  114
  142   17.0  16.2    0.5   0.2    0.6   0.3  114
  143   16.9  16.1    0.5   0.2    0.6   0.3  114
  144   16.9  16.1    0.5   0.2    0.6   0.3  114
  145   16.8  16.1    0.5   0.2    0.6   0.3  114
  146   16.8  16.0    0.5   0.2    0.6   0.3  114
  147   16.8  16.0    0.5   0.2    0.6   0.3  114
  148   16.7  16.0    0.5   0.2    0.6   0.3  114
  149   16.7  15.9    0.5   0.2    0.6   0.3  114
  150   16.7  15.9    0.5   0.2    0.6   0.3  114
  151   16.6  15.9    0.5   0.2    0.6   0.3  114
  152   16.6  15.8    0.5   0.2    0.6   0.3  114
  153   16.6  15.8    0.5   0.2    0.6   0.3  114
  154   16.5  15.8    0.5   0.2    0.6   0.3  114
  155   16.5  15.7    0.5   0.2    0.6   0.3  114
  156   16.5  15.7    0.5   0.2    0.6   0.3  114
  157   16.4  15.7    0.5   0.2    0.6   0.3  114
  158   16.4  15.7    0.5   0.2    0.6   0.3  114
  159   16.4  15.6    0.5   0.2    0.6   0.3  114
  160   16.4  15.6    0.5   0.2    0.6   0.3  114
  161   16.3  15.6    0.5   0.2    0.6   0.3  114
  162   16.3  15.5    0.5   0.2    0.6   0.3  114
  163   16.3  15.5    0.5   0.2    0.6   0.3  114
  164   16.2  15.5    0.5   0.2    0.6   0.3  114
  165   16.2  15.5    0.5   0.2    0.6   0.3  114
  166   16.2  15.4    0.5   0.2    0.6   0.3  114
  167   16.2  15.4    0.5   0.2    0.6   0.3  114
  168   16.2  15.4    0.5   0.2    0.6   0.3  114
  169   16.1  15.4    0.5   0.2    0.6   0.3  114
  170   16.1  15.3    0.5   0.2    0.6   0.3  114
  171   16.1  15.3    0.5   0.2    0.6   0.3  114
  172   16.1  15.3    0.5   0.2    0.6   0.3  114
  173   16.1  15.3    0.5   0.2    0.6   0.3  114
  174   16.0  15.2    0.5   0.2    0.6   0.3  114
  175   16.0  15.2    0.5   0.2    0.6   0.3  114
  176   16.0  15.2    0.5   0.2    0.6   0.3  114
  177   16.0  15.2    0.5   0.2    0.6   0.3  114
  178   16.0  15.2    0.5   0.2    0.6   0.3  114
  179   15.9  15.1    0.5   0.3    0.6   0.3  114
  180   15.9  15.1    0.5   0.3    0.6   0.3  114
  181   15.9  15.1    0.5   0.3    0.6   0.3  114
  182   15.9  15.1    0.5   0.3    0.6   0.3  114
  183   15.9  15.1    0.5   0.3    0.6   0.3  114
  184   15.8  15.0    0.5   0.3    0.6   0.4  114
  185   15.8  15.0    0.5   0.3    0.6   0.4  114
  186   15.8  15.0    0.5   0.4    0.6   0.4  114
  187   15.8  15.0    0.5   0.4    0.6   0.4  114
  188   15.8  15.0    0.5   0.4    0.6   0.4  114
  189   15.7  14.9    0.5   0.4    0.6   0.4  114
  190   15.7  14.9    0.5   0.4    0.6   0.4  114
  191   15.7  14.9    0.5   0.4    0.6   0.5  114
  192   15.7  14.9    0.5   0.4    0.6   0.5  114
  193   15.7  14.9    0.5   0.5    0.6   0.5  114
  194   15.6  14.9    0.5   0.5    0.6   0.5  114
  195   15.6  14.8    0.5   0.5    0.6   0.5  114
  196   15.6  14.8    0.5   0.5    0.6   0.5  114
  197   15.6  14.8    0.5   0.5    0.6   0.5  114
  198   15.5  14.8    0.5   0.5    0.6   0.5  114
  199   15.5  14.8    0.5   0.5    0.6   0.6  114
  200   15.5  14.8    0.5   0.5    0.6   0.6  114
  201   15.5  14.7    0.5   0.5    0.6   0.6  114
  202   15.5  14.7    0.5   0.5    0.6   0.6  114
  203   15.4  14.7    0.5   0.5    0.6   0.5  114
  204   15.4  14.7    0.6   0.5    0.6   0.5  114
  205   15.4  14.7    0.6   0.5    0.6   0.5  114
  206   15.4  14.7    0.6   0.5    0.6   0.5  114
  207   15.3  14.6    0.6   0.5    0.6   0.5  114
  208   15.3  14.6    0.6   0.5    0.6   0.5  114
  209   15.3  14.6    0.5   0.5    0.6   0.5  114
  210   15.2  14.6    0.5   0.5    0.6   0.5  114
  211   15.2  14.6    0.5   0.5    0.6   0.5  114
  212   15.2  14.6    0.5   0.5    0.6   0.5  114
  213   15.2  14.6    0.5   0.5    0.6   0.5  114
  214   15.1  14.5    0.5   0.4    0.6   0.5  114
  215   15.1  14.5    0.5   0.4    0.6   0.5  114
  216   15.1  14.5    0.5   0.4    0.6   0.5  114
  217   15.0  14.5    0.5   0.4    0.6   0.5  114
  218   15.0  14.5    0.5   0.4    0.6   0.5  114
  219   15.0  14.5    0.5   0.4    0.7   0.5  114
  220   14.9  14.4    0.5   0.4    0.7   0.6  114
  221   14.9  14.4    0.5   0.4    0.7   0.6  114
  222   14.9  14.4    0.6   0.4    0.7   0.6  114
  223   14.8  14.4    0.6   0.4    0.7   0.6  114
  224   14.8  14.4    0.6   0.4    0.7   0.6  114
  225   14.8  14.4    0.6   0.4    0.7   0.6  114
  226   14.7  14.3    0.6   0.4    0.7   0.6  114
  227   14.7  14.3    0.6   0.4    0.7   0.6  114
  228   14.7  14.3    0.6   0.4    0.7   0.6  114
  229   14.6  14.3    0.6   0.4    0.7   0.6  114
  230   14.6  14.3    0.6   0.4    0.7   0.6  114
  231   14.6  14.2    0.6   0.4    0.7   0.6  114
  232   14.5  14.2    0.6   0.4    0.7   0.5  114
  233   14.5  14.2    0.6   0.4    0.7   0.5  114
  234   14.4  14.2    0.6   0.4    0.7   0.5  114
  235   14.4  14.2    0.6   0.4    0.7   0.5  114
  236   14.4  14.1    0.6   0.4    0.7   0.5  114
  237   14.3  14.1    0.6   0.4    0.7   0.5  114
  238   14.3  14.1    0.6   0.4    0.7   0.4  114
  239   14.2  14.1    0.6   0.4    0.7   0.4  114
  240   14.2  14.0    0.6   0.4    0.7   0.4  114
  241   14.2  14.0    0.6   0.5    0.7   0.4  114
  242   14.1  14.0    0.6   0.5    0.7   0.5  114
  243   14.1  14.0    0.6   0.5    0.7   0.5  114
  244   14.0  13.9    0.6   0.5    0.7   0.5  114
  245   14.0  13.9    0.6   0.5    0.7   0.5  114
  246   14.0  13.9    0.6   0.5    0.7   0.6  114
  247   13.9  13.9    0.6   0.5    0.8   0.6  114
  248   13.9  13.8    0.6   0.6    0.8   0.6  114
  249   13.8  13.8    0.7   0.6    0.8   0.6  114
  250   13.8  13.8    0.7   0.6    0.8   0.6  114
  251   13.8  13.7    0.7   0.6    0.8   0.6  114
  252   13.7  13.7    0.7   0.6    0.8   0.6  114
  253   13.7  13.7    0.7   0.6    0.8   0.6  114
  254   13.6  13.6    0.7   0.6    0.8   0.6  114
  255   13.6  13.6    0.7   0.6    0.8   0.6  114
  256   13.6  13.6    0.7   0.6    0.8   0.6  114
  257   13.5  13.5    0.7   0.7    0.8   0.6  114
  258   13.5  13.5    0.7   0.7    0.8   0.6  114
  259   13.5  13.5    0.7   0.7    0.8   0.6  114
  260   13.4  13.4    0.7   0.7    0.8   0.6  114
  261   13.4  13.4    0.7   0.7    0.8   0.6  114
  262   13.3  13.4    0.7   0.7    0.9   0.7  114
  263   13.3  13.3    0.8   0.8    0.9   0.7  114
  264   13.3  13.3    0.8   0.8    0.9   0.7  114
  265   13.2  13.3    0.8   0.8    0.9   0.7  114
  266   13.2  13.2    0.8   0.8    0.9   0.7  114
  267   13.2  13.2    0.8   0.8    0.9   0.7  114
  268   13.1  13.2    0.8   0.9    0.9   0.7  114
  269   13.1  13.1    0.8   0.9    0.9   0.8  114
  270   13.1  13.1    0.8   0.9    0.9   0.8  114
  271   13.0  13.1    0.8   0.9    1.0   0.8  114
  272   13.0  13.0    0.8   0.9    1.0   0.8  114
  273   13.0  13.0    0.8   0.9    1.0   0.9  114
  274   13.0  13.0    0.9   0.9    1.0   0.9  114
  275   12.9  12.9    0.9   1.0    1.0   0.9  114
  276   12.9  12.9    0.9   1.0    1.0   0.9  114
  277   12.9  12.9    0.9   1.0    1.0   0.9  114
  278   12.9  12.8    0.9   1.0    1.0   1.0  114
  279   12.8  12.8    0.9   1.0    1.0   1.0  114
  280   12.8  12.8    0.9   1.0    1.0   1.0  114
  281   12.8  12.7    0.9   1.0    1.1   1.0  114
  282   12.8  12.7    0.9   1.0    1.1   1.0  114
  283   12.7  12.7    0.9   1.0    1.1   1.0  114
  284   12.7  12.7    0.9   1.0    1.1   1.0  114
  285   12.7  12.6    0.9   1.0    1.1   1.0  114
  286   12.7  12.6    0.9   1.0    1.1   0.9  114
  287   12.7  12.6    0.9   1.0    1.1   0.9  114
  288   12.6  12.6    1.0   1.0    1.1   0.9  114
  289   12.6  12.6    1.0   1.0    1.1   0.9  114
  290   12.6  12.5    1.0   1.0    1.1   0.9  114
  291   12.6  12.5    1.0   1.0    1.1   1.0  114
  292   12.6  12.5    1.0   1.0    1.1   1.0  114
  293   12.6  12.5    1.0   1.1    1.1   1.0  114
  294   12.5  12.5    1.1   1.1    1.2   1.0  114
  295   12.5  12.5    1.1   1.1    1.2   1.1  114
  296   12.5  12.4    1.1   1.1    1.2   1.1  114
  297   12.5  12.4    1.1   1.1    1.2   1.1  114
  298   12.5  12.4    1.1   1.2    1.3   1.2  114
  299   12.5  12.4    1.1   1.2    1.3   1.2  114
  300   12.5  12.4    1.2   1.2    1.3   1.3  114
  301   12.5  12.4    1.2   1.2    1.3   1.3  114
  302   12.5  12.4    1.2   1.2    1.4   1.4  114
  303   12.5  12.4    1.2   1.2    1.4   1.4  114
  304   12.5  12.4    1.2   1.2    1.4   1.4  114
  305   12.4  12.4    1.2   1.3    1.4   1.5  114
  306   12.4  12.4    1.3   1.3    1.4   1.5  114
  307   12.4  12.4    1.3   1.3    1.5   1.5  114
  308   12.4  12.4    1.3   1.4    1.5   1.5  114
  309   12.4  12.4    1.3   1.4    1.5   1.5  114
  310   12.4  12.4    1.4   1.4    1.5   1.5  114
  311   12.4  12.4    1.4   1.5    1.5   1.5  114
  312   12.4  12.4    1.4   1.5    1.5   1.6  114
  313   12.4  12.4    1.4   1.6    1.6   1.6  114
  314   12.4  12.4    1.5   1.6    1.6   1.7  114
  315   12.4  12.4    1.5   1.6    1.6   1.7  114
  316   12.4  12.4    1.5   1.7    1.7   1.8  114
  317   12.4  12.4    1.5   1.7    1.7   1.8  114
  318   12.4  12.5    1.5   1.8    1.7   1.9  114
  319   12.4  12.5    1.6   1.8    1.7   1.9  114
  320   12.4  12.5    1.6   1.9    1.7   2.0  114
  321   12.4  12.5    1.6   1.9    1.8   2.0  114
  322   12.4  12.5    1.6   2.0    1.8   2.0  114
  323   12.4  12.5    1.7   2.0    1.8   2.1  114
  324   12.4  12.5    1.7   2.1    1.8   2.1  114
  325   12.4  12.5    1.7   2.1    1.8   2.1  114
  326   12.4  12.5    1.7   2.1    1.8   2.2  114
  327   12.4  12.5    1.7   2.1    1.9   2.2  114
  328   12.4  12.6    1.8   2.2    1.9   2.2  114
  329   12.4  12.6    1.8   2.2    1.9   2.2  114
  330   12.4  12.6    1.8   2.2    1.9   2.2  114
  331   12.4  12.6    1.8   2.2    1.9   2.2  114
  332   12.4  12.6    1.8   2.2    1.9   2.1  114
  333   12.4  12.6    1.8   2.2    1.9   2.2  114
  334   12.4  12.6    1.8   2.2    1.9   2.2  114
  335   12.4  12.6    1.8   2.2    1.9   2.2  114
  336   12.4  12.6    1.8   2.2    1.9   2.2  114
  337   12.4  12.6    1.9   2.2    1.9   2.3  114
  338   12.4  12.6    1.9   2.2    2.0   2.3  114
  339   12.4  12.6    1.9   2.2    2.0   2.3  114
  340   12.4  12.7    1.9   2.2    2.0   2.3  114
  341   12.3  12.7    1.9   2.2    2.0   2.3  114
  342   12.3  12.7    1.9   2.2    2.0   2.3  114
  343   12.3  12.7    1.9   2.3    2.0   2.3  114
  344   12.3  12.7    1.9   2.3    2.0   2.3  114
  345   12.3  12.7    1.9   2.3    2.0   2.3  114
  346   12.3  12.7    1.9   2.3    2.0   2.3  114
  347   12.3  12.7    1.9   2.2    2.1   2.3  114
  348   12.3  12.7    1.9   2.2    2.1   2.3  114
  349   12.3  12.7    1.9   2.2    2.1   2.4  114
  350   12.3  12.7    1.9   2.2    2.1   2.4  114
  351   12.3  12.7    1.9   2.2    2.1   2.4  114
  352   12.3  12.7    1.9   2.2    2.1   2.4  114
  353   12.3  12.7    1.9   2.2    2.1   2.4  114
  354   12.3  12.7    1.9   2.2    2.1   2.4  114
  355   12.3  12.6    1.9   2.2    2.1   2.3  114
  356   12.3  12.6    1.9   2.1    2.1   2.3  114
  357   12.3  12.6    1.9   2.1    2.2   2.3  114
  358   12.2  12.6    1.9   2.1    2.2   2.3  114
  359   12.2  12.6    1.9   2.1    2.2   2.3  114
  360   12.2  12.6    1.9   2.0    2.2   2.2  114
  361   12.2  12.6    1.9   2.0    2.2   2.2  114
  362   12.2  12.6    1.9   2.0    2.2   2.2  114
  363   12.2  12.5    1.9   2.0    2.2   2.1  114
  364   12.2  12.5    1.9   1.9    2.2   2.1  114
  365   12.2  12.5    1.9   1.9    2.2   2.0  114
  366   12.2  12.5    1.9   1.9    2.2   1.9  114
  367   12.2  12.5    1.9   1.8    2.2   1.9  114
  368   12.2  12.5    1.9   1.8    2.2   1.9  114
  369   12.2  12.4    1.9   1.8    2.2   1.9  114
  370   12.1  12.4    1.9   1.8    2.2   1.8  114
  371   12.1  12.4    1.8   1.8    2.1   1.8  114
  372   12.1  12.4    1.8   1.8    2.1   1.8  114
  373   12.1  12.4    1.8   1.8    2.1   1.8  114
  374   12.1  12.3    1.8   1.8    2.1   1.8  114
  375   12.1  12.3    1.8   1.8    2.2   1.8  114
  376   12.1  12.3    1.8   1.8    2.2   1.8  114
  377   12.1  12.3    1.8   1.8    2.2   1.9  114
  378   12.1  12.2    1.8   1.8    2.2   1.9  114
  379   12.1  12.2    1.8   1.8    2.2   1.9  114
  380   12.0  12.2    1.8   1.8    2.3   2.0  114
  381   12.0  12.1    1.8   1.8    2.3   2.0  114
  382   12.0  12.1    1.8   1.8    2.3   2.0  114
  383   12.0  12.1    1.8   1.8    2.3   2.0  114
  384   12.0  12.1    1.8   1.9    2.3   2.0  114
  385   12.0  12.0    1.8   1.9    2.3   2.0  114
  386   12.0  12.0    1.8   1.9    2.3   1.9  114
  387   12.0  12.0    1.8   1.9    2.3   1.9  114
  388   12.0  11.9    1.8   1.8    2.3   1.9  114
  389   12.0  11.9    1.8   1.8    2.3   1.9  114
  390   11.9  11.9    1.8   1.8    2.3   1.9  114
  391   11.9  11.9    1.8   1.8    2.3   1.8  114
  392   11.9  11.8    1.8   1.8    2.2   1.8  114
  393   11.9  11.8    1.8   1.8    2.2   1.8  114
  394   11.9  11.8    1.8   1.8    2.2   1.7  114
  395   11.9  11.7    1.8   1.8    2.2   1.7  114
  396   11.9  11.7    1.8   1.7    2.2   1.7  114
  397   11.9  11.7    1.8   1.7    2.2   1.7  114
  398   11.9  11.7    1.8   1.7    2.2   1.7  114
  399   11.9  11.6    1.8   1.7    2.2   1.6  114
  400   11.9  11.6    1.8   1.7    2.2   1.6  114
  401   11.9  11.6    1.8   1.7    2.2   1.6  114
  402   11.8  11.6    1.8   1.7    2.2   1.6  114
  403   11.8  11.5    1.8   1.7    2.2   1.6  114
  404   11.8  11.5    1.8   1.7    2.2   1.6  114
  405   11.8  11.5    1.8   1.7    2.2   1.6  114
  406   11.8  11.5    1.8   1.7    2.2   1.6  114
  407   11.8  11.4    1.8   1.7    2.2   1.6  114
  408   11.8  11.4    1.8   1.7    2.2   1.6  114
  409   11.8  11.4    1.8   1.7    2.2   1.5  114
  410   11.8  11.4    1.8   1.6    2.2   1.5  114
  411   11.8  11.3    1.8   1.6    2.2   1.5  114
  412   11.8  11.3    1.8   1.6    2.2   1.5  114
  413   11.8  11.3    1.8   1.6    2.2   1.5  114
  414   11.8  11.3    1.8   1.6    2.2   1.4  114
  415   11.8  11.2    1.8   1.6    2.2   1.4  114
  416   11.8  11.2    1.8   1.6    2.2   1.4  114
  417   11.8  11.2    1.8   1.6    2.2   1.4  114
  418   11.7  11.2    1.8   1.6    2.2   1.4  114
  419   11.7  11.2    1.8   1.6    2.2   1.4  114
  420   11.7  11.1    1.8   1.5    2.2   1.4  114
  421   11.7  11.1    1.8   1.5    2.2   1.4  114
  422   11.7  11.1    1.8   1.5    2.2   1.4  114
  423   11.7  11.1    1.8   1.5    2.2   1.4  114
  424   11.7  11.1    1.8   1.5    2.2   1.4  114
  425   11.7  11.1    1.8   1.5    2.2   1.4  114
  426   11.7  11.0    1.7   1.5    2.1   1.3  114
  427   11.7  11.0    1.7   1.4    2.1   1.3  114
  428   11.7  11.0    1.7   1.4    2.1   1.3  114
  429   11.7  11.0    1.7   1.4    2.2   1.3  114
  430   11.7  11.0    1.7   1.4    2.2   1.3  114
  431   11.7  11.0    1.7   1.4    2.2   1.3  114
  432   11.7  10.9    1.7   1.4    2.2   1.3  114
  433   11.7  10.9    1.7   1.4    2.2   1.3  114
  434   11.6  10.9    1.7   1.4    2.2   1.3  114
  435   11.6  10.9    1.7   1.4    2.2   1.3  114
  436   11.6  10.9    1.7   1.4    2.2   1.3  114
  437   11.6  10.9    1.7   1.4    2.2   1.3  114
  438   11.6  10.9    1.7   1.4    2.2   1.3  114
  439   11.6  10.9    1.7   1.4    2.2   1.3  114
  440   11.6  10.8    1.7   1.4    2.2   1.3  114
  441   11.6  10.8    1.7   1.4    2.2   1.3  114
  442   11.6  10.8    1.7   1.4    2.2   1.3  114
  443   11.6  10.8    1.7   1.4    2.2   1.3  114
  444   11.6  10.8    1.7   1.4    2.1   1.3  114
  445   11.6  10.8    1.7   1.4    2.1   1.3  114
  446   11.5  10.8    1.7   1.4    2.1   1.3  114
  447   11.5  10.7    1.7   1.4    2.1   1.3  114
  448   11.5  10.7    1.7   1.4    2.1   1.3  114
  449   11.5  10.7    1.6   1.4    2.1   1.3  114
  450   11.5  10.7    1.6   1.3    2.1   1.3  114
  451   11.5  10.7    1.6   1.3    2.1   1.3  114
  452   11.5  10.7    1.6   1.3    2.1   1.3  114
  453   11.5  10.7    1.6   1.3    2.1   1.3  114
  454   11.5  10.6    1.6   1.3    2.1   1.3  114
  455   11.5  10.6    1.6   1.3    2.1   1.3  114
  456   11.4  10.6    1.6   1.3    2.1   1.3  114
  457   11.4  10.6    1.6   1.3    2.1   1.3  114
  458   11.4  10.6    1.6   1.3    2.1   1.3  114
  459   11.4  10.6    1.6   1.3    2.1   1.3  114
  460   11.4  10.6    1.6   1.3    2.1   1.3  114
  461   11.4  10.5    1.6   1.3    2.1   1.3  114
  462   11.4  10.5    1.6   1.3    2.1   1.3  114
  463   11.4  10.5    1.6   1.3    2.1   1.3  114
  464   11.4  10.5    1.6   1.3    2.2   1.3  114
  465   11.3  10.5    1.6   1.3    2.2   1.3  114
  466   11.3  10.5    1.6   1.3    2.2   1.3  114
  467   11.3  10.5    1.6   1.3    2.2   1.2  114
  468   11.3  10.4    1.6   1.3    2.2   1.2  114
  469   11.3  10.4    1.7   1.3    2.2   1.2  114
  470   11.3  10.4    1.7   1.3    2.2   1.2  114
  471   11.3  10.4    1.7   1.3    2.2   1.2  114
  472   11.3  10.4    1.7   1.3    2.2   1.2  114
  473   11.2  10.4    1.7   1.3    2.2   1.2  114
  474   11.2  10.3    1.7   1.3    2.2   1.2  114
  475   11.2  10.3    1.7   1.3    2.2   1.2  114
  476   11.2  10.3    1.7   1.3    2.2   1.2  114
  477   11.2  10.3    1.7   1.3    2.2   1.2  114
  478   11.2  10.3    1.7   1.3    2.3   1.2  114
  479   11.2  10.3    1.7   1.3    2.3   1.2  114
  480   11.2  10.3    1.7   1.3    2.3   1.2  114
  481   11.2  10.3    1.8   1.4    2.3   1.2  114
  482   11.1  10.2    1.8   1.4    2.3   1.3  114
  483   11.1  10.2    1.8   1.4    2.3   1.3  114
  484   11.1  10.2    1.8   1.4    2.3   1.3  114
  485   11.1  10.2    1.8   1.4    2.3   1.3  114
  486   11.1  10.2    1.8   1.4    2.3   1.3  114
  487   11.1  10.2    1.8   1.4    2.3   1.3  114
  488   11.1  10.2    1.8   1.4    2.3   1.3  114
  489   11.1  10.2    1.8   1.4    2.4   1.3  114
  490   11.1  10.2    1.8   1.4    2.4   1.3  114
  491   11.1  10.1    1.8   1.4    2.4   1.3  114
  492   11.1  10.1    1.8   1.4    2.4   1.3  114
  493   11.1  10.1    1.8   1.4    2.4   1.3  114
  494   11.1  10.1    1.9   1.4    2.4   1.3  114
  495   11.0  10.1    1.9   1.4    2.4   1.3  114
  496   11.0  10.1    1.9   1.4    2.4   1.3  114
  497   11.0  10.1    1.9   1.4    2.4   1.3  114
  498   11.0  10.1    1.9   1.4    2.4   1.3  114
  499   11.0  10.1    1.9   1.4    2.5   1.3  114
  500   11.0  10.1    1.9   1.4    2.5   1.3  114
  501   11.0  10.1    1.9   1.4    2.5   1.3  114
  502   11.0  10.1    1.9   1.4    2.5   1.3  114
  503   11.0  10.1    1.9   1.4    2.5   1.3  114
  504   11.0  10.1    1.9   1.4    2.5   1.3  114
  505   11.0  10.1    1.9   1.4    2.5   1.4  114
  506   11.0  10.1    1.9   1.4    2.5   1.4  114
  507   11.0  10.1    1.9   1.4    2.5   1.4  114
  508   11.0  10.1    1.9   1.4    2.5   1.4  114
  509   11.0  10.1    1.9   1.4    2.5   1.4  114
  510   11.0  10.1    1.9   1.4    2.5   1.4  114
  511   11.0  10.1    1.9   1.4    2.5   1.4  114
  512   11.0  10.1    1.9   1.4    2.5   1.4  114
  513   11.0  10.1    1.9   1.4    2.5   1.4  114
  514   11.0  10.1    1.9   1.4    2.5   1.4  114
  515   11.0  10.1    1.9   1.4    2.5   1.4  114
  516   11.1  10.1    2.0   1.4    2.5   1.4  114
  517   11.1  10.1    2.0   1.4    2.5   1.4  114
  518   11.1  10.1    2.0   1.4    2.6   1.4  114
  519   11.1  10.1    2.0   1.4    2.6   1.4  114
  520   11.1  10.1    2.0   1.4    2.6   1.4  114
  521   11.1  10.2    2.0   1.4    2.6   1.4  114
  522   11.1  10.2    2.0   1.4    2.6   1.4  114
  523   11.1  10.2    2.0   1.4    2.6   1.4  114
  524   11.1  10.2    2.0   1.4    2.6   1.4  114
  525   11.1  10.2    2.0   1.4    2.6   1.4  114
  526   11.1  10.2    2.0   1.4    2.6   1.4  114
  527   11.1  10.2    2.0   1.4    2.6   1.4  114
  528   11.1  10.2    2.0   1.4    2.6   1.4  114
  529   11.1  10.2    2.0   1.4    2.6   1.4  114
  530   11.1  10.2    2.0   1.4    2.6   1.4  114
  531   11.2  10.3    2.0   1.4    2.6   1.4  114
  532   11.2  10.3    2.0   1.4    2.6   1.4  114
  533   11.2  10.3    2.0   1.4    2.6   1.4  114
  534   11.2  10.3    2.0   1.4    2.6   1.4  114
  535   11.2  10.3    2.0   1.4    2.7   1.4  114
  536   11.2  10.3    2.0   1.3    2.7   1.4  114
  537   11.2  10.3    2.0   1.3    2.7   1.4  114
  538   11.2  10.3    2.0   1.3    2.7   1.4  114
  539   11.2  10.3    2.0   1.3    2.7   1.4  114
  540   11.2  10.4    2.0   1.3    2.7   1.4  114
  541   11.2  10.4    2.0   1.3    2.7   1.4  114
  542   11.3  10.4    2.0   1.4    2.7   1.4  114
  543   11.3  10.4    2.0   1.4    2.7   1.4  114
  544   11.3  10.4    2.0   1.4    2.7   1.4  114
  545   11.3  10.4    2.0   1.4    2.7   1.4  114
  546   11.3  10.4    2.0   1.4    2.7   1.4  114
  547   11.3  10.4    2.0   1.4    2.7   1.4  114
  548   11.3  10.5    2.0   1.4    2.7   1.4  114
  549   11.3  10.5    2.0   1.4    2.7   1.4  114
  550   11.3  10.5    2.0   1.5    2.7   1.5  114
  551   11.3  10.5    2.0   1.5    2.7   1.5  114
  552   11.3  10.5    2.0   1.5    2.7   1.5  114
  553   11.3  10.5    2.0   1.5    2.7   1.5  114
  554   11.3  10.5    2.0   1.5    2.7   1.5  114
  555   11.4  10.5    2.1   1.5    2.7   1.5  114
  556   11.4  10.5    2.1   1.5    2.8   1.5  114
  557   11.4  10.6    2.1   1.5    2.8   1.5  114
  558   11.4  10.6    2.1   1.6    2.8   1.5  114
  559   11.4  10.6    2.1   1.5    2.8   1.5  114
  560   11.4  10.6    2.1   1.5    2.8   1.5  114
  561   11.4  10.6    2.1   1.5    2.8   1.5  114
  562   11.4  10.6    2.1   1.5    2.8   1.5  114
  563   11.4  10.6    2.1   1.5    2.8   1.5  114
  564   11.4  10.6    2.1   1.5    2.8   1.5  114
  565   11.4  10.6    2.1   1.5    2.8   1.5  114
  566   11.4  10.6    2.1   1.5    2.8   1.4  114
  567   11.4  10.6    2.1   1.4    2.8   1.4  114
  568   11.4  10.6    2.1   1.4    2.8   1.4  114
  569   11.4  10.6    2.1   1.4    2.8   1.4  114
  570   11.4  10.6    2.0   1.4    2.8   1.4  114
  571   11.4  10.6    2.0   1.4    2.8   1.4  114
  572   11.4  10.6    2.0   1.3    2.8   1.4  114
  573   11.4  10.6    2.0   1.3    2.8   1.4  114
  574   11.4  10.6    2.0   1.3    2.8   1.4  114
  575   11.4  10.6    2.0   1.3    2.7   1.4  114
  576   11.4  10.6    2.0   1.3    2.7   1.4  114
  577   11.4  10.6    2.0   1.3    2.7   1.4  114
  578   11.4  10.6    2.0   1.3    2.7   1.4  114
  579   11.4  10.6    2.0   1.3    2.7   1.4  114
  580   11.4  10.6    2.0   1.3    2.7   1.4  114
  581   11.4  10.6    2.0   1.3    2.7   1.4  114
  582   11.4  10.6    2.0   1.3    2.7   1.4  114
  583   11.4  10.6    2.0   1.3    2.7   1.4  114
  584   11.4  10.6    2.0   1.3    2.7   1.4  114
  585   11.4  10.6    2.0   1.3    2.7   1.4  114
  586   11.4  10.6    2.0   1.3    2.7   1.4  114
  587   11.4  10.6    2.0   1.3    2.7   1.4  114
  588   11.4  10.6    2.0   1.3    2.7   1.4  114
  589   11.4  10.6    2.0   1.3    2.7   1.4  114
  590   11.4  10.6    2.0   1.3    2.7   1.4  114
  591   11.4  10.5    2.0   1.3    2.7   1.4  114
  592   11.4  10.5    2.0   1.3    2.7   1.4  114
  593   11.4  10.5    2.0   1.3    2.7   1.4  114
  594   11.4  10.5    2.0   1.2    2.7   1.4  114
  595   11.4  10.5    2.0   1.2    2.7   1.4  114
  596   11.4  10.5    2.0   1.2    2.7   1.4  114
  597   11.4  10.5    2.0   1.2    2.7   1.4  114
  598   11.4  10.5    2.0   1.2    2.7   1.3  114
  599   11.4  10.4    1.9   1.2    2.7   1.3  114
  600   11.4  10.4    1.9   1.2    2.7   1.3  114
  601   11.4  10.4    1.9   1.2    2.7   1.3  114
  602   11.4  10.4    1.9   1.2    2.7   1.3  114
  603   11.4  10.4    1.9   1.2    2.7   1.3  114
  604   11.4  10.4    1.9   1.2    2.7   1.3  114
  605   11.4  10.4    1.9   1.2    2.7   1.3  114
  606   11.4  10.3    1.9   1.2    2.7   1.3  114
  607   11.4  10.3    1.9   1.2    2.7   1.3  114
  608   11.4  10.3    1.9   1.2    2.7   1.3  114
  609   11.3  10.3    1.9   1.2    2.7   1.3  114
  610   11.3  10.3    1.9   1.2    2.7   1.3  114
  611   11.3  10.3    1.9   1.2    2.7   1.3  114
  612   11.3  10.3    1.9   1.2    2.7   1.3  114
  613   11.3  10.2    1.9   1.2    2.7   1.2  114
  614   11.3  10.2    1.9   1.2    2.7   1.2  114
  615   11.3  10.2    1.9   1.1    2.7   1.2  114
  616   11.3  10.2    1.9   1.1    2.7   1.2  114
  617   11.3  10.2    1.9   1.1    2.7   1.2  114
  618   11.3  10.2    1.9   1.1    2.7   1.2  114
  619   11.3  10.2    1.9   1.1    2.7   1.2  114
  620   11.3  10.2    1.9   1.1    2.7   1.2  114
  621   11.3  10.2    1.8   1.1    2.7   1.2  114
  622   11.3  10.1    1.8   1.1    2.7   1.2  114
  623   11.3  10.1    1.8   1.1    2.7   1.2  114
  624   11.3  10.1    1.8   1.1    2.7   1.2  114
  625   11.3  10.1    1.8   1.1    2.7   1.2  114
  626   11.3  10.1    1.8   1.1    2.7   1.2  114
  627   11.3  10.1    1.8   1.1    2.7   1.2  114
  628   11.3  10.1    1.8   1.1    2.7   1.2  114
  629   11.3  10.1    1.8   1.1    2.7   1.3  114
  630   11.3  10.1    1.8   1.1    2.7   1.3  114
  631   11.3  10.1    1.8   1.1    2.7   1.3  114
  632   11.3  10.1    1.8   1.1    2.7   1.3  114
  633   11.3  10.1    1.8   1.1    2.7   1.3  114
  634   11.3  10.1    1.8   1.2    2.7   1.3  114
  635   11.3  10.1    1.8   1.2    2.7   1.3  114
  636   11.3  10.1    1.8   1.2    2.7   1.3  114
  637   11.3  10.1    1.8   1.2    2.7   1.3  114
  638   11.3  10.1    1.8   1.2    2.7   1.3  114
  639   11.4  10.1    1.8   1.2    2.7   1.3  114
  640   11.4  10.1    1.8   1.2    2.7   1.3  114
  641   11.4  10.1    1.8   1.2    2.7   1.3  114
  642   11.4  10.1    1.8   1.2    2.7   1.3  114
  643   11.4  10.1    1.8   1.2    2.7   1.3  114
  644   11.4  10.1    1.8   1.2    2.7   1.3  114
  645   11.4  10.1    1.8   1.2    2.7   1.3  114
  646   11.4  10.1    1.8   1.2    2.7   1.3  114
  647   11.4  10.1    1.8   1.2    2.7   1.3  114
  648   11.4  10.2    1.8   1.2    2.7   1.3  114
  649   11.4  10.2    1.8   1.2    2.7   1.3  114
  650   11.4  10.2    1.8   1.2    2.7   1.3  114
  651   11.4  10.2    1.8   1.2    2.7   1.3  114
  652   11.4  10.2    1.8   1.2    2.7   1.3  114
  653   11.4  10.2    1.8   1.2    2.7   1.3  114
  654   11.4  10.2    1.8   1.2    2.7   1.3  114
  655   11.5  10.2    1.8   1.2    2.7   1.3  114
  656   11.5  10.2    1.8   1.2    2.7   1.3  114
  657   11.5  10.2    1.8   1.2    2.7   1.3  114
  658   11.5  10.3    1.8   1.2    2.7   1.3  114
  659   11.5  10.3    1.8   1.2    2.7   1.3  114
  660   11.5  10.3    1.8   1.2    2.7   1.3  114
  661   11.5  10.3    1.8   1.1    2.7   1.3  114
  662   11.5  10.3    1.8   1.1    2.7   1.3  114
  663   11.5  10.3    1.8   1.1    2.7   1.3  114
  664   11.5  10.3    1.8   1.1    2.7   1.3  114
  665   11.5  10.3    1.8   1.1    2.7   1.3  114
  666   11.5  10.4    1.8   1.1    2.7   1.3  114
  667   11.6  10.4    1.8   1.1    2.7   1.3  114
  668   11.6  10.4    1.8   1.1    2.7   1.3  114
  669   11.6  10.4    1.8   1.1    2.7   1.3  114
  670   11.6  10.4    1.8   1.1    2.7   1.3  114
  671   11.6  10.4    1.8   1.1    2.7   1.3  114
  672   11.6  10.4    1.8   1.1    2.7   1.3  114
  673   11.6  10.4    1.8   1.1    2.7   1.3  114
  674   11.6  10.5    1.8   1.1    2.7   1.3  114
  675   11.6  10.5    1.8   1.1    2.7   1.3  114
  676   11.6  10.5    1.8   1.1    2.7   1.3  114
  677   11.6  10.5    1.8   1.1    2.7   1.2  114
  678   11.6  10.5    1.8   1.1    2.7   1.2  114
  679   11.6  10.5    1.7   1.0    2.7   1.2  114
  680   11.7  10.5    1.7   1.0    2.7   1.2  114
  681   11.7  10.5    1.7   1.0    2.7   1.2  114
  682   11.7  10.5    1.7   1.0    2.7   1.2  114
  683   11.7  10.6    1.7   1.0    2.7   1.2  114
  684   11.7  10.6    1.7   1.0    2.6   1.2  114
  685   11.7  10.6    1.7   1.0    2.6   1.2  114
  686   11.7  10.6    1.7   1.0    2.6   1.2  114
  687   11.7  10.6    1.7   1.0    2.7   1.2  114
  688   11.7  10.6    1.7   1.0    2.7   1.2  114
  689   11.7  10.6    1.7   1.0    2.7   1.2  114
  690   11.7  10.6    1.7   1.0    2.7   1.2  114
  691   11.7  10.6    1.7   1.0    2.6   1.2  114
  692   11.7  10.6    1.7   1.0    2.7   1.2  114
  693   11.7  10.6    1.7   1.0    2.7   1.2  114
  694   11.7  10.7    1.7   1.0    2.7   1.2  114
  695   11.7  10.7    1.7   1.0    2.7   1.2  114
  696   11.7  10.7    1.6   1.0    2.7   1.2  114
  697   11.7  10.7    1.6   1.0    2.7   1.2  114
  698   11.7  10.7    1.6   1.0    2.7   1.2  114
  699   11.7  10.7    1.6   1.0    2.7   1.2  114
  700   11.7  10.7    1.6   1.0    2.7   1.2  114
  701   11.7  10.7    1.6   1.0    2.7   1.2  114
  702   11.7  10.7    1.6   1.0    2.7   1.3  114
  703   11.7  10.7    1.6   1.0    2.7   1.3  114
  704   11.7  10.7    1.6   1.0    2.7   1.3  114
  705   11.7  10.7    1.6   1.0    2.7   1.3  114
  706   11.7  10.7    1.6   1.0    2.7   1.3  114
  707   11.7  10.7    1.6   1.0    2.7   1.3  114
  708   11.7  10.7    1.6   1.0    2.7   1.3  114
  709   11.7  10.7    1.6   1.0    2.7   1.3  114
  710   11.7  10.7    1.6   1.0    2.7   1.3  114
  711   11.7  10.7    1.6   1.0    2.7   1.3  114
  712   11.7  10.7    1.6   1.0    2.7   1.3  114
  713   11.7  10.7    1.6   1.0    2.7   1.3  114
  714   11.7  10.7    1.6   1.0    2.7   1.3  114
  715   11.7  10.7    1.6   1.0    2.7   1.3  114
  716   11.7  10.7    1.6   1.0    2.7   1.3  114
  717   11.7  10.7    1.6   1.0    2.7   1.3  114
  718   11.7  10.7    1.6   1.0    2.7   1.3  114
  719   11.7  10.7    1.6   1.0    2.7   1.3  114
  720   11.7  10.7    1.6   1.0    2.7   1.3  114
  721   11.7  10.7    1.6   1.0    2.7   1.3  114
  722   11.7  10.7    1.7   1.0    2.7   1.3  114
  723   11.7  10.7    1.7   1.0    2.7   1.3  114
  724   11.7  10.7    1.7   1.0    2.7   1.3  114
  725   11.7  10.7    1.7   1.0    2.7   1.3  114
  726   11.7  10.7    1.7   1.0    2.7   1.3  114
  727   11.7  10.7    1.7   1.1    2.7   1.3  114
  728   11.7  10.7    1.7   1.1    2.7   1.3  114
  729   11.7  10.7    1.7   1.1    2.7   1.3  114
  730   11.7  10.7    1.7   1.1    2.7   1.3  114
  731   11.7  10.7    1.7   1.1    2.7   1.3  114
  732   11.7  10.7    1.7   1.1    2.7   1.3  114
  733   11.7  10.7    1.7   1.1    2.7   1.3  114
  734   11.7  10.7    1.8   1.1    2.7   1.3  114
  735   11.7  10.7    1.8   1.2    2.7   1.3  114
  736   11.7  10.7    1.8   1.2    2.8   1.4  114
  737   11.6  10.7    1.8   1.2    2.8   1.4  114
  738   11.6  10.7    1.8   1.2    2.8   1.4  114
  739   11.6  10.7    1.8   1.2    2.8   1.4  114
  740   11.6  10.7    1.8   1.2    2.8   1.4  114
  741   11.6  10.7    1.8   1.2    2.8   1.4  114
  742   11.6  10.7    1.8   1.3    2.8   1.4  114
  743   11.6  10.7    1.8   1.3    2.8   1.4  114
  744   11.6  10.7    1.8   1.3    2.8   1.4  114
  745   11.6  10.7    1.8   1.3    2.8   1.4  114
  746   11.6  10.7    1.8   1.3    2.8   1.4  114
  747   11.6  10.7    1.8   1.3    2.8   1.4  114
  748   11.6  10.7    1.8   1.3    2.8   1.4  114
  749   11.6  10.7    1.8   1.3    2.8   1.4  114
  750   11.6  10.7    1.8   1.3    2.8   1.4  114
  751   11.6  10.7    1.8   1.3    2.8   1.4  114
  752   11.6  10.7    1.8   1.3    2.8   1.3  114
  753   11.6  10.7    1.8   1.3    2.8   1.3  114
  754   11.6  10.7    1.8   1.3    2.8   1.3  114
  755   11.6  10.7    1.8   1.3    2.8   1.3  114
  756   11.6  10.7    1.8   1.3    2.8   1.3  114
  757   11.6  10.7    1.8   1.3    2.8   1.3  114
  758   11.6  10.7    1.8   1.3    2.8   1.3  114
  759   11.6  10.8    1.8   1.3    2.8   1.3  114
  760   11.6  10.8    1.8   1.3    2.8   1.3  114
  761   11.6  10.8    1.8   1.3    2.8   1.3  114
  762   11.6  10.8    1.8   1.3    2.8   1.3  114
  763   11.6  10.8    1.8   1.3    2.8   1.3  114
  764   11.6  10.8    1.8   1.3    2.8   1.3  114
  765   11.6  10.8    1.8   1.3    2.8   1.3  114
  766   11.6  10.8    1.8   1.3    2.7   1.3  114
  767   11.6  10.8    1.8   1.3    2.7   1.3  114
  768   11.6  10.8    1.8   1.3    2.7   1.3  114
  769   11.6  10.8    1.8   1.3    2.7   1.3  114
  770   11.6  10.8    1.8   1.3    2.7   1.3  114
  771   11.6  10.8    1.8   1.3    2.8   1.3  114
  772   11.6  10.7    1.7   1.3    2.8   1.3  114
  773   11.6  10.7    1.7   1.3    2.8   1.3  114
  774   11.6  10.7    1.7   1.3    2.8   1.3  114
  775   11.6  10.7    1.7   1.3    2.8   1.3  114
  776   11.6  10.7    1.7   1.3    2.8   1.3  114
  777   11.6  10.7    1.7   1.3    2.8   1.3  114
  778   11.6  10.7    1.7   1.3    2.8   1.3  114
  779   11.6  10.7    1.7   1.3    2.7   1.3  114
  780   11.6  10.7    1.7   1.3    2.7   1.3  114
  781   11.6  10.7    1.7   1.3    2.8   1.3  114
  782   11.6  10.7    1.7   1.3    2.8   1.3  114
  783   11.6  10.7    1.7   1.3    2.8   1.3  114
  784   11.6  10.7    1.7   1.3    2.8   1.3  114
  785   11.6  10.7    1.7   1.3    2.8   1.3  114
  786   11.6  10.7    1.7   1.3    2.8   1.3  114
  787   11.6  10.7    1.7   1.4    2.8   1.3  114
  788   11.6  10.7    1.7   1.4    2.8   1.3  114
  789   11.6  10.7    1.7   1.4    2.8   1.3  114
  790   11.6  10.7    1.7   1.4    2.8   1.3  114
  791   11.6  10.6    1.7   1.4    2.8   1.3  114
  792   11.6  10.6    1.7   1.4    2.8   1.3  114
  793   11.6  10.6    1.7   1.4    2.8   1.3  114
  794   11.6  10.6    1.7   1.4    2.8   1.3  114
  795   11.6  10.6    1.7   1.4    2.8   1.4  114
  796   11.6  10.6    1.7   1.4    2.8   1.4  114
  797   11.6  10.6    1.7   1.4    2.8   1.4  114
  798   11.6  10.6    1.7   1.4    2.8   1.4  114
  799   11.6  10.6    1.7   1.4    2.8   1.4  114
  800   11.6  10.6    1.7   1.4    2.8   1.4  114
  801   11.6  10.6    1.7   1.4    2.8   1.4  114
  802   11.6  10.6    1.7   1.4    2.8   1.4  114
  803   11.6  10.6    1.7   1.4    2.8   1.4  114
  804   11.6  10.6    1.7   1.4    2.8   1.4  114
  805   11.6  10.6    1.7   1.4    2.8   1.4  114
  806   11.5  10.6    1.7   1.4    2.8   1.4  114
  807   11.5  10.6    1.7   1.4    2.8   1.4  114
  808   11.5  10.6    1.7   1.4    2.8   1.4  114
  809   11.5  10.5    1.7   1.4    2.8   1.4  114
  810   11.5  10.5    1.7   1.4    2.8   1.4  114
  811   11.5  10.5    1.7   1.3    2.8   1.4  114
  812   11.5  10.5    1.7   1.3    2.8   1.4  114
  813   11.5  10.5    1.7   1.3    2.8   1.4  114
  814   11.5  10.5    1.7   1.3    2.8   1.3  114
  815   11.5  10.5    1.7   1.3    2.8   1.3  114
  816   11.5  10.5    1.7   1.3    2.8   1.3  114
  817   11.5  10.5    1.7   1.2    2.8   1.3  114
  818   11.5  10.5    1.7   1.2    2.8   1.3  114
  819   11.5  10.5    1.7   1.2    2.8   1.3  114
  820   11.5  10.5    1.7   1.2    2.7   1.3  114
  821   11.5  10.5    1.7   1.2    2.7   1.3  114
  822   11.5  10.5    1.6   1.1    2.7   1.3  114
  823   11.4  10.5    1.6   1.1    2.7   1.3  114
  824   11.4  10.5    1.6   1.1    2.7   1.3  114
  825   11.4  10.6    1.6   1.1    2.7   1.3  114
  826   11.4  10.6    1.6   1.1    2.7   1.3  114
  827   11.4  10.6    1.6   1.1    2.7   1.3  114
  828   11.4  10.6    1.6   1.1    2.7   1.3  114
  829   11.4  10.6    1.6   1.1    2.7   1.3  114
  830   11.4  10.6    1.5   1.1    2.7   1.3  114
  831   11.4  10.6    1.5   1.1    2.7   1.3  114
  832   11.4  10.6    1.5   1.1    2.7   1.3  114
  833   11.4  10.6    1.5   1.1    2.7   1.3  114
  834   11.4  10.6    1.5   1.1    2.7   1.3  114
  835   11.4  10.6    1.5   1.1    2.7   1.3  114
  836   11.4  10.6    1.5   1.1    2.7   1.3  114
  837   11.4  10.6    1.5   1.1    2.7   1.3  114
  838   11.4  10.6    1.5   1.1    2.7   1.3  114
  839   11.4  10.6    1.5   1.1    2.7   1.3  114
  840   11.4  10.6    1.5   1.0    2.7   1.3  114
  841   11.4  10.6    1.5   1.0    2.7   1.3  114
  842   11.4  10.6    1.5   1.0    2.7   1.3  114
  843   11.4  10.6    1.4   1.0    2.7   1.3  114
  844   11.4  10.6    1.4   1.0    2.7   1.3  114
  845   11.4  10.7    1.4   1.0    2.6   1.3  114
  846   11.4  10.7    1.4   1.0    2.6   1.3  114
  847   11.4  10.7    1.4   1.0    2.6   1.3  114
  848   11.4  10.7    1.4   1.0    2.6   1.3  114
  849   11.4  10.7    1.4   1.0    2.6   1.3  114
  850   11.4  10.7    1.4   1.0    2.6   1.3  114
  851   11.4  10.7    1.4   1.0    2.6   1.3  114
  852   11.4  10.7    1.4   1.0    2.6   1.3  114
  853   11.4  10.7    1.4   1.0    2.6   1.3  114
  854   11.4  10.7    1.4   1.0    2.6   1.3  114
  855   11.4  10.7    1.4   0.9    2.6   1.3  114
  856   11.4  10.7    1.4   0.9    2.6   1.3  114
  857   11.4  10.7    1.4   0.9    2.6   1.3  114
  858   11.4  10.7    1.4   0.9    2.6   1.3  114
  859   11.4  10.7    1.4   0.9    2.6   1.3  114
  860   11.4  10.7    1.4   0.9    2.6   1.3  114
  861   11.4  10.7    1.4   0.9    2.6   1.3  114
  862   11.4  10.7    1.4   0.9    2.6   1.3  114
  863   11.4  10.7    1.4   0.9    2.6   1.3  114
  864   11.4  10.7    1.4   0.9    2.6   1.3  114
  865   11.4  10.7    1.4   0.9    2.6   1.3  114
  866   11.4  10.7    1.4   0.9    2.6   1.3  114
  867   11.4  10.7    1.4   0.9    2.6   1.3  114
  868   11.4  10.7    1.4   0.9    2.5   1.3  114
  869   11.4  10.7    1.4   0.9    2.5   1.3  114
  870   11.4  10.7    1.4   0.9    2.5   1.3  114
  871   11.4  10.7    1.4   0.9    2.5   1.3  114
  872   11.5  10.7    1.4   0.9    2.5   1.3  114
  873   11.5  10.8    1.4   0.9    2.6   1.3  114
  874   11.5  10.8    1.4   0.9    2.6   1.3  114
  875   11.5  10.8    1.4   0.9    2.6   1.3  114
  876   11.5  10.8    1.4   0.9    2.6   1.3  114
  877   11.5  10.8    1.4   0.9    2.6   1.3  114
  878   11.5  10.8    1.4   0.9    2.6   1.3  114
  879   11.5  10.8    1.4   0.9    2.6   1.3  114
  880   11.5  10.8    1.4   0.9    2.6   1.3  114
  881   11.5  10.8    1.4   0.9    2.6   1.3  114
  882   11.5  10.8    1.4   0.9    2.6   1.3  114
  883   11.5  10.8    1.4   0.9    2.6   1.3  114
  884   11.5  10.8    1.4   0.9    2.6   1.3  114
  885   11.5  10.8    1.4   1.0    2.6   1.4  114
  886   11.5  10.8    1.4   1.0    2.6   1.4  114
  887   11.5  10.8    1.4   1.0    2.6   1.4  114
  888   11.5  10.8    1.4   1.0    2.6   1.4  114
  889   11.5  10.8    1.4   1.0    2.6   1.4  114
  890   11.5  10.8    1.4   1.0    2.6   1.4  114
  891   11.5  10.8    1.4   1.0    2.6   1.4  114
  892   11.5  10.8    1.4   1.0    2.6   1.4  114
  893   11.5  10.8    1.4   1.0    2.6   1.4  114
  894   11.6  10.8    1.4   1.0    2.6   1.4  114
  895   11.6  10.8    1.4   1.0    2.6   1.4  114
  896   11.6  10.8    1.4   1.0    2.6   1.4  114
  897   11.6  10.8    1.4   1.0    2.6   1.4  114
  898   11.6  10.8    1.4   1.0    2.6   1.4  114
  899   11.6  10.8    1.4   1.0    2.6   1.4  114
  900   11.6  10.8    1.4   1.0    2.6   1.4  114
  901   11.6  10.8    1.4   1.0    2.6   1.4  114
  902   11.6  10.8    1.4   1.0    2.6   1.4  114
  903   11.6  10.8    1.4   1.0    2.6   1.4  114
  904   11.6  10.8    1.4   1.0    2.6   1.4  114
  905   11.6  10.8    1.4   1.0    2.6   1.4  114
  906   11.6  10.8    1.5   1.1    2.6   1.4  114
  907   11.6  10.8    1.5   1.1    2.6   1.4  114
  908   11.6  10.8    1.5   1.1    2.6   1.4  114
  909   11.6  10.8    1.5   1.1    2.6   1.4  114
  910   11.6  10.8    1.5   1.1    2.6   1.4  114
  911   11.6  10.8    1.5   1.1    2.6   1.4  114
  912   11.6  10.8    1.5   1.1    2.6   1.4  114
  913   11.6  10.8    1.5   1.2    2.6   1.4  114
  914   11.6  10.8    1.5   1.2    2.6   1.4  114
  915   11.6  10.8    1.5   1.2    2.6   1.4  114
  916   11.6  10.9    1.5   1.2    2.6   1.4  114
  917   11.6  10.9    1.5   1.2    2.6   1.4  114
  918   11.6  10.9    1.5   1.2    2.6   1.4  114
  919   11.6  10.9    1.5   1.2    2.6   1.4  114
  920   11.6  10.9    1.5   1.3    2.6   1.4  114
  921   11.6  10.9    1.5   1.3    2.6   1.4  114
  922   11.6  10.9    1.5   1.3    2.6   1.4  114
  923   11.6  10.9    1.5   1.3    2.6   1.4  114
  924   11.6  10.9    1.5   1.3    2.6   1.4  114
  925   11.6  10.9    1.5   1.3    2.7   1.5  114
  926   11.6  10.9    1.5   1.3    2.7   1.5  114
  927   11.6  10.9    1.5   1.3    2.7   1.5  114
  928   11.7  10.9    1.5   1.3    2.7   1.5  114
  929   11.7  10.9    1.5   1.3    2.7   1.5  114
  930   11.7  10.9    1.5   1.3    2.7   1.5  114
  931   11.7  10.9    1.5   1.3    2.7   1.5  114
  932   11.7  10.9    1.5   1.3    2.7   1.5  114
  933   11.7  11.0    1.5   1.3    2.7   1.5  114
  934   11.7  11.0    1.5   1.3    2.7   1.5  114
  935   11.7  11.0    1.5   1.3    2.7   1.5  114
  936   11.7  11.0    1.5   1.3    2.7   1.5  114
  937   11.7  11.0    1.5   1.3    2.7   1.5  114
  938   11.7  11.0    1.5   1.3    2.7   1.5  114
  939   11.7  11.0    1.5   1.3    2.6   1.5  114
  940   11.7  11.0    1.5   1.3    2.7   1.5  114
  941   11.7  11.0    1.5   1.2    2.7   1.5  114
  942   11.7  11.0    1.5   1.2    2.7   1.5  114
  943   11.7  11.0    1.5   1.2    2.7   1.5  114
  944   11.7  11.0    1.5   1.2    2.7   1.5  114
  945   11.7  11.0    1.5   1.2    2.7   1.5  114
  946   11.7  11.0    1.5   1.2    2.6   1.5  114
  947   11.7  11.0    1.5   1.2    2.6   1.5  114
  948   11.7  11.0    1.5   1.2    2.6   1.5  114
  949   11.7  11.1    1.5   1.2    2.6   1.5  114
  950   11.7  11.1    1.5   1.2    2.6   1.5  114
  951   11.7  11.1    1.5   1.2    2.6   1.5  114
  952   11.7  11.1    1.5   1.2    2.6   1.5  114
  953   11.6  11.1    1.5   1.2    2.6   1.5  114
  954   11.6  11.1    1.5   1.2    2.6   1.5  114
  955   11.6  11.1    1.5   1.2    2.6   1.5  114
  956   11.6  11.1    1.5   1.2    2.6   1.5  114
  957   11.6  11.1    1.5   1.2    2.6   1.5  114
  958   11.6  11.1    1.5   1.2    2.6   1.5  114
  959   11.6  11.1    1.5   1.2    2.6   1.5  114
  960   11.6  11.1    1.5   1.2    2.6   1.5  114
  961   11.6  11.1    1.5   1.2    2.6   1.5  114
  962   11.6  11.1    1.4   1.1    2.6   1.5  114
  963   11.6  11.1    1.4   1.1    2.6   1.4  114
  964   11.6  11.1    1.4   1.1    2.6   1.4  114
  965   11.6  11.1    1.4   1.1    2.6   1.4  114
  966   11.6  11.1    1.4   1.1    2.5   1.4  114
  967   11.6  11.1    1.4   1.1    2.5   1.4  114
  968   11.6  11.1    1.4   1.1    2.5   1.4  114
  969   11.6  11.1    1.4   1.1    2.5   1.4  114
  970   11.6  11.1    1.4   1.0    2.5   1.4  114
  971   11.6  11.1    1.4   1.0    2.5   1.4  114
  972   11.6  11.1    1.4   1.0    2.5   1.4  114
  973   11.6  11.1    1.4   1.0    2.5   1.4  114
  974   11.6  11.1    1.4   1.0    2.5   1.4  114
  975   11.6  11.1    1.4   1.0    2.5   1.4  114
  976   11.6  11.1    1.4   1.0    2.5   1.4  114
  977   11.6  11.1    1.4   1.0    2.5   1.4  114
  978   11.6  11.1    1.3   1.0    2.5   1.4  114
  979   11.6  11.1    1.3   1.0    2.5   1.4  114
  980   11.6  11.1    1.3   1.0    2.5   1.4  114
  981   11.6  11.1    1.3   1.0    2.5   1.4  114
  982   11.6  11.1    1.3   1.0    2.5   1.4  114
  983   11.6  11.1    1.3   1.0    2.5   1.4  114
  984   11.6  11.1    1.3   1.0    2.5   1.4  114
  985   11.6  11.1    1.3   1.0    2.5   1.4  114
  986   11.6  11.1    1.3   1.0    2.5   1.4  114
  987   11.6  11.1    1.3   1.0    2.5   1.4  114
  988   11.6  11.1    1.3   1.0    2.5   1.4  114
  989   11.6  11.1    1.3   1.0    2.5   1.4  114
  990   11.6  11.1    1.3   1.0    2.5   1.4  114
  991   11.6  11.1    1.3   1.0    2.5   1.4  114
  992   11.5  11.1    1.4   1.0    2.5   1.4  114
  993   11.5  11.1    1.3   1.0    2.5   1.4  114
  994   11.5  11.0    1.3   1.0    2.5   1.4  114
  995   11.5  11.0    1.3   1.0    2.5   1.4  114
  996   11.5  11.0    1.3   1.0    2.5   1.4  114
  997   11.5  11.0    1.3   1.0    2.5   1.4  114
  998   11.5  11.0    1.3   1.0    2.5   1.4  114
  999   11.5  11.0    1.3   1.0    2.5   1.4  114
 1000   11.5  11.0    1.3   1.0    2.5   1.4  114
 1001   11.5  11.0    1.3   1.0    2.5   1.4  114
 1002   11.5  11.0    1.3   1.0    2.5   1.4  114
 1003   11.5  11.0    1.3   1.0    2.5   1.4  114
 1004   11.5  11.0    1.3   0.9    2.5   1.4  114
 1005   11.5  11.0    1.3   0.9    2.5   1.4  114
 1006   11.5  11.0    1.3   0.9    2.5   1.4  114
 1007   11.5  11.0    1.3   0.9    2.5   1.4  114
 1008   11.5  11.0    1.3   0.9    2.5   1.4  114
 1009   11.5  10.9    1.3   0.9    2.5   1.4  114
 1010   11.5  10.9    1.3   0.9    2.5   1.4  114
 1011   11.4  10.9    1.3   0.9    2.5   1.4  114
 1012   11.4  10.9    1.3   0.9    2.5   1.4  114
 1013   11.4  10.9    1.3   0.9    2.5   1.4  114
 1014   11.4  10.9    1.3   0.9    2.5   1.4  114
 1015   11.4  10.9    1.3   1.0    2.5   1.4  114
 1016   11.4  10.9    1.3   1.0    2.5   1.4  114
 1017   11.4  10.9    1.3   1.0    2.5   1.4  114
 1018   11.4  10.9    1.3   1.0    2.5   1.4  114
 1019   11.4  10.9    1.3   1.0    2.5   1.4  114
 1020   11.4  10.8    1.3   1.0    2.5   1.4  114
 1021   11.4  10.8    1.3   1.0    2.5   1.4  114
 1022   11.4  10.8    1.3   1.0    2.5   1.4  114
 1023   11.4  10.8    1.3   1.0    2.5   1.4  114
 1024   11.4  10.8    1.4   1.0    2.5   1.4  114
 1025   11.3  10.8    1.4   1.0    2.5   1.4  114
 1026   11.3  10.8    1.4   1.0    2.5   1.4  114
 1027   11.3  10.8    1.4   1.0    2.5   1.4  114
 1028   11.3  10.8    1.4   1.0    2.5   1.4  114
 1029   11.3  10.8    1.4   1.0    2.5   1.4  114
 1030   11.3  10.8    1.4   1.0    2.5   1.4  114
 1031   11.3  10.8    1.4   1.0    2.5   1.4  114
 1032   11.3  10.7    1.4   1.0    2.5   1.4  114
 1033   11.3  10.7    1.4   1.0    2.5   1.4  114
 1034   11.3  10.7    1.4   1.0    2.5   1.4  114
 1035   11.3  10.7    1.4   1.0    2.5   1.4  114
 1036   11.3  10.7    1.4   1.0    2.5   1.4  114
 1037   11.3  10.7    1.4   1.0    2.5   1.4  114
 1038   11.2  10.7    1.4   1.0    2.5   1.4  114
 1039   11.2  10.7    1.4   1.1    2.5   1.4  114
 1040   11.2  10.7    1.4   1.1    2.5   1.4  114
 1041   11.2  10.7    1.4   1.1    2.5   1.4  114
 1042   11.2  10.7    1.4   1.1    2.5   1.4  114
 1043   11.2  10.7    1.4   1.1    2.5   1.4  114
 1044   11.2  10.7    1.4   1.1    2.5   1.4  114
 1045   11.2  10.7    1.4   1.1    2.5   1.4  114
 1046   11.2  10.7    1.4   1.1    2.5   1.4  114
 1047   11.2  10.7    1.4   1.1    2.5   1.5  114
 1048   11.2  10.7    1.4   1.1    2.5   1.5  114
 1049   11.2  10.7    1.4   1.1    2.5   1.5  114
 1050   11.2  10.6    1.4   1.1    2.5   1.5  114
 1051   11.2  10.6    1.4   1.1    2.5   1.5  114
 1052   11.2  10.6    1.4   1.1    2.5   1.5  114
 1053   11.2  10.6    1.4   1.1    2.5   1.4  114
 1054   11.1  10.6    1.4   1.1    2.5   1.4  114
 1055   11.1  10.6    1.4   1.1    2.5   1.4  114
 1056   11.1  10.6    1.4   1.1    2.5   1.4  114
 1057   11.1  10.6    1.4   1.1    2.5   1.4  114
 1058   11.1  10.6    1.4   1.1    2.5   1.4  114
 1059   11.1  10.6    1.4   1.1    2.5   1.4  114
 1060   11.1  10.6    1.4   1.1    2.5   1.4  114
 1061   11.1  10.6    1.4   1.1    2.5   1.4  114
 1062   11.1  10.6    1.4   1.1    2.5   1.4  114
 1063   11.1  10.6    1.4   1.1    2.5   1.4  114
 1064   11.1  10.6    1.4   1.1    2.5   1.4  114
 1065   11.1  10.6    1.4   1.1    2.5   1.4  114
 1066   11.1  10.6    1.4   1.1    2.5   1.4  114
 1067   11.1  10.6    1.4   1.1    2.5   1.4  114
 1068   11.1  10.6    1.4   1.1    2.5   1.4  114
 1069   11.1  10.6    1.4   1.1    2.5   1.4  114
 1070   11.1  10.6    1.4   1.1    2.5   1.4  114
 1071   11.1  10.6    1.4   1.1    2.5   1.4  114
 1072   11.1  10.6    1.4   1.1    2.5   1.4  114
 1073   11.1  10.6    1.4   1.1    2.5   1.4  114
 1074   11.1  10.6    1.4   1.1    2.5   1.4  114
 1075   11.1  10.6    1.4   1.1    2.5   1.4  114
 1076   11.1  10.6    1.4   1.1    2.5   1.4  114
 1077   11.1  10.6    1.4   1.1    2.5   1.4  114
 1078   11.1  10.6    1.4   1.1    2.5   1.4  114
 1079   11.1  10.6    1.4   1.1    2.5   1.4  114
 1080   11.1  10.6    1.4   1.1    2.5   1.4  114
 1081   11.1  10.6    1.4   1.0    2.5   1.4  114
 1082   11.1  10.6    1.4   1.0    2.5   1.4  114
 1083   11.1  10.5    1.4   1.0    2.5   1.3  114
 1084   11.1  10.5    1.4   1.0    2.5   1.3  114
 1085   11.1  10.5    1.4   1.0    2.5   1.3  114
 1086   11.1  10.5    1.4   1.0    2.5   1.3  114
 1087   11.1  10.5    1.4   1.0    2.5   1.3  114
 1088   11.1  10.5    1.4   1.0    2.5   1.3  114
 1089   11.1  10.5    1.4   1.0    2.5   1.3  114
 1090   11.1  10.5    1.4   1.0    2.5   1.3  114
 1091   11.1  10.5    1.4   1.0    2.5   1.3  114
 1092   11.1  10.5    1.4   1.0    2.5   1.3  114
 1093   11.1  10.5    1.4   1.0    2.5   1.3  114
 1094   11.1  10.5    1.4   1.0    2.5   1.3  114
 1095   11.1  10.5    1.4   1.0    2.5   1.3  114
 1096   11.1  10.5    1.4   1.0    2.5   1.3  114
 1097   11.1  10.4    1.4   1.0    2.5   1.3  114
 1098   11.1  10.4    1.4   1.0    2.5   1.3  114
 1099   11.1  10.4    1.4   1.0    2.5   1.3  114
 1100   11.1  10.4    1.4   1.1    2.5   1.3  114
 1101   11.1  10.4    1.4   1.1    2.5   1.3  114
 1102   11.1  10.4    1.4   1.1    2.5   1.4  114
 1103   11.1  10.4    1.4   1.1    2.5   1.4  114
 1104   11.0  10.4    1.4   1.1    2.5   1.4  114
 1105   11.0  10.4    1.4   1.1    2.5   1.4  114
 1106   11.0  10.4    1.4   1.1    2.5   1.4  114
 1107   11.0  10.4    1.4   1.1    2.5   1.4  114
 1108   11.0  10.4    1.4   1.2    2.5   1.4  114
 1109   11.0  10.4    1.4   1.2    2.5   1.4  114
 1110   11.0  10.4    1.4   1.2    2.5   1.4  114
 1111   11.0  10.4    1.4   1.2    2.5   1.5  114
 1112   11.0  10.3    1.4   1.2    2.5   1.5  114
 1113   11.0  10.3    1.4   1.2    2.5   1.5  114
 1114   11.0  10.3    1.5   1.2    2.5   1.5  114
 1115   11.0  10.3    1.5   1.2    2.5   1.5  114
 1116   11.0  10.3    1.5   1.2    2.5   1.5  114
 1117   11.0  10.3    1.5   1.2    2.5   1.5  114
 1118   11.0  10.3    1.5   1.2    2.5   1.5  114
 1119   11.0  10.3    1.5   1.2    2.5   1.5  114
 1120   11.0  10.3    1.5   1.2    2.5   1.5  114
 1121   11.0  10.3    1.5   1.2    2.5   1.5  114
 1122   11.0  10.3    1.5   1.2    2.5   1.5  114
 1123   11.0  10.3    1.5   1.2    2.5   1.5  114
 1124   11.0  10.3    1.5   1.2    2.5   1.5  114
 1125   11.0  10.3    1.5   1.2    2.5   1.5  114
 1126   11.0  10.3    1.5   1.2    2.5   1.5  114
 1127   11.0  10.3    1.5   1.2    2.5   1.5  114
 1128   11.0  10.3    1.5   1.3    2.5   1.5  114
 1129   11.0  10.3    1.5   1.3    2.5   1.5  114
 1130   11.0  10.3    1.5   1.3    2.5   1.5  114
 1131   11.0  10.3    1.5   1.3    2.5   1.5  114
 1132   11.0  10.3    1.5   1.3    2.5   1.5  114
 1133   11.0  10.3    1.5   1.3    2.5   1.5  114
 1134   11.0  10.3    1.5   1.3    2.5   1.5  114
 1135   11.0  10.3    1.5   1.3    2.5   1.5  114
 1136   11.0  10.3    1.5   1.3    2.5   1.5  114
 1137   11.0  10.3    1.5   1.3    2.5   1.5  114
 1138   11.0  10.3    1.5   1.3    2.5   1.5  114
 1139   11.0  10.3    1.5   1.3    2.5   1.5  114
 1140   11.0  10.3    1.5   1.3    2.5   1.4  114
 1141   11.0  10.3    1.5   1.3    2.5   1.4  114
 1142   11.0  10.3    1.5   1.3    2.5   1.4  114
 1143   10.9  10.3    1.5   1.3    2.5   1.4  114
 1144   10.9  10.3    1.5   1.3    2.5   1.4  114
 1145   10.9  10.3    1.5   1.3    2.5   1.4  114
 1146   10.9  10.3    1.4   1.2    2.5   1.4  114
 1147   10.9  10.3    1.4   1.2    2.5   1.3  114
 1148   10.9  10.3    1.4   1.2    2.4   1.3  114
 1149   10.9  10.3    1.4   1.2    2.4   1.3  114
 1150   10.9  10.3    1.4   1.2    2.4   1.3  114
 1151   10.9  10.3    1.4   1.2    2.4   1.3  114
 1152   10.9  10.3    1.4   1.2    2.4   1.3  114
 1153   10.9  10.3    1.4   1.1    2.4   1.3  114
 1154   10.9  10.3    1.4   1.1    2.4   1.3  114
 1155   10.9  10.3    1.4   1.1    2.4   1.3  114
 1156   10.9  10.4    1.4   1.1    2.4   1.3  113
 1157   10.9  10.4    1.4   1.1    2.4   1.3  113
 1158   10.9  10.4    1.4   1.1    2.4   1.4  113
 1159   10.9  10.4    1.4   1.1    2.4   1.4  113
 1160   10.9  10.4    1.4   1.1    2.4   1.4  113
 1161   10.9  10.3    1.4   1.1    2.4   1.4  113
 1162   10.9  10.3    1.4   1.1    2.4   1.4  113
 1163   10.9  10.3    1.4   1.2    2.4   1.4  113
 1164   10.9  10.3    1.4   1.2    2.4   1.4  113
 1165   10.9  10.3    1.4   1.2    2.4   1.4  113
 1166   10.8  10.3    1.4   1.2    2.4   1.4  113
 1167   10.8  10.3    1.4   1.2    2.4   1.4  113
 1168   10.8  10.3    1.4   1.1    2.4   1.4  113
 1169   10.8  10.3    1.4   1.1    2.4   1.4  113
 1170   10.8  10.3    1.4   1.1    2.4   1.4  113
 1171   10.8  10.3    1.4   1.1    2.4   1.4  113
 1172   10.8  10.3    1.3   1.1    2.4   1.4  113
 1173   10.8  10.3    1.3   1.1    2.4   1.4  113
 1174   10.8  10.3    1.3   1.1    2.3   1.3  113
 1175   10.8  10.3    1.3   1.1    2.3   1.3  113
 1176   10.8  10.3    1.3   1.1    2.3   1.3  113
 1177   10.8  10.2    1.3   1.1    2.3   1.3  113
 1178   10.8  10.2    1.3   1.1    2.3   1.3  113
 1179   10.8  10.2    1.3   1.1    2.3   1.3  113
 1180   10.7  10.2    1.3   1.1    2.3   1.3  113
 1181   10.7  10.2    1.3   1.1    2.3   1.3  113
 1182   10.7  10.2    1.3   1.1    2.3   1.3  113
 1183   10.7  10.2    1.3   1.1    2.3   1.3  113
 1184   10.7  10.2    1.3   1.1    2.3   1.3  113
 1185   10.7  10.2    1.3   1.1    2.3   1.3  113
 1186   10.7  10.2    1.3   1.1    2.3   1.3  113
 1187   10.7  10.2    1.3   1.1    2.3   1.3  113
 1188   10.7  10.2    1.3   1.1    2.3   1.3  113
 1189   10.7  10.2    1.3   1.0    2.3   1.3  113
 1190   10.7  10.2    1.3   1.0    2.3   1.3  113
 1191   10.7  10.2    1.3   1.0    2.3   1.3  113
 1192   10.7  10.2    1.3   1.0    2.3   1.4  113
 1193   10.7  10.2    1.3   1.0    2.3   1.4  113
 1194   10.7  10.2    1.3   1.0    2.3   1.4  113
 1195   10.7  10.2    1.3   1.0    2.3   1.4  113
 1196   10.7  10.2    1.3   1.0    2.3   1.4  113
 1197   10.7  10.2    1.3   0.9    2.3   1.4  113
 1198   10.7  10.2    1.3   0.9    2.3   1.4  113
 1199   10.7  10.2    1.3   0.9    2.3   1.4  113
 1200   10.7  10.2    1.3   0.9    2.3   1.4  113
 1201   10.7  10.2    1.3   0.9    2.3   1.4  113
 1202   10.7  10.2    1.3   0.9    2.3   1.4  113
 1203   10.7  10.2    1.3   0.9    2.3   1.4  113
 1204   10.7  10.2    1.3   0.9    2.3   1.4  113
 1205   10.7  10.2    1.2   0.9    2.3   1.4  113
 1206   10.7  10.2    1.2   0.9    2.3   1.4  113
 1207   10.7  10.2    1.2   1.0    2.3   1.4  113
 1208   10.7  10.2    1.3   1.0    2.3   1.4  113
 1209   10.7  10.2    1.3   1.0    2.3   1.4  113
 1210   10.7  10.2    1.3   1.0    2.3   1.4  113
 1211   10.7  10.2    1.3   1.0    2.3   1.4  113
 1212   10.7  10.2    1.3   1.0    2.3   1.4  113
 1213   10.8  10.2    1.3   1.0    2.3   1.4  113
 1214   10.8  10.2    1.3   1.0    2.3   1.4  113
 1215   10.8  10.2    1.3   1.0    2.3   1.4  113
 1216   10.8  10.2    1.3   1.0    2.3   1.4  113
 1217   10.8  10.2    1.3   1.0    2.3   1.4  113
 1218   10.8  10.2    1.3   1.0    2.3   1.4  113
 1219   10.8  10.2    1.3   1.0    2.3   1.4  113
 1220   10.8  10.3    1.3   1.1    2.4   1.4  113
 1221   10.8  10.3    1.3   1.1    2.4   1.4  113
 1222   10.8  10.3    1.3   1.1    2.4   1.4  113
 1223   10.8  10.3    1.3   1.1    2.4   1.4  113
 1224   10.8  10.3    1.3   1.1    2.4   1.4  113
 1225   10.9  10.3    1.3   1.1    2.4   1.4  113
 1226   10.9  10.3    1.3   1.1    2.4   1.4  113
 1227   10.9  10.3    1.3   1.1    2.4   1.4  113
 1228   10.9  10.3    1.3   1.1    2.4   1.4  113
 1229   10.9  10.3    1.3   1.1    2.4   1.5  113
 1230   10.9  10.3    1.3   1.1    2.4   1.5  113
 1231   10.9  10.4    1.3   1.1    2.4   1.5  113
 1232   10.9  10.4    1.3   1.1    2.4   1.5  113
 1233   10.9  10.4    1.3   1.1    2.4   1.5  113
 1234   11.0  10.4    1.3   1.1    2.4   1.5  113
 1235   11.0  10.4    1.3   1.1    2.4   1.5  113
 1236   11.0  10.4    1.3   1.1    2.4   1.4  113
 1237   11.0  10.4    1.3   1.1    2.4   1.4  113
 1238   11.0  10.4    1.3   1.1    2.4   1.4  113
 1239   11.0  10.4    1.3   1.1    2.3   1.4  113
 1240   11.0  10.4    1.3   1.0    2.3   1.4  113
 1241   11.0  10.5    1.3   1.0    2.3   1.4  113
 1242   11.0  10.5    1.3   1.0    2.3   1.4  113
 1243   11.1  10.5    1.3   1.0    2.3   1.4  113
 1244   11.1  10.5    1.3   1.0    2.3   1.4  113
 1245   11.1  10.5    1.3   1.0    2.3   1.4  113
 1246   11.1  10.5    1.3   1.0    2.3   1.4  113
 1247   11.1  10.5    1.2   1.0    2.3   1.4  113
 1248   11.1  10.5    1.2   1.0    2.3   1.4  113
 1249   11.1  10.5    1.2   1.0    2.3   1.4  113
 1250   11.1  10.5    1.2   1.0    2.3   1.4  113
 1251   11.1  10.5    1.2   1.0    2.3   1.4  113
 1252   11.1  10.5    1.2   0.9    2.3   1.4  113
 1253   11.1  10.5    1.2   0.9    2.3   1.4  113
 1254   11.2  10.5    1.2   0.9    2.3   1.4  113
 1255   11.2  10.5    1.2   0.9    2.3   1.4  113
 1256   11.2  10.4    1.2   0.9    2.3   1.4  110
 1257   11.3  10.4    1.2   0.9    2.3   1.4  110
 1258   11.3  10.4    1.2   0.9    2.3   1.4  110
 1259   11.3  10.4    1.2   0.9    2.3   1.4  110
 1260   11.3  10.4    1.1   0.9    2.3   1.4  110
 1261   11.3  10.4    1.1   0.9    2.3   1.4  110
 1262   11.3  10.4    1.1   0.9    2.3   1.4  110
 1263   11.3  10.4    1.2   0.9    2.3   1.4  110
 1264   11.3  10.3    1.2   0.9    2.3   1.4  110
 1265   11.3  10.3    1.2   0.9    2.3   1.4  110
 1266   11.3  10.3    1.2   0.9    2.3   1.4  110
 1267   11.3  10.3    1.2   0.9    2.3   1.4  110
 1268   11.3  10.3    1.2   0.9    2.3   1.4  110
 1269   11.3  10.3    1.2   0.9    2.3   1.4  110
 1270   11.3  10.3    1.2   0.9    2.3   1.4  110
 1271   11.3  10.3    1.2   0.9    2.3   1.4  110
 1272   11.3  10.3    1.2   0.9    2.3   1.4  110
 1273   11.3  10.3    1.2   0.9    2.3   1.4  110
 1274   11.3  10.3    1.2   0.9    2.3   1.4  110
 1275   11.3  10.3    1.2   0.9    2.3   1.4  110
 1276   11.3  10.3    1.2   0.9    2.3   1.4  110
 1277   11.3  10.3    1.2   0.9    2.3   1.4  110
 1278   11.3  10.3    1.2   0.9    2.3   1.4  110
 1279   11.3  10.2    1.1   0.9    2.3   1.4  110
 1280   11.3  10.2    1.1   0.9    2.3   1.4  110
 1281   11.3  10.2    1.1   0.9    2.3   1.4  110
 1282   11.3  10.2    1.1   0.9    2.3   1.4  110
 1283   11.3  10.2    1.1   0.9    2.3   1.4  110
 1284   11.3  10.2    1.1   0.9    2.3   1.4  110
 1285   11.3  10.2    1.1   0.9    2.3   1.4  110
 1286   11.3  10.2    1.1   0.9    2.3   1.4  110
 1287   11.3  10.2    1.1   0.9    2.3   1.4  110
 1288   11.3  10.2    1.1   0.9    2.3   1.4  110
 1289   11.3  10.2    1.1   0.9    2.3   1.4  110
 1290   11.3  10.2    1.1   0.9    2.3   1.4  110
 1291   11.3  10.2    1.1   0.9    2.3   1.4  110
 1292   11.3  10.2    1.1   0.9    2.3   1.4  110
 1293   11.3  10.2    1.1   0.9    2.2   1.4  110
 1294   11.3  10.1    1.1   0.9    2.2   1.4  110
 1295   11.3  10.1    1.1   0.9    2.2   1.4  110
 1296   11.3  10.1    1.1   0.9    2.2   1.4  110
 1297   11.3  10.1    1.1   0.9    2.2   1.4  110
 1298   11.3  10.1    1.1   0.9    2.2   1.4  110
 ms      H   H.sd     V   V.sd   rate rate.sd  N     Register 31
 -350   14.8  12.6    0.6   0.4    0.7   0.5  114
 -349   14.8  12.6    0.6   0.4    0.7   0.5  114
 -348   14.8  12.6    0.6   0.4    0.7   0.5  114
 -347   14.8  12.6    0.6   0.4    0.7   0.5  114
 -346   14.8  12.5    0.6   0.4    0.7   0.5  114
 -345   14.8  12.5    0.6   0.4    0.7   0.5  114
 -344   14.7  12.5    0.6   0.4    0.7   0.5  114
 -343   14.7  12.5    0.6   0.4    0.7   0.6  114
 -342   14.7  12.5    0.6   0.4    0.7   0.6  114
 -341   14.7  12.5    0.6   0.4    0.7   0.6  114
 -340   14.7  12.5    0.6   0.4    0.7   0.6  114
 -339   14.7  12.5    0.6   0.4    0.7   0.6  114
 -338   14.7  12.5    0.6   0.4    0.7   0.6  114
 -337   14.8  12.5    0.6   0.4    0.7   0.6  114
 -336   14.8  12.5    0.6   0.4    0.7   0.6  114
 -335   14.8  12.4    0.6   0.4    0.7   0.6  114
 -334   14.8  12.4    0.6   0.4    0.7   0.6  114
 -333   14.8  12.4    0.6   0.4    0.7   0.6  114
 -332   14.8  12.4    0.6   0.4    0.7   0.6  114
 -331   14.8  12.4    0.6   0.4    0.7   0.6  114
 -330   14.8  12.4    0.5   0.4    0.7   0.6  114
 -329   14.8  12.4    0.5   0.4    0.7   0.6  114
 -328   14.8  12.4    0.5   0.4    0.6   0.6  114
 -327   14.8  12.4    0.5   0.4    0.6   0.6  114
 -326   14.8  12.4    0.5   0.4    0.6   0.5  114
 -325   14.8  12.4    0.5   0.4    0.6   0.5  114
 -324   14.8  12.4    0.5   0.4    0.6   0.5  114
 -323   14.8  12.3    0.5   0.4    0.6   0.5  114
 -322   14.8  12.3    0.5   0.4    0.6   0.5  114
 -321   14.8  12.3    0.5   0.4    0.6   0.5  114
 -320   14.9  12.3    0.5   0.4    0.6   0.5  114
 -319   14.9  12.3    0.5   0.4    0.6   0.5  114
 -318   14.9  12.3    0.5   0.4    0.6   0.4  114
 -317   14.9  12.3    0.5   0.3    0.6   0.4  114
 -316   14.9  12.3    0.5   0.3    0.6   0.4  114
 -315   14.9  12.3    0.5   0.3    0.6   0.4  114
 -314   14.9  12.3    0.5   0.3    0.6   0.3  114
 -313   14.9  12.3    0.5   0.3    0.6   0.3  114
 -312   15.0  12.3    0.5   0.3    0.6   0.3  114
 -311   15.0  12.3    0.5   0.3    0.6   0.3  114
 -310   15.0  12.3    0.5   0.3    0.6   0.3  114
 -309   15.0  12.3    0.5   0.3    0.6   0.3  114
 -308   15.0  12.3    0.5   0.3    0.6   0.3  114
 -307   15.0  12.3    0.5   0.3    0.6   0.3  114
 -306   15.0  12.3    0.5   0.3    0.6   0.3  114
 -305   15.1  12.3    0.5   0.3    0.6   0.3  114
 -304   15.1  12.3    0.5   0.3    0.6   0.3  114
 -303   15.1  12.3    0.5   0.3    0.6   0.3  114
 -302   15.1  12.3    0.5   0.3    0.6   0.3  114
 -301   15.1  12.3    0.5   0.3    0.6   0.3  114
 -300   15.1  12.3    0.5   0.2    0.6   0.3  114
 -299   15.1  12.3    0.5   0.2    0.6   0.3  114
 -298   15.2  12.3    0.5   0.2    0.6   0.3  114
 -297   15.2  12.3    0.5   0.2    0.6   0.3  114
 -296   15.2  12.3    0.5   0.2    0.6   0.3  114
 -295   15.2  12.4    0.5   0.2    0.6   0.3  114
 -294   15.2  12.4    0.5   0.2    0.6   0.3  114
 -293   15.2  12.4    0.5   0.2    0.6   0.3  114
 -292   15.2  12.4    0.5   0.2    0.6   0.3  114
 -291   15.3  12.4    0.5   0.2    0.6   0.3  114
 -290   15.3  12.4    0.5   0.2    0.6   0.3  114
 -289   15.3  12.4    0.5   0.2    0.6   0.3  114
 -288   15.3  12.4    0.5   0.2    0.6   0.3  114
 -287   15.3  12.4    0.5   0.2    0.6   0.3  114
 -286   15.3  12.4    0.5   0.2    0.6   0.3  114
 -285   15.4  12.5    0.5   0.2    0.6   0.3  114
 -284   15.4  12.5    0.5   0.2    0.6   0.3  114
 -283   15.4  12.5    0.5   0.2    0.6   0.3  114
 -282   15.4  12.5    0.5   0.2    0.6   0.3  114
 -281   15.4  12.5    0.5   0.2    0.6   0.3  114
 -280   15.4  12.5    0.5   0.2    0.6   0.3  114
 -279   15.4  12.5    0.5   0.2    0.6   0.3  114
 -278   15.4  12.6    0.5   0.2    0.5   0.3  114
 -277   15.5  12.6    0.5   0.2    0.5   0.3  114
 -276   15.5  12.6    0.4   0.2    0.5   0.3  114
 -275   15.5  12.6    0.4   0.2    0.6   0.3  114
 -274   15.5  12.6    0.4   0.2    0.6   0.3  114
 -273   15.5  12.6    0.4   0.2    0.6   0.3  114
 -272   15.5  12.7    0.4   0.2    0.6   0.3  114
 -271   15.5  12.7    0.4   0.2    0.6   0.3  114
 -270   15.5  12.7    0.4   0.2    0.6   0.3  114
 -269   15.5  12.7    0.4   0.2    0.6   0.3  114
 -268   15.6  12.7    0.4   0.2    0.6   0.3  114
 -267   15.6  12.7    0.4   0.2    0.6   0.3  114
 -266   15.6  12.8    0.4   0.2    0.6   0.3  114
 -265   15.6  12.8    0.4   0.2    0.6   0.3  114
 -264   15.6  12.8    0.5   0.2    0.6   0.2  114
 -263   15.6  12.8    0.5   0.2    0.6   0.2  114
 -262   15.6  12.8    0.5   0.2    0.6   0.2  114
 -261   15.6  12.8    0.5   0.2    0.6   0.2  114
 -260   15.6  12.9    0.5   0.2    0.6   0.2  114
 -259   15.6  12.9    0.5   0.2    0.6   0.2  114
 -258   15.7  12.9    0.4   0.2    0.6   0.2  114
 -257   15.7  12.9    0.4   0.2    0.5   0.2  114
 -256   15.7  12.9    0.4   0.2    0.5   0.2  114
 -255   15.7  13.0    0.4   0.2    0.5   0.2  114
 -254   15.7  13.0    0.4   0.2    0.5   0.2  114
 -253   15.7  13.0    0.4   0.2    0.5   0.2  114
 -252   15.7  13.0    0.4   0.2    0.5   0.2  114
 -251   15.7  13.0    0.4   0.2    0.5   0.3  114
 -250   15.7  13.0    0.4   0.2    0.5   0.3  114
 -249   15.7  13.1    0.4   0.2    0.5   0.3  114
 -248   15.7  13.1    0.4   0.2    0.5   0.3  114
 -247   15.8  13.1    0.4   0.2    0.5   0.3  114
 -246   15.8  13.1    0.4   0.2    0.5   0.3  114
 -245   15.8  13.1    0.4   0.2    0.5   0.3  114
 -244   15.8  13.1    0.4   0.2    0.5   0.3  114
 -243   15.8  13.2    0.4   0.2    0.5   0.3  114
 -242   15.8  13.2    0.4   0.2    0.5   0.3  114
 -241   15.8  13.2    0.4   0.2    0.5   0.3  114
 -240   15.8  13.2    0.4   0.2    0.5   0.3  114
 -239   15.8  13.2    0.4   0.2    0.5   0.3  114
 -238   15.8  13.3    0.4   0.2    0.5   0.3  114
 -237   15.8  13.3    0.4   0.2    0.5   0.3  114
 -236   15.8  13.3    0.4   0.2    0.5   0.3  114
 -235   15.9  13.3    0.4   0.2    0.5   0.3  114
 -234   15.9  13.3    0.4   0.2    0.5   0.3  114
 -233   15.9  13.4    0.4   0.2    0.5   0.3  114
 -232   15.9  13.4    0.4   0.2    0.5   0.3  114
 -231   15.9  13.4    0.4   0.2    0.5   0.3  114
 -230   15.9  13.4    0.4   0.2    0.5   0.3  114
 -229   15.9  13.4    0.4   0.2    0.5   0.3  114
 -228   15.9  13.5    0.4   0.2    0.6   0.3  114
 -227   15.9  13.5    0.4   0.2    0.6   0.3  114
 -226   15.9  13.5    0.4   0.2    0.6   0.3  114
 -225   16.0  13.5    0.4   0.2    0.6   0.3  114
 -224   16.0  13.5    0.4   0.2    0.6   0.3  114
 -223   16.0  13.6    0.4   0.2    0.6   0.3  114
 -222   16.0  13.6    0.4   0.2    0.6   0.3  114
 -221   16.0  13.6    0.4   0.2    0.6   0.3  114
 -220   16.0  13.6    0.4   0.2    0.6   0.3  114
 -219   16.0  13.6    0.4   0.2    0.6   0.3  114
 -218   16.0  13.7    0.4   0.2    0.6   0.3  114
 -217   16.1  13.7    0.4   0.2    0.6   0.3  114
 -216   16.1  13.7    0.4   0.2    0.6   0.3  114
 -215   16.1  13.7    0.4   0.2    0.6   0.3  114
 -214   16.1  13.8    0.4   0.2    0.6   0.3  114
 -213   16.1  13.8    0.4   0.2    0.6   0.3  114
 -212   16.1  13.8    0.4   0.2    0.6   0.3  114
 -211   16.1  13.8    0.4   0.2    0.5   0.3  114
 -210   16.2  13.9    0.4   0.2    0.5   0.3  114
 -209   16.2  13.9    0.4   0.2    0.5   0.3  114
 -208   16.2  13.9    0.4   0.2    0.5   0.3  114
 -207   16.2  13.9    0.4   0.2    0.5   0.3  114
 -206   16.2  13.9    0.4   0.2    0.5   0.3  114
 -205   16.2  14.0    0.4   0.2    0.5   0.3  114
 -204   16.2  14.0    0.4   0.2    0.5   0.3  114
 -203   16.3  14.0    0.4   0.2    0.5   0.3  114
 -202   16.3  14.0    0.4   0.2    0.5   0.3  114
 -201   16.3  14.0    0.4   0.2    0.5   0.3  114
 -200   16.3  14.1    0.4   0.2    0.5   0.3  114
 -199   16.3  14.1    0.4   0.2    0.5   0.3  114
 -198   16.4  14.1    0.4   0.2    0.5   0.3  114
 -197   16.4  14.1    0.4   0.2    0.5   0.3  114
 -196   16.4  14.1    0.4   0.2    0.6   0.3  114
 -195   16.4  14.1    0.4   0.2    0.6   0.3  114
 -194   16.4  14.2    0.4   0.2    0.6   0.3  114
 -193   16.4  14.2    0.4   0.2    0.6   0.3  114
 -192   16.5  14.2    0.4   0.2    0.6   0.3  114
 -191   16.5  14.2    0.4   0.2    0.6   0.3  114
 -190   16.5  14.2    0.4   0.2    0.6   0.3  114
 -189   16.5  14.2    0.4   0.2    0.6   0.3  114
 -188   16.5  14.2    0.4   0.2    0.6   0.3  114
 -187   16.6  14.2    0.4   0.2    0.6   0.3  114
 -186   16.6  14.3    0.4   0.2    0.6   0.3  114
 -185   16.6  14.3    0.4   0.2    0.6   0.3  114
 -184   16.6  14.3    0.4   0.2    0.6   0.3  114
 -183   16.6  14.3    0.4   0.2    0.6   0.3  114
 -182   16.7  14.3    0.4   0.2    0.6   0.3  114
 -181   16.7  14.3    0.4   0.2    0.6   0.3  114
 -180   16.7  14.3    0.4   0.2    0.6   0.3  114
 -179   16.7  14.3    0.4   0.2    0.6   0.3  114
 -178   16.7  14.3    0.4   0.2    0.6   0.3  114
 -177   16.8  14.3    0.4   0.2    0.6   0.3  114
 -176   16.8  14.3    0.4   0.2    0.6   0.3  114
 -175   16.8  14.3    0.4   0.2    0.6   0.3  114
 -174   16.8  14.3    0.4   0.2    0.6   0.3  114
 -173   16.8  14.3    0.4   0.2    0.6   0.3  114
 -172   16.9  14.3    0.4   0.2    0.6   0.3  114
 -171   16.9  14.3    0.4   0.2    0.6   0.3  114
 -170   16.9  14.3    0.4   0.2    0.5   0.3  114
 -169   16.9  14.3    0.4   0.2    0.5   0.3  114
 -168   16.9  14.3    0.4   0.2    0.5   0.3  114
 -167   17.0  14.3    0.4   0.2    0.5   0.3  114
 -166   17.0  14.3    0.4   0.2    0.5   0.3  114
 -165   17.0  14.3    0.4   0.2    0.5   0.3  114
 -164   17.0  14.3    0.4   0.2    0.5   0.3  114
 -163   17.0  14.3    0.4   0.2    0.5   0.3  114
 -162   17.1  14.3    0.4   0.2    0.5   0.3  114
 -161   17.1  14.3    0.4   0.2    0.5   0.3  114
 -160   17.1  14.3    0.4   0.2    0.5   0.3  114
 -159   17.1  14.3    0.4   0.2    0.5   0.3  114
 -158   17.1  14.3    0.4   0.2    0.5   0.3  114
 -157   17.2  14.3    0.4   0.2    0.5   0.3  114
 -156   17.2  14.3    0.4   0.2    0.5   0.3  114
 -155   17.2  14.3    0.4   0.2    0.5   0.3  114
 -154   17.2  14.3    0.4   0.2    0.5   0.3  114
 -153   17.2  14.3    0.4   0.2    0.5   0.3  114
 -152   17.3  14.4    0.4   0.2    0.5   0.3  114
 -151   17.3  14.4    0.4   0.2    0.5   0.3  114
 -150   17.3  14.4    0.4   0.2    0.5   0.3  114
 -149   17.3  14.4    0.4   0.2    0.5   0.3  114
 -148   17.3  14.4    0.4   0.2    0.5   0.3  114
 -147   17.4  14.4    0.4   0.2    0.5   0.3  114
 -146   17.4  14.4    0.4   0.2    0.5   0.3  114
 -145   17.4  14.4    0.4   0.2    0.5   0.3  114
 -144   17.4  14.4    0.4   0.2    0.5   0.3  114
 -143   17.4  14.4    0.4   0.2    0.5   0.3  114
 -142   17.5  14.4    0.4   0.2    0.5   0.3  114
 -141   17.5  14.4    0.4   0.2    0.5   0.3  114
 -140   17.5  14.4    0.4   0.2    0.5   0.3  114
 -139   17.5  14.4    0.4   0.2    0.5   0.3  114
 -138   17.5  14.5    0.4   0.2    0.5   0.3  114
 -137   17.6  14.5    0.4   0.2    0.5   0.3  114
 -136   17.6  14.5    0.4   0.2    0.5   0.3  114
 -135   17.6  14.5    0.4   0.2    0.5   0.3  114
 -134   17.6  14.5    0.4   0.2    0.5   0.3  114
 -133   17.6  14.5    0.4   0.2    0.5   0.3  114
 -132   17.7  14.5    0.4   0.2    0.5   0.3  114
 -131   17.7  14.6    0.4   0.2    0.5   0.3  114
 -130   17.7  14.6    0.4   0.2    0.5   0.3  114
 -129   17.7  14.6    0.4   0.2    0.5   0.3  114
 -128   17.7  14.6    0.4   0.2    0.5   0.3  114
 -127   17.7  14.6    0.4   0.2    0.5   0.3  114
 -126   17.8  14.7    0.4   0.2    0.5   0.3  114
 -125   17.8  14.7    0.4   0.2    0.5   0.3  114
 -124   17.8  14.7    0.4   0.2    0.5   0.3  114
 -123   17.8  14.7    0.4   0.2    0.5   0.3  114
 -122   17.8  14.8    0.4   0.2    0.5   0.3  114
 -121   17.9  14.8    0.4   0.2    0.5   0.3  114
 -120   17.9  14.8    0.4   0.2    0.5   0.3  114
 -119   17.9  14.8    0.4   0.2    0.5   0.3  114
 -118   17.9  14.9    0.4   0.2    0.5   0.3  114
 -117   17.9  14.9    0.4   0.2    0.5   0.3  114
 -116   18.0  14.9    0.4   0.2    0.5   0.3  114
 -115   18.0  14.9    0.4   0.2    0.5   0.2  114
 -114   18.0  15.0    0.4   0.2    0.5   0.2  114
 -113   18.0  15.0    0.4   0.2    0.5   0.2  114
 -112   18.0  15.0    0.4   0.2    0.5   0.2  114
 -111   18.1  15.0    0.4   0.2    0.5   0.2  114
 -110   18.1  15.1    0.4   0.2    0.5   0.2  114
 -109   18.1  15.1    0.4   0.2    0.5   0.2  114
 -108   18.1  15.1    0.4   0.2    0.5   0.2  114
 -107   18.2  15.2    0.4   0.2    0.5   0.2  114
 -106   18.2  15.2    0.4   0.2    0.5   0.2  114
 -105   18.2  15.2    0.4   0.2    0.5   0.3  114
 -104   18.2  15.3    0.4   0.2    0.5   0.3  114
 -103   18.2  15.3    0.4   0.2    0.5   0.3  114
 -102   18.3  15.3    0.4   0.2    0.5   0.3  114
 -101   18.3  15.4    0.4   0.2    0.5   0.3  114
 -100   18.3  15.4    0.4   0.2    0.5   0.3  114
  -99   18.3  15.4    0.4   0.2    0.5   0.3  114
  -98   18.4  15.4    0.4   0.2    0.5   0.3  114
  -97   18.4  15.5    0.4   0.2    0.5   0.3  114
  -96   18.4  15.5    0.4   0.2    0.5   0.3  114
  -95   18.4  15.5    0.4   0.2    0.5   0.3  114
  -94   18.5  15.6    0.4   0.2    0.5   0.3  114
  -93   18.5  15.6    0.4   0.2    0.5   0.3  114
  -92   18.5  15.6    0.4   0.2    0.5   0.3  114
  -91   18.5  15.7    0.4   0.2    0.5   0.3  114
  -90   18.6  15.7    0.4   0.2    0.5   0.3  114
  -89   18.6  15.7    0.4   0.2    0.5   0.3  114
  -88   18.6  15.8    0.4   0.2    0.5   0.3  114
  -87   18.7  15.8    0.4   0.2    0.5   0.3  114
  -86   18.7  15.8    0.4   0.2    0.5   0.3  114
  -85   18.7  15.9    0.4   0.2    0.5   0.3  114
  -84   18.7  15.9    0.4   0.2    0.5   0.3  114
  -83   18.8  15.9    0.4   0.2    0.5   0.3  114
  -82   18.8  15.9    0.4   0.2    0.5   0.3  114
  -81   18.8  16.0    0.4   0.2    0.5   0.3  114
  -80   18.9  16.0    0.4   0.2    0.5   0.3  114
  -79   18.9  16.0    0.4   0.2    0.5   0.3  114
  -78   18.9  16.0    0.4   0.2    0.5   0.3  114
  -77   18.9  16.1    0.4   0.2    0.5   0.3  114
  -76   19.0  16.1    0.4   0.2    0.5   0.3  114
  -75   19.0  16.1    0.4   0.2    0.5   0.3  114
  -74   19.0  16.2    0.4   0.2    0.5   0.3  114
  -73   19.1  16.2    0.4   0.2    0.5   0.3  114
  -72   19.1  16.2    0.4   0.2    0.5   0.3  114
  -71   19.1  16.2    0.4   0.2    0.5   0.3  114
  -70   19.1  16.3    0.4   0.2    0.5   0.3  114
  -69   19.2  16.3    0.4   0.2    0.5   0.3  114
  -68   19.2  16.3    0.4   0.2    0.5   0.3  114
  -67   19.2  16.3    0.4   0.2    0.5   0.3  114
  -66   19.3  16.4    0.4   0.2    0.5   0.3  114
  -65   19.3  16.4    0.4   0.2    0.5   0.3  114
  -64   19.3  16.4    0.4   0.2    0.5   0.3  114
  -63   19.4  16.4    0.4   0.2    0.5   0.3  114
  -62   19.4  16.4    0.4   0.2    0.5   0.3  114
  -61   19.4  16.5    0.4   0.2    0.5   0.3  114
  -60   19.4  16.5    0.4   0.2    0.5   0.3  114
  -59   19.5  16.5    0.4   0.2    0.5   0.3  114
  -58   19.5  16.5    0.4   0.2    0.5   0.3  114
  -57   19.5  16.5    0.4   0.2    0.5   0.3  114
  -56   19.6  16.6    0.4   0.2    0.5   0.3  114
  -55   19.6  16.6    0.4   0.2    0.5   0.3  114
  -54   19.6  16.6    0.4   0.2    0.5   0.3  114
  -53   19.6  16.6    0.4   0.2    0.5   0.3  114
  -52   19.7  16.6    0.4   0.2    0.5   0.3  114
  -51   19.7  16.7    0.4   0.2    0.5   0.3  114
  -50   19.7  16.7    0.4   0.2    0.5   0.3  114
  -49   19.8  16.7    0.4   0.2    0.5   0.3  114
  -48   19.8  16.7    0.4   0.2    0.5   0.3  114
  -47   19.8  16.7    0.4   0.2    0.5   0.3  114
  -46   19.8  16.8    0.4   0.2    0.5   0.3  114
  -45   19.9  16.8    0.4   0.2    0.5   0.3  114
  -44   19.9  16.8    0.4   0.2    0.5   0.3  114
  -43   19.9  16.8    0.4   0.2    0.5   0.3  114
  -42   19.9  16.8    0.4   0.2    0.5   0.3  114
  -41   20.0  16.8    0.4   0.2    0.5   0.3  114
  -40   20.0  16.9    0.4   0.2    0.5   0.3  114
  -39   20.0  16.9    0.4   0.2    0.5   0.3  114
  -38   20.0  16.9    0.4   0.2    0.5   0.3  114
  -37   20.1  16.9    0.4   0.2    0.5   0.3  114
  -36   20.1  16.9    0.4   0.2    0.5   0.3  114
  -35   20.1  17.0    0.4   0.2    0.5   0.3  114
  -34   20.1  17.0    0.4   0.2    0.5   0.3  114
  -33   20.2  17.0    0.4   0.2    0.5   0.3  114
  -32   20.2  17.0    0.4   0.2    0.5   0.3  114
  -31   20.2  17.0    0.4   0.2    0.5   0.3  114
  -30   20.2  17.0    0.4   0.2    0.5   0.3  114
  -29   20.2  17.1    0.4   0.2    0.5   0.3  114
  -28   20.3  17.1    0.4   0.2    0.5   0.3  114
  -27   20.3  17.1    0.4   0.2    0.5   0.3  114
  -26   20.3  17.1    0.4   0.2    0.5   0.3  114
  -25   20.3  17.1    0.4   0.2    0.5   0.3  114
  -24   20.4  17.2    0.4   0.2    0.5   0.3  114
  -23   20.4  17.2    0.4   0.2    0.5   0.3  114
  -22   20.4  17.2    0.4   0.2    0.5   0.3  114
  -21   20.4  17.2    0.4   0.2    0.5   0.3  114
  -20   20.4  17.2    0.4   0.2    0.5   0.3  114
  -19   20.5  17.3    0.4   0.2    0.5   0.3  114
  -18   20.5  17.3    0.4   0.2    0.5   0.3  114
  -17   20.5  17.3    0.4   0.2    0.5   0.3  114
  -16   20.5  17.3    0.4   0.2    0.5   0.3  114
  -15   20.5  17.3    0.4   0.2    0.5   0.3  114
  -14   20.6  17.4    0.4   0.2    0.5   0.3  114
  -13   20.6  17.4    0.4   0.2    0.5   0.3  114
  -12   20.6  17.4    0.4   0.2    0.5   0.3  114
  -11   20.6  17.4    0.4   0.2    0.5   0.3  114
  -10   20.7  17.5    0.4   0.2    0.5   0.3  114
   -9   20.7  17.5    0.4   0.2    0.5   0.3  114
   -8   20.7  17.5    0.4   0.2    0.5   0.3  114
   -7   20.7  17.5    0.4   0.2    0.5   0.3  114
   -6   20.8  17.5    0.4   0.2    0.5   0.3  114
   -5   20.8  17.6    0.4   0.2    0.5   0.3  114
   -4   20.8  17.6    0.4   0.2    0.5   0.3  114
   -3   20.8  17.6    0.4   0.2    0.5   0.3  114
   -2   20.9  17.6    0.4   0.2    0.5   0.3  114
   -1   20.9  17.7    0.4   0.2    0.5   0.3  114
    0   20.9  17.7    0.4   0.2    0.5   0.3  114
    1   21.0  17.7    0.4   0.2    0.5   0.3  114
    2   21.0  17.7    0.4   0.2    0.5   0.3  114
    3   21.0  17.8    0.4   0.2    0.5   0.3  114
    4   21.0  17.8    0.4   0.2    0.5   0.3  114
    5   21.1  17.8    0.4   0.2    0.5   0.3  114
    6   21.1  17.8    0.4   0.2    0.5   0.3  114
    7   21.2  17.9    0.4   0.2    0.5   0.3  114
    8   21.2  17.9    0.4   0.2    0.5   0.3  114
    9   21.2  17.9    0.4   0.2    0.5   0.3  114
   10   21.3  17.9    0.4   0.2    0.5   0.3  114
   11   21.3  18.0    0.4   0.2    0.5   0.3  114
   12   21.4  18.0    0.4   0.2    0.5   0.3  114
   13   21.4  18.0    0.4   0.2    0.5   0.3  114
   14   21.5  18.1    0.4   0.2    0.5   0.3  114
   15   21.5  18.1    0.4   0.2    0.5   0.3  114
   16   21.6  18.1    0.4   0.2    0.5   0.3  114
   17   21.6  18.2    0.4   0.2    0.5   0.3  114
   18   21.7  18.2    0.4   0.2    0.5   0.3  114
   19   21.7  18.2    0.4   0.2    0.5   0.3  114
   20   21.8  18.3    0.4   0.2    0.5   0.3  114
   21   21.9  18.3    0.4   0.2    0.5   0.3  114
   22   21.9  18.3    0.4   0.2    0.5   0.3  114
   23   22.0  18.4    0.4   0.2    0.5   0.3  114
   24   22.0  18.4    0.4   0.2    0.5   0.3  114
   25   22.1  18.5    0.4   0.2    0.5   0.3  114
   26   22.2  18.5    0.4   0.2    0.5   0.3  114
   27   22.3  18.6    0.4   0.2    0.5   0.3  114
   28   22.3  18.6    0.4   0.2    0.5   0.3  114
   29   22.4  18.7    0.4   0.2    0.5   0.3  114
   30   22.5  18.7    0.4   0.2    0.5   0.3  114
   31   22.6  18.8    0.4   0.2    0.5   0.3  114
   32   22.6  18.9    0.4   0.2    0.5   0.3  114
   33   22.7  18.9    0.4   0.2    0.5   0.3  114
   34   22.8  19.0    0.4   0.2    0.5   0.3  114
   35   22.9  19.1    0.4   0.2    0.5   0.3  114
   36   23.0  19.1    0.4   0.2    0.5   0.3  114
   37   23.1  19.2    0.4   0.2    0.5   0.3  114
   38   23.2  19.3    0.4   0.2    0.5   0.3  114
   39   23.3  19.4    0.4   0.2    0.5   0.3  114
   40   23.4  19.5    0.4   0.2    0.5   0.3  114
   41   23.5  19.5    0.4   0.2    0.5   0.3  114
   42   23.6  19.6    0.4   0.2    0.5   0.3  114
   43   23.7  19.7    0.4   0.2    0.5   0.3  114
   44   23.8  19.8    0.4   0.2    0.5   0.3  114
   45   23.9  19.9    0.4   0.2    0.5   0.3  114
   46   24.0  20.0    0.4   0.2    0.5   0.3  114
   47   24.1  20.1    0.4   0.2    0.5   0.3  114
   48   24.2  20.2    0.4   0.2    0.5   0.3  114
   49   24.3  20.4    0.4   0.2    0.5   0.3  114
   50   24.4  20.5    0.4   0.2    0.5   0.3  114
   51   24.5  20.6    0.4   0.2    0.5   0.3  114
   52   24.6  20.7    0.4   0.2    0.5   0.3  114
   53   24.7  20.8    0.4   0.2    0.5   0.3  114
   54   24.8  21.0    0.4   0.2    0.5   0.3  114
   55   25.0  21.1    0.4   0.2    0.5   0.3  114
   56   25.1  21.2    0.4   0.2    0.5   0.3  114
   57   25.2  21.3    0.4   0.2    0.5   0.3  114
   58   25.3  21.5    0.4   0.2    0.5   0.3  114
   59   25.4  21.6    0.4   0.2    0.5   0.3  114
   60   25.5  21.7    0.4   0.2    0.5   0.3  114
   61   25.6  21.9    0.4   0.2    0.5   0.3  114
   62   25.7  22.0    0.4   0.2    0.5   0.3  114
   63   25.9  22.2    0.4   0.2    0.5   0.3  114
   64   26.0  22.3    0.4   0.2    0.5   0.3  114
   65   26.1  22.4    0.4   0.2    0.5   0.3  114
   66   26.2  22.6    0.4   0.2    0.5   0.3  114
   67   26.3  22.7    0.4   0.2    0.5   0.3  114
   68   26.4  22.8    0.4   0.2    0.5   0.3  114
   69   26.5  23.0    0.4   0.2    0.5   0.3  114
   70   26.6  23.1    0.4   0.2    0.5   0.3  114
   71   26.7  23.3    0.4   0.2    0.5   0.3  114
   72   26.8  23.4    0.4   0.2    0.5   0.3  114
   73   26.9  23.5    0.4   0.2    0.5   0.3  114
   74   27.0  23.7    0.4   0.2    0.5   0.3  114
   75   27.1  23.8    0.4   0.2    0.5   0.3  114
   76   27.2  23.9    0.4   0.2    0.5   0.3  114
   77   27.3  24.0    0.4   0.2    0.5   0.3  114
   78   27.4  24.2    0.4   0.2    0.5   0.3  114
   79   27.5  24.3    0.4   0.2    0.5   0.3  114
   80   27.6  24.4    0.4   0.2    0.5   0.3  114
   81   27.7  24.5    0.4   0.2    0.5   0.3  114
   82   27.8  24.7    0.4   0.2    0.5   0.3  114
   83   27.9  24.8    0.4   0.2    0.5   0.3  114
   84   27.9  24.9    0.4   0.2    0.5   0.3  114
   85   28.0  25.0    0.4   0.2    0.5   0.3  114
   86   28.1  25.1    0.4   0.2    0.5   0.3  114
   87   28.2  25.2    0.4   0.2    0.5   0.3  114
   88   28.3  25.3    0.4   0.2    0.5   0.3  114
   89   28.3  25.4    0.4   0.2    0.5   0.3  114
   90   28.4  25.5    0.4   0.2    0.5   0.3  114
   91   28.5  25.6    0.4   0.2    0.5   0.3  114
   92   28.5  25.7    0.4   0.2    0.5   0.3  114
   93   28.6  25.8    0.4   0.2    0.5   0.3  114
   94   28.7  25.9    0.4   0.2    0.5   0.3  114
   95   28.7  26.0    0.4   0.2    0.5   0.3  114
   96   28.8  26.0    0.4   0.2    0.5   0.3  114
   97   28.8  26.1    0.4   0.2    0.5   0.3  114
   98   28.9  26.2    0.4   0.2    0.5   0.3  114
   99   28.9  26.3    0.4   0.2    0.5   0.3  114
  100   29.0  26.3    0.4   0.2    0.5   0.3  114
  101   29.0  26.4    0.4   0.2    0.5   0.3  114
  102   29.1  26.4    0.4   0.2    0.5   0.3  114
  103   29.1  26.5    0.4   0.2    0.5   0.3  114
  104   29.2  26.6    0.4   0.2    0.5   0.3  114
  105   29.2  26.6    0.4   0.2    0.5   0.3  114
  106   29.2  26.7    0.4   0.2    0.5   0.3  114
  107   29.3  26.7    0.4   0.2    0.5   0.3  114
  108   29.3  26.7    0.4   0.2    0.5   0.3  114
  109   29.3  26.8    0.4   0.2    0.5   0.3  114
  110   29.4  26.8    0.4   0.2    0.5   0.3  114
  111   29.4  26.8    0.4   0.2    0.5   0.3  114
  112   29.4  26.9    0.4   0.2    0.5   0.3  114
  113   29.5  26.9    0.4   0.2    0.5   0.3  114
  114   29.5  26.9    0.4   0.2    0.5   0.3  114
  115   29.5  26.9    0.4   0.2    0.5   0.3  114
  116   29.5  26.9    0.4   0.2    0.5   0.3  114
  117   29.5  26.9    0.5   0.2    0.5   0.3  114
  118   29.6  26.9    0.5   0.2    0.5   0.3  114
  119   29.6  26.9    0.5   0.2    0.5   0.3  114
  120   29.6  26.9    0.5   0.2    0.5   0.3  114
  121   29.6  26.9    0.5   0.2    0.5   0.3  114
  122   29.6  26.9    0.5   0.2    0.5   0.3  114
  123   29.6  26.9    0.5   0.2    0.5   0.3  114
  124   29.7  26.9    0.5   0.2    0.6   0.3  114
  125   29.7  26.8    0.5   0.2    0.6   0.3  114
  126   29.7  26.8    0.5   0.2    0.6   0.3  114
  127   29.7  26.8    0.5   0.2    0.6   0.3  114
  128   29.7  26.8    0.5   0.3    0.6   0.3  114
  129   29.7  26.7    0.5   0.3    0.6   0.3  114
  130   29.7  26.7    0.5   0.3    0.6   0.3  114
  131   29.7  26.7    0.5   0.3    0.6   0.3  114
  132   29.7  26.6    0.5   0.3    0.6   0.3  114
  133   29.7  26.6    0.5   0.3    0.6   0.3  114
  134   29.7  26.5    0.5   0.3    0.6   0.3  114
  135   29.8  26.5    0.5   0.3    0.6   0.3  114
  136   29.8  26.4    0.5   0.3    0.6   0.3  114
  137   29.8  26.3    0.5   0.3    0.6   0.3  114
  138   29.8  26.3    0.5   0.3    0.6   0.3  114
  139   29.8  26.2    0.5   0.3    0.6   0.4  114
  140   29.8  26.2    0.5   0.3    0.6   0.4  114
  141   29.8  26.1    0.5   0.3    0.6   0.4  114
  142   29.8  26.0    0.5   0.3    0.6   0.4  114
  143   29.8  26.0    0.5   0.3    0.6   0.4  114
  144   29.8  25.9    0.5   0.3    0.6   0.4  114
  145   29.8  25.8    0.5   0.3    0.6   0.4  114
  146   29.8  25.7    0.5   0.3    0.6   0.4  114
  147   29.8  25.7    0.5   0.3    0.6   0.4  114
  148   29.8  25.6    0.5   0.3    0.6   0.4  114
  149   29.8  25.5    0.5   0.3    0.6   0.4  114
  150   29.8  25.4    0.5   0.4    0.6   0.4  114
  151   29.9  25.4    0.5   0.4    0.6   0.4  114
  152   29.9  25.3    0.5   0.4    0.6   0.4  114
  153   29.9  25.2    0.5   0.4    0.6   0.4  114
  154   29.9  25.1    0.5   0.4    0.6   0.4  114
  155   29.9  25.1    0.5   0.4    0.6   0.4  114
  156   29.9  25.0    0.5   0.4    0.6   0.4  114
  157   29.9  24.9    0.5   0.4    0.6   0.4  114
  158   29.9  24.8    0.5   0.4    0.6   0.4  114
  159   29.9  24.8    0.5   0.4    0.6   0.4  114
  160   29.9  24.7    0.5   0.4    0.6   0.4  114
  161   29.9  24.6    0.5   0.4    0.6   0.4  114
  162   30.0  24.6    0.5   0.4    0.6   0.4  114
  163   30.0  24.5    0.5   0.4    0.6   0.4  114
  164   30.0  24.4    0.6   0.4    0.6   0.4  114
  165   30.0  24.4    0.6   0.4    0.6   0.4  114
  166   30.0  24.3    0.6   0.5    0.6   0.4  114
  167   30.0  24.3    0.6   0.5    0.6   0.4  114
  168   30.0  24.2    0.6   0.5    0.6   0.5  114
  169   30.0  24.2    0.6   0.5    0.6   0.5  114
  170   30.0  24.1    0.6   0.5    0.6   0.5  114
  171   30.1  24.0    0.6   0.5    0.6   0.5  114
  172   30.1  24.0    0.6   0.5    0.6   0.5  114
  173   30.1  24.0    0.6   0.5    0.6   0.5  114
  174   30.1  23.9    0.6   0.5    0.6   0.5  114
  175   30.1  23.9    0.6   0.5    0.6   0.5  114
  176   30.1  23.8    0.6   0.5    0.6   0.5  114
  177   30.1  23.8    0.6   0.5    0.6   0.5  114
  178   30.2  23.8    0.6   0.6    0.6   0.5  114
  179   30.2  23.7    0.6   0.6    0.6   0.5  114
  180   30.2  23.7    0.6   0.6    0.7   0.5  114
  181   30.2  23.7    0.6   0.6    0.7   0.6  114
  182   30.2  23.6    0.6   0.6    0.7   0.6  114
  183   30.2  23.6    0.6   0.6    0.7   0.6  114
  184   30.3  23.6    0.6   0.6    0.7   0.6  114
  185   30.3  23.6    0.6   0.7    0.7   0.7  114
  186   30.3  23.5    0.6   0.7    0.7   0.7  114
  187   30.3  23.5    0.6   0.7    0.7   0.7  114
  188   30.3  23.5    0.6   0.8    0.7   0.8  114
  189   30.3  23.5    0.7   0.8    0.7   0.8  114
  190   30.4  23.5    0.7   0.8    0.7   0.8  114
  191   30.4  23.5    0.7   0.9    0.7   0.9  114
  192   30.4  23.5    0.7   0.9    0.7   0.9  114
  193   30.4  23.4    0.7   0.9    0.7   0.9  114
  194   30.4  23.4    0.7   0.9    0.7   0.9  114
  195   30.4  23.4    0.7   1.0    0.7   0.9  114
  196   30.5  23.4    0.7   1.0    0.7   0.9  114
  197   30.5  23.4    0.7   1.0    0.7   1.0  114
  198   30.5  23.4    0.7   1.1    0.7   1.0  114
  199   30.5  23.4    0.7   1.1    0.7   1.0  114
  200   30.5  23.4    0.7   1.1    0.8   1.0  114
  201   30.5  23.4    0.7   1.1    0.8   1.0  114
  202   30.5  23.4    0.7   1.2    0.8   1.1  114
  203   30.6  23.4    0.7   1.2    0.8   1.1  114
  204   30.6  23.4    0.7   1.2    0.8   1.1  114
  205   30.6  23.4    0.7   1.3    0.8   1.1  114
  206   30.6  23.3    0.8   1.3    0.8   1.2  114
  207   30.6  23.3    0.8   1.3    0.8   1.2  114
  208   30.6  23.3    0.8   1.3    0.8   1.2  114
  209   30.6  23.3    0.8   1.4    0.8   1.3  114
  210   30.6  23.3    0.8   1.4    0.8   1.3  114
  211   30.7  23.3    0.8   1.4    0.8   1.3  114
  212   30.7  23.3    0.8   1.4    0.8   1.3  114
  213   30.7  23.3    0.8   1.4    0.8   1.4  114
  214   30.7  23.3    0.8   1.5    0.8   1.4  114
  215   30.7  23.3    0.8   1.5    0.8   1.4  114
  216   30.7  23.3    0.8   1.5    0.8   1.5  114
  217   30.7  23.3    0.8   1.5    0.9   1.5  114
  218   30.7  23.2    0.8   1.5    0.9   1.5  114
  219   30.7  23.2    0.8   1.5    0.9   1.5  114
  220   30.7  23.2    0.8   1.5    0.9   1.6  114
  221   30.7  23.2    0.8   1.5    0.9   1.6  114
  222   30.7  23.2    0.8   1.5    0.9   1.6  114
  223   30.7  23.2    0.8   1.5    0.9   1.6  114
  224   30.7  23.2    0.8   1.5    0.9   1.6  114
  225   30.7  23.2    0.8   1.5    0.9   1.6  114
  226   30.7  23.1    0.8   1.5    0.9   1.6  114
  227   30.7  23.1    0.8   1.5    0.9   1.6  114
  228   30.7  23.1    0.8   1.5    0.9   1.6  114
  229   30.7  23.1    0.8   1.5    0.9   1.6  114
  230   30.7  23.1    0.8   1.5    0.9   1.6  114
  231   30.7  23.0    0.8   1.4    0.9   1.6  114
  232   30.7  23.0    0.8   1.4    0.9   1.5  114
  233   30.7  23.0    0.8   1.4    0.9   1.5  114
  234   30.7  23.0    0.8   1.4    0.9   1.5  114
  235   30.6  23.0    0.8   1.4    0.9   1.4  114
  236   30.6  22.9    0.8   1.3    0.9   1.4  114
  237   30.6  22.9    0.8   1.3    0.9   1.4  114
  238   30.6  22.9    0.8   1.3    0.9   1.3  114
  239   30.6  22.9    0.8   1.2    0.9   1.3  114
  240   30.6  22.8    0.8   1.2    0.9   1.2  114
  241   30.6  22.8    0.8   1.2    0.9   1.2  114
  242   30.5  22.8    0.8   1.1    0.9   1.1  114
  243   30.5  22.8    0.8   1.1    0.9   1.0  114
  244   30.5  22.7    0.8   1.0    0.9   1.0  114
  245   30.5  22.7    0.8   1.0    0.9   1.0  114
  246   30.4  22.7    0.8   0.9    0.9   1.0  114
  247   30.4  22.6    0.8   0.9    0.9   1.1  114
  248   30.4  22.6    0.8   0.8    0.9   1.1  114
  249   30.4  22.6    0.8   0.8    0.9   1.1  114
  250   30.3  22.5    0.8   0.8    0.9   1.1  114
  251   30.3  22.5    0.8   0.7    0.9   1.0  114
  252   30.3  22.5    0.8   0.7    0.9   1.0  114
  253   30.2  22.4    0.8   0.7    0.9   1.0  114
  254   30.2  22.4    0.8   0.7    0.9   1.0  114
  255   30.2  22.4    0.8   0.7    0.9   1.0  114
  256   30.1  22.3    0.8   0.7    0.9   1.0  114
  257   30.1  22.3    0.8   0.7    1.0   1.0  114
  258   30.1  22.3    0.8   0.7    1.0   1.0  114
  259   30.0  22.2    0.8   0.7    1.0   1.1  114
  260   30.0  22.2    0.8   0.8    1.0   1.1  114
  261   30.0  22.2    0.8   0.8    1.0   1.1  114
  262   29.9  22.1    0.8   0.8    1.0   1.2  114
  263   29.9  22.1    0.9   0.9    1.0   1.2  114
  264   29.8  22.1    0.9   0.9    1.0   1.2  114
  265   29.8  22.0    0.9   1.0    1.0   1.2  114
  266   29.8  22.0    0.9   1.0    1.0   1.2  114
  267   29.7  22.0    0.9   1.1    1.1   1.2  114
  268   29.7  21.9    1.0   1.2    1.1   1.2  114
  269   29.6  21.9    1.0   1.2    1.1   1.3  114
  270   29.6  21.9    1.0   1.3    1.1   1.3  114
  271   29.5  21.8    1.0   1.4    1.1   1.3  114
  272   29.5  21.8    1.0   1.4    1.2   1.4  114
  273   29.4  21.7    1.1   1.5    1.2   1.4  114
  274   29.4  21.7    1.1   1.6    1.2   1.5  114
  275   29.3  21.7    1.1   1.6    1.2   1.5  114
  276   29.3  21.6    1.1   1.7    1.2   1.6  114
  277   29.2  21.6    1.1   1.7    1.3   1.6  114
  278   29.2  21.6    1.2   1.8    1.3   1.7  114
  279   29.2  21.5    1.2   1.8    1.3   1.8  114
  280   29.1  21.5    1.2   1.8    1.3   1.8  114
  281   29.1  21.5    1.2   1.9    1.3   1.9  114
  282   29.0  21.4    1.2   1.9    1.4   1.9  114
  283   29.0  21.4    1.3   1.9    1.4   1.9  114
  284   28.9  21.4    1.3   1.9    1.4   1.9  114
  285   28.9  21.3    1.3   2.0    1.4   1.9  114
  286   28.8  21.3    1.3   2.0    1.4   1.9  114
  287   28.8  21.2    1.3   2.0    1.4   1.9  114
  288   28.7  21.2    1.4   2.0    1.4   1.9  114
  289   28.7  21.2    1.4   2.1    1.5   1.9  114
  290   28.6  21.1    1.4   2.1    1.5   2.0  114
  291   28.6  21.1    1.4   2.1    1.5   2.0  114
  292   28.5  21.1    1.4   2.1    1.5   2.0  114
  293   28.5  21.0    1.4   2.1    1.5   2.0  114
  294   28.4  21.0    1.5   2.2    1.5   2.0  114
  295   28.4  21.0    1.5   2.2    1.5   2.0  114
  296   28.3  20.9    1.5   2.2    1.6   2.0  114
  297   28.3  20.9    1.5   2.2    1.6   2.0  114
  298   28.2  20.9    1.5   2.2    1.6   2.0  114
  299   28.2  20.8    1.5   2.2    1.6   2.0  114
  300   28.1  20.8    1.6   2.3    1.6   2.1  114
  301   28.1  20.8    1.6   2.3    1.6   2.1  114
  302   28.0  20.7    1.6   2.3    1.6   2.1  114
  303   28.0  20.7    1.6   2.3    1.6   2.1  114
  304   27.9  20.7    1.6   2.3    1.7   2.1  114
  305   27.9  20.6    1.6   2.3    1.7   2.2  114
  306   27.8  20.6    1.6   2.3    1.7   2.2  114
  307   27.8  20.6    1.6   2.3    1.7   2.2  114
  308   27.8  20.5    1.6   2.3    1.7   2.2  114
  309   27.7  20.5    1.6   2.3    1.7   2.3  114
  310   27.7  20.5    1.6   2.3    1.7   2.3  114
  311   27.6  20.5    1.6   2.3    1.7   2.3  114
  312   27.6  20.4    1.7   2.3    1.8   2.3  114
  313   27.5  20.4    1.7   2.3    1.8   2.3  114
  314   27.5  20.4    1.7   2.4    1.8   2.3  114
  315   27.5  20.3    1.7   2.4    1.8   2.3  114
  316   27.4  20.3    1.7   2.4    1.8   2.3  114
  317   27.4  20.3    1.7   2.4    1.8   2.3  114
  318   27.3  20.3    1.7   2.4    1.8   2.3  114
  319   27.3  20.2    1.7   2.4    1.8   2.3  114
  320   27.3  20.2    1.7   2.4    1.8   2.3  114
  321   27.2  20.2    1.7   2.4    1.9   2.3  114
  322   27.2  20.2    1.7   2.4    1.9   2.4  114
  323   27.1  20.1    1.7   2.4    1.9   2.3  114
  324   27.1  20.1    1.7   2.4    1.9   2.3  114
  325   27.1  20.1    1.7   2.4    1.9   2.3  114
  326   27.0  20.1    1.7   2.4    1.9   2.3  114
  327   27.0  20.1    1.7   2.3    1.9   2.3  114
  328   27.0  20.0    1.7   2.3    1.9   2.3  114
  329   26.9  20.0    1.7   2.3    1.9   2.4  114
  330   26.9  20.0    1.7   2.3    1.9   2.4  114
  331   26.9  20.0    1.7   2.3    1.9   2.4  114
  332   26.8  20.0    1.7   2.3    1.9   2.4  114
  333   26.8  20.0    1.6   2.3    1.9   2.4  114
  334   26.8  19.9    1.6   2.3    1.9   2.4  114
  335   26.7  19.9    1.7   2.3    1.9   2.4  114
  336   26.7  19.9    1.7   2.4    1.9   2.4  114
  337   26.7  19.9    1.7   2.4    1.9   2.4  114
  338   26.6  19.9    1.7   2.4    2.0   2.4  114
  339   26.6  19.9    1.7   2.4    2.0   2.4  114
  340   26.6  19.8    1.7   2.5    2.0   2.4  114
  341   26.6  19.8    1.7   2.5    2.0   2.4  114
  342   26.5  19.8    1.7   2.5    2.0   2.4  114
  343   26.5  19.8    1.7   2.6    2.0   2.5  114
  344   26.5  19.8    1.7   2.6    2.0   2.5  114
  345   26.4  19.8    1.7   2.6    2.0   2.5  114
  346   26.4  19.8    1.7   2.6    2.0   2.5  114
  347   26.4  19.8    1.7   2.7    2.0   2.5  114
  348   26.4  19.8    1.8   2.7    2.0   2.5  114
  349   26.3  19.8    1.8   2.7    2.0   2.5  114
  350   26.3  19.7    1.8   2.7    2.0   2.5  114
  351   26.3  19.7    1.8   2.7    2.1   2.5  114
  352   26.3  19.7    1.8   2.7    2.1   2.5  114
  353   26.2  19.7    1.8   2.7    2.1   2.5  114
  354   26.2  19.7    1.7   2.7    2.1   2.5  114
  355   26.2  19.7    1.7   2.7    2.1   2.5  114
  356   26.2  19.7    1.7   2.7    2.1   2.5  114
  357   26.1  19.7    1.7   2.7    2.1   2.6  114
  358   26.1  19.7    1.7   2.7    2.1   2.6  114
  359   26.1  19.7    1.7   2.7    2.1   2.6  114
  360   26.1  19.7    1.7   2.6    2.1   2.6  114
  361   26.0  19.7    1.7   2.6    2.1   2.6  114
  362   26.0  19.7    1.7   2.6    2.1   2.6  114
  363   26.0  19.7    1.7   2.6    2.1   2.6  114
  364   26.0  19.7    1.7   2.6    2.1   2.6  114
  365   26.0  19.7    1.7   2.6    2.1   2.6  114
  366   25.9  19.7    1.7   2.5    2.1   2.5  114
  367   25.9  19.7    1.7   2.5    2.1   2.5  114
  368   25.9  19.7    1.7   2.5    2.1   2.5  114
  369   25.9  19.7    1.7   2.5    2.1   2.4  114
  370   25.8  19.7    1.7   2.4    2.1   2.4  114
  371   25.8  19.6    1.7   2.4    2.1   2.4  114
  372   25.8  19.6    1.7   2.4    2.1   2.3  114
  373   25.8  19.6    1.7   2.3    2.1   2.3  114
  374   25.7  19.6    1.7   2.3    2.1   2.3  114
  375   25.7  19.6    1.7   2.2    2.1   2.3  114
  376   25.7  19.6    1.7   2.2    2.1   2.2  114
  377   25.7  19.6    1.7   2.2    2.1   2.2  114
  378   25.6  19.6    1.7   2.1    2.1   2.2  114
  379   25.6  19.6    1.7   2.1    2.1   2.2  114
  380   25.6  19.6    1.7   2.1    2.1   2.2  114
  381   25.5  19.6    1.7   2.0    2.1   2.2  114
  382   25.5  19.6    1.7   2.0    2.1   2.2  114
  383   25.5  19.6    1.7   2.0    2.1   2.2  114
  384   25.5  19.6    1.7   2.0    2.1   2.2  114
  385   25.4  19.6    1.7   1.9    2.1   2.2  114
  386   25.4  19.6    1.7   1.9    2.1   2.2  114
  387   25.4  19.6    1.7   1.9    2.1   2.2  114
  388   25.4  19.6    1.7   1.9    2.1   2.2  114
  389   25.3  19.6    1.7   1.8    2.1   2.2  114
  390   25.3  19.6    1.7   1.8    2.1   2.1  114
  391   25.3  19.6    1.7   1.8    2.1   2.1  114
  392   25.2  19.6    1.7   1.8    2.1   2.1  114
  393   25.2  19.6    1.7   1.8    2.1   2.1  114
  394   25.2  19.6    1.6   1.7    2.1   2.0  114
  395   25.1  19.5    1.6   1.7    2.0   2.0  114
  396   25.1  19.5    1.6   1.7    2.0   1.9  114
  397   25.1  19.5    1.6   1.7    2.0   1.9  114
  398   25.1  19.5    1.6   1.6    2.0   1.8  114
  399   25.0  19.5    1.6   1.6    2.0   1.8  114
  400   25.0  19.5    1.6   1.6    2.0   1.7  114
  401   25.0  19.5    1.6   1.5    2.0   1.7  114
  402   24.9  19.5    1.6   1.5    2.0   1.7  114
  403   24.9  19.5    1.6   1.5    2.0   1.6  114
  404   24.9  19.4    1.6   1.4    2.0   1.6  114
  405   24.8  19.4    1.5   1.4    1.9   1.6  114
  406   24.8  19.4    1.5   1.4    2.0   1.6  114
  407   24.8  19.4    1.5   1.3    2.0   1.6  114
  408   24.7  19.4    1.5   1.3    2.0   1.6  114
  409   24.7  19.4    1.5   1.3    2.0   1.6  114
  410   24.7  19.4    1.5   1.3    2.0   1.6  114
  411   24.7  19.3    1.5   1.3    2.0   1.6  114
  412   24.6  19.3    1.5   1.3    2.0   1.6  114
  413   24.6  19.3    1.5   1.3    2.0   1.7  114
  414   24.6  19.3    1.5   1.3    2.0   1.7  114
  415   24.5  19.3    1.5   1.3    2.0   1.7  114
  416   24.5  19.3    1.5   1.3    2.0   1.7  114
  417   24.5  19.3    1.5   1.3    2.0   1.7  114
  418   24.4  19.2    1.5   1.3    2.0   1.7  114
  419   24.4  19.2    1.5   1.3    2.0   1.7  114
  420   24.4  19.2    1.6   1.3    2.0   1.7  114
  421   24.4  19.2    1.6   1.3    2.0   1.6  114
  422   24.3  19.2    1.6   1.3    2.0   1.6  114
  423   24.3  19.2    1.6   1.3    2.0   1.6  114
  424   24.3  19.1    1.6   1.3    2.0   1.5  114
  425   24.3  19.1    1.6   1.3    2.0   1.5  114
  426   24.2  19.1    1.6   1.3    2.0   1.5  114
  427   24.2  19.1    1.6   1.3    2.0   1.4  114
  428   24.2  19.1    1.6   1.2    2.0   1.4  114
  429   24.1  19.1    1.6   1.2    2.0   1.4  114
  430   24.1  19.0    1.6   1.2    2.0   1.3  114
  431   24.1  19.0    1.6   1.2    2.0   1.3  114
  432   24.1  19.0    1.6   1.2    2.0   1.3  114
  433   24.1  19.0    1.6   1.2    2.0   1.3  114
  434   24.0  19.0    1.6   1.2    2.0   1.3  114
  435   24.0  19.0    1.6   1.2    2.0   1.3  114
  436   24.0  19.0    1.6   1.2    2.0   1.3  114
  437   24.0  19.0    1.6   1.2    2.0   1.3  114
  438   24.0  19.0    1.6   1.2    2.0   1.3  114
  439   23.9  18.9    1.6   1.2    2.0   1.3  114
  440   23.9  18.9    1.6   1.2    2.0   1.3  114
  441   23.9  18.9    1.6   1.2    2.0   1.3  114
  442   23.9  18.9    1.6   1.2    2.0   1.3  114
  443   23.9  18.9    1.6   1.2    2.0   1.3  114
  444   23.9  18.9    1.6   1.2    2.0   1.3  114
  445   23.8  18.9    1.6   1.2    2.0   1.3  114
  446   23.8  18.9    1.6   1.2    2.0   1.3  114
  447   23.8  18.9    1.6   1.2    2.0   1.3  114
  448   23.8  18.9    1.6   1.2    2.0   1.3  114
  449   23.8  18.9    1.6   1.2    2.0   1.3  114
  450   23.8  18.9    1.6   1.2    2.0   1.3  114
  451   23.8  18.9    1.6   1.2    2.0   1.2  114
  452   23.8  18.9    1.6   1.2    2.0   1.2  114
  453   23.8  18.9    1.6   1.2    2.0   1.2  114
  454   23.8  18.9    1.6   1.2    2.0   1.2  114
  455   23.7  18.9    1.6   1.2    1.9   1.2  114
  456   23.7  18.9    1.6   1.2    1.9   1.2  114
  457   23.7  18.9    1.6   1.2    2.0   1.2  114
  458   23.7  18.9    1.6   1.2    2.0   1.2  114
  459   23.7  18.9    1.6   1.2    2.0   1.2  114
  460   23.7  18.9    1.6   1.2    2.0   1.2  114
  461   23.7  18.9    1.6   1.2    2.0   1.2  114
  462   23.7  18.9    1.6   1.2    2.0   1.2  114
  463   23.7  18.9    1.7   1.2    2.0   1.2  114
  464   23.7  18.9    1.7   1.2    2.0   1.2  114
  465   23.7  18.9    1.7   1.2    2.0   1.2  114
  466   23.7  18.9    1.7   1.2    2.0   1.2  114
  467   23.7  18.9    1.7   1.2    2.0   1.2  114
  468   23.7  18.9    1.7   1.2    2.0   1.2  114
  469   23.7  18.9    1.7   1.2    2.0   1.2  114
  470   23.7  18.9    1.7   1.2    2.0   1.2  114
  471   23.7  18.9    1.7   1.2    2.0   1.2  114
  472   23.7  19.0    1.7   1.2    2.0   1.2  114
  473   23.7  19.0    1.7   1.2    2.0   1.2  114
  474   23.7  19.0    1.7   1.1    2.0   1.2  114
  475   23.7  19.0    1.7   1.1    2.0   1.2  114
  476   23.7  19.0    1.7   1.1    2.0   1.2  114
  477   23.7  19.0    1.7   1.1    2.0   1.2  114
  478   23.7  19.0    1.7   1.1    2.0   1.2  114
  479   23.7  19.0    1.7   1.1    2.0   1.1  114
  480   23.8  19.0    1.7   1.1    2.0   1.1  114
  481   23.8  19.0    1.7   1.1    2.0   1.1  114
  482   23.8  19.0    1.7   1.1    2.0   1.1  114
  483   23.8  19.0    1.7   1.1    2.0   1.1  114
  484   23.8  19.0    1.7   1.1    2.0   1.1  114
  485   23.8  19.0    1.7   1.1    1.9   1.1  114
  486   23.8  19.0    1.7   1.1    1.9   1.1  114
  487   23.8  19.0    1.7   1.1    2.0   1.1  114
  488   23.8  19.0    1.7   1.1    2.0   1.1  114
  489   23.8  19.0    1.7   1.1    2.0   1.1  114
  490   23.8  19.0    1.7   1.1    2.0   1.1  114
  491   23.8  19.0    1.7   1.1    2.0   1.2  114
  492   23.8  19.0    1.7   1.1    2.0   1.2  114
  493   23.8  19.1    1.7   1.1    2.0   1.2  114
  494   23.8  19.1    1.7   1.1    2.0   1.2  114
  495   23.8  19.1    1.7   1.1    2.0   1.2  114
  496   23.8  19.1    1.7   1.1    2.0   1.2  114
  497   23.8  19.1    1.7   1.1    2.0   1.2  114
  498   23.8  19.1    1.7   1.1    2.0   1.2  114
  499   23.8  19.1    1.7   1.1    2.0   1.2  114
  500   23.8  19.0    1.7   1.1    2.0   1.2  114
  501   23.8  19.0    1.7   1.1    2.1   1.2  114
  502   23.8  19.0    1.7   1.2    2.1   1.2  114
  503   23.8  19.0    1.7   1.2    2.1   1.2  114
  504   23.8  19.0    1.7   1.2    2.1   1.2  114
  505   23.8  19.0    1.7   1.2    2.1   1.2  114
  506   23.8  19.0    1.7   1.2    2.1   1.3  114
  507   23.8  19.0    1.7   1.2    2.1   1.3  114
  508   23.8  19.0    1.7   1.2    2.1   1.3  114
  509   23.8  19.0    1.7   1.1    2.1   1.3  114
  510   23.8  19.0    1.7   1.1    2.1   1.3  114
  511   23.8  19.0    1.7   1.1    2.1   1.3  114
  512   23.7  19.0    1.8   1.1    2.1   1.3  114
  513   23.7  19.0    1.8   1.1    2.1   1.3  114
  514   23.7  19.0    1.8   1.1    2.1   1.3  114
  515   23.7  19.0    1.8   1.1    2.1   1.3  114
  516   23.7  19.0    1.8   1.1    2.1   1.2  114
  517   23.7  19.0    1.8   1.1    2.1   1.2  114
  518   23.7  19.0    1.8   1.1    2.1   1.2  114
  519   23.7  18.9    1.8   1.1    2.1   1.2  114
  520   23.7  18.9    1.8   1.1    2.1   1.2  114
  521   23.7  18.9    1.8   1.1    2.1   1.2  114
  522   23.7  18.9    1.8   1.1    2.1   1.3  114
  523   23.7  18.9    1.8   1.1    2.1   1.3  114
  524   23.6  18.9    1.8   1.2    2.1   1.3  114
  525   23.6  18.9    1.8   1.2    2.1   1.3  114
  526   23.6  18.9    1.8   1.2    2.1   1.3  114
  527   23.6  18.9    1.8   1.2    2.1   1.3  114
  528   23.6  18.9    1.8   1.2    2.1   1.3  114
  529   23.6  18.8    1.9   1.2    2.1   1.3  114
  530   23.6  18.8    1.9   1.2    2.1   1.3  114
  531   23.6  18.8    1.9   1.2    2.1   1.4  114
  532   23.6  18.8    1.9   1.2    2.1   1.4  114
  533   23.5  18.8    1.9   1.2    2.2   1.4  114
  534   23.5  18.8    1.9   1.2    2.2   1.4  114
  535   23.5  18.8    1.9   1.2    2.2   1.4  114
  536   23.5  18.8    1.9   1.3    2.2   1.4  114
  537   23.5  18.7    1.9   1.3    2.2   1.4  114
  538   23.5  18.7    1.9   1.3    2.2   1.4  114
  539   23.5  18.7    1.9   1.3    2.2   1.4  114
  540   23.4  18.7    1.9   1.3    2.2   1.4  114
  541   23.4  18.7    1.9   1.3    2.2   1.4  114
  542   23.4  18.7    1.9   1.3    2.2   1.4  114
  543   23.4  18.7    1.9   1.3    2.2   1.4  114
  544   23.4  18.6    1.9   1.3    2.2   1.4  114
  545   23.4  18.6    1.9   1.3    2.2   1.4  114
  546   23.4  18.6    1.9   1.3    2.2   1.4  114
  547   23.4  18.6    2.0   1.3    2.2   1.4  114
  548   23.3  18.6    2.0   1.3    2.2   1.4  114
  549   23.3  18.6    2.0   1.3    2.2   1.4  114
  550   23.3  18.5    2.0   1.3    2.3   1.4  114
  551   23.3  18.5    2.0   1.3    2.3   1.4  114
  552   23.3  18.5    2.0   1.3    2.3   1.4  114
  553   23.3  18.5    2.0   1.3    2.3   1.4  114
  554   23.3  18.5    2.0   1.3    2.3   1.4  114
  555   23.2  18.5    2.0   1.3    2.3   1.4  114
  556   23.2  18.4    2.0   1.3    2.3   1.4  114
  557   23.2  18.4    2.0   1.3    2.3   1.4  114
  558   23.2  18.4    2.0   1.3    2.3   1.3  114
  559   23.2  18.4    2.0   1.3    2.3   1.3  114
  560   23.2  18.4    2.0   1.3    2.3   1.3  114
  561   23.2  18.4    2.0   1.3    2.3   1.3  114
  562   23.2  18.3    2.0   1.3    2.3   1.3  114
  563   23.1  18.3    2.1   1.3    2.3   1.3  114
  564   23.1  18.3    2.1   1.3    2.3   1.3  114
  565   23.1  18.3    2.1   1.3    2.3   1.3  114
  566   23.1  18.3    2.1   1.3    2.3   1.3  114
  567   23.1  18.3    2.1   1.3    2.3   1.3  114
  568   23.1  18.3    2.1   1.3    2.3   1.3  114
  569   23.1  18.2    2.1   1.3    2.3   1.3  114
  570   23.1  18.2    2.1   1.3    2.3   1.3  114
  571   23.1  18.2    2.1   1.3    2.3   1.3  114
  572   23.0  18.2    2.1   1.3    2.3   1.3  114
  573   23.0  18.2    2.1   1.3    2.3   1.4  114
  574   23.0  18.2    2.1   1.3    2.3   1.4  114
  575   23.0  18.1    2.1   1.4    2.4   1.4  114
  576   23.0  18.1    2.1   1.4    2.4   1.4  114
  577   23.0  18.1    2.1   1.4    2.4   1.4  114
  578   23.0  18.1    2.1   1.4    2.4   1.4  114
  579   23.0  18.1    2.1   1.4    2.4   1.4  114
  580   23.0  18.1    2.1   1.4    2.4   1.4  114
  581   23.0  18.1    2.1   1.4    2.4   1.4  114
  582   22.9  18.1    2.1   1.4    2.4   1.4  114
  583   22.9  18.0    2.2   1.4    2.4   1.4  114
  584   22.9  18.0    2.2   1.4    2.4   1.4  114
  585   22.9  18.0    2.2   1.4    2.4   1.4  114
  586   22.9  18.0    2.2   1.4    2.4   1.4  114
  587   22.9  18.0    2.2   1.4    2.4   1.4  114
  588   22.9  18.0    2.2   1.4    2.4   1.3  114
  589   22.9  18.0    2.2   1.4    2.4   1.3  114
  590   22.9  18.0    2.2   1.4    2.4   1.3  114
  591   22.9  17.9    2.2   1.4    2.4   1.3  114
  592   22.9  17.9    2.2   1.4    2.4   1.3  114
  593   22.9  17.9    2.2   1.4    2.4   1.4  114
  594   22.8  17.9    2.2   1.4    2.4   1.4  114
  595   22.8  17.9    2.2   1.4    2.4   1.4  114
  596   22.8  17.9    2.2   1.4    2.4   1.4  114
  597   22.8  17.9    2.2   1.4    2.4   1.4  114
  598   22.8  17.9    2.2   1.5    2.4   1.5  114
  599   22.8  17.9    2.2   1.5    2.4   1.5  114
  600   22.8  17.8    2.2   1.5    2.4   1.5  114
  601   22.8  17.8    2.2   1.5    2.4   1.5  114
  602   22.8  17.8    2.2   1.5    2.4   1.5  114
  603   22.8  17.8    2.2   1.5    2.5   1.5  114
  604   22.7  17.8    2.2   1.5    2.5   1.5  114
  605   22.7  17.8    2.2   1.5    2.5   1.5  114
  606   22.7  17.8    2.2   1.5    2.5   1.5  114
  607   22.7  17.8    2.2   1.5    2.5   1.5  114
  608   22.7  17.8    2.2   1.5    2.5   1.5  114
  609   22.7  17.7    2.2   1.5    2.4   1.5  114
  610   22.7  17.7    2.2   1.4    2.4   1.5  114
  611   22.7  17.7    2.2   1.4    2.4   1.4  114
  612   22.7  17.7    2.2   1.4    2.4   1.4  114
  613   22.7  17.7    2.2   1.4    2.4   1.4  114
  614   22.6  17.7    2.2   1.4    2.4   1.4  114
  615   22.6  17.7    2.2   1.4    2.4   1.3  114
  616   22.6  17.6    2.2   1.3    2.4   1.3  114
  617   22.6  17.6    2.2   1.3    2.4   1.2  114
  618   22.6  17.6    2.2   1.3    2.4   1.2  114
  619   22.6  17.6    2.2   1.3    2.4   1.2  114
  620   22.6  17.6    2.2   1.3    2.4   1.2  114
  621   22.6  17.6    2.2   1.3    2.4   1.2  114
  622   22.6  17.6    2.2   1.2    2.4   1.2  114
  623   22.5  17.5    2.2   1.2    2.4   1.2  114
  624   22.5  17.5    2.2   1.2    2.4   1.2  114
  625   22.5  17.5    2.2   1.2    2.4   1.2  114
  626   22.5  17.5    2.1   1.2    2.4   1.2  114
  627   22.5  17.5    2.1   1.2    2.4   1.2  114
  628   22.5  17.5    2.1   1.2    2.4   1.2  114
  629   22.5  17.4    2.1   1.2    2.4   1.2  114
  630   22.5  17.4    2.1   1.2    2.4   1.2  114
  631   22.4  17.4    2.1   1.2    2.4   1.2  114
  632   22.4  17.4    2.1   1.2    2.4   1.2  114
  633   22.4  17.4    2.1   1.2    2.4   1.2  114
  634   22.4  17.4    2.1   1.2    2.4   1.2  114
  635   22.4  17.3    2.1   1.2    2.4   1.2  114
  636   22.4  17.3    2.1   1.2    2.4   1.3  114
  637   22.4  17.3    2.1   1.2    2.4   1.3  114
  638   22.4  17.3    2.1   1.2    2.4   1.3  114
  639   22.3  17.3    2.1   1.2    2.4   1.2  114
  640   22.3  17.2    2.1   1.2    2.4   1.2  114
  641   22.3  17.2    2.1   1.2    2.4   1.2  114
  642   22.3  17.2    2.1   1.2    2.4   1.2  114
  643   22.3  17.2    2.1   1.2    2.4   1.2  114
  644   22.3  17.2    2.1   1.2    2.4   1.2  114
  645   22.3  17.2    2.1   1.2    2.4   1.2  114
  646   22.3  17.2    2.1   1.2    2.4   1.2  114
  647   22.2  17.1    2.1   1.2    2.4   1.2  114
  648   22.2  17.1    2.1   1.2    2.4   1.2  114
  649   22.2  17.1    2.1   1.2    2.4   1.2  114
  650   22.2  17.1    2.1   1.1    2.4   1.2  114
  651   22.2  17.1    2.1   1.1    2.4   1.1  114
  652   22.2  17.1    2.1   1.1    2.4   1.1  114
  653   22.2  17.1    2.1   1.1    2.4   1.1  114
  654   22.2  17.0    2.0   1.1    2.4   1.1  114
  655   22.1  17.0    2.0   1.1    2.4   1.1  114
  656   22.1  17.0    2.0   1.1    2.4   1.1  114
  657   22.1  17.0    2.0   1.1    2.4   1.1  114
  658   22.1  17.0    2.0   1.1    2.4   1.1  114
  659   22.1  17.0    2.0   1.1    2.3   1.0  114
  660   22.1  17.0    2.0   1.1    2.4   1.0  114
  661   22.1  17.0    2.0   1.1    2.4   1.0  114
  662   22.1  17.0    2.0   1.1    2.4   1.0  114
  663   22.0  16.9    2.0   1.1    2.4   1.0  114
  664   22.0  16.9    2.0   1.1    2.4   1.1  114
  665   22.0  16.9    2.0   1.1    2.4   1.1  114
  666   22.0  16.9    2.0   1.1    2.4   1.1  114
  667   22.0  16.9    2.0   1.1    2.4   1.1  114
  668   22.0  16.9    2.0   1.1    2.4   1.1  114
  669   22.0  16.9    2.0   1.1    2.4   1.1  114
  670   22.0  16.9    2.0   1.1    2.4   1.1  114
  671   22.0  16.9    2.0   1.1    2.4   1.1  114
  672   21.9  16.8    2.0   1.1    2.4   1.1  114
  673   21.9  16.8    2.0   1.1    2.4   1.1  114
  674   21.9  16.8    2.0   1.1    2.4   1.1  114
  675   21.9  16.8    2.0   1.1    2.4   1.0  114
  676   21.9  16.8    2.0   1.1    2.4   1.0  114
  677   21.9  16.8    2.0   1.1    2.4   1.0  114
  678   21.9  16.8    2.0   1.1    2.4   1.0  114
  679   21.9  16.8    2.0   1.1    2.4   1.0  114
  680   21.9  16.8    2.0   1.1    2.4   1.0  114
  681   21.9  16.7    2.0   1.1    2.4   1.0  114
  682   21.8  16.7    2.0   1.1    2.4   1.0  114
  683   21.8  16.7    2.0   1.1    2.4   1.0  114
  684   21.8  16.7    2.0   1.1    2.4   1.0  114
  685   21.8  16.7    2.0   1.1    2.4   1.0  114
  686   21.8  16.7    2.0   1.1    2.4   1.0  114
  687   21.8  16.7    2.0   1.1    2.4   1.0  114
  688   21.8  16.7    1.9   1.1    2.4   1.0  114
  689   21.8  16.7    1.9   1.1    2.4   1.0  114
  690   21.8  16.7    1.9   1.1    2.4   1.0  114
  691   21.8  16.6    1.9   1.1    2.4   1.0  114
  692   21.8  16.6    1.9   1.1    2.4   1.0  114
  693   21.7  16.6    1.9   1.1    2.4   1.0  114
  694   21.7  16.6    1.9   1.1    2.4   1.0  114
  695   21.7  16.6    1.9   1.1    2.4   1.0  114
  696   21.7  16.6    1.9   1.1    2.4   1.0  114
  697   21.7  16.6    1.9   1.1    2.4   1.0  114
  698   21.7  16.6    1.9   1.1    2.4   1.0  114
  699   21.7  16.6    1.9   1.1    2.4   1.0  114
  700   21.7  16.6    1.9   1.1    2.4   1.0  114
  701   21.7  16.6    1.9   1.1    2.4   1.0  114
  702   21.7  16.5    1.9   1.1    2.4   1.0  114
  703   21.7  16.5    1.9   1.1    2.4   1.0  114
  704   21.7  16.5    1.9   1.1    2.4   1.0  114
  705   21.7  16.5    1.9   1.1    2.4   1.0  114
  706   21.7  16.5    1.9   1.1    2.4   1.0  114
  707   21.6  16.5    1.9   1.1    2.4   1.0  114
  708   21.6  16.5    1.9   1.1    2.4   1.0  114
  709   21.6  16.5    1.9   1.1    2.4   1.0  114
  710   21.6  16.5    1.9   1.1    2.4   1.0  114
  711   21.6  16.5    1.9   1.1    2.4   1.0  114
  712   21.6  16.5    1.9   1.1    2.4   1.0  114
  713   21.6  16.5    1.9   1.1    2.4   1.0  114
  714   21.6  16.5    1.9   1.1    2.4   1.0  114
  715   21.6  16.5    1.9   1.1    2.4   1.0  114
  716   21.6  16.5    1.9   1.1    2.4   1.0  114
  717   21.6  16.5    1.9   1.1    2.4   1.0  114
  718   21.6  16.5    1.9   1.1    2.4   1.0  114
  719   21.6  16.5    1.9   1.1    2.3   1.0  114
  720   21.6  16.5    1.9   1.1    2.3   1.0  114
  721   21.6  16.5    1.9   1.1    2.3   1.0  114
  722   21.6  16.5    1.9   1.1    2.3   1.0  114
  723   21.6  16.5    1.9   1.1    2.3   1.0  114
  724   21.6  16.5    1.9   1.1    2.4   1.0  114
  725   21.6  16.5    1.9   1.1    2.4   1.0  114
  726   21.6  16.5    1.9   1.1    2.4   1.1  114
  727   21.6  16.5    1.9   1.2    2.4   1.1  114
  728   21.6  16.5    1.9   1.2    2.4   1.1  114
  729   21.6  16.5    1.9   1.2    2.4   1.1  114
  730   21.6  16.5    1.9   1.2    2.4   1.1  114
  731   21.6  16.5    1.9   1.2    2.4   1.1  114
  732   21.6  16.5    1.9   1.2    2.4   1.1  114
  733   21.6  16.5    1.9   1.2    2.4   1.2  114
  734   21.6  16.5    1.9   1.2    2.4   1.2  114
  735   21.7  16.5    1.9   1.2    2.4   1.2  114
  736   21.7  16.5    1.9   1.2    2.4   1.2  114
  737   21.7  16.5    1.9   1.2    2.4   1.2  114
  738   21.7  16.5    1.9   1.2    2.4   1.2  114
  739   21.7  16.6    1.9   1.2    2.4   1.2  114
  740   21.7  16.6    2.0   1.2    2.4   1.2  114
  741   21.7  16.6    2.0   1.2    2.4   1.1  114
  742   21.7  16.6    2.0   1.2    2.4   1.1  114
  743   21.7  16.6    1.9   1.2    2.4   1.1  114
  744   21.7  16.6    1.9   1.2    2.4   1.1  114
  745   21.7  16.6    1.9   1.2    2.4   1.1  114
  746   21.7  16.6    1.9   1.2    2.4   1.1  114
  747   21.7  16.6    1.9   1.2    2.4   1.1  114
  748   21.7  16.6    1.9   1.2    2.3   1.0  114
  749   21.8  16.6    1.9   1.2    2.3   1.0  114
  750   21.8  16.6    1.9   1.2    2.3   1.0  114
  751   21.8  16.6    1.9   1.1    2.3   1.0  114
  752   21.8  16.6    1.9   1.1    2.3   1.0  114
  753   21.8  16.7    1.9   1.1    2.3   1.0  114
  754   21.8  16.7    1.9   1.1    2.3   1.0  114
  755   21.8  16.7    1.9   1.1    2.3   1.0  114
  756   21.8  16.7    1.9   1.1    2.3   1.0  114
  757   21.8  16.7    1.9   1.1    2.3   1.0  114
  758   21.8  16.7    1.9   1.1    2.3   1.0  114
  759   21.8  16.7    1.9   1.1    2.3   1.0  114
  760   21.8  16.7    1.9   1.1    2.3   1.0  114
  761   21.9  16.7    1.9   1.1    2.3   1.0  114
  762   21.9  16.7    1.9   1.0    2.3   1.0  114
  763   21.9  16.7    1.9   1.0    2.3   1.0  114
  764   21.9  16.7    1.9   1.0    2.3   1.0  114
  765   21.9  16.7    1.9   1.0    2.3   1.0  114
  766   21.9  16.7    1.9   1.0    2.3   1.0  114
  767   21.9  16.8    1.9   1.0    2.3   1.0  114
  768   21.9  16.8    1.9   1.0    2.3   1.0  114
  769   21.9  16.8    1.8   1.0    2.3   1.0  114
  770   21.9  16.8    1.8   1.0    2.3   1.0  114
  771   21.9  16.8    1.8   1.0    2.3   1.0  114
  772   21.9  16.8    1.8   1.0    2.3   1.0  114
  773   21.9  16.8    1.8   1.0    2.3   1.0  114
  774   21.9  16.8    1.8   1.0    2.3   1.1  114
  775   21.9  16.8    1.8   1.0    2.4   1.1  114
  776   21.9  16.8    1.8   1.0    2.4   1.1  114
  777   21.9  16.8    1.8   1.0    2.4   1.1  114
  778   21.9  16.8    1.8   1.0    2.4   1.1  114
  779   21.9  16.8    1.8   1.0    2.4   1.1  114
  780   21.9  16.8    1.8   1.0    2.4   1.1  114
  781   21.9  16.8    1.8   1.0    2.4   1.1  114
  782   21.9  16.8    1.8   1.0    2.4   1.1  114
  783   21.9  16.8    1.8   1.0    2.4   1.0  114
  784   21.9  16.8    1.8   1.0    2.4   1.0  114
  785   21.9  16.8    1.8   1.0    2.4   1.0  114
  786   21.9  16.8    1.8   1.0    2.4   1.0  114
  787   21.9  16.8    1.8   1.0    2.4   1.0  114
  788   21.9  16.8    1.8   1.0    2.4   1.0  114
  789   21.9  16.8    1.8   1.0    2.4   1.0  114
  790   21.9  16.8    1.8   1.0    2.4   1.0  114
  791   21.9  16.8    1.8   1.0    2.4   1.0  114
  792   21.9  16.8    1.8   1.0    2.4   1.0  114
  793   21.9  16.8    1.8   1.0    2.4   1.0  114
  794   21.9  16.8    1.8   1.0    2.4   1.0  114
  795   21.9  16.8    1.8   1.0    2.4   1.0  114
  796   21.9  16.8    1.8   1.0    2.4   1.0  114
  797   21.8  16.7    1.8   1.0    2.4   1.0  114
  798   21.8  16.7    1.8   1.0    2.4   1.0  114
  799   21.8  16.7    1.8   1.0    2.4   1.0  114
  800   21.8  16.7    1.8   1.0    2.4   1.0  114
  801   21.8  16.7    1.8   1.0    2.4   1.0  114
  802   21.8  16.7    1.8   1.0    2.4   1.0  114
  803   21.8  16.7    1.8   1.0    2.4   1.0  114
  804   21.8  16.7    1.8   1.0    2.3   1.0  114
  805   21.8  16.7    1.8   1.0    2.3   1.0  114
  806   21.8  16.7    1.8   1.0    2.3   1.0  114
  807   21.8  16.7    1.8   1.0    2.3   1.0  114
  808   21.7  16.7    1.8   1.0    2.3   1.0  114
  809   21.7  16.7    1.8   1.0    2.3   1.0  114
  810   21.7  16.6    1.8   1.0    2.3   1.0  114
  811   21.7  16.6    1.8   1.0    2.3   1.0  114
  812   21.7  16.6    1.8   1.0    2.3   1.0  114
  813   21.7  16.6    1.8   1.0    2.3   1.0  114
  814   21.7  16.6    1.8   1.0    2.3   1.0  114
  815   21.7  16.6    1.8   1.0    2.3   1.0  114
  816   21.7  16.6    1.8   1.0    2.3   1.0  114
  817   21.7  16.6    1.7   1.0    2.3   1.0  114
  818   21.7  16.6    1.7   1.0    2.3   1.0  114
  819   21.6  16.6    1.7   1.0    2.3   1.0  114
  820   21.6  16.6    1.7   1.0    2.3   1.0  114
  821   21.6  16.6    1.7   1.0    2.3   1.0  114
  822   21.6  16.6    1.7   1.0    2.3   1.0  114
  823   21.6  16.6    1.7   1.0    2.3   1.0  114
  824   21.6  16.6    1.7   1.0    2.3   1.0  114
  825   21.6  16.6    1.7   1.0    2.3   1.0  114
  826   21.6  16.6    1.7   1.0    2.3   1.0  114
  827   21.6  16.6    1.7   0.9    2.3   0.9  114
  828   21.6  16.6    1.7   0.9    2.3   0.9  114
  829   21.6  16.6    1.7   0.9    2.3   0.9  114
  830   21.6  16.6    1.7   0.9    2.3   0.9  114
  831   21.6  16.6    1.7   0.9    2.3   0.9  114
  832   21.6  16.6    1.7   0.9    2.3   0.9  114
  833   21.6  16.6    1.7   0.9    2.3   0.9  114
  834   21.6  16.6    1.7   0.9    2.3   0.9  114
  835   21.6  16.6    1.7   0.9    2.3   0.9  114
  836   21.6  16.6    1.7   0.9    2.3   0.9  114
  837   21.6  16.6    1.7   0.9    2.3   0.9  114
  838   21.6  16.6    1.7   0.9    2.3   0.9  114
  839   21.5  16.6    1.7   0.9    2.3   0.9  114
  840   21.5  16.6    1.7   0.9    2.3   0.9  114
  841   21.5  16.6    1.7   0.9    2.3   0.9  114
  842   21.5  16.6    1.7   0.9    2.3   0.9  114
  843   21.5  16.6    1.7   0.9    2.3   1.0  114
  844   21.6  16.7    1.7   0.9    2.3   1.0  114
  845   21.6  16.7    1.7   0.9    2.3   1.0  114
  846   21.6  16.7    1.7   0.9    2.3   1.0  114
  847   21.6  16.7    1.7   0.9    2.3   1.0  114
  848   21.6  16.7    1.7   0.9    2.3   1.0  114
  849   21.6  16.7    1.7   0.9    2.3   1.0  114
  850   21.6  16.7    1.7   0.9    2.3   1.0  114
  851   21.6  16.7    1.7   0.9    2.3   1.0  114
  852   21.6  16.7    1.7   0.9    2.3   1.0  114
  853   21.6  16.7    1.7   1.0    2.3   1.0  114
  854   21.6  16.7    1.7   1.0    2.3   1.0  114
  855   21.6  16.8    1.7   1.0    2.3   1.0  114
  856   21.6  16.8    1.7   1.0    2.3   1.0  114
  857   21.6  16.8    1.7   1.0    2.3   1.0  114
  858   21.6  16.8    1.7   1.0    2.3   1.0  114
  859   21.6  16.8    1.7   1.0    2.3   1.0  114
  860   21.6  16.8    1.7   1.0    2.3   1.0  114
  861   21.6  16.8    1.7   1.0    2.3   1.0  114
  862   21.6  16.8    1.7   1.0    2.3   1.0  114
  863   21.6  16.8    1.7   1.0    2.3   1.0  114
  864   21.6  16.8    1.7   1.0    2.4   1.0  114
  865   21.6  16.8    1.7   1.0    2.4   1.0  114
  866   21.7  16.8    1.7   1.0    2.4   1.0  114
  867   21.7  16.8    1.7   1.0    2.4   1.0  114
  868   21.7  16.8    1.7   1.0    2.4   1.0  114
  869   21.7  16.8    1.7   1.0    2.4   1.0  114
  870   21.7  16.8    1.7   1.0    2.4   1.0  114
  871   21.7  16.8    1.7   1.1    2.4   1.0  114
  872   21.7  16.8    1.7   1.1    2.4   1.1  114
  873   21.7  16.8    1.7   1.1    2.4   1.1  114
  874   21.7  16.8    1.7   1.1    2.4   1.1  114
  875   21.7  16.8    1.7   1.1    2.4   1.0  114
  876   21.7  16.8    1.7   1.1    2.4   1.0  114
  877   21.7  16.8    1.7   1.1    2.4   1.1  114
  878   21.7  16.8    1.7   1.1    2.4   1.1  114
  879   21.8  16.8    1.7   1.1    2.4   1.1  114
  880   21.8  16.8    1.7   1.1    2.4   1.1  114
  881   21.8  16.8    1.7   1.1    2.4   1.1  114
  882   21.8  16.8    1.7   1.1    2.4   1.1  114
  883   21.8  16.8    1.7   1.1    2.4   1.1  114
  884   21.8  16.8    1.7   1.1    2.4   1.1  114
  885   21.8  16.8    1.7   1.1    2.4   1.1  114
  886   21.8  16.7    1.7   1.1    2.4   1.1  114
  887   21.8  16.7    1.7   1.1    2.4   1.1  114
  888   21.8  16.7    1.7   1.1    2.4   1.0  114
  889   21.8  16.7    1.6   1.1    2.4   1.0  114
  890   21.8  16.7    1.6   1.1    2.4   1.0  114
  891   21.8  16.7    1.6   1.1    2.4   1.0  114
  892   21.8  16.7    1.6   1.1    2.4   1.0  114
  893   21.8  16.7    1.6   1.1    2.4   1.0  114
  894   21.9  16.7    1.6   1.1    2.4   1.0  114
  895   21.9  16.6    1.6   1.1    2.4   1.0  114
  896   21.9  16.6    1.6   1.1    2.4   1.0  114
  897   21.9  16.6    1.6   1.0    2.4   1.0  114
  898   21.9  16.6    1.6   1.0    2.4   1.0  114
  899   21.9  16.6    1.6   1.0    2.4   1.0  114
  900   21.9  16.6    1.6   1.0    2.4   1.0  114
  901   21.9  16.6    1.6   1.0    2.4   1.0  114
  902   21.9  16.5    1.6   1.0    2.4   1.0  114
  903   21.9  16.5    1.6   1.0    2.4   1.0  114
  904   21.9  16.5    1.6   1.0    2.4   1.0  114
  905   21.9  16.5    1.6   1.0    2.3   1.0  114
  906   21.9  16.5    1.5   1.0    2.3   1.0  114
  907   21.9  16.5    1.5   1.0    2.3   1.0  114
  908   21.9  16.4    1.5   1.0    2.3   1.0  114
  909   21.9  16.4    1.5   1.0    2.3   1.0  114
  910   21.9  16.4    1.5   1.0    2.3   1.0  114
  911   21.9  16.4    1.5   1.0    2.3   1.0  114
  912   21.9  16.4    1.5   1.0    2.3   1.0  114
  913   21.9  16.4    1.5   0.9    2.3   1.0  114
  914   21.9  16.4    1.5   0.9    2.3   0.9  114
  915   21.9  16.4    1.5   0.9    2.3   0.9  114
  916   21.9  16.3    1.5   0.9    2.3   0.9  114
  917   21.9  16.3    1.5   0.9    2.3   0.9  114
  918   21.9  16.3    1.5   0.9    2.3   0.9  114
  919   21.9  16.3    1.5   0.9    2.3   0.9  114
  920   21.9  16.3    1.5   0.9    2.3   0.9  114
  921   21.9  16.3    1.4   0.9    2.3   0.9  114
  922   21.9  16.3    1.4   0.9    2.3   0.9  114
  923   21.9  16.3    1.4   0.8    2.3   1.0  114
  924   21.9  16.2    1.4   0.8    2.3   1.0  114
  925   21.8  16.2    1.4   0.8    2.3   1.0  114
  926   21.8  16.2    1.4   0.8    2.3   1.0  114
  927   21.8  16.2    1.4   0.8    2.3   1.0  114
  928   21.8  16.2    1.4   0.8    2.3   1.0  114
  929   21.8  16.2    1.4   0.8    2.3   1.0  114
  930   21.8  16.2    1.4   0.8    2.3   1.0  114
  931   21.8  16.2    1.4   0.8    2.3   1.0  114
  932   21.8  16.2    1.4   0.8    2.3   1.0  114
  933   21.8  16.2    1.4   0.8    2.3   1.0  114
  934   21.8  16.2    1.4   0.8    2.3   1.0  114
  935   21.8  16.2    1.4   0.8    2.3   1.0  114
  936   21.7  16.1    1.4   0.8    2.3   1.0  114
  937   21.7  16.1    1.4   0.8    2.3   1.0  114
  938   21.7  16.1    1.4   0.8    2.3   1.0  114
  939   21.7  16.1    1.4   0.8    2.3   1.0  114
  940   21.7  16.1    1.4   0.8    2.3   1.0  114
  941   21.7  16.1    1.4   0.8    2.3   1.0  114
  942   21.7  16.1    1.4   0.8    2.3   1.0  114
  943   21.7  16.1    1.4   0.8    2.3   1.0  114
  944   21.6  16.1    1.4   0.8    2.3   1.0  114
  945   21.6  16.1    1.4   0.8    2.3   1.0  114
  946   21.6  16.1    1.4   0.8    2.3   1.0  114
  947   21.6  16.1    1.4   0.8    2.3   1.0  114
  948   21.6  16.1    1.4   0.8    2.3   1.0  114
  949   21.6  16.1    1.4   0.8    2.3   1.0  114
  950   21.5  16.1    1.4   0.8    2.3   1.0  114
  951   21.5  16.1    1.4   0.8    2.3   1.0  114
  952   21.5  16.1    1.4   0.8    2.3   1.0  114
  953   21.5  16.1    1.4   0.8    2.3   1.0  114
  954   21.5  16.1    1.4   0.8    2.3   1.0  114
  955   21.5  16.1    1.4   0.8    2.3   1.0  114
  956   21.4  16.1    1.4   0.8    2.3   1.0  114
  957   21.4  16.1    1.4   0.8    2.3   1.0  114
  958   21.4  16.1    1.4   0.8    2.3   1.0  114
  959   21.4  16.1    1.4   0.8    2.3   1.0  114
  960   21.4  16.1    1.4   0.8    2.3   1.0  114
  961   21.3  16.1    1.4   0.8    2.3   1.0  114
  962   21.3  16.1    1.4   0.8    2.3   1.0  114
  963   21.3  16.1    1.4   0.8    2.3   1.0  114
  964   21.3  16.0    1.4   0.8    2.3   1.0  114
  965   21.3  16.0    1.4   0.8    2.3   1.0  114
  966   21.3  16.0    1.4   0.8    2.3   1.0  114
  967   21.2  16.0    1.4   0.8    2.3   1.0  114
  968   21.2  16.0    1.4   0.8    2.3   1.0  114
  969   21.2  16.0    1.4   0.8    2.3   1.0  114
  970   21.2  16.0    1.4   0.8    2.3   0.9  114
  971   21.2  16.0    1.4   0.8    2.3   0.9  114
  972   21.1  16.0    1.4   0.8    2.3   0.9  114
  973   21.1  16.0    1.4   0.8    2.3   0.9  114
  974   21.1  16.0    1.4   0.8    2.3   0.9  114
  975   21.1  16.0    1.4   0.8    2.3   0.9  114
  976   21.1  16.0    1.4   0.8    2.2   0.9  114
  977   21.0  16.0    1.4   0.8    2.2   0.9  114
  978   21.0  16.0    1.3   0.8    2.2   0.9  114
  979   21.0  16.0    1.3   0.8    2.2   0.9  114
  980   21.0  16.0    1.3   0.8    2.2   0.9  114
  981   21.0  16.0    1.3   0.8    2.2   0.9  114
  982   21.0  16.0    1.3   0.8    2.2   0.9  114
  983   20.9  16.0    1.3   0.8    2.2   0.9  114
  984   20.9  16.0    1.3   0.8    2.2   0.9  114
  985   20.9  16.0    1.3   0.8    2.2   0.9  114
  986   20.9  16.0    1.3   0.8    2.2   0.9  114
  987   20.9  16.0    1.3   0.8    2.2   0.9  114
  988   20.9  16.0    1.3   0.8    2.2   0.9  114
  989   20.8  16.0    1.3   0.8    2.2   0.9  114
  990   20.8  16.0    1.3   0.8    2.2   0.9  114
  991   20.8  16.0    1.3   0.8    2.2   0.9  114
  992   20.8  16.0    1.3   0.8    2.2   0.9  114
  993   20.8  16.0    1.3   0.8    2.2   0.9  114
  994   20.8  16.0    1.3   0.8    2.2   0.9  114
  995   20.8  16.0    1.3   0.8    2.2   0.9  114
  996   20.8  16.1    1.3   0.8    2.2   0.9  114
  997   20.7  16.1    1.3   0.8    2.2   0.9  114
  998   20.7  16.1    1.3   0.8    2.2   0.9  114
  999   20.7  16.1    1.3   0.8    2.2   0.9  114
 1000   20.7  16.1    1.3   0.8    2.2   0.9  114
 1001   20.7  16.1    1.3   0.8    2.2   0.9  114
 1002   20.7  16.1    1.3   0.8    2.2   0.9  114
 1003   20.7  16.1    1.3   0.8    2.2   0.9  114
 1004   20.7  16.1    1.3   0.8    2.2   0.9  114
 1005   20.6  16.1    1.3   0.8    2.2   0.9  114
 1006   20.6  16.1    1.3   0.8    2.2   0.9  114
 1007   20.6  16.1    1.3   0.8    2.2   0.9  114
 1008   20.6  16.1    1.3   0.8    2.2   0.9  114
 1009   20.6  16.1    1.3   0.8    2.2   0.9  114
 1010   20.6  16.1    1.3   0.8    2.2   0.9  114
 1011   20.6  16.1    1.3   0.8    2.2   0.9  114
 1012   20.6  16.1    1.3   0.8    2.2   0.9  114
 1013   20.6  16.1    1.3   0.8    2.2   0.9  114
 1014   20.6  16.1    1.3   0.8    2.2   0.9  114
 1015   20.6  16.1    1.3   0.8    2.2   0.9  114
 1016   20.6  16.1    1.3   0.8    2.2   0.9  114
 1017   20.6  16.1    1.3   0.8    2.2   0.9  114
 1018   20.5  16.1    1.3   0.8    2.2   0.9  114
 1019   20.5  16.1    1.3   0.8    2.2   0.9  114
 1020   20.5  16.1    1.3   0.8    2.2   0.9  114
 1021   20.5  16.1    1.3   0.8    2.2   0.9  114
 1022   20.5  16.1    1.3   0.8    2.2   0.9  114
 1023   20.5  16.2    1.3   0.8    2.2   1.0  114
 1024   20.5  16.2    1.3   0.8    2.2   1.0  114
 1025   20.5  16.2    1.3   0.8    2.2   1.0  114
 1026   20.5  16.2    1.3   0.8    2.2   1.0  114
 1027   20.5  16.2    1.3   0.8    2.2   1.0  114
 1028   20.5  16.2    1.2   0.8    2.2   1.0  114
 1029   20.5  16.2    1.2   0.8    2.2   1.0  114
 1030   20.5  16.2    1.2   0.8    2.2   1.0  114
 1031   20.5  16.2    1.2   0.8    2.2   1.0  114
 1032   20.5  16.2    1.2   0.8    2.2   1.0  114
 1033   20.5  16.2    1.2   0.8    2.2   1.0  114
 1034   20.5  16.2    1.2   0.8    2.2   1.0  114
 1035   20.5  16.2    1.2   0.8    2.2   1.0  114
 1036   20.5  16.2    1.2   0.8    2.2   1.0  114
 1037   20.5  16.2    1.2   0.8    2.2   1.0  114
 1038   20.5  16.2    1.2   0.8    2.2   1.0  114
 1039   20.5  16.2    1.2   0.8    2.2   1.0  114
 1040   20.5  16.2    1.2   0.8    2.2   1.0  114
 1041   20.5  16.2    1.2   0.8    2.2   1.0  114
 1042   20.5  16.2    1.2   0.8    2.2   1.0  114
 1043   20.5  16.2    1.2   0.8    2.2   1.0  114
 1044   20.5  16.2    1.2   0.8    2.2   1.0  114
 1045   20.5  16.2    1.2   0.8    2.2   1.0  114
 1046   20.5  16.2    1.2   0.8    2.2   1.0  114
 1047   20.5  16.2    1.2   0.8    2.2   1.0  114
 1048   20.5  16.2    1.2   0.8    2.2   1.0  114
 1049   20.5  16.2    1.2   0.8    2.2   1.0  114
 1050   20.5  16.2    1.2   0.8    2.2   1.0  114
 1051   20.5  16.2    1.2   0.8    2.2   1.0  114
 1052   20.5  16.2    1.2   0.8    2.2   1.0  114
 1053   20.5  16.2    1.2   0.8    2.2   1.0  114
 1054   20.5  16.2    1.2   0.8    2.2   1.0  114
 1055   20.5  16.2    1.2   0.8    2.2   1.0  114
 1056   20.5  16.1    1.2   0.8    2.2   1.0  114
 1057   20.5  16.1    1.2   0.8    2.2   1.0  114
 1058   20.5  16.1    1.2   0.8    2.2   1.0  114
 1059   20.5  16.1    1.2   0.8    2.2   1.0  114
 1060   20.5  16.1    1.2   0.8    2.2   1.0  114
 1061   20.6  16.1    1.2   0.8    2.2   1.0  114
 1062   20.6  16.1    1.2   0.8    2.2   1.0  114
 1063   20.6  16.1    1.2   0.8    2.2   1.0  114
 1064   20.6  16.1    1.2   0.8    2.2   1.0  114
 1065   20.6  16.1    1.2   0.8    2.2   1.0  114
 1066   20.6  16.1    1.2   0.8    2.2   1.0  114
 1067   20.6  16.1    1.2   0.8    2.2   1.0  114
 1068   20.6  16.1    1.2   0.8    2.2   1.0  114
 1069   20.6  16.1    1.2   0.8    2.2   1.0  114
 1070   20.6  16.1    1.2   0.8    2.2   1.0  114
 1071   20.6  16.1    1.2   0.8    2.2   1.0  114
 1072   20.6  16.1    1.2   0.8    2.2   1.0  114
 1073   20.6  16.1    1.2   0.8    2.2   1.0  114
 1074   20.6  16.1    1.2   0.8    2.2   1.0  114
 1075   20.6  16.1    1.2   0.8    2.2   1.0  114
 1076   20.6  16.1    1.2   0.8    2.2   1.0  114
 1077   20.6  16.1    1.2   0.8    2.2   1.0  114
 1078   20.6  16.1    1.2   0.8    2.2   1.0  114
 1079   20.6  16.1    1.2   0.8    2.2   1.0  114
 1080   20.6  16.1    1.2   0.8    2.2   1.0  114
 1081   20.6  16.1    1.2   0.8    2.2   1.0  114
 1082   20.6  16.1    1.2   0.8    2.2   1.0  114
 1083   20.6  16.1    1.2   0.8    2.2   1.1  114
 1084   20.6  16.1    1.2   0.8    2.2   1.1  114
 1085   20.6  16.1    1.2   0.8    2.2   1.1  114
 1086   20.6  16.1    1.2   0.8    2.2   1.1  114
 1087   20.6  16.1    1.2   0.8    2.2   1.1  114
 1088   20.6  16.1    1.2   0.8    2.2   1.1  114
 1089   20.6  16.1    1.2   0.8    2.2   1.1  114
 1090   20.6  16.1    1.2   0.8    2.2   1.1  114
 1091   20.6  16.1    1.2   0.8    2.2   1.1  114
 1092   20.6  16.0    1.2   0.8    2.2   1.1  114
 1093   20.6  16.0    1.2   0.8    2.2   1.1  114
 1094   20.6  16.0    1.2   0.8    2.2   1.1  114
 1095   20.6  16.0    1.2   0.8    2.2   1.1  114
 1096   20.6  16.0    1.2   0.8    2.2   1.1  114
 1097   20.6  16.0    1.2   0.8    2.2   1.1  114
 1098   20.6  16.0    1.2   0.8    2.2   1.1  114
 1099   20.6  16.0    1.2   0.8    2.2   1.1  114
 1100   20.6  16.0    1.2   0.8    2.2   1.1  114
 1101   20.6  16.0    1.2   0.8    2.2   1.1  114
 1102   20.6  16.0    1.2   0.8    2.2   1.1  114
 1103   20.6  16.0    1.2   0.8    2.2   1.1  114
 1104   20.6  15.9    1.2   0.8    2.2   1.1  114
 1105   20.6  15.9    1.2   0.8    2.2   1.1  114
 1106   20.6  15.9    1.2   0.8    2.2   1.1  114
 1107   20.6  15.9    1.2   0.8    2.2   1.1  114
 1108   20.6  15.9    1.2   0.8    2.2   1.1  114
 1109   20.6  15.9    1.2   0.8    2.2   1.1  114
 1110   20.6  15.9    1.2   0.8    2.2   1.1  114
 1111   20.6  15.9    1.2   0.8    2.2   1.1  114
 1112   20.6  15.9    1.2   0.8    2.2   1.1  114
 1113   20.6  15.9    1.2   0.8    2.2   1.1  114
 1114   20.6  15.9    1.2   0.8    2.2   1.1  114
 1115   20.6  15.9    1.2   0.8    2.2   1.1  114
 1116   20.6  15.9    1.2   0.8    2.2   1.1  114
 1117   20.6  15.9    1.2   0.8    2.2   1.2  114
 1118   20.6  15.9    1.2   0.8    2.2   1.2  114
 1119   20.6  15.9    1.2   0.8    2.2   1.2  114
 1120   20.6  15.9    1.2   0.8    2.2   1.2  114
 1121   20.6  15.9    1.2   0.8    2.2   1.2  114
 1122   20.6  15.9    1.2   0.8    2.2   1.2  114
 1123   20.6  15.9    1.2   0.8    2.2   1.2  114
 1124   20.6  15.9    1.2   0.8    2.2   1.2  114
 1125   20.6  15.9    1.2   0.8    2.2   1.2  114
 1126   20.6  15.9    1.2   0.8    2.2   1.2  114
 1127   20.6  15.9    1.2   0.8    2.2   1.2  114
 1128   20.6  15.9    1.2   0.8    2.2   1.2  114
 1129   20.6  15.9    1.2   0.8    2.3   1.2  114
 1130   20.6  15.9    1.2   0.8    2.3   1.2  114
 1131   20.6  16.0    1.2   0.8    2.3   1.2  114
 1132   20.6  16.0    1.2   0.8    2.3   1.2  114
 1133   20.6  16.0    1.2   0.8    2.3   1.2  114
 1134   20.6  16.0    1.2   0.8    2.3   1.2  114
 1135   20.6  16.0    1.2   0.8    2.3   1.2  114
 1136   20.6  16.0    1.2   0.8    2.3   1.2  114
 1137   20.6  16.0    1.2   0.8    2.3   1.2  114
 1138   20.6  16.0    1.2   0.8    2.3   1.2  114
 1139   20.6  16.0    1.2   0.8    2.3   1.2  114
 1140   20.6  16.1    1.2   0.8    2.3   1.2  114
 1141   20.6  16.1    1.2   0.8    2.3   1.2  114
 1142   20.6  16.1    1.2   0.8    2.3   1.2  114
 1143   20.6  16.1    1.2   0.8    2.3   1.2  114
 1144   20.6  16.1    1.2   0.8    2.3   1.2  114
 1145   20.6  16.1    1.2   0.8    2.3   1.2  114
 1146   20.6  16.2    1.2   0.8    2.3   1.2  114
 1147   20.6  16.2    1.3   0.8    2.3   1.2  114
 1148   20.6  16.2    1.3   0.8    2.3   1.2  114
 1149   20.6  16.2    1.3   0.8    2.3   1.2  114
 1150   20.6  16.2    1.3   0.8    2.3   1.2  114
 1151   20.6  16.2    1.3   0.8    2.3   1.2  114
 1152   20.6  16.3    1.3   0.8    2.3   1.2  114
 1153   20.6  16.3    1.3   0.8    2.3   1.2  114
 1154   20.6  16.3    1.3   0.8    2.3   1.2  114
 1155   20.6  16.3    1.3   0.8    2.3   1.2  114
 1156   20.6  16.3    1.3   0.8    2.3   1.2  114
 1157   20.6  16.3    1.3   0.8    2.3   1.2  114
 1158   20.6  16.3    1.3   0.8    2.3   1.2  114
 1159   20.6  16.3    1.3   0.8    2.3   1.2  114
 1160   20.6  16.4    1.3   0.8    2.3   1.2  114
 1161   20.6  16.4    1.3   0.8    2.3   1.2  114
 1162   20.6  16.4    1.3   0.8    2.3   1.2  114
 1163   20.6  16.4    1.3   0.8    2.3   1.2  114
 1164   20.6  16.4    1.3   0.8    2.3   1.2  114
 1165   20.6  16.4    1.3   0.8    2.3   1.2  114
 1166   20.6  16.4    1.3   0.8    2.3   1.2  114
 1167   20.6  16.4    1.3   0.8    2.3   1.2  114
 1168   20.6  16.4    1.3   0.8    2.3   1.2  114
 1169   20.6  16.4    1.3   0.8    2.3   1.2  114
 1170   20.6  16.5    1.3   0.8    2.3   1.2  114
 1171   20.6  16.5    1.3   0.8    2.3   1.2  114
 1172   20.6  16.5    1.3   0.8    2.3   1.2  114
 1173   20.7  16.5    1.3   0.8    2.3   1.2  114
 1174   20.7  16.5    1.3   0.8    2.3   1.2  114
 1175   20.7  16.5    1.3   0.8    2.3   1.2  114
 1176   20.7  16.5    1.3   0.8    2.3   1.2  114
 1177   20.7  16.5    1.3   0.8    2.3   1.2  114
 1178   20.7  16.5    1.3   0.8    2.2   1.2  114
 1179   20.7  16.5    1.3   0.8    2.2   1.2  114
 1180   20.7  16.5    1.3   0.8    2.2   1.2  114
 1181   20.7  16.5    1.3   0.8    2.2   1.2  114
 1182   20.7  16.5    1.3   0.8    2.2   1.2  114
 1183   20.7  16.5    1.3   0.9    2.3   1.2  114
 1184   20.7  16.5    1.3   0.9    2.3   1.2  114
 1185   20.7  16.5    1.3   0.9    2.3   1.2  114
 1186   20.7  16.5    1.3   0.9    2.3   1.2  114
 1187   20.7  16.5    1.3   0.9    2.3   1.2  114
 1188   20.7  16.5    1.3   0.9    2.3   1.2  114
 1189   20.7  16.5    1.3   0.9    2.3   1.2  114
 1190   20.8  16.5    1.3   0.9    2.3   1.2  114
 1191   20.8  16.5    1.3   0.9    2.3   1.2  114
 1192   20.8  16.5    1.3   0.9    2.3   1.2  114
 1193   20.8  16.5    1.3   0.9    2.3   1.2  114
 1194   20.8  16.5    1.3   0.9    2.3   1.2  114
 1195   20.8  16.5    1.3   0.9    2.3   1.2  114
 1196   20.8  16.5    1.3   0.9    2.3   1.2  114
 1197   20.8  16.5    1.3   0.9    2.3   1.2  114
 1198   20.8  16.5    1.3   0.9    2.3   1.2  114
 1199   20.8  16.5    1.3   0.9    2.3   1.2  114
 1200   20.8  16.5    1.3   0.9    2.3   1.2  114
 1201   20.8  16.5    1.3   0.9    2.3   1.2  114
 1202   20.8  16.5    1.3   0.9    2.3   1.2  114
 1203   20.8  16.5    1.3   0.9    2.3   1.2  114
 1204   20.8  16.5    1.3   0.9    2.3   1.2  114
 1205   20.8  16.5    1.3   0.9    2.3   1.2  114
 1206   20.8  16.5    1.3   0.9    2.3   1.2  114
 1207   20.8  16.4    1.3   0.9    2.3   1.2  114
 1208   20.8  16.4    1.3   0.9    2.3   1.2  114
 1209   20.8  16.4    1.3   0.9    2.3   1.2  114
 1210   20.8  16.4    1.3   0.9    2.3   1.2  114
 1211   20.8  16.4    1.3   0.9    2.3   1.2  114
 1212   20.8  16.4    1.3   0.9    2.3   1.2  114
 1213   20.8  16.4    1.3   0.9    2.3   1.2  114
 1214   20.8  16.4    1.3   0.9    2.3   1.2  114
 1215   20.8  16.4    1.3   0.9    2.3   1.2  114
 1216   20.9  16.4    1.3   0.9    2.2   1.2  114
 1217   20.9  16.4    1.3   0.9    2.2   1.2  114
 1218   20.9  16.4    1.3   1.0    2.2   1.2  114
 1219   20.9  16.4    1.3   1.0    2.2   1.2  114
 1220   20.9  16.4    1.3   1.0    2.2   1.2  114
 1221   20.9  16.3    1.3   1.0    2.2   1.2  114
 1222   20.9  16.3    1.3   1.0    2.2   1.2  114
 1223   20.9  16.3    1.3   1.0    2.2   1.2  114
 1224   20.9  16.3    1.3   1.0    2.2   1.2  114
 1225   20.9  16.3    1.3   1.0    2.2   1.2  114
 1226   20.9  16.3    1.3   1.0    2.2   1.2  114
 1227   20.9  16.3    1.3   1.0    2.2   1.2  114
 1228   20.9  16.3    1.3   1.0    2.2   1.2  114
 1229   20.9  16.3    1.3   1.0    2.2   1.2  114
 1230   20.9  16.3    1.3   1.0    2.2   1.2  114
 1231   20.9  16.3    1.3   1.0    2.2   1.2  114
 1232   20.9  16.3    1.3   1.0    2.2   1.2  114
 1233   20.9  16.3    1.3   1.0    2.2   1.2  114
 1234   20.9  16.3    1.3   1.0    2.2   1.2  114
 1235   20.9  16.3    1.3   1.0    2.2   1.2  114
 1236   20.9  16.3    1.3   1.0    2.2   1.2  114
 1237   20.9  16.3    1.3   1.0    2.2   1.2  114
 1238   20.9  16.3    1.3   1.0    2.2   1.2  114
 1239   20.9  16.4    1.3   1.0    2.2   1.2  114
 1240   20.9  16.4    1.3   0.9    2.2   1.2  114
 1241   20.9  16.4    1.2   0.9    2.2   1.1  114
 1242   20.9  16.4    1.2   0.9    2.2   1.1  114
 1243   20.9  16.4    1.2   0.9    2.2   1.1  114
 1244   21.0  16.4    1.2   0.9    2.2   1.1  114
 1245   21.0  16.4    1.2   0.9    2.2   1.1  114
 1246   21.0  16.4    1.2   0.9    2.2   1.1  114
 1247   21.0  16.4    1.2   0.9    2.1   1.1  114
 1248   21.0  16.5    1.2   0.9    2.1   1.1  114
 1249   21.0  16.5    1.2   0.9    2.1   1.1  114
 1250   21.0  16.5    1.2   0.9    2.1   1.1  114
 1251   21.0  16.5    1.2   0.9    2.2   1.1  114
 1252   21.0  16.5    1.2   0.9    2.2   1.1  114
 1253   21.0  16.5    1.2   0.9    2.2   1.1  114
 1254   21.0  16.6    1.2   0.9    2.2   1.1  114
 1255   21.0  16.6    1.2   0.9    2.2   1.1  114
 1256   21.8  16.5    1.1   0.8    2.2   1.1  110
 1257   21.8  16.5    1.1   0.8    2.2   1.2  110
 1258   21.8  16.5    1.1   0.8    2.2   1.2  110
 1259   21.8  16.6    1.1   0.8    2.2   1.2  110
 1260   21.8  16.6    1.1   0.8    2.2   1.2  110
 1261   21.8  16.6    1.1   0.8    2.2   1.2  110
 1262   21.8  16.6    1.1   0.8    2.2   1.2  110
 1263   21.8  16.7    1.1   0.8    2.2   1.2  110
 1264   21.8  16.7    1.1   0.8    2.2   1.2  110
 1265   21.8  16.7    1.1   0.8    2.2   1.2  110
 1266   21.8  16.7    1.1   0.8    2.2   1.2  110
 1267   21.8  16.8    1.1   0.8    2.2   1.2  110
 1268   21.8  16.8    1.1   0.8    2.2   1.1  110
 1269   21.8  16.8    1.1   0.8    2.2   1.1  110
 1270   21.8  16.8    1.1   0.8    2.1   1.1  110
 1271   21.8  16.9    1.1   0.8    2.1   1.1  110
 1272   21.8  16.9    1.1   0.8    2.1   1.1  110
 1273   21.8  16.9    1.1   0.8    2.1   1.1  110
 1274   21.8  16.9    1.1   0.8    2.1   1.1  110
 1275   21.8  17.0    1.1   0.8    2.1   1.1  110
 1276   21.8  17.0    1.1   0.8    2.1   1.1  110
 1277   21.8  17.0    1.1   0.8    2.1   1.1  110
 1278   21.8  17.0    1.1   0.8    2.1   1.1  110
 1279   21.8  17.1    1.1   0.8    2.1   1.1  110
 1280   21.8  17.1    1.1   0.8    2.1   1.1  110
 1281   21.8  17.1    1.1   0.8    2.1   1.1  110
 1282   21.8  17.1    1.1   0.8    2.1   1.1  110
 1283   21.8  17.2    1.1   0.8    2.1   1.1  110
 1284   21.8  17.2    1.1   0.8    2.1   1.1  110
 1285   21.8  17.2    1.1   0.8    2.1   1.1  110
 1286   21.8  17.2    1.1   0.8    2.1   1.1  110
 1287   21.8  17.2    1.1   0.8    2.1   1.1  110
 1288   21.8  17.3    1.1   0.8    2.1   1.1  110
 1289   21.8  17.3    1.1   0.8    2.1   1.1  110
 1290   21.8  17.3    1.1   0.8    2.1   1.1  110
 1291   21.8  17.3    1.2   0.8    2.1   1.1  110
 1292   21.8  17.3    1.2   0.8    2.1   1.1  110
 1293   21.8  17.4    1.2   0.8    2.1   1.1  110
 1294   21.8  17.4    1.2   0.8    2.1   1.1  110
 1295   21.8  17.4    1.2   0.8    2.1   1.2  110
 1296   21.8  17.4    1.2   0.8    2.1   1.2  110
 1297   21.8  17.4    1.2   0.8    2.1   1.2  110
 1298   21.8  17.4    1.2   0.8    2.1   1.2  110
 ms      H   H.sd     V   V.sd   rate rate.sd  N     Register 32
 -350   14.3  12.2    0.6   0.3    0.7   0.3  114
 -349   14.3  12.2    0.6   0.3    0.7   0.3  114
 -348   14.3  12.2    0.6   0.3    0.7   0.3  114
 -347   14.3  12.2    0.6   0.3    0.7   0.3  114
 -346   14.3  12.2    0.6   0.3    0.6   0.3  114
 -345   14.3  12.1    0.6   0.3    0.6   0.3  114
 -344   14.3  12.1    0.6   0.3    0.6   0.3  114
 -343   14.3  12.1    0.6   0.3    0.6   0.3  114
 -342   14.3  12.1    0.6   0.3    0.6   0.3  114
 -341   14.3  12.1    0.6   0.3    0.6   0.3  114
 -340   14.3  12.1    0.6   0.3    0.6   0.3  114
 -339   14.3  12.1    0.6   0.3    0.6   0.3  114
 -338   14.3  12.1    0.6   0.3    0.6   0.3  114
 -337   14.3  12.1    0.6   0.3    0.6   0.3  114
 -336   14.3  12.1    0.6   0.3    0.6   0.3  114
 -335   14.3  12.1    0.6   0.3    0.6   0.3  114
 -334   14.3  12.1    0.6   0.3    0.6   0.3  114
 -333   14.3  12.1    0.6   0.3    0.6   0.3  114
 -332   14.3  12.1    0.6   0.3    0.6   0.3  114
 -331   14.3  12.1    0.6   0.3    0.6   0.3  114
 -330   14.3  12.1    0.6   0.3    0.6   0.3  114
 -329   14.3  12.1    0.6   0.3    0.6   0.3  114
 -328   14.3  12.1    0.5   0.3    0.6   0.3  114
 -327   14.3  12.1    0.5   0.3    0.6   0.3  114
 -326   14.3  12.1    0.5   0.3    0.6   0.3  114
 -325   14.4  12.1    0.5   0.3    0.6   0.3  114
 -324   14.4  12.1    0.5   0.3    0.6   0.3  114
 -323   14.4  12.2    0.5   0.3    0.6   0.3  114
 -322   14.4  12.2    0.5   0.3    0.6   0.3  114
 -321   14.4  12.2    0.5   0.3    0.6   0.3  114
 -320   14.4  12.2    0.5   0.3    0.6   0.3  114
 -319   14.4  12.2    0.5   0.3    0.6   0.3  114
 -318   14.4  12.2    0.5   0.3    0.6   0.3  114
 -317   14.5  12.2    0.5   0.3    0.6   0.3  114
 -316   14.5  12.2    0.5   0.3    0.6   0.3  114
 -315   14.5  12.2    0.5   0.3    0.6   0.3  114
 -314   14.5  12.2    0.5   0.3    0.6   0.3  114
 -313   14.5  12.2    0.5   0.3    0.6   0.3  114
 -312   14.5  12.3    0.5   0.3    0.6   0.3  114
 -311   14.6  12.3    0.5   0.3    0.6   0.3  114
 -310   14.6  12.3    0.5   0.3    0.6   0.3  114
 -309   14.6  12.3    0.5   0.3    0.6   0.3  114
 -308   14.6  12.3    0.5   0.3    0.6   0.3  114
 -307   14.6  12.3    0.5   0.3    0.6   0.3  114
 -306   14.7  12.3    0.5   0.3    0.6   0.3  114
 -305   14.7  12.4    0.5   0.3    0.6   0.3  114
 -304   14.7  12.4    0.5   0.3    0.6   0.3  114
 -303   14.7  12.4    0.5   0.3    0.6   0.3  114
 -302   14.7  12.4    0.5   0.3    0.6   0.3  114
 -301   14.8  12.4    0.5   0.3    0.5   0.3  114
 -300   14.8  12.4    0.5   0.3    0.5   0.3  114
 -299   14.8  12.5    0.5   0.3    0.5   0.3  114
 -298   14.8  12.5    0.5   0.3    0.5   0.3  114
 -297   14.9  12.5    0.5   0.3    0.5   0.3  114
 -296   14.9  12.5    0.5   0.3    0.5   0.3  114
 -295   14.9  12.5    0.5   0.3    0.5   0.3  114
 -294   14.9  12.5    0.5   0.3    0.5   0.3  114
 -293   15.0  12.6    0.5   0.3    0.5   0.3  114
 -292   15.0  12.6    0.5   0.3    0.5   0.3  114
 -291   15.0  12.6    0.5   0.3    0.5   0.3  114
 -290   15.0  12.6    0.5   0.3    0.5   0.3  114
 -289   15.0  12.6    0.5   0.3    0.5   0.3  114
 -288   15.1  12.6    0.5   0.3    0.5   0.3  114
 -287   15.1  12.7    0.5   0.3    0.5   0.3  114
 -286   15.1  12.7    0.5   0.3    0.5   0.3  114
 -285   15.1  12.7    0.5   0.3    0.5   0.3  114
 -284   15.2  12.7    0.5   0.3    0.5   0.3  114
 -283   15.2  12.7    0.5   0.3    0.5   0.3  114
 -282   15.2  12.8    0.5   0.3    0.5   0.3  114
 -281   15.2  12.8    0.5   0.3    0.5   0.3  114
 -280   15.2  12.8    0.5   0.3    0.5   0.3  114
 -279   15.3  12.8    0.5   0.2    0.5   0.3  114
 -278   15.3  12.8    0.5   0.2    0.5   0.3  114
 -277   15.3  12.8    0.5   0.2    0.5   0.3  114
 -276   15.3  12.9    0.5   0.2    0.5   0.3  114
 -275   15.3  12.9    0.5   0.2    0.5   0.3  114
 -274   15.4  12.9    0.5   0.2    0.5   0.3  114
 -273   15.4  12.9    0.5   0.2    0.5   0.3  114
 -272   15.4  12.9    0.5   0.2    0.5   0.3  114
 -271   15.4  12.9    0.5   0.2    0.5   0.3  114
 -270   15.4  13.0    0.5   0.2    0.5   0.3  114
 -269   15.5  13.0    0.5   0.2    0.5   0.3  114
 -268   15.5  13.0    0.5   0.2    0.5   0.3  114
 -267   15.5  13.0    0.5   0.2    0.5   0.3  114
 -266   15.5  13.0    0.5   0.2    0.5   0.3  114
 -265   15.5  13.1    0.5   0.2    0.5   0.2  114
 -264   15.5  13.1    0.5   0.2    0.5   0.2  114
 -263   15.6  13.1    0.5   0.2    0.5   0.2  114
 -262   15.6  13.1    0.5   0.2    0.5   0.2  114
 -261   15.6  13.1    0.5   0.2    0.5   0.2  114
 -260   15.6  13.1    0.5   0.2    0.5   0.2  114
 -259   15.6  13.2    0.5   0.2    0.5   0.2  114
 -258   15.6  13.2    0.5   0.2    0.5   0.2  114
 -257   15.7  13.2    0.5   0.2    0.5   0.2  114
 -256   15.7  13.2    0.5   0.2    0.5   0.2  114
 -255   15.7  13.2    0.5   0.2    0.5   0.2  114
 -254   15.7  13.3    0.5   0.2    0.5   0.2  114
 -253   15.7  13.3    0.5   0.2    0.5   0.2  114
 -252   15.7  13.3    0.5   0.2    0.5   0.2  114
 -251   15.8  13.3    0.5   0.2    0.5   0.2  114
 -250   15.8  13.3    0.5   0.2    0.5   0.2  114
 -249   15.8  13.4    0.5   0.2    0.5   0.2  114
 -248   15.8  13.4    0.5   0.2    0.5   0.2  114
 -247   15.8  13.4    0.5   0.2    0.5   0.2  114
 -246   15.8  13.4    0.5   0.2    0.5   0.2  114
 -245   15.9  13.4    0.5   0.2    0.5   0.2  114
 -244   15.9  13.5    0.5   0.2    0.5   0.2  114
 -243   15.9  13.5    0.5   0.2    0.5   0.2  114
 -242   15.9  13.5    0.5   0.2    0.5   0.2  114
 -241   15.9  13.5    0.5   0.2    0.5   0.2  114
 -240   15.9  13.6    0.5   0.2    0.5   0.2  114
 -239   16.0  13.6    0.5   0.2    0.5   0.2  114
 -238   16.0  13.6    0.5   0.2    0.5   0.2  114
 -237   16.0  13.6    0.5   0.2    0.5   0.2  114
 -236   16.0  13.6    0.5   0.2    0.5   0.2  114
 -235   16.0  13.7    0.5   0.2    0.5   0.2  114
 -234   16.0  13.7    0.5   0.2    0.5   0.2  114
 -233   16.1  13.7    0.5   0.2    0.5   0.2  114
 -232   16.1  13.7    0.5   0.2    0.5   0.2  114
 -231   16.1  13.7    0.5   0.2    0.5   0.2  114
 -230   16.1  13.8    0.5   0.2    0.5   0.2  114
 -229   16.1  13.8    0.5   0.2    0.5   0.2  114
 -228   16.1  13.8    0.5   0.2    0.5   0.2  114
 -227   16.2  13.8    0.5   0.2    0.5   0.2  114
 -226   16.2  13.8    0.5   0.2    0.5   0.2  114
 -225   16.2  13.9    0.5   0.2    0.5   0.2  114
 -224   16.2  13.9    0.5   0.2    0.5   0.2  114
 -223   16.2  13.9    0.5   0.2    0.5   0.2  114
 -222   16.2  13.9    0.5   0.2    0.5   0.2  114
 -221   16.3  13.9    0.5   0.2    0.5   0.2  114
 -220   16.3  14.0    0.5   0.2    0.5   0.2  114
 -219   16.3  14.0    0.5   0.2    0.5   0.2  114
 -218   16.3  14.0    0.5   0.2    0.5   0.2  114
 -217   16.3  14.0    0.5   0.2    0.5   0.2  114
 -216   16.3  14.0    0.5   0.2    0.5   0.2  114
 -215   16.4  14.0    0.5   0.2    0.5   0.2  114
 -214   16.4  14.1    0.5   0.2    0.5   0.2  114
 -213   16.4  14.1    0.5   0.2    0.5   0.2  114
 -212   16.4  14.1    0.5   0.2    0.5   0.2  114
 -211   16.4  14.1    0.5   0.2    0.5   0.2  114
 -210   16.4  14.1    0.5   0.2    0.5   0.2  114
 -209   16.5  14.1    0.5   0.2    0.5   0.2  114
 -208   16.5  14.1    0.5   0.2    0.5   0.2  114
 -207   16.5  14.2    0.5   0.2    0.5   0.2  114
 -206   16.5  14.2    0.5   0.2    0.5   0.2  114
 -205   16.5  14.2    0.5   0.2    0.5   0.2  114
 -204   16.5  14.2    0.5   0.2    0.5   0.2  114
 -203   16.5  14.2    0.5   0.2    0.5   0.2  114
 -202   16.6  14.2    0.5   0.2    0.5   0.2  114
 -201   16.6  14.2    0.5   0.2    0.5   0.2  114
 -200   16.6  14.2    0.5   0.2    0.5   0.2  114
 -199   16.6  14.3    0.5   0.2    0.5   0.2  114
 -198   16.6  14.3    0.5   0.2    0.5   0.2  114
 -197   16.6  14.3    0.5   0.2    0.5   0.2  114
 -196   16.6  14.3    0.5   0.2    0.5   0.2  114
 -195   16.6  14.3    0.5   0.2    0.5   0.2  114
 -194   16.7  14.3    0.5   0.2    0.5   0.2  114
 -193   16.7  14.3    0.5   0.2    0.5   0.2  114
 -192   16.7  14.3    0.5   0.2    0.5   0.2  114
 -191   16.7  14.3    0.5   0.2    0.5   0.2  114
 -190   16.7  14.3    0.5   0.2    0.5   0.2  114
 -189   16.7  14.4    0.5   0.2    0.5   0.2  114
 -188   16.7  14.4    0.5   0.2    0.5   0.2  114
 -187   16.7  14.4    0.5   0.2    0.5   0.2  114
 -186   16.8  14.4    0.5   0.2    0.5   0.2  114
 -185   16.8  14.4    0.5   0.2    0.5   0.2  114
 -184   16.8  14.4    0.5   0.2    0.5   0.2  114
 -183   16.8  14.4    0.5   0.2    0.5   0.2  114
 -182   16.8  14.4    0.5   0.2    0.5   0.2  114
 -181   16.8  14.4    0.5   0.2    0.5   0.2  114
 -180   16.8  14.4    0.5   0.2    0.5   0.2  114
 -179   16.8  14.5    0.5   0.2    0.5   0.2  114
 -178   16.8  14.5    0.5   0.2    0.5   0.2  114
 -177   16.8  14.5    0.5   0.2    0.5   0.2  114
 -176   16.8  14.5    0.5   0.2    0.5   0.2  114
 -175   16.9  14.5    0.5   0.2    0.5   0.2  114
 -174   16.9  14.5    0.5   0.2    0.5   0.2  114
 -173   16.9  14.5    0.5   0.2    0.5   0.3  114
 -172   16.9  14.5    0.5   0.2    0.5   0.3  114
 -171   16.9  14.5    0.5   0.2    0.5   0.3  114
 -170   16.9  14.5    0.5   0.2    0.5   0.3  114
 -169   16.9  14.6    0.5   0.2    0.5   0.3  114
 -168   16.9  14.6    0.5   0.2    0.5   0.3  114
 -167   16.9  14.6    0.5   0.2    0.5   0.3  114
 -166   16.9  14.6    0.5   0.2    0.5   0.3  114
 -165   16.9  14.6    0.5   0.2    0.5   0.3  114
 -164   16.9  14.6    0.5   0.2    0.5   0.3  114
 -163   17.0  14.6    0.5   0.2    0.5   0.3  114
 -162   17.0  14.6    0.5   0.2    0.5   0.3  114
 -161   17.0  14.6    0.5   0.2    0.5   0.3  114
 -160   17.0  14.6    0.5   0.2    0.5   0.3  114
 -159   17.0  14.7    0.5   0.2    0.5   0.3  114
 -158   17.0  14.7    0.5   0.2    0.5   0.2  114
 -157   17.0  14.7    0.5   0.2    0.5   0.2  114
 -156   17.0  14.7    0.5   0.2    0.5   0.2  114
 -155   17.0  14.7    0.5   0.2    0.5   0.2  114
 -154   17.0  14.7    0.5   0.2    0.5   0.2  114
 -153   17.0  14.7    0.5   0.2    0.5   0.2  114
 -152   17.0  14.7    0.5   0.2    0.5   0.2  114
 -151   17.0  14.7    0.5   0.2    0.5   0.2  114
 -150   17.1  14.8    0.5   0.2    0.5   0.2  114
 -149   17.1  14.8    0.5   0.2    0.5   0.2  114
 -148   17.1  14.8    0.5   0.2    0.5   0.3  114
 -147   17.1  14.8    0.5   0.2    0.5   0.3  114
 -146   17.1  14.8    0.5   0.2    0.5   0.3  114
 -145   17.1  14.8    0.5   0.2    0.5   0.3  114
 -144   17.1  14.8    0.5   0.2    0.5   0.3  114
 -143   17.1  14.8    0.5   0.2    0.5   0.3  114
 -142   17.1  14.8    0.5   0.2    0.5   0.3  114
 -141   17.1  14.8    0.5   0.2    0.5   0.3  114
 -140   17.1  14.9    0.5   0.2    0.5   0.3  114
 -139   17.2  14.9    0.5   0.2    0.5   0.3  114
 -138   17.2  14.9    0.5   0.2    0.5   0.3  114
 -137   17.2  14.9    0.4   0.2    0.5   0.3  114
 -136   17.2  14.9    0.4   0.2    0.5   0.3  114
 -135   17.2  14.9    0.4   0.2    0.5   0.3  114
 -134   17.2  14.9    0.4   0.2    0.5   0.3  114
 -133   17.2  14.9    0.4   0.2    0.5   0.3  114
 -132   17.2  15.0    0.4   0.2    0.5   0.3  114
 -131   17.2  15.0    0.4   0.2    0.5   0.3  114
 -130   17.3  15.0    0.4   0.2    0.5   0.3  114
 -129   17.3  15.0    0.4   0.2    0.5   0.3  114
 -128   17.3  15.0    0.4   0.2    0.5   0.3  114
 -127   17.3  15.0    0.4   0.2    0.5   0.3  114
 -126   17.3  15.0    0.4   0.2    0.5   0.3  114
 -125   17.3  15.1    0.4   0.2    0.5   0.3  114
 -124   17.3  15.1    0.4   0.2    0.5   0.3  114
 -123   17.4  15.1    0.4   0.2    0.5   0.3  114
 -122   17.4  15.1    0.4   0.2    0.5   0.3  114
 -121   17.4  15.1    0.4   0.2    0.5   0.3  114
 -120   17.4  15.2    0.4   0.2    0.5   0.3  114
 -119   17.4  15.2    0.4   0.2    0.5   0.3  114
 -118   17.5  15.2    0.4   0.2    0.5   0.3  114
 -117   17.5  15.2    0.4   0.2    0.5   0.3  114
 -116   17.5  15.2    0.4   0.2    0.5   0.3  114
 -115   17.5  15.3    0.4   0.2    0.5   0.3  114
 -114   17.5  15.3    0.4   0.2    0.5   0.3  114
 -113   17.6  15.3    0.4   0.2    0.5   0.3  114
 -112   17.6  15.3    0.4   0.2    0.5   0.3  114
 -111   17.6  15.4    0.4   0.2    0.5   0.3  114
 -110   17.6  15.4    0.4   0.2    0.5   0.3  114
 -109   17.6  15.4    0.4   0.2    0.5   0.3  114
 -108   17.7  15.5    0.4   0.2    0.5   0.3  114
 -107   17.7  15.5    0.4   0.2    0.5   0.3  114
 -106   17.7  15.5    0.4   0.2    0.5   0.3  114
 -105   17.7  15.6    0.4   0.2    0.5   0.3  114
 -104   17.8  15.6    0.4   0.2    0.5   0.3  114
 -103   17.8  15.6    0.4   0.2    0.5   0.3  114
 -102   17.8  15.7    0.4   0.2    0.5   0.3  114
 -101   17.9  15.7    0.4   0.2    0.5   0.3  114
 -100   17.9  15.7    0.4   0.2    0.5   0.3  114
  -99   17.9  15.8    0.4   0.2    0.5   0.3  114
  -98   17.9  15.8    0.4   0.2    0.5   0.3  114
  -97   18.0  15.8    0.4   0.2    0.5   0.3  114
  -96   18.0  15.9    0.4   0.2    0.5   0.3  114
  -95   18.0  15.9    0.4   0.2    0.5   0.3  114
  -94   18.1  16.0    0.4   0.2    0.5   0.3  114
  -93   18.1  16.0    0.4   0.2    0.5   0.3  114
  -92   18.1  16.0    0.4   0.2    0.5   0.3  114
  -91   18.2  16.1    0.4   0.2    0.5   0.3  114
  -90   18.2  16.1    0.4   0.2    0.5   0.3  114
  -89   18.2  16.2    0.4   0.2    0.5   0.3  114
  -88   18.3  16.2    0.4   0.2    0.5   0.3  114
  -87   18.3  16.2    0.4   0.2    0.5   0.3  114
  -86   18.3  16.3    0.4   0.2    0.5   0.3  114
  -85   18.4  16.3    0.4   0.2    0.5   0.3  114
  -84   18.4  16.4    0.4   0.2    0.5   0.3  114
  -83   18.4  16.4    0.4   0.2    0.5   0.3  114
  -82   18.5  16.4    0.4   0.2    0.5   0.3  114
  -81   18.5  16.5    0.4   0.2    0.5   0.3  114
  -80   18.6  16.5    0.4   0.2    0.5   0.3  114
  -79   18.6  16.6    0.4   0.2    0.5   0.3  114
  -78   18.6  16.6    0.4   0.2    0.5   0.3  114
  -77   18.7  16.6    0.4   0.2    0.5   0.3  114
  -76   18.7  16.7    0.4   0.2    0.5   0.3  114
  -75   18.7  16.7    0.4   0.2    0.5   0.3  114
  -74   18.8  16.7    0.4   0.2    0.5   0.3  114
  -73   18.8  16.8    0.4   0.2    0.5   0.3  114
  -72   18.8  16.8    0.4   0.2    0.5   0.3  114
  -71   18.9  16.9    0.4   0.2    0.5   0.3  114
  -70   18.9  16.9    0.4   0.2    0.5   0.3  114
  -69   19.0  16.9    0.4   0.2    0.5   0.3  114
  -68   19.0  17.0    0.4   0.2    0.5   0.3  114
  -67   19.0  17.0    0.4   0.2    0.5   0.3  114
  -66   19.1  17.0    0.4   0.2    0.5   0.3  114
  -65   19.1  17.1    0.4   0.2    0.5   0.3  114
  -64   19.1  17.1    0.4   0.2    0.5   0.3  114
  -63   19.2  17.1    0.4   0.2    0.5   0.3  114
  -62   19.2  17.2    0.4   0.2    0.5   0.3  114
  -61   19.2  17.2    0.4   0.2    0.5   0.3  114
  -60   19.3  17.2    0.4   0.2    0.5   0.3  114
  -59   19.3  17.3    0.4   0.2    0.5   0.3  114
  -58   19.3  17.3    0.4   0.2    0.5   0.3  114
  -57   19.4  17.3    0.4   0.2    0.5   0.3  114
  -56   19.4  17.3    0.4   0.2    0.5   0.3  114
  -55   19.4  17.4    0.4   0.2    0.5   0.3  114
  -54   19.5  17.4    0.4   0.2    0.5   0.3  114
  -53   19.5  17.4    0.4   0.2    0.5   0.3  114
  -52   19.5  17.4    0.4   0.2    0.5   0.3  114
  -51   19.5  17.5    0.4   0.2    0.5   0.3  114
  -50   19.6  17.5    0.4   0.2    0.5   0.3  114
  -49   19.6  17.5    0.4   0.2    0.5   0.3  114
  -48   19.6  17.5    0.4   0.2    0.5   0.3  114
  -47   19.7  17.6    0.4   0.2    0.5   0.3  114
  -46   19.7  17.6    0.4   0.2    0.5   0.3  114
  -45   19.7  17.6    0.4   0.2    0.5   0.3  114
  -44   19.7  17.6    0.4   0.2    0.5   0.3  114
  -43   19.8  17.6    0.4   0.2    0.5   0.3  114
  -42   19.8  17.7    0.4   0.2    0.5   0.3  114
  -41   19.8  17.7    0.4   0.2    0.5   0.3  114
  -40   19.8  17.7    0.4   0.2    0.5   0.3  114
  -39   19.9  17.7    0.4   0.2    0.5   0.3  114
  -38   19.9  17.7    0.4   0.2    0.5   0.3  114
  -37   19.9  17.8    0.4   0.2    0.5   0.3  114
  -36   19.9  17.8    0.4   0.2    0.5   0.3  114
  -35   19.9  17.8    0.4   0.2    0.5   0.3  114
  -34   20.0  17.8    0.4   0.2    0.5   0.3  114
  -33   20.0  17.8    0.4   0.2    0.5   0.3  114
  -32   20.0  17.8    0.4   0.2    0.5   0.3  114
  -31   20.0  17.8    0.4   0.2    0.5   0.3  114
  -30   20.1  17.9    0.4   0.2    0.5   0.3  114
  -29   20.1  17.9    0.4   0.2    0.5   0.3  114
  -28   20.1  17.9    0.4   0.2    0.5   0.3  114
  -27   20.1  17.9    0.4   0.2    0.5   0.3  114
  -26   20.1  17.9    0.4   0.2    0.5   0.3  114
  -25   20.1  17.9    0.4   0.2    0.5   0.3  114
  -24   20.2  17.9    0.4   0.2    0.5   0.3  114
  -23   20.2  17.9    0.4   0.2    0.5   0.3  114
  -22   20.2  18.0    0.4   0.2    0.5   0.3  114
  -21   20.2  18.0    0.4   0.2    0.5   0.3  114
  -20   20.2  18.0    0.4   0.2    0.5   0.3  114
  -19   20.3  18.0    0.4   0.2    0.5   0.3  114
  -18   20.3  18.0    0.4   0.2    0.5   0.3  114
  -17   20.3  18.0    0.4   0.2    0.5   0.3  114
  -16   20.3  18.0    0.4   0.2    0.5   0.3  114
  -15   20.3  18.1    0.4   0.2    0.5   0.3  114
  -14   20.4  18.1    0.4   0.2    0.5   0.3  114
  -13   20.4  18.1    0.4   0.2    0.5   0.3  114
  -12   20.4  18.1    0.4   0.2    0.5   0.3  114
  -11   20.4  18.1    0.4   0.2    0.5   0.3  114
  -10   20.4  18.1    0.4   0.2    0.5   0.3  114
   -9   20.4  18.1    0.4   0.2    0.5   0.3  114
   -8   20.5  18.2    0.4   0.2    0.5   0.3  114
   -7   20.5  18.2    0.4   0.2    0.5   0.3  114
   -6   20.5  18.2    0.4   0.2    0.5   0.3  114
   -5   20.5  18.2    0.4   0.2    0.5   0.3  114
   -4   20.6  18.2    0.4   0.2    0.5   0.3  114
   -3   20.6  18.3    0.4   0.2    0.5   0.3  114
   -2   20.6  18.3    0.4   0.2    0.5   0.3  114
   -1   20.6  18.3    0.4   0.2    0.5   0.3  114
    0   20.6  18.3    0.4   0.2    0.5   0.3  114
    1   20.7  18.3    0.4   0.2    0.5   0.3  114
    2   20.7  18.4    0.4   0.2    0.5   0.3  114
    3   20.7  18.4    0.4   0.2    0.5   0.3  114
    4   20.7  18.4    0.4   0.2    0.5   0.3  114
    5   20.8  18.4    0.4   0.2    0.5   0.3  114
    6   20.8  18.5    0.4   0.2    0.5   0.3  114
    7   20.8  18.5    0.4   0.2    0.5   0.3  114
    8   20.8  18.5    0.4   0.2    0.5   0.3  114
    9   20.8  18.5    0.4   0.2    0.5   0.3  114
   10   20.9  18.6    0.4   0.2    0.5   0.3  114
   11   20.9  18.6    0.4   0.2    0.5   0.3  114
   12   20.9  18.6    0.4   0.2    0.5   0.3  114
   13   20.9  18.7    0.4   0.2    0.5   0.3  114
   14   21.0  18.7    0.4   0.2    0.5   0.3  114
   15   21.0  18.7    0.4   0.2    0.5   0.3  114
   16   21.0  18.7    0.4   0.2    0.5   0.3  114
   17   21.0  18.8    0.4   0.2    0.5   0.3  114
   18   21.1  18.8    0.4   0.2    0.5   0.3  114
   19   21.1  18.8    0.4   0.2    0.5   0.3  114
   20   21.1  18.9    0.4   0.2    0.5   0.3  114
   21   21.1  18.9    0.4   0.2    0.5   0.3  114
   22   21.1  18.9    0.4   0.2    0.5   0.3  114
   23   21.2  18.9    0.4   0.2    0.5   0.3  114
   24   21.2  19.0    0.4   0.2    0.5   0.3  114
   25   21.2  19.0    0.4   0.2    0.5   0.3  114
   26   21.2  19.0    0.4   0.2    0.5   0.3  114
   27   21.3  19.0    0.4   0.2    0.5   0.3  114
   28   21.3  19.1    0.4   0.2    0.5   0.3  114
   29   21.3  19.1    0.4   0.2    0.5   0.3  114
   30   21.3  19.1    0.4   0.2    0.5   0.3  114
   31   21.3  19.1    0.4   0.2    0.5   0.3  114
   32   21.3  19.2    0.4   0.2    0.5   0.3  114
   33   21.4  19.2    0.4   0.2    0.5   0.3  114
   34   21.4  19.2    0.4   0.2    0.5   0.3  114
   35   21.4  19.2    0.4   0.2    0.5   0.3  114
   36   21.4  19.2    0.4   0.2    0.5   0.3  114
   37   21.4  19.3    0.4   0.2    0.5   0.3  114
   38   21.4  19.3    0.4   0.2    0.5   0.3  114
   39   21.4  19.3    0.4   0.2    0.5   0.3  114
   40   21.4  19.3    0.4   0.2    0.5   0.3  114
   41   21.5  19.3    0.4   0.2    0.5   0.3  114
   42   21.5  19.3    0.4   0.2    0.5   0.3  114
   43   21.5  19.3    0.4   0.2    0.5   0.3  114
   44   21.5  19.3    0.4   0.2    0.5   0.3  114
   45   21.5  19.3    0.4   0.2    0.5   0.3  114
   46   21.5  19.3    0.4   0.2    0.5   0.3  114
   47   21.5  19.3    0.4   0.2    0.5   0.3  114
   48   21.5  19.3    0.4   0.2    0.5   0.3  114
   49   21.5  19.3    0.4   0.2    0.5   0.3  114
   50   21.5  19.3    0.4   0.2    0.5   0.3  114
   51   21.5  19.3    0.4   0.2    0.5   0.3  114
   52   21.5  19.3    0.4   0.2    0.5   0.3  114
   53   21.4  19.3    0.4   0.2    0.5   0.3  114
   54   21.4  19.3    0.4   0.2    0.5   0.3  114
   55   21.4  19.3    0.4   0.2    0.5   0.3  114
   56   21.4  19.3    0.4   0.2    0.5   0.3  114
   57   21.4  19.2    0.4   0.2    0.5   0.3  114
   58   21.4  19.2    0.4   0.2    0.5   0.3  114
   59   21.4  19.2    0.4   0.2    0.5   0.3  114
   60   21.3  19.2    0.4   0.2    0.5   0.3  114
   61   21.3  19.2    0.4   0.2    0.5   0.3  114
   62   21.3  19.1    0.4   0.2    0.5   0.3  114
   63   21.3  19.1    0.4   0.2    0.5   0.3  114
   64   21.3  19.1    0.4   0.2    0.5   0.3  114
   65   21.2  19.1    0.4   0.2    0.5   0.3  114
   66   21.2  19.0    0.4   0.2    0.5   0.3  114
   67   21.2  19.0    0.4   0.2    0.5   0.3  114
   68   21.1  19.0    0.4   0.2    0.5   0.3  114
   69   21.1  18.9    0.4   0.2    0.5   0.3  114
   70   21.1  18.9    0.4   0.2    0.5   0.3  114
   71   21.0  18.9    0.4   0.2    0.5   0.3  114
   72   21.0  18.8    0.4   0.2    0.5   0.3  114
   73   21.0  18.8    0.4   0.2    0.5   0.3  114
   74   20.9  18.8    0.4   0.2    0.5   0.3  114
   75   20.9  18.7    0.4   0.2    0.5   0.3  114
   76   20.8  18.7    0.4   0.2    0.5   0.3  114
   77   20.8  18.6    0.4   0.2    0.5   0.3  114
   78   20.7  18.6    0.4   0.2    0.5   0.3  114
   79   20.7  18.5    0.4   0.2    0.5   0.3  114
   80   20.6  18.5    0.4   0.2    0.5   0.3  114
   81   20.6  18.5    0.4   0.2    0.5   0.3  114
   82   20.5  18.4    0.4   0.2    0.5   0.3  114
   83   20.5  18.4    0.4   0.2    0.5   0.3  114
   84   20.4  18.3    0.4   0.2    0.5   0.3  114
   85   20.4  18.3    0.4   0.2    0.5   0.3  114
   86   20.3  18.2    0.4   0.2    0.5   0.3  114
   87   20.3  18.2    0.4   0.2    0.5   0.3  114
   88   20.2  18.1    0.4   0.2    0.5   0.3  114
   89   20.1  18.1    0.4   0.2    0.5   0.3  114
   90   20.1  18.0    0.4   0.2    0.5   0.3  114
   91   20.0  18.0    0.4   0.2    0.5   0.3  114
   92   20.0  17.9    0.4   0.2    0.5   0.3  114
   93   19.9  17.9    0.4   0.2    0.5   0.3  114
   94   19.8  17.8    0.4   0.2    0.5   0.3  114
   95   19.8  17.8    0.4   0.2    0.5   0.3  114
   96   19.7  17.7    0.4   0.2    0.5   0.3  114
   97   19.6  17.6    0.4   0.2    0.5   0.3  114
   98   19.6  17.6    0.4   0.2    0.5   0.3  114
   99   19.5  17.5    0.4   0.2    0.5   0.3  114
  100   19.4  17.5    0.4   0.2    0.5   0.3  114
  101   19.4  17.4    0.4   0.2    0.5   0.3  114
  102   19.3  17.4    0.4   0.2    0.5   0.3  114
  103   19.2  17.3    0.4   0.2    0.5   0.3  114
  104   19.2  17.2    0.4   0.2    0.5   0.3  114
  105   19.1  17.2    0.4   0.2    0.5   0.3  114
  106   19.0  17.1    0.4   0.2    0.5   0.3  114
  107   19.0  17.1    0.4   0.2    0.5   0.3  114
  108   18.9  17.0    0.4   0.2    0.5   0.3  114
  109   18.8  16.9    0.5   0.2    0.5   0.3  114
  110   18.8  16.9    0.5   0.2    0.5   0.3  114
  111   18.7  16.8    0.5   0.2    0.6   0.3  114
  112   18.6  16.8    0.5   0.2    0.6   0.3  114
  113   18.6  16.7    0.5   0.2    0.6   0.3  114
  114   18.5  16.6    0.5   0.2    0.6   0.3  114
  115   18.4  16.6    0.5   0.2    0.6   0.3  114
  116   18.3  16.5    0.5   0.3    0.6   0.3  114
  117   18.3  16.5    0.5   0.3    0.6   0.3  114
  118   18.2  16.4    0.5   0.3    0.6   0.3  114
  119   18.1  16.3    0.5   0.3    0.6   0.3  114
  120   18.1  16.3    0.5   0.3    0.6   0.3  114
  121   18.0  16.2    0.5   0.3    0.6   0.3  114
  122   17.9  16.2    0.5   0.3    0.6   0.4  114
  123   17.9  16.1    0.5   0.4    0.6   0.4  114
  124   17.8  16.0    0.5   0.4    0.6   0.4  114
  125   17.7  16.0    0.5   0.4    0.6   0.4  114
  126   17.7  15.9    0.5   0.4    0.6   0.4  114
  127   17.6  15.9    0.5   0.4    0.6   0.4  114
  128   17.5  15.8    0.5   0.5    0.6   0.4  114
  129   17.5  15.8    0.5   0.5    0.6   0.4  114
  130   17.4  15.7    0.6   0.5    0.6   0.5  114
  131   17.4  15.7    0.6   0.5    0.6   0.5  114
  132   17.3  15.6    0.6   0.5    0.6   0.5  114
  133   17.2  15.6    0.6   0.6    0.6   0.5  114
  134   17.2  15.5    0.6   0.6    0.6   0.5  114
  135   17.1  15.5    0.6   0.6    0.6   0.5  114
  136   17.0  15.4    0.6   0.6    0.6   0.5  114
  137   17.0  15.4    0.6   0.6    0.6   0.5  114
  138   16.9  15.3    0.6   0.6    0.6   0.6  114
  139   16.9  15.3    0.6   0.7    0.6   0.6  114
  140   16.8  15.3    0.6   0.7    0.7   0.6  114
  141   16.8  15.2    0.6   0.7    0.7   0.6  114
  142   16.7  15.2    0.6   0.7    0.7   0.6  114
  143   16.7  15.2    0.6   0.7    0.7   0.6  114
  144   16.6  15.1    0.6   0.7    0.7   0.6  114
  145   16.6  15.1    0.6   0.7    0.7   0.6  114
  146   16.5  15.1    0.6   0.7    0.7   0.6  114
  147   16.5  15.0    0.6   0.7    0.7   0.6  114
  148   16.4  15.0    0.6   0.7    0.7   0.6  114
  149   16.4  15.0    0.6   0.7    0.7   0.7  114
  150   16.3  15.0    0.6   0.8    0.7   0.7  114
  151   16.3  14.9    0.6   0.8    0.7   0.7  114
  152   16.2  14.9    0.6   0.8    0.7   0.7  114
  153   16.2  14.9    0.6   0.8    0.7   0.7  114
  154   16.1  14.9    0.6   0.8    0.7   0.7  114
  155   16.1  14.9    0.6   0.8    0.7   0.7  114
  156   16.1  14.9    0.6   0.8    0.7   0.7  114
  157   16.0  14.9    0.6   0.8    0.7   0.7  114
  158   16.0  14.9    0.6   0.8    0.7   0.7  114
  159   16.0  14.8    0.6   0.8    0.7   0.7  114
  160   15.9  14.8    0.6   0.8    0.7   0.7  114
  161   15.9  14.8    0.6   0.8    0.7   0.7  114
  162   15.8  14.8    0.6   0.8    0.7   0.7  114
  163   15.8  14.8    0.6   0.8    0.7   0.7  114
  164   15.8  14.8    0.6   0.8    0.7   0.7  114
  165   15.7  14.8    0.6   0.8    0.7   0.7  114
  166   15.7  14.8    0.6   0.8    0.7   0.7  114
  167   15.7  14.8    0.6   0.8    0.7   0.7  114
  168   15.7  14.8    0.6   0.8    0.7   0.7  114
  169   15.6  14.8    0.6   0.8    0.7   0.7  114
  170   15.6  14.8    0.6   0.8    0.7   0.7  114
  171   15.6  14.9    0.6   0.8    0.7   0.7  114
  172   15.6  14.9    0.6   0.8    0.7   0.7  114
  173   15.5  14.9    0.6   0.8    0.7   0.7  114
  174   15.5  14.9    0.6   0.8    0.7   0.7  114
  175   15.5  14.9    0.6   0.8    0.7   0.7  114
  176   15.5  14.9    0.6   0.8    0.7   0.7  114
  177   15.4  14.9    0.6   0.8    0.7   0.7  114
  178   15.4  14.9    0.6   0.8    0.7   0.7  114
  179   15.4  14.9    0.6   0.8    0.7   0.7  114
  180   15.4  14.9    0.6   0.8    0.7   0.7  114
  181   15.4  14.9    0.6   0.8    0.7   0.7  114
  182   15.4  14.9    0.6   0.8    0.7   0.7  114
  183   15.3  14.9    0.6   0.8    0.7   0.7  114
  184   15.3  15.0    0.6   0.8    0.7   0.7  114
  185   15.3  15.0    0.6   0.8    0.7   0.7  114
  186   15.3  15.0    0.6   0.8    0.7   0.7  114
  187   15.3  15.0    0.6   0.8    0.7   0.7  114
  188   15.3  15.0    0.6   0.8    0.7   0.7  114
  189   15.3  15.0    0.6   0.8    0.7   0.7  114
  190   15.2  15.0    0.6   0.8    0.7   0.7  114
  191   15.2  15.0    0.6   0.8    0.7   0.7  114
  192   15.2  15.0    0.6   0.8    0.7   0.7  114
  193   15.2  15.0    0.6   0.8    0.7   0.7  114
  194   15.2  15.0    0.6   0.8    0.7   0.7  114
  195   15.2  15.0    0.6   0.8    0.7   0.7  114
  196   15.2  15.0    0.6   0.8    0.7   0.7  114
  197   15.2  15.0    0.6   0.8    0.7   0.7  114
  198   15.2  15.0    0.7   0.8    0.7   0.7  114
  199   15.2  15.0    0.7   0.8    0.7   0.7  114
  200   15.1  15.0    0.7   0.8    0.7   0.7  114
  201   15.1  15.0    0.7   0.8    0.7   0.7  114
  202   15.1  15.0    0.7   0.8    0.7   0.7  114
  203   15.1  15.0    0.7   0.8    0.7   0.7  114
  204   15.1  15.0    0.7   0.8    0.7   0.7  114
  205   15.1  15.0    0.7   0.8    0.7   0.7  114
  206   15.1  15.0    0.7   0.8    0.7   0.7  114
  207   15.1  15.0    0.7   0.8    0.7   0.7  114
  208   15.1  15.0    0.7   0.8    0.7   0.7  114
  209   15.1  15.0    0.7   0.8    0.7   0.7  114
  210   15.1  15.0    0.7   0.8    0.7   0.7  114
  211   15.1  15.0    0.7   0.8    0.7   0.7  114
  212   15.1  15.0    0.7   0.8    0.7   0.7  114
  213   15.1  15.0    0.7   0.8    0.7   0.7  114
  214   15.1  15.0    0.7   0.8    0.7   0.7  114
  215   15.1  15.0    0.7   0.8    0.7   0.7  114
  216   15.1  15.0    0.7   0.8    0.7   0.7  114
  217   15.1  14.9    0.7   0.8    0.7   0.7  114
  218   15.1  14.9    0.7   0.8    0.7   0.7  114
  219   15.1  14.9    0.7   0.8    0.7   0.7  114
  220   15.1  14.9    0.7   0.8    0.7   0.7  114
  221   15.1  14.9    0.7   0.7    0.7   0.7  114
  222   15.0  14.9    0.7   0.7    0.7   0.7  114
  223   15.0  14.9    0.7   0.7    0.7   0.7  114
  224   15.0  14.8    0.7   0.7    0.7   0.7  114
  225   15.0  14.8    0.7   0.7    0.7   0.7  114
  226   15.0  14.8    0.7   0.7    0.8   0.7  114
  227   15.0  14.8    0.7   0.7    0.8   0.7  114
  228   15.0  14.8    0.7   0.7    0.8   0.7  114
  229   15.0  14.8    0.7   0.7    0.8   0.7  114
  230   15.0  14.7    0.7   0.7    0.8   0.7  114
  231   15.0  14.7    0.7   0.7    0.8   0.7  114
  232   15.0  14.7    0.7   0.7    0.8   0.7  114
  233   15.0  14.7    0.7   0.7    0.8   0.7  114
  234   15.0  14.7    0.7   0.7    0.8   0.7  114
  235   15.0  14.6    0.7   0.7    0.8   0.7  114
  236   15.0  14.6    0.7   0.7    0.8   0.7  114
  237   15.0  14.6    0.7   0.7    0.8   0.7  114
  238   15.0  14.6    0.7   0.7    0.8   0.7  114
  239   14.9  14.5    0.7   0.7    0.8   0.7  114
  240   14.9  14.5    0.7   0.7    0.8   0.7  114
  241   14.9  14.5    0.7   0.8    0.8   0.7  114
  242   14.9  14.5    0.8   0.8    0.8   0.7  114
  243   14.9  14.5    0.8   0.8    0.8   0.7  114
  244   14.9  14.4    0.8   0.8    0.9   0.8  114
  245   14.9  14.4    0.8   0.9    0.9   0.8  114
  246   14.9  14.4    0.8   0.9    0.9   0.8  114
  247   14.9  14.4    0.8   1.0    0.9   0.8  114
  248   14.8  14.3    0.8   1.0    0.9   0.9  114
  249   14.8  14.3    0.8   1.1    0.9   1.0  114
  250   14.8  14.3    0.8   1.1    0.9   1.0  114
  251   14.8  14.3    0.8   1.2    0.9   1.1  114
  252   14.8  14.3    0.8   1.2    0.9   1.1  114
  253   14.8  14.2    0.8   1.3    0.9   1.2  114
  254   14.8  14.2    0.9   1.3    1.0   1.3  114
  255   14.7  14.2    0.9   1.4    1.0   1.3  114
  256   14.7  14.2    0.9   1.4    1.0   1.4  114
  257   14.7  14.2    0.9   1.5    1.0   1.4  114
  258   14.7  14.1    0.9   1.5    1.0   1.4  114
  259   14.7  14.1    0.9   1.5    1.0   1.5  114
  260   14.6  14.1    0.9   1.5    1.0   1.5  114
  261   14.6  14.1    0.9   1.6    1.0   1.5  114
  262   14.6  14.0    0.9   1.6    1.0   1.6  114
  263   14.6  14.0    0.9   1.6    1.0   1.6  114
  264   14.6  14.0    0.9   1.6    1.0   1.6  114
  265   14.5  14.0    0.9   1.6    1.0   1.6  114
  266   14.5  14.0    0.9   1.6    1.0   1.6  114
  267   14.5  14.0    1.0   1.7    1.1   1.6  114
  268   14.5  13.9    1.0   1.7    1.1   1.6  114
  269   14.4  13.9    1.0   1.7    1.1   1.7  114
  270   14.4  13.9    1.0   1.7    1.1   1.7  114
  271   14.4  13.9    1.0   1.7    1.1   1.7  114
  272   14.4  13.9    1.0   1.7    1.1   1.7  114
  273   14.4  13.8    1.0   1.7    1.1   1.7  114
  274   14.3  13.8    1.0   1.7    1.1   1.7  114
  275   14.3  13.8    1.0   1.8    1.1   1.8  114
  276   14.3  13.8    1.0   1.8    1.1   1.8  114
  277   14.3  13.8    1.0   1.8    1.1   1.8  114
  278   14.2  13.8    1.0   1.8    1.1   1.8  114
  279   14.2  13.7    1.0   1.9    1.1   1.8  114
  280   14.2  13.7    1.0   1.9    1.2   1.8  114
  281   14.2  13.7    1.0   1.9    1.2   1.8  114
  282   14.1  13.7    1.1   1.9    1.2   1.8  114
  283   14.1  13.7    1.1   1.9    1.2   1.8  114
  284   14.1  13.7    1.1   2.0    1.2   1.8  114
  285   14.0  13.7    1.1   2.0    1.2   1.8  114
  286   14.0  13.6    1.1   2.0    1.2   1.8  114
  287   14.0  13.6    1.1   2.0    1.2   1.8  114
  288   14.0  13.6    1.1   2.0    1.2   1.8  114
  289   14.0  13.6    1.1   2.0    1.2   1.8  114
  290   13.9  13.6    1.1   2.0    1.2   1.8  114
  291   13.9  13.6    1.2   2.0    1.2   1.8  114
  292   13.9  13.6    1.2   2.0    1.2   1.8  114
  293   13.9  13.6    1.2   2.0    1.2   1.8  114
  294   13.8  13.6    1.2   2.0    1.3   1.8  114
  295   13.8  13.6    1.2   2.0    1.3   1.9  114
  296   13.8  13.6    1.2   2.0    1.3   1.9  114
  297   13.8  13.5    1.2   2.0    1.3   2.0  114
  298   13.7  13.5    1.2   2.0    1.4   2.1  114
  299   13.7  13.5    1.2   2.0    1.4   2.1  114
  300   13.7  13.5    1.3   2.0    1.4   2.2  114
  301   13.7  13.5    1.3   2.0    1.4   2.2  114
  302   13.7  13.5    1.3   2.0    1.4   2.2  114
  303   13.6  13.5    1.3   2.0    1.4   2.3  114
  304   13.6  13.5    1.3   2.0    1.4   2.3  114
  305   13.6  13.5    1.3   2.0    1.4   2.3  114
  306   13.6  13.5    1.3   2.0    1.5   2.2  114
  307   13.6  13.5    1.3   2.0    1.5   2.2  114
  308   13.6  13.5    1.3   2.0    1.5   2.2  114
  309   13.5  13.5    1.3   2.0    1.5   2.2  114
  310   13.5  13.5    1.3   2.0    1.5   2.1  114
  311   13.5  13.5    1.3   1.9    1.5   2.2  114
  312   13.5  13.5    1.3   1.9    1.5   2.2  114
  313   13.5  13.5    1.3   1.9    1.5   2.2  114
  314   13.5  13.5    1.3   1.9    1.5   2.2  114
  315   13.5  13.5    1.3   1.9    1.5   2.2  114
  316   13.5  13.5    1.3   1.9    1.5   2.3  114
  317   13.5  13.5    1.3   1.9    1.6   2.3  114
  318   13.4  13.5    1.3   1.9    1.6   2.3  114
  319   13.4  13.5    1.3   1.9    1.6   2.3  114
  320   13.4  13.5    1.3   1.9    1.6   2.3  114
  321   13.4  13.5    1.3   1.9    1.6   2.3  114
  322   13.4  13.5    1.4   1.9    1.6   2.3  114
  323   13.4  13.5    1.4   1.9    1.6   2.3  114
  324   13.4  13.5    1.4   1.9    1.6   2.4  114
  325   13.4  13.5    1.4   1.9    1.7   2.4  114
  326   13.4  13.5    1.4   1.9    1.7   2.5  114
  327   13.4  13.5    1.4   1.9    1.7   2.5  114
  328   13.4  13.5    1.4   2.0    1.7   2.5  114
  329   13.4  13.5    1.4   2.0    1.7   2.6  114
  330   13.4  13.5    1.4   2.0    1.7   2.6  114
  331   13.4  13.5    1.4   2.0    1.7   2.6  114
  332   13.4  13.5    1.4   2.0    1.7   2.6  114
  333   13.4  13.5    1.4   2.0    1.7   2.6  114
  334   13.4  13.5    1.4   2.0    1.7   2.6  114
  335   13.4  13.5    1.4   2.1    1.7   2.6  114
  336   13.4  13.5    1.4   2.1    1.7   2.5  114
  337   13.4  13.5    1.4   2.1    1.7   2.5  114
  338   13.4  13.5    1.4   2.1    1.7   2.4  114
  339   13.4  13.5    1.4   2.1    1.7   2.4  114
  340   13.4  13.5    1.4   2.0    1.7   2.3  114
  341   13.4  13.5    1.4   2.0    1.7   2.3  114
  342   13.4  13.5    1.4   2.0    1.7   2.2  114
  343   13.4  13.5    1.4   2.0    1.7   2.2  114
  344   13.4  13.5    1.4   2.0    1.7   2.1  114
  345   13.4  13.5    1.4   1.9    1.7   2.1  114
  346   13.4  13.5    1.4   1.9    1.7   2.1  114
  347   13.4  13.5    1.4   1.9    1.7   2.1  114
  348   13.4  13.5    1.4   1.9    1.7   2.2  114
  349   13.4  13.5    1.4   1.8    1.7   2.2  114
  350   13.4  13.4    1.4   1.8    1.8   2.3  114
  351   13.4  13.4    1.4   1.8    1.8   2.4  114
  352   13.4  13.4    1.4   1.8    1.8   2.4  114
  353   13.4  13.4    1.4   1.8    1.8   2.4  114
  354   13.4  13.4    1.5   1.8    1.8   2.5  114
  355   13.4  13.4    1.5   1.8    1.9   2.5  114
  356   13.4  13.4    1.5   1.9    1.9   2.5  114
  357   13.4  13.4    1.5   1.9    1.9   2.4  114
  358   13.4  13.4    1.5   1.9    1.9   2.4  114
  359   13.3  13.4    1.5   2.0    1.9   2.4  114
  360   13.3  13.4    1.5   2.0    1.9   2.3  114
  361   13.3  13.4    1.5   2.0    1.9   2.3  114
  362   13.3  13.4    1.5   2.0    1.9   2.3  114
  363   13.3  13.3    1.5   2.1    1.9   2.3  114
  364   13.3  13.3    1.5   2.1    1.9   2.3  114
  365   13.3  13.3    1.6   2.1    1.9   2.3  114
  366   13.3  13.3    1.6   2.1    1.9   2.3  114
  367   13.3  13.3    1.6   2.1    1.9   2.3  114
  368   13.3  13.3    1.6   2.2    1.9   2.3  114
  369   13.3  13.3    1.6   2.2    2.0   2.4  114
  370   13.3  13.3    1.6   2.2    2.0   2.4  114
  371   13.3  13.3    1.6   2.2    2.0   2.4  114
  372   13.3  13.3    1.6   2.2    2.0   2.5  114
  373   13.3  13.3    1.6   2.2    2.0   2.5  114
  374   13.3  13.3    1.6   2.1    2.0   2.5  114
  375   13.3  13.2    1.6   2.1    2.0   2.5  114
  376   13.3  13.2    1.6   2.1    2.0   2.5  114
  377   13.3  13.2    1.6   2.1    2.0   2.4  114
  378   13.3  13.2    1.6   2.0    2.0   2.4  114
  379   13.2  13.2    1.6   2.0    2.0   2.3  114
  380   13.2  13.2    1.6   2.0    2.0   2.3  114
  381   13.2  13.2    1.6   1.9    2.0   2.2  114
  382   13.2  13.2    1.6   1.9    1.9   2.2  114
  383   13.2  13.2    1.6   1.9    1.9   2.1  114
  384   13.2  13.2    1.6   1.8    1.9   2.0  114
  385   13.2  13.2    1.6   1.8    1.9   2.0  114
  386   13.2  13.1    1.6   1.7    1.9   2.0  114
  387   13.2  13.1    1.6   1.7    1.9   2.0  114
  388   13.1  13.1    1.6   1.6    1.9   2.0  114
  389   13.1  13.1    1.6   1.6    1.9   2.0  114
  390   13.1  13.1    1.6   1.6    1.9   2.0  114
  391   13.1  13.1    1.6   1.5    1.9   2.0  114
  392   13.1  13.1    1.6   1.5    1.9   2.0  114
  393   13.1  13.1    1.6   1.5    1.9   2.0  114
  394   13.1  13.1    1.6   1.5    1.9   1.9  114
  395   13.1  13.1    1.6   1.5    1.9   1.9  114
  396   13.0  13.0    1.6   1.5    1.9   1.9  114
  397   13.0  13.0    1.6   1.5    1.9   1.9  114
  398   13.0  13.0    1.6   1.5    1.9   1.9  114
  399   13.0  13.0    1.6   1.5    2.0   2.0  114
  400   13.0  13.0    1.6   1.5    2.0   2.0  114
  401   13.0  13.0    1.6   1.5    2.0   2.0  114
  402   13.0  13.0    1.6   1.5    2.0   2.0  114
  403   12.9  13.0    1.6   1.5    2.0   2.0  114
  404   12.9  13.0    1.6   1.5    2.0   2.0  114
  405   12.9  13.0    1.6   1.5    2.0   2.0  114
  406   12.9  13.0    1.6   1.5    2.0   1.9  114
  407   12.9  12.9    1.6   1.5    2.0   1.9  114
  408   12.9  12.9    1.6   1.4    2.0   1.9  114
  409   12.8  12.9    1.6   1.4    2.0   1.8  114
  410   12.8  12.9    1.6   1.4    1.9   1.8  114
  411   12.8  12.9    1.6   1.4    1.9   1.7  114
  412   12.8  12.9    1.6   1.4    1.9   1.7  114
  413   12.8  12.9    1.6   1.3    1.9   1.6  114
  414   12.8  12.9    1.6   1.3    1.9   1.6  114
  415   12.8  12.9    1.6   1.3    1.9   1.6  114
  416   12.7  12.9    1.5   1.3    1.9   1.6  114
  417   12.7  12.9    1.5   1.2    1.9   1.6  114
  418   12.7  12.9    1.5   1.2    1.9   1.6  114
  419   12.7  12.8    1.5   1.2    1.9   1.5  114
  420   12.7  12.8    1.5   1.2    1.9   1.5  114
  421   12.7  12.8    1.5   1.2    1.9   1.6  114
  422   12.7  12.8    1.5   1.2    1.9   1.6  114
  423   12.6  12.8    1.5   1.2    1.9   1.6  114
  424   12.6  12.8    1.5   1.2    1.9   1.6  114
  425   12.6  12.8    1.5   1.2    2.0   1.6  114
  426   12.6  12.8    1.5   1.2    2.0   1.6  114
  427   12.6  12.8    1.5   1.2    2.0   1.6  114
  428   12.6  12.8    1.5   1.2    2.0   1.6  114
  429   12.6  12.8    1.5   1.2    2.0   1.6  114
  430   12.6  12.8    1.5   1.2    2.0   1.6  114
  431   12.5  12.8    1.5   1.3    2.0   1.6  114
  432   12.5  12.7    1.5   1.3    2.0   1.6  114
  433   12.5  12.7    1.5   1.3    2.0   1.6  114
  434   12.5  12.7    1.5   1.3    2.0   1.6  114
  435   12.5  12.7    1.5   1.3    2.0   1.6  114
  436   12.5  12.7    1.5   1.3    2.0   1.6  114
  437   12.5  12.7    1.5   1.3    2.0   1.6  114
  438   12.5  12.7    1.6   1.3    2.0   1.6  114
  439   12.5  12.7    1.6   1.3    2.0   1.6  114
  440   12.5  12.7    1.6   1.3    2.0   1.5  114
  441   12.5  12.7    1.6   1.3    2.0   1.5  114
  442   12.5  12.7    1.6   1.3    2.0   1.5  114
  443   12.5  12.7    1.6   1.3    2.0   1.5  114
  444   12.5  12.7    1.6   1.3    2.0   1.5  114
  445   12.4  12.7    1.6   1.3    2.0   1.5  114
  446   12.4  12.6    1.6   1.3    2.0   1.5  114
  447   12.4  12.6    1.6   1.3    2.0   1.5  114
  448   12.4  12.6    1.6   1.3    2.0   1.5  114
  449   12.4  12.6    1.6   1.3    2.0   1.5  114
  450   12.4  12.6    1.6   1.3    2.0   1.5  114
  451   12.4  12.6    1.6   1.3    2.0   1.5  114
  452   12.4  12.6    1.6   1.3    2.0   1.5  114
  453   12.4  12.6    1.6   1.3    2.0   1.5  114
  454   12.4  12.6    1.6   1.3    2.0   1.5  114
  455   12.4  12.6    1.7   1.3    2.1   1.6  114
  456   12.4  12.5    1.7   1.3    2.1   1.6  114
  457   12.4  12.5    1.7   1.3    2.1   1.6  114
  458   12.4  12.5    1.7   1.3    2.1   1.6  114
  459   12.4  12.5    1.7   1.3    2.1   1.6  114
  460   12.4  12.5    1.7   1.3    2.1   1.6  114
  461   12.4  12.5    1.7   1.3    2.1   1.6  114
  462   12.4  12.5    1.7   1.3    2.1   1.6  114
  463   12.4  12.5    1.7   1.3    2.1   1.6  114
  464   12.5  12.4    1.7   1.3    2.1   1.6  114
  465   12.5  12.4    1.7   1.3    2.1   1.6  114
  466   12.5  12.4    1.7   1.3    2.1   1.6  114
  467   12.5  12.4    1.8   1.3    2.1   1.6  114
  468   12.5  12.4    1.8   1.3    2.1   1.6  114
  469   12.5  12.4    1.8   1.4    2.1   1.6  114
  470   12.5  12.4    1.8   1.4    2.1   1.6  114
  471   12.5  12.3    1.8   1.4    2.1   1.6  114
  472   12.5  12.3    1.8   1.4    2.1   1.6  114
  473   12.5  12.3    1.8   1.4    2.1   1.6  114
  474   12.5  12.3    1.8   1.4    2.1   1.6  114
  475   12.5  12.3    1.8   1.4    2.1   1.6  114
  476   12.5  12.3    1.8   1.4    2.1   1.6  114
  477   12.5  12.2    1.9   1.4    2.1   1.6  114
  478   12.5  12.2    1.9   1.4    2.1   1.6  114
  479   12.5  12.2    1.9   1.4    2.1   1.6  114
  480   12.5  12.2    1.9   1.4    2.1   1.6  114
  481   12.5  12.2    1.9   1.4    2.1   1.6  114
  482   12.5  12.1    1.9   1.4    2.1   1.6  114
  483   12.5  12.1    1.9   1.4    2.1   1.6  114
  484   12.5  12.1    1.9   1.4    2.1   1.6  114
  485   12.5  12.1    1.9   1.4    2.1   1.6  114
  486   12.5  12.1    1.9   1.4    2.1   1.6  114
  487   12.5  12.0    1.9   1.4    2.1   1.6  114
  488   12.5  12.0    1.9   1.4    2.1   1.6  114
  489   12.5  12.0    1.9   1.4    2.1   1.6  114
  490   12.6  12.0    1.9   1.4    2.1   1.6  114
  491   12.6  12.0    1.9   1.4    2.2   1.6  114
  492   12.6  12.0    1.9   1.4    2.2   1.6  114
  493   12.6  11.9    1.9   1.5    2.2   1.6  114
  494   12.6  11.9    1.9   1.5    2.2   1.6  114
  495   12.6  11.9    1.9   1.5    2.2   1.6  114
  496   12.6  11.9    1.9   1.5    2.2   1.6  114
  497   12.6  11.9    1.9   1.5    2.2   1.6  114
  498   12.6  11.9    1.9   1.5    2.2   1.6  114
  499   12.6  11.9    1.9   1.5    2.2   1.6  114
  500   12.6  11.8    1.9   1.5    2.2   1.6  114
  501   12.6  11.8    1.9   1.5    2.2   1.6  114
  502   12.6  11.8    1.9   1.5    2.2   1.6  114
  503   12.5  11.8    1.9   1.5    2.2   1.6  114
  504   12.5  11.8    1.9   1.5    2.2   1.5  114
  505   12.5  11.8    1.9   1.4    2.2   1.5  114
  506   12.5  11.8    1.9   1.4    2.2   1.5  114
  507   12.5  11.8    1.9   1.4    2.2   1.5  114
  508   12.5  11.8    1.9   1.4    2.2   1.5  114
  509   12.5  11.7    1.9   1.4    2.2   1.5  114
  510   12.5  11.7    1.9   1.4    2.2   1.5  114
  511   12.5  11.7    1.9   1.4    2.2   1.5  114
  512   12.5  11.7    1.9   1.4    2.2   1.6  114
  513   12.5  11.7    1.9   1.4    2.2   1.6  114
  514   12.5  11.7    1.9   1.4    2.2   1.6  114
  515   12.5  11.7    1.9   1.4    2.2   1.6  114
  516   12.5  11.7    1.9   1.4    2.2   1.6  114
  517   12.5  11.7    1.9   1.4    2.3   1.6  114
  518   12.5  11.7    1.9   1.4    2.3   1.6  114
  519   12.5  11.7    1.9   1.4    2.3   1.6  114
  520   12.5  11.7    1.9   1.4    2.3   1.6  114
  521   12.5  11.7    1.9   1.4    2.3   1.6  114
  522   12.5  11.7    1.9   1.4    2.3   1.6  114
  523   12.4  11.7    1.9   1.4    2.3   1.6  114
  524   12.4  11.7    1.9   1.4    2.3   1.6  114
  525   12.4  11.7    1.9   1.4    2.3   1.6  114
  526   12.4  11.7    1.9   1.4    2.3   1.6  114
  527   12.4  11.7    1.9   1.4    2.3   1.5  114
  528   12.4  11.7    1.9   1.4    2.3   1.5  114
  529   12.4  11.7    1.9   1.4    2.3   1.5  114
  530   12.4  11.7    1.9   1.4    2.3   1.5  114
  531   12.4  11.7    1.9   1.4    2.3   1.5  114
  532   12.4  11.7    1.9   1.4    2.3   1.5  114
  533   12.4  11.7    1.9   1.4    2.3   1.5  114
  534   12.4  11.7    1.9   1.4    2.3   1.5  114
  535   12.4  11.8    1.9   1.3    2.3   1.5  114
  536   12.4  11.8    1.9   1.3    2.3   1.5  114
  537   12.4  11.8    1.9   1.3    2.3   1.5  114
  538   12.4  11.8    1.9   1.3    2.3   1.5  114
  539   12.3  11.8    1.9   1.3    2.3   1.5  114
  540   12.3  11.8    1.9   1.3    2.3   1.5  114
  541   12.3  11.8    1.9   1.3    2.3   1.5  114
  542   12.3  11.8    1.9   1.3    2.3   1.5  114
  543   12.3  11.8    1.9   1.3    2.3   1.5  114
  544   12.3  11.8    1.9   1.3    2.3   1.5  114
  545   12.3  11.9    1.9   1.3    2.3   1.5  114
  546   12.3  11.9    2.0   1.3    2.3   1.5  114
  547   12.3  11.9    2.0   1.4    2.3   1.5  114
  548   12.3  11.9    2.0   1.4    2.3   1.5  114
  549   12.3  11.9    2.0   1.4    2.3   1.5  114
  550   12.3  11.9    2.0   1.4    2.3   1.5  114
  551   12.3  11.9    2.0   1.4    2.3   1.5  114
  552   12.3  11.9    2.0   1.4    2.3   1.5  114
  553   12.3  12.0    2.0   1.4    2.3   1.5  114
  554   12.3  12.0    2.0   1.4    2.3   1.5  114
  555   12.3  12.0    2.0   1.5    2.3   1.5  114
  556   12.3  12.0    2.0   1.5    2.3   1.5  114
  557   12.3  12.0    2.0   1.5    2.3   1.5  114
  558   12.3  12.0    2.0   1.5    2.3   1.5  114
  559   12.3  12.0    2.0   1.5    2.3   1.5  114
  560   12.3  12.1    2.0   1.5    2.3   1.5  114
  561   12.4  12.1    2.0   1.5    2.3   1.5  114
  562   12.4  12.1    2.0   1.6    2.3   1.6  114
  563   12.4  12.1    2.0   1.6    2.3   1.6  114
  564   12.4  12.1    2.0   1.6    2.3   1.6  114
  565   12.4  12.1    2.0   1.6    2.4   1.6  114
  566   12.4  12.2    2.0   1.6    2.4   1.6  114
  567   12.4  12.2    2.0   1.6    2.4   1.6  114
  568   12.4  12.2    2.0   1.6    2.4   1.6  114
  569   12.4  12.2    2.0   1.5    2.4   1.6  114
  570   12.4  12.2    2.0   1.5    2.4   1.5  114
  571   12.4  12.2    2.0   1.5    2.4   1.5  114
  572   12.4  12.3    2.0   1.5    2.4   1.5  114
  573   12.4  12.3    2.0   1.5    2.4   1.5  114
  574   12.4  12.3    2.0   1.5    2.4   1.5  114
  575   12.5  12.3    2.0   1.5    2.4   1.5  114
  576   12.5  12.3    2.0   1.5    2.4   1.5  114
  577   12.5  12.3    2.0   1.4    2.4   1.5  114
  578   12.5  12.4    2.0   1.4    2.4   1.5  114
  579   12.5  12.4    2.0   1.4    2.4   1.5  114
  580   12.5  12.4    2.0   1.4    2.4   1.5  114
  581   12.5  12.4    2.0   1.4    2.4   1.5  114
  582   12.5  12.4    2.0   1.4    2.4   1.6  114
  583   12.5  12.4    2.0   1.4    2.4   1.6  114
  584   12.5  12.4    2.0   1.4    2.4   1.6  114
  585   12.5  12.5    2.0   1.4    2.5   1.6  114
  586   12.6  12.5    2.0   1.4    2.5   1.6  114
  587   12.6  12.5    2.0   1.4    2.5   1.6  114
  588   12.6  12.5    2.0   1.4    2.5   1.6  114
  589   12.6  12.5    2.0   1.4    2.5   1.6  114
  590   12.6  12.5    2.1   1.5    2.5   1.5  114
  591   12.6  12.5    2.1   1.5    2.4   1.5  114
  592   12.6  12.6    2.1   1.6    2.4   1.5  114
  593   12.6  12.6    2.1   1.7    2.4   1.4  114
  594   12.6  12.6    2.1   1.8    2.4   1.4  114
  595   12.6  12.6    2.1   1.9    2.5   1.5  114
  596   12.6  12.6    2.1   2.0    2.5   1.5  114
  597   12.6  12.6    2.1   2.1    2.5   1.6  114
  598   12.7  12.6    2.2   2.2    2.5   1.7  114
  599   12.7  12.6    2.2   2.2    2.5   1.8  114
  600   12.7  12.7    2.2   2.3    2.6   1.9  114
  601   12.7  12.7    2.2   2.4    2.6   2.1  114
  602   12.7  12.7    2.2   2.5    2.6   2.2  114
  603   12.7  12.7    2.2   2.5    2.6   2.3  114
  604   12.7  12.7    2.2   2.6    2.6   2.3  114
  605   12.7  12.7    2.2   2.6    2.6   2.4  114
  606   12.7  12.7    2.2   2.6    2.6   2.4  114
  607   12.7  12.7    2.2   2.6    2.6   2.5  114
  608   12.7  12.7    2.2   2.6    2.6   2.5  114
  609   12.7  12.7    2.2   2.6    2.6   2.5  114
  610   12.7  12.7    2.2   2.6    2.6   2.5  114
  611   12.7  12.7    2.2   2.6    2.6   2.5  114
  612   12.7  12.7    2.2   2.6    2.6   2.4  114
  613   12.8  12.8    2.2   2.6    2.6   2.4  114
  614   12.8  12.8    2.2   2.6    2.6   2.4  114
  615   12.8  12.8    2.2   2.5    2.6   2.3  114
  616   12.8  12.8    2.2   2.5    2.6   2.3  114
  617   12.8  12.8    2.2   2.5    2.6   2.3  114
  618   12.8  12.8    2.2   2.5    2.6   2.3  114
  619   12.8  12.8    2.2   2.5    2.6   2.3  114
  620   12.8  12.8    2.2   2.5    2.6   2.3  114
  621   12.8  12.8    2.2   2.5    2.6   2.3  114
  622   12.8  12.8    2.2   2.5    2.6   2.3  114
  623   12.8  12.8    2.2   2.5    2.6   2.3  114
  624   12.8  12.8    2.2   2.5    2.6   2.3  114
  625   12.8  12.8    2.2   2.5    2.6   2.3  114
  626   12.8  12.8    2.2   2.6    2.7   2.3  114
  627   12.8  12.8    2.2   2.6    2.7   2.3  114
  628   12.8  12.8    2.2   2.6    2.7   2.4  114
  629   12.8  12.8    2.2   2.6    2.7   2.3  114
  630   12.8  12.8    2.2   2.5    2.7   2.3  114
  631   12.8  12.8    2.2   2.5    2.7   2.3  114
  632   12.8  12.8    2.2   2.5    2.7   2.3  114
  633   12.8  12.8    2.2   2.5    2.7   2.2  114
  634   12.8  12.8    2.2   2.4    2.7   2.1  114
  635   12.9  12.8    2.2   2.3    2.7   2.0  114
  636   12.9  12.9    2.2   2.3    2.7   1.9  114
  637   12.9  12.9    2.1   2.2    2.7   1.8  114
  638   12.9  12.9    2.1   2.1    2.6   1.7  114
  639   12.9  12.9    2.1   2.0    2.6   1.6  114
  640   12.9  12.9    2.1   1.9    2.6   1.5  114
  641   12.9  12.9    2.1   1.8    2.6   1.4  114
  642   12.9  12.9    2.1   1.7    2.6   1.3  114
  643   12.9  12.9    2.1   1.6    2.5   1.3  114
  644   12.9  12.9    2.0   1.5    2.5   1.3  114
  645   12.9  12.9    2.0   1.4    2.5   1.2  114
  646   12.9  12.9    2.0   1.3    2.6   1.3  114
  647   12.9  12.9    2.0   1.2    2.6   1.3  114
  648   12.9  12.9    2.0   1.2    2.6   1.4  114
  649   12.9  12.9    2.0   1.1    2.6   1.5  114
  650   12.9  12.9    1.9   1.1    2.6   1.6  114
  651   12.9  12.9    1.9   1.1    2.6   1.7  114
  652   12.9  12.9    1.9   1.1    2.6   1.8  114
  653   12.9  12.9    1.9   1.1    2.6   1.8  114
  654   12.9  12.9    1.9   1.1    2.6   1.9  114
  655   12.9  12.9    1.9   1.1    2.6   1.9  114
  656   13.0  12.9    1.9   1.1    2.6   1.9  114
  657   13.0  12.9    1.9   1.0    2.6   1.9  114
  658   13.0  12.9    1.9   1.0    2.6   1.9  114
  659   13.0  12.9    1.9   1.0    2.6   1.9  114
  660   13.0  12.9    1.9   1.0    2.6   1.9  114
  661   13.0  12.9    1.9   1.0    2.6   1.8  114
  662   13.0  12.9    1.9   1.0    2.6   1.8  114
  663   13.0  13.0    1.9   1.0    2.6   1.8  114
  664   13.0  13.0    1.9   1.0    2.6   1.7  114
  665   13.0  13.0    1.9   1.0    2.6   1.7  114
  666   13.0  13.0    1.9   1.0    2.6   1.6  114
  667   13.0  13.0    1.9   1.0    2.6   1.6  114
  668   13.0  13.0    1.9   1.0    2.6   1.6  114
  669   13.0  13.0    1.9   1.0    2.6   1.5  114
  670   13.0  13.0    1.9   1.0    2.6   1.5  114
  671   13.0  13.0    1.9   1.0    2.6   1.5  114
  672   13.0  13.0    1.9   1.0    2.6   1.4  114
  673   13.0  13.0    1.9   1.0    2.6   1.4  114
  674   13.0  13.0    1.9   1.0    2.6   1.4  114
  675   13.1  13.0    1.9   1.0    2.6   1.4  114
  676   13.1  13.0    1.9   1.0    2.6   1.4  114
  677   13.1  13.0    1.9   1.1    2.6   1.4  114
  678   13.1  13.0    1.9   1.1    2.6   1.4  114
  679   13.1  13.0    1.9   1.1    2.6   1.4  114
  680   13.1  13.0    1.9   1.1    2.6   1.4  114
  681   13.1  13.0    1.9   1.1    2.6   1.4  114
  682   13.1  13.0    1.9   1.1    2.6   1.4  114
  683   13.1  13.0    1.9   1.1    2.6   1.4  114
  684   13.1  13.0    1.9   1.1    2.6   1.3  114
  685   13.1  13.0    1.9   1.1    2.6   1.3  114
  686   13.1  13.0    1.9   1.1    2.6   1.3  114
  687   13.1  13.0    1.9   1.1    2.6   1.3  114
  688   13.1  13.0    1.9   1.1    2.6   1.3  114
  689   13.1  13.0    1.9   1.1    2.6   1.3  114
  690   13.1  13.0    1.9   1.1    2.6   1.3  114
  691   13.1  13.0    1.9   1.1    2.6   1.3  114
  692   13.1  13.0    1.9   1.1    2.6   1.3  114
  693   13.1  13.0    1.9   1.1    2.6   1.3  114
  694   13.1  13.0    1.9   1.1    2.6   1.3  114
  695   13.1  13.0    1.8   1.1    2.6   1.3  114
  696   13.1  13.0    1.8   1.1    2.6   1.3  114
  697   13.1  13.0    1.8   1.1    2.6   1.3  114
  698   13.1  13.0    1.8   1.1    2.6   1.3  114
  699   13.1  13.0    1.8   1.1    2.6   1.3  114
  700   13.1  13.0    1.8   1.1    2.6   1.3  114
  701   13.1  13.0    1.8   1.1    2.6   1.2  114
  702   13.1  13.0    1.8   1.1    2.6   1.2  114
  703   13.1  13.0    1.8   1.1    2.6   1.2  114
  704   13.1  13.0    1.8   1.0    2.6   1.2  114
  705   13.1  13.0    1.8   1.0    2.5   1.2  114
  706   13.1  13.0    1.8   1.0    2.5   1.2  114
  707   13.1  13.0    1.8   1.0    2.5   1.2  114
  708   13.1  13.0    1.8   1.0    2.5   1.2  114
  709   13.1  13.0    1.8   1.0    2.5   1.2  114
  710   13.1  13.0    1.8   1.0    2.5   1.2  114
  711   13.1  13.0    1.8   1.0    2.5   1.2  114
  712   13.1  13.0    1.8   1.0    2.5   1.1  114
  713   13.1  13.0    1.8   1.0    2.5   1.1  114
  714   13.1  13.0    1.8   1.0    2.5   1.1  114
  715   13.1  13.0    1.8   1.0    2.5   1.1  114
  716   13.1  13.0    1.8   0.9    2.6   1.1  114
  717   13.1  13.0    1.8   0.9    2.6   1.2  114
  718   13.1  13.0    1.8   0.9    2.6   1.2  114
  719   13.1  13.0    1.8   0.9    2.6   1.2  114
  720   13.1  13.0    1.8   0.9    2.6   1.2  114
  721   13.1  13.0    1.8   0.9    2.6   1.2  114
  722   13.1  13.0    1.8   0.9    2.6   1.2  114
  723   13.1  13.0    1.8   0.9    2.6   1.2  114
  724   13.1  13.0    1.8   0.9    2.6   1.2  114
  725   13.1  13.0    1.8   0.9    2.6   1.2  114
  726   13.1  13.0    1.8   0.9    2.6   1.2  114
  727   13.1  13.1    1.8   0.9    2.6   1.2  114
  728   13.1  13.1    1.8   0.9    2.6   1.2  114
  729   13.1  13.1    1.8   0.9    2.6   1.2  114
  730   13.1  13.1    1.8   0.9    2.6   1.2  114
  731   13.1  13.1    1.8   0.9    2.6   1.2  114
  732   13.1  13.1    1.8   0.9    2.6   1.2  114
  733   13.1  13.1    1.8   0.9    2.6   1.2  114
  734   13.1  13.1    1.8   0.9    2.6   1.2  114
  735   13.1  13.1    1.8   0.9    2.6   1.2  114
  736   13.1  13.2    1.8   1.0    2.6   1.2  114
  737   13.1  13.2    1.8   1.0    2.6   1.2  114
  738   13.1  13.2    1.8   1.0    2.6   1.2  114
  739   13.1  13.2    1.8   1.0    2.6   1.2  114
  740   13.1  13.2    1.8   1.0    2.6   1.2  114
  741   13.1  13.2    1.8   1.0    2.6   1.2  114
  742   13.1  13.2    1.8   1.0    2.6   1.2  114
  743   13.1  13.2    1.8   1.0    2.6   1.2  114
  744   13.1  13.3    1.8   1.0    2.5   1.2  114
  745   13.1  13.3    1.8   1.0    2.5   1.2  114
  746   13.1  13.3    1.8   1.0    2.5   1.2  114
  747   13.1  13.3    1.7   1.0    2.5   1.2  114
  748   13.1  13.3    1.7   1.0    2.5   1.2  114
  749   13.1  13.3    1.7   1.0    2.5   1.2  114
  750   13.1  13.3    1.7   1.0    2.5   1.2  114
  751   13.1  13.3    1.7   1.0    2.5   1.2  114
  752   13.1  13.3    1.7   1.0    2.5   1.2  114
  753   13.1  13.4    1.7   1.0    2.5   1.2  114
  754   13.1  13.4    1.7   1.0    2.5   1.2  114
  755   13.1  13.4    1.7   1.0    2.5   1.2  114
  756   13.1  13.4    1.7   1.0    2.5   1.2  114
  757   13.1  13.4    1.7   1.0    2.5   1.2  114
  758   13.1  13.4    1.7   1.0    2.5   1.2  114
  759   13.1  13.4    1.7   1.0    2.5   1.2  114
  760   13.1  13.4    1.7   1.0    2.5   1.2  114
  761   13.1  13.4    1.7   1.0    2.5   1.2  114
  762   13.1  13.5    1.7   1.0    2.5   1.2  114
  763   13.1  13.5    1.7   1.0    2.5   1.2  114
  764   13.1  13.5    1.7   1.0    2.5   1.2  114
  765   13.1  13.5    1.7   1.0    2.5   1.2  114
  766   13.0  13.5    1.7   1.0    2.5   1.2  114
  767   13.0  13.5    1.7   1.0    2.5   1.2  114
  768   13.0  13.5    1.7   1.0    2.5   1.2  114
  769   13.0  13.5    1.7   1.0    2.5   1.1  114
  770   13.0  13.5    1.7   1.0    2.5   1.1  114
  771   13.0  13.5    1.7   1.0    2.5   1.1  114
  772   13.0  13.5    1.7   1.0    2.5   1.1  114
  773   13.0  13.5    1.7   1.0    2.5   1.1  114
  774   13.0  13.5    1.7   1.0    2.5   1.1  114
  775   13.0  13.5    1.7   1.0    2.5   1.2  114
  776   13.0  13.5    1.7   1.0    2.5   1.2  114
  777   13.0  13.5    1.7   1.0    2.5   1.2  114
  778   13.0  13.6    1.7   1.0    2.5   1.2  114
  779   13.0  13.6    1.7   1.0    2.5   1.2  114
  780   13.0  13.6    1.7   1.0    2.5   1.2  114
  781   13.0  13.6    1.7   1.0    2.6   1.2  114
  782   13.0  13.6    1.7   1.1    2.6   1.2  114
  783   13.0  13.6    1.7   1.1    2.6   1.2  114
  784   13.0  13.6    1.7   1.1    2.6   1.2  114
  785   13.0  13.6    1.7   1.1    2.6   1.3  114
  786   12.9  13.6    1.7   1.1    2.6   1.3  114
  787   12.9  13.6    1.7   1.1    2.6   1.3  114
  788   12.9  13.6    1.7   1.1    2.6   1.3  114
  789   12.9  13.6    1.7   1.1    2.6   1.3  114
  790   12.9  13.6    1.7   1.1    2.6   1.3  114
  791   12.9  13.6    1.7   1.1    2.6   1.2  114
  792   12.9  13.5    1.7   1.1    2.6   1.2  114
  793   12.9  13.5    1.7   1.1    2.6   1.2  114
  794   12.9  13.5    1.8   1.1    2.6   1.2  114
  795   12.9  13.5    1.8   1.1    2.6   1.2  114
  796   12.9  13.5    1.8   1.1    2.6   1.3  114
  797   12.8  13.5    1.8   1.1    2.6   1.3  114
  798   12.8  13.5    1.8   1.2    2.6   1.3  114
  799   12.8  13.5    1.8   1.2    2.6   1.3  114
  800   12.8  13.5    1.8   1.2    2.6   1.3  114
  801   12.8  13.5    1.8   1.2    2.6   1.3  114
  802   12.8  13.5    1.8   1.2    2.6   1.3  114
  803   12.8  13.5    1.8   1.2    2.6   1.4  114
  804   12.8  13.5    1.8   1.2    2.6   1.4  114
  805   12.8  13.5    1.8   1.2    2.6   1.4  114
  806   12.7  13.5    1.8   1.2    2.6   1.4  114
  807   12.7  13.4    1.8   1.3    2.6   1.4  114
  808   12.7  13.4    1.8   1.3    2.6   1.4  114
  809   12.7  13.4    1.8   1.3    2.6   1.4  114
  810   12.7  13.4    1.8   1.3    2.6   1.4  114
  811   12.7  13.4    1.8   1.3    2.6   1.4  114
  812   12.7  13.4    1.8   1.3    2.6   1.4  114
  813   12.7  13.4    1.8   1.3    2.6   1.4  114
  814   12.7  13.4    1.8   1.3    2.6   1.4  114
  815   12.6  13.3    1.8   1.3    2.6   1.4  114
  816   12.6  13.3    1.8   1.3    2.6   1.4  114
  817   12.6  13.3    1.8   1.3    2.6   1.4  114
  818   12.6  13.3    1.8   1.3    2.6   1.4  114
  819   12.6  13.3    1.8   1.3    2.6   1.4  114
  820   12.6  13.3    1.8   1.3    2.6   1.4  114
  821   12.6  13.3    1.8   1.3    2.6   1.4  114
  822   12.6  13.3    1.8   1.3    2.6   1.4  114
  823   12.6  13.2    1.8   1.2    2.6   1.4  114
  824   12.5  13.2    1.8   1.2    2.6   1.3  114
  825   12.5  13.2    1.8   1.2    2.6   1.3  114
  826   12.5  13.2    1.8   1.2    2.6   1.3  114
  827   12.5  13.2    1.8   1.2    2.6   1.4  114
  828   12.5  13.2    1.8   1.2    2.6   1.4  114
  829   12.5  13.2    1.7   1.2    2.6   1.4  114
  830   12.5  13.1    1.7   1.2    2.7   1.4  114
  831   12.5  13.1    1.7   1.2    2.7   1.4  114
  832   12.5  13.1    1.7   1.2    2.7   1.4  114
  833   12.5  13.1    1.7   1.2    2.7   1.4  114
  834   12.5  13.1    1.7   1.2    2.7   1.4  114
  835   12.4  13.1    1.7   1.2    2.7   1.5  114
  836   12.4  13.1    1.7   1.2    2.7   1.5  114
  837   12.4  13.1    1.7   1.2    2.7   1.5  114
  838   12.4  13.0    1.7   1.2    2.7   1.5  114
  839   12.4  13.0    1.7   1.2    2.7   1.5  114
  840   12.4  13.0    1.7   1.2    2.7   1.5  114
  841   12.4  13.0    1.7   1.2    2.7   1.5  114
  842   12.4  13.0    1.7   1.2    2.7   1.5  114
  843   12.4  13.0    1.7   1.2    2.7   1.5  114
  844   12.4  13.0    1.7   1.2    2.7   1.4  114
  845   12.4  13.0    1.7   1.2    2.7   1.4  114
  846   12.4  13.0    1.7   1.2    2.7   1.4  114
  847   12.4  12.9    1.7   1.2    2.7   1.4  114
  848   12.4  12.9    1.7   1.2    2.7   1.4  114
  849   12.4  12.9    1.7   1.2    2.7   1.4  114
  850   12.4  12.9    1.7   1.2    2.7   1.4  114
  851   12.4  12.9    1.7   1.1    2.7   1.3  114
  852   12.4  12.9    1.7   1.1    2.7   1.3  114
  853   12.4  12.9    1.7   1.1    2.7   1.3  114
  854   12.4  12.9    1.7   1.1    2.7   1.3  114
  855   12.4  12.9    1.7   1.1    2.7   1.3  114
  856   12.4  12.9    1.7   1.1    2.7   1.4  114
  857   12.4  12.9    1.6   1.1    2.7   1.4  114
  858   12.4  12.9    1.6   1.1    2.7   1.4  114
  859   12.4  12.8    1.6   1.1    2.6   1.4  114
  860   12.4  12.8    1.6   1.1    2.6   1.4  114
  861   12.4  12.8    1.6   1.1    2.6   1.4  114
  862   12.4  12.8    1.6   1.1    2.6   1.4  114
  863   12.4  12.8    1.6   1.0    2.6   1.4  114
  864   12.4  12.8    1.6   1.0    2.6   1.4  114
  865   12.4  12.8    1.6   1.0    2.6   1.4  114
  866   12.4  12.8    1.6   1.0    2.6   1.4  114
  867   12.4  12.8    1.6   1.0    2.6   1.4  114
  868   12.4  12.8    1.6   1.0    2.6   1.4  114
  869   12.4  12.8    1.6   1.0    2.6   1.4  114
  870   12.4  12.8    1.6   0.9    2.6   1.3  114
  871   12.4  12.8    1.6   0.9    2.6   1.3  114
  872   12.4  12.8    1.6   0.9    2.6   1.3  114
  873   12.4  12.8    1.6   0.9    2.6   1.3  114
  874   12.4  12.8    1.5   0.9    2.6   1.3  114
  875   12.4  12.7    1.5   0.9    2.6   1.3  114
  876   12.4  12.7    1.5   0.9    2.6   1.3  114
  877   12.4  12.7    1.5   0.9    2.6   1.3  114
  878   12.4  12.7    1.5   0.8    2.6   1.3  114
  879   12.4  12.7    1.5   0.8    2.6   1.3  114
  880   12.4  12.7    1.5   0.8    2.6   1.3  114
  881   12.4  12.7    1.5   0.8    2.6   1.3  114
  882   12.4  12.7    1.5   0.8    2.6   1.3  114
  883   12.4  12.7    1.5   0.8    2.6   1.3  114
  884   12.4  12.7    1.5   0.8    2.6   1.3  114
  885   12.4  12.7    1.5   0.8    2.5   1.2  114
  886   12.4  12.7    1.5   0.8    2.5   1.2  114
  887   12.4  12.7    1.5   0.8    2.5   1.2  114
  888   12.4  12.7    1.5   0.8    2.5   1.2  114
  889   12.4  12.7    1.5   0.8    2.5   1.2  114
  890   12.4  12.7    1.5   0.8    2.5   1.2  114
  891   12.4  12.7    1.5   0.8    2.5   1.2  114
  892   12.4  12.7    1.5   0.8    2.5   1.2  114
  893   12.4  12.7    1.4   0.8    2.5   1.2  114
  894   12.4  12.7    1.4   0.8    2.5   1.2  114
  895   12.4  12.7    1.4   0.7    2.5   1.2  114
  896   12.4  12.7    1.4   0.7    2.5   1.2  114
  897   12.4  12.7    1.4   0.7    2.5   1.2  114
  898   12.4  12.7    1.4   0.7    2.5   1.2  114
  899   12.4  12.7    1.4   0.7    2.5   1.2  114
  900   12.4  12.7    1.4   0.8    2.5   1.2  114
  901   12.4  12.6    1.4   0.8    2.5   1.2  114
  902   12.4  12.6    1.4   0.8    2.5   1.2  114
  903   12.4  12.6    1.4   0.8    2.5   1.2  114
  904   12.4  12.6    1.4   0.8    2.5   1.2  114
  905   12.4  12.6    1.4   0.8    2.5   1.2  114
  906   12.4  12.6    1.4   0.8    2.5   1.2  114
  907   12.4  12.6    1.4   0.8    2.5   1.2  114
  908   12.4  12.6    1.4   0.8    2.5   1.2  114
  909   12.4  12.6    1.4   0.8    2.5   1.2  114
  910   12.4  12.6    1.4   0.8    2.5   1.2  114
  911   12.4  12.6    1.4   0.8    2.5   1.2  114
  912   12.4  12.6    1.4   0.8    2.5   1.2  114
  913   12.4  12.6    1.4   0.8    2.5   1.2  114
  914   12.4  12.6    1.4   0.8    2.5   1.2  114
  915   12.4  12.6    1.4   0.8    2.5   1.2  114
  916   12.4  12.6    1.4   0.9    2.6   1.2  114
  917   12.4  12.6    1.4   0.9    2.6   1.2  114
  918   12.4  12.6    1.4   0.9    2.6   1.2  114
  919   12.4  12.6    1.4   0.9    2.6   1.2  114
  920   12.4  12.6    1.4   0.9    2.6   1.2  114
  921   12.4  12.6    1.4   0.9    2.6   1.2  114
  922   12.4  12.6    1.4   0.9    2.6   1.2  114
  923   12.4  12.6    1.4   0.9    2.6   1.2  114
  924   12.4  12.6    1.4   0.9    2.6   1.2  114
  925   12.4  12.6    1.4   0.9    2.6   1.2  114
  926   12.4  12.7    1.4   0.9    2.6   1.2  114
  927   12.4  12.7    1.4   0.9    2.6   1.2  114
  928   12.4  12.7    1.4   0.9    2.6   1.2  114
  929   12.4  12.7    1.4   0.9    2.6   1.2  114
  930   12.4  12.7    1.4   1.0    2.6   1.2  114
  931   12.4  12.7    1.4   1.0    2.6   1.2  114
  932   12.4  12.7    1.4   0.9    2.6   1.2  114
  933   12.4  12.7    1.4   0.9    2.6   1.2  114
  934   12.4  12.7    1.4   0.9    2.6   1.2  114
  935   12.4  12.7    1.4   0.9    2.6   1.2  114
  936   12.4  12.7    1.4   0.9    2.6   1.2  114
  937   12.4  12.7    1.4   0.9    2.6   1.2  114
  938   12.4  12.7    1.4   0.9    2.6   1.2  114
  939   12.4  12.7    1.4   0.9    2.6   1.2  114
  940   12.4  12.7    1.4   0.9    2.6   1.2  114
  941   12.4  12.7    1.4   0.9    2.6   1.2  114
  942   12.4  12.7    1.4   0.9    2.6   1.2  114
  943   12.4  12.7    1.4   0.9    2.6   1.2  114
  944   12.4  12.7    1.4   0.9    2.5   1.2  114
  945   12.4  12.7    1.4   0.9    2.5   1.2  114
  946   12.4  12.7    1.4   0.9    2.5   1.2  114
  947   12.4  12.7    1.4   0.9    2.5   1.2  114
  948   12.4  12.7    1.4   0.9    2.5   1.2  114
  949   12.4  12.7    1.4   0.9    2.5   1.2  114
  950   12.4  12.7    1.4   0.9    2.5   1.2  114
  951   12.4  12.7    1.4   0.9    2.5   1.2  114
  952   12.4  12.7    1.4   0.9    2.5   1.2  114
  953   12.3  12.7    1.4   0.9    2.5   1.2  114
  954   12.3  12.7    1.4   0.9    2.5   1.2  114
  955   12.3  12.7    1.4   0.9    2.5   1.2  114
  956   12.3  12.7    1.4   0.9    2.5   1.2  114
  957   12.3  12.7    1.4   0.9    2.5   1.2  114
  958   12.3  12.7    1.4   0.9    2.5   1.2  114
  959   12.3  12.7    1.4   0.9    2.5   1.2  114
  960   12.3  12.7    1.4   0.9    2.5   1.2  114
  961   12.3  12.7    1.4   0.9    2.5   1.2  114
  962   12.3  12.7    1.4   0.9    2.5   1.2  114
  963   12.3  12.7    1.4   0.9    2.5   1.2  114
  964   12.3  12.7    1.4   0.9    2.5   1.2  114
  965   12.3  12.7    1.4   0.9    2.5   1.2  114
  966   12.3  12.7    1.4   0.9    2.5   1.3  114
  967   12.3  12.6    1.4   0.9    2.5   1.3  114
  968   12.3  12.6    1.4   0.9    2.6   1.3  114
  969   12.2  12.6    1.4   0.9    2.6   1.3  114
  970   12.2  12.6    1.4   0.9    2.6   1.3  114
  971   12.2  12.6    1.4   0.9    2.6   1.3  114
  972   12.2  12.6    1.4   0.9    2.6   1.3  114
  973   12.2  12.6    1.4   0.9    2.6   1.3  114
  974   12.2  12.6    1.4   0.9    2.6   1.3  114
  975   12.2  12.6    1.4   0.9    2.6   1.3  114
  976   12.2  12.6    1.4   0.9    2.6   1.3  114
  977   12.2  12.5    1.4   0.9    2.6   1.3  114
  978   12.2  12.5    1.4   0.9    2.6   1.3  114
  979   12.2  12.5    1.4   0.9    2.6   1.3  114
  980   12.1  12.5    1.4   0.9    2.6   1.3  114
  981   12.1  12.5    1.4   0.9    2.6   1.3  114
  982   12.1  12.5    1.4   0.9    2.6   1.3  114
  983   12.1  12.5    1.4   0.9    2.5   1.3  114
  984   12.1  12.4    1.4   0.9    2.5   1.3  114
  985   12.1  12.4    1.4   0.9    2.6   1.3  114
  986   12.1  12.4    1.4   0.9    2.6   1.3  114
  987   12.1  12.4    1.4   0.9    2.6   1.3  114
  988   12.1  12.4    1.4   0.9    2.6   1.3  114
  989   12.1  12.4    1.4   0.9    2.6   1.3  114
  990   12.1  12.3    1.4   0.9    2.6   1.3  114
  991   12.0  12.3    1.4   0.9    2.6   1.3  114
  992   12.0  12.3    1.4   0.9    2.6   1.3  114
  993   12.0  12.3    1.4   0.9    2.6   1.3  114
  994   12.0  12.3    1.4   0.9    2.5   1.3  114
  995   12.0  12.3    1.4   0.9    2.5   1.3  114
  996   12.0  12.2    1.4   0.9    2.5   1.3  114
  997   12.0  12.2    1.4   0.9    2.5   1.3  114
  998   12.0  12.2    1.4   0.9    2.5   1.3  114
  999   12.0  12.2    1.4   0.9    2.5   1.3  114
 1000   12.0  12.2    1.4   0.9    2.5   1.3  114
 1001   12.0  12.2    1.4   0.9    2.5   1.3  114
 1002   11.9  12.2    1.4   0.9    2.5   1.3  114
 1003   11.9  12.1    1.4   0.8    2.5   1.3  114
 1004   11.9  12.1    1.4   0.8    2.5   1.3  114
 1005   11.9  12.1    1.3   0.8    2.5   1.3  114
 1006   11.9  12.1    1.3   0.8    2.5   1.3  114
 1007   11.9  12.1    1.3   0.8    2.5   1.2  114
 1008   11.9  12.1    1.3   0.8    2.5   1.2  114
 1009   11.9  12.0    1.3   0.8    2.5   1.2  114
 1010   11.9  12.0    1.3   0.8    2.5   1.2  114
 1011   11.9  12.0    1.3   0.8    2.5   1.2  114
 1012   11.9  12.0    1.3   0.8    2.5   1.2  114
 1013   11.9  12.0    1.3   0.8    2.5   1.2  114
 1014   11.9  12.0    1.3   0.8    2.5   1.2  114
 1015   11.9  12.0    1.3   0.8    2.5   1.2  114
 1016   11.8  12.0    1.3   0.8    2.5   1.2  114
 1017   11.8  12.0    1.3   0.8    2.5   1.2  114
 1018   11.8  11.9    1.3   0.8    2.5   1.2  114
 1019   11.8  11.9    1.3   0.8    2.5   1.2  114
 1020   11.8  11.9    1.3   0.8    2.5   1.2  114
 1021   11.8  11.9    1.3   0.8    2.5   1.2  114
 1022   11.8  11.9    1.3   0.8    2.5   1.2  114
 1023   11.8  11.9    1.3   0.8    2.5   1.2  114
 1024   11.8  11.9    1.3   0.8    2.5   1.2  114
 1025   11.8  11.9    1.3   0.8    2.5   1.2  114
 1026   11.8  11.9    1.3   0.8    2.5   1.2  114
 1027   11.8  11.9    1.3   0.8    2.5   1.2  114
 1028   11.8  11.9    1.3   0.8    2.5   1.2  114
 1029   11.8  11.9    1.3   0.8    2.5   1.2  114
 1030   11.8  11.9    1.3   0.8    2.5   1.2  114
 1031   11.8  11.9    1.3   0.8    2.5   1.2  114
 1032   11.8  11.9    1.3   0.8    2.5   1.2  114
 1033   11.8  11.9    1.3   0.8    2.5   1.2  114
 1034   11.8  11.9    1.3   0.8    2.5   1.2  114
 1035   11.8  11.9    1.3   0.8    2.5   1.2  114
 1036   11.8  11.9    1.3   0.8    2.5   1.3  114
 1037   11.8  11.9    1.3   0.8    2.5   1.3  114
 1038   11.8  11.9    1.3   0.8    2.5   1.3  114
 1039   11.8  11.9    1.3   0.8    2.5   1.3  114
 1040   11.8  11.9    1.3   0.8    2.5   1.3  114
 1041   11.8  11.9    1.3   0.8    2.5   1.3  114
 1042   11.8  11.9    1.3   0.8    2.5   1.3  114
 1043   11.8  11.9    1.3   0.8    2.5   1.3  114
 1044   11.8  11.9    1.3   0.8    2.5   1.3  114
 1045   11.8  11.9    1.3   0.8    2.5   1.3  114
 1046   11.8  11.9    1.3   0.8    2.5   1.3  114
 1047   11.8  11.9    1.3   0.8    2.5   1.3  114
 1048   11.8  11.9    1.3   0.8    2.5   1.3  114
 1049   11.8  11.9    1.3   0.8    2.5   1.3  114
 1050   11.8  11.9    1.3   0.9    2.5   1.3  114
 1051   11.8  11.9    1.3   0.9    2.5   1.3  114
 1052   11.8  11.9    1.3   0.9    2.5   1.3  114
 1053   11.8  11.9    1.3   0.9    2.5   1.3  114
 1054   11.8  11.9    1.3   0.9    2.5   1.3  114
 1055   11.8  11.9    1.3   0.9    2.5   1.3  114
 1056   11.7  11.6    1.3   0.9    2.5   1.3  114
 1057   11.7  11.6    1.3   0.9    2.5   1.3  114
 1058   11.7  11.6    1.3   0.9    2.5   1.3  114
 1059   11.7  11.6    1.3   0.9    2.5   1.3  114
 1060   11.7  11.6    1.3   0.9    2.5   1.3  114
 1061   11.7  11.6    1.3   0.9    2.5   1.3  114
 1062   11.7  11.6    1.3   0.9    2.5   1.3  114
 1063   11.7  11.6    1.3   0.9    2.5   1.3  114
 1064   11.7  11.6    1.3   0.9    2.5   1.3  114
 1065   11.7  11.7    1.3   0.9    2.5   1.3  114
 1066   11.7  11.7    1.3   0.9    2.5   1.3  114
 1067   11.7  11.7    1.3   0.9    2.5   1.3  114
 1068   11.7  11.7    1.3   0.9    2.5   1.3  114
 1069   11.7  11.7    1.3   0.9    2.5   1.3  114
 1070   11.7  11.7    1.3   0.9    2.5   1.3  114
 1071   11.7  11.7    1.3   0.9    2.4   1.3  114
 1072   11.7  11.7    1.3   0.9    2.4   1.3  114
 1073   11.7  11.7    1.3   0.9    2.4   1.3  114
 1074   11.7  11.7    1.3   0.9    2.4   1.3  114
 1075   11.7  11.7    1.3   0.9    2.4   1.3  114
 1076   11.7  11.7    1.3   0.9    2.4   1.3  114
 1077   11.7  11.7    1.3   0.9    2.4   1.3  114
 1078   11.7  11.7    1.3   0.9    2.4   1.3  114
 1079   11.7  11.8    1.3   0.9    2.4   1.2  114
 1080   11.7  11.8    1.3   0.9    2.4   1.2  114
 1081   11.7  11.8    1.3   0.9    2.4   1.2  114
 1082   11.7  11.8    1.3   0.9    2.4   1.2  114
 1083   11.7  11.8    1.3   0.9    2.4   1.2  114
 1084   11.7  11.8    1.3   0.9    2.4   1.2  114
 1085   11.7  11.8    1.3   0.9    2.4   1.2  114
 1086   11.7  11.8    1.3   0.9    2.4   1.2  114
 1087   11.7  11.8    1.3   0.9    2.4   1.2  114
 1088   11.7  11.8    1.3   0.9    2.4   1.2  114
 1089   11.7  11.8    1.3   0.9    2.4   1.2  114
 1090   11.7  11.8    1.3   0.9    2.4   1.2  114
 1091   11.7  11.8    1.3   0.9    2.4   1.2  114
 1092   11.7  11.8    1.3   0.9    2.4   1.2  114
 1093   11.7  11.8    1.3   0.9    2.4   1.2  114
 1094   11.7  11.8    1.3   1.0    2.4   1.2  114
 1095   11.7  11.8    1.3   1.0    2.4   1.2  114
 1096   11.7  11.8    1.3   1.0    2.4   1.2  114
 1097   11.7  11.8    1.3   1.0    2.4   1.2  114
 1098   11.7  11.8    1.3   1.0    2.4   1.2  114
 1099   11.7  11.8    1.3   1.0    2.4   1.2  114
 1100   11.7  11.8    1.3   1.0    2.4   1.2  114
 1101   11.7  11.8    1.3   1.0    2.4   1.2  114
 1102   11.7  11.8    1.3   1.0    2.4   1.2  114
 1103   11.7  11.8    1.3   1.0    2.4   1.2  114
 1104   11.7  11.8    1.3   1.0    2.4   1.2  114
 1105   11.7  11.8    1.3   1.0    2.4   1.2  114
 1106   11.7  11.8    1.3   1.0    2.4   1.2  114
 1107   11.7  11.8    1.3   1.0    2.4   1.2  114
 1108   11.7  11.8    1.3   1.0    2.4   1.2  114
 1109   11.7  11.8    1.3   1.0    2.4   1.2  114
 1110   11.7  11.8    1.3   1.0    2.4   1.2  114
 1111   11.7  11.8    1.3   1.0    2.4   1.1  114
 1112   11.7  11.7    1.3   1.0    2.3   1.1  114
 1113   11.7  11.7    1.3   1.0    2.3   1.1  114
 1114   11.7  11.7    1.3   1.0    2.3   1.1  114
 1115   11.7  11.7    1.3   1.0    2.3   1.1  114
 1116   11.7  11.7    1.3   1.0    2.3   1.1  114
 1117   11.7  11.7    1.3   1.0    2.3   1.1  114
 1118   11.7  11.7    1.3   1.0    2.3   1.1  114
 1119   11.7  11.7    1.3   1.0    2.3   1.2  114
 1120   11.7  11.7    1.3   1.0    2.3   1.2  114
 1121   11.7  11.7    1.3   1.0    2.3   1.2  114
 1122   11.7  11.6    1.3   1.0    2.4   1.2  114
 1123   11.7  11.6    1.3   1.0    2.4   1.2  114
 1124   11.7  11.6    1.3   1.1    2.4   1.2  114
 1125   11.7  11.6    1.3   1.1    2.4   1.2  114
 1126   11.7  11.6    1.3   1.1    2.4   1.2  114
 1127   11.7  11.6    1.3   1.1    2.4   1.2  114
 1128   11.7  11.6    1.3   1.1    2.4   1.2  114
 1129   11.7  11.6    1.3   1.1    2.4   1.2  114
 1130   11.7  11.5    1.3   1.1    2.4   1.2  114
 1131   11.7  11.5    1.3   1.1    2.4   1.2  114
 1132   11.7  11.5    1.3   1.1    2.4   1.2  114
 1133   11.7  11.5    1.3   1.1    2.4   1.2  114
 1134   11.7  11.5    1.3   1.1    2.4   1.2  114
 1135   11.7  11.5    1.3   1.1    2.4   1.2  114
 1136   11.7  11.4    1.3   1.1    2.4   1.2  114
 1137   11.7  11.4    1.3   1.0    2.4   1.2  114
 1138   11.7  11.4    1.3   1.0    2.4   1.2  114
 1139   11.7  11.4    1.3   1.0    2.4   1.2  114
 1140   11.7  11.4    1.3   1.0    2.4   1.2  114
 1141   11.7  11.4    1.3   1.0    2.4   1.2  114
 1142   11.7  11.4    1.3   1.0    2.4   1.2  114
 1143   11.7  11.3    1.3   1.0    2.4   1.2  114
 1144   11.7  11.3    1.3   1.0    2.4   1.2  114
 1145   11.7  11.3    1.3   1.0    2.4   1.2  114
 1146   11.7  11.3    1.3   1.0    2.4   1.2  114
 1147   11.6  11.3    1.3   1.0    2.4   1.2  114
 1148   11.6  11.3    1.3   1.0    2.3   1.2  114
 1149   11.6  11.3    1.3   1.0    2.3   1.2  114
 1150   11.6  11.2    1.2   1.0    2.3   1.2  114
 1151   11.6  11.2    1.2   1.0    2.3   1.2  114
 1152   11.6  11.2    1.2   1.0    2.3   1.2  114
 1153   11.6  11.2    1.2   0.9    2.3   1.2  114
 1154   11.6  11.2    1.2   0.9    2.3   1.2  114
 1155   11.6  11.2    1.2   0.9    2.3   1.2  114
 1156   11.6  11.2    1.2   0.9    2.3   1.2  114
 1157   11.6  11.1    1.2   0.9    2.3   1.2  114
 1158   11.6  11.1    1.2   0.9    2.3   1.2  114
 1159   11.6  11.1    1.2   0.9    2.3   1.2  114
 1160   11.6  11.1    1.2   0.9    2.3   1.2  114
 1161   11.6  11.1    1.2   0.9    2.3   1.2  114
 1162   11.6  11.1    1.2   0.9    2.3   1.2  114
 1163   11.6  11.1    1.2   0.9    2.3   1.2  114
 1164   11.6  11.1    1.2   0.9    2.3   1.2  114
 1165   11.6  11.1    1.2   0.9    2.3   1.2  114
 1166   11.6  11.1    1.2   0.8    2.3   1.2  114
 1167   11.6  11.1    1.2   0.8    2.3   1.1  114
 1168   11.5  11.1    1.2   0.8    2.3   1.1  114
 1169   11.5  11.1    1.2   0.8    2.3   1.1  114
 1170   11.5  11.1    1.2   0.8    2.3   1.1  114
 1171   11.5  11.1    1.2   0.8    2.3   1.1  114
 1172   11.5  11.1    1.2   0.8    2.3   1.1  114
 1173   11.5  11.1    1.2   0.8    2.3   1.1  114
 1174   11.5  11.1    1.2   0.8    2.3   1.1  114
 1175   11.5  11.1    1.2   0.8    2.3   1.1  114
 1176   11.5  11.1    1.2   0.8    2.3   1.1  114
 1177   11.5  11.1    1.2   0.8    2.3   1.1  114
 1178   11.5  11.1    1.2   0.8    2.3   1.1  114
 1179   11.5  11.1    1.2   0.8    2.3   1.1  114
 1180   11.5  11.1    1.2   0.8    2.3   1.1  114
 1181   11.5  11.1    1.2   0.8    2.3   1.1  114
 1182   11.5  11.1    1.2   0.8    2.3   1.1  114
 1183   11.5  11.1    1.2   0.8    2.3   1.1  114
 1184   11.5  11.1    1.2   0.8    2.3   1.1  114
 1185   11.5  11.1    1.2   0.8    2.3   1.1  114
 1186   11.5  11.2    1.2   0.8    2.3   1.1  114
 1187   11.5  11.2    1.2   0.8    2.3   1.1  114
 1188   11.5  11.2    1.2   0.8    2.3   1.1  114
 1189   11.5  11.2    1.2   0.8    2.3   1.1  114
 1190   11.5  11.2    1.2   0.8    2.3   1.1  114
 1191   11.5  11.2    1.2   0.8    2.3   1.1  114
 1192   11.5  11.2    1.2   0.8    2.3   1.1  114
 1193   11.5  11.2    1.2   0.8    2.3   1.1  114
 1194   11.5  11.3    1.2   0.8    2.3   1.1  114
 1195   11.5  11.3    1.2   0.8    2.3   1.1  114
 1196   11.5  11.3    1.2   0.8    2.3   1.1  114
 1197   11.5  11.3    1.2   0.8    2.3   1.1  114
 1198   11.5  11.3    1.2   0.8    2.3   1.1  114
 1199   11.5  11.3    1.2   0.8    2.3   1.1  114
 1200   11.5  11.4    1.2   0.8    2.3   1.1  114
 1201   11.5  11.4    1.2   0.8    2.3   1.1  114
 1202   11.5  11.4    1.2   0.8    2.3   1.1  114
 1203   11.5  11.4    1.2   0.8    2.3   1.1  114
 1204   11.5  11.4    1.2   0.8    2.3   1.1  114
 1205   11.5  11.4    1.2   0.8    2.3   1.1  114
 1206   11.5  11.5    1.2   0.8    2.3   1.1  114
 1207   11.5  11.5    1.2   0.8    2.3   1.1  114
 1208   11.5  11.5    1.2   0.8    2.3   1.1  114
 1209   11.5  11.5    1.2   0.8    2.3   1.1  114
 1210   11.5  11.5    1.2   0.8    2.3   1.1  114
 1211   11.5  11.6    1.2   0.8    2.3   1.1  114
 1212   11.5  11.6    1.2   0.8    2.3   1.1  114
 1213   11.5  11.6    1.2   0.8    2.3   1.1  114
 1214   11.5  11.6    1.2   0.8    2.3   1.1  114
 1215   11.5  11.6    1.2   0.8    2.3   1.2  114
 1216   11.5  11.7    1.2   0.8    2.3   1.2  114
 1217   11.5  11.7    1.2   0.8    2.3   1.2  114
 1218   11.5  11.7    1.2   0.8    2.3   1.2  114
 1219   11.5  11.7    1.2   0.8    2.3   1.2  114
 1220   11.5  11.7    1.2   0.8    2.3   1.2  114
 1221   11.5  11.7    1.2   0.8    2.3   1.2  114
 1222   11.5  11.8    1.2   0.8    2.3   1.2  114
 1223   11.5  11.8    1.2   0.8    2.3   1.2  114
 1224   11.5  11.8    1.2   0.8    2.3   1.2  114
 1225   11.5  11.8    1.2   0.8    2.3   1.2  114
 1226   11.5  11.8    1.2   0.8    2.3   1.2  114
 1227   11.5  11.8    1.2   0.8    2.3   1.2  114
 1228   11.5  11.9    1.2   0.8    2.3   1.2  114
 1229   11.5  11.9    1.2   0.8    2.3   1.2  114
 1230   11.5  11.9    1.2   0.8    2.3   1.2  114
 1231   11.5  11.9    1.2   0.8    2.3   1.2  114
 1232   11.5  11.9    1.2   0.8    2.3   1.2  114
 1233   11.5  11.9    1.2   0.8    2.3   1.2  114
 1234   11.5  11.9    1.2   0.8    2.3   1.2  114
 1235   11.5  11.9    1.2   0.8    2.3   1.2  114
 1236   11.5  12.0    1.2   0.8    2.3   1.2  114
 1237   11.5  12.0    1.2   0.8    2.3   1.2  114
 1238   11.5  12.0    1.2   0.8    2.3   1.2  114
 1239   11.5  12.0    1.2   0.8    2.3   1.2  114
 1240   11.5  12.0    1.2   0.8    2.3   1.2  114
 1241   11.5  12.0    1.2   0.8    2.3   1.2  114
 1242   11.5  12.0    1.2   0.8    2.3   1.2  114
 1243   11.5  12.0    1.2   0.8    2.3   1.2  114
 1244   11.5  12.0    1.2   0.8    2.3   1.2  114
 1245   11.5  12.0    1.2   0.9    2.3   1.2  114
 1246   11.5  12.0    1.2   0.9    2.3   1.1  114
 1247   11.5  12.0    1.3   0.9    2.3   1.2  114
 1248   11.5  12.0    1.3   0.9    2.3   1.2  114
 1249   11.5  12.0    1.3   0.9    2.3   1.2  114
 1250   11.4  12.0    1.3   0.9    2.3   1.2  114
 1251   11.4  12.0    1.3   0.9    2.3   1.2  114
 1252   11.4  12.0    1.3   0.9    2.3   1.2  114
 1253   11.4  12.0    1.3   0.9    2.3   1.2  114
 1254   11.4  12.0    1.3   0.9    2.3   1.2  114
 1255   11.4  12.0    1.3   0.9    2.3   1.2  114
 1256   11.9  12.3    1.2   0.8    2.3   1.2  111
 1257   11.9  12.3    1.2   0.8    2.3   1.2  111
 1258   11.9  12.4    1.2   0.8    2.3   1.2  111
 1259   11.9  12.4    1.2   0.8    2.3   1.2  111
 1260   11.9  12.4    1.2   0.8    2.3   1.2  111
 1261   11.9  12.4    1.2   0.8    2.3   1.1  111
 1262   11.8  12.4    1.2   0.8    2.3   1.1  111
 1263   11.8  12.4    1.2   0.8    2.3   1.1  111
 1264   11.8  12.4    1.2   0.8    2.3   1.1  111
 1265   11.8  12.4    1.2   0.8    2.3   1.1  111
 1266   11.8  12.3    1.2   0.8    2.2   1.1  111
 1267   11.8  12.3    1.2   0.8    2.2   1.1  111
 1268   11.8  12.3    1.2   0.8    2.2   1.1  111
 1269   11.8  12.3    1.2   0.8    2.2   1.1  111
 1270   11.8  12.3    1.2   0.8    2.2   1.1  111
 1271   11.8  12.3    1.2   0.8    2.2   1.1  111
 1272   11.8  12.3    1.1   0.8    2.2   1.1  111
 1273   11.8  12.3    1.1   0.8    2.2   1.1  111
 1274   11.8  12.3    1.1   0.8    2.2   1.1  111
 1275   11.8  12.3    1.1   0.8    2.2   1.1  111
 1276   11.8  12.3    1.1   0.9    2.2   1.1  111
 1277   11.7  12.3    1.1   0.9    2.2   1.1  111
 1278   11.7  12.3    1.1   0.9    2.2   1.1  111
 1279   11.7  12.3    1.1   0.9    2.2   1.1  111
 1280   11.7  12.2    1.1   0.9    2.2   1.1  111
 1281   11.7  12.2    1.1   0.9    2.2   1.1  111
 1282   11.7  12.2    1.1   0.8    2.2   1.1  111
 1283   11.7  12.2    1.1   0.8    2.2   1.1  111
 1284   11.7  12.2    1.1   0.8    2.2   1.1  111
 1285   11.7  12.2    1.1   0.8    2.2   1.1  111
 1286   11.7  12.2    1.1   0.8    2.2   1.1  111
 1287   11.7  12.2    1.1   0.8    2.2   1.1  111
 1288   11.7  12.1    1.1   0.8    2.2   1.1  111
 1289   11.6  12.1    1.1   0.8    2.2   1.1  111
 1290   11.6  12.1    1.1   0.8    2.2   1.1  111
 1291   11.6  12.1    1.1   0.8    2.2   1.1  111
 1292   11.6  12.1    1.1   0.8    2.2   1.1  111
 1293   11.6  12.1    1.1   0.8    2.2   1.1  111
 1294   11.6  12.1    1.1   0.8    2.2   1.1  111
 1295   11.6  12.0    1.1   0.8    2.2   1.1  111
 1296   11.6  12.0    1.1   0.8    2.2   1.1  111
 1297   11.6  12.0    1.1   0.7    2.2   1.1  111
 1298   11.6  12.0    1.1   0.7    2.2   1.1  111
 ms      H   H.sd     V   V.sd   rate rate.sd  N     Register 33
 -350   14.4  11.7    0.6   0.4    0.7   0.3  114
 -349   14.4  11.7    0.6   0.4    0.7   0.3  114
 -348   14.4  11.7    0.6   0.3    0.7   0.3  114
 -347   14.4  11.7    0.6   0.3    0.7   0.4  114
 -346   14.4  11.7    0.6   0.3    0.7   0.4  114
 -345   14.4  11.7    0.6   0.3    0.7   0.4  114
 -344   14.4  11.8    0.6   0.3    0.7   0.4  114
 -343   14.5  11.8    0.6   0.3    0.7   0.4  114
 -342   14.5  11.8    0.6   0.3    0.7   0.4  114
 -341   14.5  11.8    0.6   0.3    0.7   0.4  114
 -340   14.5  11.8    0.6   0.3    0.6   0.4  114
 -339   14.5  11.8    0.6   0.3    0.6   0.4  114
 -338   14.5  11.8    0.6   0.3    0.6   0.4  114
 -337   14.5  11.8    0.6   0.3    0.6   0.4  114
 -336   14.5  11.8    0.6   0.3    0.6   0.4  114
 -335   14.6  11.8    0.6   0.3    0.6   0.4  114
 -334   14.6  11.8    0.5   0.3    0.6   0.3  114
 -333   14.6  11.8    0.5   0.3    0.6   0.3  114
 -332   14.6  11.9    0.5   0.3    0.6   0.3  114
 -331   14.6  11.9    0.5   0.3    0.6   0.3  114
 -330   14.6  11.9    0.5   0.3    0.6   0.3  114
 -329   14.7  11.9    0.5   0.3    0.6   0.3  114
 -328   14.7  11.9    0.5   0.3    0.6   0.3  114
 -327   14.7  11.9    0.5   0.3    0.6   0.3  114
 -326   14.7  11.9    0.5   0.3    0.6   0.3  114
 -325   14.7  11.9    0.5   0.3    0.6   0.3  114
 -324   14.7  11.9    0.5   0.3    0.6   0.3  114
 -323   14.8  11.9    0.5   0.3    0.6   0.3  114
 -322   14.8  11.9    0.5   0.3    0.6   0.3  114
 -321   14.8  11.9    0.5   0.3    0.6   0.3  114
 -320   14.8  11.9    0.5   0.3    0.6   0.3  114
 -319   14.8  12.0    0.5   0.3    0.6   0.3  114
 -318   14.8  12.0    0.5   0.3    0.6   0.3  114
 -317   14.9  12.0    0.5   0.3    0.6   0.3  114
 -316   14.9  12.0    0.5   0.3    0.6   0.3  114
 -315   14.9  12.0    0.5   0.3    0.6   0.3  114
 -314   14.9  12.0    0.5   0.3    0.6   0.3  114
 -313   14.9  12.0    0.5   0.3    0.6   0.3  114
 -312   14.9  12.0    0.5   0.3    0.6   0.3  114
 -311   14.9  12.0    0.5   0.3    0.6   0.3  114
 -310   15.0  12.0    0.5   0.3    0.6   0.3  114
 -309   15.0  12.0    0.5   0.3    0.6   0.3  114
 -308   15.0  12.0    0.5   0.3    0.6   0.3  114
 -307   15.0  12.0    0.5   0.3    0.6   0.3  114
 -306   15.0  12.0    0.5   0.3    0.6   0.3  114
 -305   15.0  12.0    0.5   0.3    0.5   0.3  114
 -304   15.1  12.0    0.5   0.3    0.5   0.3  114
 -303   15.1  12.0    0.5   0.3    0.5   0.3  114
 -302   15.1  12.1    0.5   0.2    0.5   0.3  114
 -301   15.1  12.1    0.5   0.2    0.5   0.2  114
 -300   15.1  12.1    0.5   0.2    0.5   0.2  114
 -299   15.1  12.1    0.5   0.2    0.5   0.2  114
 -298   15.1  12.1    0.5   0.2    0.5   0.2  114
 -297   15.1  12.1    0.5   0.2    0.5   0.2  114
 -296   15.2  12.1    0.5   0.2    0.5   0.2  114
 -295   15.2  12.1    0.5   0.2    0.5   0.2  114
 -294   15.2  12.1    0.5   0.2    0.5   0.2  114
 -293   15.2  12.1    0.5   0.2    0.5   0.2  114
 -292   15.2  12.1    0.5   0.2    0.5   0.2  114
 -291   15.2  12.1    0.5   0.2    0.5   0.2  114
 -290   15.2  12.1    0.5   0.2    0.5   0.2  114
 -289   15.2  12.1    0.5   0.2    0.5   0.2  114
 -288   15.3  12.1    0.5   0.2    0.5   0.2  114
 -287   15.3  12.1    0.5   0.2    0.5   0.2  114
 -286   15.3  12.1    0.5   0.2    0.5   0.2  114
 -285   15.3  12.1    0.5   0.2    0.5   0.2  114
 -284   15.3  12.2    0.5   0.2    0.5   0.2  114
 -283   15.3  12.2    0.5   0.2    0.5   0.2  114
 -282   15.3  12.2    0.5   0.2    0.5   0.2  114
 -281   15.3  12.2    0.5   0.2    0.5   0.2  114
 -280   15.3  12.2    0.5   0.2    0.5   0.2  114
 -279   15.3  12.2    0.5   0.2    0.5   0.2  114
 -278   15.4  12.2    0.5   0.2    0.5   0.2  114
 -277   15.4  12.2    0.5   0.2    0.5   0.2  114
 -276   15.4  12.2    0.5   0.2    0.5   0.2  114
 -275   15.4  12.2    0.5   0.2    0.5   0.2  114
 -274   15.4  12.2    0.5   0.2    0.5   0.2  114
 -273   15.4  12.3    0.5   0.2    0.5   0.2  114
 -272   15.4  12.3    0.5   0.2    0.5   0.2  114
 -271   15.4  12.3    0.5   0.2    0.5   0.2  114
 -270   15.4  12.3    0.5   0.2    0.5   0.2  114
 -269   15.4  12.3    0.5   0.2    0.5   0.2  114
 -268   15.4  12.3    0.5   0.2    0.5   0.2  114
 -267   15.5  12.3    0.5   0.2    0.5   0.2  114
 -266   15.5  12.3    0.5   0.2    0.5   0.2  114
 -265   15.5  12.3    0.5   0.2    0.5   0.2  114
 -264   15.5  12.4    0.5   0.2    0.5   0.2  114
 -263   15.5  12.4    0.5   0.2    0.5   0.2  114
 -262   15.5  12.4    0.5   0.2    0.5   0.2  114
 -261   15.5  12.4    0.5   0.2    0.5   0.2  114
 -260   15.5  12.4    0.5   0.2    0.5   0.2  114
 -259   15.5  12.4    0.5   0.2    0.5   0.2  114
 -258   15.5  12.5    0.5   0.2    0.5   0.2  114
 -257   15.6  12.5    0.5   0.2    0.5   0.2  114
 -256   15.6  12.5    0.5   0.2    0.5   0.2  114
 -255   15.6  12.5    0.5   0.2    0.5   0.3  114
 -254   15.6  12.5    0.5   0.2    0.5   0.3  114
 -253   15.6  12.5    0.5   0.2    0.5   0.3  114
 -252   15.6  12.6    0.5   0.2    0.5   0.3  114
 -251   15.6  12.6    0.5   0.2    0.5   0.3  114
 -250   15.6  12.6    0.5   0.2    0.5   0.3  114
 -249   15.6  12.6    0.5   0.2    0.5   0.3  114
 -248   15.6  12.6    0.5   0.2    0.5   0.3  114
 -247   15.7  12.7    0.5   0.2    0.5   0.3  114
 -246   15.7  12.7    0.4   0.2    0.5   0.3  114
 -245   15.7  12.7    0.4   0.2    0.5   0.3  114
 -244   15.7  12.7    0.4   0.2    0.5   0.3  114
 -243   15.7  12.7    0.4   0.2    0.5   0.3  114
 -242   15.7  12.8    0.4   0.2    0.5   0.3  114
 -241   15.7  12.8    0.4   0.2    0.5   0.3  114
 -240   15.7  12.8    0.4   0.2    0.5   0.3  114
 -239   15.7  12.8    0.4   0.2    0.5   0.3  114
 -238   15.8  12.9    0.4   0.2    0.5   0.3  114
 -237   15.8  12.9    0.4   0.2    0.5   0.3  114
 -236   15.8  12.9    0.4   0.2    0.5   0.3  114
 -235   15.8  12.9    0.4   0.2    0.5   0.3  114
 -234   15.8  13.0    0.4   0.2    0.5   0.3  114
 -233   15.8  13.0    0.4   0.2    0.5   0.3  114
 -232   15.8  13.0    0.4   0.2    0.5   0.3  114
 -231   15.8  13.0    0.4   0.2    0.5   0.3  114
 -230   15.9  13.1    0.4   0.2    0.5   0.3  114
 -229   15.9  13.1    0.4   0.2    0.5   0.3  114
 -228   15.9  13.1    0.4   0.2    0.5   0.3  114
 -227   15.9  13.1    0.4   0.2    0.5   0.3  114
 -226   15.9  13.2    0.4   0.2    0.5   0.3  114
 -225   15.9  13.2    0.4   0.2    0.5   0.3  114
 -224   16.0  13.2    0.4   0.2    0.5   0.3  114
 -223   16.0  13.2    0.4   0.2    0.5   0.3  114
 -222   16.0  13.3    0.4   0.2    0.5   0.3  114
 -221   16.0  13.3    0.4   0.2    0.5   0.3  114
 -220   16.0  13.3    0.4   0.2    0.5   0.3  114
 -219   16.0  13.3    0.4   0.2    0.5   0.2  114
 -218   16.1  13.4    0.4   0.2    0.5   0.2  114
 -217   16.1  13.4    0.4   0.2    0.5   0.2  114
 -216   16.1  13.4    0.4   0.2    0.5   0.2  114
 -215   16.1  13.4    0.4   0.2    0.5   0.2  114
 -214   16.1  13.5    0.4   0.2    0.5   0.2  114
 -213   16.1  13.5    0.4   0.2    0.5   0.2  114
 -212   16.2  13.5    0.4   0.2    0.5   0.2  114
 -211   16.2  13.5    0.4   0.2    0.5   0.2  114
 -210   16.2  13.5    0.4   0.2    0.5   0.2  114
 -209   16.2  13.6    0.4   0.2    0.5   0.2  114
 -208   16.2  13.6    0.4   0.2    0.5   0.2  114
 -207   16.3  13.6    0.4   0.2    0.5   0.2  114
 -206   16.3  13.6    0.4   0.2    0.5   0.2  114
 -205   16.3  13.7    0.4   0.2    0.5   0.2  114
 -204   16.3  13.7    0.4   0.2    0.5   0.2  114
 -203   16.3  13.7    0.4   0.2    0.5   0.2  114
 -202   16.4  13.7    0.4   0.2    0.5   0.2  114
 -201   16.4  13.7    0.4   0.2    0.5   0.2  114
 -200   16.4  13.8    0.4   0.2    0.5   0.2  114
 -199   16.4  13.8    0.4   0.2    0.5   0.2  114
 -198   16.4  13.8    0.4   0.2    0.5   0.2  114
 -197   16.5  13.8    0.4   0.2    0.5   0.2  114
 -196   16.5  13.9    0.4   0.2    0.5   0.2  114
 -195   16.5  13.9    0.4   0.2    0.5   0.2  114
 -194   16.5  13.9    0.4   0.2    0.5   0.2  114
 -193   16.5  13.9    0.4   0.2    0.5   0.2  114
 -192   16.6  13.9    0.4   0.2    0.5   0.3  114
 -191   16.6  14.0    0.4   0.2    0.5   0.3  114
 -190   16.6  14.0    0.4   0.2    0.5   0.3  114
 -189   16.6  14.0    0.4   0.2    0.5   0.3  114
 -188   16.7  14.0    0.4   0.2    0.5   0.3  114
 -187   16.7  14.0    0.4   0.2    0.5   0.3  114
 -186   16.7  14.1    0.4   0.2    0.5   0.3  114
 -185   16.7  14.1    0.4   0.2    0.5   0.3  114
 -184   16.7  14.1    0.4   0.2    0.5   0.3  114
 -183   16.8  14.1    0.4   0.2    0.5   0.3  114
 -182   16.8  14.1    0.4   0.2    0.5   0.3  114
 -181   16.8  14.1    0.4   0.2    0.5   0.3  114
 -180   16.8  14.2    0.4   0.2    0.5   0.3  114
 -179   16.8  14.2    0.4   0.2    0.5   0.3  114
 -178   16.9  14.2    0.4   0.2    0.5   0.3  114
 -177   16.9  14.2    0.4   0.2    0.5   0.3  114
 -176   16.9  14.2    0.4   0.2    0.5   0.2  114
 -175   16.9  14.3    0.4   0.2    0.5   0.2  114
 -174   16.9  14.3    0.4   0.2    0.5   0.2  114
 -173   16.9  14.3    0.4   0.2    0.5   0.2  114
 -172   17.0  14.3    0.4   0.2    0.5   0.2  114
 -171   17.0  14.3    0.4   0.2    0.5   0.2  114
 -170   17.0  14.3    0.4   0.2    0.5   0.2  114
 -169   17.0  14.4    0.4   0.2    0.5   0.2  114
 -168   17.0  14.4    0.4   0.2    0.5   0.2  114
 -167   17.0  14.4    0.4   0.2    0.5   0.2  114
 -166   17.0  14.4    0.4   0.2    0.5   0.2  114
 -165   17.1  14.4    0.4   0.2    0.5   0.2  114
 -164   17.1  14.4    0.4   0.2    0.5   0.2  114
 -163   17.1  14.4    0.4   0.2    0.5   0.2  114
 -162   17.1  14.5    0.4   0.2    0.5   0.2  114
 -161   17.1  14.5    0.4   0.2    0.5   0.2  114
 -160   17.1  14.5    0.4   0.2    0.5   0.2  114
 -159   17.1  14.5    0.4   0.2    0.5   0.2  114
 -158   17.1  14.5    0.4   0.2    0.5   0.2  114
 -157   17.1  14.5    0.4   0.2    0.5   0.2  114
 -156   17.1  14.5    0.4   0.2    0.5   0.2  114
 -155   17.2  14.5    0.4   0.2    0.5   0.2  114
 -154   17.2  14.6    0.4   0.2    0.5   0.2  114
 -153   17.2  14.6    0.4   0.2    0.5   0.2  114
 -152   17.2  14.6    0.4   0.2    0.5   0.2  114
 -151   17.2  14.6    0.4   0.2    0.5   0.2  114
 -150   17.2  14.6    0.4   0.2    0.5   0.2  114
 -149   17.2  14.6    0.4   0.2    0.5   0.2  114
 -148   17.2  14.6    0.4   0.2    0.5   0.2  114
 -147   17.2  14.6    0.4   0.2    0.5   0.2  114
 -146   17.2  14.6    0.4   0.2    0.5   0.2  114
 -145   17.2  14.6    0.4   0.2    0.5   0.2  114
 -144   17.2  14.6    0.4   0.2    0.5   0.2  114
 -143   17.2  14.6    0.4   0.2    0.5   0.2  114
 -142   17.2  14.7    0.4   0.2    0.5   0.2  114
 -141   17.2  14.7    0.4   0.2    0.5   0.2  114
 -140   17.2  14.7    0.4   0.2    0.5   0.2  114
 -139   17.2  14.7    0.4   0.2    0.5   0.2  114
 -138   17.2  14.7    0.4   0.2    0.5   0.2  114
 -137   17.3  14.7    0.4   0.2    0.5   0.2  114
 -136   17.3  14.7    0.4   0.2    0.5   0.2  114
 -135   17.3  14.7    0.4   0.2    0.5   0.2  114
 -134   17.3  14.7    0.4   0.2    0.5   0.2  114
 -133   17.3  14.7    0.4   0.2    0.5   0.2  114
 -132   17.3  14.7    0.4   0.2    0.5   0.2  114
 -131   17.3  14.7    0.4   0.2    0.5   0.2  114
 -130   17.3  14.7    0.4   0.2    0.5   0.2  114
 -129   17.3  14.7    0.4   0.2    0.5   0.2  114
 -128   17.3  14.7    0.4   0.2    0.5   0.2  114
 -127   17.3  14.7    0.4   0.2    0.5   0.2  114
 -126   17.3  14.7    0.4   0.2    0.5   0.2  114
 -125   17.3  14.7    0.4   0.2    0.5   0.2  114
 -124   17.3  14.7    0.4   0.2    0.5   0.2  114
 -123   17.3  14.8    0.4   0.2    0.5   0.2  114
 -122   17.3  14.8    0.4   0.2    0.5   0.2  114
 -121   17.3  14.8    0.4   0.2    0.5   0.2  114
 -120   17.3  14.8    0.4   0.2    0.5   0.2  114
 -119   17.4  14.8    0.4   0.2    0.5   0.2  114
 -118   17.4  14.8    0.4   0.2    0.5   0.2  114
 -117   17.4  14.8    0.4   0.2    0.5   0.3  114
 -116   17.4  14.8    0.4   0.2    0.5   0.3  114
 -115   17.4  14.8    0.4   0.2    0.5   0.3  114
 -114   17.4  14.8    0.4   0.2    0.5   0.3  114
 -113   17.4  14.8    0.4   0.2    0.5   0.3  114
 -112   17.4  14.8    0.4   0.2    0.5   0.3  114
 -111   17.4  14.9    0.4   0.2    0.5   0.3  114
 -110   17.5  14.9    0.4   0.2    0.5   0.3  114
 -109   17.5  14.9    0.4   0.2    0.5   0.3  114
 -108   17.5  14.9    0.4   0.2    0.5   0.3  114
 -107   17.5  14.9    0.4   0.2    0.5   0.3  114
 -106   17.5  14.9    0.4   0.2    0.5   0.3  114
 -105   17.5  14.9    0.4   0.2    0.5   0.3  114
 -104   17.6  14.9    0.4   0.2    0.5   0.3  114
 -103   17.6  15.0    0.4   0.2    0.5   0.3  114
 -102   17.6  15.0    0.4   0.2    0.5   0.3  114
 -101   17.6  15.0    0.4   0.2    0.5   0.3  114
 -100   17.6  15.0    0.4   0.2    0.5   0.3  114
  -99   17.7  15.0    0.4   0.2    0.5   0.3  114
  -98   17.7  15.0    0.4   0.2    0.5   0.3  114
  -97   17.7  15.1    0.4   0.2    0.5   0.3  114
  -96   17.7  15.1    0.4   0.2    0.5   0.3  114
  -95   17.7  15.1    0.4   0.2    0.5   0.3  114
  -94   17.8  15.1    0.4   0.2    0.5   0.3  114
  -93   17.8  15.1    0.4   0.2    0.5   0.3  114
  -92   17.8  15.1    0.4   0.2    0.5   0.3  114
  -91   17.8  15.2    0.4   0.2    0.5   0.3  114
  -90   17.9  15.2    0.4   0.2    0.5   0.3  114
  -89   17.9  15.2    0.4   0.2    0.5   0.3  114
  -88   17.9  15.2    0.4   0.2    0.5   0.3  114
  -87   18.0  15.3    0.4   0.2    0.5   0.3  114
  -86   18.0  15.3    0.4   0.2    0.5   0.3  114
  -85   18.0  15.3    0.4   0.2    0.5   0.3  114
  -84   18.0  15.3    0.4   0.2    0.5   0.3  114
  -83   18.1  15.4    0.4   0.2    0.5   0.3  114
  -82   18.1  15.4    0.4   0.2    0.5   0.3  114
  -81   18.1  15.4    0.4   0.2    0.5   0.3  114
  -80   18.2  15.4    0.4   0.2    0.5   0.3  114
  -79   18.2  15.5    0.4   0.2    0.5   0.3  114
  -78   18.2  15.5    0.4   0.2    0.5   0.3  114
  -77   18.3  15.5    0.4   0.2    0.5   0.3  114
  -76   18.3  15.5    0.4   0.2    0.5   0.3  114
  -75   18.3  15.6    0.4   0.2    0.5   0.3  114
  -74   18.4  15.6    0.4   0.2    0.5   0.3  114
  -73   18.4  15.6    0.4   0.2    0.5   0.3  114
  -72   18.4  15.6    0.4   0.2    0.5   0.3  114
  -71   18.5  15.7    0.4   0.2    0.5   0.3  114
  -70   18.5  15.7    0.4   0.2    0.5   0.3  114
  -69   18.5  15.7    0.4   0.2    0.5   0.3  114
  -68   18.6  15.7    0.4   0.2    0.5   0.3  114
  -67   18.6  15.8    0.4   0.2    0.5   0.3  114
  -66   18.6  15.8    0.4   0.2    0.5   0.3  114
  -65   18.7  15.8    0.5   0.2    0.5   0.3  114
  -64   18.7  15.9    0.5   0.2    0.5   0.3  114
  -63   18.7  15.9    0.5   0.2    0.5   0.3  114
  -62   18.8  15.9    0.5   0.2    0.5   0.3  114
  -61   18.8  15.9    0.5   0.2    0.5   0.3  114
  -60   18.8  16.0    0.5   0.2    0.5   0.3  114
  -59   18.9  16.0    0.5   0.2    0.5   0.3  114
  -58   18.9  16.0    0.5   0.2    0.5   0.3  114
  -57   18.9  16.1    0.5   0.2    0.5   0.3  114
  -56   19.0  16.1    0.4   0.2    0.5   0.3  114
  -55   19.0  16.1    0.4   0.2    0.5   0.3  114
  -54   19.0  16.1    0.4   0.2    0.5   0.3  114
  -53   19.1  16.2    0.4   0.2    0.5   0.3  114
  -52   19.1  16.2    0.4   0.2    0.5   0.3  114
  -51   19.1  16.2    0.4   0.2    0.5   0.3  114
  -50   19.2  16.2    0.4   0.2    0.5   0.3  114
  -49   19.2  16.3    0.4   0.2    0.5   0.3  114
  -48   19.2  16.3    0.4   0.2    0.5   0.3  114
  -47   19.2  16.3    0.4   0.2    0.5   0.3  114
  -46   19.3  16.3    0.4   0.2    0.5   0.3  114
  -45   19.3  16.4    0.4   0.2    0.5   0.3  114
  -44   19.3  16.4    0.4   0.2    0.5   0.3  114
  -43   19.4  16.4    0.4   0.2    0.5   0.3  114
  -42   19.4  16.4    0.4   0.2    0.5   0.3  114
  -41   19.4  16.5    0.4   0.2    0.5   0.3  114
  -40   19.4  16.5    0.4   0.2    0.5   0.3  114
  -39   19.5  16.5    0.4   0.2    0.5   0.3  114
  -38   19.5  16.5    0.4   0.2    0.5   0.3  114
  -37   19.5  16.6    0.4   0.2    0.5   0.3  114
  -36   19.6  16.6    0.4   0.2    0.5   0.3  114
  -35   19.6  16.6    0.4   0.2    0.5   0.3  114
  -34   19.6  16.6    0.4   0.2    0.5   0.3  114
  -33   19.6  16.6    0.4   0.2    0.5   0.3  114
  -32   19.7  16.7    0.4   0.2    0.5   0.3  114
  -31   19.7  16.7    0.4   0.2    0.5   0.3  114
  -30   19.7  16.7    0.4   0.2    0.5   0.3  114
  -29   19.7  16.7    0.4   0.2    0.5   0.3  114
  -28   19.7  16.8    0.4   0.2    0.5   0.3  114
  -27   19.8  16.8    0.4   0.2    0.5   0.3  114
  -26   19.8  16.8    0.4   0.2    0.5   0.3  114
  -25   19.8  16.8    0.4   0.2    0.5   0.3  114
  -24   19.8  16.9    0.4   0.2    0.5   0.3  114
  -23   19.9  16.9    0.4   0.2    0.5   0.3  114
  -22   19.9  16.9    0.4   0.2    0.5   0.3  114
  -21   19.9  16.9    0.4   0.2    0.5   0.3  114
  -20   19.9  17.0    0.4   0.2    0.5   0.3  114
  -19   19.9  17.0    0.4   0.2    0.5   0.3  114
  -18   20.0  17.0    0.4   0.2    0.5   0.3  114
  -17   20.0  17.0    0.4   0.2    0.5   0.3  114
  -16   20.0  17.1    0.4   0.2    0.5   0.3  114
  -15   20.0  17.1    0.4   0.2    0.5   0.3  114
  -14   20.1  17.1    0.4   0.2    0.5   0.3  114
  -13   20.1  17.2    0.4   0.2    0.5   0.3  114
  -12   20.1  17.2    0.4   0.2    0.5   0.3  114
  -11   20.1  17.2    0.4   0.2    0.5   0.3  114
  -10   20.2  17.3    0.4   0.2    0.5   0.3  114
   -9   20.2  17.3    0.4   0.2    0.5   0.3  114
   -8   20.2  17.3    0.4   0.2    0.5   0.3  114
   -7   20.3  17.4    0.4   0.2    0.5   0.3  114
   -6   20.3  17.4    0.4   0.2    0.5   0.3  114
   -5   20.3  17.4    0.4   0.2    0.5   0.3  114
   -4   20.3  17.5    0.4   0.2    0.5   0.3  114
   -3   20.4  17.5    0.4   0.2    0.5   0.3  114
   -2   20.4  17.5    0.4   0.2    0.5   0.3  114
   -1   20.4  17.6    0.4   0.2    0.5   0.3  114
    0   20.5  17.6    0.4   0.2    0.5   0.3  114
    1   20.5  17.7    0.4   0.2    0.5   0.3  114
    2   20.6  17.7    0.4   0.2    0.5   0.3  114
    3   20.6  17.7    0.4   0.2    0.5   0.3  114
    4   20.6  17.8    0.4   0.2    0.5   0.3  114
    5   20.7  17.8    0.4   0.2    0.5   0.3  114
    6   20.7  17.9    0.4   0.2    0.5   0.3  114
    7   20.8  17.9    0.4   0.2    0.5   0.3  114
    8   20.8  18.0    0.4   0.2    0.5   0.3  114
    9   20.9  18.0    0.4   0.2    0.5   0.3  114
   10   20.9  18.1    0.4   0.2    0.5   0.3  114
   11   21.0  18.1    0.4   0.2    0.5   0.3  114
   12   21.0  18.2    0.4   0.2    0.5   0.3  114
   13   21.1  18.3    0.4   0.2    0.5   0.3  114
   14   21.1  18.3    0.4   0.2    0.5   0.3  114
   15   21.2  18.4    0.4   0.2    0.5   0.3  114
   16   21.3  18.4    0.4   0.2    0.5   0.3  114
   17   21.3  18.5    0.4   0.2    0.5   0.3  114
   18   21.4  18.6    0.4   0.2    0.5   0.3  114
   19   21.5  18.6    0.4   0.2    0.5   0.3  114
   20   21.6  18.7    0.4   0.2    0.5   0.3  114
   21   21.6  18.8    0.4   0.2    0.5   0.3  114
   22   21.7  18.8    0.4   0.2    0.5   0.3  114
   23   21.8  18.9    0.4   0.2    0.5   0.3  114
   24   21.9  19.0    0.4   0.2    0.5   0.3  114
   25   21.9  19.0    0.4   0.2    0.5   0.3  114
   26   22.0  19.1    0.4   0.2    0.5   0.3  114
   27   22.1  19.2    0.4   0.2    0.5   0.3  114
   28   22.2  19.3    0.4   0.2    0.5   0.3  114
   29   22.3  19.4    0.4   0.2    0.5   0.3  114
   30   22.4  19.5    0.4   0.2    0.5   0.3  114
   31   22.5  19.6    0.4   0.2    0.5   0.3  114
   32   22.6  19.6    0.4   0.2    0.5   0.3  114
   33   22.7  19.7    0.4   0.2    0.5   0.3  114
   34   22.8  19.8    0.4   0.2    0.5   0.3  114
   35   22.9  19.9    0.4   0.2    0.5   0.3  114
   36   23.0  20.0    0.4   0.2    0.5   0.3  114
   37   23.1  20.2    0.4   0.2    0.5   0.3  114
   38   23.2  20.3    0.4   0.2    0.5   0.3  114
   39   23.3  20.4    0.4   0.2    0.5   0.3  114
   40   23.5  20.5    0.4   0.2    0.5   0.3  114
   41   23.6  20.6    0.4   0.2    0.5   0.3  114
   42   23.7  20.7    0.4   0.2    0.5   0.3  114
   43   23.8  20.8    0.4   0.2    0.5   0.3  114
   44   23.9  21.0    0.4   0.2    0.5   0.3  114
   45   24.0  21.1    0.4   0.2    0.5   0.3  114
   46   24.2  21.2    0.4   0.2    0.5   0.3  114
   47   24.3  21.4    0.4   0.2    0.5   0.3  114
   48   24.4  21.5    0.4   0.2    0.5   0.3  114
   49   24.5  21.6    0.4   0.2    0.5   0.3  114
   50   24.7  21.8    0.4   0.2    0.5   0.3  114
   51   24.8  21.9    0.4   0.2    0.5   0.3  114
   52   24.9  22.1    0.4   0.2    0.5   0.3  114
   53   25.0  22.2    0.4   0.2    0.5   0.3  114
   54   25.2  22.3    0.4   0.2    0.5   0.3  114
   55   25.3  22.5    0.4   0.2    0.5   0.3  114
   56   25.4  22.6    0.4   0.2    0.5   0.3  114
   57   25.5  22.8    0.4   0.2    0.5   0.3  114
   58   25.7  23.0    0.4   0.2    0.5   0.3  114
   59   25.8  23.1    0.4   0.2    0.5   0.3  114
   60   25.9  23.3    0.4   0.2    0.5   0.3  114
   61   26.1  23.4    0.4   0.2    0.5   0.3  114
   62   26.2  23.6    0.4   0.2    0.5   0.3  114
   63   26.3  23.7    0.4   0.2    0.5   0.3  114
   64   26.4  23.9    0.4   0.2    0.5   0.3  114
   65   26.6  24.0    0.4   0.2    0.5   0.3  114
   66   26.7  24.2    0.4   0.2    0.5   0.3  114
   67   26.8  24.3    0.4   0.2    0.5   0.3  114
   68   26.9  24.5    0.4   0.2    0.5   0.3  114
   69   27.1  24.6    0.4   0.2    0.5   0.3  114
   70   27.2  24.8    0.4   0.2    0.5   0.3  114
   71   27.3  24.9    0.4   0.2    0.5   0.3  114
   72   27.4  25.1    0.4   0.2    0.5   0.3  114
   73   27.6  25.2    0.4   0.2    0.5   0.3  114
   74   27.7  25.4    0.4   0.2    0.5   0.3  114
   75   27.8  25.5    0.4   0.2    0.5   0.3  114
   76   27.9  25.7    0.4   0.2    0.5   0.3  114
   77   28.0  25.8    0.4   0.2    0.5   0.3  114
   78   28.2  25.9    0.4   0.2    0.5   0.3  114
   79   28.3  26.1    0.4   0.2    0.5   0.3  114
   80   28.4  26.2    0.4   0.2    0.5   0.3  114
   81   28.5  26.3    0.4   0.2    0.5   0.3  114
   82   28.6  26.4    0.4   0.2    0.5   0.3  114
   83   28.7  26.6    0.4   0.2    0.5   0.3  114
   84   28.8  26.7    0.4   0.2    0.5   0.3  114
   85   28.9  26.8    0.4   0.2    0.5   0.3  114
   86   29.0  26.9    0.4   0.2    0.5   0.3  114
   87   29.1  27.0    0.4   0.2    0.5   0.3  114
   88   29.2  27.1    0.4   0.2    0.5   0.3  114
   89   29.4  27.2    0.4   0.2    0.5   0.3  114
   90   29.5  27.3    0.4   0.2    0.5   0.3  114
   91   29.6  27.4    0.4   0.2    0.5   0.3  114
   92   29.7  27.5    0.4   0.2    0.5   0.3  114
   93   29.8  27.6    0.4   0.2    0.5   0.3  114
   94   29.9  27.7    0.4   0.2    0.5   0.3  114
   95   30.0  27.8    0.4   0.2    0.5   0.3  114
   96   30.1  27.9    0.4   0.2    0.5   0.3  114
   97   30.1  28.0    0.4   0.2    0.5   0.3  114
   98   30.2  28.1    0.4   0.2    0.5   0.3  114
   99   30.3  28.1    0.4   0.2    0.5   0.3  114
  100   30.4  28.2    0.4   0.2    0.5   0.3  114
  101   30.5  28.3    0.4   0.2    0.5   0.3  114
  102   30.6  28.4    0.4   0.2    0.5   0.3  114
  103   30.7  28.4    0.4   0.2    0.5   0.3  114
  104   30.8  28.5    0.4   0.2    0.6   0.3  114
  105   30.9  28.5    0.4   0.2    0.6   0.3  114
  106   31.0  28.6    0.4   0.2    0.6   0.3  114
  107   31.1  28.7    0.4   0.2    0.6   0.3  114
  108   31.2  28.7    0.4   0.2    0.6   0.3  114
  109   31.3  28.8    0.4   0.2    0.6   0.3  114
  110   31.3  28.8    0.4   0.2    0.6   0.3  114
  111   31.4  28.9    0.5   0.2    0.6   0.3  114
  112   31.5  28.9    0.5   0.2    0.6   0.3  114
  113   31.6  29.0    0.5   0.2    0.6   0.3  114
  114   31.7  29.0    0.5   0.2    0.6   0.3  114
  115   31.8  29.0    0.5   0.2    0.6   0.3  114
  116   31.9  29.1    0.5   0.2    0.6   0.4  114
  117   32.0  29.1    0.5   0.2    0.6   0.4  114
  118   32.0  29.2    0.5   0.2    0.6   0.4  114
  119   32.1  29.2    0.5   0.2    0.6   0.4  114
  120   32.2  29.2    0.5   0.2    0.6   0.4  114
  121   32.3  29.3    0.5   0.3    0.6   0.4  114
  122   32.4  29.3    0.5   0.3    0.6   0.4  114
  123   32.5  29.3    0.5   0.3    0.6   0.4  114
  124   32.6  29.3    0.5   0.3    0.6   0.4  114
  125   32.7  29.4    0.5   0.3    0.6   0.5  114
  126   32.7  29.4    0.5   0.3    0.6   0.5  114
  127   32.8  29.4    0.5   0.3    0.6   0.5  114
  128   32.9  29.4    0.5   0.3    0.6   0.5  114
  129   33.0  29.4    0.5   0.3    0.6   0.5  114
  130   33.1  29.4    0.5   0.4    0.6   0.5  114
  131   33.2  29.5    0.5   0.4    0.6   0.5  114
  132   33.3  29.5    0.5   0.4    0.6   0.5  114
  133   33.4  29.5    0.5   0.4    0.6   0.5  114
  134   33.4  29.5    0.5   0.4    0.6   0.5  114
  135   33.5  29.5    0.5   0.4    0.6   0.5  114
  136   33.6  29.5    0.5   0.5    0.6   0.5  114
  137   33.7  29.5    0.5   0.5    0.6   0.6  114
  138   33.8  29.5    0.5   0.5    0.6   0.6  114
  139   33.9  29.5    0.5   0.5    0.6   0.6  114
  140   34.0  29.5    0.5   0.5    0.6   0.6  114
  141   34.0  29.5    0.6   0.6    0.6   0.6  114
  142   34.1  29.5    0.6   0.6    0.6   0.6  114
  143   34.2  29.5    0.6   0.6    0.6   0.6  114
  144   34.3  29.5    0.6   0.6    0.6   0.6  114
  145   34.4  29.5    0.6   0.6    0.6   0.6  114
  146   34.5  29.5    0.6   0.6    0.6   0.6  114
  147   34.6  29.4    0.6   0.6    0.6   0.6  114
  148   34.6  29.4    0.6   0.6    0.6   0.6  114
  149   34.7  29.4    0.6   0.6    0.6   0.6  114
  150   34.8  29.4    0.6   0.7    0.6   0.6  114
  151   34.9  29.4    0.6   0.7    0.6   0.6  114
  152   35.0  29.4    0.6   0.7    0.6   0.6  114
  153   35.1  29.3    0.6   0.7    0.7   0.6  114
  154   35.1  29.3    0.6   0.7    0.7   0.6  114
  155   35.2  29.3    0.6   0.7    0.7   0.6  114
  156   35.3  29.3    0.6   0.7    0.7   0.6  114
  157   35.4  29.3    0.6   0.7    0.7   0.6  114
  158   35.5  29.2    0.6   0.7    0.7   0.6  114
  159   35.5  29.2    0.6   0.7    0.7   0.6  114
  160   35.6  29.2    0.6   0.7    0.7   0.7  114
  161   35.7  29.2    0.6   0.7    0.7   0.7  114
  162   35.8  29.1    0.6   0.7    0.7   0.7  114
  163   35.9  29.1    0.6   0.7    0.7   0.7  114
  164   35.9  29.1    0.6   0.7    0.7   0.7  114
  165   36.0  29.1    0.6   0.7    0.7   0.7  114
  166   36.1  29.0    0.6   0.7    0.7   0.7  114
  167   36.2  29.0    0.6   0.7    0.7   0.7  114
  168   36.2  29.0    0.6   0.7    0.7   0.7  114
  169   36.3  29.0    0.6   0.7    0.7   0.7  114
  170   36.4  28.9    0.6   0.7    0.7   0.7  114
  171   36.5  28.9    0.6   0.7    0.7   0.7  114
  172   36.5  28.9    0.6   0.7    0.7   0.7  114
  173   36.6  28.8    0.6   0.8    0.7   0.7  114
  174   36.7  28.8    0.6   0.8    0.7   0.7  114
  175   36.7  28.8    0.6   0.8    0.7   0.7  114
  176   36.8  28.8    0.6   0.8    0.7   0.7  114
  177   36.9  28.7    0.6   0.8    0.7   0.7  114
  178   37.0  28.7    0.6   0.8    0.7   0.7  114
  179   37.0  28.7    0.7   0.8    0.7   0.7  114
  180   37.1  28.7    0.7   0.8    0.7   0.7  114
  181   37.2  28.6    0.7   0.8    0.7   0.8  114
  182   37.2  28.6    0.7   0.9    0.7   0.8  114
  183   37.3  28.6    0.7   0.9    0.7   0.8  114
  184   37.4  28.6    0.7   0.9    0.7   0.8  114
  185   37.4  28.5    0.7   0.9    0.7   0.8  114
  186   37.5  28.5    0.7   0.9    0.7   0.8  114
  187   37.5  28.5    0.7   0.9    0.7   0.8  114
  188   37.6  28.5    0.7   0.9    0.7   0.8  114
  189   37.7  28.4    0.7   0.9    0.7   0.8  114
  190   37.7  28.4    0.7   0.9    0.7   0.8  114
  191   37.8  28.4    0.7   0.9    0.7   0.8  114
  192   37.9  28.4    0.7   0.9    0.7   0.8  114
  193   37.9  28.4    0.7   1.0    0.7   0.8  114
  194   38.0  28.3    0.7   1.0    0.7   0.8  114
  195   38.0  28.3    0.7   1.0    0.7   0.8  114
  196   38.1  28.3    0.7   1.0    0.7   0.8  114
  197   38.1  28.3    0.7   1.0    0.7   0.8  114
  198   38.2  28.3    0.7   1.0    0.7   0.8  114
  199   38.3  28.2    0.7   1.0    0.7   0.8  114
  200   38.3  28.2    0.7   1.0    0.7   0.8  114
  201   38.4  28.2    0.7   1.0    0.7   0.8  114
  202   38.4  28.2    0.7   1.0    0.7   0.8  114
  203   38.5  28.2    0.7   1.0    0.8   0.8  114
  204   38.5  28.1    0.7   1.0    0.8   0.8  114
  205   38.6  28.1    0.7   1.0    0.8   0.8  114
  206   38.6  28.1    0.7   1.0    0.8   0.9  114
  207   38.7  28.1    0.7   1.0    0.8   0.9  114
  208   38.7  28.1    0.7   1.0    0.8   0.9  114
  209   38.8  28.1    0.7   1.0    0.8   0.9  114
  210   38.8  28.0    0.7   1.0    0.8   0.9  114
  211   38.9  28.0    0.7   1.0    0.8   1.0  114
  212   38.9  28.0    0.7   1.0    0.8   1.0  114
  213   39.0  28.0    0.7   0.9    0.8   1.0  114
  214   39.0  28.0    0.7   1.0    0.8   1.0  114
  215   39.1  27.9    0.7   1.0    0.8   1.0  114
  216   39.1  27.9    0.7   1.0    0.8   1.0  114
  217   39.2  27.9    0.7   1.0    0.8   0.9  114
  218   39.2  27.9    0.7   1.0    0.8   0.9  114
  219   39.3  27.8    0.8   1.0    0.8   0.9  114
  220   39.3  27.8    0.8   1.0    0.8   1.0  114
  221   39.3  27.8    0.8   1.0    0.9   1.0  114
  222   39.4  27.8    0.8   1.0    0.9   1.0  114
  223   39.4  27.7    0.8   1.0    0.9   1.0  114
  224   39.5  27.7    0.8   1.0    0.9   1.0  114
  225   39.5  27.7    0.8   1.1    0.9   1.1  114
  226   39.5  27.7    0.8   1.1    0.9   1.1  114
  227   39.6  27.6    0.8   1.1    0.9   1.1  114
  228   39.6  27.6    0.8   1.1    0.9   1.1  114
  229   39.6  27.6    0.8   1.1    0.9   1.1  114
  230   39.7  27.5    0.8   1.1    0.9   1.2  114
  231   39.7  27.5    0.8   1.1    0.9   1.2  114
  232   39.7  27.5    0.8   1.2    0.9   1.2  114
  233   39.7  27.4    0.8   1.2    1.0   1.2  114
  234   39.8  27.4    0.9   1.2    1.0   1.2  114
  235   39.8  27.4    0.9   1.2    1.0   1.2  114
  236   39.8  27.3    0.9   1.3    1.0   1.2  114
  237   39.8  27.3    0.9   1.3    1.0   1.2  114
  238   39.9  27.2    0.9   1.3    1.0   1.2  114
  239   39.9  27.2    0.9   1.3    1.0   1.3  114
  240   39.9  27.2    0.9   1.4    1.0   1.3  114
  241   39.9  27.1    0.9   1.4    1.0   1.3  114
  242   39.9  27.1    0.9   1.4    1.0   1.3  114
  243   40.0  27.1    0.9   1.4    1.0   1.3  114
  244   40.0  27.0    0.9   1.4    1.0   1.3  114
  245   40.0  27.0    1.0   1.5    1.0   1.3  114
  246   40.0  26.9    1.0   1.5    1.0   1.3  114
  247   40.0  26.9    1.0   1.5    1.0   1.4  114
  248   40.0  26.9    1.0   1.5    1.0   1.4  114
  249   40.0  26.8    1.0   1.6    1.0   1.4  114
  250   40.0  26.8    1.0   1.6    1.1   1.5  114
  251   40.1  26.7    1.0   1.6    1.1   1.5  114
  252   40.1  26.7    1.0   1.6    1.1   1.6  114
  253   40.1  26.7    1.0   1.6    1.1   1.6  114
  254   40.1  26.6    1.1   1.7    1.1   1.7  114
  255   40.1  26.6    1.1   1.7    1.1   1.7  114
  256   40.1  26.6    1.1   1.7    1.2   1.8  114
  257   40.1  26.5    1.1   1.7    1.2   1.8  114
  258   40.1  26.5    1.1   1.8    1.2   1.8  114
  259   40.1  26.4    1.1   1.8    1.2   1.9  114
  260   40.1  26.4    1.1   1.8    1.2   1.9  114
  261   40.1  26.4    1.1   1.8    1.2   1.9  114
  262   40.1  26.3    1.1   1.8    1.2   1.9  114
  263   40.1  26.3    1.1   1.9    1.2   1.9  114
  264   40.1  26.3    1.1   1.9    1.2   1.9  114
  265   40.1  26.2    1.2   1.9    1.2   1.9  114
  266   40.1  26.2    1.2   1.9    1.2   1.9  114
  267   40.1  26.2    1.2   1.9    1.3   2.0  114
  268   40.1  26.1    1.2   2.0    1.3   2.0  114
  269   40.1  26.1    1.2   2.0    1.3   2.0  114
  270   40.1  26.1    1.2   2.0    1.3   2.0  114
  271   40.1  26.1    1.2   2.0    1.3   2.0  114
  272   40.0  26.0    1.2   2.0    1.3   2.0  114
  273   40.0  26.0    1.2   2.0    1.3   2.0  114
  274   40.0  26.0    1.2   2.0    1.3   2.0  114
  275   40.0  26.0    1.2   2.0    1.3   2.0  114
  276   40.0  25.9    1.2   2.0    1.3   2.0  114
  277   40.0  25.9    1.2   2.0    1.3   2.0  114
  278   40.0  25.9    1.2   1.9    1.3   1.9  114
  279   40.0  25.9    1.2   1.9    1.3   1.9  114
  280   40.0  25.8    1.3   1.9    1.3   1.9  114
  281   40.0  25.8    1.3   1.9    1.4   1.8  114
  282   40.0  25.8    1.3   1.9    1.4   1.8  114
  283   40.0  25.8    1.3   1.8    1.4   1.8  114
  284   40.0  25.8    1.3   1.8    1.4   1.8  114
  285   39.9  25.7    1.3   1.8    1.4   1.8  114
  286   39.9  25.7    1.3   1.8    1.5   1.9  114
  287   39.9  25.7    1.3   1.8    1.5   1.9  114
  288   39.9  25.7    1.3   1.8    1.5   2.0  114
  289   39.9  25.7    1.4   1.8    1.5   2.0  114
  290   39.9  25.7    1.4   1.9    1.6   2.0  114
  291   39.9  25.7    1.4   1.9    1.6   2.1  114
  292   39.9  25.6    1.4   1.9    1.6   2.1  114
  293   39.9  25.6    1.4   1.9    1.6   2.1  114
  294   39.9  25.6    1.5   2.0    1.6   2.2  114
  295   39.8  25.6    1.5   2.0    1.7   2.2  114
  296   39.8  25.6    1.5   2.0    1.7   2.3  114
  297   39.8  25.6    1.5   2.0    1.7   2.3  114
  298   39.8  25.6    1.5   2.1    1.7   2.3  114
  299   39.8  25.5    1.6   2.1    1.7   2.3  114
  300   39.8  25.5    1.6   2.2    1.7   2.3  114
  301   39.8  25.5    1.6   2.2    1.7   2.3  114
  302   39.8  25.5    1.6   2.2    1.7   2.3  114
  303   39.8  25.5    1.6   2.3    1.8   2.3  114
  304   39.8  25.5    1.7   2.3    1.8   2.3  114
  305   39.8  25.5    1.7   2.3    1.8   2.3  114
  306   39.7  25.5    1.7   2.4    1.8   2.3  114
  307   39.7  25.4    1.7   2.4    1.8   2.3  114
  308   39.7  25.4    1.7   2.4    1.8   2.3  114
  309   39.7  25.4    1.8   2.5    1.8   2.3  114
  310   39.7  25.4    1.8   2.5    1.9   2.3  114
  311   39.7  25.4    1.8   2.5    1.9   2.4  114
  312   39.7  25.4    1.8   2.5    1.9   2.4  114
  313   39.7  25.4    1.8   2.5    1.9   2.5  114
  314   39.7  25.4    1.8   2.6    2.0   2.5  114
  315   39.7  25.4    1.9   2.6    2.0   2.5  114
  316   39.6  25.4    1.9   2.6    2.0   2.6  114
  317   39.6  25.3    1.9   2.6    2.0   2.6  114
  318   39.6  25.3    1.9   2.6    2.1   2.7  114
  319   39.6  25.3    1.9   2.6    2.1   2.7  114
  320   39.6  25.3    1.9   2.7    2.1   2.7  114
  321   39.6  25.3    1.9   2.7    2.1   2.7  114
  322   39.6  25.3    1.9   2.7    2.1   2.7  114
  323   39.6  25.3    1.9   2.7    2.1   2.7  114
  324   39.6  25.3    2.0   2.7    2.2   2.7  114
  325   39.6  25.3    2.0   2.7    2.2   2.7  114
  326   39.5  25.3    2.0   2.7    2.2   2.7  114
  327   39.5  25.3    2.0   2.7    2.2   2.7  114
  328   39.5  25.3    2.0   2.7    2.2   2.6  114
  329   39.5  25.2    2.0   2.7    2.2   2.6  114
  330   39.5  25.2    2.0   2.7    2.2   2.6  114
  331   39.5  25.2    2.0   2.7    2.2   2.6  114
  332   39.5  25.2    2.0   2.7    2.2   2.6  114
  333   39.5  25.2    2.0   2.7    2.2   2.5  114
  334   39.4  25.2    2.0   2.7    2.1   2.5  114
  335   39.4  25.2    2.0   2.7    2.1   2.5  114
  336   39.4  25.2    2.0   2.6    2.1   2.5  114
  337   39.4  25.2    2.0   2.6    2.1   2.5  114
  338   39.4  25.2    2.0   2.6    2.1   2.6  114
  339   39.4  25.2    2.0   2.6    2.1   2.5  114
  340   39.4  25.2    2.0   2.6    2.1   2.5  114
  341   39.4  25.2    2.0   2.7    2.2   2.6  114
  342   39.3  25.2    2.1   2.7    2.2   2.6  114
  343   39.3  25.2    2.1   2.7    2.2   2.7  114
  344   39.3  25.2    2.1   2.8    2.2   2.7  114
  345   39.3  25.2    2.1   2.8    2.3   2.8  114
  346   39.3  25.2    2.1   2.9    2.3   2.9  114
  347   39.3  25.2    2.1   3.0    2.3   2.9  114
  348   39.3  25.2    2.2   3.1    2.3   3.0  114
  349   39.2  25.2    2.2   3.1    2.3   3.0  114
  350   39.2  25.2    2.2   3.2    2.4   3.1  114
  351   39.2  25.2    2.2   3.3    2.4   3.2  114
  352   39.2  25.2    2.2   3.4    2.4   3.3  114
  353   39.2  25.2    2.2   3.4    2.4   3.3  114
  354   39.2  25.2    2.2   3.5    2.5   3.4  114
  355   39.1  25.2    2.3   3.5    2.5   3.4  114
  356   39.1  25.2    2.3   3.5    2.5   3.5  114
  357   39.1  25.2    2.3   3.6    2.5   3.5  114
  358   39.1  25.2    2.3   3.6    2.5   3.5  114
  359   39.1  25.2    2.3   3.6    2.5   3.5  114
  360   39.0  25.2    2.3   3.6    2.5   3.5  114
  361   39.0  25.2    2.3   3.6    2.5   3.5  114
  362   39.0  25.2    2.3   3.6    2.6   3.5  114
  363   39.0  25.2    2.3   3.6    2.6   3.5  114
  364   39.0  25.2    2.3   3.6    2.6   3.5  114
  365   39.0  25.2    2.3   3.6    2.6   3.5  114
  366   38.9  25.2    2.3   3.6    2.6   3.5  114
  367   38.9  25.2    2.3   3.5    2.6   3.5  114
  368   38.9  25.2    2.3   3.5    2.6   3.5  114
  369   38.9  25.2    2.3   3.5    2.6   3.5  114
  370   38.9  25.2    2.3   3.5    2.6   3.5  114
  371   38.8  25.2    2.3   3.5    2.6   3.5  114
  372   38.8  25.2    2.3   3.5    2.6   3.5  114
  373   38.8  25.2    2.3   3.5    2.5   3.4  114
  374   38.8  25.2    2.3   3.5    2.5   3.4  114
  375   38.7  25.2    2.2   3.4    2.5   3.4  114
  376   38.7  25.2    2.2   3.4    2.5   3.3  114
  377   38.7  25.2    2.2   3.4    2.5   3.3  114
  378   38.7  25.2    2.2   3.4    2.5   3.3  114
  379   38.7  25.2    2.2   3.3    2.5   3.2  114
  380   38.6  25.2    2.2   3.3    2.5   3.2  114
  381   38.6  25.2    2.2   3.3    2.5   3.2  114
  382   38.6  25.2    2.2   3.3    2.5   3.2  114
  383   38.6  25.2    2.2   3.2    2.5   3.1  114
  384   38.5  25.2    2.1   3.2    2.4   3.1  114
  385   38.5  25.2    2.1   3.2    2.4   3.1  114
  386   38.5  25.2    2.1   3.1    2.4   3.0  114
  387   38.5  25.2    2.1   3.1    2.4   3.0  114
  388   38.5  25.2    2.1   3.1    2.4   3.0  114
  389   38.4  25.2    2.1   3.0    2.4   2.9  114
  390   38.4  25.2    2.1   3.0    2.4   2.9  114
  391   38.4  25.2    2.1   3.0    2.4   2.9  114
  392   38.4  25.1    2.1   3.0    2.4   2.9  114
  393   38.3  25.1    2.0   3.0    2.4   2.9  114
  394   38.3  25.1    2.0   3.0    2.4   2.9  114
  395   38.3  25.1    2.0   2.9    2.4   2.9  114
  396   38.3  25.1    2.0   2.9    2.4   2.9  114
  397   38.3  25.1    2.0   2.9    2.4   2.9  114
  398   38.2  25.1    2.0   2.9    2.4   2.9  114
  399   38.2  25.1    2.0   2.9    2.4   2.8  114
  400   38.2  25.0    2.0   2.8    2.4   2.8  114
  401   38.2  25.0    2.0   2.8    2.4   2.7  114
  402   38.1  25.0    2.0   2.8    2.4   2.7  114
  403   38.1  25.0    2.0   2.7    2.4   2.6  114
  404   38.1  25.0    2.0   2.7    2.4   2.6  114
  405   38.1  25.0    2.0   2.6    2.4   2.5  114
  406   38.1  25.0    2.0   2.5    2.3   2.5  114
  407   38.0  24.9    2.0   2.4    2.3   2.4  114
  408   38.0  24.9    2.0   2.4    2.3   2.4  114
  409   38.0  24.9    2.0   2.3    2.3   2.3  114
  410   38.0  24.9    2.0   2.2    2.3   2.3  114
  411   38.0  24.9    2.0   2.1    2.3   2.2  114
  412   38.0  24.9    1.9   2.0    2.3   2.2  114
  413   37.9  24.8    1.9   2.0    2.3   2.3  114
  414   37.9  24.8    1.9   1.9    2.3   2.3  114
  415   37.9  24.8    1.9   1.9    2.3   2.4  114
  416   37.9  24.8    1.9   1.8    2.4   2.5  114
  417   37.9  24.8    1.9   1.8    2.4   2.6  114
  418   37.8  24.7    1.9   1.8    2.4   2.7  114
  419   37.8  24.7    1.9   1.8    2.4   2.8  114
  420   37.8  24.7    1.8   1.7    2.4   2.9  114
  421   37.8  24.7    1.8   1.7    2.4   3.0  114
  422   37.8  24.7    1.8   1.7    2.4   3.0  114
  423   37.8  24.7    1.8   1.7    2.4   3.1  114
  424   37.8  24.6    1.8   1.7    2.4   3.1  114
  425   37.7  24.6    1.8   1.7    2.4   3.1  114
  426   37.7  24.6    1.8   1.7    2.4   3.1  114
  427   37.7  24.6    1.8   1.7    2.4   3.0  114
  428   37.7  24.6    1.8   1.7    2.4   3.0  114
  429   37.7  24.5    1.8   1.7    2.4   3.0  114
  430   37.7  24.5    1.8   1.7    2.4   2.9  114
  431   37.7  24.5    1.8   1.8    2.4   2.9  114
  432   37.7  24.5    1.8   1.8    2.4   2.8  114
  433   37.6  24.5    1.8   1.8    2.4   2.7  114
  434   37.6  24.5    1.8   1.8    2.4   2.7  114
  435   37.6  24.4    1.8   1.8    2.3   2.6  114
  436   37.6  24.4    1.8   1.8    2.3   2.6  114
  437   37.6  24.4    1.9   1.8    2.3   2.5  114
  438   37.6  24.4    1.9   1.8    2.3   2.5  114
  439   37.6  24.4    1.9   1.9    2.3   2.5  114
  440   37.6  24.3    1.9   1.9    2.3   2.4  114
  441   37.6  24.3    1.9   1.9    2.3   2.4  114
  442   37.6  24.3    1.9   1.8    2.3   2.4  114
  443   37.6  24.3    1.9   1.8    2.3   2.4  114
  444   37.5  24.3    1.9   1.8    2.3   2.3  114
  445   37.5  24.3    1.9   1.8    2.3   2.3  114
  446   37.5  24.2    1.9   1.8    2.3   2.2  114
  447   37.5  24.2    1.9   1.8    2.3   2.2  114
  448   37.5  24.2    1.9   1.7    2.3   2.2  114
  449   37.5  24.2    1.8   1.7    2.3   2.1  114
  450   37.5  24.2    1.8   1.7    2.3   2.1  114
  451   37.5  24.2    1.8   1.6    2.2   2.0  114
  452   37.5  24.1    1.8   1.6    2.2   2.0  114
  453   37.5  24.1    1.8   1.6    2.2   2.0  114
  454   37.5  24.1    1.8   1.5    2.2   1.9  114
  455   37.5  24.1    1.8   1.5    2.2   1.9  114
  456   37.5  24.1    1.8   1.5    2.2   1.9  114
  457   37.4  24.1    1.8   1.4    2.2   1.8  114
  458   37.4  24.1    1.8   1.4    2.1   1.8  114
  459   37.4  24.0    1.8   1.4    2.1   1.8  114
  460   37.4  24.0    1.8   1.4    2.1   1.8  114
  461   37.4  24.0    1.7   1.4    2.1   1.8  114
  462   37.4  24.0    1.7   1.3    2.1   1.8  114
  463   37.4  24.0    1.7   1.3    2.1   1.8  114
  464   37.4  24.0    1.7   1.3    2.1   1.8  114
  465   37.4  24.0    1.7   1.3    2.1   1.8  114
  466   37.4  23.9    1.7   1.3    2.1   1.7  114
  467   37.4  23.9    1.7   1.3    2.1   1.7  114
  468   37.4  23.9    1.7   1.3    2.1   1.7  114
  469   37.4  23.9    1.7   1.3    2.1   1.7  114
  470   37.4  23.9    1.7   1.3    2.2   1.7  114
  471   37.3  23.9    1.7   1.3    2.2   1.7  114
  472   37.3  23.9    1.8   1.3    2.2   1.7  114
  473   37.3  23.9    1.8   1.3    2.2   1.7  114
  474   37.3  23.9    1.8   1.3    2.2   1.6  114
  475   37.3  23.8    1.8   1.3    2.2   1.6  114
  476   37.3  23.8    1.8   1.3    2.2   1.6  114
  477   37.3  23.8    1.8   1.3    2.2   1.6  114
  478   37.3  23.8    1.8   1.3    2.2   1.6  114
  479   37.3  23.8    1.8   1.3    2.2   1.6  114
  480   37.3  23.8    1.8   1.3    2.2   1.6  114
  481   37.3  23.8    1.8   1.3    2.2   1.5  114
  482   37.3  23.8    1.8   1.3    2.1   1.5  114
  483   37.3  23.8    1.8   1.3    2.1   1.5  114
  484   37.3  23.8    1.8   1.3    2.1   1.5  114
  485   37.3  23.7    1.8   1.3    2.1   1.5  114
  486   37.3  23.7    1.8   1.3    2.1   1.5  114
  487   37.2  23.7    1.8   1.3    2.1   1.5  114
  488   37.2  23.7    1.8   1.3    2.1   1.4  114
  489   37.2  23.7    1.8   1.3    2.1   1.4  114
  490   37.2  23.7    1.8   1.3    2.1   1.4  114
  491   37.2  23.7    1.8   1.3    2.1   1.4  114
  492   37.2  23.7    1.8   1.3    2.1   1.4  114
  493   37.2  23.7    1.8   1.3    2.1   1.3  114
  494   37.2  23.7    1.8   1.3    2.1   1.3  114
  495   37.2  23.7    1.8   1.3    2.1   1.3  114
  496   37.2  23.7    1.8   1.3    2.1   1.3  114
  497   37.2  23.6    1.8   1.3    2.1   1.3  114
  498   37.2  23.6    1.8   1.3    2.1   1.3  114
  499   37.2  23.6    1.8   1.3    2.1   1.2  114
  500   37.2  23.6    1.8   1.3    2.1   1.2  114
  501   37.2  23.6    1.8   1.3    2.1   1.2  114
  502   37.2  23.6    1.8   1.3    2.1   1.2  114
  503   37.2  23.6    1.8   1.3    2.1   1.2  114
  504   37.2  23.6    1.8   1.3    2.1   1.2  114
  505   37.2  23.6    1.8   1.3    2.1   1.1  114
  506   37.2  23.6    1.8   1.3    2.1   1.1  114
  507   37.2  23.6    1.8   1.3    2.1   1.1  114
  508   37.2  23.6    1.8   1.3    2.1   1.1  114
  509   37.2  23.6    1.8   1.3    2.1   1.1  114
  510   37.2  23.5    1.8   1.3    2.1   1.1  114
  511   37.2  23.5    1.8   1.4    2.1   1.1  114
  512   37.2  23.5    1.8   1.4    2.1   1.1  114
  513   37.2  23.5    1.9   1.4    2.1   1.1  114
  514   37.2  23.5    1.9   1.4    2.1   1.1  114
  515   37.2  23.5    1.9   1.4    2.1   1.1  114
  516   37.2  23.5    1.9   1.4    2.1   1.1  114
  517   37.2  23.5    1.9   1.4    2.1   1.1  114
  518   37.2  23.5    1.9   1.4    2.1   1.1  114
  519   37.2  23.5    1.9   1.4    2.2   1.1  114
  520   37.3  23.5    1.9   1.4    2.2   1.1  114
  521   37.3  23.5    1.9   1.4    2.2   1.1  114
  522   37.3  23.5    1.9   1.4    2.2   1.1  114
  523   37.3  23.5    1.9   1.4    2.2   1.1  114
  524   37.3  23.4    1.9   1.4    2.2   1.1  114
  525   37.3  23.4    1.9   1.4    2.2   1.1  114
  526   37.3  23.4    1.9   1.4    2.2   1.1  114
  527   37.3  23.4    1.9   1.4    2.2   1.1  114
  528   37.3  23.4    1.9   1.4    2.2   1.1  114
  529   37.3  23.4    1.9   1.4    2.2   1.1  114
  530   37.3  23.4    1.9   1.4    2.2   1.1  114
  531   37.3  23.4    1.9   1.4    2.2   1.2  114
  532   37.3  23.4    2.0   1.5    2.2   1.2  114
  533   37.3  23.4    2.0   1.5    2.2   1.2  114
  534   37.3  23.4    2.0   1.5    2.2   1.2  114
  535   37.3  23.3    2.0   1.5    2.2   1.2  114
  536   37.3  23.3    2.0   1.5    2.2   1.2  114
  537   37.3  23.3    2.0   1.5    2.2   1.2  114
  538   37.3  23.3    2.0   1.5    2.2   1.2  114
  539   37.3  23.3    2.0   1.5    2.2   1.2  114
  540   37.3  23.3    2.0   1.5    2.2   1.2  114
  541   37.3  23.3    2.0   1.5    2.2   1.2  114
  542   37.3  23.3    2.0   1.5    2.2   1.2  114
  543   37.3  23.3    2.0   1.5    2.2   1.2  114
  544   37.3  23.3    2.1   1.5    2.2   1.2  114
  545   37.3  23.2    2.1   1.5    2.2   1.2  114
  546   37.3  23.2    2.1   1.5    2.2   1.2  114
  547   37.3  23.2    2.1   1.5    2.2   1.2  114
  548   37.3  23.2    2.1   1.5    2.2   1.2  114
  549   37.3  23.2    2.1   1.5    2.2   1.2  114
  550   37.3  23.2    2.1   1.5    2.3   1.3  114
  551   37.3  23.2    2.1   1.5    2.3   1.3  114
  552   37.3  23.2    2.1   1.5    2.3   1.3  114
  553   37.3  23.2    2.1   1.5    2.3   1.3  114
  554   37.3  23.1    2.1   1.5    2.3   1.3  114
  555   37.3  23.1    2.1   1.5    2.3   1.3  114
  556   37.3  23.1    2.1   1.5    2.3   1.3  114
  557   37.3  23.1    2.1   1.5    2.3   1.3  114
  558   37.3  23.1    2.1   1.5    2.3   1.3  114
  559   37.3  23.1    2.2   1.5    2.3   1.3  114
  560   37.3  23.1    2.2   1.4    2.3   1.3  114
  561   37.2  23.1    2.2   1.4    2.3   1.2  114
  562   37.2  23.0    2.2   1.4    2.3   1.2  114
  563   37.2  23.0    2.2   1.4    2.3   1.2  114
  564   37.2  23.0    2.2   1.4    2.3   1.2  114
  565   37.2  23.0    2.2   1.4    2.3   1.2  114
  566   37.2  23.0    2.2   1.4    2.3   1.2  114
  567   37.2  23.0    2.2   1.4    2.3   1.2  114
  568   37.1  23.0    2.2   1.4    2.3   1.2  114
  569   37.1  23.0    2.2   1.4    2.3   1.2  114
  570   37.1  23.0    2.2   1.4    2.3   1.2  114
  571   37.1  22.9    2.2   1.4    2.3   1.2  114
  572   37.1  22.9    2.2   1.4    2.3   1.2  114
  573   37.0  22.9    2.2   1.4    2.3   1.2  114
  574   37.0  22.9    2.2   1.4    2.3   1.2  114
  575   37.0  22.9    2.2   1.4    2.3   1.2  114
  576   37.0  22.9    2.2   1.4    2.3   1.2  114
  577   37.0  22.9    2.2   1.4    2.3   1.2  114
  578   36.9  22.9    2.2   1.4    2.3   1.2  114
  579   36.9  22.8    2.2   1.4    2.3   1.2  114
  580   36.9  22.8    2.2   1.4    2.3   1.2  114
  581   36.9  22.8    2.2   1.4    2.3   1.2  114
  582   36.8  22.8    2.2   1.4    2.3   1.2  114
  583   36.8  22.8    2.2   1.3    2.3   1.2  114
  584   36.8  22.8    2.2   1.3    2.3   1.2  114
  585   36.8  22.8    2.2   1.3    2.3   1.2  114
  586   36.7  22.8    2.2   1.3    2.3   1.2  114
  587   36.7  22.7    2.2   1.3    2.3   1.2  114
  588   36.7  22.7    2.2   1.3    2.3   1.2  114
  589   36.7  22.7    2.2   1.3    2.3   1.2  114
  590   36.6  22.7    2.2   1.3    2.3   1.2  114
  591   36.6  22.7    2.2   1.3    2.3   1.2  114
  592   36.6  22.7    2.2   1.3    2.3   1.2  114
  593   36.6  22.7    2.1   1.3    2.3   1.2  114
  594   36.5  22.7    2.1   1.3    2.3   1.2  114
  595   36.5  22.7    2.1   1.3    2.3   1.2  114
  596   36.5  22.7    2.1   1.3    2.3   1.2  114
  597   36.5  22.6    2.1   1.3    2.3   1.2  114
  598   36.4  22.6    2.1   1.3    2.3   1.2  114
  599   36.4  22.6    2.1   1.3    2.3   1.2  114
  600   36.4  22.6    2.1   1.3    2.3   1.2  114
  601   36.4  22.6    2.1   1.3    2.3   1.2  114
  602   36.3  22.6    2.1   1.3    2.3   1.2  114
  603   36.3  22.6    2.1   1.3    2.3   1.2  114
  604   36.3  22.6    2.1   1.3    2.3   1.2  114
  605   36.3  22.6    2.1   1.3    2.3   1.2  114
  606   36.3  22.6    2.1   1.3    2.3   1.2  114
  607   36.2  22.5    2.1   1.3    2.3   1.1  114
  608   36.2  22.5    2.1   1.3    2.3   1.1  114
  609   36.2  22.5    2.1   1.3    2.3   1.1  114
  610   36.2  22.5    2.1   1.3    2.3   1.1  114
  611   36.2  22.5    2.1   1.3    2.3   1.1  114
  612   36.1  22.5    2.1   1.3    2.3   1.1  114
  613   36.1  22.5    2.1   1.3    2.3   1.1  114
  614   36.1  22.5    2.1   1.3    2.3   1.1  114
  615   36.1  22.5    2.1   1.3    2.3   1.1  114
  616   36.1  22.5    2.1   1.3    2.3   1.1  114
  617   36.0  22.5    2.1   1.3    2.3   1.1  114
  618   36.0  22.5    2.1   1.3    2.3   1.1  114
  619   36.0  22.5    2.1   1.3    2.3   1.1  114
  620   36.0  22.4    2.1   1.3    2.3   1.1  114
  621   36.0  22.4    2.0   1.3    2.3   1.1  114
  622   36.0  22.4    2.0   1.3    2.3   1.1  114
  623   35.9  22.4    2.0   1.3    2.3   1.1  114
  624   35.9  22.4    2.0   1.3    2.3   1.1  114
  625   35.9  22.4    2.0   1.3    2.3   1.1  114
  626   35.9  22.4    2.0   1.3    2.3   1.1  114
  627   35.9  22.4    2.0   1.3    2.3   1.1  114
  628   35.9  22.4    2.1   1.3    2.3   1.0  114
  629   35.8  22.4    2.1   1.3    2.3   1.0  114
  630   35.8  22.4    2.1   1.3    2.3   1.0  114
  631   35.8  22.4    2.1   1.3    2.3   1.0  114
  632   35.8  22.4    2.0   1.3    2.3   1.0  114
  633   35.8  22.4    2.0   1.3    2.3   1.0  114
  634   35.8  22.4    2.0   1.3    2.3   1.0  114
  635   35.8  22.3    2.0   1.3    2.3   1.0  114
  636   35.7  22.3    2.0   1.3    2.3   1.0  114
  637   35.7  22.3    2.0   1.3    2.3   1.0  114
  638   35.7  22.3    2.0   1.3    2.3   1.0  114
  639   35.7  22.3    2.0   1.3    2.3   1.0  114
  640   35.7  22.3    2.0   1.3    2.3   1.0  114
  641   35.7  22.3    2.0   1.3    2.3   1.0  114
  642   35.7  22.3    2.0   1.3    2.3   1.0  114
  643   35.7  22.3    2.0   1.3    2.2   1.0  114
  644   35.6  22.3    2.0   1.3    2.2   1.0  114
  645   35.6  22.3    2.0   1.3    2.2   1.0  114
  646   35.6  22.3    2.0   1.3    2.2   1.0  114
  647   35.6  22.3    2.0   1.3    2.2   1.0  114
  648   35.6  22.3    2.0   1.3    2.2   1.0  114
  649   35.6  22.2    2.0   1.3    2.2   1.0  114
  650   35.6  22.2    2.0   1.3    2.2   1.0  114
  651   35.5  22.2    2.0   1.3    2.2   1.0  114
  652   35.5  22.2    2.0   1.3    2.2   1.0  114
  653   35.5  22.2    2.0   1.3    2.2   1.0  114
  654   35.5  22.2    2.0   1.3    2.2   1.0  114
  655   35.5  22.2    2.0   1.3    2.2   1.0  114
  656   35.5  22.2    2.0   1.3    2.2   1.0  114
  657   35.4  22.2    2.0   1.3    2.2   1.0  114
  658   35.4  22.2    2.0   1.3    2.3   1.0  114
  659   35.4  22.2    2.0   1.3    2.3   1.0  114
  660   35.4  22.1    2.0   1.3    2.3   1.0  114
  661   35.4  22.1    2.0   1.3    2.3   1.1  114
  662   35.3  22.1    2.0   1.3    2.3   1.1  114
  663   35.3  22.1    2.0   1.3    2.3   1.1  114
  664   35.3  22.1    2.0   1.3    2.3   1.1  114
  665   35.3  22.1    2.0   1.3    2.3   1.1  114
  666   35.3  22.1    2.0   1.3    2.3   1.1  114
  667   35.2  22.1    2.0   1.3    2.3   1.1  114
  668   35.2  22.0    2.0   1.3    2.3   1.1  114
  669   35.2  22.0    2.0   1.3    2.3   1.1  114
  670   35.2  22.0    2.0   1.3    2.3   1.1  114
  671   35.1  22.0    2.0   1.3    2.3   1.1  114
  672   35.1  22.0    2.0   1.3    2.3   1.1  114
  673   35.1  22.0    2.0   1.3    2.3   1.1  114
  674   35.1  21.9    2.0   1.3    2.3   1.1  114
  675   35.0  21.9    2.0   1.3    2.3   1.1  114
  676   35.0  21.9    2.0   1.3    2.3   1.1  114
  677   35.0  21.9    2.0   1.3    2.3   1.1  114
  678   35.0  21.9    2.0   1.2    2.3   1.1  114
  679   34.9  21.9    2.0   1.2    2.3   1.1  114
  680   34.9  21.8    2.0   1.2    2.3   1.1  114
  681   34.9  21.8    2.0   1.2    2.3   1.1  114
  682   34.8  21.8    2.0   1.2    2.3   1.1  114
  683   34.8  21.8    2.0   1.2    2.3   1.0  114
  684   34.8  21.8    2.0   1.2    2.3   1.0  114
  685   34.8  21.8    2.0   1.2    2.3   1.0  114
  686   34.7  21.7    2.0   1.2    2.3   1.0  114
  687   34.7  21.7    2.0   1.1    2.3   1.0  114
  688   34.7  21.7    2.0   1.1    2.3   1.0  114
  689   34.7  21.7    2.0   1.1    2.3   1.0  114
  690   34.6  21.7    2.0   1.1    2.3   1.1  114
  691   34.6  21.6    2.0   1.1    2.3   1.1  114
  692   34.6  21.6    2.0   1.1    2.3   1.1  114
  693   34.5  21.6    2.0   1.1    2.3   1.1  114
  694   34.5  21.6    2.0   1.1    2.3   1.1  114
  695   34.5  21.6    2.0   1.1    2.3   1.1  114
  696   34.5  21.5    2.0   1.1    2.3   1.1  114
  697   34.4  21.5    2.0   1.1    2.3   1.1  114
  698   34.4  21.5    2.0   1.0    2.3   1.1  114
  699   34.4  21.5    1.9   1.0    2.3   1.1  114
  700   34.4  21.5    1.9   1.0    2.3   1.1  114
  701   34.3  21.5    1.9   1.0    2.3   1.1  114
  702   34.3  21.4    1.9   1.0    2.3   1.1  114
  703   34.3  21.4    1.9   1.0    2.3   1.1  114
  704   34.3  21.4    1.9   1.0    2.3   1.1  114
  705   34.2  21.4    1.9   1.0    2.3   1.1  114
  706   34.2  21.4    1.9   1.0    2.3   1.1  114
  707   34.2  21.4    1.9   1.0    2.3   1.1  114
  708   34.2  21.3    1.9   1.0    2.3   1.1  114
  709   34.1  21.3    1.9   1.0    2.3   1.1  114
  710   34.1  21.3    1.9   1.0    2.3   1.1  114
  711   34.1  21.3    1.9   1.0    2.3   1.1  114
  712   34.1  21.3    1.9   1.0    2.3   1.1  114
  713   34.1  21.3    1.9   1.0    2.3   1.1  114
  714   34.1  21.2    1.9   1.0    2.3   1.1  114
  715   34.0  21.2    1.9   1.0    2.2   1.1  114
  716   34.0  21.2    1.9   1.0    2.2   1.1  114
  717   34.0  21.2    1.9   1.0    2.2   1.1  114
  718   34.0  21.2    1.9   1.0    2.2   1.1  114
  719   34.0  21.2    1.9   1.0    2.2   1.1  114
  720   34.0  21.1    1.9   1.0    2.2   1.1  114
  721   34.0  21.1    1.9   1.0    2.2   1.1  114
  722   33.9  21.1    1.9   1.0    2.2   1.1  114
  723   33.9  21.1    1.9   1.0    2.2   1.1  114
  724   33.9  21.1    1.9   1.0    2.2   1.1  114
  725   33.9  21.1    1.9   1.0    2.2   1.1  114
  726   33.9  21.1    1.9   1.0    2.2   1.1  114
  727   33.9  21.0    1.9   1.0    2.2   1.1  114
  728   33.9  21.0    1.9   1.0    2.2   1.1  114
  729   33.9  21.0    1.9   1.0    2.2   1.1  114
  730   33.9  21.0    1.9   1.0    2.2   1.1  114
  731   33.9  21.0    1.9   1.0    2.2   1.1  114
  732   33.9  21.0    1.9   1.0    2.2   1.1  114
  733   33.9  21.0    1.9   1.0    2.2   1.1  114
  734   33.9  20.9    1.9   1.0    2.2   1.1  114
  735   33.9  20.9    1.9   1.0    2.2   1.1  114
  736   33.9  20.9    1.9   1.0    2.2   1.1  114
  737   33.9  20.9    1.9   1.0    2.2   1.1  114
  738   33.9  20.9    1.9   1.0    2.2   1.1  114
  739   33.9  20.9    1.9   1.0    2.2   1.1  114
  740   33.9  20.9    1.8   1.0    2.2   1.1  114
  741   33.9  20.9    1.8   1.0    2.2   1.1  114
  742   33.9  20.9    1.8   1.0    2.2   1.1  114
  743   33.9  20.8    1.8   1.0    2.2   1.1  114
  744   33.9  20.8    1.8   1.0    2.2   1.1  114
  745   33.9  20.8    1.8   1.0    2.2   1.1  114
  746   33.9  20.8    1.8   1.0    2.2   1.1  114
  747   33.9  20.8    1.8   1.0    2.2   1.1  114
  748   33.9  20.8    1.8   1.0    2.2   1.1  114
  749   33.9  20.8    1.8   1.0    2.2   1.1  114
  750   33.9  20.8    1.8   1.0    2.2   1.1  114
  751   33.9  20.8    1.8   1.0    2.2   1.1  114
  752   33.9  20.8    1.8   1.0    2.2   1.1  114
  753   33.9  20.8    1.8   1.0    2.2   1.1  114
  754   33.9  20.8    1.8   1.0    2.2   1.1  114
  755   33.9  20.8    1.8   1.0    2.3   1.1  114
  756   33.9  20.8    1.8   1.0    2.3   1.1  114
  757   33.9  20.8    1.8   1.0    2.3   1.1  114
  758   33.9  20.8    1.8   0.9    2.3   1.1  114
  759   33.9  20.7    1.8   0.9    2.3   1.1  114
  760   33.9  20.7    1.8   0.9    2.3   1.1  114
  761   33.9  20.7    1.8   0.9    2.3   1.1  114
  762   33.9  20.7    1.8   0.9    2.3   1.1  114
  763   33.9  20.7    1.8   0.9    2.3   1.1  114
  764   33.9  20.7    1.8   0.9    2.3   1.1  114
  765   33.9  20.7    1.8   0.9    2.3   1.1  114
  766   33.9  20.7    1.8   0.9    2.3   1.1  114
  767   33.9  20.7    1.8   0.9    2.3   1.1  114
  768   33.9  20.7    1.8   0.9    2.3   1.1  114
  769   33.9  20.7    1.8   0.9    2.3   1.1  114
  770   33.9  20.7    1.8   0.9    2.3   1.1  114
  771   33.9  20.7    1.8   0.9    2.3   1.1  114
  772   33.9  20.7    1.8   0.9    2.3   1.0  114
  773   33.9  20.7    1.8   0.9    2.3   1.0  114
  774   33.8  20.7    1.8   0.9    2.3   1.0  114
  775   33.8  20.7    1.8   0.9    2.3   1.0  114
  776   33.8  20.7    1.8   0.9    2.3   1.0  114
  777   33.8  20.7    1.8   0.9    2.3   1.0  114
  778   33.8  20.7    1.8   0.9    2.3   1.0  114
  779   33.8  20.7    1.8   0.9    2.3   1.0  114
  780   33.7  20.7    1.8   0.9    2.3   1.0  114
  781   33.7  20.7    1.8   0.9    2.3   1.1  114
  782   33.7  20.7    1.8   0.9    2.3   1.1  114
  783   33.7  20.7    1.8   0.9    2.3   1.1  114
  784   33.7  20.7    1.8   0.9    2.3   1.1  114
  785   33.6  20.6    1.8   0.9    2.3   1.1  114
  786   33.6  20.6    1.8   0.9    2.3   1.1  114
  787   33.6  20.6    1.8   0.9    2.3   1.1  114
  788   33.6  20.6    1.8   0.9    2.3   1.1  114
  789   33.5  20.6    1.8   0.9    2.3   1.1  114
  790   33.5  20.6    1.8   0.9    2.4   1.1  114
  791   33.5  20.6    1.7   0.9    2.4   1.1  114
  792   33.5  20.6    1.7   0.9    2.4   1.1  114
  793   33.4  20.6    1.7   0.9    2.4   1.1  114
  794   33.4  20.6    1.7   0.9    2.4   1.1  114
  795   33.4  20.6    1.7   0.9    2.4   1.1  114
  796   33.3  20.6    1.7   0.9    2.4   1.1  114
  797   33.3  20.6    1.7   0.9    2.4   1.1  114
  798   33.3  20.6    1.7   0.9    2.4   1.1  114
  799   33.2  20.6    1.7   0.9    2.3   1.0  114
  800   33.2  20.5    1.7   0.9    2.3   1.0  114
  801   33.2  20.5    1.7   0.9    2.3   1.0  114
  802   33.1  20.5    1.7   0.9    2.3   1.0  114
  803   33.1  20.5    1.7   1.0    2.3   1.0  114
  804   33.1  20.5    1.7   1.0    2.3   1.0  114
  805   33.0  20.5    1.8   1.0    2.3   1.0  114
  806   33.0  20.5    1.8   1.0    2.3   1.0  114
  807   33.0  20.5    1.8   1.0    2.3   1.0  114
  808   32.9  20.5    1.8   1.0    2.3   1.0  114
  809   32.9  20.5    1.8   1.1    2.3   1.0  114
  810   32.9  20.5    1.8   1.1    2.3   1.0  114
  811   32.8  20.5    1.8   1.1    2.3   1.0  114
  812   32.8  20.5    1.8   1.1    2.3   1.0  114
  813   32.8  20.5    1.8   1.1    2.4   1.0  114
  814   32.7  20.5    1.8   1.1    2.4   1.0  114
  815   32.7  20.5    1.8   1.2    2.4   1.0  114
  816   32.7  20.5    1.8   1.2    2.4   1.0  114
  817   32.7  20.5    1.8   1.2    2.4   1.0  114
  818   32.6  20.5    1.8   1.2    2.4   1.1  114
  819   32.6  20.5    1.8   1.2    2.4   1.1  114
  820   32.6  20.5    1.8   1.2    2.4   1.1  114
  821   32.5  20.5    1.8   1.2    2.4   1.1  114
  822   32.5  20.5    1.8   1.2    2.4   1.1  114
  823   32.5  20.5    1.8   1.2    2.4   1.1  114
  824   32.5  20.5    1.8   1.2    2.4   1.1  114
  825   32.4  20.5    1.8   1.3    2.4   1.1  114
  826   32.4  20.5    1.8   1.3    2.4   1.1  114
  827   32.4  20.6    1.8   1.3    2.4   1.1  114
  828   32.4  20.6    1.8   1.3    2.4   1.1  114
  829   32.4  20.6    1.8   1.3    2.4   1.1  114
  830   32.3  20.6    1.8   1.3    2.4   1.1  114
  831   32.3  20.6    1.8   1.2    2.4   1.1  114
  832   32.3  20.6    1.8   1.2    2.4   1.1  114
  833   32.3  20.6    1.8   1.2    2.3   1.1  114
  834   32.3  20.6    1.7   1.2    2.3   1.1  114
  835   32.3  20.6    1.7   1.2    2.3   1.1  114
  836   32.2  20.6    1.7   1.2    2.3   1.1  114
  837   32.2  20.6    1.7   1.2    2.3   1.0  114
  838   32.2  20.6    1.7   1.2    2.3   1.0  114
  839   32.2  20.7    1.7   1.2    2.3   1.0  114
  840   32.2  20.7    1.7   1.2    2.3   1.0  114
  841   32.2  20.7    1.7   1.2    2.3   1.0  114
  842   32.2  20.7    1.7   1.2    2.3   1.0  114
  843   32.2  20.7    1.7   1.2    2.3   1.0  114
  844   32.2  20.7    1.7   1.2    2.3   1.0  114
  845   32.2  20.7    1.7   1.2    2.3   1.0  114
  846   32.2  20.7    1.7   1.1    2.3   1.0  114
  847   32.2  20.7    1.7   1.1    2.3   1.0  114
  848   32.2  20.7    1.7   1.1    2.3   1.0  114
  849   32.2  20.8    1.7   1.1    2.3   1.0  114
  850   32.2  20.8    1.7   1.1    2.3   1.0  114
  851   32.1  20.8    1.7   1.1    2.3   1.0  114
  852   32.1  20.8    1.6   1.1    2.3   0.9  114
  853   32.1  20.8    1.6   1.1    2.3   0.9  114
  854   32.1  20.8    1.6   1.0    2.3   0.9  114
  855   32.1  20.8    1.6   1.0    2.3   0.9  114
  856   32.1  20.8    1.6   1.0    2.3   0.9  114
  857   32.1  20.8    1.6   1.0    2.3   0.9  114
  858   32.1  20.8    1.6   1.0    2.3   0.9  114
  859   32.2  20.8    1.6   1.0    2.3   0.9  114
  860   32.2  20.8    1.6   1.0    2.3   0.9  114
  861   32.2  20.8    1.6   1.0    2.3   0.9  114
  862   32.2  20.8    1.6   0.9    2.3   0.9  114
  863   32.2  20.8    1.6   0.9    2.3   1.0  114
  864   32.2  20.9    1.6   0.9    2.3   1.0  114
  865   32.2  20.9    1.6   0.9    2.3   1.0  114
  866   32.2  20.9    1.6   0.9    2.3   1.0  114
  867   32.2  20.9    1.6   0.9    2.3   1.0  114
  868   32.2  20.9    1.6   0.9    2.3   1.0  114
  869   32.2  20.9    1.6   0.9    2.3   1.0  114
  870   32.2  20.9    1.6   0.9    2.3   1.0  114
  871   32.2  20.9    1.6   0.9    2.3   1.0  114
  872   32.2  20.9    1.5   0.9    2.3   1.0  114
  873   32.2  20.9    1.5   0.9    2.3   1.0  114
  874   32.2  20.9    1.5   0.9    2.3   1.0  114
  875   32.2  20.9    1.5   0.9    2.3   1.0  114
  876   32.2  20.9    1.5   0.9    2.3   1.0  114
  877   32.2  20.9    1.5   0.9    2.3   0.9  114
  878   32.2  20.9    1.5   0.9    2.3   0.9  114
  879   32.2  20.9    1.5   0.9    2.3   0.9  114
  880   32.2  20.9    1.5   0.9    2.3   0.9  114
  881   32.2  20.9    1.5   0.9    2.3   0.9  114
  882   32.2  20.9    1.5   0.9    2.3   0.9  114
  883   32.1  20.9    1.5   0.9    2.3   0.9  114
  884   32.1  20.9    1.5   0.9    2.3   0.9  114
  885   32.1  20.9    1.5   0.9    2.3   0.9  114
  886   32.1  20.9    1.5   0.9    2.3   0.9  114
  887   32.1  20.9    1.5   0.9    2.3   0.9  114
  888   32.1  20.9    1.5   0.9    2.3   1.0  114
  889   32.1  20.9    1.5   0.9    2.3   1.0  114
  890   32.1  20.9    1.5   0.9    2.3   1.0  114
  891   32.1  20.9    1.5   0.9    2.3   1.0  114
  892   32.1  20.9    1.5   0.9    2.3   1.0  114
  893   32.1  20.9    1.5   0.9    2.3   1.0  114
  894   32.1  20.9    1.5   0.9    2.3   1.0  114
  895   32.1  20.9    1.5   0.9    2.3   1.0  114
  896   32.1  20.9    1.5   0.9    2.3   1.0  114
  897   32.1  20.9    1.5   0.9    2.3   1.0  114
  898   32.0  20.9    1.5   0.9    2.3   1.0  114
  899   32.0  20.9    1.5   0.9    2.3   1.0  114
  900   32.0  20.9    1.5   0.9    2.3   1.0  114
  901   32.0  20.9    1.5   0.9    2.3   1.0  114
  902   32.0  20.9    1.5   0.9    2.3   1.0  114
  903   32.0  20.9    1.5   0.9    2.3   1.0  114
  904   32.0  20.9    1.5   0.9    2.3   1.0  114
  905   32.0  20.9    1.5   0.9    2.3   1.0  114
  906   32.0  20.9    1.5   0.9    2.3   1.0  114
  907   32.0  20.9    1.5   0.9    2.3   1.0  114
  908   32.0  20.9    1.5   0.9    2.3   1.0  114
  909   31.9  20.9    1.5   0.9    2.3   1.0  114
  910   31.9  20.9    1.5   0.9    2.3   1.0  114
  911   31.9  20.9    1.5   0.9    2.3   1.0  114
  912   31.9  20.9    1.5   0.9    2.3   1.0  114
  913   31.9  20.9    1.5   0.9    2.3   1.0  114
  914   31.9  20.9    1.5   0.9    2.3   1.0  114
  915   31.9  21.0    1.5   0.9    2.3   1.0  114
  916   31.9  21.0    1.5   0.9    2.3   1.0  114
  917   31.9  21.0    1.5   0.9    2.3   1.0  114
  918   31.9  21.0    1.5   0.9    2.3   1.0  114
  919   31.8  21.0    1.5   0.9    2.3   1.0  114
  920   31.8  21.0    1.5   0.9    2.3   1.0  114
  921   31.8  21.0    1.5   1.0    2.3   1.0  114
  922   31.8  21.0    1.5   1.0    2.3   1.0  114
  923   31.8  21.0    1.5   1.0    2.3   1.0  114
  924   31.8  21.0    1.5   1.0    2.3   1.0  114
  925   31.8  21.0    1.5   1.0    2.3   1.0  114
  926   31.8  21.1    1.5   1.0    2.3   1.0  114
  927   31.8  21.1    1.5   1.0    2.3   1.0  114
  928   31.8  21.1    1.5   1.0    2.3   1.0  114
  929   31.8  21.1    1.5   1.0    2.3   1.1  114
  930   31.8  21.1    1.5   1.0    2.3   1.1  114
  931   31.8  21.1    1.5   1.0    2.3   1.1  114
  932   31.8  21.1    1.5   1.0    2.3   1.1  114
  933   31.8  21.1    1.5   1.0    2.3   1.1  114
  934   31.8  21.2    1.5   1.0    2.3   1.1  114
  935   31.7  21.2    1.5   1.0    2.3   1.1  114
  936   31.7  21.2    1.5   1.0    2.3   1.1  114
  937   31.7  21.2    1.5   1.0    2.3   1.1  114
  938   31.7  21.2    1.5   1.0    2.3   1.1  114
  939   31.7  21.2    1.5   1.0    2.3   1.1  114
  940   31.7  21.2    1.5   1.0    2.3   1.1  114
  941   31.7  21.3    1.5   1.0    2.3   1.1  114
  942   31.7  21.3    1.5   1.0    2.3   1.1  114
  943   31.7  21.3    1.5   1.0    2.3   1.1  114
  944   31.7  21.3    1.5   1.0    2.3   1.1  114
  945   31.7  21.3    1.5   1.0    2.3   1.1  114
  946   31.7  21.3    1.5   1.0    2.3   1.1  114
  947   31.7  21.3    1.5   1.0    2.3   1.1  114
  948   31.7  21.3    1.5   1.0    2.3   1.1  114
  949   31.7  21.4    1.5   1.0    2.3   1.1  114
  950   31.7  21.4    1.5   1.0    2.3   1.1  114
  951   31.7  21.4    1.5   1.0    2.3   1.1  114
  952   31.7  21.4    1.5   1.0    2.3   1.1  114
  953   31.7  21.4    1.5   1.0    2.3   1.1  114
  954   31.7  21.4    1.5   1.0    2.3   1.1  114
  955   31.7  21.4    1.5   1.0    2.3   1.1  114
  956   31.7  21.4    1.5   1.0    2.3   1.1  114
  957   31.7  21.4    1.5   1.0    2.3   1.1  114
  958   31.7  21.4    1.5   1.0    2.3   1.1  114
  959   31.7  21.4    1.5   1.0    2.3   1.1  114
  960   31.7  21.5    1.5   1.0    2.3   1.1  114
  961   31.7  21.5    1.5   0.9    2.3   1.1  114
  962   31.7  21.5    1.5   0.9    2.3   1.1  114
  963   31.7  21.5    1.5   0.9    2.3   1.1  114
  964   31.7  21.5    1.5   0.9    2.3   1.1  114
  965   31.7  21.5    1.5   0.9    2.3   1.1  114
  966   31.7  21.5    1.5   0.9    2.3   1.1  114
  967   31.7  21.5    1.5   0.9    2.3   1.1  114
  968   31.7  21.5    1.5   0.9    2.3   1.1  114
  969   31.7  21.5    1.5   0.9    2.3   1.1  114
  970   31.7  21.5    1.5   0.9    2.3   1.1  114
  971   31.7  21.5    1.5   0.9    2.3   1.1  114
  972   31.7  21.5    1.5   0.9    2.3   1.0  114
  973   31.7  21.5    1.5   0.9    2.3   1.0  114
  974   31.6  21.5    1.5   0.9    2.3   1.0  114
  975   31.6  21.5    1.5   0.9    2.3   1.0  114
  976   31.6  21.5    1.5   0.9    2.3   1.0  114
  977   31.6  21.5    1.5   0.9    2.3   1.0  114
  978   31.6  21.5    1.5   0.9    2.3   1.0  114
  979   31.6  21.4    1.5   0.9    2.3   1.0  114
  980   31.6  21.4    1.5   0.9    2.3   1.0  114
  981   31.6  21.4    1.5   0.9    2.3   1.0  114
  982   31.6  21.4    1.5   0.9    2.3   1.0  114
  983   31.6  21.4    1.5   0.9    2.3   1.0  114
  984   31.6  21.4    1.5   0.9    2.3   1.0  114
  985   31.6  21.4    1.5   0.9    2.3   1.0  114
  986   31.6  21.4    1.5   0.9    2.3   1.0  114
  987   31.6  21.4    1.5   0.9    2.3   1.0  114
  988   31.6  21.4    1.5   0.9    2.3   1.0  114
  989   31.6  21.4    1.5   0.9    2.3   1.0  114
  990   31.6  21.4    1.5   0.9    2.3   1.0  114
  991   31.6  21.4    1.5   0.9    2.3   1.0  114
  992   31.6  21.4    1.5   0.9    2.3   1.0  114
  993   31.6  21.4    1.5   0.9    2.3   1.0  114
  994   31.6  21.4    1.5   0.9    2.3   1.0  114
  995   31.6  21.4    1.5   0.9    2.3   1.0  114
  996   31.6  21.4    1.5   0.9    2.3   1.0  114
  997   31.6  21.3    1.5   0.9    2.3   1.0  114
  998   31.6  21.3    1.5   0.9    2.3   1.0  114
  999   31.6  21.3    1.5   0.9    2.3   1.0  114
 1000   31.6  21.3    1.5   1.0    2.3   1.0  114
 1001   31.6  21.3    1.5   1.0    2.3   1.0  114
 1002   31.6  21.3    1.5   1.0    2.3   1.0  114
 1003   31.5  21.3    1.5   1.0    2.3   1.0  114
 1004   31.5  21.3    1.5   1.0    2.3   1.0  114
 1005   31.5  21.3    1.5   1.0    2.3   1.0  114
 1006   31.5  21.3    1.5   1.0    2.3   1.0  114
 1007   31.5  21.3    1.5   1.0    2.3   1.0  114
 1008   31.5  21.3    1.5   1.0    2.3   1.0  114
 1009   31.5  21.3    1.5   1.0    2.3   1.0  114
 1010   31.5  21.3    1.5   0.9    2.3   1.0  114
 1011   31.5  21.3    1.5   0.9    2.3   1.0  114
 1012   31.5  21.3    1.5   0.9    2.3   1.0  114
 1013   31.5  21.3    1.5   0.9    2.3   1.0  114
 1014   31.5  21.3    1.5   0.9    2.3   1.0  114
 1015   31.5  21.3    1.5   0.9    2.3   1.0  114
 1016   31.5  21.3    1.5   0.9    2.3   1.0  114
 1017   31.5  21.3    1.5   0.9    2.3   1.0  114
 1018   31.5  21.3    1.5   0.9    2.3   1.0  114
 1019   31.5  21.3    1.5   0.9    2.3   1.0  114
 1020   31.5  21.3    1.5   0.9    2.3   1.0  114
 1021   31.5  21.3    1.5   0.9    2.3   1.0  114
 1022   31.5  21.3    1.5   1.0    2.3   1.0  114
 1023   31.5  21.3    1.5   1.0    2.3   1.0  114
 1024   31.5  21.3    1.5   1.0    2.4   1.1  114
 1025   31.5  21.3    1.5   1.0    2.4   1.1  114
 1026   31.5  21.3    1.5   1.0    2.4   1.1  114
 1027   31.5  21.3    1.5   1.0    2.4   1.1  114
 1028   31.5  21.3    1.5   1.0    2.4   1.1  114
 1029   31.5  21.3    1.5   1.0    2.3   1.1  114
 1030   31.5  21.3    1.5   1.0    2.3   1.1  114
[truncated: 425,976 more chars]
