# Supplementary material for: Local field potentials in the parietal reach region reveal mechanisms of bimanual coordination
Source: Nat Commun. 2021 May 4;12:2514. doi: 10.1038/s41467-021-22701-3 (PMC8096826; doi:10.1038/s41467-021-22701-3)
Supplement: Supplementary file 4 — Source Data [file 41467_2021_22701_MOESM4_ESM.zip › AllFigureData/FigureS10A_Data.txt]

Raw data dimensions:

$Times (ms)
 [1] "-1420" "-1380" "-1340" "-1300" "-1260" "-1220" "-1180" "-1140" "-1100"
[10] "-1060" "-1020" "-980"  "-940"  "-900"  "-860"  "-820"  "-780"  "-740" 
[19] "-700"  "-660"  "-620"  "-580"  "-540"  "-500"  "-460"  "-420"  "-380" 
[28] "-340"  "-300"  "-260"  "-220"  "-180"  "-140"  "-100"  "-60"   "-20"  
[37] "20"    "60"    "100"   "140"   "180"   "220"  

$Frequencies (Hz)
  [1] "4"   "6"   "8"   "10"  "12"  "14"  "16"  "18"  "20"  "22"  "24"  "26" 
 [13] "28"  "30"  "32"  "34"  "36"  "38"  "40"  "42"  "44"  "46"  "48"  "50" 
 [25] "52"  "54"  "56"  "58"  "60"  "62"  "64"  "66"  "68"  "70"  "72"  "74" 
 [37] "76"  "78"  "80"  "82"  "84"  "86"  "88"  "90"  "92"  "94"  "96"  "98" 
 [49] "100" "102" "104" "106" "108" "110" "112" "114" "116" "118" "120" "122"
 [61] "124" "126" "128" "130" "132" "134" "136" "138" "140" "142" "144" "146"
 [73] "148" "150" "152" "154" "156" "158" "160" "162" "164" "166" "168" "170"
 [85] "172" "174" "176" "178" "180" "182" "184" "186" "188" "190" "192" "194"
 [97] "196" "198" "200" "202" "204" "206" "208" "210" "212" "214" "216" "218"
[109] "220" "222" "224" "226" "228" "230" "232" "234" "236" "238" "240"

$tasks (saccade, ipsilateral reach, contra reach, both together, both apart)
[1] "62" "63" "64" "65" "66"  

$files   (unique identifiers)
  [1] "data/PRR+2_tyr_4:240:2_sac/data_859.1_1"  
  [2] "data/PRR+2_tyr_4:240:2_sac/data_860.1_1"  
  [3] "data/PRR+2_tyr_4:240:2_sac/data_870.1_1"  
  [4] "data/PRR+2_tyr_4:240:2_sac/data_871.1_1"  
  [5] "data/PRR+2_tyr_4:240:2_sac/data_873.1_1"  
  [6] "data/PRR+2_tyr_4:240:2_sac/data_874.1_1"  
  [7] "data/PRR+2_tyr_4:240:2_sac/data_877.1_1"  
  [8] "data/PRR+2_tyr_4:240:2_sac/data_915.2_2"  
  [9] "data/PRR+2_tyr_4:240:2_sac/data_916.2_2"  
 [10] "data/PRR+2_tyr_4:240:2_sac/data_918.2_1"  
 [11] "data/PRR+2_tyr_4:240:2_sac/data_918.2_2"  
 [12] "data/PRR+2_tyr_4:240:2_sac/data_919.3_1"  
 [13] "data/PRR+2_tyr_4:240:2_sac/data_919.3_2"  
 [14] "data/PRR+2_tyr_4:240:2_sac/data_920.2_1"  
 [15] "data/PRR+2_tyr_4:240:2_sac/data_920.2_2"  
 [16] "data/PRR+2_tyr_4:240:2_sac/data_932.2_1"  
 [17] "data/PRR+2_tyr_4:240:2_sac/data_963.3_1"  
 [18] "data/PRR+2_tyr_4:240:2_sac/data_963.3_2"  
 [19] "data/PRR+2_tyr_4:240:2_sac/data_964.2_1"  
 [20] "data/PRR+2_tyr_4:240:2_sac/data_964.2_2"  
 [21] "data/PRR+2_tyr_4:240:2_sac/data_965.2_2"  
 [22] "data/PRR+2_tyr_4:240:2_sac/data_974.2_1"  
 [23] "data/PRR+2_tyr_4:240:2_sac/data_974.2_2"  
 [24] "data/PRR+2_tyr_4:240:2_sac/data_986.2_1"  
 [25] "data/PRR+2_tyr_4:240:2_sac/data_986.2_2"  
 [26] "data/PRR+2_tyr_4:240:2_sac/data_987.2_1"  
 [27] "data/PRR+2_tyr_4:240:2_sac/data_987.2_2"  
 [28] "data/PRR+2_tyr_4:240:2_sac/data_988.2_1"  
 [29] "data/PRR+2_tyr_4:240:2_sac/data_988.2_2"  
 [30] "data/PRR+2_tyr_4:240:2_sac/data_989.3_1"  
 [31] "data/PRR+2_tyr_4:240:2_sac/data_989.3_2"  
 [32] "data/PRR+2_tyr_4:240:2_sac/data_994.2_2"  
 [33] "data/PRR+2_tyr_4:240:2_sac/data_997.2_1"  
 [34] "data/PRR+2_tyr_4:240:2_sac/data_997.2_2"  
 [35] "data/PRR+2_tyr_4:240:2_sac/data_1001.3_1" 
 [36] "data/PRR+2_tyr_4:240:2_sac/data_1001.3_2" 
 [37] "data/PRR+2_tyr_4:240:2_sac/data_1002.2_1" 
 [38] "data/PRR+2_tyr_4:240:2_sac/data_1002.2_2" 
 [39] "data/PRR+2_tyr_4:240:2_sac/data_1006.2_1" 
 [40] "data/PRR+2_tyr_4:240:2_sac/data_1006.2_2" 
 [41] "data/PRR+2_tyr_4:240:2_sac/data_1025.2_2" 
 [42] "data/PRR+2_tyr_4:240:2_sac/data_1029.2_1" 
 [43] "data/PRR+2_tyr_4:240:2_sac/data_1029.2_2" 
 [44] "data/PRR+2_tyr_4:240:2_sac/data_1033.2_1" 
 [45] "data/PRR+2_tyr_4:240:2_sac/data_1033.2_2" 
 [46] "data/PRR+2_tyr_4:240:2_sac/data_1034.2_1" 
 [47] "data/PRR+2_tyr_4:240:2_sac/data_1035.2_1" 
 [48] "data/PRR+2_tyr_4:240:2_sac/data_1038.3_1" 
 [49] "data/PRR+2_tyr_4:240:2_sac/data_1038.3_2" 
 [50] "data/PRR+2_tyr_4:240:2_sac/data_1042.4_1" 
 [51] "data/PRR+2_tyr_4:240:2_sac/data_1042.4_2" 
 [52] "data/PRR+2_tyr_4:240:2_sac/data_1043.4_2" 
 [53] "data/PRR+2_tyr_4:240:2_sac/data_1044.3_2" 
 [54] "data/PRR+2_tyr_4:240:2_sac/data_1102.1_1" 
 [55] "data/PRR+2_tyr_4:240:2_sac/data_1102.1_2" 
 [56] "data/PRR+2_tyr_4:240:2_sac/data_10929.2_1"
 [57] "data/PRR+2_tyr_4:240:2_sac/data_10929.2_2"
 [58] "data/PRR+2_tyr_4:240:2_sac/data_11023.4_1"
 [59] "data/PRR+2_tyr_4:240:2_sac/data_11023.4_2"
 [60] "data/PRR+2_tyr_4:240:2_sac/data_11115.4_2"
 [61] "data/PRR+2_zen_4:240:2_sac/data_926.2_1"  
 [62] "data/PRR+2_zen_4:240:2_sac/data_926.2_2"  
 [63] "data/PRR+2_zen_4:240:2_sac/data_929.2_2"  
 [64] "data/PRR+2_zen_4:240:2_sac/data_930.2_1"  
 [65] "data/PRR+2_zen_4:240:2_sac/data_930.2_2"  
 [66] "data/PRR+2_zen_4:240:2_sac/data_938.1_1"  
 [67] "data/PRR+2_zen_4:240:2_sac/data_938.1_2"  
 [68] "data/PRR+2_zen_4:240:2_sac/data_941.1_2"  
 [69] "data/PRR+2_zen_4:240:2_sac/data_942.1_1"  
 [70] "data/PRR+2_zen_4:240:2_sac/data_942.1_2"  
 [71] "data/PRR+2_zen_4:240:2_sac/data_961.2_1"  
 [72] "data/PRR+2_zen_4:240:2_sac/data_961.2_2"  
 [73] "data/PRR+2_zen_4:240:2_sac/data_966.1_1"  
 [74] "data/PRR+2_zen_4:240:2_sac/data_966.1_2"  
 [75] "data/PRR+2_zen_4:240:2_sac/data_967.1_2"  
 [76] "data/PRR+2_zen_4:240:2_sac/data_971.1_2"  
 [77] "data/PRR+2_zen_4:240:2_sac/data_1024.1_1" 
 [78] "data/PRR+2_zen_4:240:2_sac/data_1024.1_2" 
 [79] "data/PRR+2_zen_4:240:2_sac/data_1025.1_1" 
 [80] "data/PRR+2_zen_4:240:2_sac/data_1040.1_1" 
 [81] "data/PRR+2_zen_4:240:2_sac/data_1043.1_1" 
 [82] "data/PRR+2_zen_4:240:2_sac/data_1044.1_1" 
 [83] "data/PRR+2_zen_4:240:2_sac/data_1047.1_1" 
 [84] "data/PRR+2_zen_4:240:2_sac/data_1054.1_1" 
 [85] "data/PRR+2_zen_4:240:2_sac/data_1056.1_1" 
 [86] "data/PRR+2_zen_4:240:2_sac/data_1059.1_1" 
 [87] "data/PRR+2_zen_4:240:2_sac/data_1064.1_1" 
 [88] "data/PRR+2_zen_4:240:2_sac/data_1065.1_1" 
 [89] "data/PRR+2_zen_4:240:2_sac/data_1067.1_1" 
 [90] "data/PRR+2_zen_4:240:2_sac/data_1068.1_1" 
 [91] "data/PRR+2_zen_4:240:2_sac/data_1070.1_1" 
 [92] "data/PRR+2_zen_4:240:2_sac/data_1092.1_1" 
 [93] "data/PRR+2_zen_4:240:2_sac/data_1092.1_2" 
 [94] "data/PRR+2_zen_4:240:2_sac/data_1093.1_1" 
 [95] "data/PRR+2_zen_4:240:2_sac/data_1093.1_2" 
 [96] "data/PRR+2_zen_4:240:2_sac/data_1109.1_2" 
 [97] "data/PRR+2_zen_4:240:2_sac/data_1110.1_1" 
 [98] "data/PRR+2_zen_4:240:2_sac/data_1111.1_1" 
 [99] "data/PRR+2_zen_4:240:2_sac/data_1112.1_1" 
[100] "data/PRR+2_zen_4:240:2_sac/data_1112.1_2" 
[101] "data/PRR+2_zen_4:240:2_sac/data_1113.1_1" 
[102] "data/PRR+2_zen_4:240:2_sac/data_1113.1_2" 
[103] "data/PRR+2_zen_4:240:2_sac/data_1114.1_1" 
[104] "data/PRR+2_zen_4:240:2_sac/data_1114.1_2" 
[105] "data/PRR+2_zen_4:240:2_sac/data_1115.1_2" 
[106] "data/PRR+2_zen_4:240:2_sac/data_1116.1_1" 
[107] "data/PRR+2_zen_4:240:2_sac/data_1116.1_2" 
[108] "data/PRR+2_zen_4:240:2_sac/data_1117.1_1" 
[109] "data/PRR+2_zen_4:240:2_sac/data_1117.1_2" 
[110] "data/PRR+2_zen_4:240:2_sac/data_1118.2_1" 
[111] "data/PRR+2_zen_4:240:2_sac/data_1118.2_2" 
[112] "data/PRR+2_zen_4:240:2_sac/data_1121.2_1" 
[113] "data/PRR+2_zen_4:240:2_sac/data_1121.2_2" 
[114] "data/PRR+2_zen_4:240:2_sac/data_1122.2_1" 
[115] "data/PRR+2_zen_4:240:2_sac/data_1122.2_2" 
[116] "data/PRR+2_zen_4:240:2_sac/data_1125.2_1" 
[117] "data/PRR+2_zen_4:240:2_sac/data_1125.2_2" 
[118] "data/PRR+2_zen_4:240:2_sac/data_1126.2_1" 
[119] "data/PRR+2_zen_4:240:2_sac/data_1126.2_2" 
[120] "data/PRR+2_zen_4:240:2_sac/data_1127.2_1" 
[121] "data/PRR+2_zen_4:240:2_sac/data_1127.2_2" 
[122] "data/PRR+2_zen_4:240:2_sac/data_1201.2_3" 
[123] "data/PRR+2_zen_4:240:2_sac/data_1207.2_3" 
[124] "data/PRR+2_zen_4:240:2_sac/data_1208.2_3" 
[125] "data/PRR+2_zen_4:240:2_sac/data_1209.1_3" 
[126] "data/PRR+2_zen_4:240:2_sac/data_1219.2_2" 
[127] "data/PRR+2_zen_4:240:2_sac/data_1220.2_1" 
[128] "data/PRR+2_zen_4:240:2_sac/data_1224.2_1" 
[129] "data/PRR+2_zen_4:240:2_sac/data_1224.2_2" 
[130] "data/PRR+2_zen_4:240:2_sac/data_1225.2_1" 
[131] "data/PRR+2_zen_4:240:2_sac/data_1225.2_2" 
[132] "data/PRR+2_zen_4:240:2_sac/data_1226.2_1" 
[133] "data/PRR+2_zen_4:240:2_sac/data_1226.2_2" 
[134] "data/PRR+2_zen_4:240:2_sac/data_1227.2_1" 
[135] "data/PRR+2_zen_4:240:2_sac/data_1227.2_2" 
[136] "data/PRR+2_zen_4:240:2_sac/data_1228.2_1" 
[137] "data/PRR+2_zen_4:240:2_sac/data_1228.2_2" 
[138] "data/PRR+2_zen_4:240:2_sac/data_1229.2_1" 
[139] "data/PRR+2_zen_4:240:2_sac/data_1229.2_2" 
[140] "data/PRR+2_zen_4:240:2_sac/data_1230.2_1" 
[141] "data/PRR+2_zen_4:240:2_sac/data_1230.2_2" 
[142] "data/PRR+2_zen_4:240:2_sac/data_1232.2_1" 
[143] "data/PRR+2_zen_4:240:2_sac/data_1232.2_2" 
[144] "data/PRR+2_zen_4:240:2_sac/data_1236.3_1" 
[145] "data/PRR+2_zen_4:240:2_sac/data_1236.3_2" 
[146] "data/PRR+2_zen_4:240:2_sac/data_1238.2_1" 
[147] "data/PRR+2_zen_4:240:2_sac/data_1238.2_2" 
[148] "data/PRR+2_zen_4:240:2_sac/data_1239.2_1" 
[149] "data/PRR+2_zen_4:240:2_sac/data_1239.2_2" 
[150] "data/PRR+2_zen_4:240:2_sac/data_1240.2_1" 
[151] "data/PRR+2_zen_4:240:2_sac/data_1240.2_2" 
[152] "data/PRR+2_zen_4:240:2_sac/data_1244.1_2" 
[153] "data/PRR+2_zen_4:240:2_sac/data_1249.1_1" 
[154] "data/PRR+2_zen_4:240:2_sac/data_1249.1_2" 
[155] "data/PRR+2_zen_4:240:2_sac/data_1250.2_1" 
[156] "data/PRR+2_zen_4:240:2_sac/data_1252.3_1" 
[157] "data/PRR+2_zen_4:240:2_sac/data_1252.3_2" 
[158] "data/PRR+2_zen_4:240:2_sac/data_1253.3_1" 
[159] "data/PRR+2_zen_4:240:2_sac/data_1253.3_2" 
[160] "data/PRR+2_zen_4:240:2_sac/data_1254.2_1" 
[161] "data/PRR+2_zen_4:240:2_sac/data_1257.2_1" 
[162] "data/PRR+2_zen_4:240:2_sac/data_1257.2_2" 
[163] "data/PRR+2_zen_4:240:2_sac/data_1258.2_1" 
[164] "data/PRR+2_zen_4:240:2_sac/data_1258.2_2" 
[165] "data/PRR+2_zen_4:240:2_sac/data_1259.2_2" 
[166] "data/PRR+2_zen_4:240:2_sac/data_1260.2_2" 
[167] "data/PRR+2_zen_4:240:2_sac/data_1261.2_2" 
[168] "data/PRR+2_zen_4:240:2_sac/data_1274.2_2" 
[169] "data/PRR+2_zen_4:240:2_sac/data_1275.3_1" 
[170] "data/PRR+2_zen_4:240:2_sac/data_1275.3_2" 
[171] "data/PRR+2_zen_4:240:2_sac/data_1276.2_1" 
[172] "data/PRR+2_zen_4:240:2_sac/data_1276.2_2" 
[173] "data/PRR+2_zen_4:240:2_sac/data_1278.2_1" 
[174] "data/PRR+2_zen_4:240:2_sac/data_1278.2_2" 
[175] "data/PRR+2_zen_4:240:2_sac/data_1279.2_1" 
[176] "data/PRR+2_zen_4:240:2_sac/data_1279.2_2" 
[177] "data/PRR+2_zen_4:240:2_sac/data_1280.2_1" 
[178] "data/PRR+2_zen_4:240:2_sac/data_1280.2_2" 
[179] "data/PRR+2_zen_4:240:2_sac/data_1281.2_1" 
[180] "data/PRR+2_zen_4:240:2_sac/data_1281.2_2" 
[181] "data/PRR+2_zen_4:240:2_sac/data_1282.2_2" 
[182] "data/PRR+2_zen_4:240:2_sac/data_1284.2_1" 
[183] "data/PRR+2_zen_4:240:2_sac/data_1284.2_2" 
[184] "data/PRR+2_zen_4:240:2_sac/data_1285.4_1" 
[185] "data/PRR+2_zen_4:240:2_sac/data_1285.4_2" 
[186] "data/PRR+2_zen_4:240:2_sac/data_1289.2_1" 
[187] "data/PRR+2_zen_4:240:2_sac/data_1289.2_2" 
[188] "data/PRR+2_zen_4:240:2_sac/data_1298.2_1" 
[189] "data/PRR+2_zen_4:240:2_sac/data_1298.2_2" 
[190] "data/PRR+2_zen_4:240:2_sac/data_1302.3_1" 
[191] "data/PRR+2_zen_4:240:2_sac/data_1302.3_2" 
[192] "data/PRR+2_zen_4:240:2_sac/data_1305.2_1" 
[193] "data/PRR+2_zen_4:240:2_sac/data_1305.2_2" 


Data:
, , tasks = 62, files = data/PRR+2_tyr_4:240:2_sac/data_859.1_1

       Frequencies
Times         4       6       8      10      12      14      16      18     20
  -1420 1.11284 1.11448 1.11443 1.11432 1.11590 1.11947 1.13447 1.13835 1.0993
  -1380 1.12719 1.13085 1.13211 1.13139 1.13227 1.13512 1.14563 1.07491 1.0873
  -1340 1.11447 1.11694 1.11779 1.11746 1.11755 1.11728 1.11969 1.10072 1.1288
  -1300 1.07856 1.07834 1.07688 1.07849 1.08140 1.08285 1.08635 1.21180 1.2154
  -1260 1.04178 1.03946 1.03630 1.03997 1.04618 1.05136 1.06237 1.30148 1.2545
  -1220 1.01711 1.01592 1.01482 1.01753 1.02300 1.03134 1.05678 1.30923 1.2014
  -1180 1.00074 1.00329 1.00474 1.00409 1.00700 1.01743 1.05245 1.25168 1.0860
  -1140 0.99706 0.99990 0.99810 0.99636 1.00298 1.01950 1.06061 1.34275 1.2200
  -1100 0.96821 0.96975 0.96962 0.97034 0.97374 0.98133 1.00910 1.37989 1.2030
  -1060 0.92952 0.92983 0.93289 0.93236 0.93270 0.94087 0.98122 1.38449 1.1029
  -1020 0.90131 0.90098 0.90051 0.90155 0.90520 0.91323 0.94042 1.37244 1.1783
  -980  0.88497 0.88488 0.88187 0.88174 0.88885 0.90407 0.94071 1.36136 1.2024
  -940  0.84662 0.85054 0.85308 0.84969 0.85459 0.87742 0.94431 1.30422 1.0006
  -900  0.83246 0.83112 0.83155 0.83668 0.84676 0.86351 0.90581 1.50981 1.2719
  -860  0.81491 0.81160 0.81156 0.81964 0.83509 0.86021 0.92408 1.78551 1.4492
  -820  0.79419 0.79246 0.79671 0.80495 0.81749 0.84201 0.91960 1.78527 1.2818
  -780  0.79094 0.79390 0.79633 0.79819 0.81280 0.84975 0.94952 1.75228 1.3343
  -740  0.79209 0.79778 0.79524 0.79103 0.80665 0.85135 0.96624 1.72651 1.2954
  -700  0.80093 0.80432 0.79918 0.79470 0.80843 0.84849 0.95897 1.77793 1.2925
  -660  0.80989 0.81269 0.81122 0.80891 0.82033 0.85368 0.94772 1.75763 1.3429
  -620  0.82597 0.82782 0.83204 0.83448 0.84181 0.86304 0.93892 1.84691 1.3636
  -580  0.83056 0.83198 0.83796 0.84193 0.84853 0.86863 0.95319 2.03443 1.4080
  -540  0.84873 0.84885 0.84853 0.85217 0.86610 0.89551 0.98284 2.09241 1.6381
  -500  0.85416 0.85648 0.85471 0.85706 0.87110 0.90060 0.98380 1.93915 1.5179
  -460  0.86592 0.86903 0.86986 0.86961 0.88233 0.91725 1.01747 1.77859 1.3720
  -420  0.89272 0.89631 0.89687 0.89640 0.90839 0.94257 1.04470 1.70547 1.2575
  -380  0.92676 0.93001 0.92774 0.92819 0.94089 0.97072 1.05732 1.83997 1.4437
  -340  0.94999 0.95125 0.95135 0.95296 0.96136 0.97873 1.03066 1.77479 1.5366
  -300  0.96021 0.96029 0.96402 0.96920 0.97270 0.97687 1.00678 1.72255 1.4550
  -260  0.98045 0.97961 0.98066 0.98481 0.99110 1.00268 1.05227 1.78034 1.4261
  -220  0.97293 0.97959 0.98022 0.97540 0.98209 1.01063 1.10736 1.78314 1.3262
  -180  0.99283 0.99627 0.99067 0.98731 0.99709 1.02216 1.09661 1.85396 1.5243
  -140  0.99961 1.00086 0.99871 0.99715 1.00126 1.01419 1.06652 1.72781 1.4204
  -100  1.00558 1.00852 1.01274 1.01032 1.00644 1.00850 1.04295 1.41592 1.0963
  -60   1.06567 1.06109 1.05865 1.06317 1.06320 1.05271 1.03062 1.27454 1.2831
  -20   1.10016 1.10140 1.10037 1.09868 1.09672 1.09328 1.09285 1.15627 1.1341
  20    1.13830 1.14042 1.14171 1.14049 1.13527 1.12544 1.11434 1.11334 1.1231
  60    1.20178 1.19497 1.19111 1.19752 1.19642 1.17697 1.12992 1.26634 1.4069
  100   1.23046 1.23230 1.23302 1.23238 1.22639 1.21322 1.19939 1.17912 1.1550
  140   1.26831 1.27384 1.27362 1.26882 1.26517 1.26267 1.27034 1.12411 1.1430
  180   1.28014 1.28072 1.27942 1.27949 1.27356 1.25577 1.22022 0.99811 1.1451
  220   1.27125 1.27070 1.26915 1.26856 1.26146 1.24118 1.19658 0.97871 1.1666
       Frequencies
Times       22      24     26      28      30      32      34      36      38
  -1420 1.1240 1.08215 1.0770 1.07470 1.10153 1.09246 1.12443 1.17947 1.23844
  -1380 1.1837 1.13565 1.1942 1.14368 1.15747 1.16821 1.17906 1.17020 1.18647
  -1340 1.2071 1.15124 1.1984 1.15193 1.15646 1.23033 1.23081 1.23241 1.24153
  -1300 1.2915 1.19367 1.2207 1.18985 1.17727 1.24187 1.32111 1.33835 1.28477
  -1260 1.3085 1.24053 1.2845 1.25588 1.21100 1.22964 1.34088 1.38443 1.28876
  -1220 1.3306 1.25382 1.2624 1.28296 1.26451 1.26545 1.32148 1.35646 1.28556
  -1180 1.2007 1.26173 1.2609 1.30883 1.32960 1.38317 1.37424 1.46257 1.44547
  -1140 1.3952 1.28483 1.2931 1.31362 1.26306 1.29198 1.32121 1.38181 1.33025
  -1100 1.3360 1.44676 1.3577 1.40683 1.36025 1.37915 1.39671 1.43741 1.38558
  -1060 1.2929 1.36027 1.2920 1.37423 1.44900 1.47585 1.42867 1.47523 1.43847
  -1020 1.3837 1.43493 1.4498 1.41371 1.39165 1.42839 1.48390 1.60943 1.64289
  -980  1.4143 1.37213 1.3787 1.36737 1.36427 1.37845 1.46586 1.65428 1.67474
  -940  1.2957 1.33337 1.2365 1.35928 1.43519 1.49393 1.48683 1.67072 1.74584
  -900  1.4813 1.58201 1.6303 1.60766 1.59404 1.65566 1.67665 1.67058 1.59203
  -860  1.7261 1.69829 1.6498 1.72305 1.67785 1.65640 1.71456 1.57642 1.42696
  -820  1.6047 1.78091 1.7167 1.74083 1.87700 1.90225 1.81234 1.64020 1.52185
  -780  1.7635 1.75096 1.6240 1.77690 1.79248 1.73845 1.72452 1.67111 1.52363
  -740  1.7090 1.65094 1.5672 1.69495 1.58018 1.45987 1.55608 1.62274 1.49118
  -700  1.6776 1.63003 1.5262 1.60290 1.52622 1.43440 1.56661 1.75635 1.66027
  -660  1.7412 1.67714 1.5530 1.70648 1.64093 1.59216 1.68733 1.66527 1.50891
  -620  1.7788 1.91523 1.8231 1.79660 1.83178 1.82036 1.70082 1.65911 1.58267
  -580  1.8514 2.03275 1.9489 1.95694 1.97617 1.96850 1.78024 1.76989 1.76102
  -540  2.0786 2.03519 1.9433 2.06451 2.00048 1.93749 1.81500 1.77307 1.63510
  -500  1.9130 1.96137 1.9550 1.92317 1.82959 1.82100 1.81458 1.68654 1.55453
  -460  1.7856 1.70809 1.5840 1.70573 1.73166 1.73595 1.75005 1.59154 1.50080
  -420  1.6405 1.61823 1.5144 1.64182 1.63986 1.61402 1.62951 1.59125 1.50163
  -380  1.8402 1.83312 1.7423 1.80390 1.75590 1.70379 1.76775 1.73609 1.71040
  -340  1.8315 1.76027 1.7683 1.82466 1.77714 1.76911 1.78491 1.77216 1.72497
  -300  1.7482 1.91376 1.8753 1.82089 1.84849 1.88079 1.83670 1.83186 1.74245
  -260  1.6342 1.76472 1.7848 1.81038 1.83206 1.80429 1.79578 1.92224 1.81538
  -220  1.7070 1.70470 1.5886 1.72887 1.73380 1.61244 1.75823 1.83409 1.57352
  -180  1.8369 1.72171 1.6938 1.71605 1.62494 1.52076 1.64532 1.69262 1.50216
  -140  1.6691 1.60971 1.5304 1.61477 1.57253 1.54668 1.55357 1.56645 1.38864
  -100  1.3173 1.41803 1.3807 1.40829 1.44999 1.54860 1.41170 1.49424 1.41020
  -60   1.3256 1.26427 1.3246 1.20439 1.21923 1.30977 1.24916 1.36170 1.38022
  -20   1.1898 1.12316 1.1636 1.09845 1.12175 1.15565 1.18216 1.26354 1.26936
  20    1.1948 1.17515 1.1502 1.16176 1.13683 1.19125 1.19494 1.25728 1.23466
  60    1.3322 1.15387 1.2533 1.15560 1.18097 1.25575 1.24799 1.32065 1.32527
  100   1.1891 1.17474 1.2144 1.14229 1.13254 1.21350 1.18764 1.23300 1.24826
  140   1.1787 1.04529 1.0876 1.06951 1.04791 1.08916 1.08131 1.10803 1.13453
  180   1.0416 1.01053 1.0828 0.98161 0.97525 0.93864 0.96088 0.96485 0.99179
  220   1.0305 0.92962 1.0091 0.97832 0.98767 1.00028 0.98398 1.02267 1.01913
       Frequencies
Times       40     42      44      46      48      50         52          54
  -1420 1.3905 1.4570 1.33069 1.18834 0.90968 0.60221  0.4298439  0.34394180
  -1380 1.2794 1.2768 1.22397 1.09868 0.85571 0.57182  0.3871128  0.33452714
  -1340 1.2657 1.2178 1.18993 1.10112 0.83573 0.45708  0.3174583  0.27803115
  -1300 1.2383 1.2208 1.14234 1.03218 0.79365 0.40393  0.1776892  0.11889611
  -1260 1.2732 1.2647 1.18400 1.02177 0.76416 0.41473  0.2334680  0.19333930
  -1220 1.2642 1.2605 1.15269 0.98079 0.73145 0.44684  0.3733751  0.38524121
  -1180 1.4215 1.3845 1.25588 1.11532 0.88333 0.53723  0.2885646  0.20990717
  -1140 1.3159 1.3302 1.23107 1.06159 0.79044 0.45114  0.2245140  0.19268171
  -1100 1.3704 1.4086 1.26679 1.02210 0.71653 0.40983  0.2122865  0.13630601
  -1060 1.4022 1.3443 1.25137 1.08652 0.78066 0.41437  0.2387730  0.18049237
  -1020 1.4696 1.2955 1.24150 1.13098 0.86532 0.48691  0.2941762  0.23489532
  -980  1.4840 1.4412 1.30159 1.10262 0.83544 0.48223  0.2397849  0.17435761
  -940  1.5273 1.5404 1.43863 1.27291 0.94384 0.53471  0.3042495  0.17444582
  -900  1.5991 1.6184 1.48369 1.33997 1.07822 0.68212  0.3335112  0.17054042
  -860  1.4867 1.4706 1.37289 1.26659 0.97034 0.51722  0.2734546  0.21548861
  -820  1.5675 1.6651 1.52747 1.15297 0.83162 0.55120  0.2762298  0.08901619
  -780  1.4555 1.3934 1.23583 1.06420 0.77540 0.38912  0.0611255 -0.04402405
  -740  1.3666 1.3471 1.19240 0.95166 0.65532 0.25896  0.0373451 -0.05752053
  -700  1.4944 1.4857 1.29408 1.05589 0.70339 0.28681  0.0406569 -0.06719181
  -660  1.4291 1.4195 1.27823 1.20003 0.95119 0.46949  0.1205151  0.02021859
  -620  1.4517 1.4212 1.31082 1.12865 0.75466 0.28920  0.0717278  0.02496601
  -580  1.6523 1.6099 1.46309 1.19715 0.87204 0.48965  0.1894107  0.01422015
  -540  1.4941 1.4059 1.20751 0.98186 0.73081 0.38416  0.1677462  0.05729182
  -500  1.3393 1.2658 1.20704 0.99203 0.71299 0.31090  0.0448886 -0.01254026
  -460  1.3696 1.2093 1.11641 0.96716 0.67662 0.31333  0.1041326  0.01634526
  -420  1.5149 1.5596 1.24267 0.99420 0.63068 0.26854  0.0472421 -0.03998232
  -380  1.7674 1.6645 1.41222 1.09881 0.82485 0.42277  0.2418931  0.21642687
  -340  1.7478 1.6209 1.25515 1.04414 0.75898 0.37964  0.2205506  0.13322660
  -300  1.7269 1.5360 1.31837 1.18751 0.88042 0.38679  0.1403628  0.08750856
  -260  1.6504 1.6102 1.38738 1.11304 0.80525 0.36881  0.0658632  0.06099674
  -220  1.5171 1.5460 1.35669 1.16600 0.88350 0.45626  0.1534489  0.07536733
  -180  1.4501 1.4382 1.23826 1.04988 0.78064 0.41007  0.2193853  0.09793365
  -140  1.2927 1.2551 1.09663 0.94373 0.67099 0.21009  0.0220665  0.00014627
  -100  1.2175 1.0796 1.03597 0.89320 0.56173 0.13957 -0.0604135 -0.07614136
  -60   1.1923 1.1911 1.18586 1.00944 0.68942 0.35259  0.1395655  0.06427664
  -20   1.1835 1.1744 1.13460 1.02623 0.74819 0.39063  0.2454732  0.22029217
  20    1.1923 1.1697 1.13555 1.04782 0.80869 0.43749  0.2328471  0.17907296
  60    1.2799 1.2693 1.22296 1.11559 0.83598 0.42278  0.1686355  0.05224768
  100   1.2693 1.2771 1.21445 0.98478 0.67001 0.23992 -0.0024498 -0.06422467
  140   1.2197 1.2050 1.07287 0.85597 0.54991 0.15986  0.0033305 -0.02480178
  180   1.0407 1.0115 0.93804 0.81867 0.54253 0.13889  0.0090878  0.05905607
  220   1.0012 1.0089 1.00246 0.87407 0.64325 0.26737  0.0355819  0.07735612
       Frequencies
Times           56          58        60          62        64        66
  -1420  0.3163106  0.29719287  0.272575  0.22674498  0.152495  0.071581
  -1380  0.3055745  0.25144846  0.213513  0.22048097  0.168128  0.065139
  -1340  0.2685951  0.23802779  0.193260  0.17464856  0.134609  0.057128
  -1300  0.1598675  0.17330809  0.124220  0.10781766  0.084361  0.012480
  -1260  0.1775986  0.09279852  0.032880  0.01964766 -0.048924 -0.114510
  -1220  0.2961975  0.13590646  0.068811  0.08578257  0.031331 -0.045924
  -1180  0.1951581  0.13443293  0.080077  0.06866390  0.034183 -0.034630
  -1140  0.2061345  0.15305429  0.067252 -0.00048454 -0.055769 -0.123149
  -1100  0.1701849  0.10884120  0.017272 -0.02927232 -0.116864 -0.182735
  -1060  0.1810240  0.11709730  0.035486 -0.02906500 -0.145364 -0.242868
  -1020  0.1859459  0.07960177 -0.027646 -0.06591603 -0.126165 -0.207909
  -980   0.1724639  0.07220523 -0.027526 -0.05622385 -0.077642 -0.151702
  -940   0.1071889 -0.01152589 -0.128381 -0.15569275 -0.182667 -0.258204
  -900   0.1333016 -0.01380119 -0.165895 -0.20559010 -0.248175 -0.344278
  -860   0.1480398 -0.03071788 -0.132235 -0.14717045 -0.181090 -0.274510
  -820   0.0670656 -0.01811343 -0.120913 -0.12708267 -0.132684 -0.199703
  -780  -0.0082729 -0.03398276 -0.111087 -0.10909031 -0.091348 -0.107654
  -740  -0.0350584 -0.08251531 -0.162209 -0.15788442 -0.136941 -0.161487
  -700  -0.0673835 -0.08924009 -0.163153 -0.19383953 -0.183468 -0.210070
  -660  -0.0134488 -0.10056604 -0.201563 -0.20261359 -0.230274 -0.301651
  -620  -0.0007562 -0.05165066 -0.113677 -0.11673151 -0.159171 -0.227885
  -580  -0.0258050 -0.06562751 -0.106137 -0.09741378 -0.118185 -0.180644
  -540   0.0196384 -0.06489075 -0.147778 -0.16606613 -0.192745 -0.263304
  -500  -0.0116708 -0.09139982 -0.185148 -0.16538494 -0.164020 -0.238730
  -460   0.0296057 -0.06260100 -0.149073 -0.13648609 -0.135644 -0.211747
  -420   0.0038568 -0.05853435 -0.194247 -0.22344919 -0.224974 -0.294795
  -380   0.1245356  0.00040681 -0.103051 -0.12050768 -0.172722 -0.267248
  -340   0.0765181  0.01464370 -0.051848 -0.09626612 -0.137889 -0.237574
  -300   0.0888331  0.01975049 -0.081847 -0.11551721 -0.168029 -0.265792
  -260   0.1002076  0.02500896 -0.059004 -0.06257671 -0.103702 -0.173364
  -220   0.0392230 -0.05589066 -0.128621 -0.13410932 -0.168612 -0.245109
  -180  -0.0173410 -0.10767365 -0.184533 -0.20200644 -0.230880 -0.274536
  -140  -0.0341728 -0.11150193 -0.163161 -0.14561555 -0.182691 -0.241412
  -100  -0.0237319 -0.04964983 -0.094328 -0.12108522 -0.140127 -0.187773
  -60    0.0855999  0.04321860 -0.028669 -0.05526870 -0.107385 -0.187500
  -20    0.2463883  0.10232589 -0.037097 -0.04798290 -0.041783 -0.079260
  20     0.1729376  0.07766595 -0.045924 -0.05367678 -0.043438 -0.072704
  60     0.0119844 -0.03463284 -0.084949 -0.10401838 -0.145232 -0.181332
  100   -0.0488287 -0.08728261 -0.125286 -0.11917492 -0.132116 -0.184950
  140   -0.0290587 -0.05204071 -0.074507 -0.07657077 -0.082241 -0.094507
  180    0.1097013  0.06171717  0.024612  0.02042511 -0.023244 -0.064648
  220    0.1525773  0.10634198  0.052948  0.06015640  0.053305  0.013750
       Frequencies
Times           68        70        72        74       76       78        80
  -1420  0.0381850 -0.079706  0.038559  0.518652 0.962141 0.984133 1.0312738
  -1380  0.0501820 -0.056601  0.081382  0.525103 1.068997 1.223049 1.1953797
  -1340  0.0298985 -0.110418  0.040218  0.497611 0.972067 1.014740 1.0120100
  -1300 -0.0016964 -0.150001 -0.029649  0.398295 0.873403 0.944129 0.8461403
  -1260 -0.0919908 -0.213376 -0.095717  0.300644 0.639838 0.703940 0.7790454
  -1220 -0.0665229 -0.255608 -0.230276  0.127204 0.544402 0.608792 0.5991687
  -1180 -0.0598560 -0.223993 -0.150768  0.091526 0.319567 0.353267 0.3740203
  -1140 -0.1512559 -0.351071 -0.288081  0.048271 0.370424 0.375031 0.2924688
  -1100 -0.1886093 -0.378774 -0.294568  0.059976 0.399396 0.400711 0.2955469
  -1060 -0.2328696 -0.419765 -0.357882 -0.019988 0.341363 0.435429 0.4021033
  -1020 -0.2226208 -0.446533 -0.429226 -0.141987 0.205146 0.311533 0.2867623
  -980  -0.2507966 -0.475837 -0.415455 -0.055478 0.270295 0.287322 0.2731704
  -940  -0.2660670 -0.487176 -0.485223 -0.216674 0.139400 0.225586 0.1806209
  -900  -0.3320590 -0.518801 -0.474256 -0.219113 0.040527 0.062110 0.0020585
  -860  -0.2796664 -0.480267 -0.431532 -0.136334 0.110578 0.115167 0.1027355
  -820  -0.2038627 -0.410276 -0.348840 -0.013725 0.305635 0.342825 0.3042623
  -780  -0.0979979 -0.275388 -0.201655  0.162647 0.475666 0.536060 0.5086252
  -740  -0.1490622 -0.336328 -0.293772  0.055402 0.488881 0.625205 0.5999988
  -700  -0.2103239 -0.410309 -0.353253 -0.027307 0.279593 0.306508 0.2469895
  -660  -0.2966764 -0.490219 -0.444408 -0.199011 0.074939 0.143000 0.0943659
  -620  -0.2192616 -0.418999 -0.418458 -0.151909 0.146755 0.195403 0.1857741
  -580  -0.1865527 -0.380960 -0.294402  0.051954 0.342589 0.365927 0.3549640
  -540  -0.2424072 -0.422335 -0.387996 -0.055525 0.366358 0.483199 0.4741093
  -500  -0.2364602 -0.410433 -0.376913 -0.074901 0.246137 0.242717 0.1616683
  -460  -0.2553211 -0.496226 -0.486351 -0.220802 0.110937 0.227087 0.2417672
  -420  -0.3013638 -0.485632 -0.435133 -0.194718 0.049048 0.084788 0.0360210
  -380  -0.2455950 -0.434632 -0.440641 -0.194718 0.104120 0.113568 0.0625823
  -340  -0.2614739 -0.480920 -0.492971 -0.248106 0.091204 0.166754 0.1245240
  -300  -0.2617652 -0.465344 -0.481108 -0.195680 0.174979 0.221866 0.1895093
  -260  -0.1557119 -0.317123 -0.278408  0.032063 0.405136 0.415851 0.3486695
  -220  -0.2355004 -0.383023 -0.321214 -0.028949 0.336848 0.454583 0.4210559
  -180  -0.2445238 -0.393031 -0.308505 -0.052030 0.264883 0.382405 0.3926616
  -140  -0.2308730 -0.424048 -0.409864 -0.086441 0.310628 0.434711 0.4038672
  -100  -0.2035284 -0.408810 -0.341390  0.030468 0.436111 0.550254 0.5469453
  -60   -0.1774007 -0.335776 -0.219839  0.172429 0.555554 0.629936 0.6473110
  -20   -0.0828302 -0.253951 -0.150719  0.254317 0.723433 0.803005 0.8077163
  20    -0.0695479 -0.203706 -0.073352  0.333953 0.737964 0.830153 0.8075088
  60    -0.1497134 -0.279862 -0.153805  0.235035 0.731027 0.906964 0.9065949
  100   -0.1734846 -0.283920 -0.125367  0.279533 0.618580 0.755855 0.8467974
  140   -0.0757177 -0.218008 -0.074513  0.378356 0.820094 0.954440 1.0024299
  180   -0.0291952 -0.146485  0.010984  0.475656 0.909311 0.945891 0.8999200
  220    0.0395304 -0.063397  0.118581  0.512436 0.868739 0.885004 0.8845642
       Frequencies
Times         82      84      86      88      90      92      94      96
  -1420 1.134298 1.04929 1.02859 1.04460 1.06832 1.05547 1.13693 1.19542
  -1380 1.033714 0.87525 0.93597 0.97216 0.91918 0.91112 0.94992 1.00232
  -1340 0.978926 0.95003 0.91084 0.85960 0.82697 0.85211 0.91549 0.96544
  -1300 0.926712 1.00436 0.98446 0.87072 0.77206 0.78168 0.88143 0.91768
  -1260 0.851497 0.84337 0.82710 0.82884 0.84242 0.77437 0.76046 0.77802
  -1220 0.687474 0.68115 0.67874 0.69694 0.71270 0.64438 0.61071 0.57911
  -1180 0.442504 0.47127 0.49795 0.51518 0.48287 0.40974 0.44832 0.43557
  -1140 0.368869 0.39969 0.41000 0.41362 0.38393 0.24145 0.29529 0.32937
  -1100 0.305807 0.38814 0.45047 0.46591 0.41767 0.35000 0.45564 0.48367
  -1060 0.396847 0.44136 0.49005 0.48933 0.43495 0.36294 0.45359 0.49490
  -1020 0.325478 0.41745 0.49185 0.51077 0.45912 0.33647 0.39348 0.43224
  -980  0.329803 0.41663 0.51124 0.52333 0.43948 0.34562 0.45629 0.46254
  -940  0.247243 0.36499 0.43231 0.43698 0.42182 0.37931 0.43151 0.44060
  -900  0.041476 0.20220 0.36715 0.43908 0.44150 0.43905 0.55272 0.57258
  -860  0.171239 0.30408 0.38950 0.37583 0.34073 0.33728 0.46586 0.51176
  -820  0.306288 0.36126 0.43067 0.43904 0.43103 0.41416 0.51624 0.55286
  -780  0.537629 0.58715 0.62588 0.61439 0.54149 0.42452 0.45020 0.43902
  -740  0.565161 0.56527 0.62016 0.64161 0.54010 0.41262 0.44075 0.42622
  -700  0.264132 0.35578 0.45263 0.48282 0.46473 0.45129 0.52912 0.49114
  -660  0.126920 0.26890 0.39719 0.44042 0.39934 0.38679 0.50520 0.48798
  -620  0.299869 0.43426 0.52832 0.53622 0.44094 0.41885 0.59893 0.64911
  -580  0.431554 0.49974 0.57759 0.60883 0.55851 0.54631 0.61071 0.60156
  -540  0.479168 0.51379 0.56206 0.58789 0.56008 0.50407 0.57701 0.58547
  -500  0.297568 0.43879 0.47542 0.45239 0.42298 0.39491 0.48774 0.50774
  -460  0.335296 0.41451 0.43198 0.41310 0.38842 0.34936 0.42435 0.41679
  -420  0.122492 0.25421 0.32952 0.33853 0.29827 0.26857 0.38260 0.37466
  -380  0.175186 0.30557 0.37074 0.35783 0.29674 0.25516 0.38190 0.39002
  -340  0.201826 0.32798 0.42166 0.41264 0.34656 0.28077 0.39969 0.44769
  -300  0.290977 0.40764 0.48748 0.46718 0.40903 0.37450 0.45641 0.46177
  -260  0.435982 0.53592 0.57152 0.50769 0.43622 0.41528 0.49534 0.49058
  -220  0.511540 0.64537 0.64419 0.55546 0.47262 0.44248 0.53808 0.58214
  -180  0.495611 0.60377 0.57699 0.53321 0.47258 0.40110 0.48974 0.54932
  -140  0.500760 0.57657 0.56942 0.54607 0.53793 0.57953 0.68199 0.71288
  -100  0.638762 0.69777 0.69538 0.74724 0.85237 0.90261 0.89161 0.87764
  -60   0.724893 0.76444 0.85005 0.98377 1.07943 1.16406 1.23340 1.25718
  -20   0.861865 0.90869 0.98046 1.10101 1.19124 1.24391 1.20858 1.18351
  20    0.835225 0.87304 0.90405 0.92589 0.93841 1.00622 1.10728 1.20229
  60    0.860011 0.86813 0.88275 0.87874 0.85394 0.92633 1.11918 1.24527
  100   0.887851 0.92942 0.99610 1.06453 1.08702 1.12169 1.21872 1.34805
  140   1.067837 1.08326 1.08753 1.18523 1.32388 1.36084 1.29842 1.31314
  180   1.008071 1.11140 1.16534 1.27377 1.42005 1.51370 1.40528 1.32056
  220   0.987439 1.11932 1.12077 1.11272 1.16404 1.25560 1.27712 1.28646
       Frequencies
Times        98     100     102     104     106     108     110     112     114
  -1420 1.23809 1.34755 1.41176 1.41763 1.35411 1.30432 1.26956 1.23629 1.14513
  -1380 1.06892 1.18513 1.20566 1.21145 1.20461 1.13597 1.07663 1.08309 1.04530
  -1340 1.04572 1.09922 1.05043 1.01256 1.02376 1.02539 1.02751 1.04659 1.05552
  -1300 0.90655 0.89366 0.92159 0.96048 0.96473 0.93104 0.93099 0.96993 1.03148
  -1260 0.77623 0.73213 0.69300 0.68097 0.74689 0.79281 0.81157 0.79088 0.79897
  -1220 0.57798 0.63074 0.66955 0.66586 0.68305 0.65601 0.58167 0.53274 0.59211
  -1180 0.47689 0.57444 0.56650 0.49048 0.55340 0.62500 0.64500 0.61431 0.61442
  -1140 0.38179 0.45516 0.45436 0.40953 0.46224 0.50958 0.53413 0.53355 0.56076
  -1100 0.46394 0.47443 0.50296 0.53407 0.63603 0.67623 0.66675 0.64879 0.65613
  -1060 0.52667 0.58666 0.61040 0.59755 0.64584 0.65669 0.62647 0.59771 0.61157
  -1020 0.48494 0.55254 0.58271 0.63024 0.71807 0.71675 0.63813 0.54460 0.54260
  -980  0.44901 0.51011 0.55818 0.56705 0.62659 0.65243 0.64870 0.60292 0.58015
  -940  0.45468 0.50431 0.50998 0.49632 0.55239 0.60281 0.63194 0.62820 0.60736
  -900  0.53229 0.53915 0.54976 0.53543 0.59739 0.62746 0.58940 0.52447 0.52531
  -860  0.54385 0.57890 0.55116 0.49319 0.52736 0.55660 0.53130 0.45643 0.42597
  -820  0.52842 0.48308 0.47020 0.46755 0.52205 0.52572 0.53499 0.52979 0.52333
  -780  0.38386 0.40051 0.43897 0.43212 0.50472 0.54562 0.53082 0.47015 0.44605
  -740  0.42999 0.47576 0.47997 0.46934 0.54570 0.58842 0.56923 0.51440 0.48639
  -700  0.44631 0.49776 0.53650 0.53330 0.59056 0.60900 0.55891 0.50717 0.51137
  -660  0.49965 0.57471 0.58877 0.58302 0.65042 0.65673 0.59405 0.52516 0.52550
  -620  0.63050 0.64376 0.62357 0.61305 0.66243 0.65682 0.62080 0.57023 0.54235
  -580  0.60527 0.63984 0.62357 0.59456 0.66586 0.68873 0.66085 0.58788 0.51366
  -540  0.57317 0.61882 0.63964 0.61590 0.63076 0.63307 0.61091 0.54125 0.48999
  -500  0.53000 0.61173 0.64611 0.63231 0.67274 0.70308 0.71400 0.69207 0.65099
  -460  0.44721 0.52876 0.57669 0.56753 0.62485 0.66386 0.69206 0.68958 0.65377
  -420  0.35153 0.43963 0.50477 0.53634 0.62054 0.67448 0.67227 0.61455 0.58040
  -380  0.36888 0.42313 0.45852 0.45505 0.53511 0.58040 0.55079 0.48426 0.47115
  -340  0.43728 0.45930 0.46979 0.47286 0.54858 0.56570 0.51468 0.44891 0.44333
  -300  0.46246 0.46283 0.45119 0.45602 0.54066 0.57412 0.54705 0.47084 0.45640
  -260  0.47946 0.51417 0.52401 0.51974 0.58351 0.60649 0.58743 0.56086 0.56522
  -220  0.60563 0.64010 0.62927 0.57931 0.58181 0.60402 0.61768 0.59204 0.59038
  -180  0.58018 0.58131 0.56478 0.52862 0.55124 0.59958 0.61922 0.58469 0.57582
  -140  0.70325 0.72727 0.73436 0.71105 0.73553 0.76403 0.75909 0.72643 0.69821
  -100  0.89157 0.89852 0.88864 0.87238 0.90776 0.94825 0.96235 0.93511 0.89081
  -60   1.23908 1.20275 1.17126 1.12827 1.06849 1.00594 0.94708 0.88975 0.84142
  -20   1.22608 1.27997 1.24005 1.17418 1.12807 1.06501 1.09041 1.12706 1.06525
  20    1.26039 1.27386 1.28228 1.31167 1.25928 1.21396 1.21338 1.30785 1.31895
  60    1.34875 1.37334 1.31880 1.25480 1.21446 1.21001 1.20479 1.20181 1.19037
  100   1.35379 1.26463 1.22381 1.23887 1.19769 1.19764 1.22130 1.21546 1.15771
  140   1.33049 1.33542 1.35894 1.36453 1.28110 1.23489 1.27499 1.36484 1.34102
  180   1.28993 1.34282 1.36247 1.35043 1.25442 1.17160 1.14880 1.18763 1.22581
  220   1.33139 1.37075 1.33265 1.22921 1.09622 1.02530 0.98448 0.98706 1.02534
       Frequencies
Times       116     118     120     122     124     126     128     130     132
  -1420 1.12659 1.18252 1.24079 1.25402 1.18496 1.13158 1.11299 1.09713 1.12460
  -1380 1.04293 1.09509 1.14744 1.18836 1.22186 1.26325 1.24696 1.21702 1.26417
  -1340 1.02684 0.99129 0.95985 0.97227 1.08026 1.13149 1.09316 1.05687 1.08461
  -1300 1.05091 0.99321 0.93203 0.92651 0.93859 0.89149 0.81751 0.77030 0.69624
  -1260 0.83091 0.87079 0.92083 0.91395 0.85991 0.81343 0.80803 0.79458 0.73705
  -1220 0.64452 0.64248 0.67538 0.68584 0.67574 0.66806 0.68259 0.68167 0.63950
  -1180 0.63779 0.64237 0.67830 0.69534 0.67385 0.63736 0.64414 0.70056 0.70396
  -1140 0.61521 0.64202 0.66901 0.67525 0.65319 0.63863 0.65243 0.70321 0.72111
  -1100 0.69652 0.71356 0.71899 0.70661 0.69056 0.67017 0.62184 0.57661 0.53383
  -1060 0.65038 0.64999 0.65668 0.60321 0.54305 0.50662 0.49854 0.50819 0.44298
  -1020 0.60142 0.62234 0.61289 0.52724 0.42156 0.37546 0.38405 0.40128 0.35091
  -980  0.59390 0.60342 0.62010 0.59839 0.56757 0.54992 0.55126 0.55613 0.48967
  -940  0.61366 0.64149 0.68736 0.68251 0.66746 0.66493 0.67157 0.66154 0.59869
  -900  0.60263 0.63061 0.63565 0.62731 0.65351 0.67432 0.62483 0.59012 0.56530
  -860  0.48674 0.53648 0.59460 0.58156 0.52886 0.49410 0.49188 0.51702 0.52500
  -820  0.55103 0.57333 0.58829 0.54618 0.49922 0.49630 0.50897 0.52399 0.50023
  -780  0.49765 0.53171 0.57399 0.58142 0.56946 0.57521 0.60304 0.58508 0.51363
  -740  0.51581 0.53136 0.56952 0.53967 0.47194 0.41216 0.38601 0.39660 0.37883
  -700  0.56275 0.56646 0.53944 0.45616 0.37520 0.33630 0.32936 0.36597 0.34371
  -660  0.56011 0.53922 0.53473 0.45575 0.36212 0.36015 0.42284 0.47614 0.42532
  -620  0.56195 0.55947 0.57172 0.51224 0.41218 0.35888 0.36482 0.41540 0.41233
  -580  0.51380 0.52257 0.54355 0.52514 0.49110 0.46645 0.47522 0.51605 0.47587
  -540  0.52972 0.55837 0.57625 0.53430 0.50426 0.47220 0.46718 0.51834 0.52520
  -500  0.65061 0.64732 0.62868 0.54408 0.46926 0.44683 0.48470 0.56566 0.57920
  -460  0.66968 0.69226 0.68396 0.60790 0.52697 0.46383 0.44463 0.48568 0.49434
  -420  0.61843 0.62065 0.57589 0.49214 0.44111 0.41842 0.38627 0.38186 0.33295
  -380  0.52868 0.53642 0.53813 0.47096 0.40769 0.37258 0.38046 0.42644 0.38461
  -340  0.51190 0.56739 0.59722 0.54924 0.46366 0.42374 0.47009 0.56240 0.55900
  -300  0.55230 0.61757 0.64047 0.61333 0.59603 0.59728 0.59954 0.62534 0.60204
  -260  0.60453 0.62182 0.66853 0.65956 0.62032 0.57774 0.55058 0.56699 0.57951
  -220  0.65055 0.69843 0.74199 0.71612 0.65422 0.61191 0.62928 0.68970 0.70294
  -180  0.63096 0.65907 0.70702 0.73757 0.71737 0.66358 0.64602 0.67575 0.68843
  -140  0.72048 0.76269 0.80126 0.78190 0.77027 0.76734 0.74540 0.72528 0.70436
  -100  0.88124 0.88098 0.90963 0.95808 0.98392 0.92929 0.86630 0.85929 0.85145
  -60   0.87774 0.96847 0.97784 0.93683 0.95373 0.96540 0.89886 0.88075 0.84617
  -20   0.99495 1.00561 1.03753 1.02991 1.03477 1.03382 0.96251 0.93221 0.98787
  20    1.19318 1.10132 1.04921 1.03826 1.02681 1.00033 0.96978 0.96029 0.99620
  60    1.10257 1.05143 1.02425 0.99773 0.97651 0.96464 0.97063 0.99339 1.00289
  100   1.10797 1.07273 1.03956 1.06623 1.07577 1.00658 1.00045 1.06252 1.00919
  140   1.23214 1.19120 1.18623 1.20853 1.18204 1.10984 1.06556 1.07382 1.09060
  180   1.20312 1.17909 1.15000 1.17906 1.21807 1.18113 1.13341 1.13624 1.13810
  220   1.07763 1.13636 1.15537 1.14172 1.11472 1.12921 1.12008 1.10498 1.12420
       Frequencies
Times       134     136     138     140     142     144     146     148     150
  -1420 1.20004 1.19709 1.10424 0.98626 0.96694 1.00298 1.03932 1.07802 1.11412
  -1380 1.32958 1.31463 1.29962 1.20945 1.04506 0.98613 0.96497 0.97003 1.03999
  -1340 1.13625 1.14536 1.10403 1.00398 0.97509 1.02856 1.07208 1.05580 1.06622
  -1300 0.59124 0.55955 0.52437 0.60133 0.73358 0.78492 0.76509 0.77542 0.87792
  -1260 0.63243 0.64701 0.64019 0.62500 0.68275 0.68624 0.62545 0.55607 0.59242
  -1220 0.57362 0.63147 0.63636 0.57671 0.60816 0.60168 0.53689 0.44246 0.40224
  -1180 0.61797 0.58597 0.59775 0.63444 0.71366 0.73030 0.66221 0.56577 0.52756
  -1140 0.67290 0.64934 0.64636 0.67170 0.71807 0.70522 0.62639 0.56423 0.57090
  -1100 0.45975 0.45699 0.45215 0.49064 0.58069 0.58046 0.49191 0.41644 0.43239
  -1060 0.30457 0.37086 0.42566 0.43630 0.50640 0.52584 0.46795 0.37356 0.30644
  -1020 0.20274 0.29572 0.37334 0.39130 0.44340 0.45833 0.43049 0.43683 0.47966
  -980  0.39000 0.47464 0.51341 0.50401 0.53515 0.53995 0.49133 0.40224 0.34083
  -940  0.51504 0.55766 0.55542 0.54859 0.58648 0.57386 0.50589 0.43486 0.41135
  -900  0.48734 0.50860 0.51107 0.51176 0.57303 0.56746 0.47665 0.32884 0.23766
  -860  0.49244 0.57087 0.59137 0.53776 0.52789 0.48432 0.36895 0.23365 0.21143
  -820  0.41601 0.49728 0.54383 0.56047 0.61366 0.60990 0.52985 0.41687 0.34209
  -780  0.44675 0.53868 0.57552 0.56419 0.60542 0.61183 0.57812 0.52949 0.48453
  -740  0.34054 0.47497 0.53266 0.51356 0.52161 0.51904 0.47148 0.38481 0.31272
  -700  0.26350 0.35211 0.37993 0.37273 0.44781 0.46391 0.38715 0.31085 0.27331
  -660  0.30263 0.38174 0.41811 0.42187 0.50032 0.51102 0.42415 0.31253 0.25996
  -620  0.34771 0.42370 0.46640 0.47589 0.52926 0.52604 0.45609 0.33391 0.23562
  -580  0.40531 0.52658 0.58861 0.57087 0.58157 0.55924 0.46748 0.34628 0.28665
  -540  0.47033 0.52059 0.53404 0.53861 0.59050 0.60137 0.54194 0.42572 0.32105
  -500  0.50702 0.53657 0.54064 0.50751 0.55193 0.57000 0.53901 0.48014 0.39517
  -460  0.42658 0.46321 0.46651 0.45604 0.51602 0.53000 0.46878 0.38621 0.33911
  -420  0.23482 0.31637 0.36663 0.38515 0.45979 0.47731 0.41933 0.35233 0.33094
  -380  0.26083 0.35255 0.42843 0.43333 0.49394 0.52807 0.49720 0.43500 0.41637
  -340  0.46449 0.49861 0.50788 0.51006 0.59393 0.62198 0.56766 0.50179 0.50133
  -300  0.49390 0.54856 0.59956 0.60452 0.64928 0.66797 0.62744 0.53371 0.44998
  -260  0.54008 0.62914 0.66008 0.63126 0.64398 0.63355 0.56661 0.44386 0.37444
  -220  0.65613 0.67609 0.68188 0.68496 0.71170 0.68563 0.61535 0.55705 0.55394
  -180  0.67022 0.70983 0.69390 0.67286 0.74290 0.75842 0.65845 0.50714 0.43443
  -140  0.66901 0.68963 0.66604 0.62840 0.70188 0.76817 0.78799 0.77613 0.73658
  -100  0.79138 0.77543 0.77506 0.78685 0.80296 0.77913 0.76027 0.78302 0.83238
  -60   0.81459 0.86833 0.91981 0.91728 0.92622 0.94562 0.95981 0.99927 0.98487
  -20   1.07415 1.15524 1.18890 1.16541 1.09982 1.06511 1.07819 1.10206 1.08742
  20    1.09785 1.17278 1.16412 1.14248 1.14486 1.15242 1.16322 1.14720 1.10564
  60    1.05410 1.10752 1.11860 1.07764 1.01581 0.98268 0.97554 0.92883 0.85311
  100   0.87729 0.86589 0.91928 0.93808 0.93397 0.92319 0.88887 0.85037 0.86049
  140   1.12361 1.12161 1.09828 1.06002 1.07165 1.12328 1.14337 1.12934 1.13328
  180   1.14974 1.14947 1.15125 1.13335 1.12484 1.15435 1.19645 1.30806 1.39978
  220   1.23674 1.27367 1.28494 1.26506 1.22543 1.23739 1.31225 1.38202 1.37261
       Frequencies
Times       152     154      156      158      160     162     164     166
  -1420 1.11455 1.07242 1.085451 1.132617 1.142051 1.05608 0.99963 0.99321
  -1380 1.13285 1.22227 1.330558 1.400972 1.390963 1.26494 1.14386 1.06008
  -1340 1.16065 1.25348 1.282946 1.269665 1.248811 1.19699 1.11807 1.02458
  -1300 0.96797 0.99613 0.978195 0.971173 0.970115 0.92458 0.85433 0.83175
  -1260 0.61006 0.57316 0.522185 0.473389 0.439608 0.50512 0.59468 0.70994
  -1220 0.40552 0.42400 0.386912 0.319300 0.358765 0.49207 0.60891 0.66600
  -1180 0.50296 0.48315 0.485574 0.473927 0.430324 0.46270 0.53902 0.62842
  -1140 0.59532 0.65477 0.690632 0.671068 0.634366 0.64910 0.67151 0.67109
  -1100 0.44823 0.43789 0.436587 0.454733 0.486411 0.57058 0.63665 0.69115
  -1060 0.27538 0.34033 0.428508 0.496529 0.540951 0.58172 0.62136 0.65469
  -1020 0.44636 0.34170 0.274500 0.296877 0.372496 0.45655 0.50291 0.59036
  -980  0.28961 0.30553 0.351160 0.317147 0.249685 0.26823 0.35566 0.47747
  -940  0.35858 0.34770 0.345144 0.303335 0.258968 0.29741 0.36686 0.42938
  -900  0.18997 0.21191 0.234107 0.233735 0.230344 0.28608 0.37753 0.48973
  -860  0.20505 0.21774 0.254733 0.265306 0.280436 0.33926 0.40599 0.52667
  -820  0.26673 0.24792 0.242529 0.215079 0.182574 0.24596 0.35993 0.47349
  -780  0.37655 0.31838 0.313517 0.314277 0.310607 0.35942 0.41719 0.47317
  -740  0.26961 0.29387 0.319877 0.317865 0.336717 0.45003 0.54364 0.57922
  -700  0.19997 0.18585 0.217778 0.208980 0.190696 0.30643 0.44618 0.54880
  -660  0.16963 0.10561 0.091614 0.065833 0.052606 0.14441 0.32365 0.50247
  -620  0.18505 0.17368 0.166212 0.137227 0.145440 0.25690 0.38109 0.52301
  -580  0.24657 0.22631 0.235826 0.235528 0.198239 0.24999 0.36313 0.46155
  -540  0.21945 0.17334 0.203511 0.227994 0.215839 0.25959 0.33556 0.42317
  -500  0.28029 0.27244 0.320393 0.355894 0.371143 0.41278 0.48122 0.57030
  -460  0.28927 0.28649 0.330534 0.393205 0.432838 0.49322 0.58010 0.63304
  -420  0.30232 0.32301 0.371614 0.398945 0.399960 0.42065 0.48815 0.54466
  -380  0.37960 0.35610 0.362848 0.387285 0.451018 0.55235 0.59966 0.60246
  -340  0.48026 0.43154 0.401178 0.388182 0.406342 0.48343 0.54239 0.57890
  -300  0.34672 0.33793 0.381927 0.401636 0.407309 0.46903 0.54257 0.63733
  -260  0.34452 0.38474 0.406679 0.367553 0.373657 0.44043 0.52710 0.58129
  -220  0.51008 0.44114 0.407538 0.392667 0.379072 0.45271 0.56018 0.64354
  -180  0.45348 0.53218 0.575126 0.597162 0.600326 0.63720 0.70530 0.74991
  -140  0.67666 0.69026 0.767464 0.820313 0.867611 0.92919 0.97420 0.96964
  -100  0.82308 0.85382 0.907550 0.978707 1.006282 0.99810 1.01208 1.02123
  -60   0.89307 0.82691 0.838453 0.837713 0.860842 0.96201 1.05494 1.08285
  -20   1.01508 0.94246 0.980257 1.004538 1.023301 1.00367 0.96762 0.94910
  20    1.07473 1.02373 1.015322 1.052613 1.082290 1.08123 1.04142 1.03206
  60    0.87985 1.01327 1.161767 1.271638 1.374523 1.41583 1.38697 1.32153
  100   0.90357 0.96132 1.064309 1.178001 1.291359 1.38128 1.40476 1.37185
  140   1.15167 1.06659 1.113124 1.137998 1.199299 1.25765 1.23207 1.17504
  180   1.39654 1.29600 1.137016 1.034495 1.064303 1.12672 1.08980 1.02394
  220   1.31011 1.22587 1.121546 1.014584 0.958898 0.99407 1.02382 1.03190
       Frequencies
Times       168     170     172     174     176     178     180     182     184
  -1420 1.00086 0.98647 0.93956 0.92049 0.92588 0.92705 0.92690 0.87589 0.87609
  -1380 1.01114 1.00269 1.01359 0.98124 0.93807 0.90488 0.86786 0.83544 0.84989
  -1340 0.98306 0.94176 0.87854 0.82425 0.80730 0.78954 0.73094 0.67821 0.65339
  -1300 0.87996 0.90004 0.87951 0.86777 0.87350 0.86232 0.85749 0.91748 0.99762
  -1260 0.81659 0.91704 0.98292 1.00685 0.99845 1.01473 1.06233 1.10030 1.11892
  -1220 0.70075 0.76213 0.81480 0.86860 0.91133 0.93019 0.96689 1.01757 1.03644
  -1180 0.68495 0.74859 0.80227 0.80818 0.78730 0.78523 0.82321 0.87429 0.86638
  -1140 0.67620 0.74324 0.84466 0.89505 0.89806 0.92901 0.95251 0.90583 0.86662
  -1100 0.70919 0.72734 0.76341 0.76283 0.74783 0.79739 0.89410 0.96867 0.98937
  -1060 0.64061 0.63855 0.71267 0.78676 0.78239 0.74404 0.73750 0.75226 0.77541
  -1020 0.66240 0.70798 0.74382 0.73438 0.68090 0.62811 0.60017 0.60623 0.60827
  -980  0.51909 0.53433 0.55386 0.54006 0.51122 0.51140 0.50198 0.44855 0.39673
  -940  0.42550 0.39202 0.38718 0.42609 0.45048 0.45687 0.44780 0.43849 0.42487
  -900  0.54517 0.53544 0.55129 0.61387 0.65890 0.62615 0.56588 0.52396 0.49740
  -860  0.63800 0.67350 0.68248 0.72115 0.72764 0.68696 0.63529 0.60829 0.56873
  -820  0.51265 0.48443 0.46924 0.48835 0.51558 0.53925 0.52652 0.48694 0.48819
  -780  0.48626 0.45546 0.46522 0.47680 0.48958 0.45040 0.37458 0.32514 0.33730
  -740  0.61882 0.63509 0.61600 0.58375 0.54705 0.53749 0.48462 0.39165 0.32735
  -700  0.58982 0.61321 0.62146 0.62308 0.60834 0.56848 0.50282 0.41770 0.31886
  -660  0.56543 0.58361 0.63929 0.68082 0.66617 0.62870 0.58493 0.53424 0.44937
  -620  0.61222 0.63745 0.67365 0.72048 0.76274 0.79209 0.80289 0.79248 0.74557
  -580  0.49209 0.52064 0.58710 0.66341 0.69272 0.68833 0.69433 0.74677 0.83363
  -540  0.47030 0.48018 0.55354 0.60935 0.62361 0.60634 0.58281 0.53539 0.53719
  -500  0.63171 0.65650 0.66915 0.68166 0.67636 0.64478 0.59445 0.56327 0.56266
  -460  0.61943 0.60030 0.63270 0.65973 0.59233 0.51375 0.50409 0.53881 0.52554
  -420  0.57249 0.59872 0.61713 0.60868 0.60070 0.62713 0.63254 0.58726 0.54859
  -380  0.57126 0.54268 0.52817 0.50107 0.43520 0.38763 0.37374 0.34914 0.33705
  -340  0.58982 0.56739 0.57474 0.53270 0.49358 0.45216 0.46092 0.41267 0.37005
  -300  0.68188 0.66972 0.67124 0.67630 0.66872 0.64635 0.59868 0.55435 0.54495
  -260  0.60716 0.63100 0.67124 0.72433 0.73856 0.70912 0.63805 0.57766 0.58425
  -220  0.65917 0.59668 0.54888 0.56316 0.59524 0.64831 0.69941 0.69215 0.65218
  -180  0.71257 0.65461 0.62741 0.62492 0.62907 0.67754 0.77284 0.82538 0.81083
  -140  0.93044 0.88902 0.90327 0.94978 0.94789 0.95529 0.97980 0.97735 0.90884
  -100  1.02234 0.98946 0.92158 0.91128 0.89933 0.87467 0.84670 0.80162 0.76595
  -60   1.05656 0.93798 0.78766 0.71279 0.69891 0.72364 0.71359 0.64668 0.62670
  -20   0.90282 0.79866 0.67317 0.55881 0.47157 0.44471 0.45690 0.48305 0.51875
  20    1.01145 0.92838 0.76711 0.61387 0.54050 0.55985 0.63191 0.67913 0.66989
  60    1.28732 1.24308 1.15875 1.05974 1.03518 1.04023 0.99440 0.88571 0.77759
  100   1.34930 1.33581 1.24851 1.09890 0.98353 0.93332 0.94552 0.97347 0.99835
  140   1.16427 1.08297 0.97842 0.94141 0.96080 1.00668 1.00118 0.96113 0.95153
  180   0.98168 0.93184 0.91933 1.01405 1.09138 1.06063 0.99779 1.00775 1.06967
  220   1.07482 1.08187 1.01022 0.94727 0.97299 1.01120 1.01684 1.02123 1.11091
       Frequencies
Times       186     188     190     192     194     196     198     200     202
  -1420 0.99518 1.14627 1.17865 1.12779 1.19337 1.32976 1.36012 1.35062 1.32020
  -1380 0.86881 0.87372 0.97324 1.06274 1.08783 1.15396 1.16281 1.10885 1.12244
  -1340 0.61980 0.60542 0.68612 0.85105 0.90694 0.90609 0.89219 0.89269 0.89083
  -1300 1.05783 0.97905 0.87603 0.95676 1.02190 1.00524 1.00910 0.98350 0.88393
  -1260 1.16853 1.18460 1.13864 1.05329 1.00223 0.95762 0.94508 0.94449 0.89678
  -1220 1.01164 0.85668 0.77911 0.85052 0.87869 0.81183 0.75148 0.78967 0.83128
  -1180 0.77802 0.65311 0.57144 0.57666 0.58008 0.54928 0.59746 0.62769 0.63853
  -1140 0.79740 0.73942 0.74135 0.79963 0.82495 0.77106 0.73199 0.72893 0.71406
  -1100 0.96253 0.90722 0.87970 0.87019 0.84711 0.83727 0.87921 0.90966 0.89678
  -1060 0.81067 0.83482 0.84279 0.81930 0.79226 0.75214 0.76818 0.81855 0.88048
  -1020 0.55210 0.47311 0.47001 0.58453 0.66373 0.69344 0.73230 0.72863 0.71751
  -980  0.35273 0.30418 0.36970 0.51265 0.54739 0.50460 0.53530 0.57499 0.57741
  -940  0.38990 0.36636 0.40746 0.54597 0.62606 0.55874 0.50870 0.53569 0.56895
  -900  0.44724 0.38198 0.37252 0.47750 0.49892 0.44752 0.51550 0.58035 0.59935
  -860  0.47777 0.42116 0.46945 0.59083 0.59642 0.53558 0.57210 0.64943 0.68679
  -820  0.45069 0.37460 0.36322 0.46072 0.50501 0.47198 0.54055 0.60804 0.61753
  -780  0.35857 0.37658 0.36885 0.40458 0.40418 0.31738 0.39551 0.46632 0.47085
  -740  0.27123 0.20652 0.22177 0.35133 0.37454 0.27368 0.29252 0.32757 0.34924
  -700  0.22690 0.16251 0.16683 0.25873 0.28867 0.24694 0.36056 0.44250 0.46333
  -660  0.35751 0.31071 0.32208 0.40589 0.46263 0.49253 0.58416 0.63127 0.64072
  -620  0.67449 0.62870 0.62498 0.65431 0.61664 0.57309 0.62622 0.63395 0.59810
  -580  0.89748 0.86917 0.79686 0.77576 0.76567 0.75410 0.78148 0.74471 0.64385
  -540  0.57865 0.57816 0.61089 0.67241 0.70972 0.66474 0.67385 0.68337 0.65608
  -500  0.53989 0.48986 0.50495 0.58532 0.59975 0.59755 0.70911 0.78609 0.77862
  -460  0.50803 0.48674 0.52439 0.62125 0.64434 0.58939 0.59097 0.64199 0.68084
  -420  0.54759 0.56794 0.60779 0.68474 0.67343 0.57146 0.54705 0.53450 0.52413
  -380  0.36547 0.42939 0.52354 0.64827 0.65265 0.59494 0.68591 0.71464 0.70998
  -340  0.33760 0.32661 0.37026 0.49639 0.57038 0.57048 0.59344 0.60358 0.61471
  -300  0.52927 0.48901 0.51481 0.63883 0.70141 0.68985 0.69519 0.67176 0.63038
  -260  0.63254 0.68548 0.72754 0.74638 0.71166 0.63016 0.66952 0.72327 0.75418
  -220  0.63758 0.70252 0.82616 0.89485 0.87592 0.82357 0.81828 0.83135 0.81216
  -180  0.80961 0.83908 0.83490 0.82114 0.83077 0.88815 0.95219 0.95224 0.89177
  -140  0.80324 0.71586 0.78333 0.91610 0.98755 1.00067 0.99673 0.99898 0.99927
  -100  0.75997 0.79536 0.86758 0.97040 1.00306 1.01861 1.03260 1.04513 1.05223
  -60   0.69041 0.86860 1.07299 1.13540 1.11331 1.11776 1.12600 1.11659 1.08044
  -20   0.58794 0.73999 0.98930 1.22485 1.34516 1.36433 1.25961 1.22616 1.31017
  20    0.65298 0.76526 0.97888 1.20649 1.30223 1.34541 1.28775 1.26636 1.31519
  60    0.76023 0.86122 1.04988 1.22826 1.34433 1.40543 1.27198 1.15738 1.10833
  100   1.05650 1.11107 1.16203 1.16320 1.20528 1.19930 1.10002 1.01655 0.94003
  140   1.04615 1.19482 1.24825 1.22249 1.21719 1.26257 1.29455 1.29256 1.26379
  180   1.16747 1.32684 1.47310 1.49399 1.46621 1.48827 1.44053 1.39081 1.35468
  220   1.22508 1.27687 1.31953 1.40139 1.48145 1.56622 1.49403 1.44322 1.34058
       Frequencies
Times       204     206     208     210     212     214     216     218     220
  -1420 1.20184 1.15574 1.18411 1.18553 1.08036 0.96161 0.94215 0.92317 0.88419
  -1380 1.17363 1.19518 1.16622 1.13210 1.09755 1.05196 1.01814 1.08196 1.22983
  -1340 0.89521 0.93317 1.00767 1.08333 1.10678 1.09549 1.06161 1.03494 1.06377
  -1300 0.85718 0.89310 0.87164 0.83731 0.84703 0.92699 0.93352 0.88736 0.90711
  -1260 0.82989 0.78385 0.81056 0.88235 0.93329 0.95370 0.97135 0.97381 0.96346
  -1220 0.87558 0.89279 0.90032 0.90006 0.88077 0.86038 0.85422 0.82370 0.81243
  -1180 0.66554 0.64268 0.64954 0.68044 0.69646 0.69484 0.72713 0.75280 0.80379
  -1140 0.69436 0.70810 0.70938 0.70871 0.70951 0.74628 0.78520 0.77125 0.80078
  -1100 0.87527 0.83488 0.80747 0.79693 0.76426 0.75420 0.79482 0.81502 0.84399
  -1060 0.89858 0.87620 0.87164 0.87396 0.83875 0.80663 0.83829 0.86783 0.86353
  -1020 0.74680 0.76664 0.78033 0.77549 0.73784 0.66549 0.58677 0.51154 0.51451
  -980  0.60513 0.59791 0.61037 0.64565 0.63407 0.57646 0.52505 0.45620 0.45364
  -940  0.60329 0.58727 0.58291 0.58477 0.62356 0.65494 0.65181 0.58895 0.56447
  -900  0.63150 0.64017 0.66651 0.70436 0.74612 0.72155 0.67105 0.62982 0.66704
  -860  0.72441 0.72031 0.69026 0.65124 0.63470 0.64076 0.65512 0.60956 0.59040
  -820  0.61218 0.59290 0.59463 0.59036 0.55958 0.52634 0.50746 0.43124 0.40105
  -780  0.50916 0.51151 0.49192 0.43504 0.39087 0.38685 0.42683 0.39977 0.40555
  -740  0.42483 0.44640 0.45397 0.44871 0.46281 0.50589 0.52770 0.48767 0.50098
  -700  0.49996 0.52153 0.54435 0.53445 0.51056 0.48677 0.50348 0.51986 0.56447
  -660  0.66952 0.65708 0.61839 0.53445 0.44912 0.41620 0.42218 0.36287 0.35521
  -620  0.62016 0.66490 0.68100 0.65683 0.58600 0.52535 0.53500 0.54048 0.56861
  -580  0.57018 0.56160 0.58661 0.59533 0.60382 0.60647 0.64119 0.63959 0.62684
  -540  0.66370 0.67554 0.65602 0.60807 0.57709 0.58932 0.60933 0.63344 0.65689
  -500  0.74833 0.73189 0.76768 0.81029 0.82156 0.79113 0.74040 0.68986 0.68131
  -460  0.70049 0.66208 0.64368 0.65342 0.67831 0.67901 0.66972 0.60812 0.55809
  -420  0.55024 0.54939 0.54343 0.51208 0.48986 0.46467 0.46665 0.43522 0.43486
  -380  0.69559 0.65113 0.63659 0.62049 0.60223 0.60416 0.65678 0.68046 0.68620
  -340  0.66738 0.68744 0.70105 0.68386 0.66176 0.64670 0.65048 0.64429 0.68207
  -300  0.64561 0.67273 0.70013 0.69100 0.68277 0.69946 0.72381 0.71084 0.70649
  -260  0.79708 0.76977 0.70260 0.63571 0.61656 0.65263 0.64318 0.57918 0.58476
  -220  0.80230 0.77290 0.70630 0.69659 0.69105 0.67736 0.62626 0.54337 0.53329
  -180  0.84584 0.81172 0.78712 0.78326 0.76267 0.76079 0.74837 0.67033 0.60805
  -140  0.98965 0.95070 0.93148 0.93827 0.95366 0.96491 0.96737 0.96405 0.96571
  -100  1.05864 1.04524 0.97775 0.89819 0.88586 0.94018 1.00752 1.01179 1.04762
  -60   1.08133 1.10722 1.11039 1.10507 1.11824 1.14133 1.17841 1.15937 1.09270
  -20   1.40667 1.47817 1.46913 1.43465 1.37513 1.34874 1.37584 1.41040 1.42068
  20    1.35454 1.35890 1.30441 1.30263 1.32738 1.33291 1.34465 1.37206 1.37372
  60    1.11813 1.12099 1.04839 0.96746 0.91324 0.89896 0.99060 1.05194 1.09683
  100   0.89337 0.93505 0.98762 1.00598 0.98104 0.97513 1.02444 1.04905 1.08932
  140   1.19386 1.11129 1.04561 1.01437 1.05489 1.15715 1.19998 1.19482 1.16258
  180   1.28831 1.22023 1.18226 1.18460 1.19655 1.14924 1.05464 0.99877 0.98713
  220   1.24599 1.19268 1.12458 1.11564 1.14243 1.15320 1.09379 0.95211 0.85714
       Frequencies
Times       222     224     226     228     230     232     234     236     238
  -1420 0.93424 1.06656 1.18355 1.24138 1.25632 1.35008 1.45233 1.46281 1.47824
  -1380 1.36660 1.44471 1.46153 1.47228 1.50593 1.63977 1.76910 1.74774 1.69863
  -1340 1.10085 1.09458 1.13368 1.25068 1.31416 1.33580 1.39360 1.47196 1.52130
  -1300 0.95937 0.94720 0.89143 0.89321 0.93103 0.89370 0.87796 0.92605 0.98718
  -1260 0.91428 0.84998 0.81440 0.83094 0.84703 0.84962 0.88775 0.94130 0.96842
  -1220 0.87985 0.97626 1.08345 1.16495 1.21036 1.24721 1.28416 1.29333 1.25402
  -1180 0.88158 0.95308 1.08121 1.21712 1.28167 1.34504 1.40650 1.41314 1.37551
  -1140 0.87056 0.90533 0.91041 0.91020 0.95361 0.98985 0.97718 0.94130 0.94029
  -1100 0.90808 0.96519 0.98744 0.92961 0.82999 0.76481 0.75339 0.81016 0.87976
  -1060 0.89225 0.92575 0.94427 0.91950 0.89180 0.91218 0.96650 0.97964 0.94029
  -1020 0.60688 0.60953 0.53604 0.49854 0.58038 0.63466 0.62259 0.61846 0.64403
  -980  0.52047 0.54033 0.54088 0.54302 0.58157 0.58260 0.61770 0.71300 0.78555
  -940  0.64612 0.66765 0.58554 0.51997 0.56533 0.58512 0.59234 0.61846 0.65682
  -900  0.76798 0.79670 0.77570 0.73267 0.70757 0.65145 0.57009 0.53829 0.56346
  -860  0.65576 0.68183 0.69829 0.70517 0.70677 0.68210 0.65196 0.65200 0.64019
  -820  0.47744 0.50054 0.51558 0.54827 0.62634 0.66615 0.68265 0.68337 0.70797
  -780  0.51565 0.60157 0.65327 0.66191 0.66913 0.64431 0.61369 0.62020 0.65596
  -740  0.60240 0.64101 0.65401 0.67727 0.73570 0.73752 0.70134 0.69775 0.72374
  -700  0.63028 0.61506 0.58368 0.59276 0.64972 0.67454 0.67287 0.68424 0.69007
  -660  0.48364 0.54725 0.53865 0.50865 0.55344 0.60779 0.68176 0.71910 0.68580
  -620  0.62822 0.62613 0.59968 0.56405 0.54354 0.52004 0.55986 0.57532 0.59501
  -580  0.67366 0.70086 0.67745 0.59316 0.54789 0.54901 0.57988 0.60844 0.60439
  -540  0.69982 0.69602 0.67448 0.65665 0.69766 0.69092 0.63327 0.57663 0.54940
  -500  0.74801 0.77525 0.75634 0.72499 0.70202 0.63046 0.56742 0.61628 0.69774
  -460  0.61135 0.65035 0.67559 0.66433 0.67825 0.65649 0.63327 0.63893 0.64659
  -420  0.52529 0.60364 0.62349 0.56688 0.54472 0.54775 0.62215 0.69601 0.69134
  -380  0.72288 0.72889 0.71504 0.70679 0.72421 0.70855 0.68933 0.74568 0.85077
  -340  0.77452 0.81538 0.82035 0.81234 0.81454 0.82527 0.88330 0.93302 0.94327
  -300  0.75731 0.77213 0.74816 0.71690 0.75036 0.75473 0.73960 0.74480 0.78683
  -260  0.67572 0.69014 0.63466 0.53978 0.51105 0.47428 0.44196 0.45595 0.49995
  -220  0.58588 0.55970 0.50292 0.48479 0.55978 0.55111 0.51315 0.52914 0.55579
  -180  0.62478 0.58392 0.54200 0.52280 0.55027 0.48351 0.44864 0.47250 0.52084
  -140  0.96695 0.91987 0.83747 0.77513 0.76937 0.73374 0.66219 0.64939 0.69262
  -100  1.11566 1.16309 1.16829 1.13422 1.09942 1.10908 1.09507 1.03061 1.01446
  -60   1.12874 1.18730 1.25797 1.29800 1.26384 1.23042 1.18806 1.11426 1.09204
  -20   1.38278 1.35510 1.30710 1.25473 1.21788 1.24218 1.25168 1.15696 0.98334
  20    1.35111 1.32396 1.33538 1.36351 1.30980 1.26527 1.27348 1.28069 1.26298
  60    1.11462 1.11915 1.13108 1.14110 1.13270 1.13008 1.17338 1.26893 1.35420
  100   1.17521 1.24681 1.29965 1.24421 1.10140 1.07844 1.15692 1.21229 1.22674
  140   1.17693 1.29767 1.41762 1.42093 1.34546 1.34546 1.33087 1.22841 1.10824
  180   1.00791 1.06517 1.23527 1.39141 1.42074 1.40046 1.36335 1.30988 1.30987
  220   0.93941 1.05826 1.14745 1.17830 1.15409 1.15023 1.14001 1.13343 1.13936
       Frequencies
Times       240
  -1420 1.57632
  -1380 1.75199
  -1340 1.50488
  -1300 1.03132
  -1260 1.01245
  -1220 1.18004
  -1180 1.32966
  -1140 0.95180
  -1100 0.91002
  -1060 0.87317
  -1020 0.69615
  -980  0.77568
  -940  0.62516
  -900  0.59237
  -860  0.61573
  -820  0.72221
  -780  0.70020
  -740  0.70154
  -700  0.66246
  -660  0.64853
  -620  0.54249
  -580  0.56136
  -540  0.53620
  -500  0.73479
  -460  0.64808
  -420  0.62921
  -380  0.92574
  -340  0.94012
  -300  0.85925
  -260  0.54833
  -220  0.55013
  -180  0.57574
  -140  0.72131
  -100  1.05199
  -60   1.14814
  -20   0.92215
  20    1.27619
  60    1.40738
  100   1.25867
  140   1.05154
  180   1.34538
  220   1.16027

, , tasks = 63, files = data/PRR+2_tyr_4:240:2_sac/data_859.1_1

       Frequencies
Times        4      6      8     10     12     14     16     18     20      22
  -1420 1.7158 1.7127 1.7107 1.7117 1.6867 1.6173 1.4738 1.0405 1.5155 1.18827
  -1380 1.7404 1.7399 1.7382 1.7366 1.7095 1.6409 1.5071 1.0129 1.4106 1.05686
  -1340 1.7686 1.7670 1.7644 1.7636 1.7372 1.6673 1.5298 1.0720 1.4947 1.08001
  -1300 1.7863 1.7837 1.7821 1.7837 1.7578 1.6846 1.5316 1.0212 1.5525 1.04034
  -1260 1.7917 1.7917 1.7921 1.7917 1.7647 1.6961 1.5649 1.0135 1.3995 0.95993
  -1220 1.8079 1.8057 1.8021 1.8031 1.7799 1.7137 1.5819 1.1023 1.5429 1.10786
  -1180 1.8194 1.8158 1.8118 1.8139 1.7893 1.7157 1.5619 1.1132 1.6343 1.23441
  -1140 1.8361 1.8324 1.8316 1.8339 1.8030 1.7175 1.5410 1.0066 1.5682 1.04177
  -1100 1.8515 1.8517 1.8524 1.8500 1.8170 1.7368 1.5826 1.0444 1.4996 1.06223
  -1060 1.8694 1.8670 1.8647 1.8643 1.8311 1.7457 1.5835 1.1467 1.5677 1.11332
  -1020 1.8984 1.8941 1.8879 1.8863 1.8566 1.7770 1.6235 1.3194 1.7629 1.36457
  -980  1.9165 1.9192 1.9164 1.9104 1.8777 1.8020 1.6658 1.1987 1.6067 1.35242
  -940  1.9441 1.9453 1.9445 1.9408 1.9061 1.8234 1.6749 1.1866 1.5632 1.19918
  -900  1.9328 1.9314 1.9333 1.9343 1.8989 1.8068 1.6256 1.1199 1.6710 1.32943
  -860  1.9129 1.9082 1.9076 1.9114 1.8784 1.7855 1.5985 1.1622 1.7004 1.33390
  -820  1.8977 1.8922 1.8874 1.8911 1.8626 1.7767 1.6015 1.2047 1.7388 1.34718
  -780  1.8959 1.8914 1.8873 1.8890 1.8600 1.7774 1.6113 1.1768 1.7111 1.30218
  -740  1.9110 1.9080 1.9078 1.9083 1.8727 1.7817 1.6099 1.0961 1.5373 1.11320
  -700  1.9190 1.9218 1.9229 1.9168 1.8795 1.7972 1.6514 1.1255 1.5021 1.20927
  -660  1.9228 1.9237 1.9192 1.9142 1.8815 1.8005 1.6451 1.2355 1.7056 1.41130
  -620  1.9175 1.9128 1.9065 1.9063 1.8747 1.7873 1.6150 1.2858 1.7477 1.25255
  -580  1.8948 1.8944 1.8947 1.8921 1.8575 1.7751 1.6258 1.1748 1.5824 1.16520
  -540  1.8975 1.8980 1.8963 1.8947 1.8660 1.7923 1.6528 1.2108 1.6513 1.28285
  -500  1.9048 1.8993 1.8946 1.8995 1.8735 1.7925 1.6303 1.3003 1.7476 1.39493
  -460  1.9074 1.9019 1.9003 1.9054 1.8780 1.7949 1.6263 1.2687 1.8054 1.48227
  -420  1.9331 1.9277 1.9268 1.9343 1.9047 1.8116 1.6184 1.2537 1.8482 1.37838
  -380  1.9515 1.9498 1.9506 1.9529 1.9210 1.8351 1.6714 1.2751 1.7450 1.42398
  -340  1.9492 1.9495 1.9499 1.9491 1.9166 1.8346 1.6851 1.3009 1.7455 1.48243
  -300  1.9351 1.9356 1.9317 1.9294 1.9009 1.8262 1.6889 1.4660 1.8669 1.61216
  -260  1.9009 1.9026 1.8976 1.8936 1.8681 1.8035 1.6897 1.5160 1.8791 1.73021
  -220  1.8830 1.8776 1.8736 1.8793 1.8544 1.7759 1.6275 1.6085 1.9738 1.73126
  -180  1.8687 1.8623 1.8643 1.8719 1.8423 1.7569 1.6034 1.5696 1.8752 1.67950
  -140  1.8854 1.8807 1.8815 1.8875 1.8570 1.7684 1.6000 1.4449 1.8440 1.58174
  -100  1.9124 1.9104 1.9064 1.9078 1.8800 1.7991 1.6382 1.3998 1.9052 1.61164
  -60   1.9398 1.9358 1.9328 1.9333 1.8998 1.8106 1.6426 1.2783 1.7240 1.32114
  -20   1.9885 1.9846 1.9823 1.9825 1.9469 1.8535 1.6759 1.2029 1.6895 1.19800
  20    2.0458 2.0478 2.0456 2.0415 2.0056 1.9165 1.7477 1.1898 1.7226 1.28930
  60    2.0930 2.0955 2.0933 2.0878 2.0512 1.9635 1.8036 1.2087 1.7026 1.23605
  100   2.1046 2.1059 2.1052 2.1015 2.0633 1.9710 1.8040 1.1729 1.6425 1.16351
  140   2.0965 2.0944 2.0925 2.0936 2.0566 1.9558 1.7530 1.0457 1.6949 1.15017
  180   2.0875 2.0813 2.0778 2.0809 2.0440 1.9388 1.7212 1.0556 1.7450 0.91458
  220   2.0785 2.0745 2.0712 2.0727 2.0349 1.9299 1.7129 1.0118 1.7058 1.09378
       Frequencies
Times        24     26      28      30      32      34      36      38      40
  -1420 1.01449 1.1520 0.95836 0.97913 0.95658 0.96367 1.01787 0.96111 0.97611
  -1380 0.99345 1.1218 0.93989 0.97145 0.93243 0.97264 1.03207 0.98168 0.97041
  -1340 1.00613 1.1734 0.93898 0.96953 0.96612 0.94968 0.98457 0.93320 0.94835
  -1300 1.03148 1.1984 0.94579 0.98580 0.97029 0.96626 1.01364 0.99757 1.07098
  -1260 1.01743 1.1820 0.99116 1.02464 1.01413 1.01266 1.10038 1.05680 1.19820
  -1220 1.04469 1.2137 0.98661 0.97997 0.95592 0.99487 1.06366 1.07764 1.16930
  -1180 1.09251 1.3207 1.02442 1.04063 1.03877 1.05304 1.12476 1.14627 1.20533
  -1140 1.09337 1.2920 1.04699 1.09380 1.16972 1.15374 1.29056 1.33263 1.36717
  -1100 1.09358 1.3002 1.08978 1.15404 1.18926 1.19275 1.31666 1.32178 1.29317
  -1060 1.17249 1.3685 1.10804 1.07686 1.08201 1.19648 1.34411 1.29692 1.35843
  -1020 1.13100 1.2732 1.10534 1.13980 1.15111 1.27638 1.46868 1.40534 1.37737
  -980  1.21648 1.3586 1.13539 1.13362 1.14405 1.22802 1.37070 1.32068 1.29610
  -940  1.14447 1.3815 1.13664 1.17074 1.28132 1.19298 1.28939 1.28901 1.25716
  -900  1.23330 1.4176 1.24463 1.28526 1.39296 1.19374 1.28113 1.25569 1.23622
  -860  1.23464 1.5109 1.21235 1.26055 1.40195 1.27210 1.40554 1.42640 1.32866
  -820  1.22961 1.4793 1.19156 1.21202 1.28002 1.30642 1.46355 1.53353 1.53110
  -780  1.16240 1.3199 1.08682 1.10966 1.12464 1.18795 1.28033 1.38942 1.38516
  -740  1.10824 1.3166 1.12239 1.15115 1.14212 1.17141 1.28912 1.33231 1.29272
  -700  1.12304 1.3179 1.15595 1.22599 1.29836 1.21734 1.33698 1.38703 1.24867
  -660  1.23077 1.4137 1.18348 1.16794 1.23137 1.31717 1.47241 1.52690 1.40695
  -620  1.19815 1.4772 1.17849 1.18947 1.29088 1.35451 1.57841 1.68855 1.52454
  -580  1.14529 1.2569 1.11441 1.19889 1.26411 1.23700 1.35777 1.46414 1.45919
  -540  1.21244 1.4238 1.19680 1.19782 1.22134 1.23942 1.32618 1.36328 1.40826
  -500  1.25454 1.4858 1.17207 1.17852 1.21717 1.24033 1.31621 1.35770 1.45866
  -460  1.27091 1.4559 1.25307 1.28321 1.37421 1.32991 1.44395 1.38545 1.38287
  -420  1.39117 1.7026 1.32858 1.33488 1.39047 1.34358 1.42898 1.35948 1.36681
  -380  1.35447 1.6143 1.35863 1.41562 1.48641 1.40744 1.59691 1.59897 1.65347
  -340  1.38086 1.5542 1.37184 1.40876 1.46369 1.50243 1.73347 1.64416 1.64974
  -300  1.42959 1.6295 1.36508 1.36135 1.42649 1.55766 1.71740 1.59736 1.54611
  -260  1.48750 1.5973 1.41161 1.41060 1.41460 1.51851 1.54733 1.47899 1.42182
  -220  1.60558 1.8387 1.57242 1.55579 1.55698 1.54785 1.58337 1.47255 1.42465
  -180  1.58193 1.7206 1.56171 1.66155 1.72507 1.60684 1.64383 1.57930 1.57660
  -140  1.54757 1.8051 1.51382 1.56112 1.64057 1.55433 1.71331 1.67222 1.65983
  -100  1.41196 1.6579 1.32032 1.28146 1.32234 1.36425 1.45609 1.42488 1.45268
  -60   1.20625 1.4409 1.14580 1.18326 1.22079 1.20617 1.30139 1.35937 1.26742
  -20   1.06866 1.2835 1.04928 1.08825 1.06422 1.04840 1.07854 1.09112 1.03602
  20    1.14633 1.3649 0.99586 1.02565 0.95477 0.98681 1.01974 1.02851 0.94435
  60    1.08036 1.2988 1.00357 1.01354 0.99095 0.98788 0.98595 0.98471 0.97702
  100   1.04787 1.2399 0.95451 0.97973 0.91945 0.90726 0.88644 0.85726 0.94881
  140   1.06264 1.3158 0.94608 0.96988 0.97560 0.89948 0.87952 0.87801 0.90782
  180   0.97282 1.2131 0.90508 0.94125 0.87516 0.87613 0.87693 0.81748 0.87831
  220   1.01294 1.2884 0.89654 0.93470 0.86611 0.88601 0.90214 0.87473 0.86501
       Frequencies
Times        42      44      46      48       50         52        54
  -1420 1.02808 1.04399 0.98534 0.72771 0.305489  0.0897432  0.104141
  -1380 1.02950 0.97265 0.82842 0.58013 0.223474  0.0707005  0.058094
  -1340 0.98046 0.94244 0.85238 0.64274 0.312459  0.2382824  0.313051
  -1300 1.12258 1.08963 1.06361 0.93848 0.612028  0.4350109  0.419556
  -1260 1.33266 1.26011 1.11839 0.90870 0.608871  0.5605746  0.603679
  -1220 1.29077 1.27837 1.17890 1.04428 0.731176  0.4710341  0.509621
  -1180 1.28213 1.24652 1.12968 0.86335 0.552271  0.5613336  0.628828
  -1140 1.42394 1.30741 1.18602 1.00909 0.632484  0.4242706  0.385073
  -1100 1.31982 1.23348 1.15463 0.92963 0.565500  0.4131854  0.390879
  -1060 1.44756 1.30069 1.18707 0.99767 0.567424  0.3098688  0.317839
  -1020 1.37669 1.19030 1.05395 0.79744 0.382139  0.2314442  0.256082
  -980  1.34507 1.21397 1.03204 0.75123 0.270381  0.0821461  0.091213
  -940  1.37468 1.19955 0.96967 0.67630 0.226028  0.0532754  0.114734
  -900  1.27114 1.15919 0.99830 0.72660 0.301181  0.0812108  0.062432
  -860  1.34824 1.24700 1.04652 0.71061 0.215833  0.0464372  0.073138
  -820  1.51057 1.34881 1.11890 0.83904 0.409023  0.1360237  0.093724
  -780  1.42045 1.32446 1.20400 0.98086 0.528415  0.2161426  0.187389
  -740  1.39695 1.32971 1.11282 0.84646 0.378657  0.1953750  0.284022
  -700  1.32752 1.22498 1.02218 0.81009 0.464729  0.1970539  0.143563
  -660  1.41772 1.27841 1.15941 0.90089 0.430665  0.2153913  0.145897
  -620  1.57940 1.39754 1.12395 0.75610 0.338354  0.0941053  0.019032
  -580  1.51585 1.37897 1.19534 0.96868 0.507335  0.1322136  0.054678
  -540  1.39667 1.26446 1.09617 0.77030 0.368971  0.2598089  0.229314
  -500  1.55178 1.39824 1.15553 0.88006 0.441977  0.2170012  0.182048
  -460  1.48551 1.35907 1.13107 0.86212 0.349795  0.0341330 -0.013438
  -420  1.44302 1.28774 1.12026 0.80713 0.305495  0.0741043  0.080516
  -380  1.70742 1.45591 1.05575 0.69794 0.320614  0.2406665  0.264206
  -340  1.58951 1.26230 1.07233 0.82261 0.378501  0.1127263  0.058655
  -300  1.45864 1.22138 0.93200 0.61053 0.193738 -0.0639476 -0.109012
  -260  1.42036 1.19056 0.95153 0.65297 0.195289 -0.0151373 -0.024176
  -220  1.52777 1.33790 1.05915 0.80042 0.395049  0.2492680  0.272979
  -180  1.64974 1.39392 1.14931 0.92634 0.474951  0.2636573  0.251952
  -140  1.69154 1.41013 1.12653 0.82384 0.393823  0.2382824  0.198191
  -100  1.45248 1.22000 1.09569 0.83036 0.338991  0.0792253  0.033394
  -60   1.29283 1.18090 0.96134 0.66193 0.267001  0.1119367  0.158912
  -20   1.08956 1.04280 0.93680 0.70369 0.304283  0.0587413  0.050796
  20    0.97386 0.98730 0.88231 0.58729 0.177339  0.0129745  0.019248
  60    0.97124 0.90979 0.77296 0.52031 0.147820  0.0006090 -0.016943
  100   0.96807 0.87570 0.77280 0.52160 0.082224 -0.0748872 -0.056518
  140   0.95415 0.95857 0.82189 0.56097 0.130974 -0.0218911 -0.021522
  180   0.92545 0.88283 0.77965 0.52630 0.120684 -0.0027334  0.045519
  220   0.87675 0.86621 0.77910 0.52035 0.125304  0.0364635  0.064910
       Frequencies
Times           56          58         60          62         64        66
  -1420  0.1518634  1.5292e-01  0.1492053  0.13494689  0.0996444  0.053916
  -1380  0.1065093  1.2789e-01  0.1280893  0.14902240  0.1441892  0.111905
  -1340  0.3399453  3.0418e-01  0.2775243  0.25818349  0.2020750  0.159517
  -1300  0.4067991  3.9359e-01  0.3815051  0.36373130  0.2825868  0.212600
  -1260  0.5756465  5.3578e-01  0.5833982  0.53910874  0.3450491  0.253145
  -1220  0.5445158  4.5350e-01  0.3895565  0.33894182  0.2694168  0.227212
  -1180  0.5491562  5.0123e-01  0.5052187  0.42155121  0.3218870  0.247639
  -1140  0.4063735  4.2051e-01  0.3794503  0.32834631  0.3700526  0.345220
  -1100  0.3368974  3.6703e-01  0.4052436  0.35068498  0.3351735  0.342908
  -1060  0.2542482  1.5874e-01  0.0649333  0.02211328  0.0114559  0.042295
  -1020  0.1716196  1.0800e-01  0.0494381 -0.00649680 -0.0386366 -0.048589
  -980   0.0797513  4.6418e-02  0.0308967  0.01004433 -0.0219857 -0.053715
  -940   0.1218378  7.7464e-02  0.0600960  0.05274473  0.0017902 -0.067039
  -900   0.0583545  6.5791e-02  0.0547231  0.04779128  0.0488603  0.019380
  -860   0.0689190  1.7945e-02  0.0084294  0.01776698 -0.0132834 -0.034983
  -820   0.0233109 -2.5712e-02 -0.0240481 -0.03464782 -0.0645415 -0.092328
  -780   0.0896019 -4.6421e-02 -0.0802961 -0.11234818 -0.1553717 -0.193482
  -740   0.1680226  6.0553e-03 -0.0534793 -0.07917707 -0.1148516 -0.158734
  -700   0.0761199 -2.6983e-02 -0.1077045 -0.11499151 -0.1030880 -0.131169
  -660   0.0926978  8.3090e-03 -0.0782492 -0.11067482 -0.1317978 -0.178614
  -620   0.0305118  5.2874e-05 -0.0951356 -0.16926477 -0.1649753 -0.176399
  -580   0.0571806 -2.6283e-02 -0.1130934 -0.12974080 -0.1743769 -0.225300
  -540   0.1088158  9.5658e-03 -0.0777455 -0.10823882 -0.1240667 -0.172146
  -500   0.0571669 -3.9566e-02 -0.0652886 -0.06546437 -0.0961883 -0.137972
  -460   0.0025662 -1.2869e-02 -0.0334427 -0.07614873 -0.1516188 -0.189079
  -420   0.0641207  2.1116e-02 -0.0117351 -0.08250159 -0.1296455 -0.173620
  -380   0.1506484  6.2086e-02  0.0173604  0.00055947 -0.0479683 -0.095257
  -340   0.0115794 -6.3352e-02 -0.1244309 -0.10848316 -0.0990787 -0.135016
  -300  -0.0644318 -6.9831e-02 -0.1280929 -0.12888931 -0.1212929 -0.151287
  -260   0.0010011 -2.0389e-02 -0.0603394 -0.07537128 -0.1000888 -0.129413
  -220   0.1784361  2.7530e-02 -0.0539750 -0.09925744 -0.1702277 -0.246168
  -180   0.1106624  2.5825e-02 -0.0009892 -0.02379316 -0.0676261 -0.119002
  -140   0.1209660  6.7770e-02  0.0411628  0.00828212 -0.0640831 -0.139278
  -100   0.0730721  7.6965e-02  0.0141222 -0.06154011 -0.0840051 -0.118975
  -60    0.1807426  1.1018e-01  0.0415626  0.00075198 -0.0653651 -0.129431
  -20    0.0749735  1.1798e-02 -0.0438928 -0.03615829 -0.0361192 -0.079224
  20     0.0570227  5.0709e-02  0.0149138 -0.00364616 -0.0304472 -0.075871
  60     0.0176271  5.3330e-03 -0.0594519 -0.08333827 -0.0767791 -0.070913
  100   -0.0125358 -2.9815e-02 -0.0775216 -0.10461073 -0.1304381 -0.144872
  140   -0.0161740 -2.6745e-02 -0.0449962 -0.02716951 -0.0403305 -0.061595
  180    0.0726396  4.0994e-02  0.0220377  0.03933561  0.0571741  0.057807
  220    0.0491766  2.3434e-02  0.0056790  0.00262526  0.0656044  0.110034
       Frequencies
Times           68         70         72        74      76      78      80
  -1420 -0.0096487 -0.1684624  0.0798225  0.695939 1.23344 1.40878 1.52864
  -1380  0.0891036 -0.0077533  0.2220793  0.768397 1.25493 1.32662 1.32179
  -1340  0.1478289  0.0180566  0.1684551  0.691154 1.31554 1.52990 1.39065
  -1300  0.1913693  0.1832965  0.5628387  1.012935 1.34469 1.42983 1.36440
  -1260  0.2269661  0.0560389  0.2185287  0.808438 1.39516 1.39765 1.26130
  -1220  0.2141208  0.1260976  0.3934711  0.836844 1.11145 1.11286 1.12517
  -1180  0.1731511  0.0157010  0.1908870  0.662044 1.01671 1.05396 0.96767
  -1140  0.2111901  0.0912937  0.4682663  0.999471 1.28743 1.38460 1.29903
  -1100  0.2343528 -0.0156316  0.1760541  0.710482 1.13609 1.20086 1.13966
  -1060  0.0659152 -0.0288409  0.1831885  0.570093 0.89663 1.21127 1.22339
  -1020 -0.0574909 -0.2006178  0.0286040  0.494421 0.92704 1.10389 1.00910
  -980  -0.1078611 -0.2875826 -0.1436506  0.267640 0.64181 0.77171 0.71880
  -940  -0.0830788 -0.2361092 -0.0838708  0.275850 0.64522 0.75041 0.70209
  -900  -0.0247134 -0.1461013  0.0933447  0.491043 0.76750 0.88491 0.86091
  -860  -0.0354079 -0.1571579  0.0072340  0.428062 0.85170 0.82852 0.65655
  -820  -0.1195496 -0.3355282 -0.2484103  0.114607 0.49447 0.54624 0.46723
  -780  -0.1780606 -0.3222626 -0.1884480  0.152373 0.45827 0.46848 0.32474
  -740  -0.1494135 -0.3588360 -0.3498019 -0.031060 0.38454 0.48770 0.31834
  -700  -0.1736045 -0.3648208 -0.2902544 -0.017197 0.24889 0.27975 0.24440
  -660  -0.2062278 -0.4225944 -0.3929568 -0.080061 0.35174 0.48725 0.36534
  -620  -0.1783262 -0.3301295 -0.1764357  0.177261 0.41742 0.39308 0.35344
  -580  -0.1902804 -0.3589600 -0.2639235  0.125374 0.48894 0.50640 0.42216
  -540  -0.1802714 -0.3430232 -0.2262106  0.133045 0.47327 0.50790 0.39941
  -500  -0.1674090 -0.3618228 -0.2897567  0.099314 0.51202 0.50447 0.38249
  -460  -0.1386676 -0.2648157 -0.1960968  0.084067 0.42885 0.51031 0.52595
  -420  -0.1529269 -0.2768867 -0.1282203  0.201163 0.45405 0.48767 0.49759
  -380  -0.1081953 -0.2919331 -0.2200717  0.117352 0.46807 0.49916 0.42967
  -340  -0.1407842 -0.3592080 -0.3161374 -0.053226 0.20551 0.29639 0.31422
  -300  -0.2054822 -0.4448428 -0.4365762 -0.146585 0.23119 0.40440 0.39328
  -260  -0.1719850 -0.3856265 -0.3360142 -0.015672 0.39090 0.49622 0.47726
  -220  -0.2294248 -0.3654857 -0.2218802  0.153171 0.53648 0.61728 0.55971
  -180  -0.1495420 -0.3299379 -0.2172511  0.131637 0.45483 0.49534 0.58855
  -140  -0.1403301 -0.2990674 -0.2300931  0.117774 0.56055 0.65549 0.56379
  -100  -0.1387962 -0.3020091 -0.1626978  0.202266 0.54120 0.55371 0.48462
  -60   -0.1448546 -0.3332064 -0.2820416  0.086881 0.59406 0.72789 0.64057
  -20   -0.1238085 -0.2641733 -0.0801377  0.380773 0.79582 0.96195 0.96159
  20    -0.0823161 -0.2128690 -0.0455441  0.460197 1.01219 1.19127 1.20645
  60    -0.0687252 -0.2044498  0.0087936  0.436764 0.92435 1.11873 1.16384
  100   -0.0987520 -0.2217165 -0.0653213  0.431392 0.98424 1.18213 1.29955
  140   -0.0328971 -0.1162340  0.0856461  0.548137 1.11205 1.42157 1.59695
  180    0.0349715 -0.0813624  0.2035132  0.882656 1.64565 2.02767 2.13896
  220    0.1123949  0.1005244  0.5139597  1.243047 1.94597 2.23480 2.35751
       Frequencies
Times        82      84      86      88      90      92      94      96      98
  -1420 1.47597 1.33907 1.23759 1.21893 1.27600 1.49664 1.61425 1.61598 1.64962
  -1380 1.28764 1.25884 1.29575 1.39853 1.48888 1.62398 1.69988 1.77894 1.95067
  -1340 1.24542 1.26755 1.34212 1.45079 1.55292 1.68990 1.67763 1.72012 1.84095
  -1300 1.20883 1.20015 1.28726 1.33280 1.33839 1.44782 1.48817 1.55848 1.62673
  -1260 1.28977 1.33261 1.26763 1.21667 1.17676 1.11654 1.10647 1.19375 1.21151
  -1220 1.20426 1.25254 1.21354 1.16638 1.11627 1.04739 1.01817 1.03911 1.06348
  -1180 0.86760 0.90869 0.92574 0.89997 0.91708 0.96088 0.98190 0.99241 1.00574
  -1140 1.04398 1.01728 1.01196 0.96175 0.95217 0.97403 0.99495 1.07590 1.19753
  -1100 1.09221 1.11726 1.11433 1.13788 1.18420 1.22487 1.21005 1.22589 1.18557
  -1060 1.05809 1.04099 1.05303 1.10457 1.19247 1.18216 1.08254 1.08175 1.09338
  -1020 0.82184 0.80092 0.86444 0.89268 0.88151 0.93557 0.98276 0.94815 0.78793
  -980  0.62568 0.60716 0.63434 0.66714 0.66538 0.59259 0.62044 0.62832 0.64934
  -940  0.63118 0.57588 0.56242 0.54853 0.56236 0.61537 0.70840 0.70947 0.69709
  -900  0.81950 0.77847 0.75156 0.70483 0.63796 0.61528 0.62735 0.58351 0.59731
  -860  0.69561 0.76657 0.73169 0.68500 0.65550 0.59943 0.65381 0.71894 0.74539
  -820  0.51655 0.59370 0.60682 0.60245 0.61637 0.59685 0.66097 0.71941 0.80191
  -780  0.29077 0.32874 0.43031 0.49156 0.48014 0.43599 0.58098 0.68253 0.71504
  -740  0.40021 0.55359 0.59150 0.58062 0.56498 0.56010 0.66845 0.73320 0.73131
  -700  0.40979 0.62964 0.68236 0.64368 0.61955 0.60351 0.69830 0.71352 0.69597
  -660  0.38837 0.49796 0.52383 0.57666 0.62232 0.66737 0.72799 0.71254 0.72475
  -620  0.44233 0.55425 0.60401 0.62804 0.64361 0.64111 0.71638 0.71817 0.69934
  -580  0.47265 0.55216 0.63141 0.68281 0.68876 0.65619 0.68669 0.64557 0.62825
  -540  0.39506 0.52988 0.62169 0.64996 0.61634 0.52207 0.60425 0.67549 0.70213
  -500  0.49764 0.61105 0.60571 0.58920 0.57414 0.53264 0.60425 0.65846 0.68536
  -460  0.60914 0.66934 0.68036 0.62611 0.56685 0.52250 0.57967 0.59443 0.63329
  -420  0.54741 0.62147 0.71123 0.74266 0.67368 0.57966 0.62236 0.64608 0.65541
  -380  0.49657 0.61007 0.68221 0.70526 0.66964 0.53776 0.48357 0.52059 0.60613
  -340  0.43502 0.53029 0.58794 0.61685 0.59296 0.46646 0.51182 0.56084 0.59241
  -300  0.35778 0.41274 0.49885 0.51626 0.45093 0.36977 0.45707 0.50753 0.56210
  -260  0.52077 0.55558 0.56350 0.57676 0.58843 0.55374 0.57734 0.59422 0.59682
  -220  0.62517 0.72135 0.70929 0.62522 0.57298 0.55628 0.64579 0.68565 0.68675
  -180  0.74933 0.84698 0.81522 0.78172 0.75235 0.66488 0.70779 0.71881 0.69619
  -140  0.60872 0.73823 0.78202 0.75866 0.75624 0.71030 0.72239 0.74323 0.75497
  -100  0.53735 0.63885 0.66106 0.62830 0.64230 0.69298 0.79780 0.82672 0.75964
  -60   0.67896 0.80396 0.81585 0.81863 0.84938 0.89719 0.90269 0.91614 0.89868
  -20   0.98256 0.99721 1.03012 1.07945 1.09211 1.11069 1.16727 1.23528 1.30707
  20    1.16629 1.11555 1.16253 1.27518 1.34385 1.42552 1.48163 1.54141 1.51436
  60    1.17995 1.24336 1.24127 1.28388 1.34187 1.49028 1.57176 1.67539 1.71181
  100   1.42005 1.39710 1.32369 1.40014 1.51619 1.68126 1.74997 1.82747 1.86065
  140   1.68675 1.66152 1.62260 1.67646 1.71545 1.78839 1.82943 2.03812 2.19673
  180   2.07288 2.01190 1.90032 1.97114 2.04691 2.20013 2.27100 2.47976 2.53731
  220   2.16564 1.98727 1.99677 2.16275 2.28657 2.58385 2.50410 2.45334 2.54176
       Frequencies
Times       100     102     104     106     108     110     112     114     116
  -1420 1.72481 1.78205 1.82733 1.77607 1.78136 1.84956 1.95551 1.92824 1.80131
  -1380 2.01289 1.99344 2.02761 1.91741 1.82246 1.80932 1.87498 1.78726 1.64083
  -1340 1.89285 1.84798 1.81796 1.70902 1.65039 1.65845 1.68366 1.55215 1.38130
  -1300 1.60437 1.56255 1.57901 1.53670 1.45555 1.36358 1.28066 1.21850 1.11986
  -1260 1.13696 1.13520 1.22530 1.25406 1.22628 1.14054 1.06412 1.04740 1.07177
  -1220 1.04631 1.01635 1.02637 1.05831 1.09989 1.11370 1.10589 1.04486 1.01322
  -1180 1.01968 1.09360 1.15454 1.09553 1.02441 1.01329 1.08859 1.07628 0.97111
  -1140 1.19548 1.14705 1.10076 1.03027 1.00016 1.00235 1.00100 0.97211 0.97789
  -1100 1.14200 1.16099 1.15796 1.09108 1.07721 1.06357 0.99898 0.94057 0.97783
  -1060 1.01981 0.96105 0.99900 1.02660 1.00625 0.91971 0.83415 0.79017 0.84114
  -1020 0.72477 0.75694 0.78891 0.86917 0.91531 0.89527 0.82455 0.80907 0.84958
  -980  0.71299 0.71173 0.72432 0.84827 0.92261 0.92336 0.89733 0.88126 0.85941
  -940  0.73436 0.76649 0.72562 0.71151 0.74230 0.80447 0.86082 0.88418 0.90445
  -900  0.70657 0.79813 0.79466 0.79680 0.78837 0.77686 0.79181 0.84892 0.88705
  -860  0.74868 0.74744 0.73591 0.80922 0.88062 0.90036 0.90693 0.90847 0.84447
  -820  0.86306 0.89235 0.90322 0.93645 0.95574 0.93771 0.87268 0.82946 0.85688
  -780  0.75082 0.80763 0.84245 0.86518 0.86663 0.84317 0.80621 0.78899 0.81344
  -740  0.71241 0.70141 0.71539 0.76266 0.77255 0.76279 0.74523 0.68457 0.64681
  -700  0.71000 0.71952 0.71457 0.76491 0.78667 0.76264 0.72666 0.72349 0.69594
  -660  0.82978 0.86764 0.84245 0.84703 0.85825 0.84538 0.81466 0.76414 0.74863
  -620  0.73726 0.76142 0.78061 0.82925 0.82289 0.79438 0.81159 0.78626 0.72703
  -580  0.69216 0.73739 0.74880 0.77765 0.79286 0.82036 0.80991 0.74710 0.72760
  -540  0.65866 0.63783 0.67832 0.76568 0.80576 0.79501 0.78029 0.81496 0.88590
  -500  0.70644 0.74495 0.75845 0.77421 0.77591 0.74248 0.68565 0.68098 0.75731
  -460  0.67646 0.66996 0.67272 0.71999 0.75104 0.71914 0.66702 0.66753 0.70485
  -420  0.69038 0.69924 0.67170 0.67224 0.67928 0.66992 0.63121 0.59720 0.64561
  -380  0.65192 0.63642 0.63661 0.78690 0.84346 0.79885 0.72036 0.68643 0.69060
  -340  0.63573 0.69272 0.70419 0.73232 0.74745 0.75285 0.71486 0.69579 0.72599
  -300  0.62324 0.68209 0.71505 0.75982 0.77053 0.76245 0.72134 0.66976 0.63498
  -260  0.58733 0.61244 0.60591 0.62535 0.62455 0.58680 0.52221 0.50802 0.56930
  -220  0.71500 0.72572 0.67494 0.66403 0.66413 0.66315 0.65221 0.65068 0.69370
  -180  0.72776 0.78242 0.79215 0.80221 0.80303 0.81244 0.83953 0.88380 0.89515
  -140  0.77893 0.78785 0.79910 0.85588 0.89541 0.88658 0.85909 0.88641 0.89980
  -100  0.77928 0.84800 0.84848 0.84772 0.90079 0.95879 0.98891 0.96616 0.99426
  -60   0.92167 1.00282 1.07223 1.09076 1.12593 1.15888 1.15952 1.15387 1.09860
  -20   1.29799 1.18941 1.09260 1.12701 1.24417 1.36848 1.46619 1.43769 1.31826
  20    1.47250 1.49557 1.47966 1.37876 1.36035 1.38744 1.40961 1.35992 1.26460
  60    1.69452 1.70416 1.74149 1.66681 1.62471 1.61168 1.65867 1.58710 1.46725
  100   1.83321 1.83242 1.91523 1.88386 1.81004 1.78042 1.83107 1.75993 1.66146
  140   2.18936 2.18107 2.15737 1.92951 1.78710 1.79751 1.96812 2.02225 1.95099
  180   2.22037 1.92954 1.89423 1.79344 1.71166 1.69610 1.83032 1.90816 1.81321
  220   2.52406 2.41690 2.44166 2.38264 2.28852 2.20355 2.30882 2.35316 2.06573
       Frequencies
Times       118     120     122     124     126     128     130     132     134
  -1420 1.77326 1.75271 1.78227 1.76569 1.65463 1.55628 1.61906 1.76460 1.87958
  -1380 1.62523 1.56863 1.49618 1.42984 1.38891 1.41256 1.50358 1.63833 1.77410
  -1340 1.30186 1.27439 1.30819 1.35226 1.32963 1.30174 1.31139 1.38700 1.38281
  -1300 1.09480 1.17705 1.26746 1.30109 1.26494 1.25585 1.26080 1.30427 1.29337
  -1260 1.07477 1.04867 1.06053 1.13285 1.18840 1.16588 1.16308 1.18195 1.15083
  -1220 1.05282 1.05415 1.03228 1.00828 0.98620 0.98712 1.06817 1.12795 1.07840
  -1180 0.91096 0.94084 0.95591 0.95396 0.91491 0.86938 0.84729 0.83257 0.78968
  -1140 1.03070 1.06225 1.04994 1.03824 1.07035 1.09991 1.09051 1.07568 1.05009
  -1100 1.02669 1.07405 1.08890 1.06718 1.05124 1.07086 1.09280 1.08735 1.06005
  -1060 0.87679 0.88603 0.86941 0.93520 0.99762 0.98106 0.96329 0.93458 0.89552
  -1020 0.87568 0.86769 0.82549 0.78462 0.80684 0.83699 0.83652 0.83866 0.80632
  -980  0.82638 0.82604 0.86643 0.88348 0.83804 0.77915 0.76377 0.73522 0.68590
  -940  0.93133 0.95282 0.95156 0.93875 0.91356 0.90116 0.91782 0.91093 0.85639
  -900  0.88436 0.89128 0.90234 0.92416 0.93039 0.90800 0.89099 0.85033 0.73621
  -860  0.79617 0.79906 0.76378 0.68354 0.62696 0.62073 0.67381 0.68081 0.63122
  -820  0.88366 0.87341 0.85658 0.80858 0.73960 0.71250 0.71839 0.68274 0.63620
  -780  0.83208 0.82914 0.79073 0.75513 0.76506 0.79384 0.82407 0.80577 0.71628
  -740  0.66577 0.69659 0.66744 0.67740 0.69715 0.68798 0.72237 0.74659 0.67253
  -700  0.67014 0.67657 0.65372 0.63900 0.64075 0.59792 0.58659 0.55281 0.45003
  -660  0.75000 0.74187 0.69005 0.65737 0.63542 0.61629 0.65350 0.67533 0.58224
  -620  0.70151 0.73222 0.71727 0.65595 0.61969 0.64209 0.69694 0.66731 0.54117
  -580  0.76683 0.80531 0.78910 0.80038 0.81352 0.78940 0.78522 0.75613 0.62575
  -540  0.91538 0.89688 0.84721 0.82498 0.80996 0.77710 0.75865 0.74365 0.71288
  -500  0.81421 0.84588 0.82291 0.78154 0.76024 0.74471 0.72325 0.69787 0.65831
  -460  0.72881 0.75646 0.71449 0.61030 0.55660 0.55519 0.57608 0.56103 0.52513
  -420  0.67869 0.64512 0.57144 0.55212 0.53563 0.51649 0.52682 0.50551 0.43180
  -380  0.68597 0.68646 0.64225 0.58760 0.54578 0.54204 0.57396 0.55038 0.46632
  -340  0.73632 0.73001 0.67558 0.59698 0.54781 0.52264 0.53909 0.50876 0.42245
  -300  0.60319 0.55350 0.46071 0.40075 0.38264 0.37636 0.39201 0.35152 0.27687
  -260  0.61582 0.63767 0.59113 0.54865 0.52734 0.48829 0.48939 0.48947 0.45793
  -220  0.73399 0.74902 0.70233 0.65327 0.63474 0.62543 0.64114 0.64924 0.63486
  -180  0.87376 0.85166 0.80668 0.79865 0.79821 0.75377 0.68370 0.64062 0.64288
  -140  0.87889 0.88079 0.87043 0.85037 0.81242 0.80914 0.82919 0.85551 0.90633
  -100  1.04520 1.02883 0.91015 0.78430 0.78688 0.77445 0.69676 0.60306 0.61031
  -60   1.00882 0.92988 0.86582 0.83689 0.78908 0.70797 0.71283 0.70873 0.63839
  -20   1.25075 1.19719 1.17635 1.12331 1.07128 1.05856 1.08759 1.06603 0.93331
  20    1.18916 1.14613 1.17574 1.26435 1.28963 1.28311 1.31563 1.41664 1.44515
  60    1.44826 1.46020 1.54533 1.65626 1.67348 1.64343 1.65808 1.76349 1.79415
  100   1.67174 1.64607 1.63224 1.62394 1.60067 1.61763 1.65958 1.79100 1.93511
  140   1.93195 1.81115 1.79640 1.87220 1.92761 1.84782 1.79103 1.91544 2.08749
  180   1.82071 1.82098 1.87705 1.86826 1.84313 1.83825 1.84665 2.01086 2.30708
  220   1.88881 1.83939 1.98330 2.10620 2.10732 2.07041 2.05871 2.12912 2.34584
       Frequencies
Times       136     138     140     142     144     146     148     150     152
  -1420 1.75660 1.67231 1.59820 1.49971 1.49768 1.54561 1.60278 1.61446 1.48415
  -1380 1.64760 1.55765 1.49334 1.39196 1.40297 1.47503 1.55680 1.52698 1.39705
  -1340 1.25636 1.17837 1.16222 1.16036 1.14267 1.11624 1.17194 1.32236 1.34722
  -1300 1.18199 1.09233 1.02362 0.99265 1.01435 1.06022 1.14059 1.14474 1.04863
  -1260 1.07666 1.05351 1.02489 1.03456 1.06937 1.08747 1.10375 1.15149 1.19386
  -1220 0.97100 0.92545 0.89764 0.94025 1.00339 1.04577 1.06691 1.07376 1.04084
  -1180 0.75489 0.71028 0.68655 0.73966 0.82289 0.84412 0.81367 0.80537 0.80562
  -1140 0.95057 0.87429 0.83428 0.87686 0.92359 0.90108 0.82379 0.78809 0.76275
  -1100 0.99908 0.93949 0.88194 0.87352 0.83608 0.74289 0.69724 0.73439 0.71581
  -1060 0.89974 0.86131 0.80117 0.79756 0.75720 0.61206 0.49223 0.52960 0.52906
  -1020 0.78064 0.71783 0.69037 0.75095 0.75111 0.65152 0.51698 0.45987 0.42366
  -980  0.75423 0.79324 0.76636 0.71121 0.63487 0.51411 0.39985 0.38025 0.37163
  -940  0.83292 0.78569 0.71107 0.68618 0.65538 0.58645 0.52767 0.53777 0.51822
  -900  0.66144 0.60935 0.63858 0.74712 0.80756 0.78705 0.72072 0.67801 0.59752
  -860  0.66710 0.66412 0.62999 0.64918 0.66888 0.64623 0.61316 0.61912 0.59735
  -820  0.75034 0.75974 0.67891 0.70914 0.77669 0.72539 0.58110 0.47652 0.45602
  -780  0.69196 0.68146 0.69006 0.75311 0.75538 0.67031 0.57154 0.52348 0.42654
  -740  0.62359 0.56989 0.52131 0.56086 0.56168 0.46572 0.32828 0.33565 0.31893
  -700  0.51260 0.54075 0.52418 0.54899 0.53467 0.44200 0.33081 0.29278 0.26690
  -660  0.58741 0.60701 0.55644 0.54624 0.55965 0.49461 0.40182 0.35607 0.29910
  -620  0.52769 0.53287 0.52789 0.59021 0.59741 0.53642 0.44963 0.43679 0.40925
  -580  0.60961 0.61488 0.62500 0.70699 0.74654 0.67548 0.59066 0.59053 0.60345
  -540  0.73780 0.76984 0.77814 0.77460 0.73659 0.68804 0.66715 0.67644 0.65853
  -500  0.67332 0.67699 0.69727 0.76341 0.80289 0.79445 0.75405 0.67644 0.56194
  -460  0.55500 0.54213 0.53893 0.64467 0.72167 0.71282 0.67854 0.65037 0.56736
  -420  0.52658 0.59105 0.59942 0.63348 0.64746 0.60160 0.50418 0.43098 0.38993
  -380  0.52392 0.58137 0.62107 0.68383 0.71649 0.66702 0.56408 0.52677 0.50008
  -340  0.49861 0.56553 0.56928 0.61444 0.62523 0.56896 0.53146 0.54955 0.53686
  -300  0.40283 0.48820 0.52036 0.61523 0.65345 0.58927 0.50615 0.51154 0.51771
  -260  0.56410 0.59669 0.58318 0.63181 0.62025 0.55157 0.50545 0.52442 0.50347
  -220  0.70806 0.73677 0.70905 0.69786 0.68452 0.62897 0.50137 0.45391 0.42925
  -180  0.77288 0.81792 0.81592 0.85536 0.87080 0.82345 0.74997 0.73234 0.62921
  -140  0.98043 1.03542 1.05790 1.02062 0.98379 1.00620 1.03147 0.97121 0.91255
  -100  0.83559 0.91768 0.90146 0.91375 0.91882 0.90015 0.90633 0.94765 0.96204
  -60   0.68541 0.77676 0.84744 0.91405 0.94907 0.95699 0.97692 1.00246 0.94848
  -20   0.88753 0.96789 1.02425 1.04359 1.06206 1.03156 1.01952 1.02335 1.07388
  20    1.34004 1.29718 1.29690 1.25703 1.24693 1.26809 1.28050 1.29959 1.29452
  60    1.54094 1.36716 1.25413 1.22818 1.28104 1.35594 1.38230 1.38470 1.32062
  100   1.74072 1.56276 1.41332 1.27175 1.25658 1.33093 1.45274 1.53389 1.48568
  140   1.92075 1.74867 1.62027 1.51502 1.48814 1.49370 1.55750 1.59828 1.49754
  180   2.21732 2.05680 1.90544 1.73082 1.63991 1.61608 1.52938 1.42208 1.42484
  220   2.23985 2.02159 1.74158 1.51855 1.53240 1.63217 1.66043 1.65655 1.75614
       Frequencies
Times       154     156     158     160     162     164     166     168     170
  -1420 1.30577 1.26112 1.27666 1.37607 1.48629 1.47643 1.42758 1.42709 1.38414
  -1380 1.31537 1.36545 1.38859 1.29813 1.19948 1.14920 1.12011 1.14279 1.21380
  -1340 1.22982 1.12859 1.06463 1.06836 1.14419 1.15222 1.14511 1.23177 1.32809
  -1300 1.04053 1.09078 1.07737 1.07533 1.17414 1.22033 1.16135 1.11762 1.09148
  -1260 1.21713 1.23086 1.21226 1.16661 1.14515 1.15791 1.12346 1.04996 0.93720
  -1220 0.96527 0.98765 1.02104 0.99622 0.98428 1.01315 1.03508 1.07175 1.05779
  -1180 0.82279 0.88177 0.94373 0.98346 0.99830 0.91533 0.89067 1.00286 1.10124
  -1140 0.74375 0.77400 0.85386 0.96915 1.04149 1.00977 0.99719 1.07865 1.14469
  -1100 0.69249 0.73429 0.83664 0.95019 1.02248 1.02115 1.00626 1.02434 1.04063
  -1060 0.43548 0.41837 0.44505 0.52316 0.71802 0.80133 0.84672 0.93826 0.96538
  -1020 0.43274 0.45807 0.45079 0.51136 0.68154 0.72415 0.72778 0.79818 0.86415
  -980  0.42623 0.50207 0.50909 0.55565 0.70535 0.80667 0.86917 0.91924 0.91421
  -940  0.46926 0.48987 0.54102 0.60187 0.67041 0.75741 0.87793 0.98383 0.95136
  -900  0.47389 0.42902 0.43769 0.50246 0.59996 0.64110 0.72300 0.86124 0.93342
  -860  0.57590 0.61036 0.63734 0.66802 0.70727 0.69943 0.76376 0.83623 0.83880
  -820  0.46532 0.51376 0.57187 0.61947 0.63259 0.63612 0.70835 0.78084 0.76513
  -780  0.38199 0.43195 0.47572 0.47519 0.52125 0.57494 0.64259 0.68587 0.70562
  -740  0.32370 0.40565 0.47949 0.55952 0.70880 0.78426 0.79035 0.78713 0.77158
  -700  0.30175 0.42026 0.50711 0.56049 0.65006 0.72593 0.73303 0.71241 0.71223
  -660  0.27844 0.31575 0.34890 0.39435 0.48420 0.58614 0.69545 0.83731 0.92224
  -620  0.45452 0.52820 0.54407 0.55294 0.65870 0.74140 0.77316 0.81383 0.88288
  -580  0.61379 0.61328 0.56218 0.53418 0.62050 0.70530 0.77013 0.85065 0.93200
  -540  0.65168 0.66468 0.66300 0.67498 0.72685 0.76683 0.76933 0.79143 0.84573
  -500  0.53030 0.56567 0.61510 0.68794 0.76755 0.82001 0.84306 0.81659 0.78953
  -460  0.53013 0.59506 0.65600 0.67227 0.70055 0.73464 0.83350 0.91402 0.93798
  -420  0.42468 0.48300 0.49438 0.54231 0.66273 0.73055 0.75707 0.73558 0.70200
  -380  0.50218 0.51909 0.48343 0.41098 0.48784 0.56480 0.60024 0.59688 0.57180
  -340  0.55224 0.62274 0.60739 0.52683 0.52086 0.56231 0.59976 0.64582 0.67885
  -300  0.51950 0.59145 0.59411 0.51349 0.48400 0.51643 0.52094 0.56328 0.60014
  -260  0.47560 0.51497 0.51823 0.53418 0.62702 0.67329 0.67380 0.66991 0.64816
  -220  0.44577 0.51892 0.56631 0.58466 0.63624 0.67311 0.70883 0.74095 0.78559
  -180  0.55927 0.57375 0.57313 0.55275 0.60495 0.69872 0.81806 0.87167 0.89170
  -140  0.88469 0.81044 0.70318 0.64365 0.72262 0.77448 0.78255 0.79112 0.83030
  -100  0.95498 0.95087 0.90624 0.85543 0.85662 0.89755 0.96073 0.99933 1.00741
  -60   0.94401 1.04385 1.24078 1.40005 1.43887 1.40405 1.36150 1.33196 1.34698
  -20   1.14581 1.25373 1.29693 1.33623 1.37801 1.39551 1.36086 1.35958 1.41940
  20    1.23427 1.18239 1.16401 1.16410 1.19257 1.28222 1.38268 1.45747 1.47592
  60    1.24525 1.29807 1.45425 1.56619 1.59398 1.57104 1.49207 1.45026 1.41972
  100   1.40572 1.46566 1.54824 1.56928 1.50414 1.45082 1.37042 1.29468 1.23001
  140   1.36406 1.42252 1.56116 1.63697 1.53831 1.40067 1.35672 1.39349 1.48159
  180   1.59586 1.73844 1.82091 1.92050 1.91745 1.81469 1.78473 1.81788 1.78920
  220   1.82475 1.85016 1.93876 2.06768 2.02265 1.88565 1.78297 1.87035 2.06612
       Frequencies
Times       172     174     176     178     180     182     184     186     188
  -1420 1.30246 1.34978 1.53169 1.69989 1.78500 1.80484 1.77755 1.79001 1.81120
  -1380 1.30889 1.39765 1.46039 1.55925 1.76659 1.94927 1.93353 1.84310 1.79161
  -1340 1.31049 1.32083 1.41875 1.54257 1.60386 1.56992 1.52113 1.57073 1.66214
  -1300 1.04779 0.99312 0.91315 0.88978 0.93642 1.01232 1.05778 1.06394 1.13066
  -1260 0.87806 0.88802 0.88660 0.82250 0.76501 0.77534 0.82175 0.84173 0.81835
  -1220 1.03173 1.07982 1.10939 1.08809 1.05916 1.05025 1.06555 1.09394 1.10823
  -1180 1.15489 1.19463 1.20105 1.20323 1.21470 1.22576 1.27684 1.33817 1.22776
  -1140 1.20965 1.30292 1.37910 1.37761 1.30442 1.24770 1.28994 1.42445 1.46000
  -1100 1.05935 1.12534 1.19268 1.18224 1.16349 1.20999 1.31493 1.41967 1.44722
  -1060 0.86393 0.81521 0.81530 0.79602 0.82892 0.94193 1.01363 0.99783 0.95208
  -1020 0.85638 0.83848 0.83604 0.83348 0.88161 0.93988 0.96366 1.00659 1.05088
  -980  0.87854 0.90057 0.93825 0.93627 0.97578 1.02626 0.99714 0.92509 0.91943
  -940  0.83021 0.82040 0.87769 0.88527 0.86934 0.86995 0.87487 0.88288 0.89416
  -900  0.88962 0.87011 0.88460 0.86722 0.84712 0.84367 0.82126 0.79793 0.77520
  -860  0.78413 0.76618 0.77420 0.75581 0.72946 0.73763 0.75285 0.73130 0.71756
  -820  0.75281 0.82660 0.89278 0.86016 0.82913 0.84184 0.85474 0.81545 0.71047
  -780  0.75297 0.84885 0.92570 0.96490 0.99419 1.00752 0.98040 0.90279 0.79677
  -740  0.75908 0.77973 0.80421 0.87212 0.97092 1.07882 1.09199 1.01668 0.85895
  -700  0.76213 0.89220 0.95462 0.92097 0.84691 0.81236 0.89525 0.99730 0.98898
  -660  0.98067 1.04066 1.08684 1.13242 1.17534 1.19788 1.15846 1.07323 1.03356
  -620  0.96831 1.01522 1.01918 0.97334 0.95780 1.00318 1.04832 1.00155 0.86605
  -580  0.92238 0.85086 0.82149 0.88487 0.98404 1.05185 1.05512 1.01058 0.96684
  -540  0.91291 0.94275 0.91060 0.83348 0.75994 0.73557 0.73102 0.71271 0.71047
  -500  0.81303 0.83781 0.82767 0.75718 0.72375 0.76437 0.79239 0.74165 0.62870
  -460  0.91050 0.87547 0.83731 0.79739 0.76438 0.74152 0.72980 0.71404 0.60513
  -420  0.71974 0.73638 0.75729 0.75953 0.75867 0.73032 0.61749 0.48759 0.48050
  -380  0.62002 0.71697 0.72492 0.66950 0.61413 0.61423 0.66503 0.68696 0.66561
  -340  0.71267 0.77488 0.82603 0.84780 0.90489 0.96341 0.92533 0.82952 0.75277
  -300  0.67445 0.76015 0.79785 0.79092 0.77369 0.75089 0.72641 0.71670 0.70479
  -260  0.67188 0.68249 0.63289 0.58005 0.54874 0.53584 0.54714 0.55024 0.48589
  -220  0.82764 0.85973 0.88987 0.90822 0.95335 1.02192 1.04153 0.94155 0.78513
  -180  0.96044 1.03815 1.07792 1.13458 1.14254 1.13161 1.12183 1.10960 1.05570
  -140  0.87870 0.90007 0.91115 0.94784 0.99060 1.01689 1.01824 1.00155 0.95208
  -100  0.98452 0.94559 0.86077 0.78699 0.79401 0.80093 0.73490 0.66865 0.63069
  -60   1.33104 1.26593 1.16031 1.10045 1.08413 1.02557 0.94450 0.91262 0.86577
  -20   1.46079 1.48083 1.47931 1.43508 1.36981 1.30597 1.23609 1.17915 1.07813
  20    1.42354 1.39397 1.42147 1.46294 1.46885 1.45543 1.38237 1.27419 1.13719
  60    1.32318 1.21355 1.17613 1.20617 1.24877 1.24678 1.20455 1.16800 1.11334
  100   1.21688 1.25873 1.27398 1.27600 1.32685 1.32860 1.28194 1.27127 1.29022
  140   1.53738 1.59397 1.63517 1.63692 1.67136 1.72143 1.70525 1.74913 1.87877
  180   1.75593 1.87063 2.07038 2.14319 2.11237 2.12180 2.17103 2.28698 2.37874
  220   2.19606 2.19281 2.20588 2.24852 2.26706 2.24589 2.20062 2.16406 2.02896
       Frequencies
Times       190     192     194     196     198     200     202     204     206
  -1420 1.77853 1.71145 1.63048 1.54665 1.47702 1.54773 1.57846 1.43426 1.31069
  -1380 1.63483 1.53622 1.61081 1.70516 1.61341 1.49056 1.44557 1.43488 1.44843
  -1340 1.63990 1.53438 1.51497 1.55480 1.47362 1.43518 1.45654 1.42813 1.41212
  -1300 1.23134 1.28938 1.33214 1.43511 1.54506 1.60966 1.69912 1.72372 1.75051
  -1260 0.91745 1.14353 1.29807 1.39010 1.44362 1.51855 1.57156 1.50142 1.45813
  -1220 1.14766 1.15848 1.15929 1.16179 1.14147 1.10974 1.00397 0.96726 1.00548
  -1180 1.08201 1.06247 1.03686 0.99382 0.94941 0.97576 1.04126 1.05067 1.00079
  -1140 1.36067 1.24715 1.23492 1.25735 1.23889 1.24432 1.24154 1.19601 1.15574
  -1100 1.43562 1.40742 1.37120 1.32226 1.24353 1.23628 1.26849 1.27574 1.26405
  -1060 0.97296 1.12254 1.22910 1.18430 1.03631 0.97814 0.97764 0.97677 1.03147
  -1020 1.01804 1.02313 1.03492 0.91424 0.77405 0.77806 0.83159 0.86822 0.96416
  -980  0.99776 1.07375 1.10057 1.10406 1.03106 0.98052 0.93188 0.89030 0.86431
  -940  1.00536 1.10235 1.09143 1.02546 0.98436 0.97159 0.87202 0.93476 1.01769
  -900  0.87491 0.92948 0.92162 0.83694 0.81859 0.87155 0.89929 0.90870 0.92597
  -860  0.63343 0.59292 0.57952 0.53982 0.59282 0.65032 0.74321 0.90134 0.97230
  -820  0.60610 0.63726 0.66706 0.58515 0.55014 0.57737 0.68711 0.85810 0.96917
  -780  0.73994 0.77340 0.76235 0.66441 0.63828 0.65181 0.64291 0.68731 0.75474
  -740  0.74022 0.71202 0.63631 0.53884 0.60705 0.70481 0.71218 0.73514 0.78072
  -700  0.92422 0.86678 0.81498 0.75704 0.77622 0.83790 0.85760 0.87435 0.90343
  -660  0.98846 0.96148 0.86595 0.71659 0.70540 0.77061 0.77361 0.77378 0.77916
  -620  0.76558 0.81983 0.88922 0.89793 0.87828 0.84088 0.78489 0.77470 0.75881
  -580  0.93126 0.93131 0.92467 0.95044 0.99611 1.01923 1.00553 0.97217 0.94538
  -540  0.76558 0.86967 0.94378 0.98012 1.02209 1.07252 1.07762 1.02951 0.92848
  -500  0.55426 0.57876 0.64767 0.67876 0.77498 0.84624 0.85729 0.84185 0.83488
  -460  0.46747 0.57010 0.69310 0.72181 0.77096 0.82897 0.83598 0.85105 0.85366
  -420  0.60695 0.72592 0.78811 0.82325 0.91384 0.92961 0.84569 0.82560 0.84678
  -380  0.68922 0.78468 0.80501 0.67517 0.61509 0.62650 0.71312 0.83296 0.90406
  -340  0.71965 0.71595 0.70141 0.63179 0.66550 0.66432 0.61502 0.63120 0.68838
  -300  0.75290 0.77602 0.70473 0.59331 0.64509 0.71999 0.69682 0.67504 0.74598
  -260  0.45677 0.60578 0.67038 0.59722 0.55664 0.65181 0.73161 0.77869 0.80326
  -220  0.69260 0.64644 0.59005 0.50101 0.54086 0.63216 0.69243 0.79708 0.87745
  -180  1.02931 1.01604 0.96096 0.83662 0.81209 0.83552 0.82281 0.82407 0.84615
  -140  0.93830 0.93184 0.92467 0.82488 0.81086 0.86797 0.92405 0.97248 1.00799
  -100  0.59821 0.66296 0.75708 0.84477 0.91817 0.96117 1.02497 1.11169 1.16325
  -60   0.82053 0.92817 1.12716 1.32845 1.39321 1.36044 1.29513 1.25795 1.28221
  -20   1.01044 1.03441 1.12411 1.24594 1.32796 1.37890 1.36878 1.30824 1.28127
  20    1.02058 1.06877 1.16123 1.38227 1.51352 1.50455 1.50919 1.48731 1.48130
  60    1.12906 1.26236 1.47923 1.74104 1.83825 1.89758 1.98402 2.01533 2.06480
  100   1.35504 1.46225 1.57452 1.78148 1.82681 1.91306 2.01316 1.98528 2.04445
  140   1.89575 1.73506 1.57452 1.64286 1.73496 1.84666 1.94641 1.92763 1.91141
  180   2.32713 2.10178 1.92216 1.88454 1.84351 1.87286 1.89501 1.74580 1.63406
  220   1.86898 1.75762 1.68311 1.69505 1.66259 1.67933 1.77027 1.79026 1.82251
       Frequencies
Times       208     210     212     214     216     218     220     222     224
  -1420 1.24735 1.19733 1.17808 1.22475 1.29753 1.32431 1.26251 1.20309 1.21637
  -1380 1.39695 1.35420 1.34775 1.38930 1.39542 1.42306 1.47403 1.48812 1.49661
  -1340 1.40374 1.44242 1.42670 1.37248 1.40969 1.57571 1.64497 1.53872 1.48000
  -1300 1.66624 1.55269 1.48781 1.49746 1.49862 1.45417 1.34517 1.30292 1.38140
  -1260 1.39726 1.35513 1.32833 1.26465 1.24643 1.30153 1.29895 1.18829 1.10289
  -1220 1.02278 1.01375 0.99759 0.95798 0.90167 0.89568 0.86991 0.85369 0.81573
  -1180 0.95986 0.95721 0.94698 0.91907 0.88176 0.77270 0.67944 0.71324 0.74722
  -1140 1.08077 0.98362 0.93584 0.94842 0.97832 0.96405 0.89170 0.87572 0.83060
  -1100 1.20786 1.17248 1.19177 1.17694 1.09777 1.08196 1.09871 1.14079 1.15582
  -1060 1.07060 1.12495 1.17777 1.17892 1.15584 1.12537 1.04160 0.92701 0.89288
  -1020 1.02463 1.02711 1.01287 0.98140 0.93916 0.86964 0.76660 0.69018 0.65519
  -980  0.85344 0.89726 0.91897 0.92402 0.90665 0.85119 0.78162 0.77830 0.78736
  -940  1.05425 1.04978 1.03070 0.99557 0.97334 0.93511 0.89133 0.88536 0.90153
  -900  0.92531 0.94479 0.98932 1.01965 0.98695 0.94198 0.94468 1.01342 1.04476
  -860  0.99564 1.01375 1.03547 1.04702 1.03008 1.03639 1.03785 1.03373 1.04096
  -820  1.02001 1.06469 1.09627 1.08296 1.04701 1.02554 1.01681 1.00309 1.01881
  -780  0.82321 0.89043 0.90146 0.83828 0.83995 0.85951 0.88118 0.91290 0.90222
  -740  0.81148 0.81122 0.81010 0.82410 0.86649 0.92534 0.95632 0.95593 0.92125
  -700  0.89878 0.85222 0.81519 0.76903 0.72381 0.68950 0.64938 0.68571 0.68253
  -660  0.76737 0.75064 0.71524 0.64274 0.60270 0.58858 0.61932 0.67228 0.68080
  -620  0.67453 0.59067 0.62483 0.65263 0.65479 0.66671 0.72076 0.77555 0.81538
  -580  0.86948 0.82116 0.83843 0.85840 0.90532 0.96947 1.03108 1.07366 1.09320
  -540  0.81889 0.80407 0.90623 1.02756 1.08185 1.07943 1.08068 1.09156 1.08836
  -500  0.88336 0.93858 0.96290 0.96161 0.96936 0.97309 0.91274 0.85197 0.78286
  -460  0.81210 0.73636 0.69582 0.67637 0.66674 0.63380 0.63473 0.67021 0.65658
  -420  0.87225 0.85999 0.83238 0.82905 0.84592 0.79404 0.73166 0.72598 0.70225
  -380  0.91544 0.91932 0.92852 0.91083 0.88375 0.85553 0.86052 0.85886 0.83337
  -340  0.78341 0.90316 0.98009 0.93226 0.90532 0.93221 0.94543 0.89879 0.82784
  -300  0.81704 0.84197 0.87313 0.86532 0.88176 0.87036 0.85564 0.87641 0.89530
  -260  0.81673 0.81526 0.85689 0.95897 1.02544 0.99479 0.92589 0.89810 0.91779
  -220  0.88274 0.90720 0.97276 1.00052 0.95476 0.89930 0.89170 0.93252 0.98076
  -180  0.90433 0.97275 1.06699 1.10736 1.12034 1.13405 1.11336 1.07194 1.03127
  -140  0.99163 1.01126 1.05044 1.03317 0.94646 0.86602 0.86916 0.96591 1.04891
  -100  1.07954 1.01282 1.02592 1.02987 1.04037 1.10114 1.09120 1.00481 0.96623
  -60   1.26894 1.24330 1.25289 1.22607 1.13726 1.07075 1.05025 1.04027 1.01362
  -20   1.26123 1.25076 1.19464 1.14825 1.11337 1.09969 1.05701 1.01411 1.00463
  20    1.41546 1.40359 1.39837 1.33423 1.26468 1.25993 1.25500 1.21858 1.23989
  60    2.00401 1.91551 1.82365 1.72697 1.65059 1.72365 1.79637 1.75215 1.75055
  100   2.04565 1.92110 1.78067 1.75104 1.74682 1.86653 1.91697 1.79036 1.73498
  140   1.73966 1.50517 1.39486 1.36918 1.36522 1.29538 1.27416 1.30223 1.39697
  180   1.57370 1.56077 1.59254 1.54395 1.41433 1.36085 1.32939 1.26574 1.25546
  220   1.67148 1.52567 1.51296 1.49020 1.38911 1.27621 1.17197 1.13459 1.16482
       Frequencies
Times       226     228     230     232     234     236     238     240
  -1420 1.31231 1.43104 1.49048 1.48401 1.35623 1.32295 1.38318 1.44467
  -1380 1.50953 1.58349 1.67550 1.73844 1.67166 1.56519 1.57373 1.68864
  -1340 1.49577 1.48846 1.49048 1.51340 1.54798 1.54166 1.60314 1.72324
  -1300 1.40534 1.31538 1.23017 1.22790 1.22810 1.25847 1.28599 1.31932
  -1260 1.04474 0.97894 0.93420 0.90546 0.94514 1.01667 1.00636 0.98729
  -1220 0.75932 0.68900 0.65487 0.64054 0.66085 0.67989 0.64659 0.63100
  -1180 0.70760 0.65261 0.67389 0.66111 0.68755 0.75308 0.82775 0.91586
  -1140 0.78351 0.78362 0.82920 0.90840 1.03145 1.15478 1.26937 1.33774
  -1100 1.14001 1.11683 1.13349 1.22286 1.28683 1.37001 1.45309 1.54352
  -1060 0.91115 1.03272 1.16717 1.19935 1.22365 1.26806 1.35121 1.33055
  -1020 0.68564 0.71933 0.76462 0.81267 0.83436 0.88553 0.92622 0.90957
  -980  0.81886 0.79899 0.76977 0.73416 0.71647 0.73783 0.71735 0.66875
  -940  0.84975 0.76988 0.78285 0.85592 0.96472 1.04107 1.05453 1.06817
  -900  1.00121 0.91950 0.89656 0.93317 1.04302 1.19617 1.27832 1.29461
  -860  1.04847 1.06467 1.12992 1.15989 1.10442 1.01449 1.04004 1.08614
  -820  0.99748 0.93244 0.90924 0.89244 0.87707 0.89555 0.92707 0.96663
  -780  0.81886 0.69790 0.65962 0.62920 0.62927 0.69252 0.76466 0.76489
  -740  0.84714 0.75613 0.71668 0.66489 0.62037 0.61366 0.63806 0.64943
  -700  0.70313 0.72742 0.81930 0.92183 1.00610 1.04194 1.08053 1.10321
  -660  0.66778 0.67121 0.77571 0.89622 0.96072 0.97920 0.98633 0.99134
  -620  0.84640 0.84671 0.88269 0.91847 0.91801 0.94043 0.99528 1.04750
  -580  1.09052 1.08287 1.03523 0.99699 0.99275 1.06242 1.11037 1.01874
  -540  1.06819 0.99228 0.91122 0.84668 0.80945 0.80057 0.83628 0.84082
  -500  0.71057 0.65624 0.65051 0.60611 0.58077 0.60626 0.68111 0.79275
  -460  0.59633 0.54100 0.56018 0.52760 0.50558 0.57097 0.65767 0.70379
  -420  0.68936 0.68617 0.74006 0.75557 0.73649 0.75352 0.75401 0.69031
  -380  0.82072 0.79292 0.75075 0.74844 0.78231 0.81233 0.81369 0.77702
  -340  0.73625 0.69628 0.74798 0.76985 0.73916 0.73391 0.75188 0.74647
  -300  0.87245 0.72499 0.63625 0.62458 0.65640 0.72738 0.78299 0.82285
  -260  0.97627 0.99714 0.99284 0.92393 0.86818 0.88292 0.91088 0.91541
  -220  1.00418 1.01978 1.04791 1.00958 0.94959 0.93171 0.96032 0.94147
  -180  0.98409 0.94214 0.90567 0.87313 0.88686 0.90644 0.86782 0.79545
  -140  1.04623 0.93041 0.86328 0.86599 0.92067 0.96526 0.96501 0.93473
  -100  0.97106 0.93810 0.89497 0.90840 0.99853 1.09509 1.14191 1.13871
  -60   0.97962 0.94255 0.94212 0.92267 0.90154 0.90731 0.93730 0.95494
  -20   0.98855 0.94982 0.94925 0.99321 1.08173 1.14868 1.20927 1.30225
  20    1.33017 1.42255 1.41480 1.42145 1.44299 1.46891 1.44030 1.44378
  60    1.77747 1.74039 1.58081 1.52263 1.50705 1.48677 1.42880 1.40469
  100   1.73951 1.72866 1.66085 1.71198 1.75531 1.65843 1.57415 1.60372
  140   1.42767 1.32105 1.21194 1.29382 1.39004 1.41837 1.42453 1.50802
  180   1.24644 1.15323 1.03523 1.03771 1.17115 1.33864 1.45352 1.56958
  220   1.15080 1.05901 0.92746 0.92057 1.05770 1.19617 1.24806 1.29191

, , tasks = 64, files = data/PRR+2_tyr_4:240:2_sac/data_859.1_1

       Frequencies
Times         4       6       8      10      12      14      16      18      20
  -1420 0.72344 0.72228 0.72034 0.72286 0.73893 0.77238 0.83310 1.03934 0.89954
  -1380 0.72044 0.72018 0.71888 0.72088 0.73679 0.77221 0.84195 1.06870 0.88855
  -1340 0.73696 0.73828 0.73744 0.73727 0.75176 0.78838 0.86652 1.09566 0.85243
  -1300 0.75966 0.76139 0.76052 0.76045 0.77346 0.80466 0.86629 1.08849 0.93726
  -1260 0.74991 0.75376 0.75634 0.75542 0.76556 0.79433 0.85393 1.02531 0.87212
  -1220 0.73717 0.73626 0.73743 0.74024 0.75208 0.77860 0.83368 1.12753 0.91847
  -1180 0.71622 0.71506 0.71327 0.71700 0.73372 0.76720 0.83211 1.20977 1.03051
  -1140 0.70094 0.70100 0.69953 0.70242 0.72079 0.75914 0.83283 1.19838 1.00042
  -1100 0.68746 0.68997 0.69175 0.69196 0.70779 0.74932 0.83890 1.12723 0.88479
  -1060 0.68317 0.68467 0.68428 0.68594 0.70246 0.74010 0.81478 1.11547 0.89178
  -1020 0.66921 0.66879 0.66796 0.66996 0.68625 0.72351 0.80012 1.18693 0.94377
  -980  0.64887 0.65012 0.65191 0.65080 0.66227 0.69841 0.78838 1.24191 0.83695
  -940  0.63871 0.64190 0.64168 0.63897 0.65204 0.69173 0.78862 1.37397 0.95395
  -900  0.62864 0.63289 0.63015 0.62423 0.64089 0.69284 0.81914 1.51253 1.05145
  -860  0.62955 0.62944 0.62628 0.62648 0.64324 0.68482 0.78353 1.47750 1.03200
  -820  0.62339 0.62722 0.62943 0.62753 0.64382 0.69293 0.81409 1.47393 1.00665
  -780  0.62666 0.62855 0.63226 0.63454 0.64872 0.68600 0.77745 1.37013 0.92675
  -740  0.62453 0.62299 0.62372 0.62840 0.64528 0.68150 0.76045 1.35866 1.04166
  -700  0.60150 0.60332 0.60424 0.60424 0.62184 0.66867 0.77572 1.33463 0.94343
  -660  0.59100 0.59387 0.59293 0.59125 0.60955 0.65993 0.77715 1.36275 0.91030
  -620  0.58339 0.58729 0.58506 0.58164 0.60301 0.66190 0.79599 1.43638 0.99266
  -580  0.57730 0.58140 0.58050 0.57871 0.60052 0.65872 0.79186 1.44994 0.98671
  -540  0.57840 0.57985 0.58049 0.58311 0.60564 0.66020 0.78737 1.51817 1.04531
  -500  0.57405 0.57251 0.57616 0.58358 0.60355 0.64660 0.74650 1.40897 0.97753
  -460  0.58267 0.58003 0.58141 0.59010 0.61368 0.65791 0.74383 1.41854 1.14852
  -420  0.58931 0.58901 0.58909 0.59476 0.61751 0.66390 0.75732 1.38477 1.08033
  -380  0.61782 0.61793 0.61544 0.61746 0.64136 0.69584 0.81212 1.42012 1.04655
  -340  0.63320 0.63674 0.63694 0.63697 0.65640 0.70574 0.81416 1.22897 0.86592
  -300  0.64488 0.64776 0.65042 0.65071 0.66643 0.70829 0.79922 1.14416 0.86832
  -260  0.66809 0.66426 0.66347 0.66968 0.68632 0.71594 0.76674 1.14945 1.00332
  -220  0.67561 0.67792 0.67731 0.67705 0.69324 0.73400 0.81982 1.14139 0.86671
  -180  0.69678 0.70168 0.69978 0.69583 0.71382 0.76425 0.87429 1.16974 0.87784
  -140  0.69635 0.70179 0.70165 0.69767 0.71340 0.76057 0.86781 1.12494 0.80389
  -100  0.68395 0.68595 0.68617 0.68560 0.70023 0.73884 0.82296 1.14536 0.88523
  -60   0.68616 0.68394 0.68192 0.68325 0.69701 0.72934 0.80086 1.20346 0.90399
  -20   0.69232 0.69526 0.69479 0.69144 0.70281 0.73841 0.81919 1.03500 0.75718
  20    0.76486 0.76260 0.75850 0.76029 0.77405 0.79969 0.83837 1.02764 1.02950
  60    0.84652 0.84810 0.84771 0.84522 0.85204 0.87461 0.92969 1.03225 0.85521
  100   0.91792 0.92840 0.93222 0.92267 0.92439 0.95070 1.02901 0.92336 0.66944
  140   0.98603 0.98874 0.98667 0.98473 0.99141 1.00728 1.03614 0.98645 1.01995
  180   0.99075 0.99160 0.99105 0.99022 0.99276 0.99977 1.01429 0.93838 0.90522
  220   0.98827 0.98979 0.98895 0.98704 0.98939 0.99774 1.01552 0.91093 0.88633
       Frequencies
Times        22      24      26      28      30      32      34      36      38
  -1420 1.08302 1.01607 0.96365 1.00995 1.01179 0.99299 1.07455 1.13244 1.18522
  -1380 1.10367 1.05993 0.99524 1.06720 1.07069 1.02582 1.13690 1.15712 1.17295
  -1340 1.04671 1.07762 1.02065 1.11152 1.10946 1.09476 1.20534 1.31056 1.36972
  -1300 1.18074 1.14253 1.10723 1.14789 1.12853 1.14757 1.22521 1.32418 1.35618
  -1260 1.13226 1.16739 1.17617 1.25160 1.21826 1.23170 1.27439 1.28721 1.34052
  -1220 1.09646 1.13577 1.15590 1.20982 1.25603 1.34453 1.35208 1.42236 1.46946
  -1180 1.21714 1.27271 1.21220 1.29141 1.23291 1.28565 1.41401 1.53668 1.52856
  -1140 1.22756 1.19314 1.26568 1.30459 1.26508 1.31614 1.41385 1.49465 1.49475
  -1100 1.18773 1.15845 1.06158 1.26247 1.25616 1.31975 1.42867 1.41009 1.38827
  -1060 1.17820 1.19567 1.15810 1.20059 1.19043 1.22357 1.29327 1.39057 1.46456
  -1020 1.22411 1.20386 1.16971 1.27261 1.28385 1.26926 1.34155 1.50762 1.57324
  -980  1.14060 1.19515 1.13125 1.33022 1.38287 1.41372 1.47959 1.70690 1.77161
  -940  1.32666 1.42859 1.34645 1.44216 1.48254 1.52300 1.70125 1.91996 1.99553
  -900  1.44815 1.42410 1.22261 1.47387 1.47301 1.44583 1.66325 1.88195 1.85149
  -860  1.38715 1.44233 1.40054 1.50313 1.45166 1.43241 1.55792 1.71976 1.73350
  -820  1.47051 1.46059 1.26268 1.46446 1.52796 1.52343 1.55124 1.65895 1.61516
  -780  1.28072 1.45480 1.42998 1.47762 1.51156 1.63237 1.66249 1.65424 1.63288
  -740  1.34780 1.38216 1.32526 1.44193 1.42602 1.46023 1.53630 1.51376 1.44979
  -700  1.31336 1.34230 1.27734 1.41914 1.43147 1.46763 1.55996 1.57637 1.58548
  -660  1.33957 1.36066 1.24506 1.35009 1.39249 1.46513 1.59405 1.81696 1.87474
  -620  1.43788 1.34940 1.20778 1.41747 1.41980 1.47335 1.64251 1.88217 1.83641
  -580  1.42290 1.39833 1.33646 1.47932 1.42875 1.44563 1.60761 1.74896 1.64559
  -540  1.47130 1.49208 1.36746 1.48439 1.51444 1.54270 1.57855 1.64842 1.63958
  -500  1.35862 1.49134 1.43731 1.48122 1.57935 1.65515 1.57926 1.60813 1.67496
  -460  1.51718 1.50786 1.46106 1.56052 1.52093 1.60017 1.58680 1.60251 1.50213
  -420  1.45268 1.47616 1.46517 1.50583 1.43833 1.49537 1.58229 1.63965 1.52531
  -380  1.41482 1.30589 1.20865 1.36317 1.37074 1.38514 1.49962 1.61461 1.52684
  -340  1.23801 1.28746 1.23451 1.28717 1.27125 1.36007 1.46163 1.55933 1.53861
  -300  1.18877 1.20114 1.12939 1.22933 1.26884 1.30519 1.33088 1.41214 1.36942
  -260  1.21264 1.16837 1.18544 1.22950 1.21742 1.25753 1.23465 1.26420 1.24932
  -220  1.13793 1.14493 1.10339 1.18687 1.15932 1.19509 1.19541 1.19856 1.17385
  -180  1.23093 1.13480 1.03347 1.16906 1.12635 1.09372 1.18277 1.26976 1.27559
  -140  1.12222 1.12339 1.04375 1.14384 1.13769 1.12592 1.22018 1.32277 1.37560
  -100  1.14401 1.13796 1.05491 1.14036 1.15548 1.17594 1.22967 1.25683 1.32742
  -60   1.06743 1.04337 1.03176 1.09793 1.10510 1.17212 1.11383 1.06333 1.10320
  -20   0.96650 0.97753 0.95900 1.00953 0.99440 1.02969 0.95325 0.95074 0.97628
  20    1.16646 0.99762 1.02172 1.00712 0.96020 0.95897 0.95224 0.93104 0.94885
  60    0.89967 0.92582 0.87692 0.94668 0.96343 0.94452 0.95248 0.96163 1.02409
  100   0.84401 0.92042 0.91167 0.93374 0.97640 0.97167 0.93265 0.92169 0.98013
  140   1.03193 0.96033 0.96093 0.94967 0.91053 0.90257 0.90854 0.85608 0.86916
  180   0.82397 0.87478 0.88808 0.89720 0.90900 0.90863 0.91199 0.91223 0.91366
  220   0.90818 0.87327 0.84934 0.87867 0.88353 0.86900 0.90265 0.88708 0.88916
       Frequencies
Times        40      42      44      46      48       50          52
  -1420 1.28853 1.31373 1.30426 1.14866 0.81828 0.509889  0.38546463
  -1380 1.32216 1.39116 1.34248 1.16773 0.93557 0.684641  0.49159469
  -1340 1.44620 1.47937 1.36318 1.12272 0.82219 0.497446  0.37897141
  -1300 1.34600 1.30199 1.25001 1.10295 0.82969 0.493205  0.31657668
  -1260 1.28373 1.23020 1.24236 1.19763 0.98098 0.642272  0.54428408
  -1220 1.47139 1.50281 1.34983 1.15708 0.89231 0.541840  0.42677746
  -1180 1.60325 1.66921 1.56104 1.36029 1.00561 0.622954  0.41119220
  -1140 1.55170 1.53475 1.36929 1.18193 0.85135 0.476082  0.33272924
  -1100 1.43413 1.47244 1.33726 1.12773 0.89030 0.553524  0.36710422
  -1060 1.40526 1.47811 1.49495 1.28842 0.92533 0.656937  0.48245665
  -1020 1.46429 1.44374 1.42503 1.28661 1.04480 0.720020  0.47088078
  -980  1.61430 1.54415 1.40092 1.23832 0.99154 0.656917  0.35163395
  -940  1.79049 1.56567 1.42897 1.29352 0.95661 0.506502  0.28534482
  -900  1.75048 1.65618 1.41778 1.28057 1.05330 0.632396  0.28700071
  -860  1.53997 1.51297 1.39037 1.05564 0.74269 0.434187  0.21352074
  -820  1.30993 1.36174 1.38836 1.13037 0.82066 0.503766  0.31111072
  -780  1.42045 1.34369 1.25971 1.04542 0.75427 0.426011  0.24913764
  -740  1.35142 1.23689 1.13316 1.11078 0.92511 0.576893  0.38172355
  -700  1.44270 1.26448 1.14482 1.08673 0.83321 0.467696  0.35180260
  -660  1.53495 1.45725 1.39329 1.18992 0.83833 0.581073  0.43481925
  -620  1.54462 1.40110 1.30329 1.12581 0.82770 0.470555  0.24032157
  -580  1.45398 1.24602 1.13903 1.00121 0.76357 0.401518  0.17187060
  -540  1.58752 1.42627 1.28241 1.10912 0.79645 0.471997  0.23523892
  -500  1.64434 1.56902 1.37797 1.11410 0.82522 0.438095  0.16142931
  -460  1.41302 1.41256 1.30208 1.08911 0.79658 0.466267  0.20758715
  -420  1.49428 1.41138 1.24818 1.11682 0.79714 0.414869  0.25475692
  -380  1.47191 1.38937 1.20114 1.04813 0.80137 0.452218  0.26019988
  -340  1.52968 1.43861 1.25296 1.08639 0.77266 0.335408  0.13862254
  -300  1.28317 1.21311 1.10443 0.91460 0.59675 0.209581  0.02938769
  -260  1.16816 1.09328 1.05287 0.84850 0.53546 0.161333  0.01246085
  -220  1.17566 1.15701 1.07478 0.94626 0.68159 0.257450  0.06127118
  -180  1.33830 1.36905 1.28777 1.07586 0.79341 0.436388  0.21996797
  -140  1.44113 1.43920 1.32580 1.12669 0.81456 0.402588  0.20598493
  -100  1.28093 1.22131 1.18718 1.07738 0.82773 0.455517  0.20653689
  -60   1.02873 0.99975 1.01480 0.85301 0.54935 0.163040 -0.00096256
  -20   0.90834 0.90188 0.96761 0.84214 0.54277 0.163555 -0.00450432
  20    0.88510 0.79900 0.83194 0.73411 0.46591 0.094586 -0.02579319
  60    1.01546 0.98514 0.97005 0.80527 0.50820 0.147731  0.01003835
  100   0.95156 0.91547 0.92611 0.80248 0.52461 0.179987  0.01330413
  140   0.89514 0.86244 0.85912 0.77563 0.51158 0.130601  0.01681522
  180   0.94623 0.98975 0.96102 0.77409 0.49859 0.116661 -0.09952614
  220   0.94722 0.99207 0.97294 0.81065 0.51086 0.075985 -0.05661875
       Frequencies
Times            54         56          58          60         62          64
  -1420  0.33009247  0.3909832  0.43290199  0.37545256  0.2867343  0.21340355
  -1380  0.43381413  0.4562582  0.41098686  0.36930406  0.3484637  0.27521315
  -1340  0.34580228  0.3364169  0.33042673  0.32706410  0.3128936  0.21553251
  -1300  0.30370896  0.3172236  0.29082925  0.29352319  0.2914212  0.22320140
  -1260  0.51062301  0.4267956  0.31915856  0.27159167  0.2194592  0.10803587
  -1220  0.41793591  0.3279048  0.21657495  0.17819682  0.1163992 -0.02557542
  -1180  0.33889766  0.3016823  0.25156404  0.19995244  0.0982365 -0.01932842
  -1140  0.21208041  0.1199913  0.06214334  0.03330329 -0.0257997 -0.12040711
  -1100  0.30962721  0.2803404  0.20410774  0.12951253  0.0477839 -0.08319704
  -1060  0.27366865  0.2260212  0.20055393  0.10529431  0.0177152 -0.10742360
  -1020  0.36780725  0.3089175  0.16383850  0.07499156  0.0658355 -0.06761838
  -980   0.24547278  0.1991190  0.11959652  0.05743355  0.0416976 -0.03265380
  -940   0.11794983  0.0464719  0.01244063 -0.03132393 -0.0376021 -0.07597102
  -900   0.21654716  0.1987689  0.11166547  0.03424675 -0.0160705 -0.10207791
  -860   0.16587318  0.1897283  0.12081724  0.01551341 -0.0081183 -0.06628195
  -820   0.22705244  0.2081253  0.16324620  0.08416234  0.0171524 -0.02846582
  -780   0.16267348  0.1725875  0.10975855  0.00916502 -0.0233933 -0.05601791
  -740   0.28977943  0.1960299  0.12551230  0.05762544  0.0232387 -0.03271596
  -700   0.30504016  0.1823695  0.07276864  0.04617596  0.0038544 -0.08438583
  -660   0.19582528  0.1405506  0.10373441  0.05219653  0.0194848 -0.04193884
  -620   0.13743674  0.1216868  0.05526687 -0.03008464 -0.0375577 -0.08238897
  -580   0.08316209  0.0664203 -0.01554920 -0.12917225 -0.1222921 -0.13834005
  -540   0.08066007  0.0461424 -0.06395896 -0.18326146 -0.1590099 -0.17534811
  -500   0.07750047  0.0842064 -0.03878617 -0.14717800 -0.1277861 -0.17761692
  -460   0.10395615  0.1011687 -0.02970663 -0.15973885 -0.1464670 -0.15017362
  -420   0.18080513  0.1103329  0.02823773 -0.04463636 -0.0586154 -0.06869839
  -380   0.16336314  0.1075047  0.05791778  0.01084407 -0.0106062 -0.06130921
  -340   0.10864744  0.1122824  0.03237661 -0.05354329 -0.0635541 -0.11420673
  -300   0.01770855  0.0579769  0.00112913 -0.09150568 -0.1074243 -0.15459469
  -260  -0.06007067 -0.0507988 -0.09384848 -0.18064695 -0.1743441 -0.17635820
  -220   0.01715521 -0.0037286 -0.05850545 -0.11550802 -0.1056769 -0.13351494
  -180   0.15140636  0.1130100 -0.00079224 -0.07920069 -0.0495674 -0.07021352
  -140   0.17940977  0.1716402  0.06896202 -0.01694012 -0.0119834 -0.02640680
  -100   0.12606536  0.1413332  0.10670314  0.05741756  0.0787855  0.05757034
  -60    0.01745995  0.0802867  0.11350015  0.10860443  0.1208862  0.09018063
  -20    0.00259216  0.0608532  0.03593041  0.00037003  0.0127173 -0.00658577
  20     0.00025052  0.0450853  0.04468491  0.01231523  0.0038322  0.00042268
  60    -0.01825001 -0.0041336 -0.01700106 -0.02587104 -0.0079554 -0.02696623
  100   -0.04309381 -0.0198808 -0.05927111 -0.09555938 -0.0740755 -0.09841051
  140   -0.02399985 -0.0305552 -0.06919576 -0.09475183 -0.0864481 -0.11742347
  180   -0.14195577 -0.0861306 -0.08912452 -0.11522019 -0.0928898 -0.10762562
  220   -0.03282108 -0.0148354 -0.03049396 -0.02669457 -0.0164926 -0.02123981
       Frequencies
Times          66         68         70          72        74       76       78
  -1420  0.146141  0.1350435  0.0113618  1.7227e-01  0.692092 1.140484 1.101634
  -1380  0.175056  0.1420275 -0.0032000  6.7827e-02  0.517995 1.079940 1.199948
  -1340  0.145549  0.1163282 -0.0175701  1.9810e-01  0.737129 1.217592 1.302373
  -1300  0.166585  0.1441269  0.0098515  1.1538e-01  0.596294 1.071449 1.071777
  -1260 -0.012015 -0.0555885 -0.2282648 -1.1803e-01  0.283708 0.617563 0.569766
  -1220 -0.143372 -0.1779920 -0.3463819 -2.3399e-01  0.101307 0.375537 0.416210
  -1180 -0.096086 -0.1308782 -0.3578893 -2.6719e-01  0.120307 0.424361 0.374085
  -1140 -0.189520 -0.1939309 -0.4134201 -3.9608e-01 -0.093267 0.268710 0.446230
  -1100 -0.157755 -0.1876582 -0.3987118 -3.4839e-01 -0.086606 0.170195 0.271953
  -1060 -0.266515 -0.2909607 -0.4533409 -3.6820e-01 -0.097841 0.220843 0.316689
  -1020 -0.224859 -0.2444553 -0.4362095 -4.2498e-01 -0.175437 0.117664 0.158010
  -980  -0.142534 -0.1865013 -0.4426450 -4.9574e-01 -0.252633 0.111625 0.221899
  -940  -0.168229 -0.2104610 -0.4262687 -3.8171e-01 -0.121697 0.073355 0.049319
  -900  -0.200550 -0.1981555 -0.3690247 -3.2876e-01 -0.028386 0.306412 0.369256
  -860  -0.134178 -0.1449489 -0.3041843 -2.4031e-01  0.060164 0.379663 0.391477
  -820  -0.079251 -0.0943645 -0.2822290 -2.0368e-01  0.204916 0.554687 0.502940
  -780  -0.132422 -0.1339117 -0.2955284 -2.3039e-01  0.099501 0.438114 0.508618
  -740  -0.103957 -0.1286073 -0.3204480 -2.5478e-01  0.128541 0.455006 0.444631
  -700  -0.150325 -0.1448889 -0.3511719 -3.0303e-01  0.077030 0.426274 0.444370
  -660  -0.118357 -0.1098663 -0.2947733 -2.2337e-01  0.081205 0.368391 0.406486
  -620  -0.171899 -0.1799887 -0.3738148 -3.3313e-01 -0.021067 0.332154 0.390726
  -580  -0.221859 -0.2076760 -0.3933920 -3.7104e-01 -0.050810 0.347701 0.461141
  -540  -0.258345 -0.2468804 -0.4421491 -4.1554e-01 -0.115950 0.234327 0.295577
  -500  -0.271783 -0.2579433 -0.4507036 -4.0504e-01 -0.062257 0.247542 0.242032
  -460  -0.232933 -0.2472917 -0.4176353 -3.7914e-01 -0.147617 0.142181 0.259521
  -420  -0.130666 -0.1791917 -0.3729357 -3.0318e-01  0.021179 0.316069 0.345795
  -380  -0.120890 -0.1280846 -0.3263651 -2.7326e-01  0.093965 0.416228 0.384820
  -340  -0.220871 -0.2022431 -0.3181262 -1.9268e-01  0.204752 0.577290 0.573225
  -300  -0.225203 -0.1916600 -0.3487713 -2.6387e-01  0.083269 0.369677 0.425705
  -260  -0.225415 -0.2178563 -0.3879708 -3.2604e-01 -0.016305 0.298818 0.342989
  -220  -0.204670 -0.2167337 -0.4124170 -3.6112e-01  0.019373 0.382981 0.357868
  -180  -0.155487 -0.1539895 -0.3230177 -2.7029e-01  0.112543 0.504996 0.596653
  -140  -0.105360 -0.1239285 -0.2821050 -1.9552e-01  0.188239 0.640077 0.789953
  -100  -0.011150 -0.0028018 -0.1061016  7.4795e-02  0.543563 0.982023 1.069656
  -60    0.062934  0.0654524 -0.0462203  1.8078e-01  0.810174 1.332700 1.295357
  -20   -0.060924 -0.0234109 -0.1006015  1.0415e-01  0.674640 1.275296 1.408387
  20    -0.014750  0.0093923 -0.0613005  2.1874e-01  0.860888 1.402274 1.441246
  60    -0.041830 -0.0094344 -0.1434302 -4.9775e-05  0.532632 1.172774 1.440201
  100   -0.145384 -0.1230458 -0.2413050 -2.7044e-02  0.502912 0.977449 1.148490
  140   -0.176532 -0.1836992 -0.3519947 -2.0318e-01  0.320535 0.857736 1.060944
  180   -0.141722 -0.0774487 -0.1448841  1.2206e-01  0.718833 1.249762 1.381794
  220   -0.018588  0.0271649 -0.0682207  1.9442e-01  0.926661 1.629560 1.779030
       Frequencies
Times         80      82      84      86      88      90      92      94
  -1420 0.995478 1.01271 1.01946 0.98066 0.88797 0.76409 0.70003 0.72308
  -1380 1.202020 1.16564 1.07661 1.03380 1.02012 0.94577 0.86041 0.88053
  -1340 1.306536 1.22324 1.09985 1.08546 1.04476 0.93036 0.86122 0.85051
  -1300 0.989426 0.96348 0.97618 0.92900 0.86945 0.83453 0.82431 0.84372
  -1260 0.485419 0.55424 0.63891 0.64060 0.65330 0.68602 0.72934 0.80217
  -1220 0.378205 0.46496 0.57752 0.61071 0.60137 0.59973 0.60673 0.65945
  -1180 0.278151 0.35394 0.49790 0.56787 0.57104 0.53666 0.49603 0.54904
  -1140 0.464322 0.46290 0.53136 0.61729 0.63982 0.58551 0.48838 0.51575
  -1100 0.312494 0.41672 0.53630 0.62537 0.64924 0.61574 0.55662 0.61553
  -1060 0.294336 0.38504 0.54434 0.60775 0.60703 0.61772 0.60944 0.64747
  -1020 0.132859 0.27203 0.46918 0.59464 0.62885 0.61750 0.62766 0.73682
  -980  0.227172 0.31748 0.43249 0.49664 0.53092 0.55742 0.54794 0.60138
  -940  0.072335 0.21312 0.31636 0.36497 0.39778 0.39747 0.37063 0.49400
  -900  0.344139 0.35854 0.38133 0.41643 0.44605 0.41868 0.36496 0.48802
  -860  0.301150 0.39462 0.51905 0.63390 0.66933 0.60223 0.54713 0.63733
  -820  0.393388 0.43763 0.57065 0.68212 0.72351 0.63945 0.58426 0.67732
  -780  0.502573 0.56262 0.64531 0.67569 0.68091 0.66044 0.58258 0.55525
  -740  0.415764 0.47371 0.52554 0.57263 0.59430 0.54747 0.46070 0.53186
  -700  0.367172 0.38741 0.43898 0.48039 0.49647 0.47685 0.50462 0.60584
  -660  0.381525 0.42115 0.48910 0.51462 0.50242 0.47771 0.47463 0.59652
  -620  0.365858 0.39736 0.49388 0.54379 0.51279 0.49469 0.49281 0.56642
  -580  0.464668 0.52963 0.55330 0.55803 0.51479 0.45564 0.42125 0.54323
  -540  0.283892 0.41089 0.49296 0.51973 0.48407 0.40305 0.34519 0.46316
  -500  0.215759 0.35476 0.42299 0.46549 0.47687 0.45122 0.40935 0.49796
  -460  0.249134 0.24889 0.30769 0.37664 0.37651 0.32621 0.28150 0.40873
  -420  0.318546 0.35514 0.44848 0.51635 0.52703 0.50307 0.46470 0.53428
  -380  0.344485 0.40975 0.50626 0.57412 0.57987 0.57250 0.48761 0.53971
  -340  0.486525 0.52997 0.60076 0.63372 0.58481 0.48568 0.39366 0.47093
  -300  0.454949 0.52716 0.61346 0.65974 0.61835 0.56034 0.57089 0.64641
  -260  0.352474 0.46904 0.63211 0.73092 0.73333 0.70267 0.69908 0.76520
  -220  0.347632 0.49719 0.65680 0.71195 0.72296 0.73140 0.75847 0.78684
  -180  0.660177 0.74659 0.71366 0.71159 0.72967 0.71767 0.71988 0.81579
  -140  0.791461 0.78006 0.75491 0.79356 0.82161 0.79551 0.72654 0.71920
  -100  1.006995 0.92256 0.80836 0.79988 0.77017 0.67533 0.66892 0.73102
  -60   1.202228 1.06379 0.95827 0.96915 0.99454 0.96373 0.92809 0.93753
  -20   1.441383 1.47896 1.43050 1.37710 1.31232 1.29033 1.32668 1.24927
  20    1.445914 1.36073 1.22323 1.22251 1.27093 1.23811 1.20510 1.17353
  60    1.507060 1.49478 1.50772 1.59543 1.60565 1.51757 1.49686 1.45840
  100   1.300622 1.49101 1.62135 1.70253 1.76788 1.83829 2.04280 2.04502
  140   1.316566 1.59039 1.71256 1.77218 1.92399 2.05233 2.24555 2.25731
  180   1.503947 1.66351 1.69179 1.73763 1.91885 2.05719 2.16545 2.10326
  220   1.925919 2.11246 2.10869 2.09675 2.22459 2.31249 2.37297 2.09610
       Frequencies
Times        96      98     100     102     104     106     108     110     112
  -1420 0.71839 0.73307 0.80083 0.86162 0.84727 0.84978 0.87219 0.88614 0.88807
  -1380 0.91097 0.85897 0.76835 0.71553 0.70936 0.76449 0.78340 0.76768 0.72869
  -1340 0.81899 0.82642 0.85605 0.89158 0.90834 0.91390 0.89052 0.84283 0.79695
  -1300 0.87922 0.93110 0.93970 0.93534 0.94937 0.95721 0.91396 0.85152 0.80031
  -1260 0.81767 0.82304 0.87162 0.90353 0.91384 0.91253 0.92405 0.92148 0.89825
  -1220 0.67472 0.73181 0.80819 0.82926 0.82241 0.82013 0.78604 0.74252 0.68460
  -1180 0.53310 0.49038 0.55847 0.60701 0.59881 0.62494 0.62908 0.62358 0.57769
  -1140 0.50258 0.52213 0.61851 0.68091 0.66480 0.64561 0.61859 0.60174 0.57278
  -1100 0.65487 0.68028 0.69404 0.65846 0.60127 0.63113 0.65453 0.61710 0.55305
  -1060 0.66708 0.71490 0.77701 0.78287 0.76709 0.75977 0.74118 0.70718 0.64810
  -1020 0.80508 0.83901 0.83107 0.82225 0.78925 0.77985 0.77636 0.74661 0.68310
  -980  0.63246 0.66971 0.73516 0.78043 0.81160 0.82604 0.80666 0.77921 0.73314
  -940  0.57023 0.59066 0.63720 0.66869 0.67880 0.69419 0.73042 0.74781 0.73013
  -900  0.55474 0.58067 0.64064 0.68566 0.66726 0.66609 0.67865 0.66891 0.64544
  -860  0.66567 0.69511 0.77674 0.80596 0.78973 0.78255 0.73768 0.69561 0.63109
  -820  0.75168 0.80160 0.79829 0.70929 0.64399 0.69080 0.69568 0.63055 0.58816
  -780  0.53570 0.55873 0.60254 0.59379 0.56120 0.60835 0.64037 0.65129 0.65545
  -740  0.59866 0.62209 0.65317 0.65697 0.64882 0.70189 0.77165 0.82242 0.81917
  -700  0.58039 0.56521 0.62092 0.64163 0.65877 0.74717 0.79474 0.78343 0.76004
  -660  0.62371 0.60127 0.61838 0.66729 0.70945 0.78897 0.79586 0.76480 0.70670
  -620  0.53229 0.49241 0.52822 0.55569 0.55285 0.61962 0.65790 0.63828 0.58018
  -580  0.56899 0.55086 0.57618 0.58927 0.57897 0.60583 0.63584 0.66723 0.65290
  -540  0.52806 0.58279 0.66022 0.65561 0.62454 0.66742 0.67959 0.67463 0.66285
  -500  0.56174 0.60491 0.65460 0.63452 0.62859 0.69373 0.70133 0.68058 0.68686
  -460  0.47936 0.57173 0.68846 0.73490 0.75401 0.81353 0.84776 0.83462 0.80546
  -420  0.57049 0.64934 0.76184 0.83076 0.88087 0.91656 0.94189 0.94357 0.89571
  -380  0.60643 0.68958 0.75113 0.76445 0.77404 0.81972 0.87232 0.87275 0.83358
  -340  0.50672 0.53449 0.59674 0.67249 0.72577 0.77315 0.81894 0.82439 0.73442
  -300  0.62598 0.61656 0.63542 0.59307 0.56222 0.62677 0.64889 0.61350 0.56138
  -260  0.72688 0.70325 0.68065 0.66919 0.64646 0.66211 0.65144 0.63665 0.61807
  -220  0.74135 0.70923 0.71433 0.71268 0.67812 0.68447 0.70133 0.68236 0.61165
  -180  0.83483 0.78739 0.73650 0.70612 0.70395 0.78063 0.80249 0.75866 0.64810
  -140  0.67417 0.65073 0.63413 0.60284 0.56608 0.62737 0.70438 0.76235 0.77781
  -100  0.65295 0.59106 0.62422 0.66159 0.64283 0.70675 0.80742 0.83352 0.81362
  -60   0.99801 1.05741 1.10256 1.10732 1.08589 1.03352 0.97810 0.94737 0.95061
  -20   1.19388 1.24726 1.27761 1.28047 1.26972 1.18714 1.18455 1.24891 1.27441
  20    1.18978 1.29002 1.39412 1.40619 1.38229 1.31414 1.27043 1.27172 1.32480
  60    1.39227 1.34664 1.34604 1.37827 1.41396 1.36011 1.31427 1.32344 1.36258
  100   2.05860 2.06893 1.86104 1.61822 1.56800 1.53711 1.47375 1.37337 1.45653
  140   2.32683 2.34359 2.24731 2.18125 2.14376 1.90944 1.78347 1.74858 1.71513
  180   2.18021 2.27636 2.29192 2.23135 2.19628 2.02237 1.86549 1.74474 1.66278
  220   1.94643 1.98269 2.03167 2.00335 2.00357 1.93414 1.87988 1.82330 1.79179
       Frequencies
Times       114     116     118     120     122     124     126     128     130
  -1420 0.88300 0.89199 0.90357 0.90462 0.84667 0.81946 0.78578 0.71412 0.68299
  -1380 0.70422 0.71054 0.72002 0.71148 0.67389 0.64255 0.61292 0.58835 0.60945
  -1340 0.78775 0.80494 0.79518 0.76176 0.68726 0.60124 0.56861 0.57220 0.58297
  -1300 0.79482 0.78144 0.73824 0.72983 0.69134 0.60794 0.53554 0.54229 0.60442
  -1260 0.83472 0.77914 0.72794 0.70011 0.65739 0.60494 0.57969 0.57075 0.56796
  -1220 0.64039 0.64136 0.66472 0.68384 0.62114 0.55385 0.51854 0.51179 0.53618
  -1180 0.57501 0.61981 0.64429 0.66490 0.62134 0.53635 0.48869 0.51879 0.56911
  -1140 0.58598 0.62872 0.63026 0.61962 0.56696 0.51420 0.49461 0.49530 0.51993
  -1100 0.55190 0.57126 0.55639 0.59788 0.61333 0.58933 0.54687 0.52819 0.51746
  -1060 0.63016 0.67014 0.67712 0.67896 0.63899 0.60013 0.58468 0.59159 0.60045
  -1020 0.68879 0.74162 0.76782 0.78637 0.77287 0.74346 0.69275 0.67140 0.63867
  -980  0.69721 0.70985 0.70902 0.69707 0.65583 0.62875 0.60895 0.57314 0.55886
  -940  0.73049 0.75742 0.74866 0.73299 0.68054 0.63120 0.62020 0.63756 0.63814
  -900  0.67627 0.73156 0.76601 0.79155 0.74409 0.65508 0.59482 0.58296 0.60256
  -860  0.66561 0.75403 0.79238 0.77690 0.71978 0.68291 0.65977 0.65277 0.65395
  -820  0.61449 0.64371 0.64115 0.65709 0.64911 0.62181 0.56658 0.54887 0.56858
  -780  0.66852 0.71232 0.71810 0.69999 0.64062 0.56410 0.50045 0.49282 0.52496
  -740  0.79482 0.79977 0.76339 0.70928 0.66282 0.60817 0.55068 0.54554 0.56301
  -700  0.73979 0.73225 0.73108 0.74961 0.74164 0.68473 0.59347 0.50897 0.49689
  -660  0.67280 0.70611 0.72218 0.73835 0.69086 0.61842 0.58840 0.57502 0.58773
  -620  0.57365 0.63182 0.67578 0.73329 0.72881 0.64696 0.53867 0.50410 0.56010
  -580  0.63555 0.68652 0.73254 0.74455 0.72338 0.71279 0.69664 0.69225 0.67602
  -540  0.67906 0.69060 0.68440 0.68593 0.66995 0.64673 0.60717 0.57656 0.57820
  -500  0.69808 0.69709 0.69424 0.67949 0.63220 0.54810 0.51169 0.55289 0.58208
  -460  0.82679 0.84343 0.77876 0.71685 0.66873 0.63600 0.61368 0.57621 0.51614
  -420  0.81979 0.82511 0.82294 0.80233 0.76391 0.71390 0.65893 0.63799 0.61616
  -380  0.78242 0.76954 0.78790 0.78351 0.72718 0.61409 0.53859 0.53546 0.54527
  -340  0.67466 0.72048 0.74226 0.71839 0.64850 0.55843 0.51685 0.52144 0.53724
  -300  0.56293 0.65009 0.69773 0.74479 0.72243 0.64042 0.58434 0.62663 0.66074
  -260  0.61461 0.65354 0.69959 0.74359 0.71381 0.68165 0.69149 0.71609 0.72634
  -220  0.61926 0.68870 0.72317 0.74127 0.72263 0.66872 0.62527 0.63483 0.65642
  -180  0.64150 0.68922 0.69854 0.70999 0.67721 0.59690 0.52506 0.49000 0.50192
  -140  0.74914 0.73921 0.73568 0.72799 0.63777 0.53864 0.50138 0.48376 0.47862
  -100  0.79352 0.81976 0.82888 0.81204 0.76832 0.71989 0.64370 0.64602 0.69323
  -60   0.92762 0.92801 0.98111 1.01120 0.99250 0.95783 0.96971 1.01054 1.02747
  -20   1.24149 1.16905 1.08537 1.11039 1.15415 1.20246 1.26274 1.25688 1.18197
  20    1.33277 1.36067 1.39215 1.34892 1.32313 1.36132 1.40515 1.45588 1.44735
  60    1.40199 1.37561 1.35046 1.31550 1.38586 1.49015 1.49352 1.43589 1.39747
  100   1.48448 1.43691 1.41508 1.42923 1.51539 1.65279 1.74393 1.73572 1.69586
  140   1.71785 1.58039 1.49076 1.44245 1.47921 1.49196 1.48304 1.56961 1.71396
  180   1.56665 1.51931 1.55916 1.49547 1.39631 1.38939 1.43365 1.44409 1.41963
  220   1.69418 1.60831 1.52167 1.38872 1.37126 1.30472 1.19931 1.14716 1.16466
       Frequencies
Times       132     134     136     138     140     142     144     146     148
  -1420 0.68690 0.69015 0.74180 0.76070 0.78186 0.82975 0.83690 0.83661 0.87497
  -1380 0.56844 0.49973 0.57287 0.60584 0.62606 0.73731 0.84096 0.88523 0.92770
  -1340 0.58793 0.59683 0.64368 0.62222 0.59666 0.63849 0.70248 0.74066 0.75728
  -1300 0.62265 0.61287 0.68053 0.69965 0.68708 0.71278 0.70685 0.66385 0.58504
  -1260 0.53545 0.49256 0.59784 0.63817 0.64527 0.69766 0.70198 0.64600 0.52120
  -1220 0.56520 0.52768 0.54479 0.56085 0.59390 0.61081 0.56350 0.47171 0.35289
  -1180 0.54012 0.42208 0.43291 0.41077 0.40521 0.45851 0.42178 0.29754 0.17023
  -1140 0.48216 0.33848 0.31648 0.32111 0.30905 0.37843 0.39275 0.33830 0.22915
  -1100 0.43506 0.26204 0.29228 0.30963 0.30003 0.37667 0.36564 0.24540 0.13382
  -1060 0.53312 0.37202 0.38551 0.40982 0.38080 0.40385 0.39417 0.32139 0.23604
  -1020 0.55921 0.44274 0.48796 0.48863 0.43545 0.44556 0.40432 0.28627 0.16995
  -980  0.54246 0.48491 0.53169 0.53894 0.53161 0.56656 0.53061 0.40078 0.25840
  -940  0.54906 0.39182 0.45022 0.51139 0.52630 0.58245 0.58726 0.52996 0.45877
  -900  0.58925 0.55369 0.62248 0.63455 0.59072 0.61562 0.65244 0.63813 0.53329
  -860  0.61595 0.56013 0.59274 0.58520 0.56864 0.62485 0.63020 0.55040 0.43430
  -820  0.55027 0.48394 0.52203 0.52447 0.52396 0.58648 0.58716 0.51599 0.41490
  -780  0.46887 0.31551 0.38452 0.42343 0.43821 0.50836 0.52757 0.43014 0.30480
  -740  0.47678 0.32207 0.41559 0.47544 0.47164 0.50944 0.50797 0.43906 0.36132
  -700  0.49059 0.44639 0.51526 0.54574 0.54328 0.56960 0.55041 0.49050 0.42699
  -660  0.53891 0.44238 0.49118 0.51309 0.51738 0.57647 0.57518 0.51305 0.42769
  -620  0.56286 0.47628 0.55478 0.58137 0.55824 0.57971 0.59183 0.56438 0.45244
  -580  0.60489 0.50690 0.53369 0.53553 0.53320 0.60924 0.62462 0.56238 0.48872
  -540  0.54236 0.44967 0.49295 0.51256 0.53967 0.63603 0.68969 0.68229 0.62947
  -500  0.52561 0.42792 0.46965 0.49342 0.53001 0.60012 0.57376 0.48252 0.37553
  -460  0.42481 0.33653 0.43035 0.45693 0.45901 0.53653 0.56198 0.48029 0.31422
  -420  0.52246 0.37433 0.41004 0.42758 0.41486 0.44879 0.43914 0.37365 0.32462
  -380  0.48105 0.38721 0.46931 0.49086 0.47154 0.50561 0.49102 0.40994 0.30620
  -340  0.50531 0.45635 0.54923 0.59063 0.59390 0.63211 0.62736 0.55498 0.44161
  -300  0.61240 0.56766 0.64035 0.65391 0.63805 0.67725 0.67254 0.62404 0.52542
  -260  0.69401 0.65844 0.69751 0.69316 0.70396 0.74908 0.75497 0.71036 0.60739
  -220  0.64985 0.64179 0.69796 0.71773 0.74853 0.80188 0.79649 0.74406 0.68613
  -180  0.49556 0.46303 0.54035 0.55787 0.58976 0.69177 0.71812 0.64471 0.54595
  -140  0.43689 0.36910 0.46310 0.51065 0.53171 0.56862 0.54462 0.49990 0.46369
  -100  0.66396 0.55624 0.61271 0.65412 0.65302 0.69177 0.73781 0.77037 0.72283
  -60   1.01558 1.03575 1.08809 1.08626 1.06427 1.01522 0.99527 1.03920 1.03316
  -20   1.15455 1.21961 1.18077 1.16337 1.20032 1.18794 1.15688 1.19152 1.31944
  20    1.42374 1.48671 1.37423 1.20443 1.11882 1.06900 1.05069 1.03920 1.04947
  60    1.39969 1.42728 1.32928 1.23070 1.09844 0.96262 0.94187 0.93949 0.97987
  100   1.73791 1.84312 1.67324 1.54638 1.45811 1.28352 1.16937 1.17896 1.37330
  140   1.78755 1.80703 1.59932 1.52064 1.54641 1.53857 1.53606 1.64720 1.85137
  180   1.49642 1.75696 1.80565 1.80345 1.84335 1.82169 1.85473 2.02208 2.25183
  220   1.24763 1.45815 1.58589 1.67507 1.74954 1.70256 1.71169 1.85695 2.04204
       Frequencies
Times       150     152     154     156     158     160     162     164     166
  -1420 0.90651 0.89086 0.90903 0.95912 0.98014 1.02330 1.08027 1.05476 0.97728
  -1380 0.96775 0.96915 0.94504 0.95808 0.97673 0.98578 0.95779 0.94023 0.95038
  -1340 0.73454 0.73479 0.81868 0.88486 0.87341 0.80514 0.71936 0.67862 0.68431
  -1300 0.49301 0.41959 0.49635 0.56877 0.55196 0.49125 0.49092 0.51216 0.54466
  -1260 0.41716 0.39620 0.43720 0.46460 0.43446 0.39938 0.43428 0.47837 0.55661
  -1220 0.26011 0.22098 0.29301 0.36405 0.35482 0.34871 0.39090 0.46290 0.59610
  -1180 0.15615 0.16692 0.22614 0.30269 0.34764 0.36070 0.40031 0.46254 0.56536
  -1140 0.19400 0.17963 0.22666 0.31094 0.36271 0.36031 0.41777 0.53048 0.65899
  -1100 0.15631 0.20522 0.28392 0.35322 0.37222 0.38255 0.46366 0.55662 0.64068
  -1060 0.18222 0.15319 0.19511 0.25594 0.27679 0.27812 0.33792 0.41630 0.50072
  -1020 0.15128 0.14658 0.17642 0.21726 0.22207 0.21932 0.29914 0.40101 0.51282
  -980  0.22996 0.24453 0.28941 0.33002 0.32020 0.27831 0.31277 0.43569 0.58097
  -940  0.40868 0.32927 0.28084 0.28498 0.28898 0.28237 0.33676 0.42644 0.52508
  -900  0.36847 0.25877 0.24775 0.25181 0.25203 0.25974 0.34694 0.40439 0.48081
  -860  0.34131 0.26673 0.25958 0.27983 0.25006 0.21835 0.29357 0.39176 0.46760
  -820  0.35198 0.30910 0.32027 0.35185 0.34854 0.36592 0.45579 0.54151 0.58368
  -780  0.27331 0.28012 0.31650 0.35202 0.36271 0.34484 0.40069 0.49864 0.54928
  -740  0.35717 0.34197 0.33124 0.34961 0.35051 0.36457 0.45655 0.52763 0.59928
  -700  0.39125 0.36146 0.39845 0.43177 0.41778 0.42046 0.48669 0.56036 0.64880
  -660  0.39721 0.39332 0.41045 0.41493 0.38406 0.36302 0.43198 0.51020 0.58097
  -620  0.35481 0.33723 0.39982 0.46753 0.49635 0.51465 0.54659 0.54737 0.59275
  -580  0.46050 0.41925 0.41680 0.46151 0.52936 0.58679 0.64296 0.67738 0.71185
  -540  0.58205 0.54177 0.52893 0.51703 0.50478 0.51387 0.53814 0.53190 0.53018
  -500  0.31100 0.24064 0.21534 0.26556 0.28880 0.27734 0.30278 0.35690 0.43862
  -460  0.23954 0.21793 0.21208 0.20781 0.18153 0.15724 0.22081 0.28879 0.37652
  -420  0.31901 0.29944 0.27021 0.25164 0.25634 0.26883 0.29357 0.34926 0.44180
  -380  0.27503 0.25775 0.27072 0.34291 0.39285 0.38139 0.37132 0.41328 0.47986
  -340  0.38292 0.35926 0.36348 0.39757 0.40235 0.36205 0.35442 0.40474 0.49196
  -300  0.43804 0.38722 0.42040 0.48282 0.50514 0.48390 0.48996 0.51269 0.56743
  -260  0.53258 0.53736 0.59459 0.61621 0.60057 0.59259 0.61224 0.60500 0.62125
  -220  0.64990 0.61142 0.57899 0.56103 0.54209 0.52722 0.55081 0.57049 0.62699
  -180  0.48814 0.45636 0.47680 0.51617 0.50693 0.45411 0.48381 0.53226 0.60278
  -140  0.41747 0.37688 0.38062 0.40633 0.40128 0.38778 0.45099 0.52977 0.62810
  -100  0.62854 0.55448 0.53904 0.53198 0.59035 0.69509 0.74835 0.72753 0.71122
  -60   0.98848 1.06558 1.15849 1.14767 1.11593 1.14108 1.15187 1.12270 1.06948
  -20   1.36649 1.38213 1.29805 1.28741 1.37568 1.46117 1.42370 1.36012 1.34048
  20    1.06810 1.15980 1.29257 1.36562 1.45820 1.50488 1.44866 1.44726 1.51292
  60    1.03669 1.08964 1.15661 1.22313 1.33317 1.42848 1.45615 1.51200 1.57789
  100   1.54363 1.66480 1.63393 1.58099 1.65300 1.79092 1.77847 1.71118 1.67167
  140   1.93404 1.96559 1.95917 1.93800 1.89212 1.84991 1.80016 1.65943 1.44175
  180   2.31330 2.25791 2.17468 2.11487 2.13249 2.11043 1.92129 1.74835 1.50878
  220   2.10192 2.07100 1.91408 1.69461 1.53371 1.51455 1.50855 1.46416 1.37472
       Frequencies
Times       168     170     172     174     176     178     180     182     184
  -1420 0.90804 0.83723 0.81528 0.83798 0.82112 0.76012 0.71021 0.65056 0.58110
  -1380 0.94870 0.93830 0.93764 0.92802 0.88241 0.81485 0.77750 0.81167 0.82053
  -1340 0.70842 0.72577 0.77144 0.81287 0.80585 0.79190 0.78639 0.79750 0.82296
  -1300 0.57018 0.61698 0.68842 0.74224 0.79748 0.85781 0.85051 0.78722 0.78730
  -1260 0.59458 0.58172 0.59529 0.62810 0.66599 0.68480 0.65053 0.61126 0.62258
  -1220 0.73558 0.78638 0.80677 0.84183 0.84349 0.80759 0.80353 0.81487 0.76959
  -1180 0.63125 0.65792 0.73724 0.86342 0.90624 0.85643 0.77813 0.72529 0.69051
  -1140 0.71103 0.71758 0.73387 0.74743 0.72091 0.70794 0.71888 0.73192 0.73951
  -1100 0.68357 0.69853 0.70898 0.67429 0.61889 0.58888 0.57075 0.54407 0.55805
  -1060 0.56359 0.62045 0.68393 0.71362 0.69909 0.69225 0.71740 0.73489 0.74436
  -1020 0.57218 0.60407 0.65535 0.72400 0.74074 0.69382 0.61456 0.57835 0.60608
  -980  0.60302 0.54488 0.52656 0.56165 0.54377 0.45432 0.35914 0.31326 0.26500
  -940  0.57187 0.55921 0.51227 0.46492 0.43174 0.39292 0.30729 0.20654 0.13546
  -900  0.53873 0.54850 0.50762 0.44935 0.41738 0.42333 0.42326 0.38456 0.34190
  -860  0.48825 0.52394 0.58839 0.63145 0.62089 0.60281 0.59847 0.58978 0.55708
  -820  0.62235 0.68814 0.73933 0.74241 0.70964 0.67695 0.62810 0.57949 0.54301
  -780  0.56834 0.57952 0.60781 0.62860 0.63635 0.59477 0.50494 0.43689 0.45422
  -740  0.64981 0.67051 0.67429 0.69889 0.72892 0.75502 0.74745 0.69924 0.68032
  -700  0.70520 0.74308 0.81480 0.89137 0.93716 0.93960 0.90976 0.90628 0.94765
  -660  0.63846 0.73018 0.85638 0.97170 1.02136 1.02748 1.00287 1.00752 1.03644
  -620  0.62603 0.69460 0.81046 0.88952 0.91042 0.89978 0.82744 0.78379 0.77299
  -580  0.74018 0.72797 0.77851 0.82291 0.78002 0.72128 0.69412 0.65970 0.56848
  -540  0.53290 0.52442 0.54134 0.56098 0.53486 0.49532 0.47722 0.47071 0.45592
  -500  0.45511 0.44334 0.46041 0.49973 0.50867 0.49453 0.45267 0.39759 0.35937
  -460  0.43609 0.45436 0.46763 0.48751 0.46139 0.42666 0.42072 0.43461 0.45908
  -420  0.48810 0.47435 0.44612 0.43295 0.42883 0.41195 0.34284 0.26093 0.20775
  -380  0.48595 0.45027 0.44258 0.44149 0.41246 0.35821 0.32189 0.28607 0.23808
  -340  0.50789 0.46947 0.44082 0.43914 0.41501 0.36860 0.32845 0.34274 0.40716
  -300  0.59688 0.59132 0.57056 0.52416 0.43756 0.38096 0.37395 0.37999 0.40716
  -260  0.64260 0.65146 0.65165 0.60266 0.53395 0.49669 0.45711 0.42729 0.43773
  -220  0.68096 0.72813 0.74446 0.71898 0.66799 0.62752 0.58620 0.53973 0.48067
  -180  0.61836 0.62737 0.67558 0.71279 0.69873 0.68245 0.70936 0.74037 0.74193
  -140  0.72714 0.80291 0.87308 0.91814 0.93534 0.96157 0.96372 0.95313 0.96803
  -100  0.78115 0.88021 0.93282 0.94760 0.97389 1.02787 1.04985 1.07379 1.12692
  -60   1.00025 0.97120 0.94855 0.92501 0.88660 0.89370 0.93515 0.95039 0.95056
  -20   1.32399 1.32636 1.29315 1.21003 1.14885 1.11182 1.05281 0.97507 0.95881
  20    1.49445 1.43924 1.43189 1.44602 1.38092 1.21794 1.03863 0.99106 0.95032
  60    1.55060 1.50000 1.46256 1.46945 1.50768 1.53806 1.49974 1.43052 1.41803
  100   1.64619 1.62626 1.56308 1.50527 1.55424 1.66497 1.60872 1.45451 1.43113
  140   1.32767 1.32179 1.32526 1.32300 1.29162 1.31523 1.35902 1.40538 1.46315
  180   1.30619 1.18216 1.11186 1.05773 1.06501 1.12614 1.21766 1.27809 1.32803
  220   1.31401 1.26780 1.24337 1.24250 1.22087 1.16871 1.11122 1.03517 0.98768
       Frequencies
Times       186     188     190     192     194     196     198     200     202
  -1420 0.53511 0.59151 0.72895 0.83583 0.86096 0.86532 0.87271 0.86053 0.84851
  -1380 0.71909 0.58725 0.63963 0.76789 0.80251 0.79911 0.81364 0.81706 0.82626
  -1340 0.84943 0.80047 0.68133 0.68867 0.71332 0.67550 0.72086 0.75602 0.74728
  -1300 0.88049 0.93618 0.83602 0.70493 0.61637 0.61875 0.71838 0.77597 0.78458
  -1260 0.65006 0.61734 0.54890 0.54676 0.54490 0.53688 0.60736 0.65032 0.65138
  -1220 0.69068 0.58270 0.48325 0.43475 0.38368 0.34576 0.45148 0.50889 0.49749
  -1180 0.63307 0.55147 0.50748 0.53679 0.50307 0.37348 0.41932 0.49103 0.48777
  -1140 0.71802 0.64403 0.49114 0.37756 0.31526 0.22965 0.32252 0.40349 0.41099
  -1100 0.58263 0.50179 0.39788 0.43973 0.43438 0.36305 0.40015 0.44041 0.40911
  -1060 0.70820 0.60797 0.53791 0.56276 0.58673 0.57733 0.62870 0.62888 0.56331
  -1020 0.59113 0.51826 0.52411 0.63437 0.63631 0.58613 0.63921 0.67384 0.63602
  -980  0.19743 0.14945 0.26235 0.42583 0.47094 0.42991 0.48458 0.53837 0.55108
  -940  0.10770 0.13440 0.24882 0.38333 0.39920 0.33858 0.38778 0.42374 0.40409
  -900  0.27203 0.19857 0.21219 0.32142 0.32856 0.27922 0.39087 0.47555 0.48903
  -860  0.44379 0.29112 0.28010 0.40825 0.43216 0.40218 0.45458 0.49133 0.50470
  -820  0.48308 0.41094 0.41366 0.48957 0.50030 0.43480 0.45984 0.46900 0.45894
  -780  0.48706 0.43166 0.37083 0.43055 0.43853 0.39012 0.45922 0.50115 0.45330
  -740  0.66360 0.59037 0.53397 0.57141 0.56761 0.47720 0.50468 0.56725 0.57804
  -700  0.96199 0.87939 0.75037 0.72015 0.69254 0.58091 0.58231 0.63901 0.65326
  -660  1.02066 0.89700 0.71768 0.56695 0.51000 0.48111 0.60921 0.70928 0.75167
  -620  0.65484 0.42684 0.37872 0.47383 0.44850 0.33467 0.37942 0.44220 0.48370
  -580  0.37344 0.18182 0.15189 0.26686 0.28341 0.20845 0.29036 0.35585 0.32793
  -540  0.40583 0.34422 0.33223 0.39487 0.36042 0.25966 0.33582 0.42314 0.44828
  -500  0.35671 0.37403 0.40182 0.47409 0.48562 0.44263 0.50468 0.51306 0.49436
  -460  0.44007 0.40526 0.42774 0.47882 0.48119 0.45013 0.50684 0.54522 0.53447
  -420  0.15548 0.13724 0.16796 0.33349 0.38174 0.33891 0.43417 0.51604 0.55328
  -380  0.16504 0.16762 0.30546 0.45547 0.48784 0.45665 0.55478 0.63365 0.64260
  -340  0.43582 0.44870 0.48438 0.58453 0.61914 0.59331 0.66117 0.69618 0.63414
  -300  0.43051 0.45863 0.52862 0.64801 0.68340 0.64647 0.64973 0.63127 0.56832
  -260  0.43078 0.45012 0.51199 0.62178 0.63603 0.57961 0.60798 0.61638 0.55861
  -220  0.46104 0.49356 0.57962 0.67267 0.66872 0.60538 0.61787 0.63067 0.59433
  -180  0.67688 0.57163 0.54524 0.60945 0.62606 0.61386 0.62096 0.58244 0.54482
  -140  0.97500 0.91715 0.82306 0.78756 0.76678 0.68137 0.65684 0.70660 0.74728
  -100  1.16747 1.09261 0.91520 0.82586 0.83575 0.89174 0.93549 0.96117 1.00334
  -60   0.94394 0.92255 0.90506 0.92082 0.97398 1.09363 1.19806 1.20562 1.18982
  -20   1.01403 1.08693 1.16935 1.18340 1.20638 1.33172 1.38177 1.36908 1.34496
  20    0.89111 0.86349 0.94309 1.07218 1.16843 1.30073 1.31095 1.28422 1.30265
  60    1.45365 1.44012 1.37842 1.26052 1.24600 1.34737 1.35888 1.30357 1.24624
  100   1.54099 1.58322 1.55960 1.49976 1.44821 1.48109 1.52805 1.61799 1.71887
  140   1.53462 1.60195 1.61060 1.54803 1.58200 1.64482 1.49094 1.35896 1.36847
  180   1.41994 1.50400 1.57453 1.62908 1.72438 1.82747 1.63351 1.46168 1.39605
  220   1.02438 1.18261 1.28544 1.35942 1.39142 1.40771 1.32579 1.27410 1.27570
       Frequencies
Times       204     206     208     210     212     214     216     218     220
  -1420 0.87466 0.88872 0.89076 0.89074 0.84703 0.74826 0.65911 0.58931 0.60355
  -1380 0.84369 0.82424 0.79976 0.76587 0.72670 0.68363 0.65313 0.61680 0.63435
  -1340 0.73913 0.72563 0.71494 0.69970 0.64680 0.56294 0.51377 0.48947 0.49722
  -1300 0.77102 0.71154 0.65232 0.59160 0.54016 0.51150 0.52936 0.52275 0.51375
  -1260 0.67075 0.64205 0.57859 0.49655 0.45103 0.45247 0.46864 0.42762 0.41870
  -1220 0.53001 0.53092 0.50364 0.45275 0.43670 0.37960 0.34487 0.30789 0.31576
  -1180 0.50640 0.47802 0.45305 0.42231 0.40424 0.41389 0.44110 0.42943 0.46942
  -1140 0.45182 0.47958 0.50888 0.53227 0.55512 0.58207 0.63488 0.63525 0.62721
  -1100 0.41195 0.40633 0.43516 0.50276 0.59714 0.68132 0.73576 0.74376 0.77749
  -1060 0.52663 0.49586 0.51073 0.53569 0.60096 0.65329 0.65446 0.60378 0.62646
  -1020 0.58581 0.52529 0.50610 0.49934 0.51342 0.54019 0.59639 0.57267 0.54343
  -980  0.59164 0.58602 0.55361 0.48009 0.46663 0.46764 0.45902 0.38132 0.36273
  -940  0.41655 0.41666 0.46570 0.50525 0.50896 0.49237 0.47859 0.38458 0.38752
  -900  0.52633 0.52842 0.54744 0.57980 0.57836 0.52931 0.50049 0.46452 0.45702
  -860  0.55975 0.57788 0.59278 0.59906 0.58600 0.56921 0.57980 0.53252 0.51300
  -820  0.51468 0.53217 0.54775 0.57234 0.59873 0.62724 0.65081 0.59401 0.54531
  -780  0.41778 0.40759 0.45983 0.50431 0.52647 0.53359 0.52107 0.45330 0.42622
  -740  0.54932 0.47833 0.47587 0.52420 0.54080 0.55140 0.54795 0.46994 0.42659
  -700  0.64959 0.60699 0.60759 0.59471 0.55671 0.50820 0.47229 0.39434 0.36310
  -660  0.76366 0.72344 0.70044 0.69038 0.65157 0.59328 0.55226 0.48332 0.44312
  -620  0.54932 0.53593 0.50117 0.49282 0.52806 0.55634 0.54297 0.46922 0.43974
  -580  0.37454 0.38786 0.42159 0.44405 0.46599 0.46797 0.48390 0.44245 0.39654
  -540  0.48677 0.47583 0.45983 0.44188 0.43416 0.43401 0.43712 0.35962 0.31238
  -500  0.51682 0.48084 0.43547 0.42076 0.43893 0.46335 0.48921 0.44824 0.43073
  -460  0.52479 0.46925 0.44595 0.44933 0.45644 0.46632 0.50514 0.49743 0.47543
  -420  0.58459 0.52748 0.46600 0.44032 0.45421 0.47127 0.49054 0.47609 0.50098
  -380  0.65818 0.65645 0.64769 0.61366 0.58664 0.59427 0.67437 0.67467 0.63435
  -340  0.60483 0.61763 0.63720 0.63261 0.62388 0.60746 0.62692 0.62114 0.63585
  -300  0.56834 0.57976 0.59648 0.60651 0.62197 0.63351 0.63156 0.60848 0.62195
  -260  0.54595 0.53843 0.57890 0.60869 0.61942 0.61141 0.61398 0.59220 0.57612
  -220  0.57999 0.55377 0.56379 0.58601 0.58313 0.57811 0.58445 0.54518 0.52127
  -180  0.56987 0.56129 0.55299 0.57048 0.61210 0.64373 0.64052 0.56182 0.54907
  -140  0.76059 0.72344 0.72666 0.78481 0.84671 0.90885 0.92987 0.88736 0.85301
  -100  1.00989 1.00455 1.02093 1.03953 1.06062 1.11989 1.14257 1.08414 0.98563
  -60   1.17792 1.22461 1.30688 1.35171 1.30892 1.20266 1.09379 1.06279 1.05175
  -20   1.26899 1.24840 1.16745 1.06252 1.01033 1.04866 1.09180 1.10982 1.11223
  20    1.31529 1.31789 1.25321 1.17186 1.15039 1.20365 1.20495 1.14309 1.02545
  60    1.21686 1.32322 1.37443 1.39955 1.38245 1.37710 1.34598 1.37315 1.44360
  100   1.66822 1.56801 1.48425 1.48529 1.47699 1.43843 1.38115 1.34276 1.33652
  140   1.41955 1.46596 1.46944 1.48497 1.49768 1.45063 1.35726 1.34023 1.31286
  180   1.27451 1.16545 1.16036 1.19267 1.16535 1.08593 1.05032 1.11126 1.16145
  220   1.21533 1.16826 1.08972 1.01437 0.96863 0.97579 1.01581 1.02662 1.02958
       Frequencies
Times       222     224     226     228     230     232     234     236     238
  -1420 0.68949 0.73131 0.74258 0.75127 0.78879 0.80512 0.83392 0.86026 0.79578
  -1380 0.70223 0.73269 0.72992 0.70679 0.71589 0.72576 0.73782 0.73609 0.70967
  -1340 0.54732 0.55071 0.56619 0.60489 0.65012 0.67034 0.73115 0.76485 0.78555
  -1300 0.57521 0.59153 0.58144 0.59437 0.68260 0.72408 0.74049 0.77748 0.80345
  -1260 0.49431 0.51819 0.50665 0.49045 0.52848 0.52592 0.54874 0.60364 0.61931
  -1220 0.39689 0.42339 0.45529 0.46416 0.49559 0.47302 0.45086 0.50649 0.57327
  -1180 0.55868 0.59603 0.58070 0.56122 0.60217 0.60611 0.59857 0.62369 0.65980
  -1140 0.68880 0.72819 0.71132 0.61378 0.54274 0.49485 0.49357 0.55485 0.58392
  -1100 0.84233 0.85655 0.81291 0.72297 0.64655 0.49737 0.43573 0.46553 0.49441
  -1060 0.70223 0.69291 0.64508 0.58507 0.60059 0.57672 0.56831 0.54657 0.51828
  -1020 0.58209 0.59534 0.58405 0.57820 0.60891 0.60275 0.61814 0.67335 0.70882
  -980  0.46436 0.51438 0.49697 0.44718 0.46548 0.46840 0.49535 0.56313 0.62058
  -940  0.47916 0.51715 0.51186 0.48560 0.51184 0.50031 0.49491 0.53132 0.55664
  -900  0.52357 0.55002 0.56842 0.56769 0.62357 0.64012 0.63282 0.63371 0.61589
  -860  0.60825 0.67837 0.68787 0.62106 0.57959 0.55615 0.56342 0.56705 0.55877
  -820  0.58209 0.57424 0.54981 0.50905 0.53442 0.52130 0.49802 0.51041 0.53959
  -780  0.47675 0.49051 0.49176 0.48357 0.48767 0.46042 0.44953 0.46815 0.51402
  -740  0.49947 0.51438 0.47055 0.41604 0.43894 0.42977 0.42595 0.46553 0.52979
  -700  0.42994 0.44830 0.41845 0.37520 0.41160 0.40206 0.35743 0.40323 0.46798
  -660  0.48020 0.46283 0.39315 0.31616 0.34226 0.34076 0.32673 0.36838 0.44070
  -620  0.48536 0.46110 0.41845 0.37520 0.39099 0.35840 0.34586 0.38755 0.44539
  -580  0.44749 0.46906 0.45269 0.42696 0.44924 0.41550 0.38368 0.39103 0.39295
  -540  0.38588 0.42304 0.44562 0.40634 0.43537 0.42851 0.41438 0.41194 0.39850
  -500  0.50842 0.53860 0.52376 0.48640 0.50035 0.47386 0.43129 0.43416 0.45945
  -460  0.51049 0.51334 0.51260 0.51552 0.52888 0.46924 0.41393 0.42022 0.43047
  -420  0.59965 0.63824 0.62722 0.56445 0.56810 0.56412 0.54918 0.55136 0.52553
  -380  0.68605 0.72958 0.74555 0.74359 0.75432 0.73458 0.69867 0.68076 0.70328
  -340  0.68330 0.64897 0.60266 0.56445 0.57087 0.56916 0.62081 0.70211 0.76040
  -300  0.66815 0.63824 0.54646 0.42777 0.45082 0.46378 0.50825 0.58927 0.66108
  -260  0.59414 0.56732 0.53753 0.50541 0.52016 0.48981 0.48067 0.52914 0.57497
  -220  0.59104 0.62025 0.58442 0.50905 0.49797 0.48981 0.49847 0.53219 0.52766
  -180  0.64164 0.67318 0.62238 0.52280 0.50273 0.50283 0.49001 0.51172 0.58051
  -140  0.82443 0.77525 0.68155 0.60651 0.61406 0.60527 0.57321 0.58883 0.62655
  -100  0.92564 0.89392 0.79840 0.69790 0.70043 0.71779 0.72492 0.72607 0.73610
  -60   1.01996 1.01605 1.08233 1.14271 1.12794 1.10321 1.10486 1.12341 1.11890
  -20   1.10877 1.14060 1.14410 1.16334 1.19213 1.24512 1.33087 1.37611 1.35164
  20    0.95765 0.99875 1.07563 1.15565 1.08753 1.10111 1.12310 1.11644 1.17133
  60    1.38623 1.23816 1.10354 1.06588 1.13547 1.19809 1.15870 1.07723 1.07499
  100   1.32254 1.33780 1.33649 1.27575 1.25711 1.28584 1.27437 1.20183 1.15428
  140   1.24578 1.18800 1.20439 1.27939 1.27652 1.28710 1.28594 1.21839 1.10867
  180   1.18450 1.22294 1.26467 1.26362 1.21432 1.17794 1.17204 1.21185 1.21694
  220   1.04750 1.07071 1.10615 1.12573 1.09942 1.10615 1.17427 1.25629 1.29921
       Frequencies
Times       240
  -1420 0.68357
  -1380 0.65617
  -1340 0.80443
  -1300 0.76984
  -1260 0.58652
  -1220 0.59776
  -1180 0.65886
  -1140 0.55732
  -1100 0.44365
  -1060 0.48993
  -1020 0.67863
  -980  0.63145
  -940  0.52407
  -900  0.56002
  -860  0.51554
  -820  0.51104
  -780  0.50700
  -740  0.57035
  -700  0.51104
  -660  0.51059
  -620  0.48993
  -580  0.36143
  -540  0.37446
  -500  0.44590
  -460  0.44006
  -420  0.45893
  -380  0.72221
  -340  0.81387
  -300  0.71412
  -260  0.56631
  -220  0.50835
  -180  0.63415
  -140  0.66021
  -100  0.73479
  -60   1.09827
  -20   1.33325
  20    1.34313
  60    1.13960
  100   1.10815
  140   1.01740
  180   1.15578
  220   1.30360

, , tasks = 65, files = data/PRR+2_tyr_4:240:2_sac/data_859.1_1

       Frequencies
Times           4         6         8        10       12      14      16
  -1420 0.4476109 0.4515501 0.4513253 0.4503983 0.476269 0.54229 0.67278
  -1380 0.4385925 0.4396989 0.4395750 0.4416280 0.468344 0.53097 0.64941
  -1340 0.4303032 0.4284695 0.4282758 0.4339004 0.460597 0.51810 0.62608
  -1300 0.4149184 0.4181522 0.4197253 0.4202349 0.446639 0.51395 0.65147
  -1260 0.3970687 0.4007055 0.4012343 0.4019979 0.430026 0.49890 0.63515
  -1220 0.3587791 0.3608553 0.3620186 0.3628253 0.390301 0.46039 0.60512
  -1180 0.3126937 0.3158645 0.3161069 0.3147077 0.343891 0.42278 0.59201
  -1140 0.2869108 0.2880811 0.2849218 0.2854101 0.317130 0.39372 0.54611
  -1100 0.2704837 0.2710889 0.2698101 0.2698212 0.299683 0.37578 0.53258
  -1060 0.2542509 0.2571219 0.2599822 0.2604836 0.286960 0.35764 0.50550
  -1020 0.2415060 0.2447924 0.2473831 0.2463060 0.274546 0.35292 0.52079
  -980  0.2219080 0.2262218 0.2249068 0.2218867 0.255364 0.34634 0.54218
  -940  0.1997007 0.2027950 0.1993858 0.1993591 0.237089 0.32935 0.51955
  -900  0.1794571 0.1800572 0.1809592 0.1839958 0.219751 0.30714 0.49115
  -860  0.1728826 0.1718785 0.1757560 0.1837989 0.217734 0.29490 0.45563
  -820  0.1599068 0.1627555 0.1683265 0.1722489 0.205383 0.29020 0.47635
  -780  0.1520553 0.1546059 0.1550506 0.1565425 0.193977 0.28733 0.48246
  -740  0.1368367 0.1394937 0.1370362 0.1381349 0.177083 0.27192 0.46894
  -700  0.1211554 0.1255775 0.1255257 0.1234483 0.161834 0.26529 0.49206
  -660  0.1193483 0.1229564 0.1241580 0.1252220 0.163110 0.25990 0.46573
  -620  0.1120737 0.1166330 0.1185070 0.1190461 0.157970 0.25844 0.46938
  -580  0.0922975 0.0955703 0.0974796 0.0998990 0.139604 0.23767 0.43655
  -540  0.0777389 0.0767874 0.0771048 0.0818841 0.120927 0.21426 0.40831
  -500  0.0734493 0.0740998 0.0737306 0.0763167 0.115232 0.21090 0.41202
  -460  0.0799961 0.0863909 0.0862671 0.0834448 0.123518 0.23026 0.45613
  -420  0.0825374 0.0880958 0.0893129 0.0873341 0.124438 0.22550 0.44643
  -380  0.0748105 0.0775082 0.0788505 0.0798423 0.118785 0.21910 0.43240
  -340  0.0553272 0.0588562 0.0601420 0.0615286 0.101613 0.20236 0.40722
  -300  0.0336528 0.0382968 0.0389523 0.0388456 0.081025 0.18952 0.41398
  -260  0.0130845 0.0152138 0.0148354 0.0172467 0.061458 0.16960 0.38864
  -220  0.0036610 0.0026869 0.0030171 0.0092357 0.051838 0.15059 0.34915
  -180  0.0022966 0.0025525 0.0059466 0.0102840 0.048287 0.14298 0.34107
  -140  0.0280063 0.0302720 0.0304297 0.0313261 0.071440 0.17323 0.38779
  -100  0.0452081 0.0527480 0.0511696 0.0457415 0.086190 0.19790 0.43696
  -60   0.0497413 0.0580842 0.0593131 0.0520461 0.089193 0.20031 0.44553
  -20   0.0677365 0.0700192 0.0691042 0.0686159 0.107411 0.20650 0.40479
  20    0.0876383 0.0908897 0.0914061 0.0902620 0.125532 0.21988 0.41772
  60    0.1475453 0.1488913 0.1469964 0.1456584 0.181811 0.27613 0.47404
  100   0.2006428 0.2077903 0.2080431 0.2033524 0.236661 0.33053 0.52943
  140   0.2303993 0.2411193 0.2431789 0.2353383 0.268183 0.36751 0.57903
  180   0.2274346 0.2315513 0.2322887 0.2309996 0.263190 0.34800 0.51732
  220   0.1947396 0.1955113 0.1947323 0.1965911 0.231146 0.31447 0.47141
       Frequencies
Times        18      20      22      24      26      28      30      32      34
  -1420 0.97875 0.65270 1.03933 1.03110 0.96387 1.08613 1.09551 1.13441 1.22162
  -1380 1.00674 0.72130 1.07635 1.03021 0.97740 1.14469 1.11929 1.20972 1.26490
  -1340 1.05962 0.74602 1.09338 1.09322 1.03503 1.18444 1.17578 1.25764 1.30331
  -1300 1.06279 0.64934 1.06695 1.10626 1.07436 1.22837 1.21471 1.29359 1.32923
  -1260 1.12241 0.77857 1.25964 1.21416 1.07943 1.24695 1.17644 1.22595 1.27672
  -1220 1.11342 0.65443 1.09772 1.13848 1.05051 1.23033 1.23052 1.27244 1.34099
  -1180 1.15389 0.61216 1.10333 1.09416 0.92398 1.17599 1.18170 1.18106 1.28765
  -1140 1.17454 0.71321 1.16815 1.18574 1.10134 1.27151 1.19834 1.23214 1.39588
  -1100 1.20395 0.69342 1.17765 1.17773 1.01247 1.25099 1.26417 1.31409 1.48258
  -1060 1.11454 0.59492 1.09928 1.25470 1.15501 1.31782 1.34945 1.38462 1.50211
  -1020 1.11972 0.57302 1.09470 1.17334 0.99881 1.27632 1.31451 1.34334 1.43330
  -980  1.24559 0.62666 1.20994 1.23299 1.03139 1.29307 1.25157 1.22887 1.40529
  -940  1.38213 0.77512 1.33299 1.36312 1.24176 1.42643 1.31072 1.29538 1.54081
  -900  1.43624 0.81659 1.38802 1.44897 1.23419 1.49508 1.55286 1.55289 1.69218
  -860  1.35794 0.76154 1.29752 1.51675 1.37612 1.52095 1.59971 1.63594 1.67094
  -820  1.36719 0.67237 1.26819 1.49257 1.31440 1.51330 1.57173 1.61867 1.63422
  -780  1.39614 0.76729 1.37140 1.37805 1.19196 1.47756 1.45257 1.42604 1.50296
  -740  1.44575 0.79141 1.38995 1.43325 1.31318 1.53001 1.42119 1.37400 1.50771
  -700  1.45466 0.69513 1.36840 1.33815 1.09266 1.42369 1.44280 1.40495 1.50908
  -660  1.34061 0.64249 1.27031 1.37955 1.22386 1.45466 1.44021 1.47878 1.62292
  -620  1.25556 0.60251 1.27450 1.34819 1.13247 1.40931 1.41963 1.44829 1.60507
  -580  1.22140 0.63480 1.26685 1.35105 1.23222 1.49012 1.45595 1.45499 1.61838
  -540  1.34528 0.67093 1.25493 1.34130 1.16000 1.43041 1.46397 1.47215 1.61226
  -500  1.40718 0.69808 1.27881 1.40083 1.22536 1.48950 1.50218 1.52327 1.73462
  -460  1.41593 0.73190 1.44370 1.47696 1.23411 1.55648 1.50505 1.43787 1.71015
  -420  1.36621 0.56946 1.21454 1.39312 1.23104 1.46266 1.46359 1.45850 1.65029
  -380  1.37183 0.64746 1.28859 1.35726 1.10255 1.39684 1.40813 1.37395 1.48835
  -340  1.19554 0.56316 1.18109 1.26425 1.09937 1.36242 1.34338 1.34707 1.47935
  -300  1.22569 0.53435 1.17638 1.22566 1.01602 1.30913 1.30882 1.27938 1.40662
  -260  1.22697 0.56563 1.16487 1.21018 1.01336 1.32598 1.28765 1.24095 1.40037
  -220  1.27487 0.60965 1.18268 1.30999 1.12056 1.36522 1.36227 1.34225 1.41246
  -180  1.29192 0.59405 1.22287 1.35736 1.13428 1.40778 1.45732 1.45198 1.48437
  -140  1.43519 0.69731 1.33074 1.41026 1.21039 1.44265 1.37413 1.36753 1.50999
  -100  1.32112 0.53373 1.19253 1.24060 1.04760 1.30720 1.23024 1.25200 1.44362
  -60   1.21276 0.39627 1.05123 1.10648 0.86748 1.15310 1.16027 1.19546 1.31050
  -20   1.05526 0.45227 0.94422 0.93921 0.78261 1.03142 0.98003 0.99526 1.01713
  20    1.09118 0.43436 0.94520 0.98240 0.79490 0.97963 0.95288 0.95197 0.93950
  60    1.20691 0.54579 0.93735 0.90676 0.71013 0.95774 0.95335 0.94968 0.95768
  100   1.04912 0.45159 0.94338 0.96794 0.80070 0.96099 0.91285 0.90297 0.94688
  140   0.91000 0.32944 0.85496 0.87295 0.68329 0.93981 0.90927 0.89378 0.91981
  180   0.88637 0.40837 0.82405 0.86040 0.71993 0.91637 0.90594 0.92646 0.92300
  220   0.88678 0.48811 0.90140 0.86998 0.71055 0.91323 0.88567 0.87465 0.87987
       Frequencies
Times        36      38      40      42      44      46      48       50
  -1420 1.30040 1.39342 1.55076 1.60652 1.51894 1.45338 1.19660 0.901268
  -1380 1.30554 1.41700 1.54089 1.59125 1.52936 1.46126 1.26984 0.999905
  -1340 1.36700 1.46193 1.56126 1.70424 1.68290 1.55293 1.39522 1.134699
  -1300 1.36653 1.48298 1.60126 1.61401 1.57990 1.42829 1.07782 0.746430
  -1260 1.30187 1.36202 1.46186 1.51973 1.47705 1.32588 1.10471 0.770916
  -1220 1.40923 1.49711 1.56875 1.56520 1.46173 1.25919 0.89698 0.554920
  -1180 1.45108 1.49273 1.48157 1.59824 1.51173 1.28926 1.02457 0.748076
  -1140 1.59229 1.66398 1.59502 1.55841 1.49302 1.36001 0.99613 0.613769
  -1100 1.80307 1.87324 1.69336 1.58905 1.54721 1.38233 1.04216 0.732375
  -1060 1.66403 1.75832 1.62489 1.40002 1.36449 1.24586 0.95093 0.633209
  -1020 1.59959 1.68155 1.57806 1.53914 1.46857 1.28772 0.96216 0.685935
  -980  1.66899 1.71822 1.65095 1.79398 1.71800 1.42284 0.98862 0.581804
  -940  1.70707 1.67144 1.69894 1.74028 1.57758 1.37470 0.98756 0.555624
  -900  1.75203 1.71277 1.70756 1.58586 1.44065 1.28164 0.90671 0.496376
  -860  1.59774 1.58620 1.58483 1.52357 1.46977 1.30053 0.93771 0.582881
  -820  1.55415 1.57652 1.63072 1.52531 1.38102 1.18128 0.86041 0.497744
  -780  1.54226 1.53927 1.48489 1.45234 1.38205 1.20834 0.92707 0.635932
  -740  1.65197 1.66181 1.53354 1.41664 1.35722 1.16156 0.79768 0.464011
  -700  1.63995 1.64020 1.52183 1.40070 1.31999 1.15304 0.85659 0.535507
  -660  1.68456 1.67833 1.68363 1.52016 1.36932 1.17773 0.87399 0.477836
  -620  1.69659 1.67542 1.59260 1.50884 1.45618 1.28101 0.90045 0.465142
  -580  1.68022 1.62592 1.65067 1.67023 1.50362 1.25723 0.90764 0.563278
  -540  1.79640 1.82143 1.86929 1.84671 1.60587 1.34606 1.07794 0.711410
  -500  1.93404 1.90731 1.92161 1.83421 1.68224 1.44914 0.97732 0.541901
  -460  1.89119 1.70374 1.60701 1.53199 1.42855 1.28811 0.95181 0.581716
  -420  1.73614 1.65360 1.59882 1.54721 1.46614 1.31186 0.84618 0.329454
  -380  1.48828 1.47476 1.47531 1.48737 1.44969 1.27127 0.90415 0.526979
  -340  1.47858 1.45114 1.55092 1.57981 1.41760 1.21048 0.84574 0.470311
  -300  1.55168 1.54878 1.62880 1.61142 1.43632 1.25593 0.95147 0.595778
  -260  1.50862 1.44625 1.54255 1.53677 1.31658 1.13251 0.85540 0.469864
  -220  1.45928 1.50709 1.54597 1.49903 1.39651 1.17065 0.84752 0.543533
  -180  1.52196 1.62403 1.59172 1.49744 1.33556 1.13881 0.82922 0.504070
  -140  1.58286 1.60707 1.50539 1.39689 1.26325 1.06936 0.77478 0.421033
  -100  1.59142 1.62179 1.49200 1.34751 1.27441 1.10512 0.72993 0.334507
  -60   1.39899 1.41743 1.27502 1.20493 1.16117 0.94595 0.65175 0.316977
  -20   0.98281 1.00212 0.92463 0.86756 0.90682 0.80420 0.51967 0.166047
  20    0.88888 0.93247 0.94191 0.89851 0.94700 0.88642 0.61046 0.251523
  60    0.90631 0.93603 0.98366 0.94368 0.98101 0.88257 0.60447 0.285791
  100   0.91659 0.94142 0.98224 0.94015 0.93595 0.81837 0.53397 0.215481
  140   0.90008 0.91456 0.92339 0.90899 0.94559 0.81227 0.52412 0.167246
  180   0.89510 0.94748 0.93025 0.89121 0.93060 0.76496 0.45822 0.080388
  220   0.80401 0.85051 0.87749 0.82783 0.90174 0.82631 0.53963 0.169190
       Frequencies
Times           52          54        56         58          60         62
  -1420  0.7753032  0.66544367  0.609784  0.5125014  0.39879928  0.2983442
  -1380  0.7944763  0.66897216  0.578207  0.4843238  0.39277071  0.3347288
  -1340  0.7491464  0.47790425  0.448769  0.4224934  0.33575516  0.3020316
  -1300  0.6707984  0.58925227  0.486442  0.3555128  0.29378704  0.2721331
  -1260  0.4598569  0.40702164  0.425855  0.3529342  0.29129246  0.2930946
  -1220  0.4492316  0.42076672  0.402577  0.3479429  0.26812964  0.2239091
  -1180  0.4681440  0.36930686  0.359715  0.2796189  0.23071893  0.2129804
  -1140  0.3958216  0.31594642  0.317821  0.2773363  0.14956512  0.0883518
  -1100  0.4254589  0.26389312  0.269680  0.1516313  0.04125076  0.0035360
  -1060  0.4376634  0.34260258  0.301579  0.1885346  0.08477000  0.0239569
  -1020  0.4896935  0.36548967  0.329278  0.1485470  0.02358882 -0.0085478
  -980   0.2820254  0.19119012  0.228341  0.1383912  0.00894115 -0.0065931
  -940   0.3046788  0.17969846  0.100091  0.0178363 -0.07716984 -0.1095864
  -900   0.2461708  0.11481428  0.124391  0.0738955 -0.07218068 -0.1207372
  -860   0.3359567  0.21810290  0.234918  0.1564853 -0.01925880 -0.0926825
  -820   0.2533233  0.15149457  0.153305  0.0547901 -0.08744399 -0.1163909
  -780   0.3524619  0.19082925  0.157465  0.0439770 -0.06810300 -0.0790660
  -740   0.2910178  0.17589731  0.144608  0.0373317 -0.08662046 -0.0925270
  -700   0.2766054  0.17388447  0.187381  0.0859654 -0.03672086 -0.0423408
  -660   0.2557152  0.17531190  0.149440  0.1155154  0.06309433  0.0165379
  -620   0.1994917  0.08815010  0.074486  0.0287722 -0.01209488 -0.0083405
  -580   0.3686758  0.22224086  0.168661  0.0779404  0.01727241  0.0359963
  -540   0.3153578  0.16607367  0.168874  0.0771676  0.00685434  0.0118288
  -500   0.3679552  0.22672365  0.162263  0.0599330 -0.04467633 -0.0872847
  -460   0.3189609  0.16917714  0.120520  0.0193532 -0.12379930 -0.1645631
  -420   0.1341838  0.11041169  0.106091  0.0109310 -0.08577294 -0.1018415
  -380   0.3071167  0.26026038  0.279221  0.2036455  0.10767696  0.0835169
  -340   0.2537373  0.17586523  0.189804  0.1678690  0.08173972  0.0514046
  -300   0.3395061  0.17275375  0.139212  0.0983748  0.02254141  0.0152791
  -260   0.2614878  0.18476666  0.125174  0.0259696 -0.03605724 -0.0339518
  -220   0.4493849  0.36253856  0.234993  0.0739460 -0.03876770 -0.0450360
  -180   0.2844479  0.23596991  0.223179  0.1139841 -0.00710572 -0.0154486
  -140   0.2756548  0.26730132  0.290651  0.1869382  0.04643981  0.0407868
  -100   0.1553807  0.09672274  0.098759  0.0488093 -0.03654496 -0.0418077
  -60    0.0546553 -0.02037512  0.077541  0.1225725  0.07232908  0.0758979
  -20    0.0187394 -0.00080001  0.041838  0.0485060  0.02249344  0.0258302
  20     0.1091309  0.14410078  0.177708  0.0612549 -0.00126904  0.0191072
  60     0.1550817  0.13908069  0.171503  0.1013002  0.01988692  0.0284143
  100    0.1054358  0.07319410  0.077658  0.0294584 -0.00070136  0.0157382
  140   -0.0086287 -0.03391171  0.018767 -0.0099440 -0.06441710 -0.0404380
  180   -0.1289871 -0.13570874 -0.060066 -0.0588666 -0.07465927 -0.0528919
  220    0.0081142 -0.00835419  0.027842  0.0013603 -0.04647531 -0.0403491
       Frequencies
Times            64          66         68         70         72        74
  -1420  0.17092548  0.09943698  0.1347179  0.0507191  0.2801335  0.908599
  -1380  0.23606837  0.10408705  0.0949050 -0.0231942  0.1009436  0.470120
  -1340  0.26877190  0.17927344  0.1309046  0.0108884  0.1303772  0.552899
  -1300  0.20905241  0.11592840  0.0594025 -0.1057184 -0.0044797  0.330880
  -1260  0.24938598  0.16033787  0.1280167  0.0267914  0.1917498  0.667978
  -1220  0.18386237  0.10955772  0.0957962  0.0016126  0.1331314  0.468618
  -1180  0.13011794  0.02207115 -0.0065466 -0.1489077  0.0134724  0.544079
  -1140  0.01161135 -0.09594528 -0.0996432 -0.2178056 -0.1290167  0.198560
  -1100 -0.07791350 -0.14091947 -0.1160705 -0.2867936 -0.2125391  0.209139
  -1060 -0.06851192 -0.11931033 -0.1083581 -0.2732462 -0.1466536  0.282160
  -1020 -0.06023697 -0.12578689 -0.1096778 -0.2594960 -0.1510670  0.299025
  -980  -0.01562217 -0.09816002 -0.1310067 -0.3198168 -0.2517784  0.123286
  -940  -0.14525527 -0.25908590 -0.2779269 -0.4765586 -0.4447725 -0.116677
  -900  -0.15015031 -0.23584438 -0.2640104 -0.4794777 -0.4276333 -0.128500
  -860  -0.15093507 -0.23460025 -0.2234092 -0.4344738 -0.4108260 -0.062492
  -820  -0.14810682 -0.23170609 -0.2277024 -0.3730259 -0.2756040  0.045081
  -780  -0.11660763 -0.21338817 -0.2238633 -0.3957701 -0.3559574 -0.060686
  -740  -0.10736144 -0.19234375 -0.2124319 -0.3980694 -0.3287139 -0.011731
  -700  -0.05781276 -0.14149301 -0.1426009 -0.3253395 -0.3382043 -0.094769
  -660  -0.06646066 -0.14990195 -0.1505018 -0.3533585 -0.3487898 -0.033265
  -620  -0.05991840 -0.16154036 -0.1721906 -0.3207861 -0.2297447  0.109799
  -580   0.00485153 -0.07940092 -0.1253767 -0.3403295 -0.3085716  0.035839
  -540  -0.05123942 -0.14625778 -0.1687543 -0.3824820 -0.3618474 -0.049075
  -500  -0.15363123 -0.25781529 -0.2717998 -0.4675871 -0.3965074 -0.067324
  -460  -0.22143142 -0.30452774 -0.2995557 -0.4923376 -0.4536822 -0.126248
  -420  -0.13815358 -0.21321170 -0.2144714 -0.4045726 -0.3969056 -0.120501
  -380   0.00033721 -0.07277436 -0.0424347 -0.2055318 -0.1626812  0.207262
  -340   0.02144805 -0.04896813 -0.0841156 -0.2600482 -0.1717070  0.210499
  -300  -0.02381942 -0.09280406 -0.0892572 -0.2913245 -0.2365306  0.131754
  -260  -0.03486823 -0.08082153 -0.0706447 -0.2619079 -0.2230748  0.105952
  -220  -0.07499979 -0.14271067 -0.1245283 -0.2798847 -0.2195242  0.104427
  -180  -0.04409887 -0.09723354 -0.0862665 -0.2642409 -0.2056204  0.176229
  -140   0.02726771 -0.07034785 -0.0916052 -0.2271265 -0.1036978  0.271980
  -100  -0.03338417 -0.07968328 -0.0775859 -0.1920408 -0.0575399  0.333319
  -60    0.08586056  0.04163320  0.0378765 -0.1128640 -0.0347927  0.369232
  -20   -0.01087476 -0.09118051 -0.0796253 -0.1491106  0.0597797  0.529419
  20    -0.01974799 -0.09045697 -0.0679883 -0.2031311 -0.0330008  0.570257
  60     0.01680164 -0.03516792 -0.0057325 -0.0419487  0.2398490  0.778507
  100    0.00660753  0.00038259  0.0340118 -0.1580032 -0.0462244  0.545838
  140   -0.00655469 -0.00887342  0.0259053 -0.0806185  0.1364332  0.739569
  180   -0.08295617 -0.12803693 -0.0457082 -0.0537491  0.2092871  0.861333
  220   -0.04751763 -0.06398599 -0.0020391  0.0086230  0.3382375  0.983708
       Frequencies
Times        76      78      80      82      84      86      88      90      92
  -1420 1.44814 1.48242 1.51166 1.46784 1.33537 1.27936 1.18870 1.01367 0.97429
  -1380 0.83711 0.96230 1.05884 1.10859 1.05945 1.00915 0.94019 0.83146 0.83905
  -1340 1.03384 1.07830 1.00872 1.03196 1.02811 1.01423 0.96083 0.85963 0.76788
  -1300 0.63789 0.68273 0.66720 0.71264 0.80190 0.89328 0.94693 0.93743 0.86647
  -1260 1.03545 0.96462 0.85437 0.83368 0.82552 0.81089 0.82583 0.84897 0.87927
  -1220 0.81426 0.88432 0.81892 0.80330 0.83524 0.86659 0.88276 0.85095 0.80188
  -1180 0.96044 0.90729 0.85614 0.82640 0.83242 0.84888 0.79121 0.70398 0.64137
  -1140 0.53971 0.61049 0.61473 0.63124 0.68409 0.75165 0.70987 0.60171 0.55288
  -1100 0.63628 0.65558 0.65430 0.74868 0.80117 0.83715 0.83516 0.81265 0.78194
  -1060 0.63697 0.70257 0.71710 0.69678 0.71018 0.76963 0.79825 0.78669 0.75658
  -1020 0.77659 0.82320 0.67965 0.58517 0.68131 0.77953 0.75581 0.68730 0.65392
  -980  0.45282 0.42045 0.33961 0.37433 0.51186 0.59770 0.58668 0.56258 0.54412
  -940  0.27242 0.35832 0.28759 0.33348 0.45779 0.55426 0.60647 0.64996 0.65022
  -900  0.23564 0.35079 0.36755 0.43959 0.56993 0.63859 0.66203 0.69773 0.69066
  -860  0.28447 0.31806 0.34967 0.47038 0.58569 0.67479 0.73814 0.73099 0.73033
  -820  0.34079 0.40936 0.46726 0.54861 0.64844 0.73702 0.75931 0.69321 0.62878
  -780  0.33978 0.43093 0.42400 0.49372 0.59896 0.66366 0.67702 0.66283 0.67244
  -740  0.29604 0.36253 0.36019 0.45277 0.57059 0.62229 0.61534 0.59501 0.61588
  -700  0.23708 0.31630 0.26753 0.34879 0.49236 0.57684 0.55389 0.49312 0.50024
  -660  0.25008 0.26693 0.27659 0.35068 0.43426 0.50633 0.51289 0.49342 0.48640
  -620  0.41620 0.46232 0.42068 0.41185 0.46225 0.52153 0.53334 0.53270 0.55465
  -580  0.44625 0.55035 0.50665 0.43021 0.44674 0.50032 0.53563 0.54291 0.50192
  -540  0.26375 0.34782 0.38471 0.38226 0.39396 0.46026 0.43158 0.39788 0.39457
  -500  0.26437 0.30090 0.24599 0.29510 0.39953 0.47668 0.49971 0.45751 0.44532
  -460  0.26722 0.35010 0.30139 0.35919 0.45750 0.53661 0.57614 0.57646 0.58606
  -420  0.19444 0.26742 0.21289 0.31964 0.48973 0.55465 0.58390 0.67757 0.68933
  -380  0.55274 0.50193 0.42738 0.51013 0.61412 0.66582 0.65002 0.62142 0.67175
  -340  0.59391 0.63140 0.58793 0.66132 0.74364 0.74770 0.69675 0.67746 0.72001
  -300  0.49612 0.55365 0.51727 0.58325 0.64626 0.67608 0.70892 0.70907 0.70153
  -260  0.43704 0.49557 0.46515 0.48679 0.53554 0.55126 0.54162 0.43937 0.36088
  -220  0.40152 0.47860 0.44962 0.40584 0.45092 0.49083 0.44359 0.38135 0.37764
  -180  0.50263 0.38877 0.27186 0.34721 0.46095 0.49897 0.45648 0.41902 0.42104
  -140  0.59179 0.51390 0.41033 0.40488 0.51085 0.59019 0.59878 0.53393 0.51550
  -100  0.71934 0.73484 0.60664 0.58850 0.67263 0.75132 0.81428 0.84575 0.83931
  -60   0.82670 0.95144 1.01637 1.03505 1.02865 1.04496 1.04401 1.05545 1.12745
  -20   0.97060 1.03546 1.10307 1.21236 1.19666 1.14353 1.19711 1.31460 1.43962
  20    1.26247 1.44666 1.46743 1.50906 1.57405 1.66963 1.72734 1.76696 2.00060
  60    1.26899 1.45629 1.64474 1.68599 1.60580 1.65093 1.75538 1.71676 1.82613
  100   1.21415 1.40561 1.66978 1.98290 1.89745 1.85622 2.08291 2.21453 2.33799
  140   1.35814 1.60214 1.90472 2.09955 2.04303 2.10076 2.27364 2.18236 2.18092
  180   1.65186 1.93523 2.12094 2.40532 2.47031 2.41232 2.36817 2.31953 2.43095
  220   1.66113 1.98342 2.23501 2.26320 2.19107 2.31329 2.42245 2.32854 2.42403
       Frequencies
Times        94      96      98     100     102     104     106     108     110
  -1420 1.00403 1.05443 1.09954 1.10925 1.09727 1.11152 1.10671 1.08218 1.08556
  -1380 0.89889 0.89027 0.88690 0.89477 0.86524 0.81493 0.81307 0.85036 0.86540
  -1340 0.71850 0.72739 0.70240 0.71531 0.73771 0.72572 0.73635 0.79084 0.84125
  -1300 0.83035 0.85625 0.84908 0.80078 0.79677 0.82473 0.82256 0.79644 0.81335
  -1260 0.87562 0.81622 0.78802 0.81265 0.83628 0.86060 0.87412 0.82150 0.78459
  -1220 0.80246 0.78984 0.78001 0.82117 0.83401 0.79977 0.76481 0.73947 0.73388
  -1180 0.66739 0.64826 0.66674 0.70746 0.71594 0.68754 0.68933 0.66534 0.62752
  -1140 0.63598 0.64945 0.66787 0.71112 0.71553 0.68594 0.70464 0.71106 0.66464
  -1100 0.79669 0.79197 0.73532 0.68360 0.67005 0.65399 0.66926 0.66579 0.63477
  -1060 0.77698 0.81677 0.82655 0.78049 0.75174 0.68561 0.62008 0.59788 0.58402
  -1020 0.67691 0.64262 0.63468 0.64296 0.62357 0.57052 0.60060 0.65870 0.67175
  -980  0.56785 0.53937 0.58612 0.66236 0.62611 0.55261 0.59749 0.65449 0.66733
  -940  0.71065 0.73200 0.70519 0.69997 0.71413 0.69613 0.71298 0.75243 0.76572
  -900  0.73781 0.79735 0.85619 0.83848 0.79858 0.77805 0.79057 0.79429 0.80255
  -860  0.83530 0.91161 0.94504 0.96253 0.96168 0.87740 0.81087 0.79075 0.75107
  -820  0.72071 0.75723 0.76873 0.79155 0.82003 0.81088 0.75913 0.71563 0.69081
  -780  0.74570 0.75800 0.76787 0.76345 0.78229 0.79939 0.81944 0.80747 0.79165
  -740  0.70987 0.69824 0.65397 0.66714 0.69422 0.70612 0.74951 0.82311 0.86228
  -700  0.59472 0.61070 0.61575 0.66067 0.65625 0.60861 0.64423 0.70662 0.73182
  -660  0.59885 0.62837 0.62802 0.64581 0.64905 0.66364 0.71587 0.74866 0.72164
  -620  0.61414 0.60839 0.65109 0.75372 0.79546 0.79842 0.81779 0.79640 0.73004
  -580  0.58392 0.64228 0.66971 0.68230 0.70997 0.74160 0.75776 0.73230 0.71463
  -540  0.49211 0.50890 0.57303 0.69417 0.71875 0.70525 0.72297 0.73781 0.72106
  -500  0.61324 0.71625 0.75353 0.74663 0.70110 0.69029 0.76353 0.79716 0.78295
  -460  0.65303 0.66614 0.70173 0.77803 0.82021 0.78910 0.77861 0.81173 0.78305
  -420  0.67372 0.71527 0.75159 0.75791 0.76948 0.78606 0.81266 0.81450 0.78934
  -380  0.80700 0.81622 0.84409 0.84508 0.84583 0.85447 0.86766 0.85018 0.78430
  -340  0.81820 0.83431 0.86639 0.92136 0.95603 0.93899 0.90716 0.87820 0.78622
  -300  0.72701 0.69884 0.71827 0.78834 0.83994 0.84327 0.84428 0.87067 0.84024
  -260  0.50806 0.59132 0.60873 0.66928 0.73698 0.78162 0.80304 0.82571 0.82137
  -220  0.51293 0.58500 0.62209 0.67530 0.71377 0.74928 0.80762 0.84081 0.83750
  -180  0.53898 0.56076 0.58818 0.67530 0.73988 0.71978 0.74446 0.79043 0.84912
  -140  0.65565 0.66849 0.67546 0.76398 0.81609 0.79123 0.80349 0.83405 0.83433
  -100  0.87472 0.96749 1.02342 0.99430 0.92969 0.88903 0.87701 0.88730 0.88369
  -60   1.20138 1.23750 1.24542 1.22555 1.13538 1.03004 0.96633 0.95305 0.96062
  -20   1.47144 1.51004 1.47034 1.37673 1.35555 1.33310 1.28903 1.37438 1.46850
  20    1.99967 1.78240 1.67381 1.71491 1.71918 1.69983 1.65842 1.68383 1.74930
  60    2.02061 2.18226 2.16210 2.04706 1.95040 2.02013 1.94124 1.79655 1.82066
  100   2.31938 2.35047 2.26710 2.14422 2.10821 2.06454 1.87067 1.77289 1.73528
  140   2.15143 2.11042 2.04483 1.98711 1.94755 1.98088 1.93011 1.83927 1.77365
  180   2.23837 2.11456 2.07815 1.95985 1.84219 1.88212 1.88570 1.80444 1.80318
  220   2.36482 2.24820 2.20212 2.22474 2.21560 2.18870 2.07608 2.05657 2.05388
       Frequencies
Times       112     114     116     118     120     122     124     126     128
  -1420 1.09206 1.09816 1.11216 1.12140 1.05987 1.02434 0.92921 0.81783 0.78658
  -1380 0.85614 0.87693 0.91371 0.92487 0.94388 0.94694 0.90997 0.88548 0.88433
  -1340 0.84931 0.87420 0.91962 0.92417 0.93173 0.98089 1.02492 0.98045 0.85374
  -1300 0.83913 0.86844 0.89147 0.88651 0.87203 0.86419 0.84516 0.78020 0.70490
  -1260 0.75837 0.74685 0.78787 0.81939 0.83635 0.82528 0.80425 0.77242 0.74001
  -1220 0.70254 0.71271 0.75725 0.76659 0.76915 0.69901 0.59643 0.59398 0.64004
  -1180 0.57804 0.57080 0.62579 0.63544 0.63815 0.55834 0.47297 0.48066 0.54545
  -1140 0.58458 0.57129 0.61590 0.62386 0.64720 0.61571 0.57806 0.54797 0.56297
  -1100 0.57434 0.54650 0.55902 0.56401 0.58024 0.56886 0.56134 0.60489 0.66610
  -1060 0.52106 0.49736 0.55465 0.59527 0.61903 0.58441 0.54077 0.52210 0.53845
  -1020 0.61165 0.61368 0.65135 0.61076 0.60455 0.60152 0.60179 0.55981 0.54161
  -980  0.63537 0.62855 0.66940 0.67671 0.67348 0.65040 0.64657 0.63440 0.58732
  -940  0.75223 0.76222 0.78615 0.78441 0.80877 0.80417 0.78391 0.75491 0.72318
  -900  0.77266 0.72863 0.74512 0.76199 0.75456 0.69982 0.62922 0.56573 0.56639
  -860  0.67980 0.65551 0.68508 0.68236 0.68247 0.65189 0.61708 0.60404 0.59159
  -820  0.65539 0.66660 0.71094 0.71368 0.72096 0.71041 0.65674 0.62747 0.62441
  -780  0.76693 0.75361 0.78000 0.81083 0.82914 0.79209 0.73637 0.71483 0.68909
  -740  0.81356 0.76860 0.79643 0.81875 0.83998 0.84721 0.81560 0.72912 0.66986
  -700  0.67795 0.64522 0.69950 0.74011 0.78518 0.78903 0.76278 0.73724 0.74591
  -660  0.61119 0.54997 0.59729 0.60622 0.60729 0.59120 0.59501 0.61182 0.62210
  -620  0.69832 0.68779 0.69077 0.67817 0.67401 0.61061 0.51688 0.46620 0.46864
  -580  0.70028 0.70093 0.72588 0.74308 0.74955 0.72453 0.70704 0.70045 0.69618
  -540  0.72053 0.76408 0.80454 0.82847 0.86131 0.86677 0.85707 0.83923 0.81555
  -500  0.74969 0.73991 0.76650 0.79093 0.83849 0.86079 0.84564 0.79254 0.78462
  -460  0.72528 0.71351 0.75748 0.75617 0.75980 0.75461 0.74725 0.73521 0.72822
  -420  0.69675 0.61287 0.62705 0.66990 0.70463 0.69874 0.67298 0.62197 0.59253
  -380  0.69166 0.64398 0.66060 0.66455 0.67121 0.64035 0.58547 0.55246 0.56468
  -340  0.65059 0.59744 0.62297 0.60878 0.59823 0.52269 0.45310 0.45774 0.47385
  -300  0.72904 0.66542 0.68485 0.68201 0.66120 0.58739 0.50056 0.46129 0.44710
  -260  0.70213 0.59732 0.61964 0.63637 0.62921 0.55420 0.48014 0.45698 0.48316
  -220  0.76600 0.69529 0.68795 0.68015 0.67687 0.64456 0.59509 0.53529 0.51649
  -180  0.84416 0.82177 0.82407 0.80880 0.81425 0.81938 0.81521 0.80100 0.80632
  -140  0.83444 0.86373 0.86171 0.82952 0.89408 0.98931 1.01451 1.00692 1.02327
  -100  0.86898 0.85648 0.86268 0.89035 0.92136 0.90933 0.95381 1.07745 1.17835
  -60   1.00158 1.07176 1.13658 1.14887 1.09675 1.05136 1.02571 1.10629 1.21048
  -20   1.58410 1.68185 1.72616 1.73257 1.63517 1.66394 1.77302 1.75957 1.67710
  20    1.85196 1.84762 1.77402 1.76948 1.71321 1.76041 1.84634 1.82283 1.71077
  60    1.99988 1.95476 1.81970 1.83433 1.87930 1.93028 1.85683 1.74511 1.68966
  100   1.72271 1.67584 1.61676 1.56009 1.53384 1.69707 1.79920 1.71738 1.69829
  140   1.79457 1.82692 1.74466 1.68268 1.65203 1.69402 1.65003 1.60312 1.70111
  180   1.85352 1.80337 1.75914 1.78619 1.73383 1.74303 1.77547 1.67754 1.59088
  220   2.06589 2.01909 1.93685 1.83212 1.65418 1.59972 1.55629 1.51509 1.48040
       Frequencies
Times       130     132     134     136     138     140     142     144     146
  -1420 0.84349 0.89530 0.89540 0.87743 0.88312 0.90295 0.91994 0.93933 0.93679
  -1380 0.87730 0.87154 0.86635 0.87155 0.87812 0.86517 0.85370 0.82766 0.76520
  -1340 0.72696 0.65584 0.62708 0.67087 0.66763 0.67297 0.69393 0.66066 0.60701
  -1300 0.65439 0.59291 0.56560 0.64279 0.63775 0.60643 0.61238 0.59701 0.55698
  -1260 0.72598 0.67036 0.59986 0.63203 0.62360 0.59178 0.61876 0.59853 0.52562
  -1220 0.67964 0.67482 0.65819 0.69762 0.67816 0.64888 0.63309 0.57995 0.49966
  -1180 0.60318 0.60966 0.60023 0.65323 0.64189 0.64145 0.69325 0.67467 0.58328
  -1140 0.61157 0.61960 0.59257 0.67454 0.73677 0.73771 0.74928 0.73132 0.64177
  -1100 0.69729 0.67290 0.66087 0.74368 0.76187 0.76604 0.80797 0.76360 0.65222
  -1060 0.58456 0.58946 0.57289 0.67875 0.73740 0.74312 0.76116 0.73832 0.66843
  -1020 0.52443 0.45303 0.39899 0.53580 0.57935 0.59603 0.65615 0.65538 0.58951
  -980  0.51923 0.41892 0.29886 0.38929 0.43917 0.46124 0.53211 0.54137 0.51270
  -940  0.66683 0.55088 0.42087 0.47142 0.49863 0.46538 0.48412 0.48990 0.45093
  -900  0.60601 0.58184 0.47737 0.49795 0.51607 0.51293 0.56548 0.57863 0.53631
  -860  0.58049 0.53951 0.51322 0.62481 0.66519 0.65418 0.67195 0.65355 0.56637
  -820  0.60645 0.54591 0.50083 0.59362 0.60435 0.60165 0.63260 0.60797 0.54006
  -780  0.68387 0.66609 0.62101 0.67209 0.66785 0.59974 0.58088 0.56421 0.51517
  -740  0.68211 0.66569 0.60679 0.63980 0.61786 0.54264 0.51621 0.52097 0.50354
  -700  0.77383 0.72801 0.63049 0.62803 0.60509 0.54891 0.56695 0.55132 0.49379
  -660  0.63779 0.61493 0.56730 0.60406 0.58084 0.54784 0.58275 0.57193 0.50965
  -620  0.47411 0.40299 0.32244 0.42547 0.48916 0.48417 0.47774 0.42635 0.32972
  -580  0.69862 0.63737 0.48296 0.48186 0.48640 0.45689 0.47038 0.44960 0.35908
  -540  0.77737 0.70852 0.60521 0.57109 0.48810 0.46390 0.56636 0.58310 0.52809
  -500  0.79635 0.72964 0.64823 0.68530 0.71954 0.71107 0.71219 0.70533 0.66949
  -460  0.71424 0.63696 0.54530 0.61249 0.65508 0.67403 0.70208 0.69345 0.60877
  -420  0.64777 0.68112 0.64713 0.65467 0.64019 0.63169 0.65066 0.61995 0.53184
  -380  0.59515 0.57230 0.51687 0.56288 0.58414 0.64750 0.71807 0.69365 0.59773
  -340  0.54350 0.49516 0.37445 0.43180 0.47555 0.49053 0.52966 0.50158 0.40547
  -300  0.46166 0.43374 0.35440 0.41426 0.43226 0.40446 0.47392 0.51508 0.48839
  -260  0.50943 0.47587 0.38393 0.42847 0.47151 0.52057 0.62445 0.63944 0.57894
  -220  0.51993 0.48176 0.43630 0.51748 0.57521 0.65461 0.75193 0.76543 0.70531
  -180  0.80350 0.77552 0.77461 0.85445 0.92162 0.97395 0.96900 0.92187 0.87854
  -140  1.02368 1.02381 1.10210 1.15102 1.16157 1.17294 1.15330 1.09374 1.00584
  -100  1.16917 1.16236 1.23455 1.22295 1.17454 1.14121 1.11306 1.08003 1.05505
  -60   1.25065 1.23413 1.28401 1.34493 1.31100 1.20924 1.13534 1.11963 1.09804
  -20   1.65499 1.70289 1.79840 1.73395 1.66752 1.56349 1.39687 1.32449 1.30556
  20    1.64554 1.72684 1.91117 1.83074 1.76590 1.72778 1.61404 1.53291 1.54596
  60    1.63689 1.68056 1.85491 1.85560 1.83525 1.80929 1.72356 1.65128 1.70146
  100   1.75281 1.85738 2.07692 2.13175 2.14944 2.14561 2.04936 2.02924 2.06354
  140   1.79933 1.91098 2.14594 2.06604 2.02936 2.01751 1.85839 1.78336 1.88033
  180   1.63009 1.72278 1.77434 1.71242 1.76633 1.83932 1.77331 1.78417 1.86388
  220   1.41848 1.37522 1.34186 1.24970 1.27984 1.39623 1.41267 1.33190 1.22957
       Frequencies
Times       148     150     152     154     156     158     160     162     164
  -1420 0.88341 0.81730 0.82613 0.87903 0.88366 0.86803 0.90416 0.92170 0.89915
  -1380 0.70315 0.63623 0.56634 0.57213 0.59936 0.64308 0.66744 0.66388 0.70032
  -1340 0.53371 0.45516 0.43128 0.43343 0.43177 0.45186 0.53380 0.63029 0.67382
  -1300 0.51262 0.48060 0.43077 0.43326 0.48007 0.46675 0.44057 0.48650 0.56551
  -1260 0.43036 0.37821 0.33909 0.36896 0.39860 0.40756 0.42588 0.52451 0.61833
  -1220 0.44246 0.41056 0.38061 0.41320 0.48729 0.55465 0.57112 0.59996 0.65835
  -1180 0.50348 0.49018 0.46280 0.46206 0.47303 0.47572 0.49260 0.55772 0.65301
  -1140 0.49715 0.42250 0.38875 0.40805 0.41905 0.41455 0.41698 0.41720 0.46272
  -1100 0.58700 0.58724 0.53635 0.44731 0.38107 0.37939 0.38739 0.42833 0.49367
  -1060 0.56830 0.52897 0.54313 0.52258 0.48540 0.46298 0.46127 0.49399 0.58525
  -1020 0.52584 0.51562 0.50246 0.50269 0.49915 0.51554 0.52935 0.52221 0.57067
  -980  0.47775 0.47731 0.50415 0.51418 0.49176 0.47267 0.48274 0.51510 0.55982
  -940  0.39395 0.42737 0.47280 0.48915 0.50156 0.52989 0.57364 0.63893 0.67613
  -900  0.48309 0.47055 0.46653 0.45674 0.50173 0.59734 0.65313 0.64891 0.66137
  -860  0.46299 0.38402 0.30791 0.32936 0.39619 0.39392 0.34890 0.39570 0.50825
  -820  0.46285 0.41072 0.38841 0.39691 0.40909 0.35912 0.31718 0.37746 0.46112
  -780  0.42347 0.31775 0.24064 0.27981 0.32933 0.33150 0.34407 0.42853 0.49473
  -740  0.43163 0.34555 0.27809 0.29421 0.37247 0.44953 0.51600 0.60898 0.67969
  -700  0.43290 0.40726 0.37146 0.40171 0.47835 0.53761 0.59626 0.68941 0.79458
  -660  0.46313 0.41920 0.36587 0.38251 0.47062 0.57887 0.66086 0.71053 0.78622
  -620  0.23970 0.24771 0.29283 0.38662 0.49193 0.59214 0.71057 0.81861 0.90217
  -580  0.25713 0.29419 0.43450 0.61379 0.70679 0.72022 0.74132 0.79001 0.84064
  -540  0.48464 0.51091 0.55177 0.62357 0.67190 0.68954 0.70593 0.73683 0.75456
  -500  0.59882 0.55598 0.51211 0.48298 0.46134 0.46173 0.48293 0.52278 0.51412
  -460  0.45553 0.37900 0.34824 0.36022 0.35580 0.31535 0.29262 0.37381 0.46788
  -420  0.41996 0.38167 0.38027 0.38576 0.37093 0.34029 0.31525 0.34675 0.39229
  -380  0.48098 0.40883 0.35740 0.35525 0.38829 0.37868 0.34020 0.39723 0.50042
  -340  0.34319 0.38025 0.39383 0.39759 0.40891 0.41330 0.41137 0.44427 0.50771
  -300  0.40477 0.36329 0.33537 0.32267 0.31558 0.31625 0.35741 0.44465 0.53581
  -260  0.51164 0.51468 0.52652 0.57453 0.63288 0.65008 0.62450 0.60456 0.60944
  -220  0.64803 0.64738 0.64497 0.63300 0.60589 0.57510 0.54946 0.56156 0.56765
  -180  0.83785 0.79563 0.76360 0.71358 0.64010 0.55913 0.49995 0.51779 0.56285
  -140  0.94851 0.88405 0.77478 0.63248 0.53680 0.48110 0.42181 0.46538 0.56231
  -100  1.01812 0.94859 0.88459 0.85297 0.86647 0.94086 1.00899 0.98927 0.93472
  -60   1.07647 1.10140 1.15963 1.23496 1.26043 1.25155 1.26370 1.21906 1.12839
  -20   1.33618 1.32361 1.33502 1.38584 1.40756 1.43613 1.47219 1.43637 1.33718
  20    1.59996 1.62796 1.63921 1.55094 1.40619 1.35577 1.34513 1.27915 1.26195
  60    1.87218 2.02277 2.04355 1.86195 1.61915 1.54502 1.57296 1.62815 1.67597
  100   2.07438 1.96467 1.86154 1.77914 1.66883 1.62950 1.75185 1.81974 1.78410
  140   2.18786 2.39245 2.41450 2.20023 1.85824 1.66179 1.73425 1.84220 1.84368
  180   1.93448 1.86212 1.81325 1.74657 1.63067 1.52170 1.47006 1.44213 1.47607
  220   1.17166 1.20834 1.31859 1.36355 1.27023 1.24778 1.37858 1.47630 1.47323
       Frequencies
Times       166     168     170     172     174     176     178     180     182
  -1420 0.88621 0.85756 0.84053 0.83310 0.83379 0.84495 0.87409 0.88987 0.89051
  -1380 0.80755 0.88303 0.89595 0.89701 0.87296 0.82603 0.77385 0.73052 0.71638
  -1340 0.70214 0.70842 0.70987 0.77048 0.84015 0.84295 0.78503 0.70788 0.67456
  -1300 0.65389 0.70045 0.72104 0.75217 0.79279 0.83622 0.84368 0.79803 0.76620
  -1260 0.65979 0.67267 0.70168 0.71909 0.70392 0.64835 0.59084 0.57202 0.58406
  -1220 0.73685 0.77179 0.80385 0.82893 0.79848 0.72128 0.64439 0.61286 0.61286
  -1180 0.73478 0.73865 0.72561 0.71347 0.69521 0.64671 0.59516 0.56208 0.52145
  -1140 0.54753 0.57325 0.55354 0.57458 0.62325 0.63998 0.62752 0.57900 0.54658
  -1100 0.57444 0.64889 0.73805 0.86473 0.92701 0.92443 0.88036 0.82046 0.80733
  -1060 0.70437 0.75875 0.80637 0.86184 0.89254 0.90969 0.93391 0.94616 0.95907
  -1020 0.66281 0.70045 0.69365 0.70528 0.70475 0.66690 0.63164 0.62873 0.65719
  -980  0.60963 0.60655 0.58377 0.58630 0.57454 0.50904 0.38959 0.29057 0.24242
  -940  0.68176 0.65503 0.66122 0.71428 0.71881 0.66472 0.61615 0.55594 0.47688
  -900  0.70166 0.71303 0.73726 0.78830 0.79362 0.76093 0.74031 0.72840 0.69056
  -860  0.60899 0.63094 0.62942 0.66899 0.71362 0.72019 0.73148 0.73306 0.75043
  -820  0.53432 0.59182 0.68373 0.78140 0.84015 0.86768 0.90880 0.94468 0.92068
  -780  0.54833 0.62281 0.80102 0.93073 0.93739 0.94607 0.99492 0.99567 1.00546
  -740  0.73892 0.78253 0.84872 0.94326 0.95681 0.90497 0.83152 0.74449 0.72003
  -700  0.87299 0.88226 0.87029 0.86971 0.84434 0.80894 0.80072 0.80099 0.78471
  -660  0.88716 0.89423 0.87816 0.85687 0.81689 0.78130 0.74561 0.70513 0.69695
  -620  0.92585 0.86001 0.78323 0.77722 0.78040 0.76147 0.74051 0.68883 0.63297
  -580  0.88860 0.88748 0.84557 0.78332 0.68132 0.60052 0.58751 0.56969 0.56350
  -540  0.77331 0.74494 0.67256 0.60476 0.55479 0.51086 0.48315 0.43976 0.41587
  -500  0.49308 0.48825 0.48789 0.50328 0.50458 0.47412 0.44451 0.41331 0.42707
  -460  0.52014 0.51341 0.47136 0.47068 0.49605 0.50031 0.47295 0.42833 0.38273
  -420  0.51155 0.57034 0.55889 0.53475 0.50492 0.47521 0.48394 0.49415 0.50088
  -380  0.58766 0.60716 0.63336 0.69565 0.72233 0.70055 0.69676 0.70534 0.72438
  -340  0.56616 0.55929 0.55212 0.59690 0.66977 0.74274 0.78582 0.79612 0.81373
  -300  0.58734 0.57494 0.61966 0.70063 0.75814 0.77548 0.74835 0.70428 0.69513
  -260  0.67666 0.75737 0.81708 0.84482 0.83329 0.82676 0.84251 0.84903 0.83430
  -220  0.58383 0.60471 0.67838 0.77610 0.79178 0.78511 0.79857 0.76882 0.72369
  -180  0.64434 0.70351 0.72577 0.69758 0.66626 0.66799 0.68186 0.66048 0.61309
  -140  0.66329 0.71027 0.69381 0.62130 0.57354 0.58142 0.63282 0.65497 0.61628
  -100  0.94098 0.94870 0.90917 0.84723 0.79078 0.74656 0.70088 0.67910 0.72940
  -60   1.12696 1.17777 1.17051 1.07798 1.04350 1.08756 1.12241 1.15460 1.21525
  -20   1.24112 1.17731 1.16925 1.25317 1.34292 1.39474 1.43057 1.44430 1.49473
  20    1.24733 1.20937 1.17397 1.11218 1.02074 1.02900 1.19421 1.34632 1.40515
  60    1.63457 1.58712 1.56644 1.53128 1.42828 1.29853 1.25462 1.33828 1.41635
  100   1.68378 1.57408 1.51512 1.49531 1.48234 1.52860 1.60240 1.66819 1.67138
  140   1.78871 1.77875 1.72954 1.61141 1.57422 1.64863 1.72892 1.73802 1.65836
  180   1.55655 1.61566 1.62626 1.54750 1.43614 1.39183 1.41802 1.43710 1.43349
  220   1.43474 1.42019 1.42365 1.43975 1.40401 1.35218 1.36937 1.40071 1.38298
       Frequencies
Times       184     186     188     190     192     194     196     198     200
  -1420 0.89962 0.87890 0.79763 0.73515 0.77130 0.82218 0.81085 0.80158 0.82331
  -1380 0.71865 0.65351 0.53841 0.45198 0.50846 0.60307 0.61875 0.67199 0.71166
  -1340 0.70045 0.69997 0.63863 0.63146 0.66532 0.60916 0.48340 0.51458 0.61191
  -1300 0.77759 0.79368 0.78286 0.73825 0.74769 0.72911 0.66278 0.66364 0.69082
  -1260 0.60802 0.60095 0.51400 0.41140 0.48852 0.54739 0.52319 0.60643 0.71791
  -1220 0.60754 0.55343 0.45494 0.45761 0.56486 0.59282 0.53591 0.59220 0.66074
  -1180 0.49716 0.49503 0.51229 0.54890 0.58768 0.61304 0.56722 0.58138 0.62204
  -1140 0.52263 0.44697 0.38737 0.48494 0.60604 0.59338 0.51764 0.57427 0.61221
  -1100 0.83266 0.79342 0.63665 0.49424 0.54728 0.59864 0.55417 0.54674 0.53867
  -1060 1.01072 1.03261 0.97536 0.88139 0.77419 0.72274 0.67224 0.67509 0.70868
  -1020 0.72131 0.76926 0.75504 0.73121 0.75084 0.79254 0.80629 0.82508 0.80723
  -980  0.28417 0.32884 0.32207 0.31729 0.43553 0.54213 0.56004 0.60736 0.62859
  -940  0.45568 0.42972 0.36892 0.32067 0.40038 0.47205 0.47948 0.55540 0.55713
  -900  0.61918 0.53591 0.49583 0.54947 0.61024 0.64656 0.61614 0.64818 0.70808
  -860  0.79361 0.83244 0.81693 0.74783 0.68841 0.69143 0.68626 0.74065 0.78729
  -820  0.89161 0.89908 0.88905 0.82278 0.78048 0.76179 0.69898 0.71003 0.75007
  -780  1.05851 1.00792 0.85469 0.72867 0.66165 0.57925 0.51666 0.58664 0.64347
  -740  0.75867 0.75413 0.74879 0.81348 0.90010 0.90445 0.82716 0.75117 0.71166
  -700  0.76644 0.72201 0.70876 0.74079 0.83977 0.89808 0.91522 0.91106 0.88584
  -660  0.75528 0.83749 0.86804 0.85265 0.86311 0.85985 0.84412 0.85013 0.84386
  -620  0.63422 0.65962 0.66248 0.69965 0.75609 0.73077 0.66767 0.72550 0.77806
  -580  0.60827 0.66626 0.69769 0.70895 0.70546 0.65570 0.61973 0.69674 0.76793
  -540  0.45641 0.50591 0.55602 0.58469 0.65509 0.73049 0.76878 0.79075 0.78490
  -500  0.48988 0.55608 0.62756 0.75347 0.88383 0.94212 0.94588 0.92529 0.92574
  -460  0.34894 0.34556 0.44870 0.68190 0.86573 0.87592 0.90120 0.99487 1.05496
  -420  0.54835 0.61582 0.63324 0.64809 0.71097 0.77620 0.88065 1.00229 1.04841
  -380  0.78220 0.84758 0.86321 0.88646 0.92869 0.95708 0.96447 0.93889 0.93020
  -340  0.87414 0.94315 1.00034 1.07750 1.06956 0.92800 0.81379 0.88910 0.94152
  -300  0.70215 0.65033 0.61564 0.67119 0.73799 0.72384 0.65495 0.66766 0.68218
  -260  0.79943 0.72413 0.64602 0.68528 0.78625 0.77924 0.68300 0.64880 0.67831
  -220  0.69948 0.67183 0.61791 0.66471 0.73562 0.74794 0.69442 0.68869 0.69350
  -180  0.57212 0.53299 0.53728 0.65738 0.79622 0.81913 0.76682 0.72395 0.73071
  -140  0.59638 0.60599 0.63154 0.72473 0.82324 0.82357 0.79259 0.80776 0.82540
  -100  0.81083 0.85873 0.87911 0.86899 0.90613 0.94628 0.92827 0.91013 0.94360
  -60   1.29625 1.39127 1.45403 1.42914 1.28466 1.15874 1.07503 1.02302 1.01655
  -20   1.60773 1.75045 1.80949 1.74444 1.61911 1.57231 1.55806 1.40806 1.30506
  20    1.39717 1.31906 1.23315 1.35081 1.59970 1.71552 1.66700 1.41239 1.33275
  60    1.36199 1.29463 1.29788 1.38688 1.47720 1.55375 1.57992 1.42909 1.35151
  100   1.59512 1.54365 1.58407 1.69766 1.67473 1.61773 1.64352 1.57846 1.54981
  140   1.67930 1.93310 2.16297 2.21471 2.07240 2.03712 2.10306 1.88000 1.69511
  180   1.55024 1.70506 1.77145 1.85038 1.91317 2.01357 2.16438 1.93227 1.76538
  220   1.36272 1.33870 1.33394 1.44971 1.52311 1.54322 1.62199 1.56455 1.52004
       Frequencies
Times       202     204     206     208     210     212     214     216     218
  -1420 0.83692 0.85749 0.89561 1.02710 1.13241 1.17204 1.15946 1.11569 1.08920
  -1380 0.75888 0.82897 0.88622 0.87472 0.87241 0.88586 0.90984 0.91428 0.85517
  -1340 0.66360 0.68884 0.65332 0.63011 0.61335 0.62101 0.67176 0.72547 0.68480
  -1300 0.70403 0.73944 0.78010 0.78341 0.77767 0.79196 0.79311 0.76197 0.68444
  -1260 0.80652 0.88754 0.93036 0.93240 0.93733 0.95398 0.94842 0.89304 0.81972
  -1220 0.65890 0.70019 0.74379 0.76953 0.80066 0.84257 0.87752 0.88109 0.86059
  -1180 0.66015 0.68670 0.64706 0.65602 0.68168 0.73561 0.81091 0.88176 0.85481
  -1140 0.58744 0.61372 0.63360 0.63782 0.64596 0.71078 0.79476 0.86782 0.89351
  -1100 0.53510 0.62537 0.67993 0.74486 0.82209 0.87567 0.92402 0.95144 0.95717
  -1060 0.73757 0.78114 0.78323 0.79143 0.82147 0.85976 0.89764 0.90167 0.87000
  -1020 0.76452 0.70233 0.63641 0.63381 0.65373 0.66908 0.68858 0.70589 0.66201
  -980  0.61001 0.59869 0.56097 0.52029 0.54439 0.57581 0.58635 0.58975 0.54554
  -940  0.53604 0.55576 0.55409 0.57273 0.59253 0.57295 0.51743 0.52704 0.54663
  -900  0.76295 0.77715 0.73095 0.69643 0.67765 0.67322 0.71529 0.79980 0.84396
  -860  0.78614 0.73392 0.66177 0.67113 0.69535 0.73943 0.81322 0.86550 0.83383
  -820  0.71437 0.63763 0.59009 0.65201 0.75468 0.79928 0.79014 0.76894 0.75714
  -780  0.64730 0.66646 0.68306 0.72635 0.79041 0.87090 0.89071 0.83630 0.78753
  -740  0.71845 0.72380 0.69151 0.70692 0.75468 0.80182 0.83235 0.86351 0.85264
  -700  0.84444 0.79064 0.71843 0.69087 0.66833 0.64011 0.62361 0.59473 0.52782
  -660  0.80213 0.79279 0.75474 0.67144 0.58787 0.56181 0.56953 0.60004 0.56109
  -620  0.78991 0.79524 0.78354 0.76830 0.74785 0.73179 0.70935 0.69229 0.62765
  -580  0.79993 0.82897 0.82799 0.79298 0.73853 0.72893 0.76112 0.75898 0.67829
  -540  0.81404 0.85074 0.79262 0.79051 0.81432 0.86294 0.88016 0.86318 0.79983
  -500  0.94285 0.94089 0.89937 0.91174 0.93516 0.93106 0.91182 0.90333 0.89315
  -460  1.07449 1.08286 1.09846 1.09959 1.05630 1.06094 1.08494 0.99325 0.81068
  -420  1.06477 1.04852 1.01394 0.99286 1.01623 1.01956 0.98601 0.95542 0.94849
  -380  0.96667 0.98842 0.92816 0.86485 0.85408 0.83429 0.81025 0.80113 0.75425
  -340  0.92311 0.90870 0.88309 0.80316 0.73573 0.71428 0.71067 0.65048 0.53939
  -300  0.67551 0.71399 0.73940 0.77786 0.83855 0.86103 0.82938 0.77491 0.68516
  -260  0.67927 0.68731 0.70841 0.71463 0.69287 0.67672 0.67637 0.68233 0.64357
  -220  0.70184 0.72380 0.71342 0.71709 0.73170 0.74166 0.67703 0.60568 0.57809
  -180  0.79993 0.89214 0.91596 0.91451 0.89944 0.87058 0.84059 0.86119 0.87651
  -140  0.84820 0.88754 0.91815 0.95122 0.95752 0.95557 0.97183 1.04502 1.10294
  -100  0.95100 0.96573 0.97637 0.97343 0.96187 0.96544 1.00184 1.03805 1.05882
  -60   1.02622 1.04300 1.04774 1.04684 1.03984 1.05012 1.06878 1.13892 1.26680
  -20   1.24373 1.16443 1.15825 1.24611 1.34146 1.34584 1.27520 1.20562 1.25993
  20    1.40608 1.41617 1.34262 1.23963 1.18397 1.18732 1.20563 1.22154 1.26644
  60    1.37662 1.35546 1.31852 1.30626 1.32935 1.34871 1.34412 1.29820 1.29067
  100   1.57783 1.49222 1.39960 1.32323 1.30201 1.31178 1.30455 1.25108 1.16588
  140   1.72890 1.73844 1.67476 1.52280 1.37625 1.30350 1.27652 1.18471 1.08956
  180   1.68753 1.63848 1.66787 1.62306 1.50983 1.37226 1.30257 1.31313 1.35434
  220   1.51327 1.41985 1.34356 1.30811 1.23523 1.12047 1.07406 1.15352 1.30695
       Frequencies
Times       220     222     224     226     228     230     232     234     236
  -1420 1.08218 1.06092 0.97661 0.87505 0.80748 0.78879 0.77279 0.81034 0.90470
  -1380 0.77486 0.78588 0.82368 0.82444 0.82123 0.79235 0.73626 0.71647 0.79839
  -1340 0.62609 0.68811 0.78320 0.85161 0.84873 0.77532 0.71023 0.69244 0.72781
  -1300 0.62609 0.65025 0.65277 0.62908 0.61095 0.67428 0.69889 0.63772 0.62064
  -1260 0.79778 0.82960 0.81503 0.80435 0.81638 0.82682 0.77950 0.73960 0.75570
  -1220 0.87480 0.91634 0.92332 0.90259 0.90373 0.91954 0.90504 0.83659 0.74873
  -1180 0.81130 0.87331 0.94858 0.99376 0.99026 0.94886 0.86515 0.75695 0.68468
  -1140 0.91161 0.92392 0.89980 0.84417 0.78565 0.71549 0.60275 0.55185 0.56443
  -1100 0.98412 1.01652 1.00221 0.96362 0.92880 0.89735 0.80302 0.68621 0.66028
  -1060 0.83009 0.82374 0.77802 0.71355 0.65139 0.65685 0.61409 0.59323 0.64721
  -1020 0.64637 0.74354 0.80708 0.75634 0.62349 0.58514 0.52970 0.48957 0.49342
  -980  0.54381 0.63166 0.67111 0.66406 0.64937 0.66596 0.64054 0.61236 0.61454
  -940  0.61181 0.69775 0.71332 0.72174 0.74763 0.78879 0.77405 0.71869 0.67902
  -900  0.86616 0.90292 0.93959 0.96139 0.92071 0.85694 0.79672 0.77386 0.73783
  -860  0.80642 0.89259 0.95100 0.94985 0.84590 0.74758 0.68588 0.69022 0.74263
  -820  0.79365 0.86815 0.87939 0.82184 0.75491 0.76343 0.75851 0.71113 0.70864
  -780  0.79590 0.82856 0.80569 0.76155 0.75694 0.80147 0.79504 0.79165 0.80536
  -740  0.82220 0.84061 0.84859 0.84603 0.84590 0.83316 0.78580 0.76185 0.79621
  -700  0.52014 0.64302 0.73581 0.76342 0.76502 0.79434 0.79210 0.81034 0.84240
  -660  0.50399 0.53527 0.60745 0.69271 0.76988 0.81771 0.79504 0.78543 0.82715
  -620  0.60956 0.68639 0.73027 0.74295 0.75249 0.80226 0.82611 0.83347 0.85416
  -580  0.61782 0.67710 0.68010 0.63540 0.62106 0.69172 0.70855 0.70712 0.73261
  -540  0.74556 0.73906 0.71678 0.69234 0.66271 0.67944 0.66699 0.65196 0.64808
  -500  0.87592 0.87159 0.85205 0.81551 0.75410 0.71589 0.66195 0.61859 0.61628
  -460  0.78425 0.82891 0.83683 0.81402 0.76704 0.72619 0.69847 0.69289 0.69949
  -420  0.93904 0.88571 0.81365 0.79914 0.84064 0.89735 0.91134 0.88063 0.83325
  -380  0.72715 0.76763 0.79981 0.80063 0.78524 0.80464 0.85382 0.88419 0.87507
  -340  0.53179 0.63200 0.63928 0.54646 0.46780 0.51580 0.56076 0.61503 0.68686
  -300  0.60279 0.61617 0.61921 0.61568 0.57052 0.53720 0.50954 0.52160 0.57925
  -260  0.62120 0.66746 0.66592 0.61605 0.56445 0.58712 0.59729 0.59990 0.61410
  -220  0.59941 0.62684 0.61644 0.63875 0.65746 0.66002 0.60653 0.59189 0.63632
  -180  0.85263 0.84233 0.84790 0.85756 0.79535 0.77254 0.79672 0.84282 0.85634
  -140  1.09533 1.07538 1.12018 1.21853 1.24219 1.17628 1.18214 1.26547 1.30770
  -100  1.13628 1.29638 1.43468 1.50246 1.44519 1.31337 1.32363 1.39939 1.43144
  -60   1.33389 1.32323 1.37724 1.49577 1.53496 1.42787 1.40046 1.45322 1.55735
  -20   1.35644 1.35215 1.29456 1.29407 1.35542 1.37122 1.43824 1.56400 1.64143
  20    1.34441 1.41755 1.49453 1.58843 1.66153 1.64579 1.69057 1.73306 1.67324
  60    1.26063 1.19586 1.19076 1.26579 1.42659 1.51623 1.56504 1.60582 1.65451
  100   1.09082 1.11187 1.13506 1.17797 1.32145 1.43659 1.50248 1.52351 1.53426
  140   1.07654 1.11669 1.20253 1.31342 1.37887 1.36131 1.40214 1.46434 1.45235
  180   1.34103 1.28777 1.28625 1.31491 1.37200 1.42946 1.52515 1.55955 1.47108
  220   1.40753 1.39931 1.34611 1.30114 1.32388 1.31733 1.33412 1.37714 1.37001
       Frequencies
Times       238     240
  -1420 0.99656 1.13601
  -1380 0.93261 1.05918
  -1340 0.77745 0.81162
  -1300 0.67131 0.69436
  -1260 0.77063 0.78287
  -1220 0.74506 0.78736
  -1180 0.68325 0.67504
  -1140 0.56815 0.56721
  -1100 0.74548 0.87362
  -1060 0.70712 0.73614
  -1020 0.51487 0.50790
  -980  0.61845 0.60090
  -940  0.65383 0.64538
  -900  0.70541 0.68312
  -860  0.73568 0.68582
  -820  0.69433 0.64763
  -780  0.80473 0.76489
  -740  0.85290 0.85655
  -700  0.84992 0.81656
  -660  0.87677 0.88261
  -620  0.89382 0.92125
  -580  0.77617 0.80174
  -540  0.63593 0.62202
  -500  0.62272 0.59686
  -460  0.68964 0.65392
  -420  0.80814 0.81656
  -380  0.88914 0.95270
  -340  0.75443 0.76624
  -300  0.61462 0.62561
  -260  0.62911 0.62966
  -220  0.65724 0.61842
  -180  0.82136 0.79095
  -140  1.27235 1.25462
  -100  1.43007 1.45725
  -60   1.57160 1.54487
  -20   1.65515 1.68055
  20    1.55966 1.49859
  60    1.71738 1.78659
  100   1.58652 1.65989
  140   1.38787 1.36021
  180   1.37977 1.33100
  220   1.31924 1.30584

, , tasks = 66, files = data/PRR+2_tyr_4:240:2_sac/data_859.1_1

       Frequencies
Times         4       6       8      10      12      14      16      18      20
  -1420 1.34616 1.34326 1.34100 1.34382 1.33550 1.30508 1.23652 1.01816 1.27210
  -1380 1.34050 1.34357 1.34473 1.34261 1.33227 1.30922 1.26672 0.96269 1.13945
  -1340 1.34190 1.34299 1.34199 1.34066 1.33175 1.30930 1.26737 1.01266 1.16006
  -1300 1.31533 1.31448 1.31292 1.31412 1.30550 1.27789 1.21714 1.00036 1.22766
  -1260 1.28715 1.28493 1.28393 1.28526 1.27626 1.24873 1.18999 1.05945 1.26184
  -1220 1.27198 1.26818 1.26643 1.27014 1.26113 1.22955 1.16252 1.05537 1.23270
  -1180 1.25109 1.25182 1.25169 1.25017 1.24200 1.22393 1.19384 1.04049 1.11345
  -1140 1.23949 1.24019 1.23915 1.23723 1.22943 1.21224 1.18415 1.05976 1.11833
  -1100 1.22006 1.22122 1.21898 1.21637 1.20989 1.19506 1.16872 1.10129 1.18879
  -1060 1.19673 1.19674 1.19471 1.19341 1.18793 1.17325 1.14468 1.10588 1.20928
  -1020 1.16922 1.16898 1.16836 1.16820 1.16312 1.15003 1.12812 1.07583 1.11395
  -980  1.15511 1.15222 1.15115 1.15426 1.15067 1.13523 1.10384 1.05023 1.11656
  -940  1.16274 1.15885 1.15614 1.15980 1.15845 1.14426 1.10649 1.06236 1.23236
  -900  1.15332 1.15650 1.15837 1.15622 1.14961 1.13812 1.11986 0.91629 0.96969
  -860  1.17341 1.17210 1.16974 1.17009 1.16771 1.15707 1.13112 1.03911 1.17247
  -820  1.18490 1.18122 1.17818 1.18194 1.17847 1.15843 1.10875 1.05339 1.21832
  -780  1.18239 1.18524 1.18628 1.18418 1.17939 1.17078 1.15737 1.00237 1.09121
  -740  1.19823 1.19680 1.19629 1.19857 1.19466 1.17978 1.15036 1.06380 1.14956
  -700  1.20928 1.20784 1.20488 1.20609 1.20480 1.19591 1.17960 1.16413 1.24409
  -660  1.20496 1.20784 1.20673 1.20488 1.20174 1.19464 1.18689 1.15573 1.18029
  -620  1.19057 1.19191 1.19304 1.19242 1.18682 1.17466 1.15769 1.12207 1.16310
  -580  1.17348 1.17065 1.17011 1.17314 1.16866 1.15044 1.11195 1.13807 1.24801
  -540  1.14240 1.14138 1.14077 1.14287 1.13856 1.12238 1.08861 1.09900 1.21055
  -500  1.11100 1.11194 1.11188 1.11018 1.10750 1.10420 1.10635 1.11184 1.08607
  -460  1.07459 1.07410 1.07480 1.07517 1.06998 1.05876 1.04526 1.06225 0.99908
  -420  1.04080 1.04150 1.03936 1.03771 1.03893 1.04081 1.04074 1.10858 1.19752
  -380  1.01774 1.01541 1.01173 1.01506 1.01982 1.01978 1.01081 1.17318 1.21753
  -340  0.98306 0.98150 0.98394 0.98862 0.99116 0.99266 1.00103 1.14899 1.06211
  -300  0.97076 0.96898 0.97070 0.97633 0.98433 0.99423 1.00963 1.16798 1.15943
  -260  0.96902 0.96872 0.96601 0.96996 0.98097 0.99714 1.02609 1.20970 1.15143
  -220  0.95156 0.95532 0.95373 0.95134 0.96070 0.98585 1.04232 1.11850 0.99291
  -180  0.94064 0.94036 0.93911 0.94098 0.94874 0.96184 0.98136 1.04925 1.06618
  -140  0.93953 0.93726 0.93553 0.93859 0.94478 0.95247 0.96261 1.07543 1.05232
  -100  0.93363 0.93515 0.93495 0.93473 0.93982 0.95210 0.97694 1.00694 0.94652
  -60   0.93920 0.93835 0.93775 0.94024 0.94676 0.95679 0.97087 1.01400 1.02967
  -20   0.94479 0.94251 0.94238 0.94599 0.95129 0.95853 0.97202 1.02009 0.97415
  20    0.98766 0.98575 0.98257 0.98390 0.98993 0.99949 1.02270 1.22238 1.12103
  60    1.02583 1.03147 1.03056 1.02504 1.02776 1.04301 1.08721 1.12961 1.01829
  100   1.06298 1.06860 1.06928 1.06385 1.06418 1.07479 1.10836 1.01593 0.91402
  140   1.07811 1.07848 1.07742 1.07781 1.07834 1.07597 1.06492 0.96472 1.05805
  180   1.05830 1.05941 1.05977 1.05893 1.05788 1.05587 1.04873 0.91006 0.97884
  220   1.03676 1.03804 1.03660 1.03510 1.03686 1.04155 1.05014 0.95977 0.95407
       Frequencies
Times        22      24      26      28      30      32      34      36      38
  -1420 1.10511 0.99694 1.10669 0.97597 0.99525 0.98828 0.99164 1.04031 1.08882
  -1380 0.99301 1.00283 1.06968 0.97298 0.99776 0.94161 0.96404 0.99760 1.03654
  -1340 1.06466 0.98666 1.04454 0.96255 0.97376 0.96068 0.96910 1.05451 1.11752
  -1300 1.09814 1.04819 1.15543 0.97541 1.00254 0.99193 0.99671 1.07636 1.11036
  -1260 1.03463 1.05087 1.12421 1.05494 1.10550 1.08272 1.09375 1.19363 1.25894
  -1220 1.06412 1.09522 1.21317 1.04179 1.07151 1.03526 1.11748 1.25196 1.26513
  -1180 1.00092 1.01633 1.04453 1.02639 1.06428 1.00902 1.11135 1.23281 1.24671
  -1140 1.09989 1.06244 1.11970 1.04009 1.06822 1.04515 1.14798 1.28448 1.28762
  -1100 1.09773 1.10516 1.05389 1.11682 1.07577 1.05121 1.16740 1.31760 1.37110
  -1060 1.16525 1.11160 1.17117 1.12305 1.14760 1.18685 1.25735 1.43089 1.48260
  -1020 1.11474 1.10221 1.13803 1.11541 1.15928 1.18472 1.25449 1.37282 1.44540
  -980  1.02791 1.03704 1.12665 1.06327 1.07527 1.10908 1.12112 1.18348 1.22773
  -940  0.93046 1.03321 1.07546 1.04686 1.05426 1.07084 1.11209 1.17459 1.19202
  -900  0.98959 1.04396 1.11258 1.00702 1.06458 1.06808 1.07185 1.16381 1.17608
  -860  0.95781 0.98893 0.93673 1.04480 1.04208 1.03464 1.12249 1.18802 1.20695
  -820  1.10623 1.08928 1.18086 1.04239 1.04756 1.07378 1.12005 1.25072 1.32649
  -780  1.13447 1.08470 1.10587 1.08403 1.12405 1.14609 1.15570 1.22538 1.30793
  -740  1.14677 1.09355 1.19035 1.13769 1.13113 1.14280 1.15622 1.23385 1.28853
  -700  1.27471 1.09567 1.09442 1.11948 1.09437 1.12617 1.15992 1.25581 1.32456
  -660  1.25016 1.20493 1.29988 1.20962 1.19360 1.24601 1.30141 1.41017 1.44314
  -620  1.25286 1.21498 1.23596 1.23635 1.26690 1.32780 1.30999 1.42256 1.47148
  -580  1.13460 1.20395 1.34379 1.26624 1.31559 1.43297 1.42271 1.55811 1.64964
  -540  1.15978 1.25035 1.30346 1.20489 1.18376 1.22718 1.30594 1.39274 1.44591
  -500  0.97854 1.09384 1.10722 1.14995 1.17558 1.18763 1.21227 1.32151 1.36705
  -460  0.98739 1.13869 1.23499 1.16608 1.24879 1.28373 1.30944 1.50435 1.57673
  -420  1.12330 1.14576 1.13749 1.18908 1.17305 1.16196 1.27444 1.45208 1.48704
  -380  1.23309 1.21322 1.35885 1.25581 1.20357 1.26788 1.34840 1.49159 1.59551
  -340  1.20409 1.21785 1.20819 1.19475 1.28250 1.30538 1.28756 1.35670 1.47262
  -300  1.29986 1.21254 1.24305 1.28853 1.29897 1.29695 1.30864 1.21499 1.25757
  -260  1.31239 1.23179 1.25958 1.19396 1.14109 1.11248 1.14372 1.15078 1.20291
  -220  1.18168 1.10167 1.07683 1.11518 1.08910 1.04727 1.13826 1.19833 1.26987
  -180  1.18343 1.07538 1.08426 1.09432 1.08460 1.04143 1.06047 1.10732 1.16470
  -140  1.06456 1.05520 1.08736 1.07989 1.07261 1.08018 1.11477 1.17733 1.22323
  -100  1.04842 1.03459 1.06007 1.01716 1.04255 1.04076 1.05516 1.05462 1.03912
  -60   1.05674 1.02982 1.05828 1.05488 1.04075 1.07066 0.98495 0.94685 0.94303
  -20   1.04321 0.99632 1.01505 1.01241 1.01475 1.02546 0.96332 0.91773 0.91300
  20    1.13137 1.03016 1.06463 1.02216 1.01140 1.04539 1.01406 1.01598 1.03143
  60    1.06235 1.02506 0.97655 0.97535 0.94283 0.93563 0.95614 0.93813 0.93656
  100   0.84684 0.93832 0.98968 0.97544 0.98177 0.97268 0.99326 0.98392 0.97911
  140   1.03710 0.98805 1.00490 0.94024 0.95212 0.92293 0.92971 0.91239 0.90725
  180   0.92206 0.95392 0.95853 0.96512 0.95786 0.93929 0.92358 0.90794 0.89582
  220   0.91534 0.89841 0.96317 0.89873 0.92484 0.90568 0.90713 0.89888 0.87783
       Frequencies
Times        40      42      44      46      48       50        52        54
  -1420 1.16737 1.25928 1.21746 1.15707 1.00201 0.685088  0.572580  0.601410
  -1380 1.12229 1.21188 1.19435 1.16370 1.01163 0.731386  0.600814  0.595660
  -1340 1.19899 1.31446 1.27529 1.13588 0.85094 0.535337  0.413990  0.382507
  -1300 1.16725 1.18289 1.16796 1.11642 0.90043 0.612306  0.456560  0.347992
  -1260 1.26777 1.14085 1.07641 1.05105 0.81717 0.465935  0.391805  0.424279
  -1220 1.30119 1.27535 1.19771 1.10686 0.83981 0.466876  0.392180  0.458457
  -1180 1.29781 1.38255 1.35211 1.19441 0.94407 0.634476  0.493933  0.466316
  -1140 1.29546 1.43013 1.39762 1.17368 0.90224 0.546974  0.354102  0.335530
  -1100 1.35299 1.33459 1.23198 1.08454 0.86905 0.509069  0.252948  0.185705
  -1060 1.41090 1.37950 1.34298 1.20209 0.91836 0.483309  0.253316  0.218688
  -1020 1.45781 1.45567 1.32329 1.12719 0.86837 0.493632  0.276253  0.226611
  -980  1.29141 1.33999 1.19548 0.98088 0.74112 0.400800  0.226354  0.155448
  -940  1.21247 1.24204 1.21959 1.03697 0.74415 0.392211  0.102990  0.055696
  -900  1.14218 1.18956 1.19209 1.02993 0.76228 0.469599  0.231705  0.106731
  -860  1.18025 1.16263 1.12858 1.04297 0.75835 0.421615  0.314354  0.291832
  -820  1.25065 1.27865 1.26546 1.10855 0.85333 0.549474  0.374763  0.273540
  -780  1.31429 1.32260 1.29312 1.16771 0.90220 0.570255  0.387274  0.374062
  -740  1.29719 1.38365 1.30847 1.09114 0.84880 0.541122  0.418322  0.426837
  -700  1.31929 1.35606 1.30869 1.10933 0.86501 0.481663  0.292083  0.292273
  -660  1.41493 1.40704 1.31166 1.13919 0.84849 0.502431  0.324005  0.282979
  -620  1.49364 1.52369 1.42293 1.23122 0.92444 0.608174  0.470451  0.445450
  -580  1.61156 1.58718 1.50409 1.14040 0.79719 0.459825  0.256589  0.180629
  -540  1.54108 1.50739 1.33233 1.12823 0.90821 0.612597  0.377592  0.295770
  -500  1.35015 1.42068 1.35306 1.12443 0.83077 0.475648  0.368269  0.314928
  -460  1.40501 1.53094 1.49564 1.20126 0.89848 0.596483  0.369649  0.291656
  -420  1.35451 1.22913 1.14058 1.06913 0.91788 0.513303  0.217906  0.164189
  -380  1.56109 1.38000 1.14220 0.99183 0.64751 0.246768  0.143514  0.100925
  -340  1.54008 1.58834 1.41047 1.11668 0.84104 0.570519  0.265735  0.127677
  -300  1.36376 1.32321 1.19840 1.08834 0.77159 0.349050  0.205057  0.206868
  -260  1.32437 1.40619 1.33708 1.18698 0.90946 0.545586  0.245742  0.119746
  -220  1.34828 1.39673 1.29642 1.01030 0.68825 0.270151  0.096658  0.070780
  -180  1.20319 1.21363 1.12702 0.98402 0.72909 0.326541  0.089176  0.053186
  -140  1.16068 1.11975 1.07790 0.95058 0.63549 0.234921  0.075224  0.071069
  -100  0.99836 0.98138 0.96027 0.85066 0.61564 0.266039  0.092465  0.050002
  -60   0.98306 0.97260 0.96041 0.85098 0.55584 0.114534 -0.050777 -0.027432
  -20   1.01908 1.02553 0.95909 0.80796 0.56063 0.131685 -0.022688 -0.025267
  20    1.09526 1.08805 0.99087 0.77029 0.44871 0.052637 -0.050570 -0.050993
  60    1.01281 1.02120 0.97999 0.89791 0.64439 0.155115 -0.099695 -0.124682
  100   0.98968 1.00741 0.94672 0.73775 0.41924 0.067762 -0.035729 -0.040359
  140   0.93758 0.95521 0.93302 0.83247 0.53686 0.118774 -0.082837 -0.097617
  180   0.89238 0.88649 0.87827 0.76925 0.50043 0.065615 -0.070686 -0.058691
  220   0.90583 0.93236 0.91012 0.79306 0.55645 0.219254  0.139251  0.162369
       Frequencies
Times           56        58        60         62         64          66
  -1420  0.5743080  0.528949  0.473613  0.3884097  0.2771634  0.17520573
  -1380  0.5449551  0.487112  0.462515  0.4055506  0.2615770  0.17830284
  -1340  0.3899947  0.392004  0.363891  0.3135082  0.2099770  0.11645782
  -1300  0.2983186  0.289125  0.261853  0.1972686  0.0766144 -0.00033212
  -1260  0.4256767  0.402803  0.327576  0.1828007  0.1000096  0.04806564
  -1220  0.4321362  0.418578  0.421690  0.3230078  0.1704360  0.09098392
  -1180  0.4074787  0.322503  0.268993  0.2056947  0.1084011  0.03716842
  -1140  0.3381811  0.244081  0.182626  0.1285126  0.0667233  0.03331249
  -1100  0.2107407  0.169884  0.075455  0.0294879  0.0352241 -0.00339393
  -1060  0.2131844  0.154196  0.049742  0.0033287  0.0129322 -0.03364143
  -1020  0.2001830  0.120023  0.044025  0.0245641  0.0085112 -0.04835047
  -980   0.1255928  0.126625  0.099314  0.0566616  0.0326134 -0.00454983
  -940   0.0835886  0.012051 -0.066944 -0.0317231 -0.0320788 -0.10852782
  -900   0.1743242  0.142241  0.019511  0.0038470 -0.0106961 -0.10100124
  -860   0.2564860  0.175598  0.106462  0.0393060 -0.0458937 -0.10730133
  -820   0.2552092  0.215318  0.180667  0.1405001  0.0657987 -0.02254127
  -780   0.3527751  0.299555  0.228912  0.1677182  0.1048347  0.00711504
  -740   0.3897270  0.276383  0.167827  0.1331625  0.0786112 -0.04673574
  -700   0.2474935  0.170823  0.102880  0.0443335 -0.0046899 -0.09334230
  -660   0.2388167  0.167457  0.107677  0.0739802  0.0278038 -0.06809782
  -620   0.4567388  0.316197  0.262149  0.2423754  0.1265671  0.02017406
  -580   0.2101091  0.184338  0.159663  0.1488151  0.0844853 -0.00602338
  -540   0.3030826  0.222498  0.156593  0.1398263  0.0788366 -0.00405571
  -500   0.2406564  0.099791  0.015761  0.0308873 -0.0052260 -0.09803649
  -460   0.2952227  0.199384  0.094468  0.0881593  0.0399482 -0.06460365
  -420   0.2058874  0.109564 -0.023009 -0.0248594 -0.0563986 -0.14879017
  -380   0.0820372  0.028982 -0.045636 -0.0569791 -0.0806019 -0.16226390
  -340   0.1275560  0.072603  0.010069  0.0280219  0.0075477 -0.05200346
  -300   0.1831932  0.054465 -0.036353 -0.0223789 -0.0355986 -0.12716338
  -260   0.1328417  0.089584  0.017920  0.0170636 -0.0252413 -0.13629587
  -220   0.1018002  0.081436  0.010380 -0.0408230 -0.0966623 -0.16180507
  -180   0.1124883  0.078013 -0.031740 -0.0625471 -0.0793976 -0.14295773
  -140   0.0710951  0.020726 -0.056118 -0.0732537 -0.0888613 -0.13826355
  -100   0.0310198 -0.045959 -0.125302 -0.1067135 -0.0976335 -0.14498717
  -60   -0.0295599 -0.048696 -0.110239 -0.0670563 -0.0639199 -0.10791899
  -20   -0.0079983 -0.022953 -0.054095 -0.0226677 -0.0301286 -0.04921519
  20    -0.0246860 -0.033961 -0.052000 -0.0176402 -0.0225296 -0.06257421
  60    -0.0455337 -0.036106 -0.072820 -0.0516850 -0.0545805 -0.08645985
  100   -0.0179588 -0.035825 -0.067032 -0.0677301 -0.1148982 -0.18141123
  140    0.0019004  0.040380  0.029745  0.0118065 -0.0160806 -0.06076536
  180   -0.0045660  0.037202  0.094341  0.1028716  0.0551150  0.00690328
  220    0.1569638  0.138796  0.149637  0.1507402  0.0812919 -0.01039992
       Frequencies
Times           68          70         72         74      76      78      80
  -1420  0.1360890  0.00028267  0.1626314  0.5937374 0.96217 1.14461 1.15682
  -1380  0.1389254 -0.03364217  0.0469544  0.3745095 0.83585 0.91515 0.71351
  -1340  0.0516731 -0.09531551  0.0207064  0.3612798 0.70759 0.83237 0.79914
  -1300  0.0067444 -0.12649030 -0.0319223  0.3500909 0.75943 0.89567 0.89823
  -1260  0.0267879 -0.12304146  0.0056412  0.4284369 0.84428 0.88771 0.79080
  -1220  0.1076304  0.01832708  0.1902897  0.6934994 1.13244 0.96762 0.76189
  -1180  0.0315438 -0.09946313  0.0468382  0.4309467 0.79920 0.78741 0.69234
  -1140  0.0441064 -0.07701187  0.0448472  0.4631530 0.82733 0.82284 0.71949
  -1100 -0.0190320 -0.15997558 -0.0171558  0.4299850 0.88264 0.94677 0.82224
  -1060 -0.0718016 -0.22590925 -0.0733849  0.3833058 0.77441 0.74349 0.55653
  -1020 -0.0150901 -0.09274579  0.0678101  0.4544036 0.72998 0.70786 0.75639
  -980  -0.0119624 -0.15455437 -0.0428231  0.3917034 0.80819 0.83531 0.77023
  -940  -0.1102862 -0.25490879 -0.1480473  0.2921994 0.79821 0.91150 0.84842
  -900  -0.1096349 -0.23880294 -0.1152125  0.2484523 0.64363 0.74594 0.71683
  -860  -0.1290272 -0.33639604 -0.2295124  0.1806385 0.58198 0.67689 0.75089
  -820  -0.0428546 -0.21584450 -0.2155090  0.0763258 0.43563 0.51276 0.56472
  -780  -0.0714160 -0.31050721 -0.3022502  0.0202170 0.42810 0.50872 0.46242
  -740  -0.1099263 -0.33766963 -0.3046892 -0.0188621 0.32558 0.38038 0.26439
  -700  -0.1512559 -0.34561548 -0.2901881  0.0172145 0.34453 0.33268 0.23814
  -660  -0.1288558 -0.33123405 -0.2594105  0.0850283 0.48999 0.53962 0.40857
  -620  -0.0065209 -0.18553756 -0.1105336  0.2420955 0.58297 0.59319 0.49157
  -580  -0.0469935 -0.15348365  0.0190140  0.3385501 0.64594 0.63816 0.59118
  -540  -0.0282354 -0.18167170 -0.0846506  0.2712055 0.63795 0.65891 0.55272
  -500  -0.1028823 -0.23198416 -0.0886658  0.2345893 0.46568 0.59975 0.64586
  -460  -0.1103376 -0.30945904 -0.2194744  0.1908423 0.58898 0.60174 0.53014
  -420  -0.1582227 -0.33407427 -0.2513138  0.0844184 0.38182 0.35431 0.36181
  -380  -0.1763296 -0.36164243 -0.3026318  0.0351590 0.37195 0.46679 0.43088
  -340  -0.0572424 -0.27827298 -0.2946014 -0.0430227 0.24952 0.31228 0.32017
  -300  -0.1396188 -0.30678788 -0.2614513 -0.0021139 0.24596 0.29290 0.28725
  -260  -0.1467484 -0.29794037 -0.2420557  0.0608912 0.35096 0.35301 0.28272
  -220  -0.1378107 -0.32621858 -0.2951158  0.0415393 0.36654 0.43974 0.46858
  -180  -0.1336717 -0.28183452 -0.2238380  0.0914321 0.36134 0.33098 0.36645
  -140  -0.1249397 -0.28249949 -0.2158243  0.1466964 0.50631 0.55750 0.49849
  -100  -0.1336546 -0.27671762 -0.1499056  0.2813388 0.70391 0.74900 0.72499
  -60   -0.0718444 -0.16894707 -0.0026547  0.5230384 1.06128 1.08555 1.04576
  -20   -0.0092459 -0.11177075  0.1255491  0.7556367 1.33001 1.40728 1.43969
  20    -0.0497014 -0.16158729  0.0296327  0.5746670 1.14895 1.29800 1.35973
  60    -0.0621012 -0.13263284  0.1037974  0.6126202 1.05495 1.14056 1.08938
  100   -0.1508531 -0.25321818 -0.0892631  0.2895957 0.82655 0.94070 0.85991
  140   -0.0448170 -0.18640540 -0.0077317  0.4190306 0.76398 0.80894 0.91732
  180    0.0114917 -0.11636920  0.0134061  0.4292813 0.83376 0.97033 1.11307
  220   -0.0372417 -0.14048852  0.0094241  0.4591184 0.99321 1.24762 1.36727
       Frequencies
Times        82      84      86      88      90      92      94      96      98
  -1420 1.07086 1.04989 1.05378 1.06148 1.07864 1.08143 1.08864 1.09528 1.08273
  -1380 0.70309 0.86883 0.90650 0.83709 0.81268 0.89384 0.98660 0.98793 0.98582
  -1340 0.75558 0.85594 0.95754 0.89909 0.83393 0.84567 0.89533 0.90064 0.94207
  -1300 0.83945 0.78094 0.80691 0.75888 0.68187 0.66247 0.75257 0.81767 0.91122
  -1260 0.65624 0.67089 0.67342 0.65385 0.67652 0.65826 0.68832 0.73209 0.78559
  -1220 0.69352 0.62695 0.63234 0.67937 0.66242 0.60299 0.68301 0.76504 0.79624
  -1180 0.68988 0.73063 0.77962 0.79102 0.74195 0.71546 0.78189 0.84213 0.88969
  -1140 0.72359 0.78255 0.86210 0.87871 0.81216 0.74219 0.78263 0.82364 0.85996
  -1100 0.78919 0.81747 0.81762 0.79730 0.76555 0.72470 0.74521 0.77567 0.84989
  -1060 0.60570 0.73715 0.81448 0.84625 0.82260 0.77231 0.75420 0.73606 0.77650
  -1020 0.85356 0.85189 0.79913 0.77940 0.70708 0.62525 0.67086 0.67865 0.66831
  -980  0.81576 0.79360 0.71817 0.62588 0.57579 0.60961 0.67401 0.62764 0.57433
  -940  0.78095 0.81801 0.81765 0.74822 0.68176 0.66625 0.69033 0.62120 0.57213
  -900  0.68720 0.69824 0.69199 0.66419 0.64529 0.64098 0.70795 0.68006 0.63787
  -860  0.90340 0.94107 0.88164 0.86882 0.93710 0.92418 0.85002 0.79906 0.75996
  -820  0.73742 0.85809 0.85995 0.88028 0.93119 0.88233 0.81469 0.80986 0.77632
  -780  0.52246 0.62615 0.66917 0.70126 0.72381 0.70961 0.75146 0.74630 0.69876
  -740  0.26142 0.39583 0.50157 0.53534 0.52174 0.53209 0.67098 0.75176 0.76769
  -700  0.28607 0.40321 0.51560 0.56580 0.54717 0.53956 0.67610 0.73209 0.75600
  -660  0.43914 0.49932 0.53116 0.52778 0.51848 0.50759 0.57407 0.58270 0.60824
  -620  0.53842 0.58484 0.54241 0.47634 0.42856 0.39478 0.47551 0.46916 0.51138
  -580  0.65205 0.68118 0.65840 0.68461 0.64260 0.58318 0.62993 0.63302 0.64547
  -540  0.60509 0.66522 0.57693 0.65323 0.68763 0.68357 0.74234 0.75048 0.77480
  -500  0.63584 0.59263 0.51862 0.48979 0.48051 0.51803 0.67209 0.72274 0.72641
  -460  0.55665 0.60646 0.56850 0.51721 0.48687 0.47407 0.59885 0.66388 0.69134
  -420  0.53567 0.64645 0.62866 0.58753 0.52054 0.46947 0.53738 0.58005 0.61121
  -380  0.50818 0.54121 0.52410 0.46152 0.41221 0.36977 0.47273 0.51957 0.53962
  -340  0.42534 0.47875 0.53810 0.55284 0.51051 0.38090 0.45985 0.51833 0.55522
  -300  0.38947 0.47764 0.49628 0.51080 0.49196 0.37385 0.38767 0.39724 0.44123
  -260  0.36121 0.47628 0.51797 0.50036 0.44950 0.42100 0.50385 0.49152 0.44425
  -220  0.49365 0.48204 0.47773 0.49166 0.46196 0.45142 0.57415 0.60528 0.62883
  -180  0.47292 0.54678 0.60455 0.61936 0.60523 0.57772 0.65205 0.69585 0.73878
  -140  0.56715 0.66291 0.74055 0.79219 0.82316 0.82960 0.86364 0.86927 0.86954
  -100  0.74889 0.81083 0.87494 0.96322 1.02717 1.00824 0.89194 0.78997 0.80897
  -60   1.11857 1.10786 1.11305 1.16131 1.18933 1.19002 1.11722 1.01388 0.96298
  -20   1.45060 1.30826 1.22464 1.23781 1.22240 1.24911 1.23953 1.20579 1.15751
  20    1.41583 1.33711 1.25728 1.21304 1.11953 1.03849 1.12070 1.18103 1.24564
  60    1.09812 1.11280 1.09187 1.08183 1.10101 1.20214 1.35833 1.45924 1.57983
  100   1.01401 1.13686 1.21542 1.36437 1.53601 1.70382 1.69992 1.83213 2.05756
  140   1.12094 1.24760 1.36136 1.49876 1.60574 1.81401 1.90349 1.98387 2.11894
  180   1.30611 1.34724 1.37398 1.52673 1.64905 1.77817 1.81974 1.96961 2.03211
  220   1.39575 1.35778 1.35194 1.36663 1.35695 1.43197 1.47079 1.56655 1.69755
       Frequencies
Times       100     102     104     106     108     110     112     114     116
  -1420 1.08623 1.06962 1.03057 1.03907 1.09594 1.09180 1.05023 0.99963 0.98938
  -1380 0.99715 0.97879 1.00011 1.03865 1.05484 1.07101 1.10004 1.10225 1.04109
  -1340 0.97971 0.92254 0.86407 0.87953 0.89671 0.90295 0.93198 0.94627 0.91669
  -1300 0.99100 1.00852 0.93919 0.84726 0.84906 0.87174 0.84798 0.86862 0.94646
  -1260 0.82630 0.85180 0.82825 0.78360 0.76619 0.77109 0.78463 0.82562 0.88555
  -1220 0.82139 0.85325 0.91616 0.96037 0.92427 0.86607 0.86262 0.86280 0.89946
  -1180 0.92783 0.92371 0.92046 0.97142 0.99599 0.98338 0.98266 0.91783 0.85699
  -1140 0.88652 0.86692 0.84964 0.90799 0.96161 0.98780 0.95750 0.90109 0.87199
  -1100 0.91405 0.88579 0.84776 0.89887 0.94574 0.93594 0.88107 0.87724 0.88348
  -1060 0.81185 0.81030 0.81918 0.84978 0.85466 0.84715 0.84029 0.85077 0.87630
  -1020 0.70443 0.71979 0.72476 0.78374 0.81123 0.81018 0.80702 0.81359 0.83775
  -980  0.59001 0.61665 0.61744 0.67091 0.70388 0.71712 0.72273 0.76197 0.81120
  -940  0.60535 0.64932 0.70675 0.78988 0.84099 0.80869 0.75999 0.78317 0.84769
  -900  0.68016 0.71309 0.68377 0.67535 0.72042 0.75587 0.75999 0.79172 0.87969
  -860  0.74333 0.72992 0.70743 0.75936 0.78398 0.75299 0.71937 0.77746 0.82068
  -820  0.71531 0.66684 0.64877 0.70134 0.73060 0.74219 0.79371 0.86831 0.87544
  -780  0.67985 0.68195 0.69603 0.73447 0.78138 0.77566 0.74570 0.73353 0.75041
  -740  0.79249 0.82021 0.80523 0.80977 0.83481 0.83366 0.74998 0.67026 0.69812
  -700  0.85338 0.93127 0.92311 0.92770 0.94238 0.94938 0.90774 0.86385 0.87837
  -660  0.69760 0.74549 0.73760 0.78745 0.82020 0.82891 0.83791 0.84024 0.84033
  -620  0.57493 0.56334 0.57086 0.69602 0.75579 0.75227 0.74066 0.73223 0.73541
  -580  0.67164 0.64701 0.64732 0.71069 0.71796 0.70531 0.66939 0.64448 0.65543
  -540  0.81653 0.83736 0.85674 0.88498 0.84525 0.77743 0.72880 0.72677 0.77546
  -500  0.76425 0.76875 0.75855 0.77902 0.77887 0.76187 0.72927 0.72219 0.76604
  -460  0.69047 0.68055 0.72712 0.79126 0.78344 0.76874 0.74471 0.70874 0.72536
  -420  0.60526 0.60126 0.62420 0.70088 0.69721 0.69167 0.70219 0.70118 0.69904
  -380  0.58590 0.61660 0.63419 0.68365 0.71787 0.69475 0.61362 0.60612 0.66922
  -340  0.57297 0.55822 0.55218 0.61861 0.66601 0.66613 0.63040 0.61814 0.63073
  -300  0.53166 0.55926 0.50332 0.55972 0.58381 0.57466 0.53413 0.52370 0.56138
  -260  0.46729 0.51414 0.57013 0.65010 0.66951 0.65705 0.62270 0.60767 0.64641
  -220  0.68061 0.66109 0.60552 0.64863 0.70478 0.75174 0.77856 0.78478 0.79661
  -180  0.79119 0.79279 0.74561 0.74909 0.76435 0.78137 0.75443 0.73737 0.75886
  -140  0.83362 0.78812 0.76028 0.76921 0.77959 0.78612 0.77069 0.72132 0.70973
  -100  0.89477 0.90398 0.85625 0.82320 0.82800 0.84687 0.85504 0.83937 0.85585
  -60   0.96187 0.92294 0.87098 0.90203 0.97918 1.03653 1.04086 0.99485 0.96829
  -20   1.11260 1.13280 1.16496 1.13613 1.12956 1.18212 1.24624 1.16744 1.07229
  20    1.34902 1.45267 1.48584 1.42661 1.38114 1.37530 1.38046 1.32441 1.21404
  60    1.65250 1.68470 1.80608 1.82933 1.72811 1.67382 1.69951 1.62453 1.54367
  100   2.08119 2.04345 2.17485 2.12507 1.94151 1.88442 2.02418 2.00905 1.84768
  140   2.17745 2.08703 2.01139 1.85504 1.78826 1.88697 2.13040 2.19074 1.97374
  180   1.91761 1.79585 1.78320 1.71787 1.69378 1.82382 2.11640 2.21336 1.99362
  220   1.68761 1.66967 1.77316 1.74000 1.63313 1.67065 1.90402 1.93648 1.77138
       Frequencies
Times       118     120     122     124     126     128     130     132     134
  -1420 0.96545 0.93888 0.95102 1.01554 1.05690 1.00370 0.94837 0.94686 0.96843
  -1380 0.95322 0.90522 0.89698 0.92566 0.95111 0.92090 0.90361 0.88027 0.87304
  -1340 0.87795 0.84261 0.78068 0.73960 0.73174 0.74027 0.75847 0.68376 0.57386
  -1300 0.95124 0.90021 0.89012 0.90619 0.87424 0.81743 0.79255 0.73451 0.63753
  -1260 0.92947 0.94269 0.93187 0.89428 0.83610 0.80333 0.84322 0.87286 0.82103
  -1220 0.95747 0.97355 0.94756 0.98692 1.05166 1.01515 0.93848 0.88149 0.85056
  -1180 0.88022 0.93060 0.93595 0.93015 0.92371 0.90091 0.91403 0.89662 0.84606
  -1140 0.86876 0.84922 0.77762 0.70136 0.63855 0.60663 0.62852 0.63300 0.62320
  -1100 0.86259 0.84231 0.76798 0.67424 0.65698 0.65508 0.64988 0.62275 0.52914
  -1060 0.90654 0.90897 0.85427 0.78493 0.72996 0.69814 0.71495 0.73847 0.71251
  -1020 0.83697 0.83957 0.84409 0.85250 0.87119 0.89023 0.91085 0.93895 0.93161
  -980  0.85403 0.90170 0.90363 0.85778 0.82891 0.81051 0.79317 0.78293 0.77327
  -940  0.86829 0.87865 0.85909 0.81521 0.76176 0.72250 0.71574 0.70406 0.69586
  -900  0.92435 0.90683 0.81578 0.74315 0.73335 0.77846 0.80306 0.75014 0.71057
  -860  0.81159 0.82461 0.83065 0.79400 0.74552 0.73361 0.75371 0.74628 0.67982
  -820  0.86736 0.88639 0.91151 0.88671 0.85682 0.85067 0.80005 0.70101 0.56900
  -780  0.77765 0.84052 0.87009 0.84832 0.79474 0.77001 0.74832 0.67137 0.56596
  -740  0.74733 0.76325 0.68611 0.60817 0.62781 0.67123 0.69147 0.67696 0.65090
  -700  0.88599 0.86405 0.82610 0.77862 0.70958 0.67789 0.67787 0.62732 0.52319
  -660  0.83592 0.83802 0.80967 0.74370 0.69808 0.67097 0.60989 0.52358 0.42220
  -620  0.73399 0.76248 0.74877 0.70925 0.66375 0.64201 0.64123 0.61006 0.52343
  -580  0.69843 0.74902 0.68828 0.57845 0.52895 0.51008 0.49459 0.43506 0.34650
  -540  0.78930 0.75801 0.68937 0.66194 0.65055 0.61509 0.58155 0.52155 0.39012
  -500  0.80001 0.81729 0.76561 0.71792 0.68438 0.65320 0.63920 0.61412 0.55612
  -460  0.77428 0.80895 0.79005 0.75978 0.76413 0.75514 0.71142 0.65249 0.61347
  -420  0.71577 0.72781 0.67226 0.61361 0.57774 0.57929 0.61369 0.58519 0.50083
  -380  0.70960 0.71274 0.64320 0.58302 0.56480 0.56194 0.57899 0.55017 0.48916
  -340  0.64784 0.66085 0.61998 0.57096 0.52878 0.51008 0.52602 0.50449 0.39182
  -300  0.59440 0.62492 0.60348 0.57774 0.55009 0.52110 0.50890 0.45811 0.37080
  -260  0.68603 0.70857 0.66153 0.62363 0.59406 0.59484 0.62057 0.59687 0.48539
  -220  0.81322 0.82283 0.74952 0.62576 0.54950 0.52965 0.53573 0.48724 0.43679
  -180  0.74011 0.72316 0.69188 0.67282 0.63026 0.57638 0.58147 0.54114 0.44554
  -140  0.73667 0.73931 0.64062 0.56087 0.56421 0.57271 0.52161 0.47282 0.38927
  -100  0.87644 0.89420 0.90770 0.89688 0.85927 0.81606 0.77878 0.73390 0.64604
  -60   0.97470 1.00316 1.04281 1.07932 1.06223 1.03062 1.03639 1.08400 1.13333
  -20   1.07332 1.07518 1.09997 1.17101 1.24583 1.30054 1.34255 1.42973 1.52669
  20    1.18217 1.23692 1.31342 1.30480 1.24261 1.27072 1.34591 1.42425 1.57128
  60    1.61079 1.67389 1.78838 1.91209 1.85133 1.76109 1.81531 1.95869 2.08604
  100   1.90500 1.97528 2.07950 2.17589 2.20127 2.12569 2.05809 2.12973 2.32251
  140   1.87694 1.86650 1.98058 2.07647 1.97937 1.87183 1.82034 1.85769 1.94860
  180   1.79998 1.64625 1.63699 1.67242 1.65767 1.64651 1.75245 1.95371 2.06270
  220   1.71878 1.60413 1.47425 1.44694 1.59255 1.73922 1.77461 1.79962 1.88638
       Frequencies
Times       136     138     140     142     144     146     148     150     152
  -1420 1.02216 1.09445 1.14153 1.12101 1.07810 1.01125 0.95737 0.92111 0.88103
  -1380 0.90063 0.88599 0.81794 0.75448 0.63599 0.59421 0.56746 0.59085 0.60718
  -1340 0.65966 0.73102 0.70513 0.67764 0.63355 0.57142 0.52134 0.52222 0.51110
  -1300 0.66710 0.72049 0.74238 0.75802 0.76695 0.72469 0.66265 0.62320 0.55363
  -1260 0.75234 0.70092 0.71776 0.76871 0.74928 0.69086 0.65872 0.63011 0.50110
  -1220 0.83237 0.79973 0.78196 0.79118 0.73680 0.59045 0.46116 0.41307 0.31571
  -1180 0.83459 0.82834 0.78822 0.74418 0.67924 0.58681 0.50826 0.44024 0.36773
  -1140 0.68941 0.68093 0.64803 0.69060 0.70421 0.62180 0.47452 0.28964 0.19827
  -1100 0.55822 0.60796 0.60706 0.63132 0.61558 0.57541 0.54243 0.50793 0.43298
  -1060 0.68564 0.65306 0.64272 0.68118 0.69385 0.66831 0.58911 0.47448 0.38519
  -1020 0.83892 0.71741 0.66512 0.69639 0.67934 0.61053 0.58307 0.57043 0.47721
  -980  0.77809 0.70273 0.61662 0.60365 0.58736 0.52691 0.46397 0.44087 0.35994
  -940  0.76688 0.72060 0.63519 0.61503 0.61142 0.56144 0.48984 0.42187 0.32435
  -900  0.78442 0.77931 0.72731 0.74958 0.76025 0.70495 0.60697 0.54766 0.50449
  -860  0.72360 0.75559 0.76233 0.77960 0.76837 0.70084 0.54848 0.40114 0.30893
  -820  0.57542 0.56510 0.53394 0.55399 0.51142 0.41146 0.31239 0.25053 0.21589
  -780  0.63713 0.68242 0.66724 0.65664 0.59761 0.49497 0.38959 0.32890 0.29029
  -740  0.71349 0.72602 0.69717 0.68520 0.63071 0.50918 0.37820 0.34209 0.33757
  -700  0.56354 0.56234 0.52312 0.55036 0.55112 0.50072 0.46734 0.47495 0.43043
  -660  0.47608 0.48969 0.48130 0.54320 0.55802 0.52762 0.43908 0.35450 0.31944
  -620  0.54878 0.52522 0.48141 0.50149 0.49224 0.41193 0.30972 0.29859 0.28809
  -580  0.40716 0.44460 0.43768 0.51062 0.55112 0.52820 0.46791 0.44386 0.46907
  -540  0.41826 0.48246 0.52747 0.55184 0.52208 0.46443 0.43613 0.46019 0.45450
  -500  0.56765 0.54213 0.53150 0.59021 0.60543 0.55110 0.51389 0.52646 0.47704
  -460  0.64335 0.59329 0.55761 0.61121 0.62452 0.57917 0.50756 0.52348 0.51940
  -420  0.52958 0.54777 0.56398 0.63839 0.66746 0.62415 0.53877 0.49301 0.43179
  -380  0.56421 0.59297 0.55411 0.56930 0.57508 0.54324 0.51164 0.49442 0.45568
  -340  0.43135 0.48650 0.49404 0.52750 0.51620 0.48040 0.48858 0.53400 0.53465
  -300  0.46199 0.50862 0.51972 0.56548 0.57731 0.52715 0.52668 0.63482 0.62599
  -260  0.50095 0.51139 0.52428 0.58893 0.59487 0.55557 0.53779 0.55269 0.57482
  -220  0.53558 0.55702 0.55527 0.59786 0.59670 0.53196 0.46538 0.47024 0.50093
  -180  0.48530 0.51011 0.53967 0.61994 0.63183 0.58493 0.52668 0.53871 0.59430
  -140  0.46732 0.51511 0.55612 0.64310 0.65122 0.59550 0.54201 0.53400 0.52771
  -100  0.67276 0.69752 0.68061 0.73152 0.77903 0.77859 0.78400 0.79752 0.77902
  -60   1.07610 1.02979 1.03221 1.03466 1.05039 1.08007 1.07366 1.06166 1.06287
  -20   1.42384 1.31217 1.26060 1.24005 1.18277 1.11941 1.12104 1.17222 1.19471
  20    1.52218 1.42725 1.33606 1.28941 1.27505 1.22722 1.14003 1.00796 0.86714
  60    1.88457 1.76165 1.62653 1.47989 1.39962 1.34373 1.35333 1.40606 1.43670
  100   2.14695 1.91236 1.72884 1.57449 1.49332 1.41431 1.39833 1.47689 1.58634
  140   1.80132 1.68964 1.58801 1.54260 1.61017 1.73986 1.88189 1.91630 1.82206
  180   1.88634 1.86599 1.92242 1.85280 1.81483 1.84850 1.84223 1.71669 1.65700
  220   1.79589 1.76101 1.76142 1.65398 1.56722 1.56710 1.60095 1.58792 1.57142
       Frequencies
Times       154     156     158     160     162     164     166     168     170
  -1420 0.82262 0.75990 0.78515 0.89798 1.01461 1.02684 1.01072 1.03646 1.08124
  -1380 0.64174 0.67413 0.69098 0.75698 0.86180 0.93543 0.95945 0.93504 0.86745
  -1340 0.53218 0.57220 0.61115 0.66260 0.73395 0.76772 0.79768 0.82564 0.81487
  -1300 0.47098 0.42696 0.38567 0.34677 0.42296 0.52674 0.61568 0.65933 0.67161
  -1260 0.38371 0.37471 0.39213 0.37656 0.44580 0.54257 0.63670 0.65580 0.61557
  -1220 0.29610 0.33002 0.35392 0.35258 0.43812 0.53119 0.61202 0.67129 0.72136
  -1180 0.35850 0.40651 0.42029 0.40963 0.45790 0.49811 0.55820 0.61130 0.66815
  -1140 0.25855 0.36629 0.36881 0.32260 0.37996 0.44422 0.52906 0.58906 0.64516
  -1100 0.38696 0.40015 0.40917 0.42027 0.45636 0.50078 0.57508 0.62496 0.61305
  -1060 0.43943 0.53095 0.53312 0.49840 0.54505 0.60713 0.65596 0.66638 0.68263
  -1020 0.40531 0.42645 0.44361 0.43148 0.49706 0.57992 0.66170 0.71809 0.75363
  -980  0.27638 0.28911 0.33831 0.40460 0.49687 0.53830 0.55438 0.58998 0.64847
  -940  0.27003 0.25783 0.25885 0.27599 0.38936 0.49793 0.58240 0.60716 0.58817
  -900  0.43806 0.38485 0.36432 0.34426 0.37554 0.42039 0.49483 0.53029 0.53276
  -860  0.33776 0.38932 0.41509 0.43129 0.47940 0.50967 0.56011 0.58813 0.59982
  -820  0.24380 0.30905 0.34280 0.31486 0.34483 0.43391 0.56441 0.67559 0.74891
  -780  0.32833 0.39482 0.41688 0.42897 0.48592 0.54026 0.62651 0.73052 0.80102
  -740  0.35833 0.38382 0.39966 0.44019 0.55081 0.63078 0.67045 0.69124 0.73820
  -700  0.35662 0.34497 0.33849 0.33923 0.43275 0.53279 0.60326 0.62787 0.64359
  -660  0.36845 0.43384 0.41760 0.37308 0.42200 0.54328 0.66520 0.72776 0.75064
  -620  0.32781 0.40376 0.42675 0.42858 0.51434 0.63309 0.73319 0.78069 0.78480
  -580  0.49926 0.49554 0.44612 0.41698 0.49226 0.58116 0.66695 0.74034 0.73411
  -540  0.48743 0.53301 0.55196 0.55932 0.58844 0.60002 0.62285 0.63171 0.64123
  -500  0.48743 0.52494 0.52792 0.53534 0.59554 0.62207 0.61552 0.61637 0.62549
  -460  0.53475 0.56894 0.53061 0.48409 0.54928 0.60855 0.62842 0.61483 0.59652
  -420  0.44697 0.45996 0.40379 0.33884 0.35346 0.41844 0.52014 0.60701 0.61305
  -380  0.45726 0.47337 0.42836 0.36553 0.37420 0.44654 0.55820 0.64184 0.67948
  -340  0.54779 0.58767 0.57761 0.54927 0.60130 0.63932 0.64768 0.63846 0.66043
  -300  0.58413 0.52786 0.56075 0.54134 0.53699 0.58917 0.66313 0.68740 0.66752
  -260  0.64071 0.70868 0.71179 0.66241 0.66695 0.63665 0.62762 0.59443 0.59605
  -220  0.54093 0.56619 0.60416 0.63185 0.67406 0.70512 0.76090 0.80708 0.81723
  -180  0.61242 0.62927 0.65421 0.66608 0.71207 0.77644 0.81615 0.77256 0.71065
  -140  0.51247 0.53095 0.54155 0.56242 0.61167 0.70263 0.79752 0.83807 0.87092
  -100  0.78353 0.84636 0.91861 0.97166 0.95645 0.91960 0.92777 0.99258 1.05354
  -60   1.07517 1.05812 1.03324 1.03258 1.02440 1.00514 0.99528 1.03584 1.05936
  -20   1.16689 1.14750 1.16437 1.15327 1.08468 1.10082 1.11183 1.14386 1.13870
  20    0.81953 0.91236 1.06427 1.12348 1.10484 1.14119 1.19160 1.17485 1.12831
  60    1.40830 1.40206 1.45532 1.55342 1.63065 1.65178 1.58107 1.48002 1.38555
  100   1.63598 1.63892 1.68224 1.81761 1.94894 1.93740 1.76689 1.61290 1.55180
  140   1.69702 1.73466 1.93625 2.17676 2.19562 2.12805 2.05668 2.01964 2.02865
  180   1.65467 1.67072 1.70502 1.78454 1.88712 1.98702 2.01306 2.00506 2.03259
  220   1.50568 1.45397 1.49192 1.61609 1.71416 1.73768 1.71992 1.66568 1.63760
       Frequencies
Times       172     174     176     178     180     182     184     186     188
  -1420 1.05052 0.96969 0.96480 1.05945 1.16073 1.11675 1.00369 0.98084 1.03327
  -1380 0.76711 0.70827 0.66253 0.65086 0.72269 0.79133 0.81277 0.77298 0.76554
  -1340 0.79039 0.76701 0.76020 0.73188 0.74914 0.75706 0.71428 0.68856 0.73687
  -1300 0.66097 0.67262 0.70018 0.73286 0.76121 0.77122 0.75697 0.82660 0.97081
  -1260 0.59433 0.62559 0.66017 0.65714 0.65180 0.66473 0.67692 0.71298 0.78826
  -1220 0.74703 0.73371 0.69036 0.66126 0.67085 0.67044 0.66431 0.66042 0.67952
  -1180 0.73162 0.79379 0.80512 0.80602 0.80480 0.76643 0.70021 0.62909 0.57419
  -1140 0.71941 0.75546 0.74201 0.76248 0.83083 0.85989 0.83388 0.81705 0.78655
  -1100 0.61793 0.72467 0.76675 0.76601 0.76544 0.79545 0.86638 0.89377 0.85327
  -1060 0.71331 0.75948 0.77620 0.76601 0.77306 0.78836 0.80719 0.80828 0.77548
  -1020 0.74623 0.68818 0.64926 0.67303 0.68862 0.65742 0.63617 0.58263 0.42201
  -980  0.70127 0.71028 0.65417 0.58633 0.56483 0.56510 0.54325 0.48600 0.42740
  -940  0.57249 0.52935 0.48794 0.45432 0.44907 0.39713 0.33341 0.27282 0.25478
  -900  0.52994 0.54743 0.56651 0.56162 0.53689 0.50705 0.43870 0.32910 0.29084
  -860  0.59609 0.61605 0.64435 0.68323 0.69857 0.68758 0.66625 0.62803 0.59718
  -820  0.80034 0.79915 0.82294 0.87644 0.88183 0.82813 0.79142 0.78068 0.74340
  -780  0.83872 0.84316 0.82658 0.81387 0.81898 0.81144 0.76910 0.64369 0.47624
  -740  0.85076 0.92517 0.92479 0.88801 0.85220 0.87612 0.90908 0.87651 0.76810
  -700  0.64860 0.65220 0.67708 0.76463 0.82659 0.82264 0.79264 0.77351 0.75816
  -660  0.74527 0.77086 0.82494 0.85761 0.79824 0.71364 0.69366 0.71404 0.73914
  -620  0.74848 0.70341 0.68781 0.70912 0.73877 0.71798 0.66455 0.58874 0.53444
  -580  0.69067 0.67128 0.64871 0.61360 0.58303 0.54636 0.49789 0.40529 0.34223
  -540  0.68585 0.67647 0.60052 0.54749 0.54515 0.53927 0.47193 0.35565 0.28630
  -500  0.65294 0.66241 0.64289 0.62615 0.59572 0.52967 0.44112 0.39229 0.38822
  -460  0.58196 0.61521 0.56742 0.48002 0.46262 0.47277 0.45180 0.40317 0.36977
  -420  0.57345 0.54893 0.53723 0.53278 0.53181 0.53219 0.51608 0.45467 0.36551
  -380  0.68039 0.66910 0.65035 0.62576 0.61075 0.58795 0.59493 0.59245 0.57106
  -340  0.72792 0.72634 0.67945 0.65498 0.63868 0.60486 0.60608 0.61953 0.54352
  -300  0.61938 0.62442 0.64580 0.64027 0.63254 0.60486 0.56266 0.53485 0.55687
  -260  0.63174 0.73019 0.75674 0.73423 0.72967 0.75888 0.80428 0.83271 0.80160
  -220  0.81608 0.81304 0.81021 0.83839 0.87251 0.90377 0.95760 1.02199 0.99892
  -180  0.76871 0.85053 0.86677 0.83584 0.77454 0.72758 0.78390 0.85050 0.79195
  -140  0.92190 0.94476 0.95225 0.98315 0.99652 0.95816 0.89307 0.80961 0.71075
  -100  1.08986 1.11179 1.09920 1.10633 1.14359 1.22256 1.28218 1.25986 1.15876
  -60   1.05807 1.06911 1.11248 1.21637 1.30886 1.37339 1.42676 1.51657 1.53722
  -20   1.08023 1.06492 1.11048 1.19283 1.25067 1.28083 1.31250 1.35782 1.33820
  20    1.12037 1.12451 1.07920 1.02100 1.01006 1.07310 1.15094 1.15048 1.08466
  60    1.37585 1.41020 1.44494 1.41017 1.27141 1.20085 1.24749 1.38649 1.55312
  100   1.52020 1.55146 1.62881 1.62868 1.58904 1.57106 1.55097 1.62117 1.75839
  140   1.99358 1.95381 1.92525 1.84759 1.79368 1.81101 1.89544 2.01938 2.08177
  180   2.03244 1.97121 1.90870 1.83013 1.71728 1.62933 1.63830 1.72417 1.74590
  220   1.56195 1.46543 1.43402 1.44195 1.40981 1.31306 1.26811 1.33127 1.40378
       Frequencies
Times       190     192     194     196     198     200     202     204     206
  -1420 1.09497 1.12989 1.08893 0.97686 0.90920 0.89656 0.91214 0.93752 0.97637
  -1380 0.82701 0.92843 0.90611 0.78965 0.76632 0.80426 0.84256 0.86240 0.88935
  -1340 0.83659 0.93105 0.97287 0.92859 0.86683 0.85606 0.83410 0.83725 0.86117
  -1300 1.06313 1.09605 1.06123 1.01991 1.02580 1.01417 0.94034 0.90195 0.88309
  -1260 0.89181 0.96043 0.98118 1.02252 0.98776 0.91770 0.85760 0.82713 0.79168
  -1220 0.75008 0.82035 0.82800 0.77106 0.80220 0.82272 0.76295 0.67995 0.63454
  -1180 0.57962 0.70887 0.75708 0.66474 0.62282 0.62293 0.59277 0.57140 0.57162
  -1140 0.76051 0.82901 0.83963 0.75312 0.73478 0.71851 0.63508 0.57140 0.51965
  -1100 0.82447 0.79517 0.73326 0.63995 0.62993 0.63276 0.60436 0.61341 0.63673
  -1060 0.70838 0.68316 0.68035 0.65887 0.74962 0.81468 0.81592 0.82652 0.85773
  -1020 0.41816 0.60735 0.70528 0.73421 0.78735 0.85368 0.89145 0.88325 0.83457
  -980  0.50833 0.68395 0.73963 0.70844 0.73972 0.75751 0.70998 0.66615 0.62421
  -940  0.33532 0.46754 0.52800 0.50688 0.56189 0.61400 0.62787 0.62568 0.61482
  -900  0.37618 0.51974 0.62052 0.58320 0.59282 0.62799 0.68052 0.74833 0.74504
  -860  0.63822 0.69995 0.67869 0.60179 0.63488 0.69141 0.70215 0.68148 0.64862
  -820  0.74107 0.77655 0.78340 0.72051 0.68375 0.71732 0.77298 0.80506 0.77259
  -780  0.52636 0.65221 0.66817 0.59885 0.64973 0.71374 0.72566 0.72809 0.72782
  -740  0.70078 0.71333 0.68700 0.59363 0.57798 0.59703 0.63038 0.67198 0.64894
  -700  0.76192 0.80094 0.77454 0.70909 0.70911 0.74649 0.70967 0.64530 0.59165
  -660  0.77263 0.76920 0.73825 0.69083 0.67880 0.64645 0.57835 0.58244 0.63172
  -620  0.56891 0.64591 0.64379 0.50199 0.45674 0.46245 0.48683 0.58520 0.63172
  -580  0.40098 0.56223 0.62024 0.56135 0.59715 0.66313 0.64354 0.63242 0.63485
  -540  0.38971 0.53495 0.59476 0.56200 0.59993 0.64109 0.66799 0.69651 0.67993
  -500  0.41422 0.48747 0.55792 0.55808 0.57859 0.58452 0.56895 0.58489 0.57349
  -460  0.44437 0.58348 0.63631 0.55254 0.48303 0.45143 0.44484 0.46071 0.45266
  -420  0.37477 0.46308 0.45986 0.35554 0.37479 0.38920 0.35927 0.40827 0.46550
  -380  0.56074 0.57115 0.51277 0.39207 0.42829 0.47793 0.48589 0.53798 0.57224
  -340  0.46550 0.53443 0.56263 0.50101 0.52757 0.61638 0.65608 0.68363 0.66647
  -300  0.57144 0.65981 0.68950 0.70290 0.78117 0.83582 0.86857 0.87711 0.87119
  -260  0.77150 0.83557 0.89088 0.94425 0.96518 0.99094 1.00836 0.98750 0.96667
  -220  0.83377 0.74481 0.69365 0.68789 0.76787 0.78312 0.77580 0.82253 0.84959
  -180  0.68922 0.67162 0.63797 0.54830 0.57921 0.63514 0.63978 0.67320 0.69965
  -140  0.66274 0.71175 0.73271 0.69800 0.74838 0.82331 0.84475 0.83633 0.80389
  -100  1.10539 1.10917 1.10694 1.09558 1.08363 1.07282 1.09580 1.13928 1.19738
  -60   1.51959 1.42028 1.32660 1.22506 1.17827 1.20889 1.26285 1.31130 1.38332
  -20   1.32686 1.27416 1.30638 1.35259 1.26548 1.24700 1.34778 1.36190 1.30475
  20    1.06454 1.11756 1.22467 1.36303 1.33476 1.24998 1.23495 1.23925 1.22461
  60    1.66583 1.65872 1.67701 1.72538 1.58898 1.48103 1.46030 1.38919 1.29692
  100   1.90589 1.84366 1.71025 1.72408 1.67836 1.62395 1.50919 1.33768 1.28471
  140   2.04255 1.90635 1.91607 2.09426 1.99598 1.83237 1.72639 1.62836 1.68415
  180   1.67484 1.66423 1.83075 2.05708 1.82279 1.56351 1.54179 1.67006 1.87479
  220   1.39138 1.35234 1.39862 1.51697 1.50177 1.51676 1.63550 1.70686 1.74268
       Frequencies
Times       208     210     212     214     216     218     220     222     224
  -1420 1.00428 1.00878 1.05585 1.11857 1.14158 1.11633 1.06114 1.00894 0.95204
  -1380 0.94443 1.02835 1.14084 1.16804 1.11636 1.06930 1.03409 1.01101 0.98664
  -1340 0.90834 0.90938 0.89605 0.88676 0.89835 0.92028 0.94918 0.98657 1.01916
  -1300 0.87040 0.83917 0.80755 0.78091 0.77989 0.75968 0.76096 0.79173 0.80154
  -1260 0.73869 0.69815 0.67226 0.61933 0.57051 0.51082 0.51263 0.62305 0.70467
  -1220 0.62486 0.64068 0.69805 0.71957 0.67271 0.64754 0.64637 0.70774 0.76971
  -1180 0.60019 0.60310 0.62993 0.69022 0.76230 0.76980 0.78951 0.90051 0.99356
  -1140 0.51443 0.54998 0.59046 0.61867 0.65678 0.68299 0.71738 0.77693 0.81088
  -1100 0.67576 0.70498 0.75439 0.80168 0.78951 0.75099 0.75382 0.79724 0.78148
  -1060 0.90402 0.92926 0.95812 0.98502 0.99259 0.97056 0.90861 0.84922 0.77213
  -1020 0.80223 0.81526 0.85689 0.86697 0.85322 0.80923 0.73955 0.70980 0.69913
  -980  0.61993 0.61335 0.61051 0.59394 0.65181 0.68625 0.74067 0.79311 0.77421
  -940  0.63967 0.66926 0.69232 0.67374 0.67171 0.64827 0.64525 0.67916 0.66938
  -900  0.70568 0.66398 0.64075 0.61834 0.58975 0.50503 0.43711 0.48192 0.50608
  -860  0.59247 0.55246 0.54907 0.59196 0.59141 0.51733 0.49835 0.60137 0.66454
  -820  0.73869 0.72983 0.76362 0.76046 0.71120 0.63199 0.63247 0.72047 0.73857
  -780  0.74393 0.77922 0.79737 0.80234 0.78553 0.69638 0.64036 0.69775 0.72958
  -740  0.61098 0.58446 0.61624 0.67604 0.69594 0.63054 0.58251 0.60515 0.64862
  -700  0.57798 0.60589 0.61146 0.59031 0.57549 0.52637 0.53705 0.63476 0.65969
  -660  0.64584 0.59067 0.52424 0.50325 0.56288 0.59003 0.62008 0.67676 0.65935
  -620  0.63473 0.60807 0.61974 0.62691 0.65778 0.64754 0.62984 0.67331 0.72958
  -580  0.65047 0.64472 0.63980 0.66220 0.68731 0.65840 0.65013 0.69672 0.68080
  -540  0.67699 0.68137 0.64871 0.55305 0.45769 0.37228 0.35408 0.42650 0.44968
  -500  0.59032 0.61863 0.61688 0.59756 0.58511 0.52999 0.52390 0.59896 0.62440
  -460  0.50117 0.55339 0.59077 0.60086 0.61232 0.56688 0.53479 0.58347 0.59396
  -420  0.55546 0.62142 0.64680 0.64802 0.65446 0.62801 0.60880 0.65231 0.68737
  -380  0.58816 0.58011 0.59746 0.66417 0.72182 0.71880 0.70386 0.75145 0.76694
  -340  0.63751 0.58228 0.56212 0.61471 0.67636 0.70759 0.73917 0.79724 0.81573
  -300  0.83585 0.78419 0.73911 0.74826 0.78653 0.77993 0.76021 0.79861 0.83614
  -260  0.91852 0.88049 0.87217 0.84422 0.79084 0.76148 0.79252 0.87056 0.91571
  -220  0.80192 0.76587 0.78400 0.80135 0.80113 0.78789 0.82783 0.89431 0.92263
  -180  0.70661 0.68479 0.64712 0.62889 0.63621 0.58822 0.62834 0.77108 0.82991
  -140  0.77786 0.77394 0.79800 0.81751 0.85588 0.87253 0.89095 0.88536 0.84029
  -100  1.20262 1.17000 1.08322 1.03086 1.01515 1.02626 1.04236 1.03097 0.99806
  -60   1.34328 1.22218 1.11219 1.04866 1.00918 0.99190 1.02057 1.05301 1.05653
  -20   1.24364 1.19857 1.22169 1.27685 1.26103 1.20531 1.14229 1.10395 1.10600
  20    1.17948 1.13489 1.13002 1.19211 1.24013 1.24076 1.23020 1.21927 1.25235
  60    1.18288 1.11688 1.12906 1.17562 1.21391 1.29104 1.42481 1.54458 1.69554
  100   1.35562 1.47286 1.52188 1.48691 1.47672 1.58149 1.70245 1.69673 1.71838
  140   1.75045 1.79654 1.83829 1.88821 1.88917 1.89366 1.86287 1.76764 1.72599
  180   2.00925 2.03821 1.97071 1.90404 1.85068 1.84446 1.77008 1.61101 1.46581
  220   1.73102 1.74684 1.78736 1.86876 1.86196 1.82023 1.75617 1.66850 1.63984
       Frequencies
Times       226     228     230     232     234     236     238     240
  -1420 0.90073 0.90575 0.94846 0.95794 0.92512 0.92387 0.94455 0.94955
  -1380 0.91971 0.86612 0.85099 0.82149 0.77252 0.74742 0.72758 0.68896
  -1340 1.01014 0.94335 0.89260 0.86515 0.80367 0.72084 0.65426 0.60540
  -1300 0.79430 0.77796 0.78007 0.73878 0.68265 0.70385 0.74165 0.68672
  -1260 0.71764 0.68293 0.67468 0.66531 0.67731 0.75483 0.80175 0.77478
  -1220 0.79430 0.79454 0.83118 0.86221 0.87885 0.94740 1.02938 1.09692
  -1180 1.02391 0.99512 0.99878 1.06374 1.12488 1.12167 1.11208 1.14275
  -1140 0.82221 0.83094 0.97461 1.10615 1.12488 1.10337 1.09545 1.09423
  -1100 0.72546 0.69426 0.73134 0.71485 0.70490 0.74785 0.80985 0.85116
  -1060 0.70425 0.65908 0.69132 0.67370 0.61102 0.59275 0.60055 0.64448
  -1020 0.67931 0.62672 0.59385 0.54943 0.53762 0.60582 0.68964 0.74602
  -980  0.74109 0.67485 0.63744 0.60275 0.56387 0.53873 0.54599 0.59821
  -940  0.63243 0.60084 0.60812 0.58386 0.56876 0.58447 0.57625 0.56047
  -900  0.50181 0.49813 0.55265 0.58428 0.63416 0.69601 0.71820 0.70514
  -860  0.65327 0.58305 0.59108 0.62458 0.67731 0.75003 0.78853 0.81566
  -820  0.70611 0.70922 0.78324 0.80763 0.79032 0.79970 0.80431 0.76714
  -780  0.73253 0.74440 0.77056 0.71989 0.64617 0.64286 0.66236 0.63685
  -740  0.66294 0.65180 0.67428 0.66741 0.66130 0.65244 0.63721 0.61753
  -700  0.63689 0.59963 0.60970 0.60695 0.65596 0.74655 0.76637 0.70649
  -660  0.59931 0.56122 0.58831 0.58134 0.58700 0.63109 0.67174 0.69930
  -620  0.74406 0.67929 0.62991 0.57882 0.56876 0.64765 0.72545 0.76984
  -580  0.63168 0.61985 0.65527 0.67244 0.72091 0.78358 0.79919 0.79679
  -540  0.50851 0.58710 0.68696 0.74424 0.77653 0.76920 0.77319 0.78916
  -500  0.63764 0.67444 0.75075 0.76397 0.72714 0.71649 0.72630 0.69795
  -460  0.61270 0.64613 0.71391 0.73626 0.73471 0.78489 0.79706 0.72625
  -420  0.70983 0.69709 0.70083 0.71023 0.74761 0.78227 0.76722 0.71637
  -380  0.75858 0.75491 0.76858 0.74970 0.67687 0.62761 0.62101 0.62786
  -340  0.82333 0.85277 0.89299 0.87985 0.82502 0.78750 0.75230 0.71367
  -300  0.86166 0.86854 0.85575 0.81981 0.78765 0.78402 0.77106 0.77073
  -260  0.93348 0.94214 0.95955 0.92645 0.84638 0.82584 0.85930 0.87677
  -220  0.94911 0.96964 1.00433 1.03015 1.01410 0.98007 0.97013 0.97292
  -180  0.83114 0.83296 0.86645 0.85928 0.81390 0.78750 0.81539 0.82690
  -140  0.82258 0.83902 0.82920 0.78706 0.80900 0.83935 0.85120 0.84127
  -100  0.98074 0.98056 0.97699 0.97935 0.97317 0.98791 1.02767 1.05289
  -60   1.07861 1.11966 1.16162 1.16744 1.14802 1.14519 1.19562 1.28428
  -20   1.17425 1.27292 1.34110 1.39038 1.37625 1.28200 1.29239 1.41682
  20    1.30114 1.34005 1.38786 1.50248 1.60626 1.62706 1.67220 1.76277
  60    1.86492 2.05297 2.11292 2.16038 2.15349 2.02483 1.96462 2.01258
  100   1.81096 1.90093 1.88431 1.92737 1.92615 1.82137 1.73656 1.74660
  140   1.69299 1.66072 1.62756 1.68302 1.73306 1.67237 1.62104 1.61271
  180   1.41055 1.48927 1.57209 1.63053 1.64764 1.54994 1.46460 1.46399
  220   1.65132 1.65870 1.64143 1.65657 1.61472 1.49679 1.43988 1.47927

, , tasks = 62, files = data/PRR+2_tyr_4:240:2_sac/data_860.1_1

       Frequencies
Times         4       6       8      10      12      14      16      18      20
  -1420 0.91572 0.91879 0.92135 0.91926 0.92018 0.93144 0.98476 1.12648 1.01543
  -1380 0.91890 0.91924 0.92229 0.92329 0.91879 0.91033 0.91072 1.08103 1.00032
  -1340 0.91993 0.92018 0.91941 0.91691 0.91517 0.91451 0.92259 1.12229 1.12689
  -1300 0.90454 0.90729 0.90657 0.90147 0.89653 0.89534 0.92230 1.16422 1.05518
  -1260 0.89046 0.89464 0.89449 0.88814 0.88600 0.89838 0.99046 1.41294 1.21636
  -1220 0.87108 0.87666 0.87773 0.87133 0.87205 0.89349 1.01462 1.48185 1.27105
  -1180 0.86281 0.86992 0.86933 0.86288 0.86755 0.89814 1.05134 1.58826 1.33410
  -1140 0.86329 0.86739 0.86490 0.86279 0.87177 0.89965 1.01997 1.57878 1.46986
  -1100 0.86048 0.86126 0.86245 0.86418 0.86894 0.88302 0.96378 1.46170 1.34627
  -1060 0.87496 0.87758 0.88035 0.88028 0.88378 0.90110 0.99940 1.42652 1.24556
  -1020 0.90133 0.90608 0.90652 0.90483 0.91061 0.93320 1.04600 1.53558 1.38628
  -980  0.90813 0.91572 0.91769 0.91255 0.91549 0.93968 1.07192 1.63599 1.47904
  -940  0.90316 0.90817 0.91097 0.90721 0.90642 0.92184 1.04849 1.71014 1.46968
  -900  0.89035 0.89390 0.89558 0.89306 0.89102 0.89861 0.99440 1.68126 1.50978
  -860  0.89534 0.89533 0.89419 0.89307 0.89352 0.90092 0.97992 1.62142 1.50721
  -820  0.91456 0.91653 0.91609 0.91397 0.91410 0.92423 1.01836 1.59490 1.41084
  -780  0.93239 0.93961 0.94280 0.93801 0.93842 0.95525 1.05096 1.41275 1.29257
  -740  0.94208 0.94566 0.95028 0.95009 0.95137 0.96423 1.05530 1.49021 1.34326
  -700  0.94896 0.94811 0.94956 0.95556 0.96264 0.97556 1.06089 1.60681 1.51125
  -660  0.94847 0.94864 0.94993 0.95599 0.96539 0.98301 1.07488 1.61011 1.55466
  -620  0.96358 0.96744 0.97086 0.97128 0.97743 1.00326 1.14899 1.73014 1.53477
  -580  1.00722 1.00944 1.00841 1.01130 1.01934 1.03569 1.12023 1.61831 1.60819
  -540  1.04121 1.04893 1.04931 1.04225 1.04904 1.08574 1.24835 1.61346 1.48508
  -500  1.05801 1.06656 1.06802 1.06255 1.06576 1.09207 1.23517 1.60111 1.40587
  -460  1.08070 1.08078 1.07770 1.07959 1.09138 1.11828 1.22956 1.63923 1.64985
  -420  1.04696 1.04481 1.05062 1.05984 1.06057 1.05550 1.10086 1.63727 1.56590
  -380  1.06652 1.06290 1.06441 1.07117 1.07982 1.09649 1.19325 1.68752 1.65648
  -340  1.10093 1.10122 1.09655 1.10069 1.11409 1.13908 1.24469 1.65970 1.64489
  -300  1.12977 1.13682 1.13500 1.13123 1.14489 1.18914 1.35715 1.63063 1.56822
  -260  1.14636 1.14628 1.15043 1.15712 1.16269 1.17182 1.24097 1.56758 1.55902
  -220  1.15389 1.14989 1.15426 1.16567 1.17275 1.17665 1.22573 1.61662 1.66270
  -180  1.14041 1.13998 1.14324 1.15096 1.15915 1.17244 1.25456 1.62168 1.60877
  -140  1.12721 1.12818 1.12744 1.13081 1.14073 1.16215 1.25805 1.54735 1.52922
  -100  1.09050 1.09318 1.09315 1.09402 1.10203 1.12212 1.20005 1.38390 1.39575
  -60   1.04302 1.04589 1.04807 1.04759 1.05095 1.06441 1.12399 1.23281 1.18111
  -20   1.02094 1.01713 1.01447 1.01907 1.02444 1.02719 1.03248 1.12407 1.14996
  20    1.00431 1.00573 1.00236 0.99934 1.00538 1.02457 1.08433 1.14226 1.12473
  60    1.01724 1.02127 1.01855 1.01154 1.01293 1.03127 1.11795 1.22569 1.06251
  100   1.02649 1.03178 1.03130 1.02404 1.02466 1.04208 1.11842 1.15998 1.04798
  140   1.02408 1.02504 1.02473 1.02304 1.02309 1.02713 1.04819 1.03461 1.01145
  180   1.01613 1.01428 1.01262 1.01305 1.01265 1.00886 0.99380 0.96741 0.97350
  220   1.00173 1.00292 1.00205 1.00031 1.00057 1.00297 1.00401 0.94654 0.96199
       Frequencies
Times        22      24      26      28      30      32      34      36      38
  -1420 1.10783 1.13392 1.08900 1.13330 1.21809 1.20365 1.16027 1.21743 1.30203
  -1380 1.07072 1.18689 1.19684 1.16848 1.24425 1.29581 1.25888 1.33933 1.47382
  -1340 1.17267 1.16049 1.15503 1.19995 1.23694 1.23968 1.24418 1.35715 1.44952
  -1300 1.15990 1.24262 1.21649 1.23365 1.29218 1.27896 1.32524 1.53044 1.62426
  -1260 1.34758 1.43243 1.35344 1.42049 1.52683 1.46295 1.50801 1.69749 1.71581
  -1220 1.43367 1.48618 1.39021 1.51763 1.64535 1.54612 1.62287 1.84840 1.74494
  -1180 1.51478 1.60885 1.49425 1.57716 1.67134 1.57786 1.66048 1.84357 1.73007
  -1140 1.58828 1.61916 1.54683 1.61628 1.67556 1.55458 1.60479 1.68335 1.55588
  -1100 1.43001 1.46648 1.39566 1.45115 1.55189 1.48728 1.46312 1.49350 1.48144
  -1060 1.37534 1.45858 1.40340 1.46517 1.54182 1.45770 1.43343 1.47937 1.45174
  -1020 1.50883 1.58156 1.51629 1.54962 1.61187 1.54455 1.55466 1.59386 1.52929
  -980  1.62613 1.68457 1.54816 1.62109 1.72149 1.58238 1.55129 1.58695 1.48165
  -940  1.60018 1.74057 1.67013 1.72901 1.85698 1.69274 1.61364 1.66003 1.52491
  -900  1.65368 1.78086 1.67564 1.73562 1.83552 1.64758 1.57436 1.70369 1.68233
  -860  1.59783 1.64970 1.56415 1.63504 1.70254 1.55834 1.54945 1.76313 1.73498
  -820  1.51206 1.63205 1.57936 1.60031 1.69258 1.58510 1.55458 1.72583 1.76380
  -780  1.44607 1.52288 1.44127 1.50718 1.60230 1.48804 1.46189 1.55286 1.54113
  -740  1.42986 1.52765 1.45350 1.49618 1.64037 1.58971 1.53351 1.53592 1.44227
  -700  1.56335 1.68301 1.61275 1.61246 1.73281 1.64035 1.59950 1.55529 1.41176
  -660  1.61879 1.68902 1.61087 1.64097 1.73701 1.61225 1.59902 1.57234 1.38444
  -620  1.65837 1.77500 1.65126 1.69564 1.87289 1.68530 1.59142 1.60575 1.55045
  -580  1.67125 1.72914 1.69941 1.72927 1.71741 1.52602 1.45214 1.55385 1.51368
  -540  1.60929 1.55111 1.45397 1.55011 1.57518 1.41101 1.38784 1.50626 1.43716
  -500  1.54580 1.70196 1.64281 1.60965 1.64638 1.50163 1.49531 1.58315 1.51391
  -460  1.66743 1.59475 1.54252 1.58694 1.57584 1.42694 1.44148 1.49556 1.41026
  -420  1.60263 1.77232 1.73307 1.68742 1.81374 1.75262 1.61459 1.60734 1.57344
  -380  1.68619 1.66340 1.57626 1.63279 1.72120 1.60087 1.53645 1.57200 1.44101
  -340  1.66543 1.67952 1.66080 1.60219 1.53106 1.45038 1.46147 1.48317 1.36733
  -300  1.66312 1.59535 1.54014 1.56792 1.52801 1.39688 1.39980 1.47643 1.38054
  -260  1.58702 1.67018 1.65385 1.65971 1.67738 1.57524 1.48380 1.52721 1.49765
  -220  1.64104 1.69632 1.68682 1.67102 1.75486 1.64681 1.55032 1.58632 1.54570
  -180  1.60777 1.70982 1.67657 1.63438 1.69520 1.60337 1.58616 1.64386 1.56396
  -140  1.53089 1.56749 1.51953 1.50701 1.51722 1.43470 1.44021 1.52461 1.46164
  -100  1.41749 1.41659 1.39443 1.39182 1.40464 1.29363 1.29165 1.32067 1.24096
  -60   1.18351 1.25705 1.21289 1.21154 1.26859 1.23773 1.19582 1.24504 1.20026
  -20   1.10290 1.08719 1.08126 1.06226 1.05226 1.01825 1.05385 1.07774 1.05231
  20    1.15453 1.08082 1.04823 1.07934 1.07550 1.03359 1.09143 1.13757 1.10761
  60    1.08972 1.08208 1.06033 1.05743 1.07205 1.05298 1.09933 1.19191 1.21328
  100   1.07581 1.06043 1.02114 1.03525 1.05035 1.04402 1.06297 1.13674 1.16114
  140   1.01255 1.00952 1.00531 0.99238 1.00788 1.02198 1.01128 1.04542 1.06075
  180   0.91662 0.92875 0.94166 0.94749 0.94000 0.92524 0.94363 0.94837 0.94386
  220   0.95392 0.95393 0.94662 0.94231 0.93577 0.90790 0.92662 0.91796 0.88479
       Frequencies
Times        40      42      44      46      48      50      52      54      56
  -1420 1.37316 1.32892 1.29468 1.18627 1.04513 0.96766 0.94075 0.90046 0.86031
  -1380 1.53192 1.42155 1.32595 1.21861 1.08736 0.95326 0.88626 0.88139 0.85829
  -1340 1.43337 1.31649 1.22937 1.17175 1.06551 0.96467 0.92724 0.90296 0.83396
  -1300 1.48205 1.42273 1.39510 1.26202 1.07670 0.99325 0.91657 0.87485 0.84455
  -1260 1.58341 1.42383 1.31597 1.20343 1.09093 0.98696 0.92720 0.92425 0.90368
  -1220 1.60247 1.48092 1.35337 1.22789 1.09071 0.96564 0.90331 0.88303 0.82897
  -1180 1.69148 1.57803 1.43854 1.26005 1.07660 0.95477 0.88268 0.81050 0.75281
  -1140 1.60533 1.52172 1.31237 1.14206 0.95851 0.82853 0.77959 0.74029 0.67854
  -1100 1.47996 1.29607 1.16454 1.06414 0.93246 0.80957 0.76000 0.70404 0.63458
  -1060 1.44095 1.29397 1.17119 1.07141 0.92798 0.79102 0.74539 0.70231 0.63710
  -1020 1.48295 1.31613 1.16404 1.04166 0.93089 0.80213 0.73101 0.70859 0.67835
  -980  1.32658 1.22438 1.19920 1.13108 0.97605 0.85233 0.76848 0.70260 0.65802
  -940  1.27941 1.20010 1.18962 1.08084 0.90055 0.79596 0.77242 0.74806 0.68996
  -900  1.50560 1.33504 1.19745 1.06254 0.93694 0.80837 0.73893 0.71131 0.67575
  -860  1.60639 1.42157 1.27953 1.13046 0.96705 0.85593 0.78546 0.72648 0.70961
  -820  1.62838 1.44331 1.23932 1.09242 0.95518 0.84123 0.78394 0.75452 0.72208
  -780  1.45388 1.32709 1.19023 1.09728 0.98206 0.86986 0.81292 0.77030 0.72087
  -740  1.38623 1.23666 1.13042 1.05835 0.94434 0.83570 0.79720 0.76159 0.71246
  -700  1.39707 1.27394 1.21095 1.14353 0.94760 0.82325 0.81637 0.78087 0.70924
  -660  1.39237 1.30444 1.20850 1.14446 1.02536 0.90231 0.82294 0.73576 0.66507
  -620  1.68184 1.61782 1.43515 1.24985 1.03656 0.88852 0.80074 0.72126 0.66353
  -580  1.59057 1.51602 1.35084 1.19895 1.00367 0.84351 0.76707 0.72885 0.67512
  -540  1.46127 1.36046 1.23700 1.15561 1.02251 0.85112 0.73295 0.67308 0.62585
  -500  1.53469 1.45124 1.30397 1.14443 0.96574 0.81904 0.72735 0.68890 0.65122
  -460  1.40974 1.31632 1.19708 1.09354 0.96887 0.84933 0.76352 0.72318 0.70425
  -420  1.47337 1.34480 1.25179 1.13367 0.98289 0.86191 0.78899 0.73561 0.71061
  -380  1.34600 1.24232 1.12554 1.02643 0.91760 0.81271 0.74588 0.71929 0.68203
  -340  1.29497 1.21220 1.12998 1.01716 0.87681 0.76962 0.72917 0.69275 0.63624
  -300  1.34106 1.22234 1.13335 1.05624 0.92726 0.80054 0.70682 0.63854 0.60099
  -260  1.53810 1.37715 1.22599 1.09794 0.96967 0.86443 0.79896 0.76100 0.69751
  -220  1.57474 1.41472 1.27883 1.17049 1.04093 0.91660 0.86446 0.84226 0.76156
  -180  1.59768 1.50797 1.40459 1.27889 1.09329 0.95491 0.85760 0.79245 0.73441
  -140  1.50903 1.45072 1.32620 1.16289 1.00532 0.85045 0.77426 0.73318 0.68145
  -100  1.27825 1.22366 1.12079 1.03660 0.90671 0.77623 0.72563 0.69352 0.65450
  -60   1.17840 1.11127 1.04578 0.97550 0.85571 0.76092 0.72586 0.68387 0.63061
  -20   1.07800 1.09727 1.05828 0.95795 0.83127 0.73180 0.68264 0.65457 0.63190
  20    1.16695 1.16101 1.07044 0.96593 0.85872 0.75005 0.70214 0.68426 0.63762
  60    1.22866 1.19926 1.12254 1.01633 0.89847 0.77455 0.71341 0.67454 0.63002
  100   1.17136 1.11675 1.04034 0.95217 0.82323 0.70565 0.65128 0.62134 0.58628
  140   1.02543 0.98848 0.94821 0.86377 0.75827 0.67292 0.63274 0.61169 0.58504
  180   0.91028 0.92161 0.91076 0.83996 0.74005 0.66567 0.63328 0.61373 0.57491
  220   0.87515 0.88819 0.88329 0.84742 0.76149 0.68292 0.64933 0.63362 0.60747
       Frequencies
Times        58      60      62      64      66      68       70       72
  -1420 0.84389 0.82879 0.78586 0.72297 0.63439 0.54702 0.419215 0.447237
  -1380 0.79547 0.75658 0.73591 0.65898 0.57266 0.50554 0.429765 0.493306
  -1340 0.75532 0.72493 0.70416 0.64220 0.52179 0.39846 0.309028 0.428245
  -1300 0.75940 0.69043 0.66430 0.61390 0.51688 0.40942 0.320166 0.414973
  -1260 0.78863 0.70096 0.66604 0.58903 0.48556 0.40300 0.268454 0.262754
  -1220 0.72289 0.65753 0.62663 0.55587 0.47014 0.37946 0.236748 0.251233
  -1180 0.70427 0.64174 0.58658 0.50106 0.39127 0.28116 0.145471 0.205357
  -1140 0.62916 0.58796 0.53175 0.45366 0.35103 0.25915 0.135891 0.154159
  -1100 0.56999 0.52631 0.47996 0.39776 0.30487 0.20827 0.046947 0.053547
  -1060 0.57804 0.51929 0.47617 0.39269 0.29010 0.19301 0.039887 0.043357
  -1020 0.61831 0.55515 0.50489 0.41431 0.29558 0.18301 0.031974 0.026970
  -980  0.62009 0.56657 0.50783 0.40135 0.28044 0.18249 0.054328 0.083366
  -940  0.61834 0.56323 0.52326 0.41888 0.30269 0.21221 0.086840 0.107600
  -900  0.61774 0.57522 0.54425 0.46738 0.36757 0.26758 0.114469 0.127684
  -860  0.67393 0.60254 0.54205 0.46604 0.36733 0.26695 0.131156 0.175482
  -820  0.65904 0.61877 0.57002 0.47747 0.37909 0.29361 0.171793 0.212067
  -780  0.68177 0.67007 0.61057 0.50199 0.39969 0.32609 0.211537 0.256908
  -740  0.66580 0.64074 0.59666 0.50634 0.39349 0.28276 0.165915 0.219982
  -700  0.64302 0.58954 0.55236 0.47688 0.36822 0.26238 0.126577 0.155671
  -660  0.59966 0.55493 0.51442 0.44303 0.34178 0.23782 0.108184 0.136850
  -620  0.58316 0.51655 0.48623 0.41670 0.31877 0.23109 0.105828 0.142798
  -580  0.56279 0.49981 0.47382 0.41878 0.32989 0.24055 0.113271 0.144936
  -540  0.55752 0.51021 0.49228 0.43057 0.33457 0.24477 0.126796 0.183681
  -500  0.60228 0.57132 0.54101 0.45325 0.33552 0.23620 0.100709 0.119564
  -460  0.65021 0.60897 0.58121 0.46227 0.32458 0.22887 0.097344 0.105155
  -420  0.64578 0.60424 0.58526 0.48804 0.32623 0.22075 0.127869 0.163848
  -380  0.60886 0.57273 0.56122 0.48218 0.37025 0.27732 0.140767 0.139807
  -340  0.57283 0.53713 0.51828 0.45325 0.35100 0.24910 0.125904 0.178791
  -300  0.57100 0.55329 0.53387 0.47263 0.37481 0.27221 0.137558 0.165156
  -260  0.61224 0.57384 0.54448 0.45981 0.35605 0.26256 0.135922 0.168909
  -220  0.62148 0.56328 0.54717 0.47039 0.34939 0.26308 0.161493 0.218845
  -180  0.63324 0.57368 0.54633 0.47531 0.37407 0.29238 0.187392 0.238076
  -140  0.62145 0.57619 0.53571 0.46902 0.39153 0.30272 0.164013 0.205232
  -100  0.60948 0.56877 0.52654 0.47388 0.39385 0.27822 0.128182 0.155296
  -60   0.60242 0.58660 0.55613 0.50023 0.42677 0.33614 0.209338 0.254850
  -20   0.59803 0.56907 0.54655 0.47911 0.37392 0.27518 0.164193 0.217935
  20    0.59108 0.57706 0.55752 0.49704 0.41065 0.31779 0.195305 0.252598
  60    0.57751 0.55284 0.52988 0.44182 0.32353 0.22595 0.122405 0.175687
  100   0.54829 0.53173 0.49894 0.42746 0.34090 0.26151 0.163661 0.246923
  140   0.54327 0.51908 0.48678 0.41776 0.34251 0.27611 0.183517 0.267394
  180   0.52954 0.50435 0.48547 0.43492 0.37027 0.31250 0.237311 0.373543
  220   0.57324 0.55828 0.55051 0.50707 0.46023 0.40474 0.321661 0.422024
       Frequencies
Times        74      76      78      80      82      84      86      88      90
  -1420 0.73814 0.97232 1.06887 1.05164 1.00687 0.98782 0.97216 0.91355 0.79426
  -1380 0.80259 1.01633 0.99315 0.97111 1.01282 1.01132 0.99438 0.98111 0.98146
  -1340 0.75823 0.92031 0.92352 0.93229 0.94460 0.93061 0.90838 0.91248 0.88126
  -1300 0.73411 0.89793 0.87202 0.82170 0.83933 0.86570 0.87555 0.87358 0.86408
  -1260 0.56919 0.73181 0.72221 0.68190 0.72294 0.72870 0.70178 0.77803 0.86153
  -1220 0.55593 0.72374 0.76725 0.73265 0.67457 0.67387 0.74796 0.81834 0.84786
  -1180 0.56618 0.69528 0.68126 0.65518 0.60584 0.55135 0.58861 0.69336 0.70949
  -1140 0.45907 0.57116 0.58518 0.53056 0.45074 0.44718 0.49397 0.56389 0.52953
  -1100 0.37438 0.43663 0.39776 0.38408 0.38489 0.40303 0.42485 0.46165 0.48032
  -1060 0.34886 0.39029 0.35770 0.32649 0.32499 0.36520 0.41450 0.50210 0.55334
  -1020 0.33604 0.41807 0.41768 0.37834 0.33595 0.34743 0.38125 0.45747 0.48827
  -980  0.40931 0.48010 0.45440 0.40402 0.37115 0.35588 0.37029 0.44857 0.48721
  -940  0.42592 0.51509 0.45464 0.36052 0.30767 0.32265 0.33264 0.38762 0.44175
  -900  0.46627 0.57477 0.51620 0.44764 0.42824 0.43494 0.44040 0.52731 0.56227
  -860  0.52110 0.67254 0.70300 0.66092 0.59605 0.52544 0.53052 0.60081 0.60730
  -820  0.54297 0.67194 0.67677 0.65219 0.65375 0.65256 0.65898 0.71039 0.73780
  -780  0.59979 0.75379 0.70607 0.64414 0.64114 0.65224 0.67183 0.69651 0.67366
  -740  0.52632 0.60259 0.54569 0.48203 0.43640 0.43556 0.44214 0.49541 0.52409
  -700  0.48264 0.58321 0.56874 0.51831 0.44997 0.38289 0.38804 0.50982 0.54606
  -660  0.45791 0.50348 0.41877 0.42489 0.39305 0.31443 0.32794 0.50199 0.55835
  -620  0.47208 0.57042 0.56586 0.52547 0.47815 0.42068 0.43171 0.51180 0.54281
  -580  0.47163 0.56521 0.53093 0.50295 0.44091 0.40102 0.44597 0.52769 0.55976
  -540  0.51907 0.58639 0.46568 0.38103 0.36340 0.36713 0.38849 0.46887 0.52014
  -500  0.45431 0.55705 0.49074 0.41471 0.34872 0.29564 0.32711 0.44716 0.51399
  -460  0.43786 0.53245 0.49941 0.48067 0.43346 0.37550 0.42246 0.50591 0.51806
  -420  0.46151 0.53476 0.48565 0.41506 0.35634 0.37123 0.43350 0.49876 0.51070
  -380  0.44404 0.54672 0.53471 0.48168 0.42240 0.40814 0.44984 0.55134 0.64195
  -340  0.51837 0.65580 0.66753 0.59425 0.48674 0.43103 0.46375 0.53537 0.57852
  -300  0.46686 0.57712 0.58157 0.55314 0.51907 0.47138 0.42857 0.44598 0.45671
  -260  0.48873 0.61289 0.62424 0.57238 0.51452 0.51447 0.52480 0.53667 0.53799
  -220  0.53370 0.62828 0.64685 0.62795 0.60170 0.59532 0.59847 0.62244 0.65554
  -180  0.55626 0.66708 0.62081 0.57051 0.54674 0.51473 0.50235 0.55648 0.57045
  -140  0.52363 0.62049 0.58224 0.56178 0.55724 0.55552 0.56245 0.59933 0.60828
  -100  0.49802 0.64380 0.61277 0.49668 0.45923 0.49280 0.54265 0.63651 0.69363
  -60   0.57644 0.73950 0.75768 0.69184 0.66595 0.70692 0.75100 0.78940 0.81141
  -20   0.56907 0.82826 0.93197 0.86055 0.81787 0.85075 0.84893 0.84218 0.85605
  20    0.60393 0.84628 0.94342 0.88852 0.86120 0.93284 0.94346 0.94370 0.94681
  60    0.51948 0.75769 0.86895 0.85333 0.90482 1.01282 1.08158 1.10685 1.12684
  100   0.62053 0.89050 1.01413 0.98733 1.01814 1.10215 1.19722 1.28225 1.32591
  140   0.63590 0.89996 1.05428 1.12455 1.19009 1.25662 1.33811 1.40008 1.42963
  180   0.75548 1.03490 1.16962 1.22369 1.37939 1.49829 1.47946 1.52761 1.57611
  220   0.81724 1.20909 1.40297 1.47597 1.60318 1.51485 1.38373 1.39001 1.45927
       Frequencies
Times        92      94      96      98     100     102     104     106     108
  -1420 0.73207 0.70732 0.64104 0.56963 0.50005 0.49953 0.53835 0.61856 0.64854
  -1380 0.95010 0.87470 0.80793 0.73870 0.62185 0.55128 0.53759 0.61721 0.68143
  -1340 0.87513 0.88802 0.83452 0.75298 0.69108 0.67519 0.66420 0.66964 0.69715
  -1300 0.87748 0.90796 0.90768 0.82802 0.75509 0.80387 0.82437 0.72618 0.65344
  -1260 0.85773 0.81624 0.80798 0.79481 0.70277 0.62858 0.60726 0.59257 0.56112
  -1220 0.87922 0.86260 0.76654 0.69909 0.72250 0.73863 0.67409 0.62403 0.57804
  -1180 0.67753 0.66192 0.62032 0.53130 0.39998 0.38345 0.39092 0.42643 0.48371
  -1140 0.48693 0.46365 0.39094 0.32202 0.26069 0.27285 0.27315 0.36514 0.48676
  -1100 0.49494 0.44645 0.35605 0.28605 0.18167 0.17117 0.21868 0.37347 0.50200
  -1060 0.58006 0.57070 0.48900 0.38796 0.25928 0.22867 0.25271 0.35743 0.46342
  -1020 0.47872 0.44357 0.41595 0.38958 0.31110 0.31443 0.31868 0.33216 0.37262
  -980  0.48677 0.45608 0.38885 0.32336 0.19950 0.14966 0.21469 0.34032 0.43029
  -940  0.46362 0.41268 0.32850 0.30727 0.23100 0.20842 0.24786 0.37482 0.49695
  -900  0.55288 0.51727 0.46168 0.37671 0.26724 0.26052 0.24169 0.28969 0.39893
  -860  0.58504 0.52626 0.36395 0.24779 0.17927 0.22390 0.25005 0.36164 0.46912
  -820  0.70978 0.68122 0.62687 0.58182 0.47891 0.41386 0.41468 0.48352 0.54122
  -780  0.65334 0.61401 0.53660 0.51514 0.49276 0.47524 0.47048 0.52052 0.55767
  -740  0.55850 0.57549 0.53061 0.51514 0.48305 0.43897 0.37305 0.39453 0.43591
  -700  0.54454 0.53652 0.48037 0.39874 0.30480 0.31137 0.30917 0.36720 0.43366
  -660  0.56388 0.55514 0.45784 0.38533 0.35695 0.36203 0.34919 0.44140 0.53144
  -620  0.56526 0.55756 0.47540 0.42757 0.40180 0.39407 0.41430 0.54087 0.63515
  -580  0.57129 0.55501 0.45773 0.37483 0.26599 0.22687 0.25775 0.40403 0.50000
  -540  0.51068 0.49642 0.44327 0.36890 0.23283 0.21274 0.23959 0.33288 0.45091
  -500  0.50651 0.45749 0.37553 0.32666 0.30189 0.37427 0.40271 0.46676 0.54628
  -460  0.53981 0.55551 0.48562 0.44522 0.42145 0.42331 0.40670 0.47850 0.54339
  -420  0.54746 0.58252 0.49058 0.39476 0.36209 0.38138 0.37514 0.43217 0.48668
  -380  0.68485 0.63326 0.51509 0.44616 0.37685 0.40666 0.41620 0.45977 0.51131
  -340  0.59398 0.60470 0.54557 0.45492 0.32751 0.32577 0.40794 0.50547 0.55983
  -300  0.44052 0.44754 0.40517 0.37233 0.33249 0.36590 0.38778 0.45807 0.56657
  -260  0.55069 0.54784 0.49465 0.41908 0.27495 0.23497 0.25813 0.38145 0.49671
  -220  0.66357 0.61766 0.52011 0.44050 0.34186 0.31866 0.34605 0.46470 0.57315
  -180  0.55312 0.54264 0.49663 0.44043 0.37908 0.37247 0.36621 0.44409 0.52622
  -140  0.58840 0.57262 0.54027 0.52248 0.46548 0.44104 0.45831 0.54929 0.63082
  -100  0.69222 0.65078 0.56962 0.49749 0.43861 0.46975 0.50983 0.59992 0.67774
  -60   0.80578 0.78389 0.73685 0.71337 0.67126 0.66934 0.71182 0.75710 0.75314
  -20   0.89896 0.90714 0.85083 0.84230 0.83360 0.81485 0.77589 0.74832 0.72514
  20    0.94415 0.95601 0.98283 0.97035 0.86063 0.77616 0.72580 0.64759 0.63667
  60    1.11460 1.08533 1.09309 1.15188 1.20737 1.15771 1.04917 0.99672 0.93778
  100   1.31508 1.33758 1.40529 1.49952 1.61073 1.64455 1.67406 1.49997 1.29600
  140   1.45717 1.52535 1.61576 1.75576 1.99204 2.12535 2.10323 1.78789 1.56173
  180   1.53436 1.56559 1.74871 1.89148 1.97587 1.94583 1.89905 1.69568 1.54256
  220   1.42144 1.38636 1.43256 1.52546 1.61455 1.53296 1.44555 1.38984 1.34477
       Frequencies
Times       110     112     114     116     118     120     122     124     126
  -1420 0.70192 0.76824 0.86757 0.95482 1.04178 1.14431 1.18220 1.13918 1.07358
  -1380 0.73173 0.79502 0.89110 0.96226 0.93549 0.88945 0.89968 0.80919 0.69763
  -1340 0.72766 0.74426 0.77310 0.81348 0.79917 0.73254 0.66040 0.61165 0.59058
  -1300 0.68820 0.74670 0.76567 0.76568 0.74386 0.69746 0.67794 0.66770 0.62459
  -1260 0.57597 0.61766 0.64699 0.66375 0.63889 0.61822 0.60661 0.57110 0.50394
  -1220 0.55631 0.59626 0.60270 0.58445 0.56615 0.55400 0.55209 0.55277 0.54910
  -1180 0.55645 0.58039 0.57190 0.56427 0.53216 0.54035 0.56953 0.55559 0.47878
  -1140 0.58605 0.64358 0.65986 0.66858 0.64294 0.61208 0.59355 0.56335 0.51251
  -1100 0.60492 0.64523 0.66239 0.68979 0.67279 0.64220 0.65215 0.63104 0.55794
  -1060 0.54551 0.59720 0.62477 0.63012 0.61036 0.60663 0.62447 0.65724 0.63601
  -1020 0.46531 0.52309 0.54217 0.57670 0.60331 0.60935 0.60912 0.58697 0.50952
  -980  0.51921 0.55950 0.58033 0.60012 0.59724 0.57632 0.57340 0.55277 0.49374
  -940  0.60049 0.62757 0.61856 0.61904 0.60164 0.58733 0.57841 0.53973 0.49211
  -900  0.52814 0.58836 0.59573 0.61112 0.61855 0.63528 0.66071 0.64220 0.58909
  -860  0.53937 0.57537 0.59642 0.60661 0.57091 0.53275 0.54039 0.56605 0.58093
  -820  0.60585 0.62068 0.59190 0.56910 0.54387 0.53772 0.52775 0.49213 0.46300
  -780  0.58698 0.58908 0.57711 0.56847 0.54255 0.51852 0.50122 0.48461 0.44899
  -740  0.48625 0.50098 0.49275 0.50112 0.50979 0.52037 0.50812 0.48085 0.48612
  -700  0.48890 0.53437 0.56570 0.59007 0.61573 0.64142 0.65831 0.64185 0.58990
  -660  0.58826 0.60366 0.60860 0.61904 0.62260 0.58976 0.55856 0.51552 0.43947
  -620  0.66482 0.60244 0.57451 0.59205 0.56791 0.51667 0.47678 0.42221 0.36289
  -580  0.53551 0.53566 0.52317 0.51996 0.51498 0.48431 0.45725 0.41939 0.32086
  -540  0.52328 0.53552 0.52601 0.54370 0.54299 0.50127 0.47334 0.46769 0.46314
  -500  0.59498 0.61113 0.63235 0.63882 0.59301 0.58294 0.59502 0.58015 0.54461
  -460  0.60392 0.63576 0.63810 0.63827 0.63000 0.61754 0.58436 0.54866 0.51904
  -420  0.54551 0.61378 0.62645 0.60281 0.55453 0.53684 0.55888 0.56664 0.53128
  -380  0.57597 0.58398 0.55390 0.54330 0.53374 0.52583 0.51700 0.47074 0.38833
  -340  0.63787 0.67547 0.65886 0.60274 0.50362 0.44026 0.43250 0.40952 0.33378
  -300  0.65296 0.65198 0.60937 0.57369 0.50917 0.44182 0.40315 0.33560 0.22510
  -260  0.57439 0.59109 0.57642 0.56950 0.51551 0.43364 0.37213 0.30410 0.19341
  -220  0.62007 0.59389 0.55106 0.56989 0.54237 0.48500 0.45005 0.41915 0.34453
  -180  0.60528 0.65378 0.65733 0.64333 0.61846 0.61793 0.62760 0.61799 0.57508
  -140  0.65388 0.65040 0.65143 0.63043 0.59407 0.57144 0.58321 0.60918 0.58052
  -100  0.71229 0.73478 0.76483 0.77763 0.75830 0.73781 0.70343 0.65207 0.56284
  -60   0.73052 0.75826 0.79333 0.81965 0.83730 0.83712 0.81685 0.77864 0.71586
  -20   0.74831 0.77664 0.79609 0.81237 0.83659 0.83634 0.84589 0.88746 0.89526
  20    0.71050 0.79251 0.82873 0.83706 0.87393 0.96450 1.02804 0.99005 0.90261
  60    0.92459 0.90797 0.90573 0.92158 0.93972 0.95992 0.99284 1.02073 1.00748
  100   1.18623 1.20015 1.24216 1.24067 1.25340 1.25054 1.21688 1.19124 1.17437
  140   1.48739 1.49319 1.49945 1.47721 1.46316 1.40823 1.35265 1.35824 1.36561
  180   1.47223 1.48738 1.53285 1.53079 1.55924 1.56757 1.57282 1.60831 1.58392
  220   1.29088 1.24661 1.27848 1.35819 1.42169 1.43152 1.43558 1.48422 1.53577
       Frequencies
Times       128     130     132     134     136     138       140      142
  -1420 1.00255 0.89236 0.85127 0.84548 0.85389 0.85362  0.808865 0.819089
  -1380 0.67658 0.69617 0.71482 0.69283 0.68491 0.67956  0.619948 0.612665
  -1340 0.63159 0.66047 0.65490 0.60773 0.57876 0.58257  0.530691 0.503900
  -1300 0.56650 0.48257 0.47390 0.51448 0.56377 0.56784  0.457662 0.454861
  -1260 0.50807 0.56484 0.65075 0.66470 0.63562 0.60825  0.555658 0.557549
  -1220 0.57231 0.60301 0.64992 0.66228 0.63079 0.55742  0.438729 0.421121
  -1180 0.44879 0.46457 0.52468 0.55204 0.58568 0.58975  0.491368 0.472255
  -1140 0.48416 0.47676 0.52620 0.55575 0.54992 0.50946  0.396909 0.386752
  -1100 0.49973 0.45630 0.52399 0.52548 0.46213 0.42593  0.373398 0.345886
  -1060 0.55886 0.47096 0.50185 0.52719 0.51029 0.47587  0.373398 0.316128
  -1020 0.47596 0.47429 0.49825 0.47850 0.45424 0.43994  0.361955 0.344210
  -980  0.47610 0.45746 0.44829 0.39210 0.31925 0.27397  0.170958 0.189549
  -940  0.48374 0.46718 0.47251 0.44137 0.35179 0.21720  0.025941 0.042433
  -900  0.55533 0.53539 0.56371 0.53490 0.42315 0.29606  0.101882 0.076802
  -860  0.59707 0.60315 0.61491 0.57217 0.51593 0.48251  0.382969 0.310470
  -820  0.48261 0.48460 0.52288 0.53490 0.53752 0.49760  0.362163 0.326187
  -780  0.45884 0.49461 0.57118 0.58602 0.53720 0.44246  0.317847 0.358880
  -740  0.52279 0.52421 0.51804 0.50177 0.47776 0.43401  0.355922 0.408547
  -700  0.55349 0.53161 0.54641 0.55661 0.54493 0.49096  0.388171 0.402260
  -660  0.42120 0.44193 0.49050 0.47021 0.40672 0.33648  0.210697 0.199399
  -620  0.34395 0.32077 0.34423 0.34098 0.31828 0.28187  0.155353 0.142816
  -580  0.27038 0.28362 0.35655 0.36040 0.29203 0.25888  0.146407 0.141768
  -540  0.47695 0.48126 0.49272 0.44580 0.36806 0.30073  0.209864 0.239845
  -500  0.54896 0.55657 0.55914 0.52462 0.48662 0.46150  0.409809 0.437467
  -460  0.51699 0.52450 0.58488 0.58959 0.57408 0.57520  0.522784 0.499290
  -420  0.50439 0.52160 0.59969 0.59402 0.53639 0.52077  0.489495 0.501595
  -380  0.38116 0.43221 0.51652 0.51291 0.44409 0.37707  0.275611 0.283435
  -340  0.27265 0.28754 0.37149 0.36626 0.28897 0.22942  0.127265 0.149522
  -300  0.18663 0.20032 0.27656 0.27829 0.20730 0.12631 -0.015047 0.012255
  -260  0.14135 0.17507 0.28694 0.29514 0.23565 0.17302  0.050492 0.064019
  -220  0.33674 0.35995 0.40567 0.39567 0.34712 0.28097  0.129346 0.099855
  -180  0.57245 0.54148 0.48704 0.40810 0.34808 0.28618  0.163051 0.195417
  -140  0.52703 0.47778 0.49894 0.48107 0.41622 0.36216  0.284557 0.301249
  -100  0.47383 0.43932 0.49631 0.52176 0.49580 0.46186  0.375895 0.383399
  -60   0.67658 0.66671 0.69047 0.69669 0.70247 0.71729  0.676956 0.670506
  -20   0.87989 0.89294 0.88863 0.85120 0.82231 0.78429  0.701091 0.689996
  20    0.84494 0.87553 0.91866 0.92731 0.88401 0.83602  0.782858 0.788911
  60    0.95982 0.93444 0.92586 0.89261 0.86259 0.82309  0.690896 0.639490
  100   1.14248 1.07593 1.02522 1.00685 0.91784 0.86709  0.866289 0.932465
  140   1.28311 1.20479 1.13316 1.08695 1.00643 0.90769  0.886887 0.988000
  180   1.51458 1.50198 1.39277 1.28102 1.21262 1.11731  0.985923 0.945458
  220   1.55504 1.57018 1.49919 1.41439 1.34020 1.22114  1.138430 1.086497
       Frequencies
Times       144      146      148       150       152      154      156     158
  -1420 0.83312 0.815766 0.819797 0.8769195  0.923380 0.936070 0.885859 0.82572
  -1380 0.62657 0.646053 0.678819 0.7117663  0.683085 0.653277 0.623413 0.65687
  -1340 0.54643 0.619542 0.683664 0.7714456  0.866016 0.924081 0.872407 0.82547
  -1300 0.54683 0.600964 0.614905 0.6140872  0.616204 0.661357 0.676693 0.71084
  -1260 0.56915 0.566520 0.541071 0.5341901  0.547208 0.651974 0.707554 0.72371
  -1220 0.43666 0.427911 0.442317 0.4852288  0.423491 0.349632 0.276562 0.31471
  -1180 0.51132 0.491162 0.374250 0.2823194  0.216768 0.241727 0.271023 0.33427
  -1140 0.40074 0.339610 0.243424 0.2107043  0.135084 0.136429 0.130964 0.17408
  -1100 0.32466 0.332930 0.317028 0.2762296  0.163369 0.146333 0.157341 0.20404
  -1060 0.33419 0.364242 0.338717 0.3312807  0.239238 0.154934 0.089817 0.12605
  -1020 0.36098 0.334182 0.271112 0.2642938  0.217297 0.216967 0.185564 0.21072
  -980  0.24451 0.249013 0.222889 0.2416400  0.194563 0.225307 0.245966 0.29688
  -940  0.12602 0.132531 0.091832 0.1361661  0.106534 0.142945 0.202445 0.31248
  -900  0.15402 0.150692 0.051223 0.0058461 -0.040975 0.050939 0.145471 0.24316
  -860  0.23639 0.166765 0.107983 0.1393328  0.134291 0.206541 0.267067 0.33748
  -820  0.36503 0.376976 0.299723 0.2667297  0.236859 0.319398 0.402642 0.49173
  -780  0.46385 0.533538 0.554684 0.5341901  0.433537 0.417398 0.436667 0.49718
  -740  0.50767 0.536878 0.502307 0.4718314  0.407366 0.415052 0.411874 0.43776
  -700  0.46303 0.454004 0.399400 0.3856010  0.374851 0.420787 0.423216 0.44246
  -660  0.24147 0.263625 0.259575 0.2504092  0.185046 0.215663 0.236206 0.29713
  -620  0.20028 0.196617 0.089294 0.0233845 -0.031987 0.066056 0.165254 0.27707
  -580  0.18912 0.178038 0.109137 0.0789228  0.019562 0.091599 0.148373 0.23573
  -540  0.29625 0.285961 0.215736 0.2019351  0.173415 0.244334 0.286585 0.32585
  -500  0.45370 0.430624 0.365944 0.3300627  0.306384 0.371526 0.411610 0.44865
  -460  0.49043 0.474044 0.450854 0.4840108  0.485878 0.504712 0.482299 0.48009
  -420  0.50016 0.451499 0.359483 0.3605113  0.315900 0.322004 0.325359 0.35085
  -380  0.28955 0.228555 0.158514 0.1873197  0.176587 0.197158 0.211149 0.26742
  -340  0.20434 0.178247 0.085371 0.0657690  0.043882 0.113493 0.167100 0.25529
  -300  0.06048 0.053206 0.027688 0.0511536  0.028814 0.097594 0.124370 0.20849
  -260  0.14245 0.159042 0.104292 0.1020637  0.099925 0.180998 0.210358 0.26222
  -220  0.13981 0.145891 0.138671 0.1980376  0.190333 0.292031 0.412401 0.50856
  -180  0.28570 0.299947 0.237425 0.2713579  0.322773 0.398632 0.425326 0.48603
  -140  0.33967 0.317482 0.239732 0.2143581  0.177909 0.270658 0.337492 0.39393
  -100  0.42448 0.416847 0.410937 0.4567289  0.447547 0.471090 0.470957 0.48182
  -60   0.69089 0.656700 0.601292 0.5714592  0.499889 0.485425 0.516061 0.58705
  -20   0.70448 0.693231 0.643055 0.6172539  0.577873 0.574564 0.557208 0.57120
  20    0.77246 0.725587 0.601523 0.4496648  0.357403 0.402542 0.439041 0.44073
  60    0.66654 0.683837 0.662206 0.6564717  0.610124 0.630601 0.689881 0.74649
  100   1.00883 1.066057 1.092293 1.0486495  1.067981 1.144582 1.187869 1.16540
  140   1.06808 1.106554 1.215505 1.2761614  1.315149 1.322859 1.305244 1.30504
  180   0.97617 0.999883 1.032072 1.0588803  1.036258 1.037198 1.035941 1.11762
  220   1.10420 1.143085 1.132441 1.0447521  0.911220 0.831815 0.849195 0.89554
       Frequencies
Times       160     162     164     166     168     170     172     174     176
  -1420 0.80073 0.79468 0.76509 0.67546 0.46040 0.58640 0.69020 0.77729 0.81506
  -1380 0.74799 0.80570 0.83247 0.82246 0.80132 0.84348 0.86424 0.85966 0.86441
  -1340 0.78445 0.74956 0.75141 0.74312 0.68467 0.72374 0.74458 0.77527 0.79755
  -1300 0.75334 0.76410 0.73089 0.61687 0.45275 0.50600 0.54913 0.52996 0.50265
  -1260 0.67629 0.59141 0.55155 0.50176 0.39838 0.52491 0.62030 0.68390 0.70128
  -1220 0.35933 0.40343 0.46137 0.52120 0.56065 0.67094 0.68957 0.68660 0.68329
  -1180 0.35083 0.35355 0.38335 0.40376 0.43253 0.61813 0.72946 0.82343 0.87170
  -1140 0.20523 0.25956 0.29874 0.30679 0.32408 0.53642 0.63604 0.69582 0.74407
  -1100 0.20839 0.21219 0.27214 0.30316 0.33965 0.58771 0.70868 0.74331 0.73532
  -1060 0.16561 0.20191 0.23338 0.22098 0.19514 0.41995 0.50210 0.51376 0.52454
  -1020 0.24874 0.27009 0.27493 0.26013 0.21345 0.36692 0.38916 0.39606 0.40492
  -980  0.35253 0.42498 0.48113 0.46261 0.39975 0.49448 0.46788 0.39853 0.32713
  -940  0.36128 0.36633 0.37727 0.36435 0.31479 0.46384 0.50357 0.48090 0.44431
  -900  0.26114 0.26483 0.29697 0.28346 0.17520 0.31151 0.35263 0.32696 0.27072
  -860  0.35204 0.34829 0.34611 0.32365 0.24295 0.34041 0.34801 0.32336 0.28507
  -820  0.50347 0.46007 0.41932 0.36305 0.28994 0.36844 0.33919 0.28916 0.25419
  -780  0.52850 0.50870 0.45529 0.35865 0.23858 0.35953 0.40994 0.40101 0.35922
  -740  0.46701 0.47586 0.44667 0.35553 0.25470 0.42364 0.50882 0.50160 0.47032
  -700  0.42788 0.37486 0.34358 0.30291 0.26617 0.40365 0.43051 0.44602 0.46278
  -660  0.35301 0.39892 0.41146 0.38535 0.35113 0.48427 0.48825 0.45749 0.44893
  -620  0.30902 0.29515 0.35092 0.43409 0.46832 0.54533 0.50000 0.43094 0.35095
  -580  0.26089 0.25806 0.29697 0.32287 0.28447 0.40126 0.40259 0.36590 0.31813
  -540  0.32433 0.32498 0.32052 0.27905 0.24459 0.41256 0.40175 0.37107 0.34098
  -500  0.44319 0.39992 0.36612 0.34205 0.32272 0.45493 0.46326 0.43724 0.42437
  -460  0.48281 0.47311 0.45250 0.37472 0.26508 0.36953 0.36942 0.32584 0.29771
  -420  0.35666 0.34779 0.34054 0.31250 0.31671 0.48166 0.49035 0.47415 0.43458
  -380  0.30051 0.29916 0.30229 0.30342 0.29813 0.48057 0.52414 0.52321 0.49876
  -340  0.29225 0.30042 0.33978 0.38198 0.41286 0.56663 0.63625 0.66454 0.65144
  -300  0.29225 0.35330 0.37651 0.33765 0.27546 0.44298 0.50189 0.52321 0.53110
  -260  0.32214 0.36583 0.36865 0.32546 0.25907 0.41625 0.44479 0.42711 0.41246
  -220  0.54066 0.54128 0.52824 0.44653 0.32736 0.46232 0.45592 0.41879 0.40954
  -180  0.53069 0.54078 0.51912 0.48050 0.42379 0.51621 0.52876 0.52546 0.50387
  -140  0.42496 0.49366 0.57232 0.56709 0.52951 0.62487 0.62911 0.60288 0.53888
  -100  0.50420 0.53251 0.59284 0.64772 0.65681 0.69767 0.67089 0.65239 0.63588
  -60   0.62767 0.64379 0.66326 0.65238 0.62812 0.71027 0.70553 0.64766 0.56854
  -20   0.60774 0.61497 0.61006 0.58316 0.56229 0.70419 0.69167 0.62426 0.58604
  20    0.40260 0.41020 0.47378 0.50201 0.50683 0.67246 0.76410 0.80205 0.79415
  60    0.77302 0.77738 0.75623 0.76516 0.83874 0.91106 0.92156 0.93280 0.91692
  100   1.14637 1.11976 1.08173 1.05138 1.04690 1.00429 0.95535 0.93325 0.91571
  140   1.32648 1.32503 1.31200 1.30312 1.26817 1.12989 1.01456 0.92133 0.82114
  180   1.18842 1.22151 1.16685 1.03323 0.90212 0.85326 0.81743 0.76537 0.68013
  220   0.90792 0.90571 0.90239 0.87794 0.80978 0.78329 0.74899 0.70325 0.66773
       Frequencies
Times       178     180     182     184     186      188       190       192
  -1420 0.83542 0.83216 0.84412 0.89154 0.91202 0.923680  0.912744  0.930577
  -1380 0.91458 0.93823 0.89951 0.87712 0.90080 0.927847  0.872356  0.674651
  -1340 0.79338 0.76803 0.73634 0.74428 0.79389 0.803656  0.751515  0.650568
  -1300 0.53824 0.56023 0.53780 0.55155 0.59593 0.626400  0.552462  0.419948
  -1260 0.67295 0.60541 0.55014 0.53004 0.52948 0.530548  0.455981  0.304434
  -1220 0.69423 0.72122 0.74567 0.72631 0.66374 0.597227  0.481303  0.335048
  -1180 0.85151 0.75505 0.68067 0.67650 0.66073 0.576390  0.419119  0.299536
  -1140 0.78429 0.78481 0.76815 0.77994 0.78979 0.713361  0.561116  0.393009
  -1100 0.74380 0.76316 0.76185 0.75571 0.75124 0.719195  0.582272  0.355048
  -1060 0.55304 0.58485 0.60307 0.62695 0.63202 0.564165  0.391874  0.244841
  -1020 0.38641 0.36947 0.39246 0.43286 0.45292 0.487484  0.413029  0.228514
  -980  0.27844 0.30371 0.37134 0.42905 0.43925 0.402189  0.306611  0.178308
  -940  0.37966 0.28937 0.23861 0.24041 0.24812 0.264107  0.199873  0.113000
  -900  0.24055 0.22768 0.22271 0.25102 0.29734 0.352457  0.297957  0.144429
  -860  0.23561 0.21090 0.20598 0.21673 0.24867 0.288556  0.233529  0.153817
  -820  0.22082 0.21388 0.23094 0.27580 0.35230 0.439141  0.428735  0.307292
  -780  0.28882 0.25798 0.27399 0.30683 0.32578 0.351346  0.337703  0.327292
  -740  0.45233 0.46417 0.48378 0.45900 0.41328 0.398022  0.347960  0.253412
  -700  0.47336 0.49231 0.50380 0.50282 0.51034 0.508321  0.405977  0.237902
  -660  0.42820 0.41817 0.41906 0.45192 0.51007 0.519990  0.368154  0.201574
  -620  0.30180 0.31481 0.30635 0.28015 0.26972 0.281610  0.220708  0.108101
  -580  0.25378 0.22633 0.23176 0.22271 0.16773 0.087406 -0.030912 -0.107824
  -540  0.29583 0.26854 0.25342 0.23796 0.21176 0.184925  0.065889 -0.082517
  -500  0.41029 0.37379 0.32637 0.31418 0.33371 0.350790  0.275519  0.146878
  -460  0.28986 0.28775 0.28496 0.30057 0.35750 0.408302  0.321356  0.137082
  -420  0.36383 0.31724 0.33514 0.36263 0.40480 0.431362  0.355012  0.222391
  -380  0.46531 0.46119 0.48597 0.50827 0.49941 0.470814  0.321356  0.157083
  -340  0.62337 0.60677 0.61541 0.63893 0.65690 0.639180  0.511113  0.296679
  -300  0.52734 0.54453 0.58031 0.59401 0.57460 0.550274  0.528101  0.452194
  -260  0.42145 0.45795 0.50462 0.56516 0.63038 0.677243  0.612082  0.546891
  -220  0.44714 0.49583 0.50846 0.50745 0.52511 0.566666  0.545731  0.515054
  -180  0.47647 0.45686 0.44703 0.43912 0.38484 0.331342  0.276160  0.231371
  -140  0.47440 0.44983 0.42399 0.37434 0.35011 0.341900  0.269429  0.151776
  -100  0.57510 0.47905 0.37436 0.30928 0.31402 0.371906  0.376488  0.298312
  -60   0.50372 0.45686 0.36805 0.32997 0.38757 0.443308  0.355974  0.219126
  -20   0.60754 0.65628 0.64530 0.59837 0.58745 0.597505  0.510472  0.378723
  20    0.75470 0.74503 0.76349 0.77340 0.75452 0.744756  0.735488  0.668120
  60    0.87150 0.86274 0.87538 0.85643 0.88112 0.941183  0.923322  0.800777
  100   0.91432 0.87951 0.81998 0.80552 0.83299 0.868947  0.835495  0.768939
  140   0.73368 0.67414 0.62994 0.62859 0.66757 0.697802  0.690613  0.714244
  180   0.59924 0.57267 0.55425 0.55373 0.60276 0.667241  0.702793  0.747714
  220   0.63298 0.62841 0.63323 0.64247 0.67714 0.716417  0.713691  0.705264
       Frequencies
Times         194      196     198     200     202     204     206     208
  -1420  0.947923 0.968076 0.88028 0.77165 0.71258 0.70891 0.76012 0.78143
  -1380  0.494731 0.497443 0.52182 0.52842 0.56469 0.60219 0.60429 0.57143
  -1340  0.537670 0.463929 0.46736 0.51664 0.53102 0.52644 0.52187 0.49845
  -1300  0.405119 0.430894 0.47778 0.51098 0.49441 0.49833 0.54980 0.56342
  -1260  0.278636 0.304020 0.35230 0.45866 0.52126 0.56884 0.61285 0.62887
  -1220  0.296838 0.295881 0.32152 0.34317 0.33433 0.36684 0.41739 0.42170
  -1180  0.304773 0.262845 0.21072 0.21966 0.25184 0.34064 0.40478 0.35954
  -1140  0.297772 0.230768 0.20314 0.24795 0.28259 0.35588 0.42279 0.39910
  -1100  0.255300 0.263324 0.31631 0.37192 0.41242 0.48213 0.53043 0.49562
  -1060  0.197426 0.202999 0.22729 0.24748 0.22793 0.28823 0.40838 0.44100
  -1020  0.138618 0.146025 0.17520 0.17913 0.15179 0.20391 0.28453 0.28515
  -980   0.122282 0.155122 0.18278 0.16027 0.12787 0.18771 0.27102 0.26726
  -940   0.080277 0.080434 0.12785 0.17205 0.16253 0.19057 0.25390 0.23901
  -900   0.126016 0.174273 0.20835 0.22909 0.22988 0.26632 0.29984 0.27197
  -860   0.171289 0.218320 0.26280 0.30074 0.29430 0.31825 0.35028 0.31010
  -820   0.275369 0.309286 0.35893 0.37946 0.34848 0.39114 0.43765 0.37508
  -780   0.367314 0.381581 0.36319 0.32902 0.28357 0.29538 0.33362 0.34212
  -740   0.183890 0.144589 0.15531 0.22014 0.25526 0.31015 0.37550 0.38968
  -700   0.168488 0.153686 0.20646 0.31064 0.36459 0.43735 0.49755 0.47067
  -660   0.183890 0.176188 0.19036 0.23616 0.28210 0.34540 0.40478 0.40663
  -620   0.099413 0.125917 0.14016 0.18384 0.23378 0.29252 0.32596 0.27667
  -580  -0.010735 0.117778 0.18657 0.20882 0.16789 0.20057 0.27507 0.27291
  -540  -0.054607 0.094318 0.21829 0.27717 0.28601 0.32778 0.38316 0.38403
  -500   0.112014 0.141238 0.19462 0.23852 0.25038 0.31825 0.42865 0.48055
  -460   0.112948 0.158473 0.17852 0.20364 0.24550 0.36541 0.48900 0.53046
  -420   0.191358 0.214011 0.23155 0.26680 0.30065 0.37446 0.43540 0.42876
  -380   0.132550 0.181454 0.24008 0.29556 0.30748 0.32635 0.36965 0.38450
  -340   0.189958 0.171400 0.18846 0.22485 0.21768 0.23297 0.30795 0.35672
  -300   0.342111 0.299232 0.27275 0.26115 0.25135 0.29109 0.34037 0.32847
  -260   0.519934 0.534309 0.54739 0.54445 0.48270 0.44069 0.48675 0.46972
  -220   0.501265 0.476377 0.44984 0.46997 0.49539 0.51596 0.52458 0.49421
  -180   0.261834 0.282954 0.31252 0.36344 0.40266 0.47404 0.51377 0.44665
  -140   0.148886 0.197254 0.24102 0.30451 0.35678 0.42306 0.48539 0.47961
  -100   0.238498 0.220235 0.22824 0.25973 0.31139 0.43878 0.55115 0.58085
  -60    0.159154 0.198211 0.23865 0.27906 0.34311 0.45784 0.54665 0.55777
  -20    0.333243 0.363387 0.43517 0.49872 0.46903 0.45164 0.48449 0.46972
  20     0.568007 0.497443 0.48489 0.51381 0.55981 0.64650 0.70563 0.67784
  60     0.713159 0.649693 0.62457 0.63919 0.67988 0.74273 0.81101 0.84358
  100    0.803704 0.884291 0.91626 0.92579 0.93416 0.96808 1.01323 1.05876
  140    0.807904 0.879982 0.89211 0.91684 0.97223 0.99762 0.98621 0.97260
  180    0.782701 0.846468 0.93236 0.98755 0.99175 0.96379 0.95153 0.94529
  220    0.788302 0.885727 0.92621 0.90411 0.86827 0.82277 0.75742 0.66513
       Frequencies
Times       210     212     214     216     218     220     222     224     226
  -1420 0.76654 0.74842 0.78773 0.90230 1.03549 1.14505 1.20582 1.22765 1.22906
  -1380 0.63110 0.71021 0.74238 0.70526 0.64696 0.66343 0.77107 0.87078 0.90900
  -1340 0.49567 0.47563 0.47792 0.54408 0.58389 0.56786 0.58230 0.62364 0.68426
  -1300 0.61299 0.63646 0.64719 0.67647 0.71002 0.69215 0.65476 0.62833 0.62445
  -1260 0.65738 0.65645 0.67323 0.72651 0.72722 0.62624 0.53510 0.52610 0.54175
  -1220 0.47528 0.50673 0.49543 0.50511 0.55081 0.55374 0.55894 0.58472 0.58521
  -1180 0.40507 0.43431 0.43931 0.47898 0.54067 0.54150 0.53320 0.53783 0.56371
  -1140 0.42545 0.44808 0.44649 0.46393 0.49348 0.49489 0.51222 0.52001 0.53287
  -1100 0.49068 0.49251 0.48196 0.46659 0.45467 0.41768 0.40640 0.40418 0.43522
  -1060 0.45127 0.42187 0.39306 0.41965 0.46041 0.42616 0.40211 0.40511 0.41934
  -1020 0.32489 0.35345 0.36837 0.40725 0.43218 0.39932 0.41116 0.45341 0.48148
  -980  0.29862 0.32323 0.34008 0.38467 0.42468 0.40780 0.41450 0.43700 0.45812
  -940  0.27325 0.29835 0.29429 0.31559 0.36250 0.36495 0.37398 0.39386 0.43102
  -900  0.33350 0.37211 0.37061 0.37980 0.40572 0.41250 0.43976 0.46889 0.48989
  -860  0.37110 0.42942 0.45772 0.48563 0.49392 0.45911 0.45073 0.47358 0.51699
  -820  0.42998 0.45075 0.43751 0.44976 0.48069 0.46429 0.45359 0.48859 0.53568
  -780  0.44493 0.51073 0.53809 0.56267 0.57375 0.53491 0.50126 0.47874 0.48101
  -740  0.44221 0.47474 0.50217 0.53965 0.57728 0.55845 0.53558 0.55189 0.57586
  -700  0.46803 0.48051 0.52686 0.59411 0.62314 0.59988 0.57086 0.55940 0.57493
  -660  0.44629 0.45830 0.46670 0.50422 0.52832 0.50290 0.48219 0.47968 0.49082
  -620  0.30859 0.34456 0.36253 0.39352 0.40307 0.36260 0.35014 0.36197 0.38943
  -580  0.32806 0.35700 0.34188 0.34969 0.37441 0.35413 0.34681 0.34790 0.37168
  -540  0.42727 0.44230 0.42494 0.43205 0.41983 0.34706 0.31153 0.32727 0.34925
  -500  0.56905 0.62047 0.63058 0.62599 0.61079 0.54527 0.47075 0.42153 0.42027
  -460  0.59034 0.61158 0.61442 0.62422 0.64034 0.64225 0.65190 0.63865 0.59221
  -420  0.47755 0.52805 0.58523 0.66186 0.72325 0.69545 0.64045 0.62411 0.62959
  -380  0.47845 0.54893 0.58972 0.64149 0.66768 0.63895 0.61757 0.60442 0.58193
  -340  0.46396 0.52539 0.56188 0.60341 0.61212 0.61871 0.67811 0.70477 0.68800
  -300  0.38922 0.44230 0.49049 0.57242 0.62667 0.61400 0.60280 0.63208 0.67071
  -260  0.49023 0.51472 0.52686 0.55559 0.58786 0.61447 0.64951 0.65459 0.63053
  -220  0.50790 0.50584 0.49139 0.50378 0.51862 0.49866 0.49649 0.51203 0.53007
  -180  0.43180 0.45519 0.48017 0.52769 0.56669 0.56269 0.55608 0.55283 0.58941
  -140  0.48479 0.46852 0.52058 0.61758 0.68091 0.67238 0.64379 0.63630 0.65389
  -100  0.60891 0.60047 0.59960 0.66629 0.72193 0.71663 0.70767 0.71321 0.74453
  -60   0.58626 0.59159 0.58254 0.64238 0.65622 0.67144 0.72817 0.76808 0.75014
  -20   0.49929 0.55738 0.65168 0.73005 0.76691 0.75571 0.74533 0.76104 0.77490
  20    0.66689 0.71466 0.75944 0.76415 0.73957 0.73970 0.76487 0.78402 0.77911
  60    0.85216 0.83950 0.81152 0.80090 0.79867 0.78019 0.77965 0.77042 0.73846
  100   1.05101 0.99545 0.91344 0.89522 0.90980 0.88282 0.82255 0.73525 0.71183
  140   0.96585 0.94080 0.88740 0.83721 0.79646 0.78113 0.77393 0.75448 0.77163
  180   0.93868 0.93192 0.86540 0.75795 0.72987 0.74959 0.77870 0.76855 0.73519
  220   0.64469 0.63157 0.58658 0.56135 0.57551 0.60553 0.68955 0.75635 0.78285
       Frequencies
Times       228     230     232     234     236     238     240
  -1420 1.22212 1.24130 1.26865 1.27350 1.23743 1.20489 1.20194
  -1380 0.88193 0.86055 0.84383 0.80770 0.85175 0.88335 0.88884
  -1340 0.68547 0.60559 0.53186 0.52069 0.58239 0.62209 0.63103
  -1300 0.60987 0.54999 0.47333 0.45193 0.52313 0.57880 0.57877
  -1260 0.55317 0.56347 0.56686 0.50275 0.46553 0.48708 0.53002
  -1220 0.54571 0.49889 0.49988 0.51531 0.55221 0.57726 0.59384
  -1180 0.59246 0.59211 0.57651 0.54281 0.57306 0.62106 0.61596
  -1140 0.54422 0.54269 0.52884 0.51292 0.54069 0.58241 0.60289
  -1100 0.45270 0.43543 0.40997 0.40708 0.47047 0.53140 0.56369
  -1060 0.42783 0.40173 0.36049 0.34430 0.41122 0.49636 0.55163
  -1020 0.46315 0.41240 0.37738 0.39153 0.47157 0.53655 0.56520
  -980  0.45568 0.42757 0.42204 0.44236 0.48418 0.51542 0.55665
  -940  0.45320 0.45452 0.45281 0.46986 0.53795 0.59272 0.61344
  -900  0.47061 0.42757 0.42928 0.49438 0.58732 0.61178 0.57977
  -860  0.50542 0.43936 0.41781 0.44236 0.51271 0.57571 0.61244
  -820  0.54571 0.49327 0.43411 0.43339 0.50723 0.57159 0.59334
  -780  0.45519 0.38882 0.33213 0.34430 0.40847 0.45668 0.49685
  -740  0.55118 0.45621 0.36894 0.35147 0.41341 0.48038 0.52399
  -700  0.57306 0.51742 0.45583 0.44475 0.50009 0.54479 0.56218
  -660  0.46862 0.40342 0.37014 0.39871 0.46004 0.50048 0.54158
  -620  0.38804 0.35681 0.33333 0.33114 0.39641 0.44946 0.49484
  -580  0.37710 0.34108 0.32971 0.36582 0.43371 0.47111 0.49132
  -540  0.33532 0.28380 0.28627 0.32875 0.39037 0.42782 0.45313
  -500  0.37959 0.29166 0.23437 0.24564 0.34868 0.43761 0.48077
  -460  0.50691 0.41297 0.36833 0.40349 0.49296 0.56128 0.60188
  -420  0.59445 0.50900 0.43290 0.42023 0.49351 0.54634 0.56821
  -380  0.51835 0.42251 0.38523 0.42741 0.50887 0.56283 0.59083
  -340  0.63324 0.54662 0.49807 0.51112 0.57745 0.65095 0.68732
  -300  0.67204 0.61064 0.53246 0.50753 0.55386 0.62003 0.67425
  -260  0.55963 0.43206 0.33997 0.38017 0.49790 0.55201 0.53354
  -220  0.50741 0.43431 0.39126 0.40529 0.45511 0.47626 0.47273
  -180  0.61733 0.56909 0.48600 0.44654 0.47595 0.51388 0.52751
  -140  0.63474 0.58369 0.53488 0.51591 0.54069 0.55356 0.54007
  -100  0.74615 0.69320 0.61755 0.54580 0.52862 0.54119 0.56771
  -60   0.68945 0.63030 0.61634 0.58706 0.54782 0.54634 0.56972
  -20   0.77549 0.76059 0.70142 0.64028 0.65041 0.68186 0.68531
  20    0.75510 0.72858 0.69901 0.67376 0.68882 0.70196 0.72451
  60    0.68795 0.66006 0.67125 0.71741 0.79031 0.84058 0.84562
  100   0.71282 0.67466 0.62177 0.66360 0.78427 0.86995 0.91900
  140   0.77450 0.72352 0.67367 0.69349 0.79470 0.83955 0.80743
  180   0.71780 0.71341 0.71108 0.72100 0.74697 0.74885 0.75868
  220   0.78693 0.79372 0.82694 0.80471 0.77989 0.79008 0.82200

, , tasks = 63, files = data/PRR+2_tyr_4:240:2_sac/data_860.1_1

       Frequencies
Times         4       6       8      10      12      14      16      18      20
  -1420 1.02302 1.02350 1.02258 1.02131 1.02170 1.02484 1.03596 0.98260 0.95504
  -1380 1.03384 1.03651 1.03588 1.03277 1.03439 1.04365 1.07021 0.98786 0.96332
  -1340 1.04012 1.04084 1.04054 1.04040 1.04186 1.04499 1.04995 0.98047 0.99181
  -1300 1.04692 1.04639 1.04552 1.04598 1.04962 1.05724 1.07308 0.99945 1.02002
  -1260 1.04059 1.04251 1.04197 1.04177 1.04533 1.05356 1.07146 0.98658 0.99518
  -1220 1.02608 1.02964 1.02914 1.02584 1.03057 1.04840 1.09875 1.03814 1.03320
  -1180 0.99868 1.00026 0.99973 0.99904 1.00244 1.01285 1.04823 1.06466 1.03254
  -1140 0.96889 0.96735 0.96678 0.96965 0.97291 0.97523 0.98275 1.07617 1.07259
  -1100 0.92617 0.92823 0.92959 0.92914 0.93222 0.94203 0.97331 1.08153 1.08476
  -1060 0.90100 0.90350 0.90220 0.90034 0.90554 0.92337 0.98593 1.10617 0.99820
  -1020 0.88080 0.88412 0.88080 0.87753 0.88627 0.91443 1.00820 1.18887 1.08367
  -980  0.85652 0.86070 0.85977 0.85738 0.86444 0.88683 0.95887 1.17756 1.11299
  -940  0.85340 0.85404 0.85384 0.85462 0.85944 0.87192 0.92417 1.23537 1.15806
  -900  0.84896 0.85054 0.85038 0.85121 0.85725 0.87248 0.93375 1.28312 1.23215
  -860  0.84747 0.84846 0.84904 0.85107 0.85650 0.86893 0.92597 1.29921 1.21218
  -820  0.84536 0.84489 0.84557 0.84898 0.85513 0.86724 0.92247 1.31632 1.24335
  -780  0.83955 0.84227 0.84225 0.84169 0.84876 0.87026 0.95339 1.28889 1.18029
  -740  0.83390 0.83579 0.83568 0.83523 0.83838 0.85111 0.91682 1.24165 1.08527
  -700  0.81838 0.82357 0.82355 0.81743 0.82111 0.84507 0.94474 1.31886 1.19366
  -660  0.80969 0.81295 0.81116 0.80874 0.81091 0.82081 0.87716 1.33659 1.25900
  -620  0.80227 0.80253 0.80237 0.80309 0.80533 0.81359 0.88427 1.51967 1.40648
  -580  0.79725 0.79650 0.80161 0.80598 0.80497 0.80486 0.86739 1.57600 1.42695
  -540  0.80631 0.81017 0.81493 0.81529 0.81672 0.83079 0.94228 1.65617 1.44012
  -500  0.81139 0.82135 0.82094 0.81206 0.81888 0.85941 1.04115 1.63735 1.40205
  -460  0.80733 0.81394 0.80951 0.80383 0.81343 0.84847 0.99481 1.59343 1.41971
  -420  0.77101 0.77664 0.77853 0.77453 0.77822 0.80210 0.91807 1.44030 1.24809
  -380  0.75199 0.75418 0.75689 0.75675 0.75916 0.77305 0.85794 1.39188 1.20192
  -340  0.72848 0.73303 0.73294 0.73125 0.73650 0.75531 0.83908 1.35473 1.20802
  -300  0.72391 0.72379 0.72041 0.72197 0.73152 0.75120 0.82572 1.40574 1.33308
  -260  0.69834 0.70214 0.70476 0.70585 0.71166 0.72963 0.81398 1.37862 1.23523
  -220  0.70557 0.70632 0.70821 0.71203 0.72049 0.74136 0.84151 1.47832 1.29661
  -180  0.71505 0.71496 0.71449 0.71959 0.73095 0.75320 0.84715 1.50361 1.37671
  -140  0.71842 0.72502 0.72510 0.72058 0.72982 0.76604 0.90524 1.39649 1.19025
  -100  0.72785 0.73440 0.73263 0.72681 0.73360 0.76361 0.87784 1.26974 1.05871
  -60   0.72710 0.73352 0.73137 0.72386 0.72994 0.75966 0.86105 1.14339 0.96279
  -20   0.73334 0.73694 0.73580 0.73130 0.73321 0.74712 0.79833 1.03908 0.89068
  20    0.78403 0.78574 0.78279 0.77745 0.77826 0.79053 0.85148 1.17220 0.98850
  60    0.83714 0.84685 0.84615 0.83181 0.83042 0.85865 0.99060 1.22330 0.89625
  100   0.88444 0.89589 0.89694 0.88431 0.88343 0.90912 1.01762 1.10745 0.86097
  140   0.93811 0.93615 0.93139 0.93099 0.93604 0.94469 0.95958 1.04309 1.06555
  180   0.95104 0.95049 0.94977 0.94915 0.94868 0.94876 0.95143 0.97274 0.92520
  220   0.99548 0.99722 0.99680 0.99447 0.99448 0.99938 1.01805 0.97490 0.91138
       Frequencies
Times        22      24      26      28      30      32      34      36      38
  -1420 0.93639 0.94880 0.90646 0.93648 0.93694 0.92243 0.95793 0.97126 0.96703
  -1380 0.94824 0.95423 0.95589 0.96138 0.95668 0.96316 0.98205 0.99619 1.00502
  -1340 0.98761 0.98438 1.01040 0.98842 0.98904 1.00369 1.00083 1.01975 1.04117
  -1300 1.01300 0.97079 0.94608 0.97921 0.99607 1.01784 1.03201 1.06292 1.12406
  -1260 1.02601 1.03419 1.05839 1.03186 1.03442 1.05565 1.07270 1.09881 1.17845
  -1220 1.07334 1.02161 1.02455 1.05087 1.06802 1.06265 1.08008 1.11566 1.16060
  -1180 1.05619 1.07617 1.07069 1.08826 1.10240 1.09536 1.13339 1.19941 1.24712
  -1140 1.07283 1.08667 1.13190 1.13077 1.15848 1.17854 1.18322 1.25205 1.29916
  -1100 1.13691 1.11086 1.09699 1.13994 1.17410 1.17269 1.17329 1.18420 1.18449
  -1060 1.11395 1.12750 1.12264 1.15883 1.18123 1.15271 1.16817 1.26513 1.31297
  -1020 1.20083 1.15535 1.10199 1.17839 1.17105 1.12801 1.19396 1.32365 1.33907
  -980  1.23951 1.21897 1.19831 1.24358 1.25897 1.23544 1.29132 1.39524 1.37408
  -940  1.26776 1.29606 1.26601 1.32188 1.36524 1.35612 1.41588 1.53757 1.50680
  -900  1.34762 1.36192 1.33304 1.39334 1.41879 1.37433 1.44853 1.60924 1.53483
  -860  1.29273 1.35974 1.33670 1.37788 1.41076 1.38306 1.46520 1.60469 1.56291
  -820  1.31868 1.35682 1.30005 1.34300 1.40850 1.37587 1.46750 1.59514 1.51010
  -780  1.26918 1.30305 1.28287 1.35260 1.39540 1.35862 1.44513 1.55970 1.45195
  -740  1.22040 1.30589 1.23239 1.27724 1.32351 1.30679 1.35404 1.49074 1.50392
  -700  1.35915 1.35244 1.27185 1.36846 1.45424 1.38015 1.43689 1.61232 1.60361
  -660  1.38708 1.45717 1.41268 1.44192 1.46402 1.39528 1.45969 1.63895 1.67917
  -620  1.52469 1.60390 1.51494 1.56836 1.66176 1.57946 1.55788 1.70144 1.73269
  -580  1.56447 1.74512 1.64672 1.68061 1.86340 1.74521 1.64535 1.72385 1.73518
  -540  1.61517 1.77856 1.67474 1.72273 1.87798 1.75816 1.71895 1.83752 1.79916
  -500  1.64833 1.70428 1.55785 1.68539 1.78229 1.58602 1.58726 1.75816 1.73228
  -460  1.57381 1.59151 1.53547 1.61110 1.60068 1.44006 1.46242 1.58147 1.56582
  -420  1.43822 1.46450 1.35032 1.45141 1.53174 1.41495 1.41735 1.58089 1.58589
  -380  1.37473 1.47197 1.38802 1.45311 1.58271 1.53546 1.53187 1.71004 1.73620
  -340  1.38899 1.47474 1.41781 1.44283 1.47083 1.40395 1.46185 1.64992 1.69749
  -300  1.44079 1.43948 1.38505 1.46227 1.48292 1.40041 1.48019 1.68884 1.67522
  -260  1.44097 1.55891 1.47656 1.52901 1.60675 1.51960 1.53770 1.65467 1.58101
  -220  1.44169 1.52154 1.43639 1.51206 1.63000 1.57328 1.61266 1.70752 1.57969
  -180  1.50723 1.56638 1.52272 1.59806 1.61010 1.51923 1.64193 1.80299 1.65566
  -140  1.39791 1.40752 1.31043 1.41732 1.47045 1.40324 1.49729 1.66588 1.60472
  -100  1.24610 1.27390 1.19282 1.25398 1.28174 1.24835 1.32501 1.43527 1.41070
  -60   1.12073 1.09491 1.04454 1.12889 1.12819 1.07749 1.12434 1.17276 1.14227
  -20   0.99631 0.99972 0.94835 1.00293 0.99083 0.96120 0.98875 0.98968 0.99066
  20    1.02912 1.02413 0.99234 0.99355 0.99584 0.99461 0.97961 0.96027 0.94705
  60    0.97192 0.98026 0.92676 0.97885 0.98539 0.95836 0.97003 0.96966 0.93161
  100   0.98760 1.01047 0.96992 0.96923 0.95932 0.93422 0.96670 0.98418 0.95471
  140   1.04605 0.95072 0.92166 0.94652 0.92512 0.89945 0.94316 0.94680 0.89878
  180   0.91882 0.92568 0.92103 0.93102 0.93592 0.92372 0.92616 0.91727 0.89599
  220   0.92477 0.93162 0.91936 0.91256 0.90932 0.89400 0.91630 0.90064 0.87805
       Frequencies
Times        40      42      44      46      48      50      52      54      56
  -1420 0.98444 1.02895 1.02586 0.94404 0.85940 0.77340 0.73080 0.70345 0.69423
  -1380 1.02448 1.05715 1.08053 1.05834 0.96063 0.87117 0.84047 0.81069 0.75598
  -1340 1.07484 1.11636 1.11289 1.05813 0.97395 0.90507 0.90030 0.89441 0.85520
  -1300 1.20816 1.26141 1.27598 1.19313 1.08276 0.98819 0.95126 0.91599 0.87517
  -1260 1.25347 1.26609 1.25765 1.19663 1.06765 0.95150 0.93412 0.93919 0.88993
  -1220 1.25611 1.26343 1.22240 1.17452 1.05450 0.93994 0.90885 0.88567 0.82954
  -1180 1.34016 1.31993 1.26818 1.19022 1.05110 0.92318 0.87799 0.83383 0.76011
  -1140 1.32011 1.30786 1.25916 1.12523 1.01079 0.90818 0.86737 0.81639 0.75167
  -1100 1.25631 1.20867 1.15080 1.12435 1.01891 0.87003 0.80870 0.78919 0.74364
  -1060 1.35827 1.34353 1.31846 1.17459 0.96063 0.83555 0.80288 0.75376 0.66665
  -1020 1.37043 1.35217 1.27884 1.14573 0.96904 0.83341 0.75505 0.71346 0.67212
  -980  1.36293 1.26615 1.17336 1.10208 0.96147 0.82634 0.75961 0.72762 0.68381
  -940  1.44514 1.38938 1.29302 1.13913 0.97199 0.85994 0.79270 0.73242 0.68858
  -900  1.52347 1.44534 1.27705 1.13295 0.98647 0.84736 0.77674 0.74029 0.68519
  -860  1.55605 1.41528 1.20851 1.08480 0.92583 0.78992 0.75191 0.73435 0.68614
  -820  1.49555 1.34104 1.14422 1.01869 0.91470 0.80689 0.73375 0.69231 0.65479
  -780  1.41529 1.28128 1.09296 0.98359 0.87542 0.75939 0.72295 0.71162 0.65910
  -740  1.45533 1.32957 1.22178 1.05595 0.91070 0.80424 0.71628 0.65516 0.60564
  -700  1.51314 1.31035 1.16885 1.03662 0.90209 0.80325 0.75802 0.71638 0.68096
  -660  1.65367 1.43150 1.24559 1.08387 0.95128 0.82637 0.75676 0.73777 0.70146
  -620  1.68570 1.50585 1.30467 1.13391 0.98267 0.85509 0.78221 0.75130 0.70605
  -580  1.70181 1.50790 1.35723 1.20675 0.98188 0.81688 0.75550 0.73513 0.69155
  -540  1.68190 1.43857 1.27882 1.14101 0.99188 0.85352 0.75597 0.70103 0.66200
  -500  1.67733 1.44361 1.30064 1.16851 0.97555 0.83667 0.74085 0.68834 0.63556
  -460  1.57782 1.40623 1.23874 1.08510 0.92046 0.81722 0.76354 0.72577 0.68839
  -420  1.53279 1.40534 1.26682 1.11368 0.94018 0.83040 0.74022 0.69610 0.66417
  -380  1.68992 1.50597 1.30836 1.09469 0.93269 0.85287 0.78898 0.71399 0.67138
  -340  1.70925 1.43775 1.21369 1.10646 0.94818 0.80131 0.74425 0.73221 0.70165
  -300  1.60948 1.38110 1.24354 1.17439 1.00337 0.85386 0.79772 0.74189 0.69378
  -260  1.52277 1.38720 1.25918 1.17339 0.99881 0.83673 0.77303 0.74053 0.68806
  -220  1.55465 1.49804 1.35616 1.19601 1.03439 0.91497 0.83951 0.77772 0.71691
  -180  1.60342 1.43559 1.24535 1.11441 0.96630 0.82571 0.77457 0.75612 0.71469
  -140  1.55660 1.34982 1.17799 1.04128 0.91679 0.80576 0.74174 0.70950 0.67972
  -100  1.41576 1.31305 1.16860 1.03003 0.89472 0.77140 0.68632 0.65203 0.61838
  -60   1.15412 1.13381 1.05045 0.92232 0.79799 0.72403 0.71223 0.69234 0.64659
  -20   1.03244 1.05227 1.02455 0.94806 0.84461 0.75407 0.70819 0.68440 0.65655
  20    0.94725 0.96481 0.95662 0.88485 0.80066 0.72338 0.68013 0.65297 0.62708
  60    0.93709 0.95505 0.95909 0.90816 0.80679 0.72501 0.68727 0.66099 0.63222
  100   0.93097 0.92695 0.90610 0.85948 0.78237 0.69747 0.64663 0.62620 0.60534
  140   0.88701 0.88992 0.88109 0.84564 0.75593 0.67364 0.64144 0.63700 0.62058
  180   0.87030 0.86627 0.86761 0.81956 0.73603 0.66185 0.62352 0.61084 0.60042
  220   0.87581 0.88431 0.87789 0.83231 0.73284 0.65441 0.63396 0.63010 0.63030
       Frequencies
Times        58      60      62      64      66      68      70      72      74
  -1420 0.67624 0.66772 0.64833 0.57571 0.48070 0.42286 0.37543 0.55908 0.97404
  -1380 0.72316 0.70780 0.66744 0.61081 0.56337 0.50550 0.44849 0.64307 1.06232
  -1340 0.77824 0.73051 0.70907 0.67094 0.61129 0.55221 0.49376 0.58651 0.89357
  -1300 0.83401 0.79206 0.75752 0.71607 0.66171 0.59550 0.54386 0.66540 0.99974
  -1260 0.82849 0.81468 0.80638 0.75978 0.66955 0.58013 0.48929 0.58918 0.94514
  -1220 0.79862 0.78267 0.75381 0.70428 0.61686 0.50924 0.41900 0.51594 0.82349
  -1180 0.72005 0.72210 0.68385 0.60401 0.53687 0.46824 0.37750 0.48200 0.84164
  -1140 0.70378 0.67527 0.63349 0.56380 0.49501 0.42830 0.31226 0.36573 0.71498
  -1100 0.67228 0.63239 0.60887 0.55006 0.48140 0.41871 0.31797 0.37556 0.70286
  -1060 0.59428 0.57675 0.55869 0.49583 0.41280 0.33692 0.22560 0.27430 0.61220
  -1020 0.60099 0.56125 0.54801 0.48867 0.38839 0.30767 0.21464 0.29284 0.64233
  -980  0.61078 0.56425 0.53550 0.46429 0.37004 0.29177 0.16768 0.20350 0.53160
  -940  0.62942 0.57924 0.54368 0.46734 0.36470 0.28459 0.18439 0.23211 0.55486
  -900  0.61729 0.58303 0.55109 0.46016 0.34449 0.24418 0.12236 0.17331 0.51332
  -860  0.63559 0.61588 0.57564 0.47552 0.36447 0.27392 0.15122 0.19637 0.54983
  -820  0.59860 0.56187 0.53544 0.45366 0.33751 0.24781 0.14955 0.20913 0.53204
  -780  0.58960 0.56766 0.54063 0.44512 0.35178 0.29009 0.18255 0.21939 0.53217
  -740  0.55624 0.54208 0.52052 0.43037 0.33886 0.27470 0.16763 0.21543 0.53588
  -700  0.63604 0.60705 0.57291 0.48949 0.37516 0.26577 0.15994 0.22958 0.56300
  -660  0.64552 0.61288 0.59028 0.51825 0.39807 0.29368 0.16885 0.19932 0.53928
  -620  0.63815 0.59117 0.57950 0.51680 0.39244 0.28542 0.17263 0.20933 0.50687
  -580  0.61112 0.58138 0.58356 0.50786 0.39358 0.32456 0.22163 0.24170 0.58186
  -540  0.59803 0.56624 0.55474 0.48396 0.38037 0.30386 0.18594 0.22120 0.55666
  -500  0.57917 0.55193 0.53276 0.47189 0.37337 0.27946 0.15468 0.20039 0.54142
  -460  0.61151 0.54036 0.50277 0.43179 0.32540 0.25225 0.13456 0.13843 0.45316
  -420  0.57889 0.51054 0.48203 0.42159 0.33979 0.26112 0.13364 0.17616 0.52813
  -380  0.61249 0.54477 0.49761 0.43139 0.34686 0.25786 0.12439 0.16272 0.51323
  -340  0.63720 0.57617 0.53493 0.45982 0.35055 0.24868 0.13134 0.18895 0.52019
  -300  0.66291 0.63101 0.57802 0.48541 0.36492 0.27112 0.14387 0.16825 0.47229
  -260  0.61938 0.58241 0.55781 0.47367 0.33951 0.23745 0.11994 0.16042 0.45974
  -220  0.62686 0.56949 0.54341 0.47979 0.36861 0.25941 0.11786 0.13999 0.45558
  -180  0.61199 0.55450 0.52051 0.45515 0.35662 0.24887 0.12612 0.17793 0.49004
  -140  0.59979 0.54045 0.52083 0.46455 0.36683 0.26606 0.12091 0.13621 0.48004
  -100  0.56044 0.52410 0.50227 0.43208 0.32427 0.23007 0.10692 0.16864 0.51227
  -60   0.58944 0.57378 0.55598 0.46541 0.33876 0.24409 0.12846 0.16071 0.48469
  -20   0.60664 0.59240 0.58251 0.50162 0.37664 0.29285 0.18988 0.23737 0.58455
  20    0.58426 0.57038 0.57007 0.51143 0.39949 0.32555 0.23697 0.30222 0.62833
  60    0.59207 0.56357 0.55129 0.50179 0.40475 0.31718 0.22415 0.34346 0.74070
  100   0.56277 0.53750 0.52967 0.47533 0.38641 0.32310 0.24301 0.33001 0.69976
  140   0.58883 0.57191 0.55054 0.49403 0.44171 0.39134 0.29164 0.36954 0.78936
  180   0.57524 0.55979 0.54813 0.50001 0.44126 0.38800 0.31608 0.44187 0.82945
  220   0.60179 0.57564 0.56833 0.53977 0.48417 0.42572 0.36787 0.52383 0.95723
       Frequencies
Times        76      78      80      82      84      86      88      90      92
  -1420 1.33050 1.45932 1.50568 1.52052 1.49376 1.56083 1.56597 1.50160 1.45409
  -1380 1.38054 1.40629 1.46348 1.62023 1.60279 1.61653 1.67540 1.59204 1.48351
  -1340 1.23036 1.35549 1.41826 1.45055 1.38429 1.44045 1.57164 1.53081 1.41282
  -1300 1.30374 1.35128 1.30753 1.27804 1.15610 1.14968 1.24898 1.28863 1.30876
  -1260 1.30675 1.41132 1.29504 1.11056 0.98171 1.00097 1.03290 1.01513 1.03037
  -1220 1.04816 1.05488 1.01885 1.00099 0.93642 0.91032 0.90259 0.88252 0.84564
  -1180 1.05299 1.03150 1.03125 1.03776 0.95316 0.98763 1.05837 0.96529 0.85292
  -1140 0.93103 0.90765 0.89760 0.94981 0.95770 1.01185 1.09583 1.09070 1.04461
  -1100 0.86007 0.83171 0.79140 0.78388 0.74731 0.75354 0.84674 0.91823 0.95119
  -1060 0.78765 0.78393 0.72002 0.69449 0.67914 0.70683 0.77423 0.82934 0.87561
  -1020 0.82083 0.82799 0.74559 0.67608 0.61437 0.61833 0.68830 0.73048 0.74089
  -980  0.65046 0.70694 0.75142 0.72628 0.63147 0.56381 0.59743 0.65691 0.70884
  -940  0.72054 0.74439 0.70315 0.70770 0.68831 0.63441 0.62948 0.62977 0.63489
  -900  0.64408 0.64891 0.60200 0.59301 0.63045 0.63907 0.68522 0.70201 0.68008
  -860  0.72592 0.74387 0.70862 0.66982 0.65191 0.66770 0.69993 0.69211 0.68732
  -820  0.65177 0.65275 0.62067 0.56446 0.55420 0.60123 0.64914 0.63153 0.62578
  -780  0.59296 0.58428 0.56578 0.53535 0.50047 0.52813 0.59446 0.59085 0.56493
  -740  0.61222 0.56640 0.54107 0.56222 0.55260 0.54614 0.58423 0.59555 0.58015
  -700  0.66353 0.57561 0.54435 0.53571 0.51542 0.51627 0.56146 0.56454 0.56315
  -660  0.70083 0.64177 0.53574 0.51415 0.49623 0.48483 0.51716 0.55882 0.59507
  -620  0.63018 0.65223 0.64083 0.62921 0.61283 0.61776 0.66990 0.67562 0.65645
  -580  0.79482 0.80032 0.74523 0.75650 0.73656 0.68795 0.66982 0.66732 0.64937
  -540  0.74347 0.78279 0.78560 0.79524 0.71949 0.64195 0.61697 0.60436 0.56166
  -500  0.70653 0.75045 0.73718 0.68360 0.57423 0.55308 0.56693 0.51086 0.49211
  -460  0.55568 0.53574 0.51491 0.51780 0.51824 0.53666 0.56838 0.54394 0.52476
  -420  0.60541 0.54477 0.53524 0.54083 0.52712 0.55020 0.59457 0.55405 0.52945
  -380  0.68520 0.71343 0.66980 0.58535 0.51286 0.50758 0.59469 0.63604 0.60782
  -340  0.61931 0.57020 0.47431 0.44583 0.46283 0.49147 0.58305 0.64352 0.63954
  -300  0.53873 0.49612 0.47576 0.47809 0.44488 0.42398 0.46359 0.50573 0.55648
  -260  0.48988 0.44152 0.42503 0.40829 0.36081 0.34269 0.40180 0.44680 0.47742
  -220  0.55293 0.53797 0.45472 0.41123 0.39590 0.39532 0.47785 0.53353 0.52310
  -180  0.59245 0.59168 0.52095 0.47401 0.48582 0.52828 0.57811 0.56716 0.54300
  -140  0.63757 0.61692 0.53651 0.55423 0.56839 0.55809 0.59092 0.61423 0.62582
  -100  0.62034 0.60684 0.60789 0.59745 0.59087 0.64685 0.70522 0.68862 0.69934
  -60   0.62790 0.63962 0.62050 0.62954 0.66298 0.72112 0.78233 0.77880 0.79636
  -20   0.73690 0.65962 0.62786 0.75115 0.84665 0.82740 0.84001 0.84693 0.88403
  20    0.85465 0.94956 0.98369 1.04364 1.02177 1.00219 0.98917 0.95558 0.94071
  60    1.00249 1.06338 1.11786 1.22632 1.18622 1.15279 1.18708 1.21952 1.26260
  100   1.01139 1.07390 1.11979 1.25226 1.29803 1.34505 1.39769 1.44420 1.51134
  140   1.15729 1.29481 1.32362 1.43802 1.50443 1.55143 1.64765 1.72341 1.80305
  180   1.13203 1.26716 1.36381 1.45049 1.47629 1.57270 1.68133 1.74906 1.84569
  220   1.42594 1.66111 1.72875 1.77005 1.77616 1.75677 1.63502 1.58022 1.68321
       Frequencies
Times        94      96      98     100     102     104     106     108     110
  -1420 1.44175 1.38028 1.41068 1.60393 1.67154 1.66275 1.57435 1.38928 1.24034
  -1380 1.50532 1.56585 1.63249 1.73444 1.68612 1.64012 1.58510 1.47968 1.38817
  -1340 1.39525 1.41765 1.39249 1.44201 1.60018 1.65895 1.50526 1.37011 1.33985
  -1300 1.31864 1.27273 1.19492 1.25173 1.31474 1.38186 1.37416 1.24490 1.14863
  -1260 1.08099 1.07186 1.07125 1.10564 1.08266 1.11248 1.17253 1.12836 1.08794
  -1220 0.81848 0.80793 0.84560 0.89944 0.89134 0.91087 0.98310 1.03804 1.07257
  -1180 0.81957 0.79872 0.79131 0.79928 0.78021 0.77665 0.85074 0.92840 0.99208
  -1140 0.99489 0.87116 0.79939 0.81536 0.92500 0.97626 0.95146 0.92928 0.94747
  -1100 0.93397 0.84191 0.76302 0.75376 0.85634 0.88625 0.90818 0.91781 0.92166
  -1060 0.89861 0.83361 0.79016 0.76719 0.70849 0.70431 0.79644 0.82461 0.79135
  -1020 0.72726 0.65081 0.57071 0.49433 0.54489 0.64167 0.73102 0.76084 0.76090
  -980  0.71700 0.68276 0.69222 0.66189 0.62993 0.67437 0.74213 0.76557 0.79085
  -940  0.65580 0.63026 0.59246 0.58429 0.61859 0.57219 0.56157 0.59585 0.64952
  -900  0.61889 0.59175 0.57158 0.47476 0.46462 0.48569 0.51004 0.54981 0.59734
  -860  0.64942 0.51441 0.39961 0.28382 0.28185 0.32875 0.43163 0.50168 0.55581
  -820  0.61601 0.56059 0.48792 0.38149 0.38849 0.42162 0.47079 0.52221 0.59913
  -780  0.52078 0.43599 0.38446 0.32610 0.33494 0.30803 0.35833 0.45532 0.52900
  -740  0.56915 0.52192 0.45633 0.31325 0.23515 0.26136 0.40493 0.52727 0.58247
  -700  0.53529 0.44881 0.36903 0.29526 0.27366 0.28969 0.41882 0.52735 0.59748
  -660  0.61934 0.52090 0.36755 0.26881 0.31182 0.35261 0.44319 0.52903 0.57061
  -620  0.60415 0.52051 0.46219 0.34965 0.32190 0.37913 0.47626 0.52302 0.57082
  -580  0.58576 0.47602 0.38661 0.26749 0.30561 0.36117 0.46102 0.55101 0.58941
  -540  0.51736 0.41284 0.33711 0.27652 0.30435 0.37229 0.48638 0.60106 0.67776
  -500  0.49683 0.44367 0.38688 0.33622 0.36833 0.38987 0.44973 0.53681 0.62829
  -460  0.50937 0.45840 0.42885 0.38754 0.40666 0.43008 0.51810 0.60114 0.66854
  -420  0.48396 0.37349 0.32956 0.27685 0.29868 0.28712 0.35448 0.48636 0.62615
  -380  0.55067 0.44277 0.32417 0.19792 0.18061 0.16897 0.28144 0.43158 0.55702
  -340  0.59562 0.50882 0.43902 0.34550 0.37337 0.43027 0.51013 0.56962 0.63251
  -300  0.56705 0.48262 0.42588 0.40669 0.45454 0.48227 0.54947 0.59761 0.66218
  -260  0.48314 0.41064 0.34404 0.28747 0.34421 0.40461 0.56291 0.67918 0.74896
  -220  0.46297 0.36926 0.32963 0.29692 0.34205 0.39852 0.49454 0.53312 0.59813
  -180  0.53812 0.50809 0.47910 0.42626 0.42682 0.43845 0.50601 0.57660 0.62672
  -140  0.63025 0.57747 0.52834 0.50047 0.55524 0.60451 0.64240 0.59825 0.57275
  -100  0.77221 0.81673 0.82229 0.80284 0.83096 0.87009 0.85262 0.72691 0.67268
  -60   0.82487 0.80663 0.82101 0.83642 0.77940 0.74319 0.81185 0.85950 0.86662
  -20   0.90271 0.91141 0.92609 0.94412 0.98313 1.00402 1.03050 1.05625 1.10216
  20    0.97371 0.97368 1.03104 1.16525 1.26164 1.34099 1.43473 1.43123 1.35621
  60    1.32777 1.37678 1.45143 1.59481 1.63807 1.69820 1.57130 1.39666 1.37130
  100   1.62318 1.69158 1.80028 2.01857 2.00144 1.88099 1.66960 1.53911 1.50712
  140   1.99083 2.24547 2.35135 2.38380 2.31154 2.32689 2.11452 1.87848 1.77239
  180   2.03422 2.25795 2.49408 2.74703 2.56369 2.43497 2.33532 2.18769 1.97605
  220   1.90728 2.05883 2.00013 2.15098 2.23370 2.31777 2.15189 1.89316 1.68397
       Frequencies
Times       112     114     116     118     120     122     124     126     128
  -1420 1.22808 1.29311 1.34846 1.38162 1.33689 1.28978 1.25600 1.19205 1.12748
  -1380 1.37263 1.39096 1.37259 1.35097 1.30083 1.26858 1.23567 1.17886 1.16766
  -1340 1.32359 1.27994 1.21930 1.17740 1.10513 1.05144 1.04446 1.06651 1.14446
  -1300 1.14307 1.09896 1.02510 0.97661 0.95251 0.90845 0.90156 0.93539 0.97496
  -1260 1.10925 1.11314 1.08928 1.08766 1.05406 0.98919 0.96443 0.94613 0.90493
  -1220 1.11341 1.10080 1.06862 1.06168 1.01186 0.90354 0.83940 0.80182 0.78382
  -1180 1.04476 1.08372 1.11349 1.10281 0.97775 0.92193 0.89627 0.85663 0.80759
  -1140 0.96276 0.94327 0.90829 0.87745 0.85632 0.85090 0.78487 0.64934 0.64588
  -1100 0.93964 0.93247 0.89586 0.87569 0.83692 0.74625 0.64291 0.55835 0.55717
  -1060 0.77341 0.76644 0.75492 0.70432 0.62699 0.57308 0.54478 0.47851 0.46860
  -1020 0.72228 0.65779 0.65869 0.65941 0.63109 0.59115 0.53479 0.45878 0.41993
  -980  0.76810 0.70736 0.66375 0.61053 0.56589 0.55815 0.55030 0.46762 0.40522
  -940  0.65522 0.60960 0.57915 0.54766 0.52359 0.48796 0.44430 0.41566 0.44681
  -900  0.59914 0.55773 0.52676 0.48231 0.45761 0.46028 0.47274 0.47347 0.46718
  -860  0.54155 0.48134 0.44668 0.42992 0.43666 0.44221 0.47121 0.45130 0.42446
  -820  0.60904 0.57175 0.54963 0.50204 0.46745 0.45527 0.40987 0.32426 0.31849
  -780  0.55253 0.54961 0.56689 0.53771 0.48958 0.43824 0.39494 0.33759 0.34424
  -740  0.60064 0.60692 0.61057 0.59768 0.58743 0.56608 0.50271 0.42396 0.41540
  -700  0.64430 0.66453 0.66510 0.63669 0.60653 0.60086 0.54102 0.48694 0.50963
  -660  0.58039 0.58776 0.61461 0.61890 0.59620 0.57611 0.54537 0.49877 0.51713
  -620  0.59052 0.57864 0.59474 0.58843 0.56910 0.55930 0.56006 0.51917 0.50737
  -580  0.59562 0.61810 0.65797 0.64734 0.65204 0.66635 0.62328 0.52666 0.48105
  -540  0.70663 0.71840 0.72121 0.68046 0.62982 0.58008 0.52363 0.48259 0.48190
  -500  0.68200 0.69250 0.68599 0.62550 0.51881 0.47480 0.48602 0.46980 0.44469
  -460  0.67669 0.63664 0.63407 0.61080 0.57446 0.55501 0.53115 0.47687 0.47200
  -420  0.67137 0.65634 0.65528 0.65492 0.64356 0.61653 0.58579 0.52135 0.47596
  -380  0.60344 0.62255 0.65600 0.68988 0.73118 0.74740 0.71436 0.62037 0.58943
  -340  0.65888 0.66446 0.70419 0.72158 0.71325 0.69518 0.66100 0.60786 0.50241
  -300  0.70893 0.73977 0.78238 0.80278 0.79267 0.72714 0.64725 0.54502 0.51076
  -260  0.78382 0.78475 0.76877 0.76966 0.77728 0.73581 0.62117 0.50911 0.48232
  -220  0.66455 0.69487 0.70585 0.68556 0.64522 0.62718 0.62716 0.57793 0.54528
  -180  0.64272 0.64032 0.65647 0.63801 0.58012 0.52107 0.48684 0.47238 0.48501
  -140  0.57343 0.56470 0.58311 0.56685 0.51297 0.47470 0.44653 0.40179 0.40083
  -100  0.63863 0.62722 0.64682 0.67112 0.69678 0.72641 0.72223 0.64744 0.61164
  -60   0.88643 0.90496 0.92127 0.94060 0.93370 0.91994 0.91896 0.92995 0.94058
  -20   1.11793 1.10187 1.10265 1.12579 1.09100 1.03734 1.05692 1.08446 1.07641
  20    1.30003 1.26461 1.25404 1.29303 1.37353 1.41156 1.38233 1.31474 1.28608
  60    1.34175 1.33541 1.32796 1.31627 1.25911 1.28038 1.37351 1.46926 1.44978
  100   1.53556 1.53814 1.51647 1.58293 1.64486 1.60280 1.54192 1.57739 1.60583
  140   1.82802 1.87350 1.83476 1.78222 1.73023 1.79780 1.91821 1.92995 1.87974
  180   1.87341 1.90844 1.95133 1.98644 1.96911 1.84104 1.83700 2.01020 2.13568
  220   1.61763 1.66893 1.73014 1.84008 1.89777 1.90485 2.02233 2.16132 2.17798
       Frequencies
Times       130     132     134     136     138      140      142     144
  -1420 1.10393 1.08514 1.03640 1.03237 1.08085 1.085583 1.084192 1.11231
  -1380 1.20580 1.18616 1.14564 1.17573 1.25706 1.263057 1.174515 1.11657
  -1340 1.21001 1.19391 1.19020 1.19828 1.18952 1.179209 1.108082 1.00518
  -1300 1.01759 1.05705 1.09624 1.09181 1.02157 0.966573 1.002670 1.03379
  -1260 0.89338 0.88822 0.81835 0.70859 0.67723 0.661976 0.700055 0.77672
  -1220 0.78759 0.75855 0.71954 0.69248 0.71657 0.681117 0.698169 0.76414
  -1180 0.77134 0.76215 0.74895 0.75128 0.75680 0.731259 0.767955 0.79721
  -1140 0.73622 0.82705 0.86034 0.88900 0.90446 0.852141 0.772356 0.74466
  -1100 0.60794 0.67635 0.71197 0.73646 0.75537 0.711910 0.736729 0.80979
  -1060 0.52117 0.60536 0.63957 0.63514 0.65190 0.643458 0.651854 0.66309
  -1020 0.41219 0.46794 0.48906 0.47550 0.51916 0.552537 0.547280 0.50179
  -980  0.44063 0.54586 0.58988 0.55363 0.49347 0.406896 0.416720 0.45938
  -940  0.49679 0.57381 0.60544 0.57360 0.50515 0.381305 0.336665 0.35996
  -900  0.47705 0.51832 0.51334 0.48033 0.45431 0.370902 0.310260 0.28408
  -860  0.41016 0.45494 0.45922 0.44200 0.40473 0.256886 0.245923 0.34109
  -820  0.38911 0.49479 0.51734 0.49080 0.45737 0.370486 0.371873 0.40582
  -780  0.38099 0.42920 0.40010 0.33826 0.30899 0.257718 0.308164 0.37355
  -740  0.43221 0.45203 0.41124 0.32714 0.23553 0.128514 0.221613 0.31167
  -700  0.53713 0.56163 0.52990 0.44393 0.38839 0.304531 0.326187 0.36463
  -660  0.56136 0.59899 0.59402 0.55508 0.51323 0.434776 0.446688 0.46871
  -620  0.50665 0.54295 0.54190 0.51529 0.46976 0.356962 0.346096 0.37518
  -580  0.45296 0.49576 0.50506 0.43555 0.36252 0.254805 0.256820 0.29524
  -540  0.45587 0.51292 0.49677 0.43797 0.38534 0.318263 0.346515 0.37376
  -500  0.41973 0.44400 0.43766 0.39721 0.36037 0.267705 0.331426 0.41069
  -460  0.50216 0.54433 0.51405 0.45778 0.42431 0.339069 0.333941 0.36706
  -420  0.47836 0.52427 0.53776 0.47904 0.38857 0.277900 0.297267 0.35448
  -380  0.54569 0.49327 0.42295 0.34615 0.28528 0.145158 0.139044 0.20373
  -340  0.39013 0.39889 0.39068 0.32392 0.22349 0.093352 0.135691 0.20839
  -300  0.47763 0.46393 0.40396 0.28284 0.17284 0.067552 0.117039 0.18871
  -260  0.47546 0.50683 0.50777 0.45263 0.34959 0.162427 0.099016 0.13535
  -220  0.55280 0.58308 0.54718 0.46004 0.36594 0.227758 0.218260 0.24167
  -180  0.47270 0.49410 0.48721 0.46616 0.47048 0.425829 0.439982 0.44924
  -140  0.43192 0.50586 0.55675 0.60034 0.63160 0.567517 0.588356 0.65092
  -100  0.64611 0.73959 0.80165 0.82795 0.81213 0.756018 0.771727 0.79904
  -60   0.94910 0.95049 0.93945 0.91413 0.85811 0.800126 0.811335 0.82480
  -20   1.06882 1.04210 1.04283 1.05508 1.00056 0.887927 0.820556 0.81060
  20    1.25340 1.17966 1.14650 1.05428 0.90679 0.785562 0.693349 0.62941
  60    1.40780 1.28026 1.21933 1.17847 1.08768 1.033152 1.030752 1.00782
  100   1.57119 1.48327 1.39325 1.35985 1.39645 1.507525 1.421385 1.21376
  140   1.86519 1.64269 1.47950 1.52641 1.66895 1.783203 1.762141 1.68835
  180   2.09955 1.81387 1.67913 1.76820 1.86815 1.981275 1.885576 1.81414
  220   2.11841 1.88486 1.76853 1.76772 1.79828 1.969415 1.972128 1.92533
       Frequencies
Times       146     148     150      152      154     156     158     160
  -1420 1.15895 1.23996 1.30734 1.410316 1.548312 1.66133 1.65537 1.63930
  -1380 1.16667 1.26073 1.33657 1.447061 1.506349 1.46825 1.34564 1.31141
  -1340 0.99571 1.11952 1.21867 1.284485 1.287933 1.22137 1.14237 1.15585
  -1300 1.04080 1.08237 1.03915 0.925231 0.919911 1.02697 1.07181 1.02484
  -1260 0.86232 0.92132 0.92442 0.915978 0.966826 0.97290 0.86261 0.77011
  -1220 0.81556 0.84610 0.84282 0.783010 0.726777 0.65401 0.61131 0.62111
  -1180 0.76963 0.73281 0.70519 0.633387 0.590202 0.58095 0.64028 0.68576
  -1140 0.75669 0.75865 0.73223 0.655856 0.672564 0.71204 0.72866 0.71712
  -1100 0.83518 0.75058 0.65136 0.530818 0.496633 0.51553 0.57516 0.60628
  -1060 0.64271 0.58145 0.54491 0.512049 0.494808 0.41346 0.42092 0.46725
  -1020 0.49972 0.49954 0.45770 0.400228 0.401239 0.35675 0.33229 0.34013
  -980  0.44398 0.35256 0.27988 0.222848 0.321744 0.38365 0.40309 0.39676
  -940  0.35380 0.29742 0.26040 0.167599 0.180216 0.21563 0.28203 0.29298
  -900  0.22730 0.17074 0.14835 0.056571 0.087429 0.14468 0.22483 0.23343
  -860  0.36904 0.29626 0.21728 0.112085 0.119487 0.11145 0.18052 0.25992
  -820  0.41205 0.37563 0.35491 0.289465 0.281605 0.27023 0.32634 0.37489
  -780  0.37656 0.34033 0.33834 0.294752 0.299589 0.30505 0.36125 0.38437
  -740  0.25757 0.14329 0.12496 0.098868 0.137732 0.14072 0.21567 0.24436
  -700  0.35213 0.27065 0.20583 0.123981 0.142163 0.17000 0.23746 0.25652
  -660  0.41747 0.28796 0.22240 0.171300 0.213318 0.22935 0.29738 0.34888
  -620  0.35527 0.29649 0.28987 0.236859 0.213318 0.18293 0.27262 0.38242
  -580  0.29181 0.26627 0.28476 0.244261 0.196376 0.15180 0.24167 0.31169
  -540  0.33293 0.24019 0.21826 0.193505 0.237557 0.24676 0.28599 0.32117
  -500  0.38762 0.29880 0.27038 0.234744 0.255020 0.25414 0.30753 0.32846
  -460  0.33627 0.26442 0.26088 0.236595 0.239382 0.22618 0.28425 0.29735
  -420  0.36675 0.34264 0.32495 0.211481 0.187514 0.20904 0.31768 0.38340
  -380  0.23753 0.20951 0.19195 0.134819 0.184387 0.22012 0.24761 0.24315
  -340  0.21979 0.19497 0.23531 0.228929 0.263621 0.25573 0.27658 0.29687
  -300  0.20559 0.18920 0.20681 0.178173 0.220094 0.24491 0.27509 0.27742
  -260  0.15654 0.14490 0.14664 0.062651 0.092642 0.14758 0.21988 0.24582
  -220  0.22021 0.16774 0.16540 0.154117 0.207323 0.25045 0.30629 0.30902
  -180  0.40933 0.35118 0.34906 0.323566 0.356409 0.36677 0.39542 0.43031
  -140  0.62747 0.54753 0.51081 0.497510 0.567266 0.58016 0.56823 0.54090
  -100  0.77882 0.73027 0.68351 0.634444 0.629819 0.62473 0.63161 0.61552
  -60   0.80491 0.77319 0.77924 0.804158 0.842762 0.82730 0.77496 0.72441
  -20   0.81264 0.78357 0.74733 0.690487 0.656665 0.63317 0.64721 0.67726
  20    0.59533 0.58722 0.54296 0.509406 0.585771 0.69489 0.80913 0.85761
  60    0.91325 0.78911 0.74441 0.772700 0.850841 0.89562 0.91237 0.93515
  100   1.13641 1.14882 1.16947 1.196191 1.243364 1.27755 1.29092 1.36561
  140   1.59628 1.51984 1.46787 1.541434 1.635626 1.68216 1.59644 1.50537
  180   1.81421 1.83526 1.90048 2.064058 2.051867 2.00396 1.89552 1.88066
  220   1.97474 2.06899 2.05516 2.054012 2.006777 2.05856 2.00644 1.96937
       Frequencies
Times       162     164     166     168     170     172     174     176     178
  -1420 1.67668 1.69830 1.72908 1.78720 1.72098 1.77075 1.73916 1.66523 1.63975
  -1380 1.44183 1.64536 1.72752 1.70880 1.49389 1.46214 1.50714 1.54246 1.58213
  -1340 1.22377 1.27881 1.28834 1.25123 1.22203 1.29062 1.38133 1.45907 1.50816
  -1300 0.95684 0.94013 0.94975 0.98543 1.07187 1.15731 1.21389 1.20161 1.17205
  -1260 0.75232 0.79524 0.80327 0.72018 0.75960 0.82666 0.92875 0.97260 0.94261
  -1220 0.64805 0.66250 0.60390 0.53825 0.66746 0.76011 0.79215 0.79318 0.82426
  -1180 0.71121 0.71595 0.68038 0.65189 0.79285 0.88440 0.90310 0.86149 0.82997
  -1140 0.70645 0.74685 0.80586 0.88245 0.93736 0.93667 0.94091 0.90963 0.84217
  -1100 0.65557 0.71975 0.74364 0.73384 0.78502 0.79769 0.77549 0.71319 0.65192
  -1060 0.48639 0.44845 0.37783 0.35413 0.50404 0.51407 0.45524 0.40662 0.37291
  -1020 0.32874 0.32432 0.28916 0.22711 0.38822 0.46788 0.49260 0.47956 0.44870
  -980  0.40167 0.41780 0.38665 0.34266 0.47384 0.55543 0.62291 0.64269 0.62182
  -940  0.29039 0.31495 0.32442 0.32845 0.50100 0.58419 0.59613 0.57121 0.55979
  -900  0.20943 0.22426 0.26842 0.31343 0.49861 0.52876 0.52726 0.52964 0.52267
  -860  0.27410 0.27189 0.24820 0.25142 0.42451 0.45382 0.42374 0.38790 0.36357
  -820  0.39867 0.40057 0.34828 0.31725 0.53425 0.61274 0.60085 0.57413 0.55953
  -780  0.38087 0.40209 0.44420 0.50465 0.67094 0.73786 0.74871 0.74382 0.74562
  -740  0.23675 0.25593 0.27361 0.29403 0.55163 0.63520 0.65577 0.65387 0.66075
  -700  0.22823 0.22857 0.24276 0.26672 0.44559 0.48804 0.51173 0.52624 0.52111
  -660  0.34252 0.34358 0.35087 0.29895 0.40017 0.40742 0.45839 0.48880 0.47154
  -620  0.43451 0.42844 0.36668 0.28365 0.42060 0.44017 0.43319 0.41659 0.39030
  -580  0.32272 0.33319 0.33505 0.31862 0.45906 0.48888 0.47865 0.45573 0.43001
  -540  0.33776 0.34586 0.32805 0.33883 0.51773 0.55060 0.55112 0.52429 0.45830
  -500  0.31746 0.32888 0.34905 0.39456 0.53208 0.54136 0.52163 0.50630 0.52293
  -460  0.27184 0.26657 0.23057 0.15854 0.32868 0.39524 0.41046 0.38936 0.34904
  -420  0.35806 0.31875 0.27128 0.22601 0.40582 0.45948 0.43701 0.39058 0.35656
  -380  0.25129 0.26961 0.24198 0.20307 0.38757 0.44899 0.48923 0.51797 0.52449
  -340  0.32197 0.36131 0.32831 0.26262 0.35736 0.42673 0.48743 0.52089 0.52111
  -300  0.29315 0.33420 0.37316 0.37571 0.46732 0.45340 0.46380 0.49682 0.48478
  -260  0.24929 0.26201 0.26142 0.29185 0.49253 0.57789 0.59050 0.55809 0.55070
  -220  0.30367 0.31140 0.32624 0.31725 0.51708 0.63037 0.66567 0.64220 0.61040
  -180  0.48012 0.50392 0.47039 0.41150 0.55968 0.62890 0.63731 0.58458 0.50736
  -140  0.50343 0.48872 0.47376 0.47269 0.57641 0.53401 0.46650 0.43823 0.46972
  -100  0.60043 0.63818 0.65212 0.58305 0.59292 0.56697 0.56529 0.55979 0.52527
  -60   0.68916 0.69518 0.68842 0.62375 0.69115 0.77418 0.78157 0.73945 0.69527
  -20   0.69217 0.74432 0.75764 0.71527 0.73939 0.76683 0.73273 0.72875 0.76249
  20    0.84706 0.83779 0.85875 0.89665 0.94888 0.94213 0.91457 0.87170 0.88448
  60    0.99068 1.04804 1.09001 1.06520 0.97886 0.92701 0.94878 0.98135 0.96286
  100   1.39746 1.40192 1.41823 1.33564 1.13381 1.03345 0.98794 0.88799 0.73238
  140   1.47366 1.45461 1.49989 1.58095 1.40349 1.26648 1.16776 1.10193 1.06720
  180   1.90726 1.91261 1.93233 1.88581 1.54104 1.33660 1.21052 1.13062 1.08796
  220   1.96591 1.92806 1.84108 1.81533 1.60732 1.45416 1.33317 1.32706 1.43731
       Frequencies
Times       180     182     184     186     188     190      192      194
  -1420 1.62064 1.57960 1.59222 1.62622 1.57992 1.53715 1.593864 1.625144
  -1380 1.59629 1.58454 1.57780 1.54610 1.51129 1.55510 1.507331 1.353508
  -1340 1.51647 1.50419 1.46619 1.40611 1.30403 1.17110 1.044050 0.987128
  -1300 1.17202 1.16606 1.13871 1.11463 1.07871 1.03006 1.039152 1.059004
  -1260 0.94960 1.01551 1.05215 1.01537 0.99564 1.02108 1.007315 0.939522
  -1220 0.87816 0.88936 0.86432 0.84885 0.85144 0.82973 0.773838 0.729028
  -1180 0.82350 0.80737 0.79409 0.78378 0.74364 0.61240 0.505665 0.459259
  -1140 0.80781 0.80737 0.81151 0.79307 0.72975 0.57746 0.443214 0.374315
  -1100 0.62868 0.59978 0.57632 0.57159 0.57278 0.48643 0.344436 0.364981
  -1060 0.33321 0.29675 0.32616 0.40753 0.46053 0.42649 0.416275 0.496598
  -1020 0.45849 0.51312 0.54610 0.55601 0.58723 0.60471 0.573423 0.506399
  -980  0.56483 0.58661 0.61280 0.61534 0.58778 0.52586 0.470970 0.437790
  -940  0.57186 0.58113 0.59783 0.62491 0.62084 0.50118 0.280352 0.227296
  -900  0.52180 0.51531 0.49983 0.48820 0.44998 0.30276 0.104428 0.018669
  -860  0.35377 0.36695 0.39176 0.40480 0.39080 0.32488 0.202390 0.123216
  -820  0.53804 0.52491 0.53032 0.51773 0.44914 0.34091 0.197492 0.189958
  -780  0.72664 0.68972 0.67513 0.65390 0.58222 0.44733 0.255861 0.190891
  -740  0.69146 0.71221 0.72141 0.73292 0.70558 0.53419 0.273821 0.157754
  -700  0.53614 0.54904 0.56761 0.60796 0.63668 0.48900 0.241575 0.106414
  -660  0.44983 0.45306 0.47560 0.51991 0.56583 0.53740 0.413418 0.250166
  -620  0.38381 0.38396 0.38359 0.39359 0.39691 0.33290 0.208513 0.150286
  -580  0.41925 0.40864 0.40836 0.41109 0.38219 0.31334 0.219126 0.238964
  -540  0.41519 0.42948 0.46526 0.48984 0.46998 0.37424 0.267699 0.225896
  -500  0.55184 0.55206 0.53712 0.54999 0.57806 0.52778 0.364845 0.292638
  -460  0.33429 0.34529 0.35828 0.37445 0.38080 0.27328 0.086468 0.066275
  -420  0.34187 0.33706 0.35964 0.35613 0.30523 0.17519 0.065651 0.107814
  -380  0.51233 0.49283 0.50255 0.52757 0.52249 0.44925 0.335456 0.281436
  -340  0.51720 0.54740 0.59102 0.62163 0.61668 0.52618 0.368518 0.317374
  -300  0.49258 0.53999 0.57877 0.60304 0.58111 0.44765 0.306067 0.272102
  -260  0.57808 0.61815 0.62995 0.61206 0.58222 0.48162 0.293822 0.196492
  -220  0.57944 0.56276 0.56543 0.54698 0.47609 0.35758 0.293822 0.291238
  -180  0.45280 0.44209 0.45655 0.46058 0.46720 0.44636 0.435867 0.463927
  -140  0.50449 0.50078 0.50691 0.53030 0.52499 0.39155 0.267699 0.337910
  -100  0.48825 0.47884 0.48540 0.50952 0.54083 0.48194 0.403621 0.389717
  -60   0.67008 0.68259 0.71842 0.72854 0.70614 0.63644 0.526482 0.426122
  -20   0.72176 0.66724 0.71787 0.75753 0.70947 0.66497 0.670161 0.695890
  20    0.93688 0.94805 0.92557 0.87127 0.81810 0.79895 0.875882 1.009997
  60    0.90333 0.84960 0.83057 0.84940 0.90062 0.94384 0.906087 0.907784
  100   0.65412 0.70289 0.75952 0.81057 0.91368 1.05506 1.098338 1.146282
  140   1.07488 1.06158 1.01350 1.01537 1.06649 1.21533 1.457533 1.676483
  180   1.10193 1.10436 1.07148 1.06377 1.15817 1.42752 1.856730 2.208086
  220   1.45423 1.41040 1.46183 1.54774 1.54602 1.68812 1.956733 2.066667
       Frequencies
Times        196      198     200     202     204     206     208     210
  -1420 1.603405 1.588662 1.59139 1.62185 1.54312 1.39245 1.34881 1.35859
  -1380 1.285022 1.333434 1.45751 1.58329 1.54455 1.41361 1.36388 1.30060
  -1340 1.056648 1.144500 1.15347 1.11426 1.10719 1.12808 1.09926 1.06777
  -1300 1.070533 1.015702 0.96445 0.94246 0.92568 0.89974 0.89302 0.89428
  -1260 0.907272 0.902057 0.91354 0.90878 0.89233 0.88082 0.87607 0.91784
  -1220 0.720551 0.726381 0.69906 0.62668 0.60172 0.64933 0.68538 0.73302
  -1180 0.436639 0.403913 0.38748 0.36312 0.38018 0.44486 0.48950 0.58535
  -1140 0.350939 0.350405 0.36674 0.39826 0.49119 0.57142 0.58226 0.64424
  -1100 0.401210 0.432798 0.48317 0.50417 0.52549 0.55700 0.57708 0.62839
  -1060 0.548193 0.564910 0.57886 0.55542 0.51310 0.50251 0.43818 0.41730
  -1020 0.488347 0.471627 0.43226 0.38020 0.37923 0.38316 0.31528 0.31176
  -980  0.405041 0.357508 0.32431 0.27722 0.27727 0.29128 0.21876 0.23158
  -940  0.210659 0.173782 0.15414 0.13910 0.19533 0.24535 0.20087 0.21527
  -900  0.034472 0.080972 0.13057 0.14496 0.21486 0.29399 0.26255 0.26691
  -860  0.136450 0.189408 0.24418 0.23281 0.23059 0.28948 0.28703 0.33078
  -820  0.236034 0.287427 0.34128 0.34799 0.37446 0.41469 0.40004 0.42183
  -780  0.208744 0.228237 0.24512 0.23525 0.32873 0.41379 0.39863 0.37789
  -740  0.228853 0.304474 0.32808 0.29333 0.31634 0.38766 0.38827 0.40915
  -700  0.101021 0.129745 0.18384 0.18595 0.21582 0.29984 0.32141 0.41096
  -660  0.147462 0.116960 0.15603 0.19571 0.27680 0.36334 0.38450 0.45761
  -620  0.189593 0.224922 0.24276 0.25526 0.31825 0.40027 0.41463 0.46985
  -580  0.245131 0.232499 0.24748 0.25233 0.30729 0.37595 0.35060 0.35117
  -540  0.230768 0.265172 0.29933 0.27917 0.27442 0.30254 0.28279 0.31629
  -500  0.315032 0.322468 0.33091 0.34946 0.38685 0.42595 0.41181 0.45490
  -460  0.133098 0.192249 0.24795 0.28259 0.33778 0.39712 0.38591 0.42500
  -420  0.195339 0.231552 0.24889 0.25477 0.33826 0.43585 0.45372 0.49114
  -380  0.260930 0.278430 0.33044 0.33579 0.34493 0.38946 0.39203 0.43315
  -340  0.368654 0.411490 0.43320 0.42511 0.43687 0.46288 0.44194 0.46260
  -300  0.294923 0.262330 0.26633 0.30699 0.38399 0.46558 0.48620 0.53643
  -260  0.225023 0.298792 0.34741 0.34702 0.37637 0.41919 0.40710 0.45626
  -220  0.275293 0.289321 0.33798 0.36703 0.42592 0.48269 0.48197 0.51877
  -180  0.447172 0.416225 0.42283 0.44365 0.48785 0.54484 0.54600 0.56542
  -140  0.431373 0.472100 0.47798 0.44756 0.43402 0.45747 0.48244 0.56271
  -100  0.385890 0.340935 0.34505 0.39387 0.46784 0.52413 0.54694 0.65511
  -60   0.393550 0.416698 0.47138 0.54566 0.64888 0.72229 0.70798 0.71989
  -20   0.769385 0.890692 1.06108 1.16941 1.16484 1.10736 1.08183 1.08227
  20    1.083938 1.109459 1.15017 1.22261 1.24821 1.23121 1.26876 1.28883
  60    1.003026 1.058792 1.08277 1.13573 1.17723 1.18798 1.23486 1.29336
  100   1.162935 1.159179 1.24209 1.42174 1.45927 1.39335 1.43168 1.52664
  140   1.762836 1.784226 1.79455 1.84782 1.83611 1.75049 1.74338 1.68518
  180   2.327786 2.310781 2.26405 2.20655 1.99762 1.74644 1.67276 1.67839
  220   2.054886 2.047504 1.97179 1.86588 1.71796 1.57034 1.47829 1.32869
       Frequencies
Times       212     214     216     218     220     222     224     226     228
  -1420 1.39132 1.39970 1.37654 1.41080 1.45059 1.38554 1.29283 1.26036 1.26738
  -1380 1.27624 1.30586 1.30702 1.33318 1.38656 1.34740 1.25719 1.22392 1.22610
  -1340 1.06609 1.12402 1.20916 1.28599 1.32866 1.27017 1.19623 1.18701 1.19278
  -1300 0.93192 1.04590 1.14673 1.15854 1.13516 1.13622 1.21780 1.27345 1.25992
  -1260 0.93147 0.91748 0.92267 0.95479 1.00523 1.02134 1.00021 0.98750 0.97692
  -1220 0.75864 0.78189 0.83677 0.88334 0.88282 0.85878 0.81826 0.77350 0.72625
  -1180 0.64001 0.66919 0.72031 0.75897 0.74300 0.69051 0.63021 0.60763 0.57654
  -1140 0.71243 0.74866 0.75573 0.74971 0.73358 0.72292 0.70477 0.68893 0.68547
  -1100 0.65023 0.64944 0.65035 0.64078 0.60553 0.62901 0.66679 0.67819 0.65115
  -1060 0.40276 0.39800 0.44666 0.52303 0.52549 0.52748 0.53501 0.52960 0.51487
  -1020 0.31879 0.32751 0.38157 0.43835 0.43887 0.43309 0.46842 0.54269 0.57853
  -980  0.26014 0.29025 0.33862 0.37793 0.37625 0.41212 0.45857 0.51278 0.51288
  -940  0.24193 0.26016 0.30674 0.34398 0.32541 0.31535 0.34603 0.38476 0.36715
  -900  0.28414 0.30102 0.33065 0.36779 0.35648 0.35968 0.37510 0.39784 0.37412
  -860  0.37744 0.40788 0.44268 0.48466 0.47747 0.46741 0.49140 0.50157 0.46265
  -820  0.42498 0.42719 0.45375 0.48775 0.49395 0.49649 0.48765 0.46279 0.40645
  -780  0.33478 0.31045 0.36917 0.46834 0.51655 0.53177 0.53548 0.52166 0.45171
  -740  0.41565 0.42764 0.47810 0.52568 0.52455 0.52986 0.54814 0.57025 0.54471
  -700  0.45563 0.46311 0.48430 0.51994 0.51137 0.49697 0.47921 0.45017 0.40844
  -660  0.49962 0.49364 0.49758 0.51641 0.50760 0.47790 0.42481 0.38803 0.34229
  -620  0.49384 0.49184 0.49935 0.51245 0.47936 0.44119 0.41637 0.41607 0.38009
  -580  0.33967 0.36702 0.43736 0.49480 0.48595 0.47361 0.48577 0.49176 0.44474
  -540  0.32101 0.33065 0.39840 0.46834 0.47088 0.47123 0.50406 0.52260 0.49896
  -500  0.46452 0.44335 0.45729 0.49701 0.50007 0.52748 0.54908 0.56231 0.53874
  -460  0.43786 0.43796 0.46304 0.50010 0.50760 0.49840 0.49234 0.49223 0.45270
  -420  0.48051 0.45682 0.45906 0.47496 0.46429 0.47456 0.47639 0.46372 0.43330
  -380  0.44364 0.43662 0.45109 0.47981 0.47700 0.47790 0.48343 0.48428 0.44972
  -340  0.47074 0.44649 0.42541 0.41454 0.37908 0.40306 0.43747 0.46793 0.47458
  -300  0.54405 0.50127 0.49980 0.53009 0.50337 0.47504 0.45810 0.43756 0.39799
  -260  0.48807 0.48286 0.49448 0.48731 0.44028 0.43452 0.45717 0.49877 0.49647
  -220  0.50584 0.47433 0.52017 0.53935 0.50572 0.49220 0.52798 0.57960 0.59047
  -180  0.56137 0.53674 0.53433 0.53582 0.52031 0.52271 0.54251 0.55624 0.53526
  -140  0.58759 0.57266 0.58393 0.60991 0.61447 0.61614 0.58753 0.55250 0.53178
  -100  0.69866 0.70287 0.74776 0.82425 0.86823 0.85926 0.82951 0.83471 0.84164
  -60   0.75420 0.80793 0.88592 0.97243 1.04383 1.06376 1.01193 0.95058 0.92619
  -20   1.05276 1.03243 1.05064 1.04916 1.02076 1.03516 1.00912 0.94545 0.88392
  20    1.29801 1.29419 1.24281 1.16515 1.13893 1.14909 1.11135 1.07440 1.07490
  60    1.32512 1.31753 1.29374 1.28731 1.29900 1.25730 1.21639 1.18654 1.16095
  100   1.60858 1.60444 1.50805 1.39889 1.33666 1.25969 1.18825 1.15243 1.14254
  140   1.65256 1.62285 1.53683 1.38037 1.27640 1.18103 1.07899 1.05198 1.09728
  180   1.60858 1.45493 1.31809 1.28335 1.29617 1.25730 1.19716 1.14169 1.12265
  220   1.21626 1.16757 1.15912 1.15545 1.17141 1.20058 1.22671 1.25149 1.26141
       Frequencies
Times       230     232     234     236     238     240
  -1420 1.31880 1.35433 1.29263 1.20396 1.22190 1.25571
  -1380 1.22445 1.22580 1.24181 1.20780 1.13017 1.05218
  -1340 1.12449 1.04115 1.00801 1.00427 0.99001 0.99790
  -1300 1.20255 1.11115 1.05525 1.05803 1.09462 1.14666
  -1260 0.94872 0.93555 0.94583 0.98178 1.01063 0.99287
  -1220 0.64378 0.59582 0.63250 0.72228 0.77616 0.79235
  -1180 0.52023 0.51255 0.57690 0.65919 0.69475 0.71496
  -1140 0.69488 0.69418 0.65343 0.61530 0.59581 0.60641
  -1100 0.59267 0.54695 0.55358 0.57251 0.58705 0.61947
  -1060 0.49383 0.48721 0.51351 0.57800 0.60869 0.60389
  -1020 0.55112 0.49867 0.47704 0.52588 0.56695 0.57424
  -980  0.46463 0.45100 0.48541 0.53191 0.55098 0.54911
  -940  0.30627 0.28928 0.32636 0.42219 0.48244 0.50489
  -900  0.33154 0.30799 0.31978 0.38379 0.44534 0.48529
  -860  0.37141 0.30256 0.30722 0.35691 0.39484 0.43202
  -820  0.29896 0.19817 0.19302 0.29162 0.38814 0.44509
  -780  0.34277 0.29109 0.32696 0.41067 0.46235 0.48630
  -740  0.47249 0.42324 0.43877 0.53191 0.59426 0.60440
  -700  0.36523 0.36411 0.40768 0.46992 0.52264 0.55414
  -660  0.28942 0.27299 0.28151 0.33386 0.39793 0.45262
  -620  0.29054 0.24403 0.26238 0.32179 0.36805 0.40337
  -580  0.33884 0.25308 0.24025 0.31795 0.38145 0.40136
  -540  0.44498 0.40997 0.37419 0.41780 0.46389 0.48278
  -500  0.48092 0.43049 0.40050 0.41012 0.41288 0.42599
  -460  0.35456 0.29652 0.32636 0.41067 0.45822 0.48278
  -420  0.38433 0.35747 0.37061 0.43042 0.47471 0.49032
  -380  0.39836 0.36411 0.36343 0.39970 0.44689 0.49785
  -340  0.43487 0.40212 0.40050 0.44688 0.50048 0.52600
  -300  0.35962 0.34842 0.34370 0.38159 0.42988 0.46770
  -260  0.42027 0.32790 0.27434 0.30753 0.36392 0.41292
  -220  0.53371 0.46910 0.43160 0.45620 0.49739 0.53102
  -180  0.46575 0.41842 0.42741 0.49625 0.54531 0.55515
  -140  0.48934 0.48962 0.52607 0.56428 0.56541 0.57072
  -100  0.81450 0.78289 0.76465 0.76398 0.75967 0.77426
  -60   0.91614 0.93073 0.94463 0.91430 0.87201 0.83457
  -20   0.85942 0.87702 0.90756 0.94063 0.96837 0.93960
  20    1.08518 1.07495 1.01698 0.97848 0.99980 1.01700
  60    1.15763 1.16848 1.14494 1.09369 1.06422 1.03006
  100   1.15763 1.15520 1.14494 1.14197 1.12245 1.07931
  140   1.16661 1.20710 1.20892 1.18147 1.12863 1.10394
  180   1.17391 1.20167 1.16408 1.11125 1.07452 1.05670
  220   1.26770 1.27890 1.25616 1.20177 1.16058 1.12806

, , tasks = 64, files = data/PRR+2_tyr_4:240:2_sac/data_860.1_1

       Frequencies
Times        4      6      8     10     12     14     16      18     20      22
  -1420 1.6754 1.6678 1.6669 1.6737 1.6736 1.6612 1.6250 1.06518 1.3102 1.07423
  -1380 1.6638 1.6612 1.6605 1.6629 1.6619 1.6534 1.6283 1.06872 1.3224 1.13237
  -1340 1.6599 1.6557 1.6546 1.6583 1.6562 1.6402 1.5866 1.06452 1.3557 1.10456
  -1300 1.6341 1.6288 1.6305 1.6352 1.6296 1.6082 1.5505 1.06719 1.3389 1.14694
  -1260 1.6011 1.5947 1.5970 1.6044 1.5992 1.5761 1.5264 1.15478 1.3398 1.15221
  -1220 1.5729 1.5683 1.5679 1.5724 1.5735 1.5702 1.5758 1.25040 1.4335 1.26089
  -1180 1.5597 1.5537 1.5514 1.5578 1.5592 1.5516 1.5548 1.36075 1.5252 1.34541
  -1140 1.5774 1.5733 1.5707 1.5729 1.5764 1.5824 1.6271 1.42703 1.5947 1.44285
  -1100 1.5811 1.5827 1.5853 1.5859 1.5828 1.5773 1.5915 1.31857 1.4850 1.38938
  -1060 1.5953 1.5927 1.5944 1.5969 1.5949 1.5883 1.5921 1.30677 1.5087 1.39040
  -1020 1.5854 1.5834 1.5821 1.5841 1.5866 1.5907 1.6274 1.38335 1.5672 1.45274
  -980  1.5629 1.5588 1.5561 1.5646 1.5719 1.5722 1.5840 1.44295 1.6864 1.55482
  -940  1.5391 1.5296 1.5337 1.5466 1.5499 1.5421 1.5517 1.51064 1.6910 1.53468
  -900  1.5121 1.5053 1.5119 1.5272 1.5282 1.5098 1.4869 1.46608 1.6757 1.55542
  -860  1.5109 1.5076 1.5070 1.5146 1.5240 1.5333 1.5736 1.48235 1.7060 1.57545
  -820  1.5002 1.4965 1.4928 1.4992 1.5093 1.5209 1.5662 1.44898 1.6552 1.53754
  -780  1.4935 1.4905 1.4890 1.4953 1.5044 1.5164 1.5623 1.36696 1.5533 1.46339
  -740  1.4767 1.4763 1.4807 1.4846 1.4875 1.4965 1.5569 1.33666 1.4001 1.36062
  -700  1.4808 1.4762 1.4758 1.4836 1.4885 1.4865 1.4910 1.33336 1.5384 1.41532
  -660  1.4862 1.4812 1.4763 1.4824 1.4916 1.4982 1.5131 1.35936 1.6547 1.51294
  -620  1.4778 1.4764 1.4770 1.4813 1.4845 1.4864 1.5086 1.28218 1.4070 1.29810
  -580  1.4796 1.4763 1.4800 1.4872 1.4893 1.4876 1.5088 1.33604 1.4950 1.39799
  -540  1.4673 1.4612 1.4642 1.4772 1.4815 1.4691 1.4362 1.33317 1.6175 1.47381
  -500  1.4471 1.4421 1.4427 1.4524 1.4611 1.4662 1.4903 1.42621 1.6528 1.55224
  -460  1.4175 1.4148 1.4150 1.4230 1.4318 1.4421 1.4959 1.45647 1.5639 1.50137
  -420  1.3869 1.3849 1.3853 1.3910 1.3995 1.4143 1.4822 1.43958 1.5489 1.49318
  -380  1.3648 1.3588 1.3590 1.3701 1.3777 1.3775 1.3969 1.53807 1.7449 1.63476
  -340  1.3494 1.3450 1.3459 1.3542 1.3612 1.3673 1.4150 1.52066 1.6318 1.55242
  -300  1.3293 1.3295 1.3322 1.3358 1.3390 1.3471 1.4111 1.43511 1.4372 1.40041
  -260  1.3227 1.3189 1.3176 1.3248 1.3316 1.3326 1.3349 1.30685 1.5355 1.44121
  -220  1.3007 1.2951 1.2951 1.3026 1.3059 1.3018 1.2998 1.25826 1.3978 1.31180
  -180  1.2943 1.2912 1.2910 1.2954 1.2983 1.3005 1.3229 1.21376 1.2637 1.20874
  -140  1.3013 1.3019 1.3002 1.3002 1.3053 1.3180 1.3647 1.22353 1.3169 1.28603
  -100  1.2908 1.2936 1.2931 1.2915 1.2947 1.3045 1.3361 1.15994 1.2618 1.23272
  -60   1.2824 1.2796 1.2781 1.2811 1.2851 1.2895 1.3081 1.18227 1.2874 1.20945
  -20   1.2692 1.2683 1.2687 1.2697 1.2709 1.2754 1.3065 1.14098 1.1491 1.08812
  20    1.2672 1.2749 1.2741 1.2644 1.2671 1.2939 1.4009 1.23268 1.2134 1.19324
  60    1.2784 1.2837 1.2806 1.2707 1.2712 1.2943 1.4133 1.35381 1.1904 1.08456
  100   1.2794 1.2820 1.2801 1.2756 1.2785 1.2958 1.3703 1.20038 1.1636 1.08459
  140   1.2750 1.2760 1.2745 1.2740 1.2788 1.2895 1.3108 1.02359 1.1460 1.03782
  180   1.2547 1.2528 1.2528 1.2552 1.2551 1.2503 1.2316 0.96368 1.0462 0.94668
  220   1.2482 1.2425 1.2404 1.2460 1.2482 1.2404 1.2063 1.00616 1.1347 0.96890
       Frequencies
Times        24      26      28      30      32      34      36      38      40
  -1420 1.01341 1.06287 1.01097 1.04972 1.05604 1.05342 1.14107 1.19284 1.21727
  -1380 1.09428 1.16115 1.06099 1.07956 1.11643 1.12823 1.23555 1.31991 1.31189
  -1340 1.08570 1.17449 1.12468 1.11945 1.15706 1.15497 1.28502 1.39873 1.32509
  -1300 1.12264 1.18173 1.13475 1.19645 1.22099 1.19121 1.32238 1.41986 1.31786
  -1260 1.19846 1.29592 1.18520 1.27027 1.31264 1.27791 1.34101 1.39372 1.33576
  -1220 1.21017 1.22087 1.21344 1.26324 1.24784 1.26673 1.36289 1.33435 1.31999
  -1180 1.38099 1.42517 1.35633 1.40264 1.36743 1.39017 1.58164 1.58166 1.54300
  -1140 1.35962 1.35626 1.37372 1.41413 1.34929 1.38890 1.55587 1.50126 1.49473
  -1100 1.45500 1.52557 1.45112 1.48299 1.48854 1.50190 1.58957 1.57037 1.57130
  -1060 1.37760 1.41317 1.41007 1.51486 1.52464 1.49844 1.64207 1.65133 1.58012
  -1020 1.41604 1.43661 1.38528 1.43492 1.47547 1.49442 1.62333 1.64437 1.66292
  -980  1.53479 1.62917 1.53822 1.51466 1.48472 1.53752 1.69222 1.62045 1.60232
  -940  1.54325 1.56475 1.56182 1.73661 1.75037 1.67479 1.78586 1.73663 1.67178
  -900  1.68408 1.70977 1.62244 1.74854 1.78122 1.70935 1.77133 1.67477 1.60189
  -860  1.53675 1.60745 1.56142 1.61524 1.60983 1.59187 1.68624 1.62836 1.59960
  -820  1.46395 1.48475 1.41950 1.39279 1.37772 1.42030 1.57293 1.54765 1.60017
  -780  1.40526 1.45713 1.39606 1.44147 1.39919 1.43743 1.54294 1.50634 1.51383
  -740  1.36644 1.34422 1.37908 1.48087 1.44587 1.44678 1.53612 1.52236 1.52501
  -700  1.40438 1.47466 1.42797 1.46279 1.46504 1.44623 1.54490 1.54571 1.53187
  -660  1.36626 1.37251 1.35303 1.34577 1.30374 1.32278 1.46004 1.44732 1.40470
  -620  1.33577 1.42646 1.34195 1.36224 1.35053 1.35776 1.47275 1.49572 1.47079
  -580  1.40459 1.41112 1.38540 1.51098 1.50488 1.43580 1.54663 1.63060 1.61853
  -540  1.50884 1.61504 1.51854 1.59326 1.61611 1.54463 1.61891 1.71732 1.76095
  -500  1.50799 1.53440 1.52218 1.58296 1.58685 1.60081 1.74270 1.75366 1.79530
  -460  1.52253 1.56246 1.51133 1.57729 1.57011 1.57382 1.80284 1.84606 1.75894
  -420  1.45774 1.46207 1.46462 1.52352 1.49456 1.55274 1.71980 1.64686 1.49262
  -380  1.63340 1.65842 1.61397 1.68339 1.63397 1.69820 1.85010 1.70107 1.53823
  -340  1.54380 1.52488 1.52388 1.63595 1.59562 1.63647 1.77744 1.70708 1.61311
  -300  1.50458 1.54145 1.53037 1.62869 1.60159 1.61810 1.78076 1.73662 1.65576
  -260  1.40310 1.43616 1.42261 1.42623 1.39114 1.42422 1.47783 1.43147 1.44294
  -220  1.30616 1.31675 1.30205 1.35693 1.33140 1.35491 1.43380 1.45365 1.46912
  -180  1.22107 1.27137 1.25007 1.29215 1.28712 1.33269 1.44697 1.43977 1.42566
  -140  1.24527 1.23425 1.24398 1.25606 1.26199 1.34580 1.48329 1.44500 1.37653
  -100  1.21156 1.25520 1.20350 1.22983 1.25622 1.27310 1.36911 1.38442 1.29241
  -60   1.15503 1.16302 1.16649 1.17366 1.15309 1.15518 1.21124 1.20110 1.18047
  -20   1.10119 1.12564 1.10123 1.11349 1.10887 1.10011 1.14289 1.13792 1.15238
  20    1.11795 1.10909 1.08321 1.08026 1.05493 1.06119 1.07327 1.02846 1.07000
  60    1.05639 1.07250 1.03978 1.04971 1.02800 1.04348 1.03801 0.97940 0.98511
  100   1.02720 1.03317 0.98831 0.97961 0.95085 0.96663 0.95696 0.89478 0.89941
  140   0.98716 0.99339 0.95550 0.92673 0.90622 0.90960 0.87150 0.80675 0.81908
  180   0.94597 0.98366 0.91199 0.92755 0.91512 0.90450 0.88168 0.84091 0.82104
  220   0.95133 0.97499 0.92794 0.92438 0.91440 0.91544 0.88339 0.84766 0.84716
       Frequencies
Times        42      44      46      48      50      52      54      56      58
  -1420 1.24793 1.17641 1.11584 1.02297 0.92192 0.88383 0.85698 0.82524 0.78710
  -1380 1.24092 1.17401 1.12780 1.02240 0.91901 0.88806 0.85744 0.81262 0.79218
  -1340 1.25649 1.21843 1.18457 1.07107 0.96182 0.95507 0.94744 0.89821 0.85169
  -1300 1.29571 1.27114 1.23964 1.16155 1.05521 1.01702 1.00603 0.98552 0.96288
  -1260 1.35299 1.31964 1.25232 1.16738 1.08859 1.06998 1.08248 1.02617 0.92042
  -1220 1.34578 1.35568 1.26917 1.16272 1.07287 1.01843 1.00259 0.95724 0.89288
  -1180 1.50984 1.40873 1.23759 1.08568 0.99065 0.95224 0.91159 0.85984 0.82898
  -1140 1.48599 1.34721 1.24484 1.13876 0.99779 0.93987 0.94908 0.90231 0.84184
  -1100 1.49159 1.36862 1.29634 1.16426 1.01156 0.96937 0.95682 0.89531 0.84689
  -1060 1.56764 1.51249 1.38798 1.21585 1.10626 1.06468 0.96340 0.90113 0.89561
  -1020 1.57072 1.44955 1.33964 1.19646 1.04962 1.00052 0.95852 0.89201 0.85122
  -980  1.49576 1.37537 1.25948 1.15603 1.03371 1.01343 1.01523 0.93047 0.81956
  -940  1.60446 1.49923 1.39099 1.17777 1.00072 0.96852 0.95505 0.84517 0.75148
  -900  1.54596 1.43082 1.34269 1.17659 0.99714 0.92625 0.87532 0.79928 0.72565
  -860  1.50262 1.40474 1.31014 1.11722 0.92659 0.86720 0.83473 0.76656 0.68547
  -820  1.53687 1.37469 1.23573 1.14448 1.04352 0.95114 0.91247 0.87572 0.80572
  -780  1.48442 1.39234 1.27466 1.11709 0.97528 0.90695 0.88710 0.82467 0.75442
  -740  1.50524 1.41334 1.28379 1.15883 1.03799 0.96964 0.90405 0.82542 0.76951
  -700  1.45084 1.33792 1.22273 1.07042 0.91300 0.85472 0.81810 0.75402 0.69471
  -660  1.35689 1.26561 1.16197 1.04646 0.92721 0.84222 0.77722 0.71781 0.65075
  -620  1.31784 1.17688 1.08191 0.95769 0.81762 0.77809 0.77312 0.71574 0.61869
  -580  1.40393 1.26990 1.13228 1.01114 0.90484 0.80315 0.72807 0.67456 0.61433
  -540  1.46923 1.28721 1.16439 0.97181 0.85447 0.82732 0.77237 0.69486 0.63760
  -500  1.54421 1.29916 1.17062 1.05554 0.91739 0.85588 0.82960 0.76043 0.67539
  -460  1.52246 1.34040 1.16334 1.03583 0.94081 0.88470 0.82465 0.75405 0.71247
  -420  1.34945 1.26814 1.16988 1.03664 0.91687 0.85886 0.81832 0.77082 0.70847
  -380  1.33447 1.20214 1.13038 1.02610 0.91869 0.88159 0.87411 0.82407 0.73935
  -340  1.44805 1.29840 1.20840 1.10221 0.99124 0.91717 0.85037 0.79933 0.74455
  -300  1.50516 1.36275 1.18947 1.03774 0.93488 0.86084 0.80118 0.75505 0.71263
  -260  1.36909 1.26113 1.18634 1.07365 0.93260 0.79405 0.74711 0.69925 0.65063
  -220  1.38489 1.29458 1.16773 1.00205 0.88707 0.82754 0.80362 0.73677 0.64719
  -180  1.34734 1.26199 1.13748 0.99690 0.87966 0.83209 0.82296 0.76003 0.64514
  -140  1.30439 1.21630 1.10978 1.00134 0.88935 0.79749 0.73701 0.68778 0.63463
  -100  1.16291 1.09134 1.00316 0.87162 0.78017 0.74460 0.70602 0.66912 0.63828
  -60   1.13771 1.07194 0.97905 0.87280 0.78122 0.73623 0.74190 0.72887 0.67048
  -20   1.14640 1.09770 0.96534 0.84806 0.75561 0.72876 0.71689 0.68379 0.63946
  20    1.05326 0.98961 0.94266 0.86078 0.76587 0.71332 0.69058 0.64855 0.60347
  60    0.98805 0.96291 0.90350 0.79948 0.70430 0.66850 0.65824 0.62554 0.59242
  100   0.92960 0.90312 0.83903 0.75260 0.67622 0.64778 0.63194 0.59766 0.57325
  140   0.84170 0.85088 0.83578 0.76028 0.66347 0.62881 0.63595 0.62091 0.60021
  180   0.84490 0.84055 0.79963 0.72793 0.65889 0.63281 0.63232 0.62425 0.60638
  220   0.86042 0.85584 0.82875 0.75624 0.68372 0.66115 0.65909 0.63047 0.58542
       Frequencies
Times        60      62      64      66      68      70      72      74      76
  -1420 0.75721 0.71914 0.67340 0.64199 0.55378 0.41400 0.50820 0.84811 1.11687
  -1380 0.77274 0.73307 0.69156 0.63671 0.51270 0.38610 0.46072 0.78385 1.06018
  -1340 0.79943 0.74359 0.69712 0.65753 0.54515 0.38111 0.45280 0.82687 1.16195
  -1300 0.92784 0.86953 0.80707 0.75654 0.66731 0.52088 0.54201 0.86343 1.11745
  -1260 0.89811 0.88903 0.80217 0.70538 0.60558 0.43876 0.42905 0.74309 1.02124
  -1220 0.85623 0.83914 0.80163 0.68539 0.49917 0.35554 0.46833 0.81449 0.99120
  -1180 0.82154 0.79643 0.72910 0.55924 0.40508 0.27324 0.38071 0.70943 0.87278
  -1140 0.85155 0.80669 0.68034 0.55735 0.42421 0.30749 0.39597 0.74949 0.99380
  -1100 0.85234 0.81192 0.68143 0.59688 0.47851 0.30256 0.33833 0.67123 0.90758
  -1060 0.87631 0.80218 0.72685 0.66166 0.48273 0.29791 0.33497 0.63691 0.80104
  -1020 0.82465 0.75292 0.64134 0.54548 0.40604 0.24974 0.29568 0.62753 0.80520
  -980  0.74548 0.66543 0.57656 0.49830 0.40426 0.26820 0.28712 0.61505 0.81797
  -940  0.67713 0.58717 0.50902 0.45733 0.37059 0.22468 0.27404 0.62464 0.82119
  -900  0.66870 0.59205 0.51990 0.45973 0.37231 0.23596 0.28417 0.64206 0.87577
  -860  0.61546 0.55870 0.48680 0.39110 0.30503 0.20825 0.28790 0.64363 0.82585
  -820  0.72378 0.66141 0.56318 0.46985 0.38136 0.25833 0.28816 0.61638 0.81101
  -780  0.71000 0.65755 0.56874 0.48694 0.37533 0.24643 0.30804 0.63158 0.76559
  -740  0.71416 0.66233 0.59711 0.51289 0.40856 0.27237 0.28194 0.55185 0.67664
  -700  0.65445 0.60081 0.53081 0.45601 0.36457 0.22029 0.23947 0.52853 0.64632
  -660  0.59114 0.53700 0.46446 0.37849 0.29102 0.16200 0.18438 0.49536 0.60458
  -620  0.55705 0.50834 0.43729 0.34798 0.25999 0.14338 0.19613 0.52731 0.70374
  -580  0.56080 0.50291 0.43354 0.33977 0.25162 0.13963 0.21011 0.56981 0.74452
  -540  0.60382 0.55906 0.48557 0.40216 0.30892 0.19960 0.29941 0.65861 0.83853
  -500  0.63734 0.61419 0.54608 0.44710 0.34912 0.22519 0.28413 0.61724 0.77719
  -460  0.68314 0.62936 0.55552 0.47157 0.38337 0.27456 0.33200 0.62952 0.82386
  -420  0.66974 0.62297 0.53849 0.42394 0.31348 0.21782 0.32263 0.67551 0.73512
  -380  0.70603 0.67048 0.59429 0.50847 0.42767 0.29533 0.31281 0.63928 0.84603
  -340  0.69131 0.65354 0.61350 0.54463 0.42258 0.27037 0.31559 0.62610 0.75095
  -300  0.66524 0.62279 0.58173 0.49512 0.36056 0.22016 0.25046 0.58591 0.71123
  -260  0.62242 0.59143 0.51353 0.39437 0.29807 0.17819 0.22326 0.53660 0.66599
  -220  0.60806 0.57576 0.49157 0.39337 0.31261 0.19501 0.22641 0.56722 0.79818
  -180  0.57814 0.53349 0.46807 0.39087 0.29228 0.14963 0.20334 0.53275 0.59909
  -140  0.58948 0.55701 0.49372 0.40109 0.31234 0.18365 0.22412 0.55247 0.67103
  -100  0.59632 0.53845 0.45498 0.36883 0.30636 0.21872 0.27831 0.59532 0.77142
  -60   0.64247 0.62133 0.53725 0.44620 0.39445 0.32544 0.44033 0.78836 0.98268
  -20   0.62717 0.61087 0.54547 0.45843 0.37802 0.29517 0.38461 0.75418 0.99653
  20    0.58507 0.56019 0.49361 0.40582 0.31564 0.20893 0.28525 0.62831 0.84139
  60    0.58023 0.55006 0.47207 0.38611 0.31491 0.19495 0.21370 0.50376 0.64002
  100   0.55896 0.51803 0.45083 0.37372 0.28622 0.18324 0.26971 0.60542 0.77595
  140   0.59579 0.57658 0.51367 0.43310 0.35482 0.26290 0.36707 0.76190 1.12420
  180   0.61188 0.61595 0.57913 0.52338 0.48451 0.45044 0.64208 1.09588 1.64123
  220   0.57835 0.59783 0.58194 0.52737 0.48016 0.47356 0.69431 1.14816 1.75909
       Frequencies
Times        78      80      82      84      86      88      90      92      94
  -1420 1.20128 1.23816 1.23498 1.20288 1.18767 1.14373 1.06784 0.98797 0.99448
  -1380 1.20373 1.26077 1.27018 1.22752 1.17155 1.15130 1.12528 1.05966 1.08510
  -1340 1.23009 1.09307 1.06440 1.12792 1.14824 1.11005 1.09615 1.11311 1.10664
  -1300 1.13358 1.06779 1.02940 0.95872 0.98558 1.05636 1.08706 1.05056 1.01994
  -1260 1.06599 1.00053 0.96091 0.92634 0.92689 0.99472 1.03561 1.01686 0.97581
  -1220 0.94548 0.88204 0.79280 0.79084 0.81477 0.84225 0.82398 0.79660 0.76034
  -1180 0.95828 0.92178 0.84960 0.86581 0.86380 0.87001 0.84364 0.80206 0.78499
  -1140 1.03493 1.01944 1.03846 1.00130 0.94198 0.95796 0.99481 0.99889 0.93210
  -1100 0.95018 0.89885 0.91415 0.94245 0.96010 0.96058 0.92007 0.87226 0.87698
  -1060 0.86291 0.82344 0.79010 0.83280 0.86744 0.84423 0.79716 0.73195 0.68884
  -1020 0.79644 0.70487 0.64957 0.64376 0.61466 0.65123 0.63001 0.60434 0.58006
  -980  0.82011 0.73526 0.74156 0.70958 0.65530 0.62914 0.57378 0.55494 0.55044
  -940  0.85107 0.82664 0.81296 0.79661 0.78452 0.75708 0.63631 0.60167 0.61150
  -900  0.92214 0.86739 0.83703 0.85203 0.85379 0.79492 0.74614 0.70828 0.67415
  -860  0.82859 0.80332 0.79645 0.79566 0.81246 0.83689 0.77480 0.73971 0.74862
  -820  0.76613 0.64689 0.66454 0.74694 0.76324 0.75454 0.73118 0.69015 0.67707
  -780  0.74425 0.63251 0.59043 0.61250 0.62622 0.64834 0.68447 0.68991 0.62076
  -740  0.64068 0.53145 0.49129 0.47525 0.46819 0.52788 0.57300 0.55971 0.51864
  -700  0.65166 0.61538 0.57700 0.54543 0.55213 0.56822 0.60385 0.65548 0.64029
  -660  0.63524 0.62275 0.58930 0.59090 0.65064 0.66929 0.65033 0.66122 0.64581
  -620  0.77480 0.72221 0.67079 0.71372 0.77504 0.80723 0.78784 0.72122 0.67529
  -580  0.76714 0.74532 0.78354 0.81822 0.80192 0.83488 0.86223 0.79656 0.70887
  -540  0.84025 0.79397 0.80698 0.82366 0.80362 0.76704 0.72441 0.69222 0.65024
  -500  0.79676 0.78423 0.83345 0.85276 0.82937 0.78917 0.75996 0.74133 0.70221
  -460  0.87468 0.79249 0.70903 0.71335 0.72218 0.73663 0.73897 0.71750 0.69094
  -420  0.71727 0.69220 0.66825 0.65761 0.65754 0.68754 0.71031 0.72296 0.70860
  -380  0.82962 0.73325 0.70619 0.74767 0.75377 0.70902 0.72210 0.77067 0.73598
  -340  0.76578 0.73804 0.73233 0.75400 0.75191 0.75301 0.76486 0.79543 0.82596
  -300  0.72640 0.77394 0.80116 0.77903 0.77758 0.74990 0.72010 0.73409 0.77271
  -260  0.68204 0.61180 0.60625 0.66115 0.67976 0.69359 0.68251 0.66972 0.66356
  -220  0.85435 0.76686 0.67771 0.68042 0.65750 0.65225 0.64187 0.61158 0.57458
  -180  0.59621 0.64322 0.68216 0.65662 0.63661 0.68359 0.71368 0.69646 0.66242
  -140  0.60450 0.57753 0.63951 0.69957 0.73155 0.78130 0.80335 0.79510 0.74319
  -100  0.80617 0.79412 0.80377 0.81807 0.87343 0.92834 0.90448 0.87319 0.86466
  -60   0.96013 0.96197 1.04404 1.08183 1.12624 1.17792 1.14493 1.06270 0.93862
  -20   1.04414 1.09428 1.19681 1.19499 1.17925 1.22487 1.22610 1.17060 1.12215
  20    0.94586 0.96256 0.94888 0.99096 1.03195 1.02058 1.02790 1.09045 1.13497
  60    0.68702 0.67450 0.68423 0.78579 0.88226 1.00640 1.13041 1.20790 1.29756
  100   0.85772 0.89488 0.91304 0.98686 1.09341 1.20255 1.31678 1.40384 1.51271
  140   1.28154 1.32635 1.52349 1.70773 1.74005 1.77548 1.82267 1.81268 1.85603
  180   1.86979 1.91090 2.10102 2.29987 2.41582 2.38810 2.24848 2.16094 2.10509
  220   2.12777 2.25491 2.37736 2.43602 2.53476 2.44589 2.22256 2.18283 2.36970
       Frequencies
Times        96      98     100     102     104     106     108     110     112
  -1420 1.01969 0.98901 0.90424 0.90295 0.92418 0.97055 1.03058 1.07199 1.07959
  -1380 1.16868 1.18684 1.02413 0.96540 0.96695 0.91759 0.86439 0.88821 0.95127
  -1340 1.07519 1.09900 1.14742 1.16194 1.09138 0.91902 0.81835 0.82537 0.87631
  -1300 1.00428 1.02013 0.98094 0.87388 0.73483 0.70342 0.75875 0.82116 0.88083
  -1260 0.92908 0.87618 0.77134 0.67753 0.60707 0.58818 0.64702 0.71722 0.75646
  -1220 0.67836 0.63146 0.55676 0.49719 0.56297 0.72376 0.83960 0.88971 0.91120
  -1180 0.71285 0.61429 0.53943 0.55938 0.61411 0.75862 0.91500 1.01152 1.04843
  -1140 0.80866 0.69748 0.63578 0.58268 0.57086 0.62860 0.69306 0.78206 0.86862
  -1100 0.84315 0.73729 0.52874 0.45499 0.47191 0.58442 0.66338 0.71893 0.76120
  -1060 0.60858 0.50624 0.43513 0.45328 0.45128 0.50637 0.62536 0.71243 0.72738
  -1020 0.53242 0.47256 0.33580 0.32882 0.35879 0.44068 0.51788 0.60356 0.63568
  -980  0.46665 0.42454 0.36333 0.30993 0.30138 0.43056 0.55534 0.64087 0.67302
  -940  0.57160 0.52908 0.47020 0.41845 0.40242 0.50807 0.61205 0.69163 0.72444
  -900  0.57566 0.47735 0.41515 0.47938 0.59139 0.70351 0.78715 0.86212 0.90625
  -860  0.65442 0.54861 0.52766 0.55965 0.54605 0.62196 0.73333 0.77791 0.79710
  -820  0.64019 0.57953 0.47427 0.43816 0.41440 0.49176 0.61101 0.68312 0.67503
  -780  0.51085 0.52093 0.51970 0.49008 0.44320 0.47679 0.53144 0.57718 0.59741
  -740  0.45863 0.41410 0.33945 0.37625 0.40841 0.48620 0.55662 0.61493 0.64710
  -700  0.53598 0.44091 0.35720 0.38228 0.45052 0.56703 0.61879 0.67647 0.71467
  -660  0.53270 0.40123 0.35396 0.42259 0.47818 0.59203 0.68769 0.73166 0.72156
  -620  0.59373 0.51931 0.46448 0.52464 0.56611 0.60592 0.67036 0.70578 0.68975
  -580  0.64595 0.61880 0.58039 0.54696 0.47780 0.49982 0.57339 0.63751 0.65565
  -540  0.53936 0.42521 0.32967 0.36914 0.39197 0.43441 0.52350 0.59620 0.61910
  -500  0.63986 0.56936 0.43157 0.40666 0.46478 0.57994 0.61574 0.64373 0.64265
  -460  0.63082 0.56235 0.45719 0.43402 0.47618 0.58800 0.65705 0.67068 0.64660
  -420  0.60124 0.44232 0.30795 0.35537 0.37600 0.45394 0.55269 0.63165 0.63726
  -380  0.58464 0.52073 0.46813 0.47416 0.43474 0.44749 0.51026 0.60406 0.65507
  -340  0.83446 0.81994 0.76553 0.70255 0.60679 0.54508 0.58382 0.63415 0.65881
  -300  0.76637 0.73985 0.69813 0.61418 0.51468 0.57044 0.62488 0.66554 0.69694
  -260  0.64471 0.60149 0.48024 0.49107 0.55441 0.64580 0.70614 0.73359 0.74684
  -220  0.51272 0.46057 0.36731 0.32037 0.31212 0.42831 0.58534 0.67147 0.70792
  -180  0.57103 0.44124 0.27362 0.27699 0.28408 0.37849 0.50272 0.62114 0.68624
  -140  0.63839 0.58263 0.52219 0.49071 0.50489 0.58961 0.64020 0.70857 0.76494
  -100  0.81741 0.81953 0.76719 0.70012 0.67903 0.67250 0.67782 0.73874 0.77542
  -60   0.88013 0.85887 0.86428 0.90502 0.84832 0.79276 0.83816 0.83981 0.82884
  -20   1.09512 1.01393 0.85674 0.77697 0.78749 0.85200 0.93626 0.99336 0.97044
  20    1.15333 1.13881 1.10613 1.10776 1.03529 0.93506 1.03147 1.11138 1.14185
  60    1.47100 1.60453 1.67059 1.69926 1.75143 1.58904 1.45016 1.43599 1.46569
  100   1.71348 1.89169 2.03341 2.04877 1.96882 1.69371 1.51890 1.44700 1.44077
  140   2.00271 2.13768 2.19202 2.03393 2.05646 1.91370 1.65670 1.47216 1.38613
  180   2.02089 2.02620 2.14360 2.02925 1.94772 1.78440 1.65261 1.47202 1.31425
  220   2.51991 2.53840 2.62805 2.54659 2.46672 2.06685 1.62871 1.42405 1.31131
       Frequencies
Times       114     116     118     120     122     124     126     128     130
  -1420 1.07000 1.05920 1.06239 1.04782 1.02595 1.05551 1.06121 1.02816 1.05764
  -1380 0.98128 0.99067 1.01941 1.12813 1.18857 1.17796 1.10936 1.09848 1.09929
  -1340 0.91538 0.93907 0.98014 1.01625 1.01875 1.00698 0.98544 0.97567 1.05750
  -1300 0.94297 0.96994 0.92404 0.89208 0.89728 0.89322 0.84480 0.79981 0.80907
  -1260 0.79555 0.84260 0.86794 0.86528 0.82897 0.80367 0.79556 0.84565 0.89672
  -1220 0.92626 0.95268 0.95583 0.94569 0.92443 0.90709 0.89649 0.81650 0.74696
  -1180 1.07184 1.05042 0.96464 0.86957 0.81759 0.83517 0.79624 0.69540 0.59430
  -1140 0.89140 0.85875 0.76535 0.68128 0.65340 0.65536 0.64159 0.62381 0.66497
  -1100 0.77042 0.75341 0.71824 0.69346 0.66938 0.63280 0.57113 0.54825 0.57254
  -1060 0.71066 0.69224 0.66276 0.64113 0.63042 0.58415 0.46164 0.40960 0.45151
  -1020 0.62868 0.61524 0.58596 0.55868 0.54509 0.50682 0.41186 0.35457 0.39681
  -980  0.68890 0.69153 0.66117 0.62758 0.57674 0.51798 0.44178 0.41611 0.43642
  -940  0.71840 0.72580 0.73682 0.71919 0.67408 0.61541 0.50925 0.44950 0.44005
  -900  0.90979 0.88106 0.85949 0.85953 0.83022 0.77699 0.68620 0.57231 0.49330
  -860  0.80965 0.81720 0.79758 0.76763 0.72421 0.67405 0.60487 0.53057 0.43918
  -820  0.63634 0.61975 0.59495 0.55585 0.52984 0.50788 0.46082 0.43917 0.45369
  -780  0.58906 0.55438 0.52714 0.51950 0.49914 0.44712 0.38765 0.39163 0.43482
  -740  0.62638 0.61469 0.61247 0.59971 0.56400 0.53350 0.50258 0.49987 0.52523
  -700  0.68852 0.64998 0.62753 0.58684 0.55010 0.56864 0.57113 0.55504 0.57007
  -660  0.71165 0.69232 0.64056 0.62553 0.62959 0.59696 0.56338 0.56353 0.60228
  -620  0.65503 0.62766 0.59063 0.58821 0.61590 0.58709 0.50816 0.50524 0.53408
  -580  0.67043 0.67309 0.64796 0.62972 0.58812 0.49519 0.42750 0.43818 0.45340
  -540  0.63802 0.65378 0.61406 0.57885 0.57423 0.57204 0.53250 0.48218 0.45761
  -500  0.64285 0.66834 0.68204 0.67309 0.63721 0.60072 0.53726 0.47652 0.45848
  -460  0.62791 0.61999 0.57452 0.53957 0.53329 0.52598 0.48544 0.45304 0.43584
  -420  0.64484 0.66146 0.61476 0.56725 0.59898 0.61905 0.58174 0.56042 0.52886
  -380  0.66683 0.67048 0.62401 0.59795 0.62875 0.63151 0.60745 0.63923 0.68108
  -340  0.65511 0.65006 0.64488 0.64035 0.63836 0.62916 0.59126 0.63555 0.70459
  -300  0.69924 0.70229 0.67033 0.64668 0.64661 0.59143 0.49877 0.48784 0.54090
  -260  0.77272 0.81902 0.83598 0.80203 0.74197 0.67781 0.59222 0.55589 0.57123
  -220  0.72299 0.75286 0.75619 0.74229 0.76181 0.75631 0.69872 0.64658 0.61738
  -180  0.74958 0.79164 0.78129 0.77260 0.77905 0.77699 0.75517 0.74124 0.70880
  -140  0.81371 0.84973 0.80674 0.76266 0.76254 0.75561 0.69790 0.68153 0.70270
  -100  0.76061 0.77502 0.82567 0.87366 0.88746 0.87606 0.86003 0.89389 0.93430
  -60   0.84175 0.86658 0.88239 0.90670 0.96276 0.98394 0.94695 0.91851 0.88395
  -20   0.94580 0.99083 1.02919 1.01566 1.04621 1.08595 1.08922 1.05646 1.10263
  20    1.18822 1.23157 1.18867 1.17247 1.21855 1.21428 1.23082 1.27505 1.30100
  60    1.49064 1.48766 1.45260 1.38279 1.37135 1.47975 1.62473 1.64389 1.62329
  100   1.44788 1.43685 1.43815 1.45130 1.51308 1.61677 1.67220 1.67473 1.71079
  140   1.38598 1.39562 1.46114 1.53171 1.59778 1.70174 1.88955 2.01471 2.05688
  180   1.29595 1.32400 1.40680 1.49935 1.57178 1.60526 1.61385 1.63215 1.67858
  220   1.23358 1.20419 1.23191 1.27490 1.28132 1.28878 1.41268 1.58914 1.68845
       Frequencies
Times       132     134     136     138     140     142     144     146
  -1420 1.07545 1.04412 0.97164 0.92907 0.90728 0.89537 0.90982 0.94289
  -1380 1.04625 1.00085 1.00273 0.98349 0.85734 0.78682 0.78686 0.71244
  -1340 1.08140 1.08781 1.05895 0.95044 0.81011 0.78870 0.80796 0.77423
  -1300 0.84740 0.85619 0.85340 0.82327 0.75082 0.71975 0.68825 0.58635
  -1260 0.86372 0.76181 0.68652 0.66142 0.60414 0.58898 0.60790 0.60284
  -1220 0.72866 0.67142 0.61113 0.58167 0.49532 0.47917 0.53121 0.52206
  -1180 0.59540 0.59102 0.54815 0.49778 0.37298 0.31382 0.34332 0.35088
  -1140 0.70970 0.67955 0.60308 0.54933 0.49844 0.55273 0.58193 0.46716
  -1100 0.61532 0.58374 0.53252 0.48395 0.36320 0.33268 0.36382 0.33752
  -1060 0.56011 0.56460 0.48968 0.39773 0.24399 0.25074 0.32526 0.34128
  -1020 0.50351 0.52448 0.51094 0.48772 0.36071 0.29894 0.36442 0.44670
  -980  0.49451 0.49021 0.48146 0.48664 0.43894 0.48902 0.54561 0.53876
  -940  0.48220 0.48021 0.44038 0.40024 0.36008 0.42615 0.46547 0.46006
  -900  0.50323 0.49363 0.47615 0.46581 0.38796 0.42531 0.47785 0.50891
  -860  0.43570 0.44023 0.39625 0.35606 0.29995 0.36810 0.39709 0.38303
  -820  0.52025 0.52676 0.48903 0.45252 0.35634 0.35867 0.39912 0.37781
  -780  0.50877 0.53062 0.53591 0.51880 0.35863 0.27359 0.30092 0.30078
  -740  0.55471 0.51619 0.44538 0.38839 0.32679 0.37166 0.39932 0.33105
  -700  0.62556 0.57646 0.45279 0.37797 0.29059 0.30293 0.36341 0.38240
  -660  0.66528 0.65614 0.56281 0.45234 0.33720 0.34253 0.34069 0.30830
  -620  0.55637 0.51120 0.41864 0.32696 0.22131 0.25556 0.31005 0.29118
  -580  0.47348 0.45408 0.42138 0.38875 0.29101 0.32325 0.39567 0.41079
  -540  0.50033 0.49320 0.43765 0.40114 0.33532 0.35783 0.38938 0.37447
  -500  0.49618 0.45294 0.36081 0.29606 0.20050 0.24928 0.31735 0.29765
  -460  0.47168 0.44394 0.37305 0.31654 0.21527 0.21093 0.22544 0.18054
  -420  0.56744 0.55789 0.48742 0.40330 0.24815 0.20611 0.24471 0.20518
  -380  0.67137 0.60302 0.53140 0.47677 0.36965 0.34945 0.34555 0.26175
  -340  0.72368 0.67884 0.60791 0.56406 0.49823 0.49866 0.49773 0.44879
  -300  0.62806 0.67656 0.68265 0.65567 0.58042 0.58626 0.58234 0.52832
  -260  0.59872 0.57303 0.53623 0.51754 0.41501 0.39765 0.42428 0.36612
  -220  0.61602 0.60473 0.56297 0.49778 0.33512 0.27421 0.30883 0.27949
  -180  0.67981 0.60716 0.49241 0.40473 0.33033 0.38759 0.41008 0.38094
  -140  0.70887 0.59645 0.51400 0.44533 0.31223 0.31110 0.39303 0.42937
  -100  0.89832 0.79251 0.68555 0.61957 0.55087 0.53450 0.53527 0.53876
  -60   0.82788 0.75695 0.70360 0.70256 0.66094 0.65563 0.68034 0.66171
  -20   1.14824 1.12108 1.07393 1.01834 0.94077 0.89495 0.93823 0.95187
  20    1.21494 1.10966 1.02657 0.96930 0.95596 0.99513 1.04881 1.06272
  60    1.57322 1.55090 1.55331 1.54016 1.55392 1.52470 1.43716 1.31322
  100   1.71687 1.73654 1.70022 1.69158 1.73285 1.58212 1.40043 1.28190
  140   1.97744 1.96359 1.92703 1.83618 1.91698 1.96794 1.90200 1.75973
  180   1.64878 1.75410 1.91414 1.97342 2.07344 2.00293 1.84864 1.79042
  220   1.68891 1.71198 1.72503 1.72409 1.80859 1.82459 1.71574 1.68917
       Frequencies
Times        148      150      152      154     156     158     160     162
  -1420 0.988233 1.113444 1.118207 1.070560 1.05045 1.06612 1.03359 0.95057
  -1380 0.656437 0.683023 0.728818 0.804187 0.89377 0.93069 0.90719 0.84856
  -1340 0.692893 0.634305 0.577080 0.584729 0.61022 0.66182 0.70302 0.73252
  -1300 0.484079 0.448934 0.398642 0.454670 0.54244 0.60066 0.60920 0.63728
  -1260 0.582833 0.584126 0.525267 0.516441 0.58200 0.64523 0.64542 0.63627
  -1220 0.517536 0.598741 0.601664 0.599064 0.62447 0.69177 0.72903 0.68966
  -1180 0.288417 0.272332 0.291316 0.371265 0.40211 0.46722 0.48354 0.47336
  -1140 0.318413 0.255525 0.219148 0.261015 0.23621 0.24835 0.29784 0.33425
  -1100 0.259345 0.206076 0.129532 0.149722 0.18372 0.24117 0.25773 0.26207
  -1060 0.343101 0.380486 0.316429 0.309754 0.33855 0.39369 0.37610 0.31771
  -1020 0.459622 0.456729 0.418204 0.456755 0.45988 0.46821 0.45850 0.42950
  -980  0.499077 0.501306 0.490637 0.516441 0.51738 0.52094 0.46920 0.38839
  -940  0.460545 0.479139 0.413975 0.396026 0.37363 0.35704 0.32312 0.26432
  -900  0.533456 0.562934 0.555403 0.560489 0.50103 0.45137 0.40940 0.35004
  -860  0.365021 0.401191 0.411331 0.430170 0.38260 0.39294 0.43565 0.42599
  -820  0.289340 0.263807 0.244525 0.320962 0.35200 0.38329 0.37562 0.34653
  -780  0.255422 0.272819 0.265673 0.306105 0.30136 0.30926 0.30075 0.30693
  -740  0.222427 0.201204 0.155703 0.165881 0.17818 0.22607 0.24169 0.26758
  -700  0.355330 0.325191 0.236066 0.216185 0.20930 0.26197 0.28763 0.28939
  -660  0.287725 0.345409 0.338899 0.348850 0.34461 0.36100 0.36346 0.35781
  -620  0.251731 0.299127 0.316693 0.377781 0.40581 0.42389 0.41548 0.41070
  -580  0.350023 0.332742 0.324888 0.366313 0.36123 0.36868 0.36371 0.33651
  -540  0.335025 0.320076 0.286028 0.319919 0.35886 0.39666 0.37781 0.35631
  -500  0.184587 0.126423 0.041503 0.067360 0.11408 0.21741 0.27426 0.28212
  -460  0.089986 0.091589 0.067674 0.139557 0.19506 0.28500 0.33235 0.34252
  -420  0.152976 0.162961 0.113407 0.132780 0.15945 0.27064 0.34037 0.32974
  -380  0.159437 0.132756 0.058950 0.081955 0.13360 0.23300 0.30683 0.35556
  -340  0.365021 0.331524 0.243204 0.225828 0.26680 0.38032 0.45486 0.47060
  -300  0.424550 0.359537 0.279155 0.325132 0.40871 0.48628 0.49156 0.47110
  -260  0.264882 0.255768 0.226549 0.255020 0.27814 0.35160 0.42034 0.45406
  -220  0.156668 0.105961 0.068203 0.150764 0.18583 0.23820 0.26041 0.28237
  -180  0.326257 0.316422 0.238445 0.213318 0.21300 0.29688 0.32482 0.30919
  -140  0.384864 0.367088 0.370621 0.440856 0.48283 0.50807 0.44781 0.37586
  -100  0.515921 0.468908 0.391240 0.409840 0.47834 0.54124 0.56156 0.54128
  -60   0.609829 0.611651 0.621755 0.653277 0.66008 0.67841 0.70837 0.74254
  -20   0.933779 0.922714 0.819226 0.704362 0.69595 0.77075 0.78250 0.74179
  20    1.019843 0.932214 0.832443 0.797932 0.82572 0.86335 0.88070 0.82601
  60    1.168436 1.021124 0.929196 0.881076 0.90670 1.01140 1.05011 0.98341
  100   1.215505 1.126111 1.057407 0.997060 1.00614 1.07454 1.19668 1.27214
  140   1.547762 1.404046 1.352423 1.284806 1.25856 1.21863 1.17845 1.17615
  180   1.846101 1.844698 1.836980 1.697398 1.54421 1.43427 1.39040 1.39922
  220   1.814952 1.963082 2.092343 1.907734 1.51916 1.37783 1.31214 1.23380
       Frequencies
Times       164     166      168     170     172     174     176     178
  -1420 0.93962 0.97775 0.951015 0.85956 0.79118 0.79800 0.84788 0.86553
  -1380 0.78916 0.74857 0.754876 0.80154 0.77985 0.77662 0.81603 0.87955
  -1340 0.71747 0.72601 0.769901 0.84413 0.80378 0.75884 0.72097 0.69008
  -1300 0.66757 0.69905 0.702700 0.70375 0.64759 0.67962 0.73021 0.70020
  -1260 0.62475 0.60364 0.597802 0.67898 0.71939 0.76762 0.76084 0.71733
  -1220 0.61538 0.55698 0.542347 0.66116 0.66333 0.63574 0.66603 0.65893
  -1180 0.45554 0.44342 0.425429 0.56359 0.60392 0.59928 0.57510 0.54811
  -1140 0.34256 0.35631 0.405214 0.55576 0.57327 0.57992 0.57899 0.55771
  -1100 0.26252 0.23420 0.212081 0.40104 0.43975 0.45682 0.47834 0.49724
  -1060 0.27797 0.24379 0.162363 0.30108 0.34969 0.39088 0.40249 0.37343
  -1020 0.37701 0.27335 0.139417 0.28804 0.32387 0.31436 0.29139 0.29765
  -980  0.35345 0.31898 0.266989 0.36692 0.34696 0.30986 0.27242 0.25404
  -940  0.21540 0.18857 0.150617 0.32064 0.32366 0.29411 0.29285 0.28181
  -900  0.29519 0.21346 0.157993 0.35606 0.42946 0.44422 0.43094 0.41003
  -860  0.37093 0.27257 0.185037 0.32542 0.35725 0.39290 0.40249 0.39290
  -820  0.31495 0.25028 0.182032 0.32585 0.33415 0.33484 0.31084 0.30543
  -780  0.34408 0.34516 0.295125 0.38974 0.39797 0.39133 0.39204 0.39264
  -740  0.30102 0.26998 0.244042 0.40951 0.43282 0.42149 0.43215 0.45675
  -700  0.28354 0.28605 0.267535 0.43364 0.46998 0.45907 0.43872 0.41522
  -660  0.36435 0.35087 0.307691 0.40778 0.42296 0.44512 0.41635 0.33554
  -620  0.40868 0.36253 0.300862 0.43929 0.46683 0.47842 0.49682 0.51359
  -580  0.31444 0.27646 0.231203 0.38713 0.42673 0.43049 0.44163 0.47024
  -540  0.33040 0.22435 0.080411 0.23219 0.30371 0.34497 0.36043 0.35293
  -500  0.28177 0.28242 0.233388 0.38648 0.46011 0.49823 0.50314 0.47673
  -460  0.35118 0.32702 0.293213 0.46667 0.59573 0.66162 0.64245 0.57666
  -420  0.30583 0.27283 0.236120 0.40082 0.44395 0.48428 0.48393 0.45078
  -380  0.38081 0.34724 0.259886 0.36279 0.38202 0.39178 0.39252 0.37395
  -340  0.46745 0.46131 0.473508 0.58879 0.60602 0.58465 0.55420 0.53772
  -300  0.45630 0.45405 0.492903 0.66529 0.71876 0.71225 0.69520 0.62052
  -260  0.46897 0.45924 0.474054 0.64834 0.75466 0.80497 0.79877 0.75055
  -220  0.32103 0.33039 0.353311 0.52034 0.59006 0.66184 0.69156 0.68281
  -180  0.29342 0.22928 0.190227 0.39256 0.45340 0.48540 0.52210 0.52994
  -140  0.34890 0.30628 0.272452 0.42864 0.46893 0.51646 0.56246 0.57095
  -100  0.53154 0.54090 0.580318 0.69810 0.73996 0.78562 0.83548 0.86916
  -60   0.76205 0.76386 0.798038 0.95061 1.06914 1.11217 1.11847 1.14324
  -20   0.75597 0.84657 0.992810 1.06557 1.17201 1.28118 1.37082 1.43731
  20    0.79676 0.81546 0.954839 1.13554 1.26963 1.35725 1.41336 1.46715
  60    0.97230 1.01482 1.069299 1.18944 1.29839 1.38628 1.44132 1.49129
  100   1.28059 1.28445 1.365965 1.38089 1.38048 1.35973 1.36669 1.41239
  140   1.23398 1.24504 1.212988 1.22790 1.29650 1.41577 1.48873 1.51491
  180   1.43435 1.42393 1.342745 1.22964 1.29755 1.42634 1.48168 1.46741
  220   1.22764 1.30908 1.368423 1.25441 1.17663 1.17293 1.20380 1.22630
       Frequencies
Times       180     182     184     186     188     190     192      194
  -1420 0.87356 0.86112 0.84690 0.83327 0.82672 0.80120 0.77220 0.768233
  -1380 0.93038 0.94805 0.94735 0.95467 0.93896 0.87332 0.77057 0.748630
  -1340 0.69849 0.75170 0.83193 0.88440 0.83894 0.68805 0.61955 0.744896
  -1300 0.65033 0.62007 0.58040 0.55519 0.60973 0.67010 0.67261 0.689823
  -1260 0.70796 0.66449 0.57333 0.53687 0.56861 0.56945 0.55465 0.577808
  -1220 0.62463 0.56879 0.53386 0.52839 0.52221 0.46335 0.34852 0.260434
  -1180 0.57024 0.61321 0.61797 0.59866 0.62473 0.62490 0.53873 0.380383
  -1140 0.58052 0.62747 0.65907 0.72991 0.81588 0.80088 0.67547 0.549804
  -1100 0.52099 0.51504 0.49956 0.58007 0.74420 0.78357 0.68975 0.618413
  -1060 0.37515 0.40178 0.43776 0.48738 0.51971 0.48803 0.41056 0.363580
  -1020 0.32969 0.35708 0.36808 0.37937 0.38580 0.32681 0.31382 0.363114
  -980  0.27855 0.28414 0.27825 0.31347 0.40080 0.38386 0.26566 0.203493
  -940  0.27097 0.28852 0.33868 0.41683 0.49110 0.44925 0.29178 0.159154
  -900  0.39923 0.38039 0.34576 0.33836 0.36190 0.32104 0.22239 0.165688
  -860  0.42088 0.45855 0.45573 0.42257 0.40552 0.33834 0.18892 0.087745
  -820  0.30047 0.30032 0.32616 0.36132 0.34718 0.24218 0.12729 0.116682
  -780  0.40275 0.40315 0.42061 0.48273 0.53110 0.43194 0.21055 0.115748
  -740  0.46471 0.43277 0.43069 0.46222 0.50526 0.44957 0.31423 0.245498
  -700  0.40978 0.41275 0.41844 0.43734 0.48359 0.42585 0.25423 0.193692
  -660  0.29370 0.32363 0.34821 0.32742 0.32940 0.32616 0.27423 0.225896
  -620  0.53154 0.54274 0.54338 0.50433 0.42969 0.34411 0.22688 0.196959
  -580  0.48609 0.48734 0.50936 0.55765 0.60417 0.51977 0.31913 0.262301
  -540  0.37055 0.42207 0.47642 0.50269 0.51221 0.48451 0.35750 0.286104
  -500  0.47445 0.50818 0.52460 0.51636 0.51805 0.47970 0.39301 0.301039
  -460  0.54318 0.55645 0.54420 0.50788 0.48359 0.39828 0.37219 0.404652
  -420  0.47202 0.54822 0.58122 0.53823 0.47609 0.40598 0.32239 0.332310
  -380  0.38354 0.43963 0.49602 0.53167 0.55305 0.52041 0.48607 0.485863
  -340  0.52126 0.49475 0.53358 0.65034 0.72364 0.67266 0.52812 0.423788
  -300  0.58783 0.61650 0.67187 0.69983 0.68752 0.57843 0.41138 0.324842
  -260  0.70336 0.68643 0.68766 0.64460 0.54611 0.37937 0.19912 0.175023
  -220  0.66981 0.65928 0.64927 0.63530 0.60251 0.51496 0.40934 0.345845
  -180  0.52830 0.56467 0.61606 0.64597 0.63335 0.49092 0.27219 0.242698
  -140  0.59324 0.64804 0.71352 0.77639 0.82255 0.79447 0.54118 0.356113
  -100  0.84677 0.80984 0.84527 0.94155 0.98369 0.91050 0.73384 0.613746
  -60   1.12656 1.08571 1.07992 1.05065 0.97258 0.90473 0.85139 0.792969
  -20   1.45802 1.46059 1.39487 1.26994 1.19151 1.12814 1.05956 0.984794
  20    1.48535 1.48335 1.49069 1.50536 1.52685 1.58106 1.56366 1.465523
  60    1.52486 1.54560 1.55466 1.54774 1.54074 1.62946 1.76856 1.814635
  100   1.49130 1.55245 1.63469 1.67954 1.68716 1.86057 2.19756 2.383575
  140   1.47182 1.47019 1.53669 1.59532 1.59742 1.74998 2.10123 2.267827
  180   1.42176 1.41918 1.48198 1.55841 1.50796 1.49836 1.64570 1.822569
  220   1.25806 1.35336 1.43271 1.45122 1.45739 1.53074 1.61223 1.664349
       Frequencies
Times       196     198     200     202     204     206     208     210     212
  -1420 0.69661 0.63357 0.64956 0.72576 0.83182 0.89433 0.91139 0.93324 0.93680
  -1380 0.78997 0.85991 0.91165 0.94099 0.98714 1.06367 1.14257 1.16290 1.14873
  -1340 0.78997 0.78794 0.84755 0.94002 1.05526 1.12853 1.16941 1.17015 1.17228
  -1300 0.73827 0.80072 0.82068 0.78774 0.78657 0.82453 0.84358 0.88840 0.93103
  -1260 0.53000 0.48394 0.51051 0.53053 0.52930 0.55610 0.58085 0.65466 0.69111
  -1220 0.20300 0.17141 0.19421 0.25428 0.36732 0.46513 0.49656 0.56452 0.59914
  -1180 0.33035 0.41386 0.46855 0.44805 0.52263 0.63897 0.69856 0.70268 0.65423
  -1140 0.46154 0.46689 0.52983 0.56957 0.63316 0.71734 0.74094 0.70902 0.64535
  -1100 0.59032 0.57059 0.53643 0.49002 0.49547 0.50071 0.50457 0.58853 0.64490
  -1060 0.35525 0.37455 0.40256 0.39582 0.42306 0.44306 0.37979 0.41141 0.47163
  -1020 0.31695 0.27133 0.24653 0.22500 0.27489 0.33047 0.30069 0.32942 0.38232
  -980  0.19821 0.18751 0.19515 0.20743 0.27346 0.33497 0.32188 0.35660 0.39388
  -940  0.16757 0.22019 0.25879 0.23769 0.24250 0.28228 0.25925 0.31085 0.37166
  -900  0.16853 0.20314 0.28613 0.32798 0.35636 0.36740 0.31105 0.31719 0.31435
  -860  0.11443 0.18136 0.25030 0.22695 0.24011 0.29308 0.25878 0.27642 0.31301
  -820  0.12592 0.12927 0.16687 0.17473 0.23249 0.31425 0.32046 0.39737 0.44764
  -780  0.15560 0.23392 0.29886 0.32066 0.39066 0.46918 0.44053 0.42908 0.41254
  -740  0.22502 0.25523 0.30404 0.29723 0.31396 0.34938 0.32658 0.35841 0.36633
  -700  0.19534 0.21877 0.23192 0.21670 0.26632 0.33947 0.32800 0.37789 0.40365
  -660  0.19247 0.20693 0.30121 0.36751 0.40400 0.42009 0.39580 0.45263 0.48940
  -620  0.25135 0.34188 0.41105 0.42706 0.45593 0.47278 0.42076 0.42862 0.43075
  -580  0.28631 0.31016 0.34364 0.36459 0.41401 0.44981 0.39109 0.35570 0.32234
  -540  0.27194 0.26565 0.29650 0.35238 0.46022 0.50656 0.43017 0.41051 0.40498
  -500  0.32221 0.35183 0.36485 0.33774 0.38733 0.43720 0.40710 0.42545 0.43386
  -460  0.35956 0.31110 0.30498 0.25624 0.24583 0.28948 0.31105 0.39556 0.44541
  -420  0.38541 0.41907 0.38983 0.28747 0.29395 0.41964 0.46596 0.50608 0.49606
  -380  0.45579 0.45269 0.47562 0.44609 0.49119 0.56286 0.56107 0.56135 0.56937
  -340  0.39403 0.40817 0.44216 0.45341 0.48833 0.50251 0.42876 0.40688 0.42720
  -300  0.32939 0.32673 0.32478 0.34018 0.39876 0.43135 0.38638 0.42183 0.43697
  -260  0.23125 0.30305 0.34222 0.35092 0.43926 0.54349 0.54318 0.53870 0.53205
  -220  0.31982 0.32294 0.33138 0.31334 0.36875 0.46243 0.51398 0.60347 0.63335
  -180  0.32892 0.36935 0.33987 0.29430 0.34778 0.43495 0.45889 0.52420 0.56537
  -140  0.34902 0.40249 0.39172 0.31236 0.30443 0.37010 0.40192 0.45761 0.47340
  -100  0.58554 0.60042 0.60714 0.58373 0.55979 0.54619 0.52011 0.55727 0.59870
  -60   0.74257 0.72070 0.70990 0.65547 0.64173 0.67725 0.69526 0.75296 0.81240
  -20   0.95754 0.89495 0.84000 0.86583 0.90424 0.87091 0.78473 0.75477 0.83062
  20    1.30513 1.13645 1.06297 1.08351 1.11291 1.08439 1.10067 1.11081 1.11319
  60    1.68240 1.64075 1.68896 1.71019 1.63840 1.52846 1.50278 1.50037 1.50594
  100   2.26315 2.02004 1.89071 1.84343 1.66841 1.49378 1.47547 1.43650 1.38332
  140   2.14394 1.96274 1.84122 1.76485 1.63268 1.50279 1.38554 1.22994 1.15984
  180   1.85476 1.78328 1.67859 1.65406 1.58980 1.51450 1.44015 1.25576 1.15095
  220   1.61154 1.49064 1.37219 1.30655 1.26060 1.22311 1.24946 1.30740 1.30024
       Frequencies
Times       214     216     218     220     222     224     226     228     230
  -1420 0.93679 0.91603 0.89790 0.88000 0.82875 0.80981 0.84219 0.90580 0.96332
  -1380 1.13929 1.13964 1.11840 1.08385 1.03802 1.00490 1.02534 1.06496 1.03745
  -1340 1.20753 1.24237 1.25203 1.25945 1.20105 1.13526 1.10150 1.07789 1.05373
  -1300 0.94263 0.97271 1.02447 1.06878 1.10285 1.12119 1.09963 1.03909 0.94310
  -1260 0.64629 0.63662 0.69635 0.76042 0.80968 0.81216 0.79967 0.80931 0.81337
  -1220 0.59601 0.60563 0.59933 0.58105 0.65190 0.73947 0.74453 0.71481 0.70611
  -1180 0.62070 0.61802 0.61256 0.57634 0.55989 0.57206 0.62352 0.66309 0.60390
  -1140 0.61666 0.65610 0.68797 0.67473 0.66334 0.63771 0.59829 0.54123 0.47811
  -1100 0.64899 0.64371 0.65137 0.63707 0.58468 0.56643 0.56184 0.50443 0.45003
  -1060 0.49543 0.50821 0.52656 0.52549 0.53701 0.55658 0.54736 0.50045 0.47979
  -1020 0.42494 0.50245 0.57375 0.57304 0.56609 0.56596 0.55670 0.53079 0.48766
  -980  0.41731 0.46614 0.50363 0.50949 0.53653 0.56596 0.56652 0.52432 0.48766
  -940  0.42539 0.52326 0.59139 0.57963 0.55656 0.56362 0.58007 0.56411 0.49889
  -900  0.32661 0.37980 0.43350 0.44405 0.46932 0.49328 0.49783 0.45767 0.37197
  -860  0.34637 0.39662 0.43130 0.41768 0.41688 0.42387 0.42261 0.40943 0.37141
  -820  0.43258 0.41699 0.42292 0.38520 0.34776 0.33805 0.35579 0.34030 0.29391
  -780  0.37331 0.35677 0.35633 0.32917 0.32154 0.33477 0.35953 0.33532 0.29110
  -740  0.36478 0.40858 0.46746 0.46523 0.44882 0.45248 0.47447 0.48951 0.49440
  -700  0.37645 0.40548 0.45688 0.46194 0.46074 0.47311 0.49690 0.47956 0.43599
  -660  0.48376 0.48076 0.49216 0.45111 0.38351 0.35447 0.36654 0.36367 0.34614
  -620  0.41147 0.41256 0.42733 0.38849 0.36445 0.37698 0.40111 0.41987 0.43824
  -580  0.32212 0.38378 0.43968 0.43840 0.45883 0.51766 0.55951 0.52581 0.45677
  -540  0.38723 0.41876 0.48995 0.50572 0.50412 0.53079 0.56511 0.53477 0.45003
  -500  0.39935 0.39352 0.42204 0.44452 0.47409 0.48437 0.48195 0.46812 0.43711
  -460  0.46311 0.48784 0.50715 0.47747 0.46837 0.49140 0.49970 0.46812 0.39836
  -420  0.52821 0.60430 0.66107 0.68321 0.71148 0.70336 0.67398 0.61882 0.53988
  -380  0.61621 0.69596 0.76383 0.79667 0.81731 0.83092 0.83658 0.80135 0.69713
  -340  0.45323 0.52769 0.59668 0.63848 0.65857 0.66538 0.66090 0.61285 0.53258
  -300  0.43527 0.48828 0.57066 0.61636 0.60852 0.56831 0.53615 0.48951 0.42139
  -260  0.53584 0.55338 0.56845 0.54621 0.54464 0.55658 0.55530 0.53128 0.50338
  -220  0.59556 0.56887 0.56581 0.52643 0.48982 0.48812 0.51605 0.52780 0.50843
  -180  0.58029 0.59588 0.59800 0.57446 0.57467 0.58097 0.57866 0.55118 0.52247
  -140  0.49588 0.56622 0.62138 0.60741 0.59135 0.61848 0.67678 0.68000 0.61457
  -100  0.63193 0.68002 0.71223 0.69592 0.69909 0.72400 0.73472 0.73471 0.67242
  -60   0.85507 0.86998 0.89481 0.92755 0.90645 0.86093 0.84686 0.82324 0.73981
  -20   0.93185 1.01920 1.06063 1.06078 1.02038 0.95847 0.90012 0.83368 0.75272
  20    1.12312 1.14274 1.14090 1.15211 1.14147 1.10337 1.04123 0.99731 0.94029
  60    1.44684 1.32207 1.28996 1.37526 1.38363 1.32050 1.25382 1.20223 1.16998
  100   1.37411 1.36680 1.31157 1.28064 1.30450 1.32612 1.29494 1.22163 1.19357
  140   1.19137 1.22377 1.24233 1.23591 1.21488 1.31581 1.37857 1.35193 1.34070
  180   1.16757 1.22643 1.25777 1.28864 1.29544 1.28111 1.27298 1.26042 1.23400
  220   1.24839 1.18082 1.14090 1.14505 1.11668 1.09306 1.06459 1.05003 1.06777
       Frequencies
Times       232     234     236     238     240
  -1420 0.97116 0.94941 0.95489 0.99568 0.99689
  -1380 0.93555 0.84657 0.86327 0.92148 0.96373
  -1340 1.00374 0.95300 0.93240 0.91014 0.86070
  -1300 0.86495 0.84956 0.86492 0.85861 0.84261
  -1260 0.79556 0.76764 0.78537 0.81739 0.85467
  -1220 0.70685 0.68393 0.68662 0.70711 0.71998
  -1180 0.50953 0.50036 0.57745 0.62467 0.64209
  -1140 0.43893 0.45492 0.49461 0.53191 0.54308
  -1100 0.45221 0.48182 0.54124 0.59220 0.61394
  -1060 0.49566 0.52308 0.60598 0.64116 0.63606
  -1020 0.47755 0.52069 0.60652 0.66280 0.68129
  -980  0.48117 0.50514 0.55386 0.58963 0.61998
  -940  0.43109 0.40230 0.42000 0.46389 0.50338
  -900  0.30558 0.31799 0.40134 0.46183 0.47926
  -860  0.34902 0.36463 0.43536 0.50563 0.54761
  -820  0.27842 0.31619 0.40518 0.48090 0.52700
  -780  0.28747 0.36104 0.46388 0.51336 0.52047
  -740  0.49264 0.50873 0.57196 0.59839 0.56721
  -700  0.44678 0.48720 0.52039 0.54634 0.57424
  -660  0.36713 0.40887 0.45291 0.48708 0.52198
  -620  0.47393 0.50454 0.54618 0.58499 0.60791
  -580  0.44497 0.49438 0.54508 0.55510 0.55414
  -540  0.37618 0.36044 0.40573 0.43298 0.44760
  -500  0.40816 0.38854 0.42329 0.46389 0.47876
  -460  0.40514 0.46687 0.54398 0.59787 0.63405
  -420  0.48781 0.49079 0.57635 0.63240 0.62299
  -380  0.58195 0.51052 0.49132 0.47678 0.46770
  -340  0.49505 0.49856 0.53630 0.54943 0.54660
  -300  0.39609 0.44595 0.53959 0.59890 0.62098
  -260  0.50109 0.52846 0.57964 0.63085 0.66068
  -220  0.51436 0.54879 0.62134 0.67053 0.68531
  -180  0.51919 0.51710 0.52862 0.56335 0.57173
  -140  0.57410 0.57809 0.59336 0.57314 0.55012
  -100  0.63384 0.63370 0.66084 0.68032 0.67425
  -60   0.63686 0.60500 0.65919 0.69114 0.70038
  -20   0.68996 0.68512 0.74148 0.79935 0.82803
  20    0.92047 0.90218 0.91155 0.92406 0.91045
  60    1.16968 1.19756 1.18476 1.13739 1.14213
  100   1.22701 1.26453 1.28406 1.28940 1.31351
  140   1.31752 1.26692 1.22536 1.25488 1.28335
  180   1.20951 1.19098 1.19244 1.19356 1.22707
  220   1.09546 1.10847 1.10302 1.12451 1.16827

, , tasks = 65, files = data/PRR+2_tyr_4:240:2_sac/data_860.1_1

       Frequencies
Times         4       6       8      10      12      14      16      18      20
  -1420 0.74922 0.75127 0.75011 0.74643 0.74614 0.75350 0.78819 1.03129 0.88578
  -1380 0.78562 0.78730 0.78680 0.78491 0.78597 0.79104 0.80533 1.00861 0.96362
  -1340 0.82931 0.83041 0.83015 0.82969 0.83238 0.84002 0.86253 1.02830 0.97403
  -1300 0.86050 0.86476 0.86590 0.86253 0.86459 0.87970 0.94011 1.05825 0.91160
  -1260 0.89639 0.89828 0.89656 0.89541 0.90128 0.91682 0.96044 1.10160 1.09176
  -1220 0.91145 0.91327 0.91367 0.91226 0.91327 0.91969 0.94948 1.12614 1.09417
  -1180 0.93795 0.93839 0.93800 0.93753 0.93921 0.94630 0.98957 1.24686 1.18721
  -1140 0.96386 0.96570 0.96463 0.96355 0.96729 0.98021 1.04395 1.31713 1.22256
  -1100 0.97842 0.98341 0.98496 0.98209 0.98592 1.00655 1.10567 1.39878 1.29986
  -1060 0.98220 0.98453 0.98693 0.98858 0.99268 1.00420 1.06607 1.36822 1.29845
  -1020 0.98017 0.97591 0.97732 0.98747 0.99496 0.99610 1.00857 1.39831 1.49705
  -980  0.97509 0.97274 0.97559 0.98235 0.98919 1.00175 1.07732 1.48894 1.39476
  -940  0.98585 0.99168 0.99133 0.98756 0.99585 1.03177 1.19427 1.56421 1.34419
  -900  1.00653 1.01111 1.00726 1.00342 1.01018 1.03400 1.14170 1.54477 1.49212
  -860  1.01159 1.01226 1.01327 1.01056 1.00723 1.00904 1.06664 1.49141 1.44178
  -820  1.02468 1.02477 1.02731 1.02728 1.02106 1.01099 1.02771 1.36146 1.31065
  -780  1.04213 1.04577 1.04620 1.04145 1.04078 1.05362 1.13943 1.39296 1.27115
  -740  1.05307 1.05575 1.05474 1.05171 1.05432 1.07196 1.17241 1.44496 1.30777
  -700  1.06226 1.06346 1.06273 1.06279 1.06814 1.08525 1.17233 1.46865 1.42821
  -660  1.05779 1.06056 1.06430 1.06492 1.06642 1.07785 1.16917 1.59132 1.49105
  -620  1.08659 1.08697 1.08670 1.08679 1.09038 1.10504 1.20323 1.62808 1.53839
  -580  1.09671 1.10226 1.10030 1.09584 1.10050 1.12302 1.23621 1.54395 1.46957
  -540  1.09980 1.10501 1.10577 1.10157 1.10481 1.12596 1.23094 1.45600 1.39792
  -500  1.10560 1.10226 1.10486 1.11159 1.11334 1.11143 1.14223 1.41766 1.39036
  -460  1.10001 1.09616 1.10040 1.11096 1.11383 1.10645 1.10808 1.38245 1.44931
  -420  1.10703 1.10508 1.10805 1.11314 1.11608 1.12015 1.16226 1.37176 1.36746
  -380  1.12189 1.12289 1.12175 1.12236 1.12586 1.13534 1.18936 1.33289 1.32950
  -340  1.14463 1.14634 1.14329 1.14060 1.14466 1.15913 1.22252 1.33448 1.37166
  -300  1.15414 1.15549 1.15735 1.15517 1.15030 1.14724 1.17622 1.26358 1.25539
  -260  1.18030 1.17886 1.17980 1.17958 1.17480 1.16656 1.17319 1.24833 1.26683
  -220  1.19467 1.19685 1.19701 1.19270 1.18820 1.18841 1.22559 1.26083 1.23580
  -180  1.21144 1.21262 1.21029 1.20771 1.20723 1.21046 1.24601 1.31189 1.34033
  -140  1.22472 1.22291 1.22155 1.22357 1.22645 1.23071 1.26409 1.34690 1.42086
  -100  1.23119 1.23005 1.23344 1.23699 1.23682 1.23718 1.27113 1.25643 1.22846
  -60   1.25222 1.25083 1.25202 1.25656 1.26124 1.26593 1.28136 1.14285 1.24019
  -20   1.26448 1.26456 1.26371 1.26546 1.27184 1.28310 1.30703 1.08516 1.20806
  20    1.28183 1.28714 1.28479 1.27578 1.27821 1.30442 1.42202 1.27463 1.17783
  60    1.30287 1.30957 1.30635 1.29470 1.29419 1.31792 1.44561 1.38912 1.20702
  100   1.31386 1.31861 1.31932 1.31228 1.31171 1.32693 1.39831 1.17065 1.17273
  140   1.32841 1.32629 1.32479 1.32663 1.32866 1.32851 1.32116 1.00560 1.14024
  180   1.32671 1.32422 1.32201 1.32403 1.32591 1.32389 1.30818 0.99863 1.14068
  220   1.33012 1.32779 1.32624 1.32771 1.32875 1.32672 1.31587 1.00584 1.12550
       Frequencies
Times        22      24      26      28      30      32      34      36      38
  -1420 0.99077 1.01878 0.96053 1.02582 1.03810 1.00742 1.06413 1.13713 1.15039
  -1380 1.04437 1.06177 1.08803 1.12422 1.12061 1.12373 1.17071 1.25361 1.28638
  -1340 1.06160 1.07516 1.04514 1.09431 1.14998 1.20236 1.24713 1.35854 1.43682
  -1300 1.05559 1.12149 1.08722 1.12831 1.19523 1.26128 1.30441 1.43786 1.57174
  -1260 1.17387 1.15211 1.16774 1.24152 1.24287 1.21173 1.29927 1.45572 1.53505
  -1220 1.17980 1.20623 1.19586 1.26662 1.34069 1.31978 1.35181 1.53929 1.63451
  -1180 1.24922 1.29728 1.26130 1.31992 1.41550 1.41337 1.44216 1.60817 1.62846
  -1140 1.25699 1.32541 1.32574 1.35101 1.44141 1.41019 1.47467 1.56936 1.50466
  -1100 1.39808 1.43920 1.34285 1.38711 1.52184 1.46155 1.51413 1.59230 1.48178
  -1060 1.36719 1.45878 1.46161 1.46480 1.54743 1.53144 1.56032 1.61201 1.48791
  -1020 1.51350 1.53162 1.50828 1.52155 1.57673 1.55630 1.58728 1.57627 1.37881
  -980  1.47546 1.54261 1.47733 1.48602 1.61229 1.58706 1.56261 1.57124 1.45189
  -940  1.50582 1.56495 1.47514 1.54711 1.64075 1.52020 1.55100 1.72556 1.59966
  -900  1.56741 1.60941 1.55178 1.57749 1.60271 1.49820 1.58926 1.76441 1.67394
  -860  1.46166 1.57890 1.49724 1.53044 1.71718 1.62405 1.64817 1.90971 1.85515
  -820  1.35815 1.50545 1.45411 1.44010 1.56959 1.52531 1.53159 1.77280 1.70986
  -780  1.35599 1.43788 1.37170 1.40149 1.51078 1.43711 1.48869 1.71836 1.67184
  -740  1.37619 1.43728 1.37057 1.41816 1.51034 1.41694 1.52049 1.71196 1.61369
  -700  1.50428 1.54243 1.47365 1.52481 1.61705 1.52532 1.57602 1.79658 1.68812
  -660  1.58303 1.70389 1.64495 1.68153 1.82517 1.76048 1.77346 1.90596 1.75129
  -620  1.59883 1.65629 1.56134 1.61802 1.77649 1.69567 1.69886 1.87396 1.80546
  -580  1.54000 1.59844 1.54917 1.57180 1.63515 1.52806 1.52301 1.59053 1.53896
  -540  1.46791 1.48377 1.42073 1.48658 1.57658 1.42968 1.43289 1.49790 1.35819
  -500  1.34783 1.48484 1.45800 1.46505 1.57576 1.53636 1.48637 1.51332 1.36565
  -460  1.42744 1.52663 1.52415 1.49676 1.58580 1.55123 1.49432 1.53460 1.36387
  -420  1.35797 1.44059 1.39196 1.40939 1.55681 1.47986 1.40768 1.42565 1.35833
  -380  1.32946 1.41590 1.37630 1.36903 1.43379 1.31923 1.32663 1.44624 1.40415
  -340  1.37724 1.35150 1.30099 1.33975 1.38000 1.27268 1.34382 1.50018 1.48129
  -300  1.22794 1.35849 1.29845 1.32437 1.43596 1.35238 1.37866 1.56011 1.62196
  -260  1.17598 1.30046 1.29321 1.29520 1.38364 1.33179 1.37657 1.56590 1.61360
  -220  1.22185 1.31481 1.28437 1.29344 1.37168 1.31455 1.33542 1.52149 1.55847
  -180  1.32128 1.36017 1.34637 1.33791 1.39083 1.33957 1.39908 1.51279 1.47144
  -140  1.36969 1.35267 1.34203 1.34788 1.42975 1.35874 1.37723 1.47087 1.38909
  -100  1.18580 1.28471 1.27505 1.27940 1.36404 1.32361 1.31711 1.37626 1.31429
  -60   1.18169 1.17414 1.20676 1.16843 1.19654 1.20137 1.18352 1.18248 1.14530
  -20   1.14493 1.07544 1.10191 1.05158 1.06060 1.06361 1.06222 1.06196 1.03157
  20    1.11640 1.06256 1.04589 1.04269 1.02686 1.00295 1.02082 1.04623 1.01470
  60    1.09587 1.06882 1.09674 1.02368 1.01917 0.98919 1.00692 1.02301 0.99530
  100   1.11672 1.02338 1.00404 0.96977 0.99655 0.98525 0.98021 0.97924 0.95415
  140   1.01618 0.97622 1.00917 0.96093 0.94536 0.93097 0.95170 0.95634 0.92690
  180   0.92187 0.94301 0.97118 0.91369 0.90690 0.87803 0.91465 0.90986 0.87879
  220   0.97324 0.93068 0.98221 0.92613 0.93428 0.91759 0.93625 0.91922 0.87876
       Frequencies
Times        40      42      44      46      48      50      52      54      56
  -1420 1.22127 1.27510 1.23071 1.14046 1.03336 0.94843 0.86616 0.85369 0.84377
  -1380 1.32851 1.32356 1.24170 1.17811 1.06471 0.94147 0.89434 0.89172 0.87410
  -1340 1.49481 1.48128 1.46611 1.40629 1.26287 1.14415 1.05150 0.97068 0.91897
  -1300 1.70701 1.64906 1.58688 1.48732 1.26883 1.12709 1.10370 1.01472 0.90611
  -1260 1.71926 1.70319 1.54595 1.45044 1.36521 1.22937 1.20184 1.18560 1.07821
  -1220 1.73647 1.63722 1.52364 1.48136 1.35786 1.20030 1.13675 1.05174 0.92325
  -1180 1.70792 1.67365 1.57962 1.48145 1.32570 1.16642 1.07718 0.98983 0.91146
  -1140 1.58498 1.51283 1.38782 1.33502 1.18700 1.04714 1.02437 0.95016 0.82692
  -1100 1.50832 1.43824 1.33761 1.28101 1.14943 1.01162 0.93721 0.85643 0.77842
  -1060 1.46270 1.36684 1.26175 1.17503 0.99070 0.83970 0.78514 0.76982 0.72253
  -1020 1.37162 1.34439 1.22448 1.11149 0.99805 0.87193 0.78765 0.74901 0.71077
  -980  1.46624 1.41029 1.28908 1.13711 0.96023 0.82449 0.77221 0.73871 0.67360
  -940  1.51030 1.43678 1.30486 1.14553 0.99737 0.89549 0.84005 0.79900 0.76022
  -900  1.62867 1.40054 1.24211 1.19367 1.07123 0.90755 0.82784 0.77960 0.73258
  -860  1.69435 1.44989 1.30370 1.21387 1.02616 0.86885 0.79702 0.75662 0.71975
  -820  1.57768 1.39403 1.27548 1.20706 1.03321 0.86693 0.81318 0.78561 0.73422
  -780  1.63192 1.48249 1.30759 1.17722 1.02086 0.88560 0.82965 0.80174 0.75606
  -740  1.64097 1.60441 1.37394 1.18210 1.05687 0.96424 0.86371 0.77254 0.72418
  -700  1.62334 1.53821 1.37752 1.23458 1.04215 0.87652 0.81437 0.78373 0.73316
  -660  1.60425 1.44278 1.28162 1.17389 0.98107 0.80806 0.76661 0.74693 0.69286
  -620  1.69021 1.47847 1.28186 1.15087 0.98068 0.81230 0.73730 0.70350 0.66121
  -580  1.58801 1.35691 1.15260 1.10375 0.99198 0.80006 0.71728 0.68182 0.63394
  -540  1.41498 1.32709 1.17904 1.08686 0.96755 0.85563 0.80736 0.76777 0.69337
  -500  1.40780 1.36757 1.25998 1.12197 0.93580 0.82470 0.79120 0.75171 0.68741
  -460  1.38375 1.34287 1.23082 1.11464 0.98350 0.86302 0.79960 0.75265 0.70125
  -420  1.43616 1.37454 1.26444 1.15867 0.99795 0.85887 0.77965 0.72882 0.68305
  -380  1.47071 1.48575 1.39248 1.18654 0.97778 0.87392 0.83101 0.77146 0.71822
  -340  1.54781 1.45403 1.28643 1.13455 0.94660 0.81172 0.76826 0.73274 0.70214
  -300  1.65482 1.44233 1.24860 1.12325 0.94315 0.80910 0.75970 0.73493 0.70435
  -260  1.60375 1.45445 1.27853 1.13612 0.94571 0.80680 0.78418 0.77589 0.71721
  -220  1.48587 1.37657 1.24503 1.10594 0.98133 0.86450 0.79683 0.74427 0.69349
  -180  1.43423 1.36320 1.20539 1.09633 0.96632 0.85903 0.83303 0.79853 0.73512
  -140  1.39582 1.35284 1.23231 1.11950 0.96964 0.84563 0.80015 0.76573 0.70651
  -100  1.34621 1.32642 1.23377 1.12243 0.94597 0.82539 0.77453 0.73849 0.68526
  -60   1.22162 1.19990 1.11038 1.03823 0.91428 0.81328 0.76220 0.71513 0.66229
  -20   1.10290 1.10394 1.05259 0.99644 0.90376 0.77842 0.72172 0.69992 0.65469
[truncated: 44,857,069 more chars]
