# Supplementary material for: Local field potentials in the parietal reach region reveal mechanisms of bimanual coordination
Source: Nat Commun. 2021 May 4;12:2514. doi: 10.1038/s41467-021-22701-3 (PMC8096826; doi:10.1038/s41467-021-22701-3)
Supplement: Supplementary file 4 — Source Data [file 41467_2021_22701_MOESM4_ESM.zip › AllFigureData/FigureS8_MkZ_Data.txt]

Raw data dimensions:

$Times (ms)
 [1] "-250" "-150" "-50"  "50"   "150"  "250"  "350"  "450"  "550"  "650" 
[11] "750"  "850"  "950"  "1050" "1150"

$Frequencies (Hz)
  [1] "4"   "6"   "8"   "10"  "12"  "14"  "16"  "18"  "20"  "22"  "24"  "26" 
 [13] "28"  "30"  "32"  "34"  "36"  "38"  "40"  "42"  "44"  "46"  "48"  "50" 
 [25] "52"  "54"  "56"  "58"  "60"  "62"  "64"  "66"  "68"  "70"  "72"  "74" 
 [37] "76"  "78"  "80"  "82"  "84"  "86"  "88"  "90"  "92"  "94"  "96"  "98" 
 [49] "100" "102" "104" "106" "108" "110" "112" "114" "116" "118" "120" "122"
 [61] "124" "126" "128" "130" "132" "134" "136" "138" "140" "142" "144" "146"
 [73] "148" "150" "152" "154" "156" "158" "160" "162" "164" "166" "168" "170"
 [85] "172" "174" "176" "178" "180" "182" "184" "186" "188" "190" "192" "194"
 [97] "196" "198" "200" "202" "204" "206" "208" "210" "212" "214" "216" "218"
[109] "220" "222" "224" "226" "228" "230" "232" "234" "236" "238" "240"

$directions (preferred, null)
[1] "1" "2"

$tasks (saccades, ipsilateral arm reach, contra reach, together, apart)
[1] "62" "63" "64" "65" "66"

$files (unique identifiers)
 [1] "data/PRR+2_zen_4:240:2_PN/data_905.2_1" 
 [2] "data/PRR+2_zen_4:240:2_PN/data_907.2_2" 
 [3] "data/PRR+2_zen_4:240:2_PN/data_926.2_2" 
 [4] "data/PRR+2_zen_4:240:2_PN/data_929.2_2" 
 [5] "data/PRR+2_zen_4:240:2_PN/data_930.2_2" 
 [6] "data/PRR+2_zen_4:240:2_PN/data_936.1_2" 
 [7] "data/PRR+2_zen_4:240:2_PN/data_939.1_2" 
 [8] "data/PRR+2_zen_4:240:2_PN/data_940.1_1" 
 [9] "data/PRR+2_zen_4:240:2_PN/data_961.2_2" 
[10] "data/PRR+2_zen_4:240:2_PN/data_966.1_2" 
[11] "data/PRR+2_zen_4:240:2_PN/data_967.1_2" 
[12] "data/PRR+2_zen_4:240:2_PN/data_968.1_2" 
[13] "data/PRR+2_zen_4:240:2_PN/data_971.1_2" 
[14] "data/PRR+2_zen_4:240:2_PN/data_1013.1_1"
[15] "data/PRR+2_zen_4:240:2_PN/data_1025.1_1"
[16] "data/PRR+2_zen_4:240:2_PN/data_1040.1_1"
[17] "data/PRR+2_zen_4:240:2_PN/data_1041.1_1"
[18] "data/PRR+2_zen_4:240:2_PN/data_1043.1_1"
[19] "data/PRR+2_zen_4:240:2_PN/data_1044.1_1"
[20] "data/PRR+2_zen_4:240:2_PN/data_1047.1_1"
[21] "data/PRR+2_zen_4:240:2_PN/data_1059.1_1"
[22] "data/PRR+2_zen_4:240:2_PN/data_1064.1_1"
[23] "data/PRR+2_zen_4:240:2_PN/data_1065.1_1"
[24] "data/PRR+2_zen_4:240:2_PN/data_1066.1_1"
[25] "data/PRR+2_zen_4:240:2_PN/data_1067.1_1"
[26] "data/PRR+2_zen_4:240:2_PN/data_1068.1_1"
[27] "data/PRR+2_zen_4:240:2_PN/data_1069.1_1"
[28] "data/PRR+2_zen_4:240:2_PN/data_1070.1_1"
[29] "data/PRR+2_zen_4:240:2_PN/data_1092.1_1"
[30] "data/PRR+2_zen_4:240:2_PN/data_1106.1_1"
[31] "data/PRR+2_zen_4:240:2_PN/data_1109.1_2"
[32] "data/PRR+2_zen_4:240:2_PN/data_1110.1_1"
[33] "data/PRR+2_zen_4:240:2_PN/data_1111.1_1"
[34] "data/PRR+2_zen_4:240:2_PN/data_1112.1_2"
[35] "data/PRR+2_zen_4:240:2_PN/data_1113.1_1"
[36] "data/PRR+2_zen_4:240:2_PN/data_1114.1_1"
[37] "data/PRR+2_zen_4:240:2_PN/data_1115.1_2"
[38] "data/PRR+2_zen_4:240:2_PN/data_1116.1_2"
[39] "data/PRR+2_zen_4:240:2_PN/data_1117.1_2"
[40] "data/PRR+2_zen_4:240:2_PN/data_1118.2_2"
[41] "data/PRR+2_zen_4:240:2_PN/data_1121.2_1"
[42] "data/PRR+2_zen_4:240:2_PN/data_1122.2_1"
[43] "data/PRR+2_zen_4:240:2_PN/data_1126.2_2"
[44] "data/PRR+2_zen_4:240:2_PN/data_1127.2_1"
[45] "data/PRR+2_zen_4:240:2_PN/data_1128.2_2"
[46] "data/PRR+2_zen_4:240:2_PN/data_1217.2_2"
[47] "data/PRR+2_zen_4:240:2_PN/data_1218.2_2"
[48] "data/PRR+2_zen_4:240:2_PN/data_1219.2_2"
[49] "data/PRR+2_zen_4:240:2_PN/data_1220.2_1"
[50] "data/PRR+2_zen_4:240:2_PN/data_1224.2_1"
[51] "data/PRR+2_zen_4:240:2_PN/data_1225.2_2"
[52] "data/PRR+2_zen_4:240:2_PN/data_1226.2_1"
[53] "data/PRR+2_zen_4:240:2_PN/data_1227.2_2"
[54] "data/PRR+2_zen_4:240:2_PN/data_1228.2_1"
[55] "data/PRR+2_zen_4:240:2_PN/data_1230.2_2"
[56] "data/PRR+2_zen_4:240:2_PN/data_1231.2_1"
[57] "data/PRR+2_zen_4:240:2_PN/data_1239.2_2"
[58] "data/PRR+2_zen_4:240:2_PN/data_1244.1_2"
[59] "data/PRR+2_zen_4:240:2_PN/data_1248.2_2"
[60] "data/PRR+2_zen_4:240:2_PN/data_1249.1_2"
[61] "data/PRR+2_zen_4:240:2_PN/data_1252.3_1"
[62] "data/PRR+2_zen_4:240:2_PN/data_1253.3_1"
[63] "data/PRR+2_zen_4:240:2_PN/data_1253.3_2"
[64] "data/PRR+2_zen_4:240:2_PN/data_1254.2_1"
[65] "data/PRR+2_zen_4:240:2_PN/data_1257.2_2"
[66] "data/PRR+2_zen_4:240:2_PN/data_1258.2_2"
[67] "data/PRR+2_zen_4:240:2_PN/data_1259.2_2"
[68] "data/PRR+2_zen_4:240:2_PN/data_1284.2_2"
[69] "data/PRR+2_zen_4:240:2_PN/data_1289.2_1"
[70] "data/PRR+2_zen_4:240:2_PN/data_1293.2_2"
[71] "data/PRR+2_zen_4:240:2_PN/data_1294.3_1"
[72] "data/PRR+2_zen_4:240:2_PN/data_1298.2_2"


Data:
, , directions = 1, tasks = 62, files = data/PRR+2_zen_4:240:2_PN/data_905.2_1

      Frequencies
Times        4       6       8      10      12      14      16      18      20
  -250 1.04465 1.04407 1.06569 1.06507 1.08996 1.08696 1.10819 1.15004 1.20199
  -150 0.99816 0.99702 0.98123 1.04434 1.02897 1.01903 1.00545 0.99230 0.99440
  -50  0.95719 0.95891 0.95308 0.89059 0.88106 0.89401 0.88636 0.85765 0.80361
  50   0.98307 0.97836 0.99274 0.84018 0.80460 0.77332 0.75584 0.70950 0.65679
  150  1.22611 1.24847 1.01152 0.82696 0.77722 0.74580 0.72879 0.67361 0.63316
  250  1.56756 1.50674 0.98327 0.85327 0.78329 0.73904 0.72505 0.66847 0.62511
  350  1.74775 1.61831 0.94422 0.87363 0.80339 0.75851 0.74852 0.70088 0.67374
  450  1.56397 1.44724 0.95470 0.90901 0.86369 0.86488 0.85357 0.85399 0.85352
  550  1.25392 1.27070 1.05660 1.00539 1.04159 1.05091 1.03129 1.03820 1.07428
  650  1.06439 1.08953 1.35171 1.47850 1.50607 1.55081 1.49839 1.50525 1.44919
  750  1.06551 1.06311 1.41280 1.64282 1.82477 1.83397 1.75317 1.83031 1.72463
  850  1.06834 1.11420 1.55512 1.76017 1.94218 1.94395 1.86447 1.88410 1.85871
  950  1.06991 1.14369 1.35416 1.68113 1.80985 1.78622 1.75080 1.75392 1.87837
  1050 1.07010 1.16381 1.33039 1.33961 1.45903 1.48843 1.42580 1.43897 1.51489
  1150 1.05084 1.19251 1.32674 1.20879 1.20424 1.23737 1.21841 1.20837 1.24744
      Frequencies
Times       22      24      26      28      30      32      34      36      38
  -250 1.25564 1.27678 1.26926 1.24642 1.18636 1.10146 1.06561 0.99562 1.07351
  -150 0.93252 0.92034 0.98983 0.97252 0.94940 1.00006 1.05999 0.97528 0.95889
  -50  0.81183 0.80287 0.74091 0.78106 0.86424 0.89848 0.87439 1.02910 0.96760
  50   0.65197 0.66030 0.65853 0.72686 0.75302 0.84059 0.82190 0.96300 0.97985
  150  0.63032 0.61432 0.62183 0.71580 0.70890 0.79731 0.80057 0.83559 0.76258
  250  0.62726 0.62788 0.64285 0.75227 0.78001 0.83935 0.84833 0.94854 0.89644
  350  0.67880 0.72470 0.78353 0.87099 0.92909 0.95835 1.07430 1.06305 1.28178
  450  0.91467 0.96088 1.06447 1.12554 1.19072 1.09811 1.32606 1.32804 1.45170
  550  1.12966 1.10625 1.24232 1.24050 1.38428 1.34064 1.46741 1.67280 1.92644
  650  1.43295 1.41738 1.43512 1.39942 1.48553 1.42806 1.65440 1.73642 1.63278
  750  1.66767 1.43378 1.49957 1.45639 1.44972 1.54986 1.48772 1.70260 1.71474
  850  1.75088 1.46710 1.51816 1.46813 1.41245 1.50027 1.32448 1.59523 1.65157
  950  1.69821 1.48322 1.53382 1.49399 1.36589 1.27584 1.39072 1.57778 1.57345
  1050 1.49665 1.34101 1.47746 1.64798 1.32785 1.30694 1.71961 1.55669 1.68630
  1150 1.25482 1.32386 1.35886 1.42251 1.49965 1.46621 1.78629 1.87366 1.89076
      Frequencies
Times       40      42      44      46      48      50      52      54      56
  -250 1.13110 1.00965 1.13682 1.04535 1.13296 1.01122 1.02811 1.17262 0.70143
  -150 0.91851 0.98507 1.02764 1.03413 1.11618 1.04357 1.03394 0.93615 0.82484
  -50  0.95038 1.00529 0.83553 0.92051 0.75086 0.94521 0.93796 0.89123 1.47374
  50   0.93341 1.08511 1.00797 0.92703 1.00061 0.96151 1.02148 1.49811 1.95055
  150  0.87529 0.85075 0.92663 1.15257 1.04261 1.14681 1.08475 0.92554 2.03179
  250  0.95333 1.15708 1.02121 1.21979 1.12366 1.08527 1.22651 1.12455 1.78628
  350  1.24014 1.28730 1.24230 1.28618 1.07982 1.08389 1.07865 1.17849 1.12825
  450  1.40281 1.49087 1.37847 1.35284 1.25375 0.96099 1.26487 1.58359 0.84028
  550  1.54946 1.78065 1.27613 1.29817 1.11530 1.16135 1.31056 1.01252 1.15000
  650  1.52299 1.75423 1.38737 1.49514 1.35305 1.45402 1.60780 0.98872 1.33306
  750  1.46539 1.83271 1.70787 1.62882 1.39759 1.39802 1.51904 1.11701 1.63892
  850  1.44274 1.70440 1.74839 1.99863 1.53430 1.65414 1.78375 1.48715 2.00579
  950  1.46986 1.86013 1.70772 1.85659 1.82284 1.71657 1.82783 1.99046 1.71417
  1050 1.54050 1.75644 1.57466 1.71459 1.55065 1.93881 1.67577 1.53289 1.68492
  1150 1.58092 2.01868 1.40683 1.57983 1.55277 1.84532 1.90164 1.89510 1.58859
      Frequencies
Times       58      60      62      64      66      68      70      72      74
  -250 0.66701 0.71103 0.64794 0.70524 0.86493 0.76153 0.75407 0.91880 0.91171
  -150 0.83419 0.69390 0.76587 0.81798 0.87050 0.84583 1.25276 1.07282 1.07825
  -50  1.49880 1.59507 1.58619 1.47678 1.26457 1.39264 0.99317 1.00838 1.01004
  50   1.79555 2.04060 1.79982 1.69077 1.65102 0.83568 0.96638 1.08845 1.29251
  150  1.82765 2.08960 2.10112 1.96304 2.27725 1.19455 1.01710 1.12242 1.40527
  250  1.80707 2.06193 1.98168 1.77143 1.74274 1.15403 0.86380 0.98143 1.35716
  350  1.18409 1.15610 1.19826 1.10586 1.62455 0.95962 0.95761 1.34628 1.54545
  450  0.97267 1.05823 0.97609 1.00853 0.93995 1.05598 1.08078 1.04436 1.14088
  550  0.99354 0.96406 1.03943 0.94490 0.76185 1.04163 0.84330 0.97612 1.00446
  650  1.02760 1.06313 1.12554 1.02004 0.95016 1.00118 0.93683 0.93273 0.94817
  750  1.22948 1.57390 1.56349 1.43627 1.51892 1.04082 0.99364 1.04185 1.17562
  850  1.84640 1.74175 1.66411 1.53782 1.70724 1.16991 1.20843 1.38706 1.35611
  950  1.79691 2.01631 1.68865 1.63396 1.60905 1.13277 1.08583 1.21080 1.24825
  1050 1.59036 1.45120 1.46250 1.57321 0.83079 1.17411 0.85293 0.81889 0.75643
  1150 1.61894 1.72241 1.30718 1.26904 1.20163 1.28297 0.94807 1.05498 1.18274
      Frequencies
Times       76      78      80      82      84      86      88      90      92
  -250 0.90254 0.94391 1.03573 0.94339 0.89807 0.96870 1.00257 0.93877 0.95888
  -150 1.03636 0.98360 0.91161 0.96295 1.04608 0.94574 0.97061 1.01353 0.98361
  -50  1.06110 1.07249 1.05266 1.09366 1.05585 1.08555 1.02683 1.04770 1.05751
  50   1.34649 1.53403 1.49223 1.63905 1.25683 1.16868 1.11878 1.31426 1.26908
  150  1.38861 1.61656 1.77714 1.97800 1.88692 1.57749 1.43196 1.67024 1.47226
  250  1.70362 1.76118 1.94932 2.11410 2.06694 1.94720 1.76627 1.74542 1.61919
  350  1.54638 1.78005 1.73007 2.14987 2.01124 2.03698 1.76953 1.57056 1.41904
  450  1.32219 1.48412 1.62758 1.77936 1.96300 1.90239 1.83384 1.75126 1.56105
  550  1.13471 1.30263 1.25597 1.34799 1.37771 1.53775 1.52535 1.63621 1.54240
  650  1.15715 1.25500 1.11402 1.23145 1.27047 1.47806 1.55757 1.57626 1.46691
  750  1.15005 1.11352 1.16018 1.23061 1.16452 1.23724 1.35540 1.35997 1.31073
  850  1.36564 1.40206 1.40701 1.28702 1.30866 1.22330 1.43744 1.33021 1.31564
  950  1.38498 1.41872 1.26960 1.36995 1.29530 1.37150 1.29435 1.23096 1.08166
  1050 0.90316 1.09442 1.11336 1.15943 1.13279 1.14445 1.13887 1.10295 1.13589
  1150 1.22898 1.20226 1.27497 1.30586 1.29157 1.34870 1.08083 1.02236 1.01441
      Frequencies
Times       94      96      98     100     102     104     106     108     110
  -250 0.98850 1.00042 0.93884 1.05798 0.97191 1.13836 1.11358 1.09352 1.08432
  -150 1.01753 1.02843 0.99628 1.02989 1.08911 0.99833 0.99453 0.95041 0.94106
  -50  0.99397 0.97116 1.06488 0.91213 0.93897 0.86331 0.89189 0.95607 0.97462
  50   1.29410 1.30176 1.27327 0.89522 0.86465 0.97180 1.10317 1.22739 1.29287
  150  1.32191 1.48070 1.51288 1.28019 1.26359 1.65029 1.48944 1.50920 1.54566
  250  1.51018 1.40167 1.34746 1.20990 1.44717 1.75035 1.72938 1.73498 1.92706
  350  1.45054 1.19398 1.12417 1.24981 1.32020 1.36560 1.36207 1.38980 1.48299
  450  1.18211 1.03218 0.91435 0.83165 0.70077 0.68952 0.73656 1.10359 1.21228
  550  1.09478 1.10408 0.94429 0.86614 0.78800 0.76707 0.68455 0.71414 0.83531
  650  1.00490 0.98679 0.85606 0.73820 0.71848 0.78556 0.88103 0.74876 0.96080
  750  1.07085 1.12221 0.97551 0.87715 0.87276 0.82835 0.98066 0.79303 0.94715
  850  1.09648 1.04468 0.84876 0.75118 0.62859 0.59971 0.91177 0.80164 0.91113
  950  1.04923 0.97316 0.88685 0.73377 0.70441 0.69715 0.97326 0.83248 0.89090
  1050 1.02227 0.93164 0.82341 0.65871 0.59665 0.62543 0.58052 0.46338 0.77923
  1150 0.77449 0.91814 0.78760 0.68466 0.64647 0.58263 0.39814 0.45499 0.65571
      Frequencies
Times      112     114     116     118     120     122     124     126     128
  -250 1.05006 0.98771 0.91766 0.92475 0.87431 0.96739 1.06041 1.14082 1.12974
  -150 0.92627 0.85815 0.87804 0.92569 0.95627 0.93162 0.94409 0.87754 0.94708
  -50  1.02367 1.15415 1.20430 1.14956 1.16942 1.10099 0.99549 0.98163 0.92318
  50   1.51267 1.54380 1.36411 1.58311 1.52742 1.33964 1.37849 1.52512 1.59236
  150  1.76322 1.81578 1.61511 1.90402 1.83198 1.50573 1.39292 1.79056 1.96621
  250  1.98878 2.00988 1.91945 1.92929 1.72189 1.65496 1.58701 2.07149 2.05498
  350  1.39305 1.66560 1.71604 1.63152 1.43601 1.42495 1.32754 1.57590 1.76222
  450  1.20201 1.31331 1.40860 1.29950 1.08786 1.16513 1.09152 1.01657 1.30813
  550  0.89532 0.92171 1.25565 1.20528 1.11759 1.06030 1.01646 0.91968 0.97397
  650  1.07704 1.00178 1.03276 1.21284 1.19594 1.16019 1.15081 0.96939 0.64877
  750  1.09132 0.89211 0.82603 1.14318 1.20197 1.13964 1.20581 1.12858 1.16473
  850  1.00741 0.91856 0.90504 1.10327 1.08766 1.03933 1.12646 1.10913 1.15492
  950  0.88382 0.92220 1.01284 0.93301 1.00991 1.02145 1.14653 1.32775 1.63248
  1050 0.79554 0.83874 1.01549 0.96182 1.00850 1.04344 1.05072 1.06735 1.46988
  1150 0.78264 0.67982 0.77822 0.85981 0.93377 0.96595 1.00564 1.00036 1.47158
      Frequencies
Times      130     132     134     136     138     140     142     144     146
  -250 1.22311 1.23490 0.95745 0.88368 0.83073 0.78091 0.84474 1.03016 1.02237
  -150 1.03898 0.95260 0.86479 0.93154 0.90485 0.93114 0.96367 1.04478 0.98770
  -50  0.73791 0.81250 1.17776 1.18478 1.26442 1.28795 1.19158 0.92506 0.98993
  50   1.33176 1.32654 1.54226 1.64338 1.53560 1.61702 1.47528 1.44325 1.61133
  150  1.55648 1.57619 1.55495 1.50081 1.63827 1.75146 1.56394 1.33769 1.34566
  250  1.99805 2.00913 1.61762 1.73242 1.67556 1.68829 1.69282 1.32170 1.17003
  350  1.90162 1.91064 1.62108 1.65110 1.29481 1.38654 1.41474 1.17776 0.96253
  450  1.27460 1.14273 1.14547 1.33559 1.28790 1.44075 1.59378 1.44142 1.40494
  550  0.85048 0.64185 0.75136 1.07360 1.12124 1.27088 1.57605 1.53738 1.44522
  650  0.92815 0.65291 0.67062 0.98147 1.17557 1.17527 1.40955 1.29976 1.12752
  750  1.20086 0.87202 0.79212 0.85743 0.90946 0.95760 1.13969 0.95659 0.73209
  850  1.21657 0.94891 0.91169 0.80750 0.72115 0.96870 1.09471 1.04478 0.88926
  950  1.43037 1.03950 0.87209 0.84302 0.98680 1.13643 1.33646 1.16176 0.83724
  1050 1.37540 1.15906 1.07395 1.45963 1.48035 1.49452 1.63487 1.71513 1.21590
  1150 1.60709 1.43294 1.25389 1.75610 1.59038 1.58159 1.69541 1.62237 1.25001
      Frequencies
Times      148      150      152     154     156     158     160      162
  -250 0.88594 0.796027 0.840003 0.61318 0.64767 0.69439 0.67688 0.688562
  -150 1.24791 1.146022 0.950047 1.14182 1.10838 1.02937 1.00372 1.047760
  -50  0.86615 1.057951 1.209950 1.24500 1.24395 1.27624 1.31940 1.263678
  50   1.41135 0.974456 1.312805 1.26573 1.21644 1.48778 1.96016 1.672191
  150  1.01362 0.784590 0.859357 0.99058 0.98265 1.14768 1.56689 1.727503
  250  1.13109 0.671928 0.632081 0.76536 0.83333 0.85727 0.94435 1.259013
  350  0.82146 0.347097 0.494387 0.73474 0.96202 0.91822 0.89085 0.816514
  450  1.01298 0.612452 0.718899 0.77384 0.91781 0.91720 0.92436 0.723216
  550  0.85721 0.450608 0.463973 0.61601 0.83235 0.89312 0.92142 0.860497
  650  0.65037 0.280758 0.373836 0.39221 0.65160 0.66520 0.56636 0.525290
  750  0.45118 0.080598 0.091814 0.24144 0.37704 0.57454 0.41352 0.431992
  850  0.47480 0.039422 0.085731 0.21222 0.25179 0.34047 0.41587 0.521292
  950  0.43331 0.111480 0.100662 0.21411 0.41977 0.37274 0.38530 0.326699
  1050 0.43458 0.270464 0.317985 0.40540 0.44531 0.46749 0.35708 0.226070
  1150 0.50609 0.240154 0.267110 0.43791 0.49050 0.46391 0.36296 0.033476
      Frequencies
Times      164      166      168     170     172     174     176     178
  -250 1.00247 1.185526 0.951714 0.97469 0.99363 1.02384 0.89179 0.91412
  -150 0.91834 0.853932 1.007716 1.04781 0.94614 0.94406 0.85658 0.85487
  -50  1.07919 0.960542 1.040570 0.97750 1.06022 1.03210 1.25163 1.23100
  50   1.68892 1.769306 1.969460 1.64794 1.47163 1.47670 1.51794 1.34127
  150  1.70507 1.837684 1.955273 1.72162 1.52635 1.49908 1.68465 1.69628
  250  1.55432 1.691371 1.824601 1.61870 1.50364 1.47573 1.53995 1.61590
  350  0.86720 0.774526 0.834482 1.02587 1.18205 1.08902 1.44036 1.60817
  450  0.84835 0.551749 0.443214 0.57535 0.62197 0.76846 1.00569 1.29747
  550  0.63838 0.569394 0.495482 0.49379 0.64055 0.80348 0.93361 1.14341
  650  0.62896 0.481901 0.555965 0.58829 0.68495 0.70571 0.76304 0.99708
  750  0.56570 0.449550 0.550738 0.72777 0.84394 0.91244 0.73608 1.05118
  850  0.60002 0.445874 0.523110 0.65691 0.82948 0.79570 0.89069 1.12950
  950  0.36447 0.138544 0.263260 0.66647 0.79490 0.75727 0.83677 1.10271
  1050 0.10402 0.084871 0.034024 0.53542 0.61887 0.55930 0.62549 0.81777
  1150 0.27698 0.139279 0.098987 0.36837 0.53525 0.48974 0.64199 0.93989
      Frequencies
Times      180     182     184     186     188     190     192     194     196
  -250 0.76652 0.77682 0.75059 0.74825 0.80697 0.85181 0.92267 0.83862 0.68954
  -150 0.93446 0.94628 0.96783 1.01432 1.02937 0.95882 0.89151 1.00597 1.02206
  -50  1.29902 1.27690 1.28157 1.23743 1.16366 1.18937 1.18582 1.15541 1.28840
  50   1.45966 1.55570 1.56710 1.61313 1.48618 1.18992 1.19694 1.21418 1.55001
  150  1.71678 1.61270 1.70368 1.56312 1.32792 1.33664 1.31767 1.37090 1.80138
  250  1.45027 1.52202 1.66409 1.57209 1.12110 1.24397 1.18304 1.19851 1.52795
  350  1.62342 1.57954 1.54533 1.60543 1.34111 1.36973 1.43339 1.35187 1.71233
  450  1.31728 1.34116 1.21477 1.22332 1.16066 1.38793 1.40279 1.36586 1.62723
  550  1.09249 1.05977 1.10639 1.19704 1.17685 1.41165 1.36273 1.34963 1.30889
  650  0.92351 0.81517 0.84907 0.86878 0.84893 1.06637 1.02670 1.06922 0.92041
  750  1.07371 1.11781 1.09501 1.36950 1.09891 1.05424 1.05341 1.00933 0.75573
  850  1.13108 1.14735 1.16330 1.26500 0.93346 0.99136 0.99666 0.94384 0.70136
  950  0.97983 1.07998 1.21823 1.27077 1.01918 1.08954 0.98498 0.86157 0.68796
  1050 0.73523 0.72448 0.75307 0.73992 0.68287 0.83637 0.75465 0.85597 0.68796
  1150 0.85362 0.98048 0.88420 0.83352 0.71465 0.90862 0.87816 0.89235 0.98109
      Frequencies
Times      198     200     202     204     206      208     210     212     214
  -250 0.77478 0.93411 1.03917 1.18402 1.23375 1.271071 1.09081 1.13200 1.18792
  -150 0.98243 0.92612 0.93241 0.95604 1.03339 0.946675 1.15406 1.16725 1.02657
  -50  1.24279 1.13977 1.02842 0.85995 0.73286 0.782254 0.75512 0.70076 0.78551
  50   1.57903 1.36940 1.32145 0.94473 0.54407 0.365650 0.56539 0.65140 1.00394
  150  1.77071 1.41999 1.41960 0.96452 0.66640 0.367871 0.53620 0.64553 0.87209
  250  1.47281 1.52249 1.46402 1.25750 0.86675 0.803362 0.74929 1.13200 1.21449
  350  1.62375 1.36541 1.21398 1.01068 0.98330 1.026663 1.08303 1.33763 1.46538
  450  1.54389 1.36141 1.13159 0.94756 0.82919 0.878907 1.00324 1.24480 1.41816
  550  1.30109 1.07920 1.02627 0.63950 0.51613 0.442305 0.77458 0.90874 1.00787
  650  0.92892 0.91214 0.82423 0.55001 0.42366 0.073471 0.28710 0.28362 0.44803
  750  0.62303 0.74242 0.70315 0.47841 0.30037 0.132351 0.15283 0.22016 0.63596
  850  0.69332 0.79300 0.77265 0.43508 0.44100 0.160124 0.54203 0.56445 0.84454
  950  0.75401 0.78635 0.82853 0.84205 0.75405 0.484521 0.75123 0.90991 0.95572
  1050 0.96406 1.07188 1.03917 1.01633 0.92936 0.726707 0.94681 1.11907 1.06297
  1150 1.16692 1.14709 1.24909 1.28293 1.21448 1.037772 1.08498 1.38111 1.08855
      Frequencies
Times      216     218     220     222     224     226     228     230     232
  -250 1.08030 1.04322 1.20489 1.00091 0.93706 0.94920 0.97595 0.92936 1.04677
  -150 1.06767 1.05900 0.95286 1.00454 1.04775 0.94416 0.84562 0.88216 0.94976
  -50  0.85203 0.89778 0.84224 0.99455 1.01519 1.10665 1.17843 1.18848 1.00347
  50   0.96774 1.08719 1.11543 1.14806 1.30495 1.34975 1.71722 1.50844 1.23197
  150  0.87622 1.05562 1.28089 1.16532 1.47424 1.87249 1.95345 1.75812 1.41396
  250  0.86465 1.01165 0.97018 0.96276 1.13674 1.60671 1.74515 1.59027 1.43881
  350  0.93303 0.79743 1.02982 0.93369 0.86326 1.06130 1.17378 1.22520 1.07242
  450  1.07504 0.74331 0.77683 0.68208 0.57568 0.86480 0.94919 0.95979 1.05719
  550  0.74789 0.72527 0.70949 0.61759 0.59955 0.48944 0.83398 0.93566 0.86237
  650  0.44388 0.40845 0.46901 0.57308 0.65056 0.72625 1.04461 1.01958 0.88883
  750  0.46281 0.16266 0.40360 0.53583 0.47149 0.74262 1.11792 1.05420 0.96259
  850  0.65321 0.33403 0.38147 0.39686 0.55723 0.81190 1.09465 1.16121 0.96178
  950  0.75525 0.48061 0.39398 0.22972 0.28484 0.36600 0.76299 0.90523 0.82549
  1050 0.73211 0.39830 0.39975 0.28695 0.35321 0.36222 0.70132 0.69857 0.63388
  1150 0.48175 0.41521 0.36993 0.24335 0.36297 0.48692 0.64546 0.66185 0.59138
      Frequencies
Times      234     236     238     240
  -250 1.02318 0.96183 0.94422 0.95242
  -150 0.96477 0.96118 0.99628 1.08557
  -50  1.01205 1.07699 1.05949 0.96202
  50   1.24987 1.22433 1.12940 1.24750
  150  1.35904 1.21403 1.14427 1.28469
  250  1.34374 1.37553 1.00446 1.05198
  350  1.17407 1.03903 0.87506 0.68613
  450  1.13374 1.01716 0.81557 0.71012
  550  0.95712 0.90006 0.70327 0.69092
  650  0.95712 0.88912 0.82300 0.71851
  750  1.01205 0.96183 0.75459 0.79528
  850  0.98007 1.05447 0.82821 0.74730
  950  0.91192 0.97727 0.91968 0.97521
  1050 0.75755 0.86274 0.76574 0.99080
  1150 0.74434 0.83636 0.67204 0.60936

, , directions = 2, tasks = 62, files = data/PRR+2_zen_4:240:2_PN/data_905.2_1

      Frequencies
Times        4       6       8      10      12      14      16      18      20
  -250 1.02947 1.03479 1.07876 1.05867 1.07393 1.07099 1.08432 1.11392 1.17034
  -150 1.00920 1.01675 0.99621 1.02008 1.00727 0.99860 1.00228 0.99128 0.95925
  -50  0.96133 0.94846 0.92503 0.92125 0.91880 0.93041 0.91340 0.89480 0.87041
  50   0.96368 0.94479 0.93413 0.90015 0.90393 0.90085 0.90860 0.85795 0.83782
  150  1.05574 1.02913 0.92752 0.88574 0.88088 0.88514 0.88476 0.85259 0.83201
  250  1.10091 1.07582 0.94182 0.88244 0.88733 0.87516 0.87651 0.84752 0.84862
  350  1.10665 1.15140 0.96830 0.89231 0.93418 0.98431 1.02829 1.03158 1.03917
  450  1.13401 1.21524 1.05030 1.02282 1.07235 1.10130 1.12502 1.10546 1.12078
  550  1.09541 1.13517 1.16305 1.12365 1.18227 1.25905 1.24621 1.25339 1.23280
  650  1.06986 1.18292 1.21854 1.37089 1.30393 1.45228 1.46409 1.39110 1.42469
  750  1.04625 1.16170 1.47268 1.61101 1.56761 1.60942 1.60017 1.55383 1.41783
  850  1.05274 1.06585 1.78621 1.87268 1.71189 1.87257 1.80516 1.69643 1.60010
  950  1.08697 1.11411 2.03395 1.99450 1.91676 2.01679 1.99692 1.89903 1.75759
  1050 1.10193 1.14889 1.81253 1.99419 1.95611 2.03571 2.06563 1.97447 1.85514
  1150 1.10596 1.16502 1.56730 1.81212 1.69063 2.06297 2.01521 2.05711 2.03459
      Frequencies
Times       22      24      26      28      30      32      34      36      38
  -250 1.18999 1.23292 1.23499 1.13836 1.11410 0.99361 0.96710 1.04047 0.85093
  -150 0.95562 0.92099 0.94310 0.93995 0.95311 1.02815 1.04090 1.01466 1.08202
  -50  0.85439 0.84609 0.82191 0.92170 0.93278 0.97824 0.99200 0.94487 1.06705
  50   0.81040 0.77378 0.71149 0.78251 0.85391 0.94775 0.88920 0.90474 0.93851
  150  0.82470 0.76315 0.74511 0.81701 0.81901 0.89039 0.86313 0.75759 0.70640
  250  0.84428 0.83356 0.86873 0.93183 0.94404 0.98810 0.97547 0.89129 0.82754
  350  1.08945 1.07611 1.07600 1.09478 1.14263 1.16657 1.14780 1.05274 1.19642
  450  1.19748 1.19153 1.21599 1.25497 1.47966 1.37148 1.38224 1.25794 1.26188
  550  1.25094 1.32435 1.17086 1.28501 1.51970 1.43666 1.37914 1.33653 1.37200
  650  1.41039 1.36254 1.27622 1.29588 1.47204 1.44811 1.52397 1.57364 1.40466
  750  1.46481 1.49874 1.30364 1.39243 1.54368 1.37425 1.48728 1.56756 1.42699
  850  1.64931 1.62744 1.58577 1.58627 1.28624 1.25314 1.52396 1.42642 1.54282
  950  1.87610 1.58385 1.60574 1.48140 1.30254 1.32857 1.55126 1.59394 1.72042
  1050 1.93132 1.76193 1.58438 1.27726 1.21679 1.29805 1.55642 1.87298 1.93593
  1150 2.07535 2.01286 1.29077 1.24104 1.21844 1.38234 1.62644 1.80083 1.97766
      Frequencies
Times       40      42      44      46      48      50      52      54      56
  -250 0.92140 1.00612 1.04109 1.04633 1.08631 1.02421 1.05823 0.89348 0.93236
  -150 1.01749 0.92398 0.97085 1.00755 0.94002 0.89273 0.92768 1.05202 0.85903
  -50  1.06112 1.06989 0.98806 0.94611 0.97367 1.08305 1.01409 1.05450 1.20861
  50   0.97377 0.90307 0.87692 0.89330 1.03785 1.14399 1.05161 0.92653 1.01394
  150  0.83329 0.68198 0.87437 0.81292 0.90904 1.25114 0.96070 0.85831 1.24526
  250  0.90604 0.86999 1.05310 1.02942 1.05220 1.09621 0.98615 0.97221 1.08760
  350  1.12438 1.19501 1.29047 1.22139 1.16526 1.17358 1.22696 0.69923 0.88944
  450  1.16152 1.41047 1.28932 1.37170 1.65365 1.49197 1.38706 0.77247 1.31582
  550  1.33616 1.50256 1.43389 1.50587 1.61295 1.52609 1.23033 1.31706 1.22170
  650  1.50093 1.62024 1.58834 1.77130 1.72760 1.56067 1.29153 1.39640 1.63212
  750  1.55525 1.92276 1.75071 1.61984 1.71080 1.46694 0.98900 0.83133 1.13550
  850  1.58160 1.92525 1.50899 1.42767 1.26840 1.36988 1.15752 0.76993 0.66827
  950  1.69255 2.08983 1.35899 1.41878 1.32628 1.30389 1.03791 0.63316 0.99600
  1050 1.75175 1.77492 1.46303 1.15098 1.16857 1.34133 1.29891 1.00419 0.79412
  1150 2.01024 1.99582 1.48566 1.08338 1.14401 1.27784 1.14327 0.75617 1.12117
      Frequencies
Times       58      60      62      64      66      68      70      72      74
  -250 1.01260 1.13041 1.00406 0.94602 1.26899 0.89947 0.90753 0.87220 0.77538
  -150 0.87525 0.93196 1.01127 1.01854 1.01194 1.07726 0.97893 1.04516 1.12049
  -50  1.11215 0.93763 0.98467 1.03544 0.71907 1.02327 1.11354 1.08264 1.10413
  50   0.87375 1.00611 0.94642 0.99199 0.87480 1.11617 1.16293 1.13615 1.11818
  150  1.09422 0.97735 1.04228 1.17032 0.77248 1.02893 1.03251 0.75957 0.76105
  250  1.01593 1.17801 1.13569 1.17468 1.31517 1.10962 0.98370 0.70065 0.70717
  350  0.83566 0.87155 1.07942 0.97767 1.33175 1.12801 0.93203 0.70506 0.70226
  450  1.17986 1.19896 1.23635 1.22304 1.23737 1.22555 0.94871 0.76108 0.61230
  550  1.07109 1.24304 1.15503 1.22635 1.23302 1.01268 0.92859 0.71248 0.83349
  650  1.55966 1.53618 1.37856 1.48507 1.10527 1.02158 0.98999 0.81308 0.76557
  750  1.10277 1.47454 1.54963 1.34259 1.44791 1.48343 0.91163 0.63311 0.82637
  850  0.67452 0.92941 0.96990 0.79002 1.37983 1.05571 0.58501 0.24572 0.58652
  950  0.98789 1.03620 1.12217 1.09412 1.12430 1.06174 0.36813 0.20012 0.50060
  1050 0.76372 1.05136 0.93996 0.98790 0.99709 0.95060 0.82602 0.47519 0.67686
  1150 1.15762 1.17178 1.25625 1.23837 1.02327 1.03717 0.73488 0.67009 1.02389
      Frequencies
Times       76      78      80      82      84      86      88      90      92
  -250 0.86952 0.96094 0.84197 0.79224 0.74729 0.73907 0.77995 0.86496 0.99634
  -150 1.06169 1.03631 1.12390 1.10490 1.15988 1.14012 1.10135 1.04110 0.95584
  -50  1.06879 1.00275 1.03413 1.10286 1.09284 1.12081 1.11870 1.09393 1.04782
  50   0.85329 0.94569 0.91241 1.03793 0.98359 0.99208 0.98487 1.12483 1.02454
  150  0.59451 0.68505 0.77400 0.78300 0.63717 0.64692 0.78178 1.10547 1.13488
  250  0.59779 0.60323 0.72809 0.68206 0.62210 0.68840 0.87478 1.16698 1.17580
  350  0.69055 0.71044 0.70266 0.71482 0.69603 0.91498 1.07187 1.35380 1.40675
  450  0.69038 0.79171 0.82727 0.76175 0.80744 1.02723 1.15535 1.35949 1.45751
  550  0.77347 0.76381 0.77062 0.73463 0.80083 1.08217 1.12757 1.54859 1.66590
  650  0.80309 0.90780 0.90745 1.04933 0.86012 1.10846 1.13135 1.26452 1.28831
  750  0.94685 0.88344 0.82834 1.22685 0.99909 1.11859 1.11857 1.49348 1.10161
  850  0.80877 0.95685 1.09219 1.33151 1.35081 1.46075 1.20100 1.41446 1.19402
  950  0.78633 0.88265 1.07187 1.29430 1.27186 1.39963 1.39718 1.40933 1.26879
  1050 0.81923 0.96172 1.05593 1.30282 1.25305 1.38522 1.34018 1.48522 1.36235
  1150 1.07934 1.00762 1.11300 1.29922 1.08035 1.14187 1.31396 1.43724 1.48802
      Frequencies
Times       94      96      98    100     102     104     106     108     110
  -250 0.98466 0.94306 0.96639 1.0157 1.04988 1.01185 1.06079 1.08764 1.09731
  -150 0.97518 0.98245 0.99503 0.9804 1.02621 1.05123 0.98058 1.04022 1.02593
  -50  1.04016 1.07448 1.03857 1.0039 0.92391 0.93691 0.95862 0.87214 0.87676
  50   1.00700 1.11287 1.12752 1.0788 1.13960 1.23989 1.28710 1.07400 1.05636
  150  1.11486 1.20315 1.24396 1.2356 1.13629 1.21659 1.11766 1.09981 1.04534
  250  1.16284 1.20803 1.22577 1.2949 1.20995 1.26280 1.28779 1.23473 1.18629
  350  1.36556 1.13338 1.20171 1.2509 1.20466 1.01607 1.11373 1.07694 1.06146
  450  1.43686 1.14313 1.31256 1.2496 1.21658 1.07454 1.17129 1.09960 1.09961
  550  1.29548 1.19677 1.26401 1.1092 1.08100 1.12175 1.15673 1.05428 1.12198
  650  1.12677 1.10462 1.18910 1.2319 1.21558 1.29173 1.18423 1.17074 1.10817
  750  1.03798 0.94732 1.03356 1.0505 1.09193 1.07775 1.31738 1.21312 1.05290
  850  1.00688 0.98095 1.20930 1.2210 1.25134 1.22161 1.26190 0.92292 0.90570
  950  1.17474 1.04272 1.10675 1.0610 1.13132 1.06309 1.02242 1.10170 1.09517
  1050 1.36920 1.08649 1.04917 1.0860 1.18877 1.16214 1.17591 1.19571 1.21260
  1150 1.39034 1.23904 1.15416 1.1767 1.15533 1.15491 1.26583 1.15835 1.22313
      Frequencies
Times      112    114     116     118     120     122     124     126     128
  -250 1.08385 1.0201 0.98938 1.01118 0.99176 0.99931 1.00105 1.12078 1.10442
  -150 0.99319 1.0078 0.98672 0.94293 0.93933 0.99664 1.03847 1.06279 1.09759
  -50  0.92296 0.9721 1.02390 1.04589 1.06891 1.00404 0.96048 0.81644 0.79799
  50   1.02711 1.1203 1.19235 1.09973 1.04440 1.06016 0.99429 0.77105 0.89487
  150  1.02929 1.2567 1.16512 1.15074 1.10748 1.11710 0.93500 0.78654 0.90896
  250  1.03743 1.3079 1.15892 1.19915 1.20150 1.24968 0.99654 1.01309 1.18380
  350  0.99517 1.2329 1.16578 1.15995 1.09342 1.11545 0.96994 0.85461 0.89914
  450  1.11301 1.2856 1.16092 1.16089 1.05264 0.94073 0.96701 0.95546 0.96017
  550  1.11420 1.1977 1.15782 1.21780 1.04319 0.93683 0.97648 0.84669 0.80184
  650  0.95054 1.2067 1.42653 1.35334 1.20190 1.23508 1.27043 1.17048 1.03187
  750  0.94895 1.1727 1.33821 1.38333 1.38412 1.45071 1.42417 1.31887 1.42962
  850  0.90372 1.1769 1.29992 1.51085 1.39235 1.51875 1.41290 1.36533 1.42919
  950  0.91642 1.0912 1.14852 1.07352 1.24570 1.32162 1.35249 1.68948 1.69848
  1050 0.99398 1.0235 1.06109 1.12358 1.22199 1.34485 1.43229 1.52776 1.40316
  1150 1.13602 1.1381 1.18349 1.32595 1.29512 1.34094 1.46588 1.59800 1.52223
      Frequencies
Times      130     132     134     136     138     140     142     144     146
  -250 1.25308 1.28880 1.19045 1.18495 1.05110 1.02148 0.89750 0.94958 0.95675
  -150 0.93935 1.00281 1.00897 0.99091 1.06307 0.97581 1.08390 1.00076 1.04456
  -50  0.80757 0.70839 0.80058 0.82414 0.88582 1.00270 1.01860 1.04966 0.99869
  50   0.82023 0.61359 0.63525 0.65686 0.84853 0.98563 1.03676 1.04600 1.15363
  150  0.86561 0.72946 0.86709 0.96980 1.02901 1.17641 1.19288 1.08347 1.11559
  250  1.11519 0.85218 1.01359 1.01613 0.94061 1.11154 1.04108 1.02224 0.98415
  350  0.97033 1.02651 1.04781 1.24002 1.06906 1.01423 0.85426 0.80244 0.92766
  450  0.96597 1.10288 1.01551 1.03723 0.96915 0.98990 0.77252 0.70557 0.67317
  550  0.97993 1.05811 1.07933 1.27502 1.27578 1.09489 0.84820 0.78599 0.78056
  650  1.24959 1.20611 0.91131 1.40473 1.29558 1.10044 1.20759 1.21050 1.08371
  750  1.36347 1.21138 0.93438 1.30333 1.06169 0.95661 1.13234 1.07662 0.93046
  850  1.35300 1.18820 0.97129 1.12627 0.95580 1.01593 1.02638 0.87647 0.84880
  950  1.56593 1.44522 0.98167 0.94870 0.84393 0.71248 0.62418 0.65348 0.61556
  1050 1.42805 1.40994 1.09241 1.07583 0.97330 0.71674 0.67651 0.73162 0.74588
  1150 1.34383 1.42152 1.04742 1.07377 1.02854 0.94637 0.84777 0.79879 0.99758
      Frequencies
Times      148     150     152     154     156     158     160     162     164
  -250 1.10342 1.17328 1.19115 1.08873 0.92141 0.80400 0.74370 0.72455 0.73731
  -150 1.10342 1.11495 0.98599 0.89556 0.96513 0.98737 0.86950 0.94913 0.87796
  -50  0.79316 0.71177 0.82286 1.01571 1.11346 1.20863 1.38681 1.32632 1.38473
  50   0.76890 0.47444 0.62213 0.91064 1.13458 1.35512 1.60196 1.48693 1.41165
  150  0.87870 0.58252 0.66692 0.99780 1.09087 1.43246 1.52260 1.61221 1.39213
  250  0.90169 0.70777 0.78360 0.96294 0.96709 1.12566 1.14579 1.31433 1.05496
  350  0.97766 0.83701 0.89088 0.91488 0.80059 0.91668 1.01352 0.95846 0.86450
  450  0.68207 0.54935 0.57844 0.67270 0.78192 0.81732 0.98648 1.13106 0.87864
  550  0.61057 0.54020 0.65088 0.90027 0.91405 0.73947 0.90124 0.94247 0.64982
  650  1.04724 0.79126 0.84000 1.02466 1.06385 1.02732 1.30098 1.15305 1.01122
  750  1.06703 0.95025 1.14083 1.46943 1.24951 1.23988 1.18459 1.01177 0.99776
  850  0.92978 0.97141 1.24479 1.61643 1.42830 1.51287 1.62842 1.75083 1.28714
  950  0.79060 0.78326 1.05567 1.38603 1.26081 1.29468 1.38269 1.39430 1.17004
  1050 1.08172 0.89191 1.16682 1.36153 1.22004 1.33105 1.66428 1.62288 1.54019
  1150 1.14939 1.03660 0.89364 1.21029 1.12819 1.09339 1.33449 1.45161 1.09669
      Frequencies
Times      166     168     170     172     174     176     178     180     182
  -250 0.81300 1.04804 1.05831 0.93668 1.10166 1.04218 0.92975 0.98870 1.08931
  -150 0.97476 0.92409 0.99813 1.02082 1.05351 1.08235 1.18017 1.13108 0.98825
  -50  1.21224 1.02788 0.94357 1.04250 0.84483 0.87547 0.89008 0.88022 0.92244
  50   1.19680 0.85838 0.82433 0.74878 0.84434 0.65098 0.67419 0.77121 0.75298
  150  1.40193 0.79565 0.88564 0.66980 0.85796 0.70985 0.74117 0.69820 0.79703
  250  1.09534 0.62167 0.71690 0.65329 0.78257 0.66473 0.73499 0.81659 0.96597
  350  0.94020 0.51116 0.62410 0.57224 0.76457 0.67739 0.78858 0.94802 1.05821
  450  0.85565 0.42828 0.37268 0.55159 0.62010 0.60036 0.85195 0.79573 0.90638
  550  0.50788 0.33644 0.50317 0.66464 0.83607 0.87327 0.99158 0.82754 0.88461
  650  0.69904 0.51490 0.60497 0.56966 0.74900 0.80064 0.84010 0.82076 0.82553
  750  0.94682 0.66797 0.87157 0.67703 0.91487 0.93929 1.01065 0.85779 0.98825
  850  1.12475 0.69261 0.77371 0.66722 0.68382 0.67134 0.64327 0.68307 0.80014
  950  1.01887 0.73592 0.93738 0.93565 0.91196 0.89473 0.84989 0.69455 0.79807
  1050 1.16739 0.74264 0.76977 0.80195 0.83121 0.68674 0.71696 0.60640 0.69028
  1150 0.98211 0.81357 0.82827 0.66774 0.79084 0.67024 0.67883 0.68099 0.74884
      Frequencies
Times      184     186     188     190     192     194     196     198     200
  -250 0.90235 0.78416 0.76940 0.85678 0.85739 1.02705 0.97925 1.03221 1.00777
  -150 1.03596 1.05214 0.98281 1.00901 0.99703 0.97108 0.98477 1.04579 1.02973
  -50  1.06169 1.16370 1.24779 1.13421 1.14558 1.00187 1.03598 0.92200 0.96251
  50   0.97410 0.88802 1.12909 1.09395 1.09996 1.04272 1.13369 0.84932 0.95452
  150  0.82862 0.78416 0.84673 0.79335 0.76671 0.75616 0.76492 0.69438 0.80942
  250  1.06120 0.95469 1.02178 1.04707 0.82457 0.66269 0.61678 0.40047 0.42471
  350  1.13295 1.01817 1.04276 1.00294 0.75169 0.47966 0.34808 0.32859 0.53254
  450  1.00825 0.86750 0.91747 0.89318 0.81400 0.53899 0.29843 0.29745 0.60109
  550  0.92660 0.79698 0.89769 0.99687 0.89188 0.72705 0.79250 0.51708 0.80676
  650  0.86128 0.65273 0.88210 0.96433 1.05434 0.96157 1.01313 0.72872 0.76150
  750  0.90136 0.93354 1.03077 1.06141 1.10608 1.02257 0.85869 0.71115 0.82406
  850  0.88651 0.74697 0.90248 0.99963 0.97033 0.75448 0.60811 0.47874 0.69827
  950  0.90829 0.82455 1.04396 1.02831 0.90802 0.73601 0.51198 0.44121 0.59909
  1050 0.76082 0.56810 0.81496 0.77460 0.80955 0.72369 0.75074 0.54104 0.77548
  1150 0.79101 0.66683 0.72983 0.53301 0.62540 0.54291 0.51671 0.52746 0.67564
      Frequencies
Times      202     204     206     208     210     212     214     216     218
  -250 1.07953 1.14885 1.14288 1.28403 1.08368 1.16921 1.13086 1.07399 1.06013
  -150 1.00358 1.00659 1.08701 1.04185 1.06811 0.99882 0.90063 0.86886 0.85944
  -50  0.91689 0.84456 0.77011 0.67412 0.84821 0.83197 0.96852 1.05715 1.08043
  50   0.78721 0.74470 0.62273 0.58858 0.64874 0.64984 0.90456 1.19180 1.36568
  150  0.62816 0.59397 0.56205 0.50748 0.80540 1.02468 1.15349 1.24545 1.29916
  250  0.46338 0.57513 0.80864 0.89964 1.18293 1.51349 1.58739 1.64834 1.79863
  350  0.64822 0.91145 0.84524 1.04851 1.02627 1.40539 1.42308 1.34223 1.43897
  450  0.57443 0.82854 0.90689 0.76633 0.78886 0.90482 1.16825 1.29910 1.53706
  550  0.70124 0.81347 0.80767 0.63080 0.69739 0.91422 1.00886 1.14026 1.34651
  650  0.68333 0.71550 0.66511 0.48082 0.76258 0.75912 0.77961 0.88148 1.07592
  750  0.74279 1.02732 1.03789 0.96408 0.87837 0.97767 0.94490 1.01823 1.02856
  850  0.67473 1.03486 1.06967 0.99185 0.84334 0.87780 0.74911 0.83625 0.77150
  950  0.83235 1.17617 1.10820 1.18849 1.16347 1.03760 1.19973 1.17182 1.12665
  1050 0.81945 1.14225 1.15829 1.44512 1.50402 1.44182 1.21055 1.31067 1.19543
  1150 0.85098 1.14414 1.56381 1.71064 2.06740 2.03756 1.61297 1.27070 1.06351
      Frequencies
Times      220     222     224     226     228     230     232     234     236
  -250 1.15135 1.15926 1.18485 1.26242 1.12296 0.95944 0.93666 1.01646 0.96311
  -150 0.88296 0.89584 0.86471 0.95507 1.13809 1.06224 1.09380 1.01715 0.99271
  -50  0.96569 0.94489 0.95044 0.78251 0.73894 0.97832 0.96953 0.96639 1.04418
  50   1.23503 1.05844 1.06330 0.89461 1.03569 1.07378 1.05131 0.89477 0.93545
  150  1.22060 1.19741 1.32376 1.33296 1.25097 1.09372 0.98637 0.86000 0.84473
  250  1.43319 1.34457 1.38236 1.42365 1.42203 1.28045 1.09060 0.88364 1.02037
  350  1.34758 1.38272 1.47244 1.33673 1.11482 1.16086 0.94388 0.94066 1.05190
  450  1.51592 1.26736 1.32919 1.16291 0.96819 1.04336 0.92704 1.12771 1.33113
  550  1.28217 1.25918 1.48871 1.62266 1.42203 1.27940 0.95510 0.89477 1.12396
  650  1.09074 1.34729 1.54189 1.54709 1.36268 1.27730 0.90700 0.81967 1.04354
  750  1.12922 1.41542 1.71661 1.53449 1.44763 0.96468 0.81801 0.74944 1.02037
  850  0.86661 1.16653 1.29554 1.17676 0.84717 0.72235 0.79877 0.89407 1.15227
  950  0.91856 0.92128 1.23043 1.19062 0.84368 0.98147 0.82763 0.93510 1.18380
  1050 0.85988 0.80501 1.09695 1.15283 1.28821 1.51859 0.99519 0.93371 1.19795
  1150 0.64537 0.83862 1.14253 1.26872 1.46858 1.44200 1.04089 1.00672 1.15034
      Frequencies
Times      238     240
  -250 0.91249 1.03838
  -150 0.99058 1.03479
  -50  1.09693 0.92683
  50   0.98984 0.98920
  150  0.86192 0.68453
  250  0.89241 0.65454
  350  0.99579 0.87165
  450  1.27392 0.97481
  550  1.04041 0.84646
  650  1.04487 0.75170
  750  0.83515 0.49140
  850  1.10064 1.26150
  950  1.25310 1.13675
  1050 1.12519 1.15954
  1150 0.99579 0.97001

, , directions = 1, tasks = 63, files = data/PRR+2_zen_4:240:2_PN/data_905.2_1

      Frequencies
Times        4       6       8      10      12      14      16      18      20
  -250 1.06436 1.08960 1.02251 1.00896 1.02859 1.06493 1.08272 1.09162 1.10404
  -150 0.98545 0.99314 1.02214 1.00093 0.99931 1.00543 1.00713 1.00311 1.01923
  -50  0.95020 0.91726 0.95535 0.99011 0.97211 0.92964 0.91015 0.90528 0.87673
  50   0.98344 0.93477 0.99603 0.99034 0.97133 0.91561 0.88784 0.88778 0.84171
  150  1.13905 1.12091 1.02155 0.99951 0.91931 0.88709 0.86457 0.86203 0.84567
  250  1.32085 1.27328 0.98893 0.99200 0.93005 0.88356 0.85481 0.85244 0.84383
  350  1.43801 1.32690 0.93677 0.96747 0.91980 0.86073 0.83646 0.85183 0.84166
  450  1.39489 1.19719 0.93826 0.94511 0.90999 0.86337 0.83330 0.83535 0.85393
  550  1.27255 1.10726 0.99681 0.95881 0.90344 0.86621 0.83761 0.84084 0.88912
  650  1.18228 1.10023 0.99397 1.00449 0.95205 0.96876 0.93762 0.98197 1.09148
  750  1.10336 1.08997 1.03789 1.08016 1.06940 1.12479 1.14271 1.23150 1.35509
  850  1.03903 1.04546 1.11014 1.13741 1.18393 1.29725 1.30183 1.42967 1.58051
  950  0.97881 0.97370 1.14956 1.16448 1.20546 1.31848 1.31393 1.56631 1.66480
  1050 0.97048 0.98069 1.09550 1.11600 1.12367 1.19808 1.19940 1.29872 1.43405
  1150 0.97850 1.00979 1.02352 1.02771 1.01750 1.06952 1.08557 1.21446 1.31331
      Frequencies
Times       22      24      26      28      30      32      34      36      38
  -250 1.18928 1.18652 1.15094 1.16436 1.13145 1.15165 1.13808 1.07769 1.16168
  -150 0.99254 1.00099 0.96741 0.93057 0.96672 0.96202 0.96074 1.03664 1.02622
  -50  0.81818 0.81249 0.88165 0.90508 0.90183 0.88634 0.90118 0.88567 0.81210
  50   0.81207 0.80734 0.86376 0.90031 0.86250 0.85122 0.80937 0.79419 0.62750
  150  0.80372 0.81024 0.85733 0.88670 0.81050 0.83590 0.83853 0.79429 0.70921
  250  0.78620 0.78098 0.88929 0.91428 0.85865 0.89384 0.96127 0.95027 0.99194
  350  0.82270 0.82766 0.97643 1.01905 0.96692 0.96847 1.07631 1.06640 1.14870
  450  0.84069 0.86665 1.05183 1.17120 1.10024 1.12510 1.16727 1.09401 1.10989
  550  0.88462 1.00338 1.25738 1.39431 1.44274 1.43932 1.36304 1.33288 1.11705
  650  1.14712 1.22686 1.56363 1.68747 1.64318 1.69879 1.78836 1.53387 1.28940
  750  1.52912 1.78645 2.14050 2.02044 1.98953 1.76522 1.93163 1.67374 1.44936
  850  1.77305 1.90930 2.08326 2.10225 1.82323 1.71131 1.86725 1.77489 1.56505
  950  1.88750 2.05052 2.14969 2.10563 1.74524 1.64905 1.71170 1.64748 1.34500
  1050 1.62228 1.69133 1.99695 1.94275 1.77076 1.60080 1.47954 1.46253 1.33619
  1150 1.52728 1.81982 2.12719 2.09048 2.06706 2.06211 1.88950 1.65936 1.42523
      Frequencies
Times       40      42      44      46      48      50      52      54      56
  -250 1.14945 1.20326 1.09717 1.19192 1.11829 1.08764 1.08261 1.22211 1.13340
  -150 1.00331 1.01781 1.00285 0.99453 1.04068 1.01876 0.95431 1.09441 1.00249
  -50  0.84724 0.77893 0.89998 0.81355 0.84103 0.89360 0.96309 0.68348 0.86411
  50   0.71286 0.47859 0.70348 0.55726 0.67369 0.76300 0.84274 0.85799 0.78704
  150  0.87276 0.72440 0.87030 0.75420 0.76912 0.85208 1.05810 1.16600 1.29791
  250  1.04955 1.02500 1.22882 1.32766 1.09998 0.95213 1.12622 1.37393 1.61999
  350  1.21432 1.35993 1.43503 1.57144 1.37287 1.29610 1.15222 1.51757 1.63672
  450  1.25557 1.38449 1.45896 1.60257 1.45797 1.45777 1.19991 1.48805 1.83738
  550  1.19482 1.39599 1.36331 1.37632 1.32287 1.45020 1.30103 1.28758 2.00622
  650  1.17983 1.11939 1.28675 1.15025 1.45307 1.35346 1.52355 1.49005 2.28699
  750  1.31803 1.33995 1.48122 1.10208 1.22684 1.18290 1.28718 1.74833 2.00612
  850  1.34700 1.68297 1.83292 1.45153 1.47333 1.54793 1.71129 1.76568 2.10574
  950  1.44773 1.93552 1.77235 1.94030 1.65721 1.78778 2.09352 1.43472 1.63121
  1050 1.18916 1.72477 1.82558 1.97343 1.91841 1.97872 1.69610 1.08669 1.13985
  1150 1.34675 1.54346 1.82162 1.85904 1.82910 1.86838 1.80263 1.31447 1.15836
      Frequencies
Times       58      60      62      64      66      68      70      72      74
  -250 1.21442 1.19482 1.18906 1.21545 1.16053 1.15631 1.08021 1.10782 0.96424
  -150 0.99747 0.93184 0.86491 0.90594 0.77544 0.73005 1.06333 1.09960 1.09422
  -50  0.78811 0.87335 0.94603 0.87861 1.06403 1.11364 0.85646 0.79257 0.94154
  50   0.86606 0.93541 1.09939 0.98908 1.31521 1.45972 1.39881 1.19029 0.91999
  150  1.50002 1.36254 1.18131 1.10292 1.58744 1.56160 1.37422 1.58410 1.53640
  250  1.76232 1.70202 1.55369 1.61073 1.03047 1.73408 1.89245 1.63741 1.88026
  350  1.63632 1.87006 1.65940 1.81328 1.12798 2.06479 1.73468 1.69483 1.64002
  450  1.97362 1.85493 1.77024 1.92865 1.00832 1.96601 1.77433 1.53029 1.57749
  550  2.18625 1.99032 1.80435 1.79107 1.85671 1.55211 1.50540 1.21584 1.45742
  650  2.02995 2.01619 1.91231 1.78670 2.05481 1.54865 1.67738 1.74714 1.70641
  750  1.95139 2.25111 1.96122 1.96956 1.76000 1.70452 1.60369 1.55735 1.46280
  850  2.13763 1.83803 1.66027 1.59150 0.97681 1.21368 1.34638 1.38299 1.38940
  950  1.74326 1.64296 1.37255 1.13733 1.42746 1.42648 1.12702 1.04830 1.16532
  1050 1.24333 1.22213 1.29198 1.06621 1.37172 1.31680 1.30806 0.79638 0.95703
  1150 1.37858 1.06339 0.90094 0.92335 0.81839 1.04347 0.83949 0.71802 1.10144
      Frequencies
Times       76      78      80      82      84      86      88      90      92
  -250 0.98084 0.86636 0.98073 0.81956 0.91195 0.88083 1.00178 0.95021 0.95464
  -150 0.98138 1.02159 0.91880 1.01244 1.01388 0.89714 0.96448 1.09289 1.03316
  -50  1.03778 1.11206 1.10047 1.16799 1.07417 1.22204 1.03374 0.95690 1.01220
  50   1.24388 1.11803 1.15886 1.59612 1.39302 1.27745 1.18009 1.15668 1.04763
  150  1.34773 1.37529 1.32187 1.49626 1.59444 1.46983 1.24205 1.42822 1.18877
  250  1.73191 1.49601 1.53683 1.73211 1.61109 1.64542 1.26683 1.22645 1.47872
  350  1.57857 1.42779 1.39586 1.65145 1.80274 1.35409 1.19170 1.26191 1.25153
  450  1.42799 1.23058 1.22690 1.44237 1.32296 1.29519 0.97439 1.17619 1.12702
  550  1.32405 1.09854 1.22377 1.47105 1.09528 0.96664 0.98300 1.06840 0.78212
  650  1.43535 1.32930 1.30866 1.27890 1.16433 0.90173 0.83352 0.88229 0.89376
  750  1.41016 1.33166 1.46011 1.36879 1.20510 0.98327 0.87943 0.80027 0.94828
  850  1.59853 1.45742 1.43203 1.44825 1.19764 1.05404 0.94622 0.96886 0.88436
  950  1.35802 1.10035 1.38480 1.57908 1.43293 1.08634 1.15622 1.28213 1.17561
  1050 0.99991 1.08730 1.21551 1.31730 1.42862 1.11374 1.01822 1.43691 1.40771
  1150 1.10553 1.06553 1.21790 1.47081 1.27990 1.13210 1.18152 1.33595 1.43042
      Frequencies
Times       94      96      98     100     102     104     106     108     110
  -250 0.94340 0.95028 0.88576 0.74510 0.80963 0.79935 0.85691 1.00720 0.97473
  -150 1.01737 1.01317 0.91025 0.99901 0.98096 1.01031 1.07929 1.05924 1.00203
  -50  1.03923 1.03655 1.20400 1.25589 1.20940 1.19033 1.06380 0.93355 1.02325
  50   1.20612 1.54072 1.73077 1.61015 1.79887 1.61667 1.45007 1.17990 1.35580
  150  1.31981 1.59186 1.77832 1.65647 1.70286 1.57730 1.34928 1.20214 1.15170
  250  1.28580 1.68214 1.87585 1.81742 1.72951 1.78122 1.45215 1.14758 1.08525
  350  1.10822 1.36203 1.49431 1.48943 1.42261 1.53129 1.41955 1.13520 1.05663
  450  1.06097 1.30427 1.38030 1.35213 1.39099 1.33258 1.17869 1.06722 0.98229
  550  0.88911 1.10333 1.20457 1.22123 1.46251 1.52787 1.46486 1.25082 1.05334
  650  0.98300 1.13008 1.24739 1.17820 1.25790 1.43605 1.23255 1.07918 0.99874
  750  0.93648 1.07382 1.19197 1.32306 1.32610 1.51682 1.42441 1.33329 1.11930
  850  1.04045 1.07932 1.16404 1.04599 1.15842 1.07702 1.12899 1.12513 1.00203
  950  1.11041 1.29939 1.32502 1.06356 1.15627 1.35428 1.30952 1.29216 1.07160
  1050 1.16968 1.32990 1.45492 1.10544 1.05330 1.12504 1.18816 0.92726 0.84512
  1150 1.30888 1.54184 1.65558 1.26968 1.08955 1.07662 1.15557 0.95600 0.84792
      Frequencies
Times      112     114     116     118     120     122     124     126     128
  -250 1.02658 0.91969 0.93987 0.98323 0.99344 0.92374 0.94988 0.94129 1.11466
  -150 0.99345 0.96725 0.96798 0.92680 1.03161 1.00637 1.05921 1.06591 1.03357
  -50  0.97996 1.11306 1.09215 1.08997 0.97495 1.06989 0.99091 0.99280 0.85177
  50   1.12200 1.19750 1.04700 1.15302 0.93658 1.05838 1.10768 1.20385 0.93499
  150  1.20492 1.09996 0.92061 0.97402 0.84518 0.80925 0.85633 0.99136 1.09247
  250  1.14720 1.05944 1.05784 0.88996 1.01071 1.02837 1.11016 1.26436 1.50089
  350  1.08669 0.96312 0.93301 0.78889 1.09188 1.03638 1.14577 1.35152 1.30628
  450  0.95398 1.02523 1.13465 1.08997 1.28514 1.43865 1.30154 1.36341 1.38225
  550  1.17140 1.37243 1.25860 1.09516 1.33818 1.33896 1.27720 1.18476 1.38395
  650  1.18330 1.25233 1.08374 1.05549 1.28876 1.32518 1.21070 1.50999 1.43559
  750  1.26067 1.24723 1.14173 1.04038 1.23130 1.21953 1.03419 1.06051 1.08564
  850  1.17497 1.22661 1.04899 0.99103 1.06857 1.06742 0.95800 0.97047 0.92389
  950  1.13807 1.02062 0.98569 0.74237 1.02176 0.86886 0.82815 0.75869 0.57052
  1050 0.85935 0.63582 0.56403 0.55488 0.82046 0.88756 0.82500 0.75941 0.74337
  1150 0.66177 0.45968 0.31391 0.21861 0.51872 0.61685 0.62888 0.52566 0.64777
      Frequencies
Times      130     132     134     136       138     140       142       144
  -250 1.22370 1.26756 1.08215 0.98353 0.8348706 0.75573  0.878332  0.825748
  -150 0.92742 0.83146 0.90221 0.95316 0.9789752 1.14668  1.165924  1.158411
  -50  0.84888 0.90098 1.01564 1.06331 1.1861543 1.09760  0.955744  1.015841
  50   1.11505 1.20225 1.06139 1.36441 1.3721551 1.22692  0.916822  0.704655
  150  1.38645 1.54986 1.14829 1.34588 1.1539264 0.74335  0.728697  0.711052
  250  1.42616 1.75053 1.50817 1.50184 1.1907583 1.03229  1.050455  1.102663
  350  1.60942 1.76527 1.16097 1.09110 1.1921395 0.89572  0.941472  0.909828
  450  1.68927 1.57145 1.05139 1.05353 1.3067786 0.98022  1.008505  1.035033
  550  1.46630 1.22068 1.14136 1.09831 0.8919599 0.80054  0.646528  0.645251
  650  1.25380 0.71980 0.80455 0.35405 0.7404889 0.68530  0.500353  0.317157
  750  0.92088 0.64291 0.80109 0.54500 0.5761268 0.52525  0.371477  0.176415
  850  0.51596 0.41433 0.52003 0.17030 0.1626893 0.27002  0.056639 -0.180924
  950  0.21706 0.11991 0.35316 0.02052 0.0066144 0.20430 -0.067480 -0.149851
  1050 0.66213 0.59551 0.48350 0.40037 0.2073480 0.28624  0.268549  0.064004
  1150 0.74285 0.57971 0.71842 0.73338 0.5033839 0.39337  0.328663  0.192865
      Frequencies
Times       146     148     150     152     154     156     158     160     162
  -250 0.938848 0.89190 1.05185 0.90102 0.99764 0.96988 0.98481 1.01372 1.09841
  -150 1.007644 0.97617 1.14907 1.03816 0.94111 0.83628 0.85932 0.81032 0.95779
  -50  1.053508 1.13194 0.79908 1.06083 1.06125 1.19385 1.15588 1.17596 0.94380
  50   1.173201 0.76294 1.14678 1.38267 1.27563 1.32253 1.22092 1.16773 1.32166
  150  0.818036 0.79741 1.35152 1.30857 1.37740 1.25328 1.12361 1.29530 1.38763
  250  1.264929 1.10512 1.26116 1.46119 1.40378 1.38147 1.38790 1.39406 1.56290
  350  1.250946 1.29473 1.31320 1.17530 1.05136 0.93500 0.99863 1.08779 1.17305
  450  1.246472 0.94744 1.06386 1.19189 1.05701 1.02292 1.07751 1.39465 1.21570
  550  1.103287 1.17216 1.35895 1.33345 1.10083 1.01604 0.94281 0.97374 1.11440
  650  0.852714 0.71506 1.22113 1.17861 1.18281 1.14817 1.05395 0.80562 1.02977
  750  0.684360 0.93531 1.17824 1.23557 1.12344 1.13491 1.04627 0.84618 1.06509
  850  0.217891 0.45459 0.89401 0.98396 0.94912 0.82449 0.79786 0.74683 1.09308
  950  0.092045 0.31988 0.89801 1.00055 1.07114 0.89473 0.95202 0.84324 1.20970
  1050 0.167552 0.13730 0.80880 0.86784 0.95477 1.01703 1.04319 0.85441 1.22303
  1150 0.217891 0.19667 0.88200 0.94691 0.89587 1.13933 1.25166 1.00020 0.99911
      Frequencies
Times      164     166     168     170     172     174     176     178     180
  -250 1.06977 1.02843 1.01070 0.93982 0.84359 0.81159 0.74066 0.71060 0.83415
  -150 0.81201 0.99755 0.97038 0.92801 0.91225 0.96968 0.91618 0.96823 0.97705
  -50  1.11822 0.97402 1.01892 1.13218 1.24416 1.21873 1.34315 1.32117 1.18880
  50   1.33291 1.20268 1.28101 1.38528 1.38715 1.20317 1.39762 1.46235 1.28320
  150  1.31070 1.15342 1.28101 1.19798 1.31798 1.21630 1.38112 1.44947 1.28372
  250  1.53952 1.44752 1.12345 1.19461 1.23900 1.19052 1.44934 1.37888 1.23418
  350  1.14178 1.13504 0.64482 0.80033 0.88850 0.86899 0.96845 0.93989 0.93324
  450  1.12495 0.94461 0.86510 0.76771 0.72332 0.69582 0.69004 0.73482 0.81746
  550  1.16668 1.27768 1.07044 0.79414 0.62834 0.60972 0.64273 0.72400 0.77469
  650  1.25013 1.42325 1.25935 1.14792 0.99071 0.74398 0.76047 0.69514 0.82685
  750  1.58797 1.42399 1.52518 1.30879 1.10427 0.76781 0.73351 0.54572 0.63700
  850  1.39684 1.46222 1.51696 1.27448 0.94683 0.73425 0.61026 0.52923 0.67142
  950  1.22321 1.11666 1.20186 0.86389 0.70215 0.54795 0.38743 0.49574 0.61092
  1050 1.36117 1.38502 1.13988 0.83576 0.77081 0.51195 0.37257 0.45040 0.58589
  1150 1.23667 1.22989 1.04281 0.77671 0.62421 0.39180 0.32745 0.40351 0.46124
      Frequencies
Times      182     184     186     188     190     192     194     196     198
  -250 0.78218 0.71727 0.71107 0.77499 0.89392 0.93231 1.03657 1.27474 1.23853
  -150 1.10865 1.04536 1.10600 1.13888 0.99596 1.01576 0.96101 0.94379 0.80646
  -50  1.10917 1.23736 1.18293 1.08613 1.11013 1.05192 1.00243 0.78147 0.95501
  50   1.33822 1.57337 1.38360 1.21741 1.35502 1.56543 1.09478 1.39294 1.59953
  150  1.24805 1.46945 1.65031 1.60948 1.87128 1.89088 1.30746 1.64037 1.79839
  250  1.17965 1.44025 1.48234 1.47159 1.66941 1.70228 1.41884 1.57181 1.57077
  350  0.97495 1.15077 1.36950 1.26237 1.53097 1.22828 1.07854 1.05647 1.29124
  450  0.87131 0.93501 0.88545 0.99321 0.95735 0.81771 0.64757 0.90360 1.14269
  550  0.85991 0.89245 0.83224 0.74682 0.78967 0.78488 0.74832 0.94773 1.01571
  650  0.88271 0.98202 0.90148 0.86252 0.82111 0.60574 0.52724 0.60023 0.66669
  750  0.76767 0.76379 0.62323 0.52741 0.61152 0.53954 0.41530 0.38117 0.49818
  850  0.76145 0.80635 0.66298 0.56278 0.53264 0.54121 0.46679 0.46233 0.47821
  950  0.61998 0.61385 0.43923 0.40691 0.48797 0.54788 0.67612 0.69242 0.89910
  1050 0.52618 0.56585 0.37640 0.39312 0.43447 0.59072 0.65765 0.82953 1.04845
  1150 0.39662 0.49607 0.34883 0.43509 0.67384 0.72591 0.71810 0.95719 0.95820
      Frequencies
Times      200     202     204     206     208     210     212     214     216
  -250 1.18459 0.99069 1.01162 0.90432 0.97186 0.84594 0.88367 0.91866 0.84572
  -150 0.76128 0.83808 0.86843 0.83015 0.82965 0.82259 0.63926 0.81634 0.87727
  -50  1.05413 1.17123 1.11996 1.26553 1.19849 1.33147 1.47707 1.26500 1.27701
  50   1.49143 1.28157 1.40257 1.44758 1.33514 1.19817 1.61690 1.43521 1.18128
  150  1.51272 1.44420 1.68802 1.81265 1.63398 1.69149 2.15389 1.81991 1.25597
  250  1.36030 1.48647 1.84911 1.92535 1.64953 1.34802 1.56402 1.23154 1.02139
  350  1.13733 1.31237 1.64469 1.69899 1.54844 1.32466 1.33254 0.99442 0.81206
  450  1.05413 1.21279 1.49867 1.32333 1.17294 0.90432 0.81904 0.69926 0.59957
  550  1.18459 1.24718 1.39221 1.04302 1.03407 0.82551 0.85077 0.57725 0.61745
  650  0.85978 0.97206 1.08887 1.00738 1.18294 1.20595 1.27496 1.01607 0.89411
  750  0.60753 0.90471 0.98241 0.90336 1.33625 1.31785 1.07638 0.98262 0.89831
  850  0.63947 0.93910 0.88444 0.90336 1.46623 1.50467 1.48999 1.40176 1.11711
  950  0.95896 1.07379 0.95509 0.96693 1.13294 1.08238 1.13278 1.22958 0.95301
  1050 1.02019 0.98495 1.06532 0.98523 1.12628 1.00259 1.09635 1.10265 0.81521
  1150 0.98025 0.94412 0.90234 0.78584 0.98630 0.88194 0.94477 0.99639 0.71317
      Frequencies
Times      218     220     222     224     226     228     230     232     234
  -250 0.86545 0.86501 0.95398 0.88714 0.98405 1.00000 1.03777 0.99492 1.13745
  -150 0.90153 0.94966 1.08024 1.07380 1.03191 0.94531 0.92027 0.85943 0.88434
  -50  1.23301 1.18533 0.96579 1.03907 0.98405 1.05469 1.04196 1.14565 0.97821
  50   1.21159 1.17860 0.94762 0.93814 1.14150 1.30838 1.30633 1.26992 1.07904
  150  1.27586 1.10453 0.84861 0.96419 1.40475 1.44686 1.61160 1.40140 1.26401
  250  0.96805 0.96697 0.84134 1.00543 1.37200 1.61443 1.58013 1.32844 1.29112
  350  0.65123 0.85731 1.00757 1.14108 1.31658 1.46082 1.43956 1.22582 1.19864
  450  0.62756 0.69955 0.84043 1.16170 1.25108 1.29441 1.29793 1.19696 1.04010
  550  0.61854 0.76689 0.76141 1.04992 0.92736 1.00233 0.90349 1.02058 0.85861
  650  0.68167 0.51967 0.61607 0.63428 0.76487 0.84756 0.86152 0.87146 0.77656
  750  0.36373 0.56681 0.71690 0.64622 0.72709 0.83359 0.80278 0.91234 0.95874
  850  0.56667 0.72072 0.75596 0.65164 0.71827 1.00465 0.86047 0.95965 1.05401
  950  0.56329 0.79671 0.71326 0.58761 0.62254 0.67417 0.65066 0.92758 1.03315
  1050 0.63658 0.76785 0.74506 0.59521 0.56082 0.79752 0.64332 0.81774 0.88434
  1150 0.48549 0.69378 0.88131 0.80140 0.80644 0.91971 0.81432 0.72714 0.83636
      Frequencies
Times      236     238     240
  -250 1.11667 1.06941 1.03479
  -150 0.93845 0.96678 0.97961
  -50  0.94488 0.96381 0.98561
  50   1.12632 1.18542 1.21112
  150  1.21704 1.26425 1.23391
  250  1.19645 1.23525 1.33467
  350  1.06391 1.03594 1.07917
  450  0.96804 0.93778 0.87405
  550  0.85288 0.86639 0.85006
  650  0.74479 0.69980 0.89204
  750  0.84902 0.93332 1.05998
  850  1.00858 0.97942 1.03119
  950  0.99893 1.00620 0.88365
  1050 0.84323 0.83441 0.81647
  1150 0.87347 0.97273 1.00240

, , directions = 2, tasks = 63, files = data/PRR+2_zen_4:240:2_PN/data_905.2_1

      Frequencies
Times        4       6       8      10      12      14      16      18      20
  -250 1.04909 1.05785 1.11414 1.05576 1.06854 1.06524 1.05558 1.08420 1.08013
  -150 0.98154 0.97961 0.96718 0.98973 0.99004 1.00065 1.02807 1.03960 1.03423
  -50  0.96937 0.96254 0.91868 0.95452 0.94143 0.93412 0.91635 0.87620 0.88564
  50   0.95608 0.96385 0.91593 0.95022 0.94853 0.92874 0.91227 0.85240 0.85544
  150  0.95037 0.95336 0.91579 0.94137 0.91753 0.91219 0.90135 0.81452 0.81595
  250  0.94757 0.96274 1.01785 0.96162 0.93904 0.93332 0.92896 0.87271 0.87688
  350  0.99838 1.02990 1.10408 1.09390 1.06725 1.05661 1.03470 0.96562 0.94381
  450  1.06491 1.13591 1.21136 1.17863 1.13781 1.13867 1.11063 1.01370 1.03431
  550  1.12411 1.19527 1.31741 1.26309 1.23998 1.27015 1.21794 1.15126 1.17847
  650  1.08622 1.19227 1.41880 1.51874 1.37732 1.52696 1.44004 1.34793 1.31892
  750  1.03227 1.14722 1.47867 1.61926 1.53567 1.68872 1.66322 1.63921 1.59528
  850  0.99415 1.11350 1.45951 1.63605 1.58349 1.62731 1.67580 1.60095 1.59796
  950  0.99507 1.11346 1.51877 1.62839 1.70615 1.73617 1.69113 1.68853 1.52287
  1050 0.98939 1.06846 1.28516 1.47038 1.52857 1.65546 1.58700 1.63126 1.58970
  1150 0.98193 1.09170 1.37777 1.57586 1.72804 1.76168 1.63077 1.57493 1.59622
      Frequencies
Times       22      24      26      28      30      32      34      36      38
  -250 1.11649 1.18052 1.19617 1.11178 1.05476 1.04651 1.10859 1.08088 1.09819
  -150 1.02085 0.99023 0.99785 0.93650 1.01501 1.02869 1.00168 1.08482 1.11046
  -50  0.86266 0.82925 0.80598 0.95171 0.93023 0.92480 0.88973 0.83430 0.79135
  50   0.77934 0.76164 0.68322 0.81058 0.87203 0.87057 0.84339 0.69879 0.73157
  150  0.75526 0.73271 0.66824 0.81547 0.91353 0.85071 0.84657 0.62944 0.64625
  250  0.81281 0.77664 0.71113 0.82769 0.92450 0.90629 0.94690 0.72775 0.73569
  350  0.89404 0.87170 0.84009 1.01437 1.04627 1.04449 1.09070 0.80731 0.74765
  450  0.99955 0.95476 0.91502 1.08438 1.14400 1.14855 1.28511 0.89441 0.65370
  550  1.17419 1.15799 1.01066 1.17818 1.19143 1.19583 1.29465 1.01289 0.87712
  650  1.27655 1.34945 1.01317 1.11131 1.13809 1.17735 1.18478 1.08995 0.99880
  750  1.50112 1.56464 1.06056 1.09107 1.17744 1.14429 1.22969 1.20912 1.35576
  850  1.59017 1.48131 1.15883 1.10475 1.24485 1.23681 1.35012 1.36279 1.35674
  950  1.57446 1.38745 1.03431 1.06756 1.23178 1.10726 1.16709 1.18711 1.04521
  1050 1.47781 1.23629 1.06827 1.04782 1.17428 1.11683 1.18514 1.10761 1.09309
  1150 1.42795 1.15567 0.92255 1.09936 1.10611 1.09899 1.26441 1.12091 1.33152
      Frequencies
Times       40      42      44      46      48      50      52      54      56
  -250 1.01961 0.97884 1.06154 0.84586 0.85072 0.94728 0.95964 0.67238 1.10951
  -150 1.09434 1.12743 1.07403 1.09501 0.96955 1.00932 0.93024 0.96038 1.11326
  -50  0.88605 0.89374 0.86443 1.05913 1.17973 1.04340 1.11012 1.36724 0.77722
  50   0.89420 0.78361 0.95611 0.87503 1.14150 1.13968 1.12044 1.39772 0.65348
  150  0.89693 0.70165 0.83837 0.88121 1.26334 1.18708 1.27323 1.16666 0.54618
  250  0.76820 0.62847 0.76008 0.81513 1.10348 1.46540 1.45751 0.54697 0.91762
  350  0.69575 0.54431 0.68843 0.74181 0.80699 1.05736 1.18201 0.82126 1.03307
  450  0.63776 0.51729 0.65006 0.58862 0.79516 1.08994 0.87961 0.95845 0.75474
  550  0.88444 0.69869 0.75928 0.62923 0.81583 1.00284 1.07115 1.08089 0.82253
  650  0.95901 0.79771 0.76425 0.64243 0.80315 0.99247 0.92939 0.81226 1.10431
  750  1.06045 0.76976 0.93868 0.93396 1.07955 1.19732 1.18733 1.34437 1.65864
  850  1.19177 1.01232 1.10426 1.12108 1.42777 1.40633 1.21430 1.40042 1.59456
  950  1.07505 0.92835 0.94100 0.89049 1.20942 1.33083 1.26241 1.04904 1.30827
  1050 1.07733 0.83310 0.69155 0.68778 0.90050 1.23172 1.45110 1.16772 1.13186
  1150 1.05156 0.87836 0.60362 0.50500 0.69549 0.94879 0.77965 1.04954 0.41227
      Frequencies
Times       58      60      62      64       66      68      70      72      74
  -250 1.08948 1.10039 1.25346 1.12196 1.507449 1.36601 1.05752 1.02869 0.99022
  -150 1.12361 1.13468 1.17593 1.12640 0.812488 0.97573 0.89354 0.90584 0.92181
  -50  0.78691 0.76493 0.57061 0.75164 0.680063 0.65826 1.04894 1.06547 1.08797
  50   0.61305 0.45616 0.44224 0.58233 0.446036 0.96146 1.20386 1.30336 1.29559
  150  0.42562 0.61410 0.73260 0.66273 0.678445 1.27296 0.99126 0.99081 1.07027
  250  0.55910 0.27698 0.48251 0.34032 1.231414 0.58787 0.79020 0.99903 1.08893
  350  0.74225 0.96960 0.93661 0.79059 1.404947 0.75705 0.84912 0.76345 0.87380
  450  0.49001 0.51339 0.59716 0.66864 0.510594 0.76219 0.85570 0.75804 0.93759
  550  0.86945 0.79107 0.69865 0.88889 0.048509 0.96491 0.85341 0.82217 0.98541
  650  1.10597 1.08803 1.00190 1.04670 0.803676 0.86076 0.63481 0.68759 0.87496
  750  1.51086 1.45218 1.40560 1.31592 1.328988 0.54190 0.65683 0.58999 0.85783
  850  1.35401 1.72577 1.57056 1.47287 1.655483 0.76440 0.37874 0.44700 0.75922
  950  1.00922 1.12289 1.10486 0.96518 0.896863 0.52277 0.54109 0.51904 0.72958
  1050 0.96424 0.77788 0.89389 0.75772 0.796951 0.76014 0.59991 0.54860 0.71342
  1150 0.27885 0.49011 0.47316 0.55857 0.714662 0.78750 0.58314 0.55782 0.63280
      Frequencies
Times       76      78      80      82      84      86      88      90      92
  -250 0.97473 0.98323 1.08627 1.12226 1.16165 1.12524 1.05500 0.94456 1.05852
  -150 0.98049 0.98425 0.95488 0.89938 0.98162 1.03008 1.11644 1.13067 1.06835
  -50  1.04479 1.03251 0.95885 0.97836 0.85673 0.84468 0.82856 0.92477 0.87313
  50   1.12717 1.12550 0.89220 0.88750 0.86778 0.93303 0.95678 1.01505 0.86185
  150  1.00044 1.14923 1.00658 0.84513 0.97258 1.03942 1.17552 1.15245 1.10653
  250  1.02324 1.18555 1.04754 0.93095 1.12992 1.09120 1.21231 1.05363 0.97363
  350  0.96674 1.02953 0.98717 0.83589 1.01550 1.02929 1.09596 1.01163 0.96308
  450  1.02900 0.87500 0.85091 0.67493 0.79528 0.74239 0.83626 0.79619 0.87182
  550  1.19608 1.06215 0.93176 0.80000 0.69809 0.53561 0.77952 0.79007 0.78318
  650  0.93579 1.02670 1.02838 0.81560 0.64469 0.68587 0.71260 0.76016 0.78867
  750  0.78006 0.93340 0.93597 0.94295 0.77949 0.81491 0.93930 0.92178 1.13097
  850  0.83310 0.86541 0.86107 0.78884 0.66622 0.75221 0.96578 0.82040 1.19113
  950  0.82512 0.80497 0.79468 0.71382 0.79571 0.81475 1.00700 0.97802 1.05548
  1050 0.81873 0.83012 0.75925 0.63893 0.68991 0.68381 0.95522 0.95368 0.92707
  1150 0.72082 0.80387 0.77701 0.65561 0.93497 0.77010 0.92848 0.93573 0.84825
      Frequencies
Times       94      96      98     100     102     104     106     108     110
  -250 1.08021 1.11099 1.19994 1.23842 1.13905 1.27545 1.19764 0.98916 1.02604
  -150 1.06381 1.03097 0.95804 0.96825 1.00066 0.84288 0.90615 0.98853 0.96831
  -50  0.85599 0.85804 0.84203 0.79333 0.86029 0.88166 0.89621 1.02231 1.00565
  50   0.76100 0.74688 0.82756 0.73552 0.84440 0.85876 0.81253 0.92642 0.90696
  150  0.94939 0.86254 0.84632 0.81337 0.99404 0.90135 0.84767 0.91991 0.79529
  250  0.96117 0.94006 0.95259 1.11146 1.21006 1.03154 0.91563 0.84437 0.73707
  350  1.03454 1.03484 1.11329 1.14021 1.41632 1.30077 1.02473 0.76506 0.73378
  450  0.95741 1.06435 1.00945 1.06893 1.36120 1.15973 1.13338 0.90292 0.77210
  550  0.81809 0.91568 0.94558 0.97482 1.11174 1.06048 1.04785 0.97468 0.85187
  650  0.93008 0.96470 1.03180 0.95363 0.91078 0.77980 0.82085 0.91970 0.82325
  750  1.09770 1.05398 1.02879 1.04215 0.76924 0.45512 0.56242 0.72624 0.78295
  850  1.06490 1.03722 1.02492 1.15302 0.92236 0.70887 0.59131 0.52102 0.59793
  950  0.99239 0.97370 1.07448 1.02836 0.96789 0.80672 0.65904 0.46562 0.45977
  1050 0.79866 0.78451 0.96892 0.94098 1.08475 1.06048 0.98220 0.63832 0.57654
  1150 0.65776 0.70411 0.69508 0.75063 0.91442 0.84088 0.73995 0.63097 0.57309
      Frequencies
Times      112     114     116     118     120     122     124     126     128
  -250 1.05799 1.06146 0.94924 1.03149 0.95232 0.96341 1.05831 1.02713 1.05662
  -150 0.88937 0.85839 1.00723 0.88343 0.94690 1.00432 0.99992 0.93169 0.89829
  -50  1.05264 1.08015 1.04353 1.08509 1.10078 1.03227 0.94177 1.04118 1.04510
  50   0.94055 0.89260 0.96296 1.19962 1.14980 1.22857 1.06913 1.08620 1.04552
  150  0.83839 0.93700 1.02472 1.00197 1.12549 1.02939 0.95800 0.98463 1.20343
  250  0.65033 0.78051 0.92556 0.89948 1.12228 1.10113 0.99519 0.94970 1.18124
  350  0.49599 0.55632 0.83923 0.72403 0.79924 0.94717 0.91719 0.78186 1.11679
  450  0.50492 0.46194 0.72790 0.58612 0.79683 0.85426 0.87977 0.75629 0.90767
  550  0.71282 0.49955 0.60417 0.49757 0.75705 0.84707 0.83672 0.80491 1.02162
  650  0.80109 0.88314 0.84410 0.63028 0.76991 0.78972 0.78555 0.85029 1.30927
  750  0.82867 0.93700 0.99572 0.68412 0.78698 0.78109 0.58559 0.69902 1.12832
  850  0.65866 0.74799 0.79629 0.70301 0.77392 0.70113 0.59033 0.67309 0.97724
  950  0.52158 0.34791 0.60572 0.50300 0.67870 0.63658 0.64713 0.60250 0.91109
  1050 0.46544 0.45321 0.66681 0.58022 0.74660 0.79301 0.72648 0.76277 1.01010
  1150 0.50531 0.49154 0.69160 0.55944 0.77312 0.76546 0.71544 0.67813 0.95718
      Frequencies
Times      130     132     134     136     138     140     142     144     146
  -250 1.11912 1.16292 1.08254 1.13314 1.18631 1.10272 1.15410 1.23320 1.16612
  -150 0.99564 0.91749 0.82647 0.83976 0.89211 0.97169 0.98847 0.93892 0.83780
  -50  0.88524 0.91959 1.09100 1.02711 0.92158 0.92559 0.85743 0.82788 0.99608
  50   0.94066 0.95435 1.16328 1.29269 1.13060 1.13772 1.15540 1.08149 1.18290
  150  1.11170 1.16713 1.12137 1.02608 1.09791 1.19235 1.12297 1.23411 1.34286
  250  1.02313 0.82953 1.11983 1.04718 0.99800 1.00327 1.14632 0.89734 1.07998
  350  1.00305 0.80056 1.13444 1.10483 0.83318 0.91748 0.95257 0.77442 0.76565
  450  0.82939 0.79898 1.11445 0.98645 0.99570 1.15009 1.09313 0.95309 1.02461
  550  1.13090 1.00597 1.06831 1.07189 1.17019 1.40447 1.27822 1.12216 1.01734
  650  1.20202 1.31724 1.17520 1.17328 0.92434 1.12363 1.07193 1.06367 1.27518
  750  1.23824 1.28195 1.37437 1.12130 0.96301 1.09503 1.12816 0.83656 0.97763
  850  1.01702 0.86745 1.16443 1.15527 1.00353 1.21838 1.35650 1.20898 1.14766
  950  0.91011 0.58936 0.95412 1.17122 1.35527 1.52440 1.49921 1.42466 1.11242
  1050 0.82154 0.62254 0.80301 0.98799 1.29726 1.53464 1.55414 1.50966 1.36859
  1150 0.75696 0.50404 0.69612 0.61380 0.77011 1.20174 1.31498 1.19664 1.07774
      Frequencies
Times      148     150     152     154     156     158     160     162     164
  -250 1.16918 1.18510 0.99724 0.96231 0.86902 0.77873 0.65728 0.76053 0.79967
  -150 0.87679 0.86141 0.98452 0.94864 0.98494 1.09936 1.12463 1.12506 1.03118
  -50  0.95403 0.95349 1.01825 1.08905 1.14604 1.12190 1.21809 1.11440 1.16915
  50   1.06129 0.98380 1.13493 1.17433 1.08366 0.94417 0.93005 1.00711 0.89928
  150  1.36836 1.21770 1.47336 1.26903 1.11706 0.99846 0.76074 0.94846 0.82255
  250  1.18897 1.35209 1.38543 1.26526 1.10184 0.88885 0.57792 0.69389 0.79900
  350  1.06129 1.17881 1.23778 1.15737 1.06303 0.81151 0.50444 0.83117 0.84409
  450  1.16790 0.93690 0.84351 0.85535 0.81205 0.50471 0.49327 0.41600 0.51163
  550  0.86402 0.79851 0.78599 0.86760 0.74230 0.67732 0.54030 0.52796 0.27003
  650  1.28792 1.04956 1.02212 0.94582 0.83513 0.77310 0.68961 0.52729 0.43962
  750  1.20557 1.11076 1.28866 1.35667 1.14948 0.97439 0.91123 0.78786 0.79967
  850  1.18003 1.44760 1.50432 1.32321 1.28504 1.12395 0.94768 1.08841 1.21222
  950  0.85380 1.28346 1.52478 1.46456 1.46088 1.16953 0.93240 1.15239 1.15097
  1050 0.93488 1.12048 1.32184 1.38870 1.33318 1.19258 0.98766 1.18371 0.93091
  1150 0.91190 1.02669 1.15207 1.21108 1.13376 1.07068 0.80189 0.77120 0.45914
      Frequencies
Times      166     168     170     172     174     176     178     180     182
  -250 0.92599 0.98581 1.10424 1.06126 1.05529 1.12215 1.01941 0.99218 0.91691
  -150 1.00245 0.96789 1.00581 1.03751 1.01443 1.08088 1.05238 1.05268 1.01952
  -50  1.07156 1.04630 0.88995 0.90123 0.93028 0.79697 0.92821 0.95515 1.06357
  50   1.19435 1.06870 0.91694 0.66894 0.67685 0.45914 0.56290 0.58746 0.68734
  150  1.06201 0.98208 0.93494 0.75257 0.79651 0.65556 0.64843 0.73714 0.71895
  250  0.97231 1.17323 1.20717 1.06539 0.97406 0.78707 0.72005 0.65056 0.68838
  350  1.17229 1.06347 1.17117 1.27599 1.09323 0.91252 0.75302 0.49983 0.48990
  450  0.97892 1.17846 1.12786 1.14333 0.99449 0.74745 0.60927 0.59684 0.61946
  550  0.73335 0.72522 0.76565 0.81296 0.90742 0.74580 0.64637 0.55043 0.76456
  650  0.58410 0.42728 0.53054 0.63746 0.65885 0.53012 0.63245 0.76478 0.95215
  750  1.02892 0.79093 0.72515 0.93427 0.83737 0.67482 0.71799 0.83623 0.75471
  850  1.43477 1.33601 1.24992 0.87904 0.73230 0.62090 0.66131 0.71889 0.82933
  950  1.30243 1.26806 1.19761 0.80367 0.82326 0.75845 0.71129 0.62344 0.76870
  1050 1.06421 1.15606 0.89838 0.67204 0.47206 0.30563 0.37586 0.66256 0.75886
  1150 0.65909 0.58558 0.60141 0.64210 0.54114 0.37660 0.40162 0.60206 0.64226
      Frequencies
Times      184     186     188     190     192     194     196     198     200
  -250 0.88354 0.77005 0.82995 0.73727 0.71404 0.81418 0.72027 0.72180 0.76216
  -150 1.05872 1.00534 0.94565 1.06876 0.94548 0.88526 1.10638 1.29124 1.13556
  -50  1.05773 1.22461 1.22441 1.19397 1.34048 1.30056 1.17336 0.98696 1.10228
  50   0.80734 1.05856 1.01699 1.01747 1.21864 1.30336 1.19542 0.97498 1.01309
  150  0.71628 0.85596 0.88450 0.95735 1.04006 1.07892 0.98660 1.07241 1.00910
  250  0.68709 0.77774 0.76400 0.84814 0.81808 0.82537 0.73366 0.85278 1.12091
  350  0.67670 0.76813 0.84673 0.76430 0.81752 0.80802 0.77779 0.70902 1.08098
  450  0.65987 0.66362 0.75141 0.69260 0.68511 0.78172 0.69663 0.72340 1.11226
  550  0.74202 0.69440 0.68907 0.63689 0.47871 0.56343 0.42162 0.47022 0.86600
  650  0.90730 0.67068 0.58955 0.47252 0.34074 0.52425 0.49333 0.50696 0.87531
  750  0.75092 0.72774 0.65190 0.51885 0.34908 0.47500 0.40271 0.55408 0.69028
  850  0.81179 0.67452 0.55658 0.26183 0.39303 0.50802 0.51618 0.49019 0.68562
  950  0.75092 0.64439 0.39052 0.30375 0.37968 0.54104 0.54849 0.58283 0.65700
  1050 0.78952 0.67965 0.44807 0.29161 0.44644 0.58246 0.55637 0.66110 0.82074
  1150 0.69501 0.68863 0.52361 0.34787 0.60889 0.72854 0.61074 0.60200 0.86600
      Frequencies
Times      202     204     206     208     210     212     214     216     218
  -250 0.94292 1.00973 0.94381 0.99445 0.92929 0.80768 0.97967 1.02069 0.87410
  -150 1.07475 1.13503 1.01894 0.96112 0.94000 1.05679 0.94523 1.06382 1.01842
  -50  0.98233 0.85524 1.03725 1.04444 1.13071 1.13552 1.07510 0.91549 1.10749
  50   0.86053 0.77422 0.98619 1.16442 1.15893 1.17077 1.23745 1.05225 1.12214
  150  0.73515 0.84770 0.90336 1.08554 1.12974 1.27535 1.10462 0.70406 0.54036
  250  1.17362 1.19061 1.10949 1.39328 1.15114 1.01567 0.97179 0.72615 0.76924
  350  1.17505 1.29706 1.48322 1.44105 1.39440 0.96514 0.83897 0.64094 0.49301
  450  1.21732 1.34322 1.41580 1.43771 1.30877 1.04622 0.98163 0.65882 0.77826
  550  0.90495 0.91082 1.00546 1.12443 1.15990 0.92166 0.76419 0.68617 0.90567
  650  0.82184 0.93437 0.86194 0.94556 1.22606 1.19427 0.84094 1.10589 1.33637
  750  0.65204 0.84582 0.97656 1.22997 1.31364 1.37993 1.43619 1.46881 1.47054
  850  0.48869 0.65175 0.70974 1.37106 1.53159 1.58439 1.51983 1.45198 1.55284
  950  0.37979 0.32109 0.39669 0.94445 1.27180 1.31295 1.42242 1.15323 1.24391
  1050 0.53311 0.22971 0.33312 0.69227 0.89427 0.76891 1.04264 0.71352 0.72527
  1150 0.50445 0.36631 0.49302 0.74670 0.62085 0.56798 0.88915 0.52944 0.51105
      Frequencies
Times      220     222     224     226     228     230     232     234     236
  -250 1.02373 1.10658 1.09405 1.16585 1.17766 1.16435 1.09781 0.94113 0.94274
  -150 1.04970 0.94035 1.02460 1.00966 1.02521 0.92622 0.94709 0.95851 0.97233
  -50  0.92657 0.95307 0.88135 0.82450 0.79713 0.90943 0.95510 1.10036 1.08493
  50   1.04778 0.77594 0.51129 0.50707 0.69705 0.77305 1.03207 1.12331 1.19044
  150  0.79575 0.56793 0.38323 0.36222 0.72033 0.93146 0.98797 1.00719 1.04825
  250  0.73707 0.65876 0.57314 0.67460 0.70869 0.76046 0.88696 1.05864 1.00129
  350  0.75535 0.84316 0.74135 0.79300 0.75989 0.86117 1.13148 1.17824 1.05018
  450  1.00064 1.00212 0.85096 0.86354 0.80760 0.94510 1.09941 1.31314 1.27859
  550  0.82557 0.90493 0.74027 0.82953 0.79829 1.13813 1.19081 1.54053 1.53980
  650  1.33059 1.24374 1.08103 0.82953 1.08805 1.11715 1.26136 1.51202 1.43300
  750  1.45949 1.27644 0.92584 0.95801 1.09387 1.13078 1.12667 1.22066 1.28824
  850  1.42774 1.32731 1.10056 0.89755 0.84135 0.96398 0.94388 1.08020 1.00000
  950  1.06317 0.85224 0.82600 0.53101 0.55508 0.59786 0.60715 0.72765 0.80055
  1050 0.75631 0.66603 0.76197 0.56628 0.62607 0.66920 0.61036 0.70679 0.81792
  1150 0.54661 0.71508 0.60136 0.65823 0.89604 1.07099 0.79796 0.79232 0.82757
      Frequencies
Times      238     240
  -250 0.88795 0.94962
  -150 1.06569 1.03119
  -50  1.04636 1.01919
  50   1.03669 0.92083
  150  0.87085 0.68453
  250  0.86713 0.83207
  350  1.01438 0.95202
  450  1.32747 1.08037
  550  1.22038 1.00000
  650  1.21963 1.15714
  750  1.17427 0.90404
  850  0.94670 0.78529
  950  0.76004 0.69532
  1050 0.82400 0.66773
  1150 0.73847 0.76250

, , directions = 1, tasks = 64, files = data/PRR+2_zen_4:240:2_PN/data_905.2_1

      Frequencies
Times        4       6       8      10      12      14      16      18      20
  -250 1.01829 1.00143 1.00518 1.01516 1.04014 1.04232 1.06153 1.10224 1.11161
  -150 1.00327 1.02476 1.01491 1.01947 1.00774 1.01978 1.02579 1.01346 1.06591
  -50  0.97844 0.97381 0.97992 0.96537 0.95212 0.93790 0.91268 0.88430 0.82248
  50   0.98180 0.99180 1.02854 0.93955 0.81700 0.79681 0.81779 0.75656 0.74645
  150  1.26750 1.30573 1.21934 0.87103 0.68824 0.68563 0.70579 0.64907 0.62132
  250  1.67779 1.64764 1.16265 0.83427 0.63245 0.61562 0.65729 0.60060 0.56946
  350  1.86008 1.83627 1.04953 0.78798 0.64262 0.60949 0.65315 0.58979 0.57474
  450  1.73368 1.55697 0.95524 0.78909 0.65699 0.62398 0.66385 0.63642 0.63551
  550  1.30781 1.23645 1.06469 0.83796 0.67530 0.66177 0.72682 0.69298 0.70938
  650  1.05090 1.04453 1.05308 0.85061 0.72053 0.72247 0.77971 0.80048 0.86100
  750  0.97469 1.03892 1.04971 0.92878 0.76206 0.76110 0.82036 0.87213 0.92555
  850  0.96967 1.05563 1.06377 0.95016 0.82090 0.81901 0.89364 0.94554 1.00269
  950  0.95687 1.05250 1.04096 0.96272 0.84399 0.82011 0.86853 0.90364 1.00170
  1050 1.01272 1.07444 1.04272 0.95522 0.79153 0.79134 0.84830 0.86425 0.91198
  1150 1.05381 1.06267 1.03224 0.95139 0.79146 0.77166 0.80109 0.78866 0.83420
      Frequencies
Times       22      24      26      28      30      32      34      36      38
  -250 1.11601 1.14082 1.12963 1.14140 1.05814 1.05792 1.03008 0.98237 0.95366
  -150 1.06565 0.99607 1.05238 0.95976 0.96548 1.00347 0.98245 1.04400 1.08842
  -50  0.81834 0.86311 0.81799 0.89884 0.97638 0.93861 0.98747 0.97363 0.95792
  50   0.73882 0.79916 0.71256 0.76419 0.82505 0.85988 0.83307 0.90973 0.87154
  150  0.62643 0.73515 0.66446 0.76343 0.78597 0.81478 0.72197 0.76436 0.66820
  250  0.60104 0.73199 0.64666 0.75249 0.74437 0.84092 0.76181 0.76031 0.67661
  350  0.61386 0.73684 0.67200 0.75849 0.78118 0.83362 0.76158 0.81353 0.77706
  450  0.68217 0.84253 0.77576 0.83363 0.93368 1.03471 1.06577 1.16416 1.18320
  550  0.79417 1.01227 0.95935 1.05842 1.15845 1.19946 1.45360 1.62349 1.80062
  650  0.98383 1.26694 1.23884 1.25396 1.29118 1.35799 1.52900 1.65359 2.00242
  750  1.12508 1.40975 1.52531 1.44020 1.43074 1.49934 1.61231 1.62047 1.91204
  850  1.25411 1.54768 1.68684 1.57544 1.46516 1.66647 1.41226 1.46685 1.44395
  950  1.12725 1.51286 1.56286 1.49304 1.51846 1.58878 1.54850 1.25755 1.10016
  1050 1.06533 1.49688 1.43816 1.41699 1.60187 1.48580 1.44138 1.27028 1.38231
  1150 1.01696 1.33243 1.37445 1.50321 1.55732 1.59501 1.56742 1.28669 1.48160
      Frequencies
Times       40      42      44      46      48      50      52      54      56
  -250 0.93800 0.91980 0.84165 1.08644 0.89416 0.95918 1.06474 0.97322 0.75784
  -150 1.04525 1.05784 1.03646 0.94919 1.00273 0.95936 1.00612 0.91839 1.08612
  -50  1.01675 1.02235 1.12189 0.96437 1.10311 1.08146 0.92915 1.10839 1.15603
  50   0.92468 0.86965 0.91505 1.01805 1.03643 1.09407 0.96830 1.21346 1.68682
  150  0.78145 0.78737 0.82959 1.03538 1.01463 1.11086 1.15303 1.11406 1.86437
  250  0.69202 0.72884 0.76565 0.88980 1.14970 1.29832 1.04071 0.97903 1.48711
  350  0.81868 0.83728 0.78135 0.96758 1.04020 1.07579 1.11312 1.33208 1.96932
  450  1.02413 1.07498 0.94919 1.09198 1.03042 1.10439 0.84061 0.98648 1.38942
  550  1.48567 1.41267 1.10608 1.03630 1.07357 0.91220 0.88237 1.13221 1.64247
  650  1.52881 1.60523 1.25811 1.23974 1.24826 1.05327 0.95099 1.14774 1.47848
  750  1.52312 1.52586 1.19009 1.20738 1.18098 1.06357 0.89343 1.26064 1.11895
  850  1.49526 1.38074 1.22465 1.40972 1.27749 1.02538 0.80230 0.66165 0.71038
  950  1.27920 1.18966 1.22682 1.35263 1.41992 0.98978 0.98018 0.72094 0.78209
  1050 1.39280 1.40629 1.08770 1.26053 1.20907 0.85872 0.84170 0.90404 0.81815
  1150 1.36645 1.19265 0.96194 1.03525 1.01832 0.78371 0.98513 1.12047 1.27569
      Frequencies
Times       58      60      62      64      66      68      70      72      74
  -250 0.78678 0.62345 0.60533 0.64132 0.68910 0.87961 1.02765 0.95995 0.94625
  -150 1.02468 1.11816 1.09972 1.03523 1.03322 1.02297 0.93860 1.04603 1.01090
  -50  1.18855 1.25839 1.29494 1.32345 1.27768 1.09741 1.03375 0.99402 1.04285
  50   1.74238 1.79738 1.65499 1.72309 1.51278 1.55618 1.42843 1.46299 1.47281
  150  1.91398 2.01113 1.65393 1.79962 1.24240 1.69005 1.91340 1.93646 1.87218
  250  1.53894 1.67828 1.67208 1.58634 1.98077 1.86621 1.85839 1.97083 1.91037
  350  2.14475 2.10505 1.96654 1.67986 1.71041 1.43680 1.48039 1.50898 1.63213
  450  1.33336 1.49697 1.41390 1.36625 1.21082 1.12632 0.91077 1.46268 1.22795
  550  1.57599 1.77215 1.54471 1.51551 0.51208 1.04077 0.96797 1.17690 1.13088
  650  1.53226 1.35757 1.38945 1.29029 0.84437 0.80267 0.61371 0.97759 1.09720
  750  1.28920 1.23024 1.01458 0.91830 1.02067 0.67491 0.32322 0.81746 1.00821
  850  0.75728 0.88665 0.93699 0.85763 0.86634 0.89013 0.36546 0.55983 0.74180
  950  0.84292 0.92698 0.85837 0.77106 0.88562 1.01334 0.58863 0.61514 0.84513
  1050 0.80509 0.91478 0.96089 0.94389 0.55143 0.93706 0.91973 0.70543 0.76576
  1150 1.35544 1.69018 1.38654 1.19410 1.06375 1.11948 0.87816 0.96987 0.93153
      Frequencies
Times       76      78      80      82      84      86      88      90      92
  -250 0.99743 1.03299 1.00206 1.06617 1.09824 0.82034 0.79913 0.81631 0.80188
  -150 1.01428 1.02701 0.95153 0.88374 0.83194 0.90442 0.91991 1.05539 0.95936
  -50  0.98829 0.94000 1.04641 1.05009 1.06982 1.27524 1.28096 1.12830 1.23876
  50   1.36050 1.10710 1.38350 1.35519 1.55189 1.73567 1.68584 1.42960 1.40983
  150  1.71772 1.37631 1.41249 1.64565 1.78891 1.81642 1.87379 1.84082 1.58641
  250  1.80613 1.51763 1.69491 1.91186 2.01818 1.78523 1.72653 1.93737 1.58120
  350  1.86546 1.46033 1.41588 1.73231 1.75589 1.41900 1.35061 1.47203 1.26768
  450  1.34720 1.27397 1.25410 1.15367 1.54658 1.37720 1.10526 1.06991 1.05539
  550  1.38169 1.13351 1.17647 1.05873 1.18050 1.00148 0.88456 0.85932 0.70513
  650  1.22623 1.07519 1.08126 0.93559 0.84342 0.73041 0.65056 0.81560 0.71829
  750  1.17010 1.15411 1.10777 1.00880 0.71393 0.61752 0.65382 0.72832 0.54389
  850  1.01853 0.96075 0.98035 0.92719 0.63397 0.64491 0.61143 0.57168 0.42198
  950  1.07476 0.94063 0.91486 0.81388 0.69556 0.62116 0.62604 0.72575 0.56862
  1050 0.94369 0.87767 0.83930 0.65917 0.56980 0.48579 0.64834 0.79923 0.65452
  1150 1.13320 0.95211 0.97118 0.81856 0.61717 0.59409 0.74147 0.83796 0.57267
      Frequencies
Times       94      96      98     100     102     104     106     108     110
  -250 0.98057 1.03397 1.14814 1.05217 1.08431 1.01132 1.02820 0.99189 1.08245
  -150 0.90125 0.95669 0.89592 0.88235 0.95768 0.97013 0.87725 0.96146 0.94940
  -50  1.11818 1.00934 0.95594 1.06548 0.95801 1.01855 1.09454 1.04665 0.96815
  50   1.20078 1.06348 1.13253 1.26782 1.35579 1.51521 1.59755 1.31230 1.16601
  150  1.54439 1.24241 1.60574 1.63572 1.44402 1.60663 1.86500 1.68413 1.24561
  250  1.46313 1.23378 1.63109 1.44471 1.37052 1.46619 1.74618 1.49444 1.32538
  350  1.06182 0.92106 1.24768 1.21510 1.33891 1.38964 1.56957 1.43673 1.33475
  450  0.93635 0.89430 1.01766 0.92686 0.98764 1.04688 1.12413 1.16374 1.21896
  550  0.77299 0.72074 0.87172 0.91158 0.99989 1.09811 1.15418 1.22984 1.09183
  650  0.69380 0.62434 0.80154 0.82602 0.82078 0.86244 0.88488 1.02000 1.02390
  750  0.62966 0.55469 0.75413 0.79892 0.88104 0.87329 0.86130 0.92264 0.97867
  850  0.61545 0.52843 0.65631 0.69282 0.75837 0.73908 0.74989 0.86179 0.95877
  950  0.69963 0.65347 0.75958 0.86018 0.85472 0.85501 0.74526 0.91698 0.86799
  1050 0.72866 0.75288 0.86685 1.00438 0.97109 0.98821 1.03907 1.10415 1.02209
  1150 0.70424 0.66472 0.83176 1.00356 1.11593 1.10073 1.18007 1.28398 1.09923
      Frequencies
Times      112     114     116     118     120     122     124     126     128
  -250 1.06738 1.11403 1.08020 1.12161 1.14411 1.23001 1.26487 1.34300 1.14724
  -150 0.87377 0.91775 1.00428 1.04864 1.01694 0.98890 0.95356 0.86758 0.90355
  -50  1.05885 0.96822 0.91552 0.82974 0.83895 0.78109 0.78156 0.78942 0.94921
  50   1.20982 1.14849 1.12358 1.19009 1.17244 1.13505 1.13390 1.16255 1.19888
  150  1.57324 1.90450 1.60766 1.80052 1.80808 1.55376 1.55139 1.81626 1.76648
  250  1.62244 2.04304 2.09350 1.98589 2.02344 1.95274 1.95062 2.00858 1.97219
  350  1.54210 1.79969 2.00983 2.04917 2.02223 1.84318 1.71865 1.78240 1.69095
  450  1.37685 1.43794 1.47972 1.64726 1.65941 1.52991 1.53854 1.67147 1.66064
  550  0.99795 1.02669 1.14904 1.08525 1.18067 1.17040 1.17065 1.37757 1.46902
  650  0.97375 1.19750 1.17117 1.03542 1.08464 0.95827 0.85776 0.95474 1.22107
  750  0.98585 1.11986 1.09503 0.90791 0.85482 0.79260 0.95920 1.11825 1.26247
  850  0.95431 1.05872 0.95824 0.84958 0.81042 0.79938 0.80388 0.92845 1.18565
  950  0.85710 0.99296 1.02044 0.84509 0.80218 0.74799 0.69523 0.69326 0.96202
  1050 0.92772 0.97574 1.02154 0.86705 0.87471 0.85899 0.88864 0.73360 1.11438
  1150 1.04239 1.11937 1.20991 0.97946 0.85723 0.91490 0.94342 0.99148 1.45963
      Frequencies
Times      130     132     134     136     138     140     142     144     146
  -250 1.04654 0.87746 0.77148 0.73441 0.83763 0.91066 0.95401 0.96786 0.88963
  -150 0.93571 0.92960 0.91413 0.85279 0.95043 0.94139 0.92417 0.92308 0.99981
  -50  1.01774 1.19294 1.31439 1.41279 1.21194 1.14796 1.12181 1.10906 1.11056
  50   1.13032 1.32356 1.34053 1.22235 1.23910 1.43562 1.25977 1.07890 1.22466
  150  1.57626 1.77651 1.44127 1.41485 1.42832 1.68744 1.71819 1.32200 1.34211
  250  1.50470 1.86710 1.49817 1.76536 1.75429 1.82828 1.54996 1.25163 1.20676
  350  1.45888 1.72068 1.42320 1.93625 1.69766 1.78048 1.44703 1.34713 1.09210
  450  1.42092 1.79494 1.55085 1.88169 1.78053 1.59183 1.27231 1.33342 1.19446
  550  1.32449 1.70804 1.27478 1.38551 1.45779 1.34514 1.42454 1.23884 1.04176
  650  1.22370 1.55846 1.02025 0.95831 0.89564 1.03486 1.02278 0.90115 1.04512
  750  1.18530 1.32461 0.95642 0.81882 0.73450 0.84706 0.94277 0.90389 0.66590
  850  1.25642 1.37202 1.04409 0.94699 0.95089 0.91450 0.92288 0.77320 0.61500
  950  1.18137 1.50421 1.33861 1.41537 1.34775 1.24783 1.11403 0.88013 0.72127
  1050 1.34631 1.65274 1.53393 1.86058 1.61847 1.25893 1.29999 0.89932 0.71736
  1150 1.83762 1.93926 1.62275 1.83536 1.51073 1.11040 1.15944 0.98294 0.63794
      Frequencies
Times      148     150     152     154     156    158     160     162     164
  -250 0.87147 0.96836 1.00995 1.10931 1.14358 1.0719 0.88537 0.80385 0.77118
  -150 1.06874 1.10561 1.06581 1.00236 0.94368 0.8629 0.92417 1.00511 0.93539
  -50  1.05980 0.92604 0.92424 0.88834 0.91274 1.0652 1.19046 1.19104 1.29342
  50   1.60372 1.08045 1.09401 1.20118 1.37001 1.4335 1.62371 1.68952 1.78000
  150  1.47412 1.13878 1.16866 1.57811 1.86855 1.7434 1.64605 1.64087 1.73895
  250  1.19961 1.15708 1.56404 1.87164 1.81599 1.8335 1.70190 1.60355 1.64069
  350  0.92318 1.07701 1.51483 1.48718 1.64949 1.6635 1.39327 1.04643 1.39235
  450  0.96978 0.97407 1.23225 1.14983 1.36412 1.6087 1.41973 1.06909 1.27391
  550  0.91105 0.58862 0.86894 1.12015 1.15193 1.1825 1.17518 1.08641 1.00740
  650  1.13130 1.10561 0.71466 1.12768 1.31304 1.2588 1.39034 1.43428 1.29342
  750  0.86508 0.83797 0.77328 0.95336 1.26392 1.4314 1.42384 1.51758 1.69587
  850  0.54907 0.56460 0.69143 1.14653 1.23985 1.3812 1.47264 1.51225 1.65886
  950  0.80507 0.35987 0.60406 0.88410 0.76735 1.0022 1.32156 1.34831 1.64607
  1050 0.81848 0.80308 0.81862 1.04806 1.09005 1.2266 1.33802 1.22569 1.39774
  1150 0.64803 0.75390 0.86894 0.89163 1.22610 1.2593 1.29981 1.30033 1.40716
      Frequencies
Times      166     168     170     172     174     176     178     180     182
  -250 0.74634 0.81631 0.98725 0.98451 0.90271 0.82155 0.75474 0.69837 0.75765
  -150 1.02059 0.88128 0.97094 0.89108 0.96838 1.02183 0.97527 1.03633 1.00898
  -50  1.23307 1.30241 1.04181 1.12440 1.12890 1.15663 1.26999 1.26529 1.23337
  50   1.53673 1.53613 1.39222 1.30198 1.40860 1.66888 1.93570 1.84161 1.92571
  150  1.56761 1.69517 1.66950 1.62305 1.49908 2.02927 1.89963 1.87029 1.73137
  250  1.63819 1.74670 1.68075 1.74539 1.68149 1.72555 1.70744 1.84108 1.83605
  350  1.37497 1.68397 1.62732 1.69945 1.60512 1.37121 1.25660 1.22096 1.04059
  450  1.46761 1.44876 1.48502 1.74384 1.55161 1.53023 1.23186 1.21418 1.10382
  550  1.14852 1.26060 1.45915 1.64525 1.54188 1.65898 1.33337 1.23557 1.34168
  650  1.47864 1.57869 1.62282 1.57608 1.63284 1.60395 1.37768 1.37430 1.40075
  750  1.76833 1.79000 1.64307 1.82747 1.79045 1.73766 1.26381 1.15368 1.05873
  850  1.77421 1.86169 1.88211 1.86722 1.61339 1.52637 0.98918 0.92003 0.93799
  950  1.61245 1.71757 1.72744 1.63131 1.27775 1.33985 1.06028 0.82250 0.85093
  1050 1.40365 1.33452 1.18973 1.27410 1.25148 1.22706 0.96599 0.80268 0.89446
  1150 1.33895 1.43607 1.25160 1.11511 1.07053 1.02183 0.80111 0.75000 0.96131
      Frequencies
Times      184     186     188     190     192     194       196      198
  -250 0.86705 0.85382 0.91188 0.97518 1.10774 0.99925  1.093244 1.014642
  -150 1.10210 1.01987 1.00839 0.89906 0.97255 0.97127  1.029418 1.104092
  -50  1.03085 1.12630 1.07973 1.12576 0.91970 1.02948  0.877338 0.881266
  50   1.68257 1.60201 1.30754 1.04357 1.00315 0.91754  0.747321 0.749488
  150  1.86170 1.69754 1.32912 1.18974 1.02652 0.79608  0.544810 0.428427
  250  1.70632 1.84307 1.14867 1.02537 0.75336 0.69422  0.100389 0.170460
  350  0.94920 1.25581 1.03537 0.94264 0.67769 0.49496  0.023955 0.036286
  450  1.11349 1.27440 1.19243 0.95588 0.75002 0.68582  0.516443 0.596944
  550  1.44553 1.65394 1.71878 1.50689 1.38035 1.39440  1.253204 1.071347
  650  1.47275 1.86487 1.87944 1.64202 1.64072 1.75821  1.450988 1.156005
  750  0.95612 1.52187 1.59948 1.40760 1.21623 1.34515  0.963228 0.689588
  850  0.86012 1.04167 1.14328 0.97132 0.74612 0.63321  0.028682 0.263105
  950  0.79579 0.79997 0.77579 0.66741 0.44181 0.33993 -0.018596 0.040279
  1050 0.83142 0.76920 0.76021 0.62990 0.50245 0.51959  0.250893 0.326997
  1150 0.89427 0.76984 0.63851 0.72091 0.51636 0.57164  0.349391 0.474749
      Frequencies
Times      200     202     204       206        208     210     212     214
  -250 1.01642 1.02723 1.07317 0.9534436  1.1844171 1.11579 1.11672 0.95605
  -150 1.16351 1.15977 1.08259 1.0035319  0.8944601 0.93773 0.89699 1.00525
  -50  0.82007 0.81301 0.84425 1.0430246  0.9211228 0.94648 0.98629 1.03870
  50   0.78080 0.92477 0.77453 0.9158773  0.9433417 1.00973 0.70546 1.00918
  150  0.64302 0.93695 0.97142 1.1316423  1.2699600 1.30942 1.37993 1.44111
  250  0.48528 0.92621 0.97613 1.0699952  1.0810991 1.02822 1.29650 1.27385
  350  0.46664 0.79939 0.89135 0.8282228  0.8022515 0.97081 1.12612 1.41652
  450  0.88596 1.18986 1.06469 1.1354953  1.2066361 1.24715 1.01802 1.75301
  550  1.29463 1.23715 0.81787 0.6529138  0.9144571 1.11579 1.39403 1.64872
  650  1.25736 1.05732 0.91302 0.4939798  0.8655755 1.12941 1.39638 1.49523
  750  0.78746 0.75426 0.37604 0.0075454 -0.0098504 0.55339 0.72426 0.95408
  850  0.61174 0.68691 0.49286 0.4015091  0.3001037 0.52711 0.55740 0.87832
  950  0.52987 0.58804 0.57953 0.5989725  0.4834099 0.43857 0.53037 0.70614
  1050 0.69427 0.69121 0.65206 0.7424948  0.6644941 0.48528 0.55975 0.59988
  1150 0.72223 0.77360 0.57387 0.5170974  0.1545697 0.19337 0.20371 0.37654
      Frequencies
Times      216     218     220     222     224     226     228     230     232
  -250 1.04138 1.10673 1.03303 0.94489 0.74931 0.55956 0.55741 0.73039 0.81079
  -150 0.95301 0.87109 0.89547 0.83680 0.88605 1.03947 1.09271 1.13638 1.08899
  -50  1.00561 1.02217 1.07150 1.21831 1.36464 1.40097 1.34988 1.13323 1.10022
  50   1.20337 1.60959 1.53901 1.58437 1.77051 1.59495 1.57331 1.56439 1.33192
  150  1.19075 2.00534 1.88338 1.77785 1.95391 1.84561 1.37781 1.25912 1.31348
  250  1.64729 1.99632 2.04114 1.58710 1.54912 1.17047 1.60008 1.56125 1.60130
  350  1.65044 1.84749 1.75737 1.42813 1.41022 0.80896 1.31730 1.38920 1.37120
  450  1.98285 2.37741 1.90358 1.40815 1.06403 0.61246 0.76571 1.22555 1.30867
  550  1.94709 2.27706 1.66502 1.41814 1.21705 1.01428 0.79713 0.88041 1.08498
  650  1.74722 1.98730 1.25908 1.21649 1.11612 0.58727 0.67261 0.94650 1.02485
  750  1.17287 1.49684 1.02148 1.22557 1.09007 0.84297 0.74476 1.03252 0.93025
  850  0.97721 1.40890 1.01475 0.92763 1.00977 0.61498 0.50621 0.92027 0.94388
  950  0.73947 1.07066 0.95896 1.04118 1.05969 0.62002 0.67727 1.17624 1.29103
  1050 0.66899 1.09095 1.08690 1.09386 0.96310 0.62002 0.73894 1.13533 1.17879
  1150 0.93303 1.09884 1.33123 1.20922 1.32340 0.87446 0.80411 0.99056 1.08498
      Frequencies
Times      234     236     238     240
  -250 0.80831 0.92429 0.99653 1.12995
  -150 1.09758 0.98156 0.93852 0.84806
  -50  1.09411 1.09415 1.06495 1.02199
  50   1.16017 1.15527 1.17055 1.21032
  150  1.17477 1.25178 1.27690 1.50780
  250  1.42093 1.38561 1.42414 1.32187
  350  1.31593 1.47954 1.66882 1.50540
  450  1.35556 1.57090 1.62419 1.53539
  550  1.22414 1.43000 1.49256 1.66134
  650  1.02805 1.13726 1.35647 1.20432
  750  0.93139 1.15463 1.34829 1.62295
  850  0.98702 1.26272 1.31036 1.63854
  950  1.25334 1.51428 1.74839 1.99960
  1050 1.23457 1.44994 1.67700 1.85806
  1150 1.18033 1.38882 1.58552 2.05718

, , directions = 2, tasks = 64, files = data/PRR+2_zen_4:240:2_PN/data_905.2_1

      Frequencies
Times        4       6       8      10      12      14      16      18      20
  -250 1.08275 1.12813 1.04058 1.12520 1.13403 1.22614 1.24399 1.24416 1.31088
  -150 1.00267 1.03340 1.04267 0.98533 1.00142 0.98672 0.98939 0.99340 0.97409
  -50  0.91458 0.83847 0.91675 0.88947 0.86456 0.78714 0.76662 0.76244 0.71503
  50   0.85165 0.80148 0.80553 0.81817 0.76131 0.65739 0.62321 0.60988 0.59113
  150  0.90141 0.87233 0.79257 0.79668 0.70770 0.59468 0.57428 0.55164 0.51709
  250  0.92332 0.93832 0.81518 0.78317 0.68501 0.55822 0.55459 0.52078 0.49537
  350  0.91084 0.92980 0.93614 0.82014 0.70823 0.57398 0.54652 0.51792 0.50720
  450  0.85874 0.84521 0.96618 0.86985 0.72393 0.58743 0.56902 0.54900 0.52652
  550  0.80000 0.81944 0.93225 0.87935 0.75155 0.61635 0.58687 0.57935 0.55941
  650  0.79496 0.81079 0.93649 0.90843 0.75159 0.62469 0.61307 0.60189 0.57004
  750  0.82414 0.84996 0.95408 0.86407 0.76733 0.63849 0.64487 0.63074 0.64544
  850  0.85827 0.88154 0.92575 0.89325 0.79497 0.68238 0.68356 0.65457 0.67583
  950  0.80622 0.82678 0.89739 0.91607 0.82891 0.72354 0.69030 0.66734 0.68738
  1050 0.77116 0.80662 0.93476 0.91370 0.83333 0.70528 0.67190 0.65527 0.67220
  1150 0.76224 0.73757 0.91890 0.93986 0.80225 0.68769 0.66314 0.61384 0.63206
      Frequencies
Times       22      24      26      28      30      32      34      36      38
  -250 1.31439 1.33266 1.08390 1.07594 1.10517 1.06705 1.12813 1.17591 1.16200
  -150 0.96587 0.94566 0.99073 0.98628 1.00805 1.00476 0.98890 0.91852 0.98391
  -50  0.71974 0.72168 0.92536 0.93777 0.88677 0.92819 0.88297 0.90556 0.85409
  50   0.55489 0.61647 0.81555 0.89476 0.85618 0.88748 0.83525 0.85762 0.73044
  150  0.50586 0.58380 0.76311 0.85591 0.82732 0.79416 0.70985 0.73975 0.60494
  250  0.48174 0.57783 0.77595 0.90738 0.87606 0.80679 0.72497 0.63609 0.39262
  350  0.49447 0.61441 0.83852 0.94631 0.89438 0.83936 0.57517 0.62640 0.35522
  450  0.53381 0.66852 0.86596 0.95531 0.91921 0.83301 0.56249 0.52149 0.32325
  550  0.57156 0.72174 0.94771 0.98538 1.00043 0.84915 0.63778 0.69416 0.50301
  650  0.59641 0.74819 0.96980 0.98865 1.00821 0.93376 0.71659 0.85999 0.65135
  750  0.67669 0.86516 1.04271 1.02472 1.06385 0.85965 0.63662 0.79306 0.62767
  850  0.74897 0.93183 1.15674 1.17620 1.24587 1.00010 0.72488 0.87300 0.67156
  950  0.80647 0.96760 1.24171 1.36137 1.47119 1.13450 0.71041 0.85321 0.66104
  1050 0.76926 0.97768 1.20470 1.37739 1.43864 1.14662 0.69649 0.72075 0.60887
  1150 0.70036 0.88585 1.15353 1.29101 1.35521 0.95693 0.67238 0.64112 0.39344
      Frequencies
Times       40      42      44      46      48      50      52      54
  -250 1.12121 1.27976 1.11759 1.12234 1.10805 0.98240 0.86838 1.02078
  -150 0.94573 0.98182 0.97889 0.93923 0.94931 1.05148 1.00042 1.02208
  -50  0.93306 0.73843 0.90352 0.93842 0.94264 0.96612 1.13121 0.95714
  50   0.76375 0.74455 0.99257 0.93688 0.95893 0.70363 0.66405 0.52454
  150  0.60521 0.61374 0.86101 0.69202 0.83124 0.66999 0.70275 0.83757
  250  0.53424 0.52743 0.70796 0.61415 0.73437 0.59628 0.64000 0.71266
  350  0.45654 0.52442 0.65509 0.41542 0.63035 0.53333 0.55103 0.56076
  450  0.42611 0.21569 0.56617 0.28049 0.42891 0.54797 0.59443 0.55017
  550  0.57707 0.60021 0.74964 0.49708 0.48033 0.47678 0.54107 0.58807
  650  0.64998 0.65819 0.87573 0.64055 0.52684 0.55574 0.66332 0.92490
  750  0.64638 0.85559 1.01033 0.76809 0.66274 0.64159 0.61949 1.00480
  850  0.79130 0.90779 1.03181 0.82408 0.79125 0.72326 0.87625 0.90455
  950  0.70456 0.77290 0.96472 0.72731 0.74938 0.77482 0.81781 0.47408
  1050 0.69940 0.75882 0.96942 0.61048 0.73589 0.71551 0.67812 0.47227
  1150 0.56923 0.54915 0.75232 0.46677 0.74645 0.67438 0.79840 0.67820
      Frequencies
Times         56       58        60       62        64       66      68
  -250  0.838351 0.923818  1.181065 1.201801  1.069531 1.502630 1.09074
  -150  1.246383 1.189122  0.937223 1.138854  1.267463 0.754080 0.89817
  -50   0.915266 0.887060  0.881713 0.659345  0.663006 0.743290 1.01108
  50   -0.036692 0.072708 -0.199027 0.260534  0.220365 0.511061 1.16952
  150   0.216955 0.499599  0.086521 0.207321  0.194162 0.250060 0.66066
  250   0.071002 0.191082  0.164646 0.302468  0.270819 0.570260 0.65132
  350   0.527196 0.593365  0.475678 0.698883  0.582656 0.684451 0.45736
  450   0.671145 0.784372  0.580056 0.718916  0.580861 0.840145 0.47567
  550   0.644137 0.787250  0.522716 0.623222  0.525999 0.415753 0.29649
  650   0.700236 0.882722  0.721780 0.671323  0.525041 0.475491 0.27148
  750   0.303554 0.474190  0.190288 0.531168  0.419586 0.540265 0.58645
  850   0.301967 0.419258  0.292113 0.360699  0.159998 0.788247 0.50936
  950   0.097196 0.052582 -0.298751 0.048094 -0.058735 0.740989 0.83345
  1050 -0.037664 0.022690 -0.099665 0.117549  0.010325 0.793714 0.92171
  1150  0.335543 0.418148 -0.045172 0.081539  0.076878 0.075771 0.30451
      Frequencies
Times        70      72      74      76      78      80      82      84      86
  -250 0.901838 0.83306 1.00978 0.85373 0.84330 0.96361 1.04609 0.99789 0.99119
  -150 1.282221 1.02054 0.97005 1.04742 1.06023 0.95139 1.03937 1.04541 0.97203
  -50  0.815942 1.14640 1.02017 1.09885 1.09647 1.08500 0.91454 0.95669 1.03679
  50   1.266776 1.00050 1.07511 1.08316 0.98014 0.87417 0.91478 0.71551 0.84330
  150  0.630898 0.78666 0.82333 0.97212 0.84228 0.89581 0.97732 0.90573 0.96158
  250  0.376833 0.54767 0.68526 0.79591 0.75739 0.78928 0.91226 0.79332 0.85834
  350  0.534897 0.33944 0.63831 0.70687 0.77680 0.79837 1.05929 1.04340 1.08809
  450  0.139070 0.25156 0.50362 0.66395 0.71880 0.76443 0.92787 0.94234 0.90078
  550  0.257666 0.25898 0.49939 0.71051 0.76879 0.76253 0.90722 0.88821 0.70729
  650  0.080154 0.13402 0.42078 0.62732 0.72045 0.80894 0.81828 0.78557 0.71394
  750  0.307525 0.30156 0.54297 0.64772 0.82939 0.82033 0.88754 0.68479 0.76999
  850  0.375022 0.43163 0.57722 0.79192 0.87403 0.83511 0.94719 0.91506 1.01921
  950  0.885250 0.59797 0.65582 0.80611 0.80424 0.91670 0.91562 0.84615 0.86309
  1050 0.579418 0.62312 0.81476 0.74536 0.81327 0.85006 0.79728 0.69742 0.70698
  1150 0.499147 0.50528 0.54711 0.61836 0.82035 0.85105 0.80940 0.51625 0.47755
      Frequencies
Times       88      90      92      94      96      98     100     102     104
  -250 0.99487 0.89923 0.88065 0.98466 1.00292 0.92791 0.99934 0.94135 0.75756
  -150 1.07444 1.06754 1.06199 1.02862 0.98316 0.98176 0.93562 0.98902 1.00971
  -50  0.93069 1.03322 1.05736 0.98672 1.01392 1.09033 1.06504 1.06964 1.23273
  50   0.87956 0.86805 0.94341 1.05000 1.07019 1.09305 1.23963 1.18700 1.23413
  150  0.93409 0.92657 1.00154 1.08656 1.16084 1.24128 1.33029 1.20239 1.26789
  250  0.85413 0.77635 0.90263 1.05680 1.19110 1.17239 1.25769 0.99614 0.94562
  350  1.04770 0.81067 0.71058 0.84303 1.03705 1.09047 1.28496 1.16035 1.19053
  450  0.83313 0.67354 0.73979 0.83137 0.98741 1.13358 1.31468 1.18683 1.18270
  550  0.67439 0.55778 0.59301 0.72582 0.87438 1.05524 1.14831 1.08652 1.07340
  650  0.70191 0.65745 0.59330 0.71319 0.81598 0.94123 0.94399 0.95806 0.99103
  750  0.60382 0.54482 0.56626 0.76165 0.86700 0.93908 0.94991 0.97793 0.94562
  850  0.86182 0.75300 0.76163 0.85554 0.90539 0.94367 1.02956 1.07063 1.01835
  950  0.75408 0.67340 0.77522 0.97445 1.00929 1.16079 1.31386 1.20471 1.19877
  1050 0.54356 0.55208 0.70856 0.97275 1.03393 1.18858 1.16670 1.05308 0.90724
  1150 0.46830 0.42464 0.51318 0.80453 0.94252 0.94510 1.07062 1.00226 0.98600
      Frequencies
Times      106     108     110     112     114     116     118     120     122
  -250 0.79581 0.84451 0.94989 1.00265 1.12851 1.09414 1.04180 0.95815 0.97143
  -150 1.03367 1.03315 0.97884 0.91536 0.87497 0.88453 0.96859 0.93042 0.94162
  -50  1.17052 1.12233 1.07127 1.08200 0.99652 1.02132 0.98961 1.11143 1.08695
  50   1.26945 1.16724 1.05532 1.05303 1.11832 0.99786 0.98678 1.04433 1.22159
  150  1.18161 1.11835 1.07176 1.10461 1.26074 1.10809 1.06116 1.09456 1.07338
  250  0.89937 0.97944 0.98887 1.14944 1.17024 1.04899 0.98961 0.94790 0.77369
  350  1.10695 1.11079 1.09265 1.14746 1.12317 1.02354 0.87036 0.80848 0.67009
  450  1.17607 1.33154 1.09907 1.10838 1.16078 1.02730 0.87343 0.76729 0.65323
  550  1.11504 1.11352 1.12324 1.09231 1.20615 1.02708 0.84533 0.73917 0.72189
  650  0.99253 1.04511 1.01880 1.05085 1.25540 1.09813 0.88075 0.96819 0.84316
  750  0.98767 0.98510 1.07127 1.13635 1.23381 1.19131 1.18325 1.07728 1.02734
  850  1.08314 0.99454 1.05630 1.08477 1.16151 1.27786 1.20119 1.18215 1.15601
  950  1.13307 1.05812 1.02637 1.08041 1.38424 1.38122 1.34524 1.14619 1.00596
  1050 0.81476 0.84787 0.92983 0.93301 1.09260 1.14594 1.09942 0.99993 0.88612
  1150 0.74819 0.82437 0.89118 0.94115 1.11104 1.11030 1.13318 1.03810 0.89784
      Frequencies
Times      124     126     128     130     132     134     136     138     140
  -250 0.85490 0.70659 0.68163 0.84219 1.00281 1.04460 0.95230 0.95457 1.05762
  -150 1.00481 1.03434 0.99146 1.06211 1.04494 0.99885 1.07223 1.15024 0.98421
  -50  1.14029 1.25908 1.32691 1.09570 0.95225 0.95655 0.97547 0.89518 0.95817
  50   1.19958 1.32319 1.42635 1.45001 1.16608 1.08036 0.99605 1.06507 1.21511
  150  0.99264 1.04334 1.15108 1.00844 1.16871 0.97924 0.92194 0.99463 1.09390
  250  0.73926 0.66012 0.66882 0.60090 1.13185 1.15495 1.28789 1.15208 1.11012
  350  0.55441 0.20631 0.12896 0.23743 0.72525 0.96463 1.04186 1.00061 0.94793
  450  0.51654 0.12996 0.13920 0.30200 0.87851 0.95463 1.14532 1.05954 0.91293
  550  0.60964 0.22901 0.14731 0.30375 0.59410 0.66511 0.72275 0.93340 0.87665
  650  0.75233 0.41557 0.47379 0.40542 0.82848 0.84197 1.04032 1.20687 1.18694
  750  0.95116 0.61546 0.34106 0.35000 0.55618 0.67049 0.91730 1.03606 1.05933
  850  0.99647 0.51750 0.29369 0.37051 0.46348 0.61474 0.97289 1.10512 0.99915
  950  0.74467 0.33922 0.18742 0.22914 0.28915 0.60705 0.75517 0.69813 0.81861
  1050 0.73746 0.31472 0.26979 0.45821 0.72577 0.77161 0.88076 0.82014 0.84123
  1150 0.79111 0.37631 0.39228 0.71478 1.06548 0.95540 1.03826 0.99877 0.89415
      Frequencies
Times      142     144     146     148     150     152     154     156     158
  -250 0.95228 0.90343 1.02629 1.13449 1.21770 1.44755 1.50163 1.51867 1.31158
  -150 1.00851 0.96009 0.90659 0.83061 0.94491 0.80332 0.77369 0.72593 0.80861
  -50  1.03921 1.13648 1.06712 1.03490 0.83739 0.74913 0.72469 0.75540 0.87981
  50   1.15252 1.07068 1.11578 1.13066 0.69385 0.53678 0.58664 0.80697 0.97098
  150  0.89433 0.87099 1.04027 1.04128 0.68985 0.71484 0.85944 1.03045 1.15075
  250  0.85844 0.80153 0.75334 0.60844 0.61493 0.77291 0.82410 0.98723 1.27266
  350  0.67983 0.56803 0.62302 0.52737 0.55145 0.75024 0.90278 0.91896 1.01298
  450  0.70837 0.71654 0.93680 0.99085 0.97179 0.84535 0.82928 0.93075 1.03654
  550  1.05867 1.29138 1.47710 1.62032 1.32807 0.98304 0.77934 0.97446 0.88134
  650  1.07684 1.35901 1.70865 1.73651 1.56655 1.21198 0.83400 0.94695 1.05037
  750  1.07943 1.42573 1.62420 1.67139 1.38984 1.16774 0.94849 0.93025 0.91617
  850  1.06040 1.13511 1.17171 1.00426 1.12334 0.85254 0.94990 0.89440 0.90029
  950  0.84546 0.97700 0.94966 1.14024 1.15765 1.00903 1.03235 1.01326 0.75637
  1050 0.80092 0.91851 0.96980 1.23089 1.05071 1.11189 0.97393 0.97446 0.89620
  1150 0.83508 0.86779 0.88422 1.14662 1.00553 1.02673 0.96592 0.92436 0.77583
      Frequencies
Times      160     162     164     166     168     170     172     174     176
  -250 0.97903 0.71922 0.65139 0.56498 0.61147 0.73134 0.76375 0.81824 0.79220
  -150 0.83971 0.97979 1.10499 1.14141 1.14610 1.10930 0.95010 0.97973 0.93526
  -50  1.18126 1.30100 1.24362 1.29361 1.24243 1.15936 1.28615 1.20203 1.27254
  50   1.22182 1.57823 1.40783 1.30537 1.12370 1.36747 1.32899 1.39368 1.27364
  150  1.06956 1.03310 0.80551 0.62160 0.58757 1.05643 1.21956 1.28472 1.25163
  250  1.34821 1.05242 0.93203 0.76717 0.71675 0.85957 0.99604 1.01427 0.99468
  350  1.13481 0.84117 0.54506 0.60469 0.80262 0.81908 0.83550 0.74965 0.70692
  450  1.16773 1.36764 1.14940 0.95098 0.85340 0.84720 0.70336 0.72873 0.75534
  550  0.85500 1.00911 0.92395 0.47749 0.48752 0.91413 0.93049 0.80997 0.80871
  650  0.99432 1.12906 0.96904 0.74144 0.59430 0.80727 0.91861 0.90677 0.85823
  750  0.99255 1.05909 0.75772 0.52822 0.71377 0.86689 0.89125 0.91504 0.88024
  850  0.79327 0.86983 0.69312 0.69953 1.00796 0.96813 0.83550 0.80948 0.72122
  950  0.65513 0.68057 0.55582 0.58042 0.74587 0.86970 0.82725 0.87515 0.58642
  1050 0.70862 0.59260 0.41584 0.55175 0.74289 0.86801 0.90158 0.80900 0.51434
  1150 0.70333 0.51329 0.37883 0.31500 0.55995 0.76565 0.72555 0.82213 0.83897
      Frequencies
Times      178     180     182     184     186     188     190     192     194
  -250 0.79149 0.83589 0.78857 0.89262 0.85083 1.07693 1.10020 1.07677 1.11063
  -150 0.96823 0.96367 1.11608 1.08462 1.12010 0.94685 0.92480 0.90987 0.88060
  -50  1.24028 1.20045 1.09535 1.02276 1.02906 0.97622 0.97500 1.01335 1.00877
  50   1.27944 1.29120 1.07462 1.10392 1.06112 1.07334 1.00313 0.87927 0.91922
  150  1.27429 1.23800 1.15028 1.06087 0.92841 0.99121 1.09413 0.95438 0.97519
  250  0.92495 0.98818 1.13266 1.05542 0.89122 0.99061 0.94742 0.83755 0.89515
  350  0.67144 0.84267 0.97772 0.95695 0.76685 0.85812 0.79629 0.82865 0.93321
  450  0.77913 0.73471 0.88599 0.82829 0.63862 0.71604 0.77202 0.81919 0.92873
  550  0.73997 0.79677 0.82847 0.87431 0.66427 0.74722 0.82332 0.70125 0.89179
  650  0.91619 0.80824 0.89947 0.88915 0.69632 0.74722 0.86413 0.85257 0.91530
  750  0.80901 0.77330 0.83106 0.76049 0.59567 0.66569 0.86579 0.68678 1.01604
  850  0.63125 0.68672 0.70358 0.63084 0.40397 0.54939 0.79408 0.80918 1.04571
  950  0.59261 0.67368 0.62533 0.54028 0.41743 0.54279 0.74113 0.83532 0.99646
  1050 0.48389 0.56729 0.56781 0.62935 0.52963 0.71305 0.80015 0.71571 0.94384
  1150 0.76110 0.74618 0.73156 0.75455 0.59631 0.70945 0.80622 0.71682 0.86045
      Frequencies
Times      196     198     200     202       204       206       208     210
  -250 1.06278 1.05804 1.04326 1.10651  0.934370  0.967892  0.851874 0.83232
  -150 0.84451 0.93904 0.99667 1.03630  0.980531  1.105635  1.094060 1.18552
  -50  1.09272 1.00293 0.96006 0.85719  1.085100  0.926473  1.054066 0.98216
  50   1.08642 1.06682 0.90881 0.90232  0.991835  1.075775  1.010739 0.99870
  150  1.15970 1.10995 0.95607 0.95176  0.840163  0.781987  0.566361 0.87026
  250  1.03283 0.95261 0.83693 0.64727  0.567907  0.442928  0.338617 0.58031
  350  1.01944 0.86955 0.79566 0.69384  0.336160  0.160700  0.160865 0.30981
  450  1.14079 0.90230 0.88086 0.77265  0.474643  0.568149  0.531921 0.56376
  550  1.01786 0.84719 0.82695 0.83354  0.963574  1.017980  1.065176 0.89946
  650  1.07066 0.81524 0.86622 0.81778  0.854294  0.846524  1.060732 0.95394
  750  1.10927 0.96619 0.67719 0.77766  0.713927  0.918767  1.258480 1.11449
  850  1.22589 1.04606 0.63459 0.66661  0.515152  0.508428  0.761887 1.12130
  950  1.12975 0.93424 0.57735 0.66589  0.271157  0.269546  0.540809 0.92475
  1050 1.09114 0.82004 0.69716 0.50111  0.053541 -0.049286  0.160865 0.52582
  1150 1.03598 0.89511 0.68052 0.51831 -0.108494 -0.210146 -0.070212 0.27673
      Frequencies
Times      212     214     216     218     220     222      224      226
  -250 0.81317 0.82224 0.96494 0.86433 0.83807 0.89312 0.896542 0.899232
  -150 0.94125 1.08002 1.16691 1.10448 1.01988 0.96034 0.894371 0.944577
  -50  1.24558 1.09773 0.86816 1.03119 1.14205 1.14655 1.209087 1.156191
  50   1.22678 1.07609 0.86711 0.75271 0.73418 0.71326 0.954059 0.727925
  150  1.20446 1.05346 0.68091 0.71212 0.58027 0.64332 0.695775 0.691397
  250  0.89190 0.96294 0.74719 0.45167 0.13201 0.07833 0.153162 0.217786
  350  0.66159 0.60775 0.51787 0.13710 0.13682 0.22548 0.454855 0.462149
  450  0.82374 0.87931 0.56520 0.35922 0.27342 0.21186 0.260599 0.515052
  550  0.94595 0.84389 0.54942 0.40544 0.43117 0.46347 0.369122 0.441995
  650  1.00588 0.66285 0.48841 0.31186 0.39751 0.29088 0.103241 0.157325
  750  1.16803 0.89505 0.63568 0.39078 0.36384 0.37899 0.245406 0.249276
  850  1.35134 1.02591 0.91760 0.52721 0.32247 0.17916 0.092389 0.347525
  950  1.11985 1.13020 0.90708 0.71324 0.28496 0.28271 0.250832 0.588109
  1050 0.83432 1.03772 0.84607 0.47873 0.21762 0.13556 0.128201 0.182517
  1150 0.82257 0.95900 0.99755 0.47986 0.31478 0.20096 0.143395 0.052777
      Frequencies
Times      228     230     232     234     236     238     240
  -250 0.85260 0.72200 0.88054 0.91632 0.70726 0.67625 0.63175
  -150 0.92126 0.97692 0.98637 0.97891 1.06370 1.04735 1.05998
  -50  1.22614 1.30108 1.13309 1.10477 1.22905 1.27640 1.30828
  50   0.86773 1.02728 0.89658 1.03175 1.11388 1.32548 1.36226
  150  0.67921 0.91398 0.71619 0.84887 0.98199 0.95811 0.88365
  250  0.39643 0.79648 0.71458 0.78421 0.81728 0.80491 0.63055
  350  0.58728 0.79963 0.88615 0.84887 0.89513 0.80788 0.75290
  450  0.60357 0.83740 1.14832 0.99838 1.02059 1.03099 1.06597
  550  0.55120 0.75347 0.92223 0.99351 0.95754 0.98116 1.09116
  650  0.43832 0.62339 0.79636 0.92815 0.98070 0.89489 0.97001
  750  0.42087 0.41987 0.61677 0.61245 0.67573 0.83019 0.91963
  850  0.39992 0.73039 0.84847 0.95735 0.83079 0.84060 0.85846
  950  0.63382 0.91922 0.85328 0.93997 0.81985 0.88746 0.98201
  1050 0.67572 0.97797 1.06093 1.01785 1.00386 0.84655 0.82367
  1150 0.44414 0.87411 1.01684 0.93371 0.91958 0.81383 0.62215

, , directions = 1, tasks = 65, files = data/PRR+2_zen_4:240:2_PN/data_905.2_1

      Frequencies
Times        4       6       8      10      12      14      16      18      20
  -250 0.98421 0.98869 1.01933 1.01545 1.02405 1.05810 1.06649 1.08508 1.12926
  -150 0.98733 0.98358 0.97214 0.98902 0.99068 0.98932 0.97858 0.96462 0.97483
  -50  1.02846 1.02773 1.00853 0.99553 0.98527 0.95259 0.95492 0.95030 0.89591
  50   1.08731 1.06534 0.99874 0.97900 0.94094 0.92396 0.92272 0.90923 0.84994
  150  1.22141 1.16507 1.07966 0.96822 0.92969 0.90081 0.91324 0.88887 0.84172
  250  1.37985 1.28950 1.02143 0.95376 0.91458 0.89278 0.90714 0.87919 0.86251
  350  1.46080 1.33188 0.95227 0.90692 0.88269 0.86888 0.88261 0.87197 0.85302
  450  1.42793 1.20412 0.94572 0.90441 0.88013 0.88295 0.89152 0.87458 0.86006
  550  1.29375 1.13596 0.95366 0.89633 0.88152 0.87256 0.88567 0.87341 0.85743
  650  1.15375 1.08379 0.93742 0.90342 0.89763 0.88661 0.90010 0.89091 0.88955
  750  1.06188 0.98626 0.90870 0.91566 0.91796 0.91196 0.92906 0.94102 0.94994
  850  1.02579 0.98756 0.96673 0.94649 0.94066 0.93400 0.95016 0.95060 0.97399
  950  1.00113 0.98112 1.01638 1.01333 0.96545 0.96180 0.98222 0.97479 0.99600
  1050 0.99376 0.98655 1.03836 1.00278 0.95209 0.94253 0.95694 0.95560 0.92598
  1150 0.97285 1.00258 1.12357 0.99810 0.97740 0.93457 0.93340 0.91867 0.91878
      Frequencies
Times       22      24      26      28      30      32      34      36      38
  -250 1.17331 1.18206 1.13122 1.15253 1.13207 1.10991 0.97824 1.00866 0.97281
  -150 0.94530 0.95234 0.99832 1.00419 1.03503 0.97962 1.05215 1.02714 1.06898
  -50  0.88138 0.86560 0.87046 0.84328 0.83290 0.91047 0.96961 0.96420 0.95821
  50   0.81222 0.79962 0.78882 0.78155 0.78407 0.87054 0.89190 0.97130 0.77594
  150  0.80857 0.80698 0.77990 0.75231 0.74253 0.81894 0.77600 0.77937 0.66272
  250  0.81852 0.81053 0.78926 0.74717 0.72632 0.81106 0.68946 0.68466 0.51484
  350  0.82374 0.82945 0.79250 0.78898 0.74373 0.81251 0.64258 0.65437 0.42019
  450  0.83414 0.84772 0.82812 0.84098 0.82197 0.90495 0.77394 0.80353 0.59317
  550  0.83812 0.85399 0.89305 0.87603 0.89680 1.01907 1.01724 1.00351 0.85338
  650  0.87821 0.91336 1.03588 1.02844 1.20350 1.41458 1.59255 1.56715 1.34778
  750  0.98403 1.03758 1.19568 1.23539 1.44097 1.58085 1.88521 2.03020 1.69574
  850  0.98342 1.07836 1.25339 1.33531 1.53126 1.64937 2.03275 1.97419 1.87375
  950  1.04612 1.14992 1.39023 1.48907 1.66140 1.73659 1.99375 1.87164 1.58348
  1050 1.01360 1.10030 1.30080 1.38862 1.65890 1.80653 1.81863 1.85412 1.47866
  1150 1.00279 1.11622 1.33731 1.51693 1.67014 1.74534 1.88896 1.38575 1.29646
      Frequencies
Times       40      42      44      46      48      50      52      54      56
  -250 0.93046 0.86745 0.84532 0.99060 0.99344 1.07176 0.93849 1.12279 1.32162
  -150 1.01506 1.05964 1.07075 1.10235 1.05105 1.03073 1.16135 0.98493 1.11010
  -50  1.05448 1.07291 1.08393 0.90705 0.95552 0.89751 0.90016 0.89227 0.56828
  50   0.95052 0.91733 1.10383 0.92747 0.96802 1.01903 0.90481 1.09720 0.79782
  150  0.80542 0.82381 0.91215 0.93703 1.04311 0.98055 0.82893 1.18199 1.26338
  250  0.76809 0.75738 0.90934 0.92247 1.20307 1.17942 0.84719 0.83586 1.59229
  350  0.83209 0.74963 1.00408 1.24049 1.35580 1.17638 1.10443 0.92532 1.70002
  450  0.83010 0.88250 1.20367 1.39763 1.57728 1.50224 1.34642 0.88662 1.59920
  550  1.11083 1.29209 1.42128 1.62308 1.70472 1.52150 1.31164 1.26850 1.59118
  650  1.44919 1.64892 1.80610 2.04247 1.93668 1.82845 1.49118 1.43380 1.75001
  750  1.55818 1.89690 1.87890 1.89458 2.15683 1.74679 1.46901 1.29048 2.34934
  850  1.51987 1.86308 2.03918 1.95155 1.89740 1.60530 1.38560 1.51572 2.07912
  950  1.27308 1.63813 1.89530 1.81107 1.95323 1.62287 1.24621 1.63538 1.46902
  1050 1.35430 1.70487 1.84724 1.95078 2.02966 1.72443 1.34991 1.16238 0.78777
  1150 1.16927 1.52973 1.48300 1.79977 1.68933 1.49137 1.20724 1.07551 0.84653
      Frequencies
Times       58      60      62      64      66      68      70      72      74
  -250 1.25424 1.45617 1.43393 1.43701 1.58249 1.12580 0.89475 0.85166 0.81839
  -150 1.22089 1.12803 0.96576 0.93732 1.04329 0.88307 0.81276 1.02812 1.07267
  -50  0.52487 0.41580 0.60030 0.62567 0.37422 0.99112 1.29248 1.12021 1.10894
  50   0.91698 0.85353 0.78784 0.88718 0.58347 1.27755 1.34282 1.83739 1.44395
  150  1.16074 1.10994 1.21885 1.35771 0.43885 1.38259 1.88928 1.79841 1.60673
  250  1.53876 1.47293 1.40860 1.54036 1.28696 0.98392 1.39354 2.12077 1.76596
  350  1.56853 1.61172 1.44774 1.45289 1.53235 0.55237 1.04319 1.87436 1.76933
  450  1.51615 1.47551 1.45223 1.40867 1.15586 1.14118 1.34597 1.78869 1.82090
  550  1.66670 1.55137 1.38813 1.43461 0.54067 1.16942 1.15911 1.72165 1.77404
  650  1.74449 1.71074 1.50858 1.61148 0.92104 0.98296 1.09762 1.72776 1.53939
  750  1.90196 2.04294 1.99078 1.94680 1.41978 0.93154 1.12536 1.46242 1.44212
  850  1.82290 1.72852 1.46878 1.50106 1.62266 0.50669 0.82239 1.12382 1.13328
  950  1.54318 1.19100 1.09800 1.16298 0.69586 0.63732 0.99523 1.28084 1.31926
  1050 0.80642 0.63479 0.81525 0.88230 0.41159 0.94184 0.88283 1.24026 1.19976
  1150 0.68276 0.68063 0.68391 0.74074 0.19253 0.62379 1.00114 1.14406 1.17850
      Frequencies
Times       76      78      80      82      84      86      88      90      92
  -250 0.87404 0.86434 0.87184 0.83549 0.79093 0.52342 0.64765 0.76895 0.85196
  -150 1.05478 1.10831 1.04319 0.91326 0.96291 1.03847 0.89039 1.00802 1.02883
  -50  1.07118 1.02735 1.08498 1.25125 1.24616 1.43811 1.46196 1.22303 1.11921
  50   1.36650 1.28296 1.30687 1.45505 1.32153 1.43035 1.38344 1.22745 0.99296
  150  1.29546 1.14124 1.24056 1.23493 1.34665 1.14947 1.23279 1.09360 1.05471
  250  1.49811 1.44967 1.50060 1.23193 1.34694 1.12635 0.91569 0.83786 0.90865
  350  1.65348 1.64003 1.66230 1.25929 1.13418 0.83676 0.87826 0.83017 0.82593
  450  1.91731 1.73160 1.70705 1.61516 1.45691 1.15770 0.86156 0.75613 0.60901
  550  2.00192 1.97102 1.95182 1.60832 1.73929 1.41737 1.14435 0.97484 0.86397
  650  1.66590 1.58580 1.56237 1.52238 1.46337 1.37778 1.18922 1.03949 0.92037
  750  1.32925 1.38136 1.28821 1.27153 1.08379 1.19855 1.15009 1.04860 1.08609
  850  1.12510 1.08583 0.99298 0.82949 0.74413 0.86827 0.98222 0.85637 1.05818
  950  1.49988 1.01768 0.90842 0.76227 0.85811 0.87492 0.87291 0.77535 0.87814
  1050 1.45146 1.12969 0.99513 0.84401 0.61880 0.52120 0.56156 0.57244 0.50981
  1150 1.14639 0.99882 0.93988 0.85661 0.80658 0.45692 0.54212 0.43447 0.60034
      Frequencies
Times       94      96      98     100     102     104     106     108     110
  -250 0.88631 1.06952 1.08078 1.00657 0.90393 0.79728 0.64602 0.69889 0.85499
  -150 0.99733 1.01813 0.96505 1.00296 1.02775 1.04802 1.15873 1.15863 1.06074
  -50  1.11636 0.91235 0.95417 0.99047 1.06831 1.15470 1.19525 1.14248 1.08426
  50   0.86955 0.83132 0.99040 1.10364 1.29940 1.28751 1.45715 1.30195 1.26962
  150  0.90842 0.93873 0.88270 1.06044 1.28036 1.43920 1.34643 1.38568 1.32126
  250  0.90320 1.00025 0.96276 1.08212 1.12989 1.14104 1.04800 1.08288 1.08443
  350  0.92202 0.96987 0.95861 1.18986 1.07212 1.04420 0.95369 0.82101 0.84825
  450  0.77894 0.82719 0.76368 0.86927 1.07113 1.06389 0.99646 0.90620 0.79809
  550  0.78926 0.82269 0.70281 0.76448 0.89367 0.94575 0.83025 0.83234 0.77654
  650  0.98154 0.91922 0.82856 0.78583 0.94565 1.04279 1.03136 1.02392 0.96288
  750  1.24997 1.01213 0.90118 1.06504 1.05623 0.91320 1.05401 1.02371 0.96601
  850  1.17090 1.00075 0.93340 0.97520 1.03537 0.87764 0.78841 0.79331 0.83312
  950  0.95895 0.92760 0.81610 1.07144 0.99697 0.97328 0.81014 0.79835 0.83164
  1050 0.70910 0.76742 0.87826 0.97372 1.03107 1.02953 0.64902 0.56795 0.71684
  1150 0.75586 0.79243 0.87454 0.98637 1.00921 1.07996 0.76576 0.60215 0.67490
      Frequencies
Times      112     114     116     118     120     122     124     126     128
  -250 0.95629 0.90433 1.09599 1.07163 1.03275 0.99609 1.02149 0.82784 0.91223
  -150 0.99537 0.95236 0.84786 0.91412 0.94857 0.97759 1.01653 1.18296 1.15933
  -50  1.04834 1.14331 1.05615 1.01425 1.01868 1.02631 0.96198 0.98920 0.92844
  50   1.09099 1.07295 1.22193 1.06832 1.13139 1.28222 1.17906 1.17324 1.33004
  150  1.01442 1.06227 1.22437 0.99630 1.15891 1.38171 1.29313 1.18765 1.04837
  250  0.99974 1.21440 1.38373 1.27542 1.38894 1.44728 1.29831 1.16784 1.04367
  350  0.86960 0.96231 1.14778 1.16160 1.34775 1.26907 1.23068 1.27733 1.09489
  450  0.82437 0.84658 1.19426 1.27920 1.57155 1.50915 1.30327 1.60760 1.12433
  550  0.87456 1.05378 1.17456 1.25511 1.32565 1.23639 1.18943 1.41203 0.85888
  650  0.78727 0.81140 1.06434 1.07541 1.20190 1.24132 1.19349 1.09292 0.72146
  750  0.91681 0.92349 1.01608 0.87587 1.05665 1.08695 1.16441 0.96038 0.87638
  850  0.76724 0.85192 1.02826 0.99819 1.08498 1.15108 1.09859 0.96614 0.70951
  950  0.67003 0.57751 0.89125 0.78047 1.05906 1.16321 1.24105 0.97083 0.92716
  1050 0.62163 0.66170 0.86956 0.85273 1.17177 1.17554 1.14660 1.05258 0.75603
  1150 0.63373 0.51734 0.77039 0.75119 0.97891 1.09599 1.07401 0.92473 0.62970
      Frequencies
Times      130      132     134       136     138     140     142     144
  -250 0.86983 0.928546 0.94502  0.917133 0.95534 1.03927 1.01413 0.91211
  -150 1.15650 1.101299 1.03268  1.121470 1.14410 1.10585 1.15598 1.21096
  -50  0.97367 0.970154 1.02230  0.961397 0.90055 0.85489 0.82990 0.87693
  50   1.28740 1.268258 1.17917  1.001544 1.16206 1.12932 1.18279 1.28042
  150  0.80961 0.929073 1.16033  1.130220 1.63443 1.50448 1.14690 1.46594
  250  1.05745 1.296699 1.29106  1.320660 1.69704 1.52027 1.23858 1.39786
  350  0.86154 0.776334 1.14380  1.000000 1.36003 1.17029 1.26064 1.52900
  450  0.88292 1.181355 1.39334  1.030367 1.38351 1.10030 1.04700 1.56876
  550  1.15825 1.447331 1.68286  1.023676 1.67310 1.29449 1.04656 1.57881
  650  0.63289 1.112886 1.18148  0.910442 1.43185 1.44601 1.06300 1.37409
  750  0.61020 0.755267 0.94579  0.887795 1.17081 1.12932 1.14127 1.23655
  850  0.25764 0.178546 0.69587  0.671619 1.03085 1.08323 0.90860 1.00213
  950  0.34971 0.323912 0.61089  0.513091 1.09300 1.04439 0.81519 0.82529
  1050 0.28993 0.192240 0.55245  0.386474 0.86188 0.86769 0.57214 0.43962
  1150 0.25895 0.048455 0.32906 -0.095803 0.37708 0.56082 0.40002 0.30208
      Frequencies
Times      146     148     150     152     154     156     158     160     162
  -250 1.06320 0.95723 1.00820 0.99705 1.20040 1.16241 1.29912 1.14892 1.12751
  -150 1.02125 0.98787 0.89268 1.05014 0.96670 1.00180 1.00717 1.06427 1.09819
  -50  0.91554 1.05490 1.09913 0.95281 0.83290 0.83579 0.69371 0.78680 0.77431
  50   1.44745 1.64224 1.39994 1.17732 0.93796 1.08677 1.05019 1.24004 1.41540
  150  1.81604 1.84844 2.00214 1.91667 1.47084 1.31615 1.43331 1.32763 1.18682
  250  1.67901 1.99145 2.19772 2.12238 1.74883 1.81223 1.73909 1.59804 1.03954
  350  1.60462 1.95186 2.18457 2.15943 1.70501 1.81321 1.63204 1.38171 1.03488
  450  1.89323 1.71310 1.81341 2.08090 1.58062 1.49935 1.33087 1.19654 0.73299
  550  1.93685 1.93271 1.71047 1.46985 1.19239 1.15652 1.27300 1.24592 0.94424
  650  1.57665 1.64032 1.50459 1.20663 1.04727 0.97577 0.99232 0.82031 0.39045
  750  1.41613 1.55031 1.60696 1.42506 1.18202 1.03716 0.86888 0.78328 0.20119
  850  1.30203 1.35751 1.53490 1.42230 1.24186 0.95563 0.88783 0.63044 0.42044
  950  0.99273 1.34602 1.55206 1.54617 1.60607 1.41242 1.05071 0.65277 0.44843
  1050 0.53912 0.74911 1.07053 1.25972 1.44776 1.55535 1.25149 0.95317 0.68434
  1150 0.41943 0.52439 0.90125 1.24092 1.29652 1.38344 1.18439 0.83854 0.29049
      Frequencies
Times      164        166       168     170     172     174     176     178
  -250 1.03724  1.0286744  0.994524 1.02475 1.06969 0.96449 0.97799 1.08021
  -150 0.99821  1.0205867  0.960176 1.06637 0.96954 1.06372 1.06217 0.98179
  -50  0.96456  0.9507389  1.045300 0.90888 0.96077 0.97179 0.95983 0.93800
  50   1.46661  1.1852805  0.965403 0.82227 0.96541 1.10847 1.28611 1.28682
  150  1.33672  1.1742519  0.763049 0.80314 1.00774 1.16976 1.60799 1.52178
  250  1.15636  0.9389751  0.748861 0.87401 1.14299 1.43681 1.75435 1.66399
  350  0.83601  0.3103448  0.678672 0.86276 1.08879 1.28797 1.45888 1.40636
  450  0.56682  0.1559444  0.312791 0.71934 1.11976 1.32202 1.42092 1.40688
  550  0.55134  0.4375414  0.310551 0.76996 1.18532 1.37844 1.25640 1.37802
  650  0.48000  0.3919565  0.405381 0.66028 1.22610 1.42757 1.69877 1.79383
  750  0.45981  0.5448864  0.587575 0.87907 1.43051 1.63333 1.88530 2.00302
  850  0.61796  0.3890155  0.473331 0.83408 1.25810 1.39303 1.62835 1.94377
  950  0.41741 -0.0322770  0.091769 0.75871 1.11666 1.21452 1.41431 1.55991
  1050 0.31646 -0.1955003 -0.018742 0.46792 0.99535 1.17317 1.18762 1.33474
  1150 0.17715 -0.0021322 -0.070264 0.50954 0.97316 1.12258 1.26190 1.32083
      Frequencies
Times      180     182     184     186     188     190     192     194     196
  -250 1.04868 1.09207 1.16561 1.06497 0.97622 0.97518 0.83588 0.91381 0.96717
  -150 0.98140 1.05735 1.03398 1.09446 1.14528 1.06839 0.98832 1.02183 0.94195
  -50  0.96992 0.85058 0.80041 0.84057 0.87850 0.95643 1.17580 1.06437 1.09088
  50   1.21818 1.09570 0.96866 0.77390 0.81136 0.91285 1.17858 1.02407 1.11373
  150  1.44140 1.17965 0.96470 0.55528 0.64171 0.80420 1.03839 0.99888 1.25557
  250  1.47739 1.20245 0.88602 0.56682 0.45167 0.78434 0.89485 1.02183 1.16810
  350  1.34231 1.30402 0.98697 0.78864 0.81796 0.85494 0.90542 0.89086 0.91201
  450  1.21297 1.04543 0.85583 0.99957 1.03497 0.93547 0.79137 0.92108 0.91122
  550  1.29224 1.18535 1.02507 1.33039 1.23160 1.04247 0.92211 0.91045 0.77805
  650  1.75694 1.44705 1.28784 1.07522 1.04037 1.00662 1.00723 0.88134 0.93250
  750  1.83517 1.56831 1.47984 1.29192 1.02418 1.15554 1.16189 1.04534 1.24690
  850  1.80544 1.70356 1.63721 1.66890 1.30594 1.28130 1.36273 1.22052 1.53294
  950  1.64689 1.43046 1.31159 1.32526 1.27596 1.12134 1.17525 1.11250 1.45414
  1050 1.19315 1.01537 1.00874 1.12074 0.99960 0.97297 0.86592 0.83377 0.89467
  1150 1.04868 0.86043 0.68016 0.48860 0.49543 0.55434 0.64061 0.64627 0.74732
      Frequencies
Times      198     200     202     204     206     208     210     212     214
  -250 0.99654 0.88596 0.98806 0.89041 0.85102 0.82114 0.93740 0.85978 0.92949
  -150 0.98376 1.04570 0.92859 0.89135 1.04848 1.11554 1.08335 1.12064 1.08199
  -50  1.01970 1.06833 1.08335 1.21824 1.10050 1.06332 0.97924 1.01958 0.98852
  50   0.97258 0.88064 0.87916 1.03172 1.10724 1.25330 1.17871 1.43790 1.35650
  150  1.37271 1.13622 1.01600 1.09672 1.08990 0.79447 0.92281 1.08539 1.29058
  250  1.26728 0.99445 1.09553 1.14288 1.26521 1.15664 1.10573 1.32157 1.40668
  350  1.03647 1.02307 1.08335 0.92055 1.31145 1.31107 1.45991 1.18291 1.56115
  450  0.72260 0.72888 0.91570 0.81127 0.87606 1.21108 1.24682 1.26164 1.39782
  550  0.39355 0.44268 0.45000 0.32046 0.48499 0.66783 1.02497 1.40030 1.11544
  650  0.53891 0.63903 0.59759 0.54561 0.44935 0.14901 0.55793 0.80455 0.82716
  750  0.97498 0.91126 0.87558 0.70953 0.53122 0.40675 0.50636 0.68705 0.76714
  850  1.42781 1.28398 1.12992 1.06280 0.70557 0.53785 0.84691 1.06541 1.23056
  950  1.17544 1.14088 0.98663 0.78019 0.76240 0.49341 0.94421 1.18409 1.49031
  1050 0.82163 0.89062 0.80250 0.49851 0.29716 0.47563 0.70680 1.13004 1.35158
  1150 0.62996 0.81674 0.89205 0.71707 0.43201 0.31344 0.58809 0.70350 1.02984
      Frequencies
Times      216     218     220      222       224       226     228     230
  -250 0.99755 0.79856 0.80665 0.901596  0.999638  0.773271 1.11249 1.23044
  -150 1.06802 1.05675 0.99038 1.036939  0.990956  0.965991 0.99612 0.95244
  -50  0.93443 1.14469 1.20297 1.061465  1.009405  1.260738 0.89139 0.81711
  50   1.25106 1.15710 1.21451 0.957913  0.522139  0.445774 0.68192 0.68703
  150  1.28157 1.16273 1.35688 1.146850  0.850962  0.972289 0.88906 0.99126
  250  1.47617 1.05900 1.02886 0.821661  0.675156  0.819877 1.25679 1.50110
  350  1.36782 0.93273 0.92689 0.827111  0.636087  0.935760 1.50698 1.67210
  450  1.13009 0.35207 0.59021 0.699034  0.753292  1.138556 1.75019 1.72770
  550  1.12693 0.78277 0.67198 0.717201  0.899797  1.105807 1.40690 1.45809
  650  0.86605 0.79517 0.87976 0.631816  0.721820  1.001260 1.35687 1.39305
  750  0.96809 0.73767 0.65563 0.471039  0.143395  0.346265 0.59814 1.04686
  850  1.33311 0.99136 0.74509 0.386563  0.182463  0.182517 0.41893 0.86222
  950  1.35941 0.87410 0.58829 0.074999 -0.098611 -0.152538 0.39100 0.83495
  1050 1.35625 0.82674 0.69314 0.373846  0.160758 -0.025318 0.63421 0.82551
  1150 0.87657 0.42311 0.31510 0.157659 -0.108378 -0.058068 0.50155 0.79718
      Frequencies
Times      232     234     236     238     240
  -250 1.06254 0.92490 0.84687 0.71715 0.49380
  -150 0.99840 0.95828 1.00193 1.02727 1.14154
  -50  0.93907 1.11682 1.15120 1.25558 1.36465
  50   1.07376 1.40261 1.19945 1.35151 1.38505
  150  1.24533 1.59523 1.23162 1.16039 1.12475
  250  1.49627 1.55698 1.12610 0.95364 0.64734
  350  1.82097 1.72665 1.18272 0.95364 0.58017
  450  1.69270 1.59453 1.17050 1.00273 0.84526
  550  1.43454 1.45338 1.05211 0.88002 0.75890
  650  1.38162 1.34420 1.18144 1.09048 1.32387
  750  1.40968 1.42626 1.18980 1.30764 1.32867
  850  1.33673 1.51735 1.31655 1.37754 1.32987
  950  1.26537 1.34559 1.14798 1.07933 0.79128
  1050 1.14992 1.29344 0.96719 0.94398 0.72291
  1150 1.08178 1.21487 0.94081 0.85920 0.61615

, , directions = 2, tasks = 65, files = data/PRR+2_zen_4:240:2_PN/data_905.2_1

      Frequencies
Times        4       6       8      10      12      14      16      18      20
  -250 1.03795 1.05020 1.04490 1.01705 1.05107 1.05159 1.04895 1.05356 1.04648
  -150 1.00988 0.99591 0.99909 0.99840 0.98760 0.98742 0.99362 0.98535 0.98833
  -50  0.95217 0.95389 0.95601 0.98455 0.96132 0.96099 0.95744 0.96109 0.96519
  50   0.95675 0.95406 0.92453 0.95708 0.93523 0.92784 0.92478 0.89954 0.89128
  150  1.00352 1.02419 0.93693 0.97168 0.94576 0.92651 0.91431 0.89425 0.88713
  250  1.09339 1.05255 1.00861 0.97922 0.94935 0.92748 0.91812 0.89220 0.88938
  350  1.11208 1.11987 0.99914 0.97945 0.96226 0.93891 0.93286 0.91086 0.89926
  450  1.09381 1.10318 0.99971 0.98900 0.97320 0.95019 0.94129 0.91618 0.89998
  550  1.05665 1.05230 1.02526 0.99108 0.96415 0.95586 0.94879 0.92892 0.93164
  650  1.00446 0.96829 0.96396 0.97938 0.96431 0.95095 0.94176 0.93682 0.96338
  750  0.98361 0.98408 0.93000 0.98053 0.95722 0.95197 0.94899 0.97768 0.99048
  850  0.93492 0.96275 0.91548 0.97210 0.97279 0.97616 0.99082 1.01663 1.05553
  950  0.90116 0.92569 0.97444 1.02008 1.01071 1.00886 1.01719 1.06577 1.07902
  1050 0.89089 0.91725 0.96790 1.03275 1.04654 1.05958 1.04951 1.05601 1.07476
  1150 0.93479 0.93791 1.00637 1.05247 1.05203 1.02971 1.02589 1.01606 1.03460
      Frequencies
Times       22      24      26      28      30      32      34      36      38
  -250 1.05048 1.05705 1.05776 1.05041 1.09264 1.10166 1.13283 1.06508 0.97664
  -150 1.01197 0.98687 0.98435 0.97288 0.97707 0.97189 0.92443 0.95908 0.94712
  -50  0.93755 0.95609 0.95788 0.97671 0.93030 0.92644 0.94274 0.97584 1.07623
  50   0.85767 0.84986 0.85215 0.84081 0.78413 0.77642 0.82582 0.92530 1.08507
  150  0.85785 0.84420 0.85557 0.85442 0.84160 0.80772 0.87290 0.94135 0.99969
  250  0.86340 0.84591 0.84297 0.85672 0.87266 0.87101 0.83491 0.88366 0.86214
  350  0.86667 0.86748 0.86700 0.88668 0.91925 0.91317 0.87764 0.90522 0.81384
  450  0.87125 0.87469 0.88014 0.88603 0.95811 0.90871 0.93267 0.95361 0.73564
  550  0.91645 0.92631 0.95030 0.96929 1.03859 0.95539 1.03017 0.93950 0.73543
  650  0.96054 0.98623 1.01783 1.01510 1.05515 0.93796 0.96457 0.88504 0.77954
  750  0.98960 1.07227 1.09573 1.07830 1.04582 1.03381 1.01144 1.00243 1.02444
  850  1.04804 1.14746 1.20125 1.11736 1.05364 1.04454 1.01200 0.89882 0.92712
  950  1.10706 1.20800 1.27191 1.20410 1.13568 1.18162 1.13144 0.99241 1.00705
  1050 1.08712 1.11090 1.19112 1.17920 1.18984 1.19146 1.18086 1.07602 0.94904
  1150 1.02269 1.06342 1.11020 1.14334 1.13667 1.12166 1.14530 1.08692 0.94619
      Frequencies
Times       40      42      44      46      48      50      52      54      56
  -250 0.92326 0.81872 0.89547 0.94087 1.03290 1.03350 1.05822 1.10163 0.81103
  -150 0.95678 1.00668 1.02095 0.98080 1.01218 0.99343 1.02757 1.10555 0.93020
  -50  1.11996 1.17460 1.08358 1.07833 0.95493 0.97307 0.91421 0.79282 1.25877
  50   1.04123 1.17384 1.16022 0.97767 1.01748 1.00297 0.80134 1.16196 1.32841
  150  0.97340 1.13245 0.89439 0.78101 0.87132 0.90027 0.75274 1.29211 1.60495
  250  0.83997 0.78491 0.74720 0.88997 0.87089 0.90254 0.86118 1.49951 1.54488
  350  0.83907 0.75391 0.74255 0.88915 0.94449 0.90932 0.69780 1.19927 1.07444
  450  0.86518 0.93189 0.92858 1.05356 1.25991 1.16191 0.76684 0.85902 0.69681
  550  0.83774 0.81725 0.85228 1.10024 1.32325 1.20210 1.06481 0.92618 0.84866
  650  0.79410 0.92685 0.85070 1.07077 1.26041 1.23323 0.70712 0.82783 0.58060
  750  0.86901 0.94301 0.85308 1.07026 1.19445 1.19748 0.85766 1.02254 0.81893
  850  0.84298 0.89117 0.79424 1.03847 1.17830 1.25348 1.06186 1.19829 1.06414
  950  0.89067 1.03511 0.99225 1.26653 1.47889 1.37997 1.14524 1.67536 0.97471
  1050 0.96589 0.97978 0.98542 1.20436 1.34306 1.40732 1.32363 1.09120 1.01791
  1150 0.91666 0.87600 0.97615 1.05530 1.36469 1.34783 1.22269 0.91412 0.78851
      Frequencies
Times       58      60      62      64        66      68      70      72
  -250 0.89448 0.86182 0.92323 0.94362  0.576746 1.17151 0.96965 0.95173
  -150 0.90858 0.96741 0.85558 0.86223  1.189166 0.68788 0.99949 1.07819
  -50  1.19693 1.17077 1.22119 1.19415  1.234087 1.14061 1.03086 0.97007
  50   1.20682 1.31292 1.24568 1.22589  0.955499 0.95570 1.02399 1.09493
  150  1.45806 1.46836 1.53397 1.45069  0.893494 0.94569 1.13191 1.08922
  250  1.55742 1.55570 1.53842 1.35506  0.836453 0.84566 1.03581 1.01056
  350  0.95552 1.02715 1.09764 1.04223  0.368506 0.57549 0.78308 0.84181
  450  0.54847 0.67134 0.77964 0.75857  0.232916 0.65015 0.69042 0.95664
  550  0.83860 0.51068 0.59413 0.57957 -0.087932 0.44014 0.69871 0.89572
  650  0.54670 0.61635 0.87446 0.76492  0.675507 0.76460 0.54475 0.87488
  750  0.69753 0.76995 0.90374 0.84390  0.792683 0.93017 0.80720 0.84942
  850  0.93675 0.81875 0.88212 0.94580  0.744741 1.08721 0.94038 1.28662
  950  0.93804 0.80016 0.82623 1.01089  0.317399 1.10178 1.26700 1.17529
  1050 0.76636 0.72608 0.90832 0.92336  0.670508 0.95202 1.02476 1.28672
  1150 0.48336 0.63582 0.62450 0.53448  0.928561 0.74856 0.95545 0.99933
      Frequencies
Times       74      76      78      80      82      84      86      88      90
  -250 0.88897 0.90230 0.95879 0.94046 0.99992 0.89889 0.77812 0.85565 0.70079
  -150 0.98682 0.92252 0.98229 1.01230 0.96415 1.04819 1.10841 0.97526 1.02316
  -50  1.12421 1.17518 1.05892 1.04724 1.03593 1.05293 1.11347 1.16909 1.27605
  50   1.07918 1.21012 1.09193 1.05657 1.19172 1.34809 1.32421 1.25987 1.11557
  150  1.04714 1.29003 1.05704 1.11082 1.00748 1.05680 0.92806 0.88526 0.91836
  250  1.02309 1.28178 1.00893 0.88546 0.80704 0.70723 0.74281 0.53386 0.65380
  350  0.95170 1.11434 1.10176 1.03146 0.77403 0.60674 0.63277 0.68778 0.70819
  450  0.89138 0.93875 0.93065 0.68685 0.57047 0.62023 0.72223 0.75013 0.89658
  550  0.92072 1.04801 0.91666 0.80610 0.79084 0.71872 0.76245 0.81365 1.05762
  650  0.89994 0.85698 0.81589 0.61468 0.63289 0.57516 0.87597 0.97135 1.19802
  750  0.98278 0.91676 0.80890 0.82476 0.74919 0.43131 0.70592 0.93561 0.88091
  850  0.98499 0.94602 0.96437 0.89554 0.81124 0.64105 0.76071 0.78678 0.60311
  950  1.10371 1.11363 0.87956 0.84293 0.75759 0.65397 0.72128 0.68908 0.68826
  1050 1.12748 1.09040 1.07441 0.94351 0.75135 0.84261 0.85333 0.81743 0.68342
  1150 1.21388 0.93263 1.02851 0.88249 0.81016 0.44925 0.66206 0.73500 0.74507
      Frequencies
Times       92      94      96      98     100     102     104     106     108
  -250 0.74524 0.85404 0.85204 0.87774 0.92270 0.89500 1.01654 1.02281 1.05463
  -150 0.96881 0.98194 1.05810 1.13439 0.98396 1.14197 1.10294 1.02119 1.05022
  -50  1.28595 1.16401 1.08986 0.98787 1.09334 0.96303 0.88052 0.95600 0.89515
  50   1.20656 1.20932 1.05385 0.99088 0.93403 0.80825 0.77323 0.89937 0.92054
  150  1.09781 1.18916 0.95182 0.92901 0.83368 0.65480 0.74169 0.88573 0.86599
  250  0.90229 1.02251 0.90368 0.90839 0.89691 0.72300 0.78549 0.76090 0.96608
  350  0.84893 0.97611 0.90005 0.80326 0.95013 0.68328 0.54319 0.55887 0.72141
  450  1.10562 0.90639 0.89717 0.89492 0.82136 0.46328 0.35192 0.40631 0.56424
  550  1.26614 1.01996 0.87942 0.92572 0.84830 0.48993 0.31314 0.29766 0.30552
  650  1.21567 0.92036 0.85391 0.90638 0.86718 0.45550 0.37603 0.40446 0.39449
  750  0.95666 0.97356 1.01434 0.94935 0.78572 0.62368 0.53595 0.49230 0.49857
  850  0.82593 0.88987 0.89330 0.76874 0.86062 0.65282 0.62174 0.50085 0.59320
  950  0.91776 0.91733 0.88842 0.83577 0.97312 0.65894 0.66996 0.69133 0.71616
  1050 0.93555 0.78760 0.75938 0.74841 0.92877 0.64537 0.56468 0.59863 0.78373
  1150 0.81624 0.81931 0.75225 0.84995 0.89724 0.65547 0.76017 0.89498 0.91593
      Frequencies
Times      110     112     114     116     118     120     122     124     126
  -250 0.97105 0.87396 0.82935 0.93581 0.89862 0.91402 0.97451 1.00616 0.91344
  -150 1.10263 1.06699 1.04893 1.06087 1.05660 1.08900 1.06578 1.08889 1.04670
  -50  0.92632 1.05905 1.12172 1.00332 1.04479 0.99699 0.95971 0.90495 1.03986
  50   0.96612 0.91880 1.00526 1.05910 1.06580 0.97107 1.00411 1.12451 1.01645
  150  0.89704 0.86603 0.79490 0.91832 0.90853 0.82522 1.06804 1.16373 1.10325
  250  0.85675 0.79263 0.65272 0.63368 0.66389 0.79930 0.92004 1.10512 1.22678
  350  0.64984 0.57858 0.42708 0.52898 0.59872 0.60805 0.75025 0.83867 0.81836
  450  0.52731 0.62044 0.56611 0.61619 0.57652 0.55160 0.51633 0.63015 0.70310
  550  0.42518 0.75871 0.69591 0.82691 0.72978 0.58776 0.52620 0.57808 0.47620
  650  0.57896 0.73391 0.76385 0.74679 0.73190 0.66912 0.58314 0.61730 0.43478
  750  0.64984 0.72141 0.65345 0.65493 0.71136 0.66912 0.73031 0.79201 0.55904
  850  0.62254 0.56767 0.53796 0.50973 0.60391 0.57611 0.67502 0.70747 0.60406
  950  0.70839 0.66944 0.54548 0.55909 0.55621 0.60423 0.66310 0.79178 0.52950
  1050 0.73619 0.69483 0.62725 0.69344 0.67239 0.70508 0.70483 0.69688 0.45999
  1150 0.77320 0.92475 0.71969 0.66135 0.70097 0.72497 0.72867 0.78930 0.77622
      Frequencies
Times      128     130     132     134     136     138     140     142     144
  -250 0.89914 1.00698 1.01229 1.09651 1.24551 1.24739 1.21041 1.14545 1.10007
  -150 1.06089 0.86474 0.99860 0.97847 1.03654 1.01673 0.94366 0.94868 0.96801
  -50  1.03997 1.12828 0.98912 0.92502 0.71794 0.73588 0.84592 0.90587 0.93191
  50   0.92560 1.11476 1.02282 0.86966 0.75037 0.80264 0.91976 1.11172 1.04387
  150  0.72886 1.06109 1.03441 0.82583 0.91610 1.03330 1.12335 1.08448 1.06032
  250  0.77751 1.03578 1.04705 0.92848 0.97478 0.95457 0.99445 0.80034 0.84875
  350  0.59570 0.68104 0.82742 0.96809 0.87904 0.66084 0.74093 0.65849 0.54533
  450  0.69301 1.17977 1.01650 1.11765 0.82963 0.54206 0.50021 0.48723 0.36346
  550  0.54065 1.04931 1.02598 0.97501 0.90169 0.54206 0.65984 0.61525 0.51517
  650  0.60339 0.96509 0.89853 0.97462 0.82088 0.60559 0.63167 0.74888 0.65683
  750  0.50864 0.66620 0.78213 0.88158 0.83735 0.60651 0.82544 0.87343 0.73954
  850  0.23295 0.58853 0.75158 0.84159 0.78280 0.69629 0.89117 0.80942 0.74136
  950  0.31489 0.52701 0.61464 0.73585 0.79515 0.73450 0.94580 0.96901 0.88622
  1050 0.32684 0.54228 0.60147 0.80968 0.63147 0.64150 0.70209 0.81807 0.80899
  1150 0.68191 0.66926 0.62728 0.72586 0.55684 0.39841 0.60862 0.63341 0.76101
      Frequencies
Times      146     148     150     152     154     156     158     160
  -250 1.07103 0.99574 1.03279 0.99060 1.00691 0.90504 0.92129 0.99667
  -150 1.15437 1.10427 1.00820 0.96737 0.98382 1.01604 1.05190 1.02253
  -50  0.77460 0.89998 0.95901 1.04203 1.00927 1.07891 1.02680 0.98080
  50   0.90268 0.89551 1.09512 0.97567 1.14826 1.29454 1.48368 0.95728
  150  0.90436 1.05767 1.09627 1.11281 1.04272 1.28226 1.09083 0.79915
  250  0.62526 1.06852 1.11514 1.25880 1.01775 1.11035 1.06573 0.70686
  350  0.43229 0.58780 0.87152 0.91871 0.71998 0.69679 0.65188 0.59458
  450  0.29806 0.63568 0.88467 0.98894 0.73552 0.73952 0.66059 0.61633
  550  0.42111 0.67143 0.64105 0.73512 0.72186 0.57792 0.67237 0.59575
  650  0.71195 1.00149 0.90697 0.88111 0.91174 0.71005 0.66981 0.50934
  750  0.78299 1.04682 0.93786 0.89438 0.84248 0.77832 0.73639 0.52109
  850  0.84227 1.10747 0.86580 0.92258 0.94519 0.79600 0.90798 0.65630
  950  0.93232 0.85402 0.89897 0.95631 0.91786 0.87704 1.01912 0.58458
  1050 0.78970 0.73719 0.95501 1.15318 0.95320 0.97380 1.07495 0.71215
  1150 0.55087 0.79018 1.01334 1.12442 1.10915 1.01948 0.97456 0.56048
      Frequencies
Times         162       164       166        168     170     172     174
  -250  0.8833774  0.817395  0.829424  0.6112203 0.66590 0.83671 0.88293
  -150  1.0886332  1.079189  0.996324  1.1495881 1.15186 1.05661 1.04054
  -50   1.0279894  1.103417  1.174252  1.2391916 1.18223 1.10668 1.07653
  50    1.0319879  1.027368  1.397030  1.2824999 1.31216 1.36065 1.23608
  150   0.8493902  0.971510  0.802956  0.6605023 0.74633 0.93530 0.97633
  250   0.6434680  0.709043  0.535328  0.4320133 0.65972 0.78560 0.67474
  350   0.2949330  0.320053 -0.014631  0.0840531 0.27388 0.55693 0.53465
  450   0.2702757  0.344954  0.235350  0.1281081 0.17657 0.33135 0.43736
  550   0.3135926  0.370527  0.363282  0.1378152 0.45555 0.62145 0.62999
  650   0.3789013  0.443884  0.155209 -0.1586231 0.28231 0.59771 0.62123
  750   0.3002643  0.259484  0.029483  0.0019165 0.45667 0.69321 0.74333
  850   0.2509496  0.239967  0.333137  0.2677402 0.59616 0.80729 0.96611
  950   0.1803097  0.286403  0.277994  0.1318416 0.58660 0.74018 0.84548
  1050  0.1856410  0.243332  0.020660  0.0049033 0.68671 0.99673 1.02254
  1150 -0.0016216 -0.074321 -0.053599 -0.1922244 0.48704 0.71540 0.67328
      Frequencies
Times      176     178     180     182     184     186     188     190     192
  -250 0.84062 0.90674 0.91273 0.87753 0.91307 0.91922 0.96823 0.87369 0.95902
  -150 1.02934 1.00927 0.94298 0.92831 0.86705 0.92050 0.95144 1.02923 1.06750
  -50  1.13003 1.08399 1.14430 1.19416 1.21988 1.16028 1.08033 1.09707 0.97348
  50   0.94516 0.98094 0.96593 1.16462 1.07588 1.04616 1.08333 1.05626 0.89671
  150  0.93636 0.89798 0.95602 1.05269 0.96651 0.98077 1.14388 1.02372 0.93009
  250  0.63539 0.78514 0.75731 0.85110 0.84923 0.80830 0.91188 0.91616 0.90171
  350  0.59577 0.71919 0.70724 0.92002 0.85468 0.83716 0.84833 0.95201 0.78210
  450  0.56056 0.77071 0.96645 1.12575 1.01155 0.90832 0.92087 0.83067 0.78933
  550  0.73608 0.94641 1.08953 1.16669 1.15258 0.91537 0.87051 0.82295 0.84552
  650  0.92205 1.14427 1.21940 1.18742 1.08231 0.91088 0.80577 0.89520 0.96903
  750  0.94296 1.12315 1.28616 1.23199 1.22186 1.09489 1.26977 1.27578 1.27446
  850  0.96662 1.05307 0.96853 1.14337 1.21147 1.21542 1.25778 1.22228 1.05081
  950  0.80541 0.94023 0.97949 1.32164 1.21691 1.39173 1.32672 1.27633 1.02633
  1050 0.91490 1.04946 0.97636 1.20815 1.15258 1.25517 1.13129 0.95312 0.73537
  1150 0.80651 0.96960 1.12291 1.21540 1.16891 1.00064 1.07014 0.87259 0.66694
      Frequencies
Times      194     196     198     200     202     204     206     208     210
  -250 1.09235 1.22589 1.11288 1.16640 1.03845 0.86403 0.67892 0.72041 0.91113
  -150 1.07108 1.14945 1.15361 1.03394 1.08645 1.11085 1.05169 1.00259 0.97438
  -50  0.83657 0.62466 0.73351 0.79966 0.87510 1.02512 1.26939 1.27700 1.11449
  50   0.78228 0.57108 0.43082 0.72245 0.73396 0.89512 1.23182 1.50141 1.21179
  150  0.87854 0.70503 0.44280 0.57802 0.58494 0.78301 1.10178 1.05703 1.03179
  250  1.00392 0.89572 0.62570 0.63792 0.54195 0.48344 0.90624 0.82595 0.97632
  350  0.89142 0.92330 0.69438 0.63126 0.51257 0.39111 0.64810 0.91594 1.15147
  450  0.88918 0.96507 0.70396 0.66255 0.44523 0.60025 0.98041 0.97815 1.23125
  550  0.84216 0.78225 0.65844 0.56471 0.42660 0.50039 1.12201 1.13368 1.38791
  650  0.81642 0.72079 0.66403 0.53409 0.47818 0.77642 1.00450 1.33810 1.26531
  750  0.90093 0.90360 0.54503 0.28449 0.45239 0.76794 1.14513 1.46475 1.50175
  850  0.76996 0.66879 0.49631 0.28383 0.56631 1.01099 1.40616 1.34587 1.33245
  950  0.74254 0.50725 0.52586 0.56337 0.66446 1.10143 1.57666 1.34810 1.24682
  1050 0.58862 0.42215 0.51947 0.58867 0.74041 1.08259 1.28094 1.06925 0.90627
  1150 0.56231 0.29292 0.35974 0.44756 0.68882 1.00628 1.12972 0.85373 0.90335
      Frequencies
Times      212     214     216     218     220     222     224     226     228
  -250 0.87662 0.74976 0.66303 0.68280 0.78805 0.89948 0.85530 0.95465 1.06400
  -150 0.94947 1.02919 1.15113 1.03345 0.95832 0.87223 0.91825 0.71155 0.89178
  -50  1.17391 1.22105 1.18584 1.28375 1.25363 1.22830 1.22645 1.33380 1.04422
  50   1.31609 1.13939 1.27105 1.28262 1.19976 0.94580 1.14180 1.24058 1.44337
  150  0.92832 0.95048 0.84291 1.04472 1.00160 1.13383 1.19823 1.43960 1.62839
  250  0.89660 0.84028 0.66619 0.59599 0.63895 0.72053 0.78042 1.07810 1.45500
  350  0.85899 0.74189 0.56205 0.27804 0.45715 0.73597 0.71314 0.79217 1.11753
  450  1.17743 0.95146 0.71984 0.51255 0.61779 0.67511 0.71422 0.69644 0.88247
  550  1.40304 1.29189 1.15323 1.11012 1.03623 1.02574 0.99313 1.00882 1.16175
  650  1.10340 1.09609 1.38571 1.17664 1.15070 1.06207 1.14614 1.23932 1.40380
  750  1.28201 0.87373 0.93864 0.84741 0.92657 1.11839 1.31978 1.61847 1.84600
  850  0.87192 0.62382 0.21070 0.32539 0.61779 1.04572 1.04739 1.23051 1.52133
  950  0.78497 0.63760 0.32431 0.55540 0.94485 1.34820 1.41637 1.44842 1.38402
  1050 0.50296 0.40343 0.47474 0.79555 1.09106 1.35365 1.30567 1.37788 1.20365
  1150 0.53116 0.44082 0.46001 1.07629 1.28634 1.45448 1.46520 1.47487 1.15244
      Frequencies
Times      230     232     234     236     238     240
  -250 1.03112 0.99973 1.09040 1.06434 1.06321 1.02239
  -150 0.85383 0.96125 0.94646 0.99228 0.96951 1.10996
  -50  1.11505 1.03902 0.96315 0.94338 0.96728 0.86765
  50   1.33535 1.21219 0.90821 0.85974 0.83044 0.64334
  150  1.56405 1.32443 1.09805 0.98327 0.80962 0.57737
  250  1.30598 1.11759 0.94507 0.88162 0.86316 0.66253
  350  1.07623 1.06788 1.01252 1.04439 1.11601 1.22391
  450  0.83285 0.96365 0.89083 1.06949 1.20972 1.43623
  550  1.14862 1.29958 1.03268 1.11517 1.16882 1.24070
  650  1.41298 1.36051 1.14533 1.07335 1.06544 0.87485
  750  1.67629 1.45191 1.17454 1.11066 0.98959 1.04758
  850  1.44970 1.15928 1.04033 1.11645 1.08924 1.30428
  950  1.24828 1.01657 0.88248 0.97812 1.14353 1.12075
  1050 1.16750 0.98370 0.88666 1.04182 1.08850 0.79328
  1150 1.07623 1.05746 0.88805 1.05984 1.09296 1.03079

, , directions = 1, tasks = 66, files = data/PRR+2_zen_4:240:2_PN/data_905.2_1

      Frequencies
Times        4       6       8      10      12      14      16      18      20
  -250 1.02998 1.01832 1.02226 1.03719 1.03375 1.06218 1.07200 1.10786 1.14928
  -150 0.99425 0.99680 0.97936 1.00574 1.00008 0.99674 0.98482 0.97329 0.95341
  -50  0.97577 0.98487 0.99837 0.95707 0.96617 0.94108 0.94318 0.91885 0.89731
  50   1.01393 1.01914 1.04816 1.02961 0.97359 0.91825 0.89921 0.87169 0.85249
  150  1.35082 1.41471 1.27818 0.99400 0.93834 0.88434 0.85968 0.82325 0.78489
  250  1.85603 1.82602 1.25368 0.99631 0.91644 0.87097 0.85761 0.82689 0.76872
  350  2.05302 2.04483 1.13895 0.98008 0.92615 0.85241 0.82125 0.79355 0.74290
  450  1.94072 1.69726 1.12069 0.98931 0.92389 0.85354 0.83412 0.80920 0.79414
  550  1.40202 1.25979 1.06559 1.02648 0.93195 0.85541 0.83375 0.82344 0.77762
  650  1.11017 1.13568 1.07878 1.01445 0.94886 0.89412 0.86337 0.85722 0.86382
  750  1.01645 1.01589 1.04873 1.05430 0.96549 0.90647 0.91455 0.90198 0.90234
  850  0.96853 0.99263 1.07079 1.05682 1.00951 0.94374 0.95630 0.91798 0.93160
  950  0.94844 0.95293 1.09531 1.08079 1.02802 0.99063 0.99177 0.97287 0.95653
  1050 0.94105 0.95848 1.00781 1.02157 0.97554 0.97475 0.96537 0.93453 0.93826
  1150 0.95871 0.98969 1.00663 1.00380 0.97003 0.93350 0.91496 0.91185 0.92430
      Frequencies
Times       22      24      26      28      30      32      34      36      38
  -250 1.15445 1.21826 1.16976 1.10816 1.17052 1.18624 0.99514 1.06746 1.08163
  -150 0.95826 0.93969 0.96958 1.00481 1.00639 0.97467 1.03209 0.98363 0.91225
  -50  0.88730 0.84205 0.86067 0.88703 0.82310 0.83909 0.97278 0.94891 1.00612
  50   0.78424 0.74358 0.75950 0.78049 0.71637 0.80357 1.00500 1.01975 1.03560
  150  0.68311 0.68734 0.66707 0.69241 0.60124 0.66169 0.68788 0.84102 0.82584
  250  0.67618 0.69565 0.66333 0.71700 0.60338 0.75784 0.81814 0.94850 0.93694
  350  0.65003 0.68926 0.69236 0.77143 0.68724 0.92890 1.03510 1.10397 1.32216
  450  0.70571 0.76602 0.78407 0.85539 0.82456 1.02832 1.16241 1.23217 1.34162
  550  0.74367 0.82032 0.82851 0.94999 1.00278 1.09619 1.43487 1.56889 1.72399
  650  0.86922 0.98661 1.13099 1.20699 1.20238 1.23401 1.45329 1.49282 1.84146
  750  0.93482 1.07864 1.17940 1.22218 1.26529 1.24094 1.48230 1.68240 1.65126
  850  0.95606 1.10112 1.15913 1.28679 1.17611 1.25240 1.31962 1.55923 1.91804
  950  0.94676 1.13026 1.14175 1.22024 1.22918 1.30516 1.61579 1.61094 1.89257
  1050 0.92633 1.03345 1.06462 1.18759 1.19209 1.29593 1.61315 1.72973 1.82926
  1150 0.93040 1.05849 1.17749 1.24110 1.23877 1.36329 1.52173 1.79195 1.90494
      Frequencies
Times       40      42      44      46      48     50      52      54      56
  -250 0.99511 1.03233 0.94871 1.05286 0.98075 1.0519 1.13872 1.13445 1.25770
  -150 1.00541 0.99272 1.00916 0.93673 0.94543 0.9470 0.79552 0.74229 1.02441
  -50  0.99948 0.97494 1.04214 1.01040 1.07383 1.0011 1.06576 1.12326 0.71788
  50   1.05126 0.97685 0.97140 0.96478 0.94778 0.9600 0.97026 1.19933 0.31541
  150  0.96294 1.01031 1.14145 1.04151 1.07415 1.0238 1.23561 1.68139 0.37550
  250  1.16930 1.29558 1.38275 1.27893 1.35885 1.1600 1.21666 1.46194 0.51363
  350  1.35698 1.55594 1.36797 1.36695 1.34344 1.1962 1.07827 1.29099 0.56256
  450  1.46506 1.55182 1.29257 1.28575 1.24480 1.2806 1.31261 1.06225 0.61904
  550  1.53991 1.76629 1.24734 1.17473 1.08459 1.1397 1.12423 0.97105 0.62692
  650  1.62831 1.61677 1.30598 1.31347 0.95301 1.0583 1.10102 1.13593 0.49553
  750  1.63145 1.64199 1.36915 1.27099 1.08376 1.2171 1.29745 1.55040 0.67931
  850  1.72908 2.11733 1.71003 1.48888 1.18500 1.1623 1.30116 1.49605 0.73156
  950  1.76865 1.89766 1.67929 1.37036 1.18894 1.1377 1.28224 1.20400 0.58038
  1050 1.73963 1.88600 1.71220 1.28014 1.25220 1.1671 1.16642 0.94857 0.28761
  1150 1.86301 1.72274 1.60239 1.34475 1.12042 1.0536 1.08064 1.20759 0.51254
      Frequencies
Times       58      60      62      64      66      68      70      72      74
  -250 1.28996 1.28645 1.23821 1.20014 1.10510 0.98178 0.86587 0.98958 0.83083
  -150 0.93944 1.03590 1.05767 1.01026 1.36783 0.95008 0.97979 0.86823 0.96148
  -50  0.77060 0.67765 0.70411 0.78961 0.52707 1.06814 1.15435 1.14219 1.20769
  50   0.49127 0.47077 0.56794 0.69661 0.36436 1.71462 1.37514 1.74924 1.58214
  150  0.56732 0.42274 0.41984 0.50206 0.70916 1.51911 1.57496 1.69102 1.82093
  250  0.64484 0.67564 0.82273 0.74302 1.48378 1.57567 1.57505 1.61547 1.96698
  350  0.56633 0.72118 0.76550 0.69929 0.99009 1.48542 1.44063 1.70615 1.74887
  450  0.52832 0.54286 0.51537 0.49382 0.42169 1.07660 1.18495 1.66527 1.51036
  550  0.53348 0.40683 0.62053 0.51423 0.51401 1.18119 1.01316 0.99339 1.04557
  650  0.37456 0.44781 0.56122 0.44979 0.43276 0.95633 0.89609 0.82985 0.91809
  750  0.79389 0.67121 0.62808 0.61349 0.13461 0.98671 0.76443 0.67984 0.69825
  850  0.96993 0.82437 0.74482 0.72506 0.60166 1.04283 0.79942 0.75840 0.68690
  950  0.71081 0.62862 0.70868 0.64924 0.57396 0.95736 0.99485 0.84197 0.74222
  1050 0.32064 0.50016 0.59150 0.56073 0.89014 1.23614 0.85690 0.92645 1.07155
  1150 0.72843 0.53446 0.56534 0.57305 0.24488 1.07785 1.08523 1.02295 1.14496
      Frequencies
Times       76      78      80      82      84      86      88      90      92
  -250 0.93494 0.89033 0.88607 0.98452 0.93717 0.89877 0.85365 0.87194 0.84117
  -150 0.87197 0.92365 0.92571 1.04513 1.04915 0.97778 1.00417 0.89743 0.86994
  -50  1.19309 1.18602 1.18823 0.97035 1.01369 1.12345 1.14218 1.23063 1.28889
  50   1.57434 1.23915 1.27494 1.31206 1.25573 1.34939 1.37435 1.48152 1.51955
  150  1.89928 1.82692 1.73499 1.94171 1.62741 1.53005 1.64657 1.88834 2.15122
  250  1.88793 1.88139 1.83120 1.97207 1.63731 1.29271 1.58057 1.78354 1.96438
  350  1.90824 1.74337 1.82129 1.77572 1.40561 1.11252 1.56114 1.49548 1.82613
  450  1.69531 1.57265 1.55216 1.43077 1.17921 1.15242 1.37318 1.30182 1.63495
  550  1.17944 1.20370 1.36198 1.30810 1.18438 1.22969 1.40892 1.46970 1.54514
  650  0.99107 1.21148 1.15189 1.19360 1.16026 0.79316 1.02361 1.10789 1.30783
  750  0.81601 0.94535 1.02332 0.92438 0.87601 0.86394 0.93022 0.78679 1.03249
  850  0.83233 1.00634 1.02761 0.89258 0.91262 0.86552 0.83435 0.75134 0.89048
  950  0.77016 0.83602 0.96212 0.89846 0.87041 0.80140 0.92917 0.74336 0.70292
  1050 1.05776 1.02827 1.10821 0.93279 0.76547 0.66539 1.01970 0.79021 0.87385
  1150 1.16560 1.17934 1.18517 1.14931 0.99847 0.86061 0.96622 0.85087 0.94587
      Frequencies
Times       94      96      98     100     102     104     106     108     110
  -250 0.90064 0.93548 0.87869 0.90627 0.92242 0.87403 0.88673 0.89634 0.94353
  -150 0.91886 0.94573 0.96018 0.94881 0.91812 0.91300 0.95978 1.04973 1.03350
  -50  1.18049 1.11879 1.16113 1.14491 1.15947 1.21297 1.15349 1.05393 1.02297
  50   1.46228 1.56193 1.51560 1.57752 1.69911 1.55774 1.36800 1.24991 1.11672
  150  2.13251 2.03309 1.91505 1.92949 1.86746 1.80446 1.33634 1.38945 1.30454
  250  2.06837 1.98232 1.81350 1.79448 1.64879 1.42192 1.57350 1.69413 1.52526
  350  1.77747 1.82752 1.69506 1.65997 1.21293 1.16957 1.31438 1.37078 1.36704
  450  1.55083 1.48928 1.36751 1.33395 1.14904 1.01205 1.10263 1.23334 1.22757
  550  1.55884 1.40263 1.25751 1.22244 1.08332 0.87021 0.66736 0.86843 0.93153
  650  1.30475 1.31948 1.20151 1.18696 1.01462 0.84128 0.73625 0.90201 0.94929
  750  1.09984 1.11916 1.10598 1.18039 1.01959 0.80652 0.91355 0.98531 0.93679
  850  0.95749 0.91797 1.01532 0.98182 0.91894 0.88668 1.15511 1.03420 0.95636
  950  0.85583 0.77443 0.85377 0.97493 1.00585 1.13421 1.17152 1.03064 1.08925
  1050 1.06195 0.88871 0.77056 0.83664 0.97837 0.90195 1.11951 1.14248 1.22560
  1150 1.05041 0.92785 0.70654 0.79065 0.78320 0.76031 1.03444 1.32482 1.31787
      Frequencies
Times      112     114     116     118     120     122     124     126     128
  -250 0.91390 0.90699 0.97041 1.11240 1.11210 1.06591 1.05425 0.92148 0.78434
  -150 0.98492 0.92519 0.95868 0.88217 0.93491 0.94423 0.97332 0.93949 0.88079
  -50  1.10117 1.16782 1.07090 1.00543 0.95299 0.98986 0.97242 1.13902 1.33487
  50   1.17933 1.16151 1.09348 1.37664 1.38492 1.36088 1.24090 1.36089 1.57173
  150  1.19739 1.18237 1.24820 1.60830 1.44057 1.56787 1.55965 1.98289 1.96949
  250  1.48007 1.44780 1.34138 1.75423 1.49742 1.56911 1.49361 1.98505 1.56405
  350  1.47769 1.54097 1.39362 1.40097 1.37869 1.20035 1.14577 1.29642 1.13813
  450  1.38604 1.62152 1.45338 1.43285 1.31802 1.14505 0.80381 0.67333 0.69343
  550  1.16049 1.39394 1.40801 1.49306 1.35619 1.13991 0.82500 0.49541 0.51078
  650  1.08590 1.23745 1.30464 1.42222 1.30818 1.14300 0.86151 0.56240 0.54791
  750  1.05217 1.16951 1.27697 1.29258 1.21737 1.00240 0.86625 0.71403 0.47919
  850  1.11962 1.07513 1.16497 1.26566 1.24168 1.09695 1.18883 1.07527 1.18550
  950  1.17060 1.10158 1.11384 1.37334 1.13018 1.18904 1.28080 1.40987 1.37328
  1050 1.19719 1.20324 1.23425 1.55611 1.31400 1.21145 1.30898 1.61336 1.31268
  1150 1.57232 1.73216 1.57069 1.78021 1.40601 1.24063 1.13135 1.17972 1.09033
      Frequencies
Times      130     132     134     136     138     140     142     144     146
  -250 0.73674 0.64010 0.77687 1.02282 1.05509 1.04368 0.88857 1.00015 1.02573
  -150 1.03258 0.97507 0.92451 0.85245 0.88705 0.84564 0.84489 0.79909 0.72258
  -50  1.23068 1.38483 1.29862 1.12473 1.05786 1.11068 1.26655 1.20076 1.25169
  50   1.58760 1.45804 1.35553 1.88598 1.59054 1.39237 1.48321 1.42878 1.36971
  150  1.92402 1.51334 1.59545 1.94620 1.71162 1.76711 1.67653 1.77149 1.78472
  250  1.60506 1.33848 1.57815 1.73671 1.94596 1.82387 1.90617 1.54301 1.57721
  350  1.03563 0.93346 1.06600 1.83296 1.74753 1.75260 1.98488 1.96204 1.61021
  450  0.56177 0.53739 1.00256 1.59157 1.84145 1.94338 1.84519 1.70798 1.42005
  550  0.62068 0.68750 1.15482 1.39289 1.43216 1.41585 1.38591 1.37257 1.27910
  650  0.55130 0.34463 0.80417 1.11598 1.16237 1.19263 1.19908 1.19070 0.97371
  750  0.73325 0.51001 0.76687 0.81488 0.96117 0.79869 0.86608 0.69719 0.56933
  850  1.02254 0.88448 0.89990 0.86583 0.80372 1.07185 0.99409 0.96999 0.61239
  950  1.34413 1.07725 1.06562 1.20399 1.30785 1.42012 1.59263 1.50646 1.16444
  1050 1.27693 1.08041 1.02756 1.27502 1.34929 1.35439 1.47456 1.54576 1.74613
  1150 1.01644 0.82075 0.96873 1.21223 1.40408 1.41030 1.53208 1.55855 1.82387
      Frequencies
Times      148     150     152     154     156     158     160     162     164
  -250 1.03171 0.90926 1.00811 0.86352 0.89784 0.96449 1.00431 1.00911 1.05788
  -150 0.68058 0.90983 1.04516 1.08591 1.00786 0.94144 0.91084 1.01377 1.10768
  -50  1.28771 1.18091 0.94673 1.05057 1.09430 1.09407 1.08485 0.97712 0.83444
  50   1.14151 1.42453 1.40737 1.44634 1.45138 1.50229 1.20477 1.07175 1.21872
  150  1.34070 1.43883 1.51299 1.34033 1.34087 1.39063 1.43638 1.36364 1.46437
  250  1.07193 1.29872 1.41179 1.51089 1.83597 1.58424 1.59746 1.48493 1.64002
  350  1.65352 1.47714 1.30893 1.26024 1.42879 1.33122 1.41581 1.31233 1.25305
  450  1.62223 1.48401 1.43446 1.36672 1.23330 1.22161 1.33998 1.00777 1.00673
  550  1.39305 1.47714 1.31004 1.23479 1.20531 0.97985 1.13599 1.22503 1.20055
  650  1.03362 1.24782 1.10322 1.14857 1.22594 1.01161 1.05487 1.29300 1.26045
  750  0.41756 0.83663 1.16737 1.32478 1.41258 1.33224 1.46284 1.36831 1.25641
  850  0.71123 0.95959 1.33050 1.46519 1.51327 1.34761 1.49928 1.23102 1.17969
  950  1.14471 1.29586 1.24645 1.32950 1.48282 1.34248 1.57982 1.26035 1.08749
  1050 1.59861 1.52232 1.42396 1.31536 1.28832 1.38141 1.63332 1.61155 1.42264
  1150 1.61138 1.37134 1.04240 1.18297 1.32368 1.36912 1.50222 1.69485 1.38024
      Frequencies
Times      166     168     170     172     174     176     178     180     182
  -250 0.99608 0.98905 1.01012 1.19271 1.18728 1.19753 1.14753 1.03929 0.94645
  -150 1.15710 1.11524 1.01069 0.95217 0.95817 0.91417 0.81983 0.88752 0.92106
  -50  0.84682 0.89571 0.97919 0.85512 0.85456 0.88831 1.03263 1.07319 1.13249
  50   1.27179 1.45723 1.51689 1.39507 1.23543 1.12325 1.11250 0.91986 0.99154
  150  1.68279 1.60209 1.73006 1.57109 1.45627 1.38735 1.45823 1.35587 1.34651
  250  1.78205 1.82385 1.81668 1.87049 1.81234 1.70208 1.59683 1.36630 1.35791
  350  1.47325 1.58192 1.52477 1.56025 1.60609 1.64320 1.70710 1.65107 1.53359
  450  1.20562 1.38106 1.36841 1.53960 1.43292 1.53976 1.36085 1.54624 1.30609
  550  1.22989 1.25338 1.25367 1.15865 1.19652 1.26630 0.99038 1.01791 1.03869
  650  1.07328 1.30490 1.00844 0.92119 0.77770 1.01651 0.73173 0.67890 0.80083
  750  1.12695 1.16452 0.84926 0.85151 0.80056 0.91142 0.76006 0.84527 0.83244
  850  1.13063 0.82104 0.58491 0.64348 0.71301 0.75515 0.88939 0.95636 0.88064
  950  0.77110 0.48204 0.59054 0.68735 0.74560 0.67427 0.91876 0.85518 0.82467
  1050 1.02255 0.86883 0.76096 0.82312 0.85067 0.97414 0.90949 0.88961 0.92831
  1150 1.02328 0.86808 0.96850 0.98159 0.99757 1.06493 0.94865 0.76652 0.70652
      Frequencies
Times      184     186     188     190     192     194     196     198     200
  -250 0.99225 0.91751 0.91088 0.83876 0.96866 1.03302 1.22746 1.17810 1.24782
  -150 0.89278 0.88417 0.94085 0.95018 0.89244 1.00616 0.93355 0.96805 1.00754
  -50  1.11497 1.19832 1.14827 1.21106 1.13890 0.96082 0.83899 0.85385 0.74464
  50   1.24660 1.61120 1.67882 1.55358 1.34920 1.07052 0.88627 0.96885 0.89373
  150  1.40199 2.17026 2.03971 1.62363 1.57952 1.30896 1.53556 1.42169 1.59592
  250  1.35250 2.15936 1.94798 1.79903 1.76701 1.64981 1.64115 1.96957 1.98263
  350  1.57420 2.02985 1.91142 1.75104 1.77368 1.65821 1.71995 1.82182 1.94536
  450  1.23967 1.54837 1.63326 1.40963 1.51610 1.36157 1.25347 1.25717 1.27045
  550  1.02095 1.22461 1.55892 1.38039 1.11164 0.89254 0.56162 0.69891 0.87309
  650  0.93534 1.23038 1.43303 1.34895 1.13556 0.82817 0.39536 0.62064 0.74663
  750  0.93732 1.34321 1.40785 1.26622 1.23904 0.89142 0.38117 0.41139 0.91702
  850  0.98383 1.48170 1.52775 1.37653 1.28077 1.08004 0.71606 0.66217 0.96561
  950  0.97988 1.29128 1.34430 1.27229 1.22513 1.01343 1.02180 0.90576 0.88973
  1050 1.14862 1.49131 1.44682 1.30318 1.13834 0.90373 0.73419 0.82110 0.74397
  1150 0.95315 1.40668 1.35210 1.23258 1.21567 1.02799 0.60338 0.77238 0.96361
      Frequencies
Times      202     204     206     208     210     212     214     216     218
  -250 1.21804 1.18339 1.08027 0.90150 0.82713 0.65806 0.68483 0.66689 0.59561
  -150 0.97230 0.92055 0.85198 0.98926 0.89816 0.98355 0.85504 0.96038 0.99587
  -50  0.80966 0.89606 1.06775 1.10924 1.27471 1.35839 1.46014 1.37273 1.40852
  50   1.00024 1.17208 0.98587 0.96926 1.10930 1.43477 1.72579 1.82401 2.05006
  150  1.54689 1.70906 1.39814 1.19812 1.07914 1.38424 1.44833 2.03966 2.13462
  250  1.92589 1.93421 1.24209 1.13591 1.11028 1.28319 1.49949 1.67148 2.01060
  350  1.87216 1.90783 1.40295 1.11258 1.01005 1.17978 1.00164 1.42323 1.24053
  450  1.30688 1.27665 1.28544 1.43142 1.79041 1.88246 1.59690 1.94709 1.64078
  550  1.03964 1.16643 1.12458 1.19812 1.41580 1.71090 1.84976 1.93867 1.98016
  650  0.93504 1.11179 1.29796 1.07591 1.20758 1.70268 1.63921 1.85241 2.07486
  750  0.95510 1.20411 0.98009 0.61487 0.44279 0.55701 0.92982 1.22967 1.60583
  850  1.03391 1.26817 0.82886 0.73374 0.66463 0.68156 0.79305 1.12658 1.32960
  950  0.83116 1.12027 0.78167 0.57154 0.61209 0.88602 0.75173 0.99930 1.10636
  1050 0.83832 0.99121 0.62081 0.41935 0.66755 1.15276 0.91604 1.20548 1.26984
  1150 1.04752 1.12686 1.03018 0.67820 0.87189 0.94360 0.92293 1.12027 1.24617
      Frequencies
Times      220     222     224     226     228     230     232     234     236
  -250 0.73931 0.81591 0.88352 0.81400 0.92979 0.94160 1.02378 1.04450 1.08471
  -150 0.99615 1.08841 0.97034 0.97145 0.96470 1.00559 0.97889 1.00070 0.92580
  -50  1.26453 1.09568 1.14614 1.21455 1.10551 1.05280 0.99733 0.95480 0.98949
  50   1.84939 1.69610 1.66054 1.52693 1.51746 1.23009 1.17611 1.06467 0.90842
  150  2.15625 1.99313 2.04363 1.86199 1.80023 1.45774 1.52086 1.31500 1.03839
  250  1.93020 1.90320 2.08052 1.99803 1.92824 1.80078 1.67639 1.44642 1.25650
  350  1.31744 1.25827 1.41419 1.52316 1.73739 1.85219 1.86961 1.80871 1.77378
  450  1.36938 1.15109 0.97359 1.12764 1.51978 1.76092 2.09490 1.96308 1.95586
  550  1.80514 1.48264 1.46194 1.50552 1.61753 1.97703 1.99709 2.01245 1.97517
  650  1.82919 1.53714 1.58132 1.71336 1.68386 1.79973 1.64192 1.74334 1.63031
  750  1.42806 1.27372 1.40226 1.68690 1.44531 1.43151 1.41022 1.33586 1.22240
  850  1.39536 0.99213 1.03762 1.32414 1.35337 1.06329 1.10075 1.21000 1.06863
  950  1.11543 1.00212 1.02026 1.14024 1.14740 0.90908 1.05906 1.08553 1.02359
  1050 1.07118 1.16381 1.48256 1.65289 1.70248 1.71791 1.28595 0.99722 0.80484
  1150 1.05675 1.08024 1.32412 1.45640 1.74438 1.64133 1.41182 1.02573 0.86403
      Frequencies
Times      238     240
  -250 1.03966 0.90524
  -150 0.98240 0.93643
  -50  0.97794 1.15834
  50   0.84631 1.14394
  150  1.09470 1.26629
  250  1.29177 1.14394
  350  1.71046 1.84566
  450  2.04437 1.90924
  550  1.99826 2.05198
  650  1.79227 1.93563
  750  1.47323 1.62735
  850  1.38696 1.48581
  950  1.08428 1.13315
  1050 0.83218 0.78649
  1150 0.78012 0.60176

, , directions = 2, tasks = 66, files = data/PRR+2_zen_4:240:2_PN/data_905.2_1

      Frequencies
Times       4       6       8      10      12      14      16      18      20
  -250 0.9827 1.04054 1.03367 1.05995 1.05610 1.09696 1.08752 1.09265 1.10365
  -150 1.0001 0.98399 0.99774 0.99656 0.98472 0.96430 0.99123 0.97563 0.95031
  -50  1.0172 0.97547 0.96860 0.94348 0.95918 0.93874 0.92125 0.93172 0.94604
  50   1.0479 0.97346 0.88692 0.85461 0.86821 0.83157 0.84078 0.81235 0.80630
  150  1.1860 1.06704 0.87170 0.76713 0.82259 0.79483 0.80481 0.78499 0.81808
  250  1.4062 1.20057 0.84995 0.75320 0.79534 0.77085 0.78825 0.75277 0.79382
  350  1.5830 1.31909 0.81150 0.73641 0.79571 0.75365 0.77227 0.74036 0.78287
  450  1.6238 1.29364 0.82580 0.75341 0.79656 0.75519 0.77820 0.74229 0.77511
  550  1.4678 1.19572 0.85748 0.77727 0.78661 0.75547 0.76908 0.73789 0.77595
  650  1.3006 1.13759 0.86941 0.76792 0.79955 0.75663 0.77200 0.74205 0.78612
  750  1.1747 1.04082 0.85202 0.78116 0.80371 0.76598 0.78224 0.75660 0.81033
  850  1.0885 0.99137 0.81978 0.75880 0.79727 0.77090 0.79272 0.77651 0.82451
  950  1.0390 0.94609 0.83547 0.75144 0.77922 0.75476 0.80204 0.79454 0.85837
  1050 1.0398 0.96471 0.87528 0.76020 0.78756 0.76636 0.82299 0.82450 0.88111
  1150 1.0594 0.99799 0.86828 0.83099 0.83544 0.77561 0.81315 0.81568 0.88184
      Frequencies
Times       22      24      26      28      30      32      34      36      38
  -250 1.11657 1.10167 1.14611 1.09481 1.16732 1.11359 1.24530 1.18324 1.16750
  -150 0.97922 1.00158 0.97355 0.98495 0.97715 0.97539 0.94019 0.98936 1.00003
  -50  0.90421 0.89675 0.88034 0.92023 0.85554 0.91101 0.81450 0.82740 0.83247
  50   0.77874 0.76145 0.76345 0.80828 0.75413 0.80077 0.73590 0.78889 0.85517
  150  0.75806 0.73277 0.74084 0.78802 0.71722 0.77005 0.73741 0.67268 0.65817
  250  0.74690 0.71995 0.72635 0.77097 0.72265 0.78132 0.73126 0.71999 0.73237
  350  0.74656 0.71839 0.71319 0.76605 0.73297 0.77091 0.76755 0.69942 0.69501
  450  0.74010 0.72369 0.75576 0.79838 0.82090 0.87184 0.85779 0.85197 0.79802
  550  0.75772 0.76486 0.83326 0.90056 0.97195 0.95155 0.94719 0.84354 0.75431
  650  0.77766 0.81390 0.89296 0.98149 1.01569 1.10573 0.99286 0.78787 0.73704
  750  0.80943 0.86401 0.92398 0.99471 1.04216 1.13019 0.91649 0.85079 0.83472
  850  0.83051 0.88643 0.93147 0.99307 1.01633 1.06139 0.97377 0.88842 0.76296
  950  0.89300 0.93147 1.01462 0.94708 0.93503 1.02831 0.92103 0.86693 0.95248
  1050 0.93334 0.96897 0.98112 0.96118 0.99609 0.95871 1.03318 0.94028 0.86625
  1150 0.91013 0.96162 1.04208 1.05470 1.02862 1.03908 1.09112 1.01136 0.88701
      Frequencies
Times       40      42      44      46      48      50      52      54      56
  -250 1.10334 1.11418 1.07230 1.01138 0.97633 1.00633 1.04619 1.22926 0.67265
  -150 1.02556 1.03671 1.05378 0.99356 1.02297 1.07962 0.86546 0.98532 0.94665
  -50  0.87110 0.84910 0.87392 0.99506 1.00071 0.91405 1.08835 0.78542 1.38070
  50   0.72504 0.70030 0.81353 0.76340 0.71748 0.90397 1.12383 0.87834 1.74430
  150  0.57963 0.35680 0.54304 0.71397 0.70449 0.98176 1.00233 0.94158 1.60905
  250  0.65313 0.46478 0.58130 0.67044 0.78501 0.87420 1.04601 1.28696 1.27420
  350  0.74822 0.60360 0.67061 0.72842 0.96513 1.00035 0.96570 1.11636 0.80116
  450  0.71182 0.51494 0.58933 0.69536 0.74646 0.96777 1.04753 0.84923 0.49078
  550  0.55878 0.45166 0.63425 0.66040 0.70917 1.04421 1.13749 0.68047 0.76163
  650  0.58960 0.35786 0.58450 0.58207 0.59125 0.86101 0.94040 0.84357 0.71517
  750  0.57881 0.38482 0.53636 0.48669 0.47083 0.84141 0.92439 1.09360 0.93576
  850  0.64008 0.46617 0.55740 0.61091 0.47796 0.81965 0.79700 0.91536 1.13964
  950  0.70541 0.58120 0.63909 0.72288 0.73559 0.92937 0.87418 1.06257 1.16192
  1050 0.81187 0.63439 0.60128 0.70869 0.78229 0.97845 1.02553 1.06953 1.46371
  1150 0.80241 0.80604 0.80598 0.74710 0.79348 0.93329 0.95683 1.22861 1.28277
      Frequencies
Times       58      60      62      64      66      68      70      72      74
  -250 0.73000 0.69023 0.57399 0.59278 0.59081 0.87878 0.83835 0.97408 0.92271
  -150 0.97729 0.86771 1.05572 1.03271 0.97974 0.86981 1.05304 0.89762 0.92396
  -50  1.29271 1.44206 1.37029 1.37451 1.42945 1.25141 1.10862 1.12830 1.15333
  50   1.42316 1.55622 1.31174 1.40136 1.40334 1.09930 1.03454 1.23943 1.20730
  150  1.31348 1.33716 1.40202 1.49211 1.30023 1.30592 1.37069 1.22690 1.11773
  250  1.19767 1.24702 1.19056 1.22836 1.23412 1.17778 0.96495 0.98140 0.97322
  350  0.76184 0.46525 0.55652 0.80974 0.50870 1.19529 1.33170 1.28903 0.91973
  450  0.46570 0.52001 0.57280 0.67930 0.85044 1.62169 1.12902 1.42741 1.29245
  550  0.58119 0.19990 0.56229 0.71817 0.60998 1.58984 1.69225 1.56560 1.65766
  650  0.52225 0.62950 0.62890 0.80615 1.20402 1.24729 1.22245 1.44615 1.40251
  750  0.75078 0.65787 0.73531 0.95539 1.09907 0.90813 0.88010 0.94362 0.99179
  850  0.82981 0.86767 1.03701 1.07266 1.56641 1.21074 1.06867 0.96316 0.98409
  950  1.04371 1.15593 1.16513 1.29362 0.89465 1.31055 0.89545 0.82377 0.92396
  1050 1.48269 1.50505 1.51094 1.64779 1.22506 1.42964 1.09584 0.97859 1.03836
  1150 1.26922 1.40603 1.24717 1.32698 1.40374 1.40375 1.16467 1.14734 1.00766
      Frequencies
Times       76      78      80      82      84      86      88      90      92
  -250 0.98507 1.01341 0.96077 0.87349 0.72456 0.72914 0.87987 0.73885 0.81181
  -150 1.05176 1.03990 0.97655 1.03853 1.01168 0.99673 1.02883 0.99174 0.96886
  -50  0.96317 0.94668 1.06268 1.08798 1.26377 1.27413 1.09131 1.26941 1.21933
  50   0.88397 0.84553 0.96697 1.23453 1.32449 1.53237 1.56283 1.54878 1.46604
  150  0.89719 0.79852 0.90512 0.98764 1.19443 1.72363 1.61527 1.58623 1.47631
  250  0.90978 0.86714 1.05723 0.86137 1.07829 1.59966 1.53922 1.32209 1.39214
  350  0.92353 0.85016 1.00339 0.92150 1.37331 1.60093 1.37187 1.08572 1.13603
  450  1.22381 1.07677 1.12965 1.01512 1.11260 1.37483 0.95552 0.82472 0.84146
  550  1.45997 1.07394 1.27301 1.34387 1.07212 1.36058 0.97183 0.79439 0.77797
  650  1.21689 1.01640 1.13692 1.17115 1.11619 1.38417 1.30457 1.13556 1.13242
  750  0.93372 0.99400 1.07622 1.14511 1.18366 1.46112 1.26909 1.10238 0.95744
  850  0.92991 1.00838 1.04311 1.29574 1.16241 1.49754 1.09770 1.02449 0.94297
  950  0.98055 1.09304 1.19943 1.22276 1.04685 1.31609 0.95643 1.05425 0.95512
  1050 0.86154 0.89182 0.99785 0.97540 0.92956 1.20019 0.84074 0.71536 0.75888
  1150 0.88832 0.92043 0.97671 1.06313 1.01239 1.20858 0.86956 0.82400 0.76785
      Frequencies
Times       94      96      98     100     102     104     106     108     110
  -250 0.91477 0.95065 0.91182 0.90704 1.00524 1.02177 1.00185 0.90746 0.90702
  -150 0.93227 0.88988 0.95765 0.94055 0.98107 0.98078 0.97688 0.95405 0.95521
  -50  1.15296 1.15947 1.13052 1.15241 1.01368 0.99746 1.02127 1.13849 1.13777
  50   1.39892 1.26575 1.07581 1.08196 1.04414 0.94482 1.07328 1.30804 1.23662
  150  1.34451 1.21211 0.93230 0.92511 1.03421 0.99967 0.97295 1.12506 1.12971
  250  1.29094 0.94352 0.81844 0.95352 0.90079 0.84235 0.92580 1.13199 1.07330
  350  0.74534 0.70882 0.66333 0.79027 0.83391 0.85119 0.84720 1.03504 1.05587
  450  0.70805 0.72370 0.74525 0.76300 0.77366 0.90142 0.93181 1.13094 1.08070
  550  0.70635 0.76046 0.75514 0.71931 0.86652 0.90785 0.96325 1.26649 1.23892
  650  0.87166 0.79510 0.65717 0.70831 0.73956 0.89097 0.93458 1.26187 1.05241
  750  0.86886 0.85962 0.73007 0.72079 0.76935 0.96993 0.96140 1.28433 1.11639
  850  0.92534 0.86875 0.85539 0.81983 0.83954 0.90925 1.02450 1.13094 1.03728
  950  0.92741 0.88175 0.96410 0.97931 1.07179 1.22911 1.02265 1.10282 0.97708
  1050 0.76659 0.81423 0.84093 0.95993 0.98372 1.19737 0.83565 0.98909 1.02642
  1150 0.80910 0.84499 0.85811 0.88520 0.98008 0.90443 0.76514 0.71693 0.82692
      Frequencies
Times      112     114     116     118     120     122     124     126     128
  -250 0.83581 0.86114 0.89472 0.93050 0.96551 1.01638 1.00812 1.04970 1.13102
  -150 1.01157 1.00938 0.95758 0.97395 1.01574 1.04433 1.02637 1.19881 0.99274
  -50  1.15262 1.12948 1.14771 1.09556 1.01875 0.93929 0.96551 0.75149 0.87624
  50   1.19428 1.25467 1.12712 1.00394 0.93879 0.92614 0.96889 0.66216 0.85447
  150  1.06196 1.15787 1.05120 0.87949 0.95406 1.03426 0.82259 0.78822 0.82886
  250  0.98261 1.06446 0.95735 0.86792 0.93216 0.94834 0.80613 0.60922 0.58475
  350  1.28196 1.51962 1.31814 1.29486 1.08424 0.95985 0.81064 0.70538 0.53055
  450  1.32124 1.49002 1.35688 1.29651 1.16078 0.95677 0.78066 0.36359 0.15499
  550  1.50156 1.63365 1.51890 1.41246 1.28494 0.97670 0.84446 0.50837 0.54677
  650  1.09191 1.14671 1.12071 0.98103 0.93377 0.86797 0.75925 0.53034 0.41575
  750  1.12861 1.03898 0.97661 0.91160 1.06214 1.06900 1.04779 0.86782 0.66925
  850  1.04430 0.98027 1.05452 0.93805 0.99083 0.97979 0.98783 0.82856 0.93726
  950  1.06136 1.04602 1.01889 0.94018 0.90645 0.91812 0.90870 0.63191 0.72388
  1050 1.07406 0.91209 0.94806 0.80015 0.73549 0.62665 0.68553 0.28183 0.52372
  1150 0.82827 0.78229 0.94186 0.72316 0.71037 0.70106 0.77052 0.30056 0.16353
      Frequencies
Times      130     132     134     136     138     140     142     144     146
  -250 1.17046 1.36025 1.14034 1.07618 1.09361 1.04168 1.07193 1.03016 0.85066
  -150 1.02560 1.05583 1.01230 1.09368 1.12216 0.92986 0.91279 0.98264 0.88087
  -50  0.80394 0.58392 0.84736 0.83015 0.78423 1.02845 1.01528 0.98721 1.26847
  50   0.78867 0.62447 0.91349 1.03809 0.87170 1.10485 0.98760 1.20837 1.24554
  150  0.89426 0.72876 0.94540 1.02625 1.14702 1.04681 1.15929 1.10419 0.88870
  250  0.88379 0.72138 0.89080 1.06640 1.06323 0.82871 0.99928 0.96116 0.85290
  350  0.69049 0.52651 0.77200 0.90221 1.10052 0.77707 1.00490 1.12064 1.14766
  450  0.28077 0.15730 0.69664 0.95368 0.96470 0.91108 1.02090 1.02970 1.13535
  550  0.53995 0.75298 1.02884 1.26713 1.00568 1.17997 1.43651 1.24950 0.99385
  650  0.64555 0.49333 1.08882 1.30059 1.31967 1.39081 1.58830 1.11927 0.74775
  750  0.75681 0.54652 0.98847 1.16007 1.19582 1.10784 1.39542 1.19283 1.07215
  850  1.05701 0.88992 1.06613 1.02882 1.07059 0.99303 1.12729 1.27600 1.24274
  950  0.78125 0.61183 0.76815 0.92949 0.81784 0.78432 0.94522 1.14303 1.03580
  1050 0.80263 0.66292 0.93963 0.83221 0.83717 0.64561 0.77872 0.82133 0.67504
  1150 0.39334 0.65186 0.85043 0.99125 1.18109 1.01053 0.95344 0.66962 0.43621
      Frequencies
Times      148     150     152     154     156     158     160     162     164
  -250 0.61355 0.97484 0.94120 0.70270 0.71087 1.02219 0.93534 0.96846 1.19292
  -150 1.12428 0.94967 1.03078 1.03675 1.00262 1.08212 1.03410 0.94180 0.92844
  -50  1.26217 1.07549 1.02802 1.26055 1.28651 0.89568 1.03057 1.08974 0.87864
  50   0.95382 0.81642 0.86821 0.95241 1.05910 1.06419 1.23867 1.27301 1.08659
  150  0.49162 0.51218 0.56572 0.68480 1.08857 1.18763 1.31333 1.38896 1.28647
  250  0.68888 0.60025 0.61438 0.72202 0.86558 1.07854 1.18753 1.18904 1.21783
  350  0.67165 0.77296 0.69236 0.62072 0.68091 0.94639 0.98178 1.06775 1.10342
  450  0.81401 0.87304 0.78028 0.70600 0.78454 1.07085 0.99177 0.95313 1.17341
  550  0.78592 0.55908 0.44738 0.66831 0.85085 1.01861 1.11933 1.20437 1.16600
  650  0.32308 0.27256 0.25273 0.81342 0.95498 0.99044 1.26571 1.12173 0.81672
  750  0.55290 0.41839 0.41144 0.68291 0.59986 0.83371 0.78955 0.77786 0.58858
  850  0.71059 0.64028 0.56019 0.57407 0.59348 0.80656 0.85362 0.77186 0.73125
  950  0.71314 0.57566 0.69733 0.63532 0.64947 0.82398 0.91123 1.13506 1.12293
  1050 0.39330 0.37950 0.37439 0.47419 0.47265 0.78659 0.94592 1.22503 1.28109
  1150 0.20114 0.22967 0.39540 0.53732 0.41666 0.61039 0.76074 0.98578 1.13572
      Frequencies
Times      166     168     170     172     174     176     178     180     182
  -250 1.25439 1.19439 1.06337 0.94649 0.90758 0.75827 0.74323 0.78860 0.84177
  -150 0.86177 0.76728 0.86539 0.79782 0.84921 0.83200 0.79064 0.83815 0.92935
  -50  0.88383 1.03833 1.07124 1.25569 1.24321 1.40973 1.46613 1.37325 1.22888
  50   1.15219 1.47589 1.48071 1.77086 1.94270 2.08264 1.87576 1.79049 1.65019
  150  1.46173 1.77980 1.77712 1.89217 2.05555 2.31428 1.82011 1.65228 1.69475
  250  1.44041 1.59387 1.61963 1.77241 1.77050 1.77287 1.54960 1.48956 1.36828
  350  1.32424 1.44229 1.43684 1.26034 1.25538 1.04769 1.07763 1.10987 1.24909
  450  1.33674 1.20036 1.13536 0.97230 0.91196 0.81769 0.91224 1.01495 1.14596
  550  1.51614 1.49531 1.37047 1.19788 1.02529 1.02348 0.97767 1.13126 1.07290
  650  1.01985 1.33776 1.15224 1.04198 1.13280 1.14782 1.09824 1.15055 1.10606
  750  0.95221 1.18618 1.04425 1.04095 1.30159 1.47190 1.26621 1.22409 1.17550
  850  0.90957 1.39002 1.23379 1.12871 1.29040 1.51647 1.22396 1.18915 1.26256
  950  1.27057 1.36314 1.49533 1.22988 1.27240 1.49886 1.37029 1.18811 1.26774
  1050 1.54702 1.84178 1.62582 1.34448 1.22911 1.36241 1.13946 1.17611 1.16877
  1150 1.54040 1.62747 1.26585 1.17413 1.22084 1.22210 1.10133 1.14951 1.04647
      Frequencies
Times      184     186     188     190     192     194     196     198     200
  -250 0.94672 0.90853 1.07294 1.05791 1.05174 1.06493 1.15418 1.12406 1.26490
  -150 0.92891 0.90917 0.88830 0.91230 0.99388 1.01791 1.05726 1.13125 1.01131
  -50  1.12437 1.18229 1.03877 1.02978 0.95438 0.91716 0.78856 0.74470 0.72378
  50   1.38071 1.23422 1.19164 1.08329 0.87649 0.88694 0.86893 0.85731 0.78036
  150  1.52619 1.54388 1.58849 1.42801 1.05897 0.90317 0.78541 0.75029 0.86755
  250  1.41436 1.56825 1.64425 1.44346 1.24145 1.27201 1.20067 1.23986 1.28487
  350  1.25155 1.43425 1.42004 1.30943 1.23700 1.14216 1.32281 1.33810 1.37140
  450  1.13180 1.05086 1.18324 1.02592 1.02949 1.10578 1.33069 1.31813 1.26091
  550  1.06054 0.73799 0.85832 0.78268 0.86203 0.81418 0.86342 0.78702 1.07388
  650  1.01155 0.84763 0.81216 0.77717 0.61390 0.66306 0.48282 0.72473 0.85690
  750  0.92594 0.57130 0.77020 0.84942 0.73018 0.61269 0.48203 0.58337 0.85956
  850  1.06400 0.72645 0.86552 0.89134 0.58275 0.78284 0.69873 0.80220 0.96739
  950  1.07588 0.80467 0.92846 0.96580 0.83087 0.87127 0.85790 0.88366 0.90881
  1050 1.11448 0.90020 1.01119 0.94098 0.82253 0.79067 0.93906 1.03221 1.07854
  1150 0.98878 0.89058 0.90868 0.78765 0.76189 0.90933 0.85160 0.92439 1.07388
      Frequencies
Times      202     204     206     208     210     212     214     216     218
  -250 1.11654 1.17428 1.04945 1.16886 0.95005 1.06306 1.05772 0.87798 0.95828
  -150 1.00119 0.90956 1.04367 0.89557 0.95297 0.87975 0.92686 0.97581 0.87936
  -50  0.88226 0.91616 0.90689 0.93557 1.09698 1.05719 1.01541 1.14622 1.16236
  50   0.74399 0.89826 0.84235 0.94556 1.30715 1.28749 1.03411 1.08310 1.01804
  150  0.81205 0.71267 0.82598 0.82558 1.23028 1.10536 0.80092 0.74859 0.94363
  250  1.04418 0.88224 0.89918 0.90779 1.11060 1.05131 0.65137 0.61394 0.63244
  350  1.25768 0.99623 0.57457 0.65561 0.77296 0.97493 0.59726 0.84537 0.77901
  450  1.02197 0.94159 0.77781 0.80336 0.97243 0.83628 0.66121 0.68968 0.70798
  550  0.92597 0.77673 0.58998 0.77003 0.96367 0.94438 0.89538 0.95056 0.63582
  650  0.91737 0.92181 0.87799 0.86669 0.95492 0.66825 0.80880 0.82222 0.65386
  750  1.06353 1.08950 1.13228 0.96223 1.17190 0.90678 0.96425 0.85063 0.82073
  850  1.29279 1.20631 1.13517 1.02111 1.05708 0.75285 0.61694 0.45720 0.56930
  950  0.97397 1.02920 0.91170 0.74782 0.96173 0.50257 0.50772 0.44353 0.35846
  1050 1.00764 0.91898 0.71039 0.51785 0.71166 0.35216 0.24502 0.48140 0.43851
  1150 1.08000 0.74847 0.69112 0.33343 0.49273 0.21703 0.28438 0.42985 0.55239
      Frequencies
Times      220     222     224     226     228     230     232     234     236
  -250 0.94645 1.04905 1.15953 1.38838 1.44725 1.32206 1.14725 1.00070 0.90800
  -150 0.80505 0.74294 0.73738 0.78629 0.73972 0.96014 1.05505 1.06328 1.04053
  -50  1.24850 1.20801 1.10310 0.82533 0.81303 0.71780 0.79770 0.93603 1.05147
  50   0.90797 1.06268 0.85024 0.76110 0.65593 0.53212 0.55958 0.93046 1.10101
  150  1.01186 1.26160 1.15085 1.11001 0.86307 0.46183 0.52431 0.74967 0.92022
  250  0.59919 0.75565 0.90884 0.94500 0.66641 0.53317 0.65579 0.82964 0.83980
  350  0.78100 0.87374 1.15519 1.28005 1.15050 1.02308 0.91555 1.10430 1.02381
  450  0.67326 0.88282 1.09659 1.12512 1.19589 1.10700 0.91154 0.98401 1.00515
  550  0.65017 0.97366 1.11829 1.16921 1.23545 1.26646 1.13282 1.08692 1.04053
  650  0.90124 1.14715 1.20728 1.34807 1.27153 0.97063 0.87787 0.86858 0.79218
  750  0.87334 0.89100 0.96093 1.13520 0.91660 0.81746 0.79369 0.78096 0.72849
  850  0.66268 0.91189 0.88714 1.13646 0.78743 0.62863 0.62613 0.64745 0.66093
  950  0.54148 0.78200 0.68094 0.62884 0.60939 0.35378 0.43211 0.55705 0.62169
  1050 0.55879 0.99092 1.09550 1.26494 1.11443 0.64647 0.35113 0.57235 0.64807
  1150 0.65787 1.07903 1.24635 1.38082 1.05857 0.84264 0.60368 0.65580 0.64228
      Frequencies
Times      238     240
  -250 0.83614 0.84446
  -150 1.02504 0.95242
  -50  1.13882 1.20312
  50   0.99083 0.88645
  150  0.93282 0.74250
  250  0.74318 0.70052
  350  0.88969 0.59016
  450  0.91125 0.59736
  550  0.83019 0.55658
  650  0.58478 0.34066
  750  0.53347 0.18473
  850  0.54016 0.23870
  950  0.61453 0.50860
  1050 0.61230 0.57697
  1150 0.58999 0.53858

, , directions = 1, tasks = 62, files = data/PRR+2_zen_4:240:2_PN/data_907.2_2

      Frequencies
Times        4       6       8        10       12        14       16      18
  -250 0.85696 1.02446 1.36199  1.399731 1.403419  1.316540 1.434371 1.35586
  -150 1.00254 1.00310 0.93849  1.129668 0.913313  0.975566 0.972992 0.84248
  -50  1.14051 0.97244 0.69952  0.470601 0.683268  0.707895 0.592636 0.80166
  50   1.29336 1.02842 0.93196  1.120282 0.470291  0.443379 0.611358 0.42922
  150  1.34109 1.21433 1.08250  0.489910 0.302692  0.307276 0.380478 0.33398
  250  1.15216 1.19880 0.92268  0.405290 0.388093  0.355966 0.403996 0.38901
  350  1.00211 1.22075 0.80480  0.103440 0.066138 -0.098430 0.017984 0.10494
  450  0.84315 0.91394 0.55934  0.132295 0.259047  0.163449 0.129995 0.19190
  550  0.96250 0.87461 0.53271 -0.050076 0.072621  0.044535 0.040657 0.27317
  650  1.07408 0.88520 0.49267  0.339930 0.275013  0.119573 0.287967 0.52093
  750  1.10564 0.91081 0.70039  0.057896 0.464183  0.197491 0.510531 0.76178
  850  1.03467 0.86814 0.76127  0.684155 0.779693  0.723267 0.718537 0.89659
  950  0.94253 0.86491 0.70096  0.718784 0.712210  0.545966 0.475123 0.86257
  1050 0.87742 0.78470 0.77109  0.752051 0.650294  0.453456 0.551102 0.71712
  1150 0.79339 0.66829 0.69692  0.972074 0.491814  0.457585 0.446906 0.54092
      Frequencies
Times       20      22      24      26      28      30      32      34      36
  -250 1.39660 1.47769 1.50527 1.48619 1.45377 1.39335 1.25231 1.31356 1.46009
  -150 0.85906 0.93785 1.03234 1.16285 1.01767 1.07958 1.08696 0.94308 0.90025
  -50  0.74435 0.58445 0.46239 0.35096 0.52856 0.52707 0.66074 0.74336 0.63966
  50   0.46212 0.55751 0.22668 0.30425 0.76559 0.57860 0.82122 0.87183 0.67017
  150  0.45764 0.44383 0.27455 0.24631 0.61930 0.61290 0.76573 0.78401 0.56078
  250  0.45317 0.37088 0.24774 0.25116 0.54182 0.61340 1.00055 1.03583 0.98263
  350  0.25845 0.33006 0.36167 0.41035 0.71979 0.66299 0.87395 0.79959 0.79535
  450  0.28903 0.42643 0.39357 0.42325 0.66462 0.70963 0.86458 0.85202 0.59463
  550  0.25312 0.64054 0.52598 0.64856 0.84678 0.87821 1.15600 1.24166 0.94429
  650  0.55644 0.71313 0.95902 0.99254 1.05853 1.14270 1.39664 1.13787 1.06930
  750  0.81714 0.82296 1.02310 0.93842 1.11030 0.84596 1.10457 1.12778 0.80304
  850  1.04804 1.06118 1.16107 0.93270 1.07622 0.80359 0.82295 0.81761 0.59079
  950  1.01854 1.17311 1.07612 0.85052 0.92036 0.74217 0.91518 0.73783 0.52167
  1050 0.69821 0.79601 0.72906 0.52778 0.77306 0.76194 1.08674 0.97720 0.82925
  1150 0.58200 0.62060 0.75073 0.62780 0.76517 0.79517 1.20635 1.13691 0.92231
      Frequencies
Times       38      40      42      44      46      48      50       52      54
  -250 1.61228 1.23243 1.44845 1.35928 1.16660 1.21610 1.07127 1.141610 0.54691
  -150 0.88824 0.93202 0.82195 1.02690 1.06707 0.96338 0.92347 1.133006 0.93506
  -50  0.49948 0.83555 0.72960 0.61382 0.76632 0.82052 1.00526 0.725383 1.51803
  50   0.55184 0.95162 1.04906 0.64399 1.07414 1.34561 1.22199 0.942757 1.34982
  150  0.77100 1.00385 0.98720 0.72981 1.09555 1.33511 1.22817 1.343744 1.18804
  250  1.11371 1.30517 0.98171 0.89828 1.36404 1.46261 1.28325 1.336837 0.95496
  350  0.95461 1.22903 1.00296 0.70124 1.04860 0.90364 0.71146 0.695829 0.78250
  450  0.85538 1.13773 0.95500 0.73034 0.79888 0.79222 0.51289 0.513257 0.87860
  550  0.97395 1.36202 1.07495 0.70326 0.83875 0.52503 0.40820 0.149309 0.94066
  650  1.04990 1.34473 1.21734 0.82833 0.81146 0.46587 0.60569 0.388829 1.37532
  750  1.09015 1.52396 1.37035 0.83669 0.92186 0.85724 0.77101 0.498326 0.91892
  850  1.18385 1.55397 1.39087 0.80847 0.84122 0.87213 0.43651 0.250549 0.70491
  950  0.83223 1.37346 1.12344 0.82866 0.99870 0.78560 0.74307 0.570706 0.42853
  1050 1.02767 1.20618 1.05965 0.66428 0.77742 0.72752 0.39741 0.304757 0.46303
  1150 0.84844 1.29143 1.39749 0.70690 0.92414 0.82185 0.50285 0.075655 0.22221
      Frequencies
Times       56      58      60      62      64      66      68      70      72
  -250 0.94822 0.88557 0.93472 0.95869 0.91636 1.09652 1.01093 0.92122 0.88415
  -150 0.92884 0.93583 0.91739 0.93949 0.89970 1.15424 0.96069 1.03761 1.02627
  -50  1.12294 1.17860 1.14790 1.10181 1.18393 0.74924 1.02838 1.04116 1.08958
  50   1.12755 1.15569 1.17929 1.25225 1.19783 1.04242 1.21605 1.05701 1.13203
  150  1.03836 0.97600 1.00748 0.93468 0.84239 1.32188 1.45621 1.19908 1.14286
  250  0.83009 0.78991 0.71400 0.84775 0.84080 1.30212 1.53890 1.31505 1.34195
  350  0.65871 0.59527 0.69545 0.92133 0.90243 1.15055 1.95153 1.54278 1.36610
  450  1.19022 1.13750 1.11400 1.13323 1.24366 1.19329 1.55784 1.34286 1.32805
  550  1.33785 1.30616 1.26807 1.31062 1.50085 1.25211 1.02293 1.25940 1.15920
  650  1.41359 1.32622 1.38106 1.25483 1.37915 1.07066 1.08222 1.16349 1.07089
  750  1.12317 0.97494 0.88401 0.97920 1.03139 0.63191 0.98709 0.91061 0.81067
  850  0.91626 0.78851 0.98092 0.95997 0.95150 0.85305 1.07702 1.05286 1.00087
  950  0.89529 0.74182 0.67778 0.66186 0.71637 1.19785 0.93514 0.95673 0.88459
  1050 0.60748 0.58921 0.73483 0.65855 0.72490 1.09794 1.06047 1.10250 1.14943
  1150 0.47061 0.38588 0.41189 0.61754 0.64038 0.72070 1.50045 1.21571 1.18211
      Frequencies
Times       74      76      78      80      82      84      86      88      90
  -250 0.84905 0.81636 0.88878 0.86954 0.76333 0.91723 0.91312 0.86218 0.85933
  -150 1.05627 1.04889 1.06558 1.02871 1.03693 0.95397 0.95502 1.03774 1.00033
  -50  1.09468 1.13475 1.04564 1.10175 1.19974 1.12880 1.13186 1.10008 1.14034
  50   1.06400 1.22667 1.33194 1.41569 1.39724 1.59099 1.56819 1.30989 1.42314
  150  0.98271 0.95973 1.44964 1.28434 1.37953 1.63570 1.62888 1.24940 1.39992
  250  0.98206 0.94070 1.49153 1.47393 1.39775 1.79779 1.52319 1.28342 1.36995
  350  1.10724 1.12532 1.32438 1.12877 1.42475 1.83790 1.31776 1.03801 1.19454
  450  1.13927 1.17495 1.29230 0.59351 0.99895 1.19908 0.84223 0.87105 0.95052
  550  0.99833 1.11683 1.05730 0.65705 0.78404 1.00633 0.83095 0.70565 0.87652
  650  1.06164 1.10001 0.96854 0.71882 0.53005 0.51858 0.53632 0.56668 0.71366
  750  0.69193 0.92797 0.92577 0.41998 0.45922 0.36397 0.43219 0.53545 0.61649
  850  0.89700 0.97985 1.12443 0.42763 0.36044 0.34153 0.62512 0.53365 0.69069
  950  0.88259 0.80087 1.06188 0.73590 0.78016 0.77922 0.71411 0.68833 0.73663
  1050 1.15323 1.34974 1.50681 0.95936 0.78865 0.69662 0.68715 0.71015 0.82851
  1150 1.25938 1.45132 1.21600 0.91165 0.74021 0.49409 0.45226 0.63234 0.82317
      Frequencies
Times       92      94      96      98     100     102     104     106     108
  -250 0.94105 0.91080 0.94589 0.94045 0.84747 0.82747 0.85307 0.85525 0.90180
  -150 0.96696 1.00729 1.00349 0.93800 0.86902 0.86576 0.95625 0.94314 1.00699
  -50  1.09199 1.08190 1.05062 1.12155 1.28351 1.30676 1.19068 1.20160 1.09121
  50   1.47444 1.43787 1.42948 1.57547 1.50130 1.47500 1.40289 1.38743 1.30890
  150  1.59035 1.62110 1.64611 1.83329 1.89575 1.82046 1.68763 1.72699 1.56645
  250  1.50992 1.48066 1.53209 1.79271 1.80556 1.57875 1.62013 1.62607 1.35961
  350  1.33350 1.38759 1.43819 1.43621 1.42011 1.29427 1.24594 1.32299 1.33525
  450  1.05071 0.95442 0.96069 1.03125 1.08615 1.01147 1.01968 1.05016 0.90330
  550  0.95380 0.89488 0.89482 0.97854 0.94909 0.89615 0.97099 1.00223 0.91173
  650  0.79836 0.83192 0.84364 0.94263 0.85769 0.82365 0.91105 0.94598 0.88209
  750  0.75944 0.89261 0.92006 1.00775 0.93466 0.94254 1.00122 1.02531 0.88529
  850  0.82755 0.98184 0.94260 1.08672 1.12123 1.21999 1.20568 1.18183 1.11780
  950  0.80465 0.95933 0.97012 1.13663 1.15809 1.19378 1.17776 1.10511 1.01445
  1050 0.90942 1.01388 0.98554 1.15830 1.14614 1.13566 1.19276 1.22156 1.04854
  1150 0.83895 0.92416 0.99699 1.13147 0.99490 1.08356 1.21738 1.24478 1.12840
      Frequencies
Times      110     112     114     116     118     120     122     124     126
  -250 0.88133 0.94639 0.90672 0.89754 0.90986 0.84651 0.84900 0.90672 0.95437
  -150 1.00387 0.99869 0.88469 0.95990 0.93722 0.93418 1.00153 1.03931 0.99662
  -50  1.11479 1.05492 1.20859 1.14256 1.15292 1.21930 1.14947 1.05396 1.04901
  50   1.20933 1.35984 1.36384 1.07580 1.09129 1.20957 1.21046 1.20104 1.32027
  150  1.42634 1.55169 1.50590 1.15592 1.13092 1.29796 1.33084 1.33882 1.35458
  250  1.41797 1.49470 1.33453 1.12437 1.04124 1.20704 1.33895 1.30564 1.40304
  350  1.30784 1.27088 1.18655 1.00327 1.01791 1.06241 1.11252 1.18120 1.22108
  450  0.90439 0.92885 0.88442 0.87718 0.97425 0.97600 0.93358 0.97991 1.06587
  550  0.90714 0.94000 0.84321 0.83646 0.92892 0.97564 0.94864 0.96788 0.99294
  650  0.82930 0.90872 0.87184 0.87474 0.85566 0.86712 0.86109 0.89459 0.87989
  750  0.87558 0.94114 0.93712 0.87909 0.84155 0.82032 0.75477 0.78086 0.81283
  850  0.98883 0.89859 0.85756 0.82522 0.73856 0.71300 0.66533 0.68237 0.75409
  950  0.94804 0.89397 0.83063 0.84600 0.80647 0.77285 0.64041 0.68554 0.73907
  1050 1.06349 0.96108 0.90795 0.84394 0.86672 0.78619 0.65223 0.71052 0.75201
  1150 1.28790 1.13931 1.06558 0.90905 0.88302 0.78564 0.66378 0.76047 0.78530
      Frequencies
Times      128     130     132     134     136     138     140     142     144
  -250 0.92292 0.97855 0.98807 1.06353 0.99692 0.94042 0.97512 0.99027 0.93784
  -150 1.03257 1.01640 0.99294 1.01709 1.07454 0.97078 0.96454 0.99251 1.01042
  -50  1.04451 1.00505 1.01899 0.91939 0.92854 1.08880 1.06035 1.01721 1.05174
  50   1.37616 1.35985 1.32998 1.23148 1.25649 1.36096 1.31703 1.26771 1.26241
  150  1.51723 1.64631 1.48548 1.68693 1.81195 1.55523 1.65315 1.62900 1.61145
  250  1.56515 1.70077 1.60307 1.68280 1.73666 1.62618 1.70261 1.67733 1.70995
  350  1.30340 1.37751 1.38262 1.45768 1.45144 1.37108 1.39056 1.34754 1.44267
  450  1.10967 1.06659 1.17342 1.15818 1.04317 0.98478 1.06870 1.12532 1.13751
  550  0.91446 0.92031 0.99172 1.00115 0.91425 0.89088 0.93067 0.93944 0.91623
  650  0.87243 0.89921 0.98139 1.02761 0.91109 0.84688 0.80812 0.82712 0.80119
  750  0.82371 0.84839 0.90824 0.89223 0.77340 0.81240 0.81792 0.82695 0.79602
  850  0.76152 0.85498 0.93893 0.99406 0.87082 0.89336 0.83876 0.80672 0.77986
  950  0.71337 0.76912 0.86904 0.85337 0.74682 0.81887 0.79542 0.81084 0.86134
  1050 0.69772 0.75748 0.85408 0.83880 0.80572 0.85394 0.79196 0.87483 0.90485
  1150 0.79104 0.86935 0.89996 0.85455 0.75877 0.76498 0.72779 0.82247 0.89022
      Frequencies
Times      146     148     150     152     154     156     158     160     162
  -250 0.93867 0.98944 0.97037 0.77789 0.89788 0.87897 0.65827 0.68914 0.84125
  -150 0.98999 1.00772 0.90724 1.02045 0.96683 0.93891 0.89708 0.80974 0.75595
  -50  1.07134 1.00284 1.12239 1.20167 1.13528 1.18212 1.44465 1.50112 1.40280
  50   1.32186 1.30002 1.26256 1.30084 1.24282 1.31337 1.61425 1.75520 1.68965
  150  1.60889 1.69276 1.45388 1.21910 1.29453 1.55182 1.51460 1.78664 1.85842
  250  1.73658 1.79420 1.49501 1.16181 1.07397 1.37727 1.03158 1.24884 1.19047
  350  1.46426 1.54047 1.24343 1.06264 1.04224 1.19348 1.07183 0.82597 0.80869
  450  1.27774 1.16527 1.06824 0.93513 1.10571 0.99278 0.86026 0.74892 0.76902
  550  1.01373 0.99470 0.85727 0.66377 0.73629 0.69412 0.53138 0.77856 0.93733
  650  0.86686 0.86470 0.70512 0.59480 0.57156 0.54043 0.62636 0.78732 1.01804
  750  0.91960 0.88224 0.66946 0.58919 0.58096 0.41816 0.59470 0.75743 0.91990
  850  0.96230 0.90728 0.77058 0.63512 0.61034 0.51745 0.50438 0.75846 0.91646
  950  0.93370 0.97341 0.78087 0.61395 0.47049 0.53963 0.39762 0.62472 0.86372
  1050 0.93350 0.99144 0.84855 0.57938 0.34591 0.19634 0.14285 0.30235 0.66286
  1150 1.05703 1.12169 0.79505 0.57036 0.38685 0.11316 0.16396 0.37399 0.61447
      Frequencies
Times      164     166     168     170     172     174     176     178     180
  -250 0.81935 0.84020 0.91347 0.93619 0.91178 0.93931 0.81050 0.81700 0.76505
  -150 0.80952 0.87638 1.00119 1.04165 1.16476 1.08640 1.18937 1.07329 1.02921
  -50  1.37113 1.28342 1.08534 1.02216 0.92346 0.97429 1.00013 1.10971 1.20575
  50   1.62341 1.51839 1.20533 1.11594 1.09521 0.98616 1.10108 1.49549 1.26764
  150  1.70459 1.49701 1.32810 1.31346 1.25714 1.22599 1.45308 1.50178 1.18221
  250  1.24936 1.04824 1.18197 1.18779 1.11963 1.07516 1.27420 1.37409 1.08587
  350  0.86528 0.75263 0.91882 1.02460 1.15971 1.24597 1.31259 1.19424 0.98649
  450  0.70827 0.73680 0.76675 0.76082 0.73791 0.95180 1.16020 1.15197 1.09328
  550  0.83089 0.75797 0.92357 0.87749 0.87356 1.06610 1.06078 1.01394 0.81256
  650  0.83131 0.86466 0.82773 0.70261 0.80746 0.97710 1.02546 0.77114 0.77769
  750  0.81294 0.83938 0.82080 0.72794 0.87541 1.03050 1.00550 0.94874 0.65738
  850  0.96269 0.98986 0.96119 1.01778 1.03442 1.27158 1.21969 1.24190 0.94246
  950  0.90501 0.88666 0.97267 1.02728 0.99779 1.26377 1.42160 1.11061 0.87402
  1050 0.82747 0.81306 0.95287 0.94081 0.92107 1.09327 1.06001 1.05396 0.98779
  1150 0.78368 0.76064 0.82734 0.80929 0.72517 0.81253 0.84236 0.84982 0.82084
      Frequencies
Times      182     184     186     188     190     192     194     196     198
  -250 0.77865 0.67838 0.76803 0.64171 0.84753 0.97799 0.97545 0.94307 0.88857
  -150 0.85329 0.95072 0.86798 0.90397 0.78819 0.81669 0.86075 0.83144 0.85942
  -50  1.36806 1.37090 1.36399 1.45432 1.36428 1.20533 1.16380 1.22549 1.25201
  50   1.37418 1.34312 1.26812 1.20820 1.40759 1.44326 1.55232 1.50609 1.44326
  150  1.16138 1.29270 1.33373 1.29737 1.55790 2.01564 1.69032 1.70311 1.54979
  250  1.08905 1.23816 1.07910 1.02905 1.43662 1.54910 1.40748 1.28764 1.38496
  350  1.16406 1.09135 1.02028 1.12589 1.34262 1.33869 1.18960 1.04204 1.03406
  450  0.95280 0.92740 1.01655 1.15897 1.22827 1.45680 1.13272 0.94730 0.79567
  550  0.74612 0.70616 0.94277 1.07142 1.20878 1.28534 1.20048 0.90114 0.83653
  650  0.59915 0.65231 0.79897 1.01816 1.07623 1.12912 0.94188 0.83053 0.72265
  750  0.62556 0.48664 0.49062 0.38187 0.62662 0.67063 0.70566 0.76415 0.68996
  850  0.57772 0.45508 0.47770 0.24428 0.54476 0.69222 0.77528 0.78889 0.76570
  950  0.47515 0.34601 0.43554 0.44078 0.74401 0.95766 0.92416 0.86885 0.84226
  1050 0.76794 0.65917 0.74831 0.77163 1.00520 1.08171 0.97420 0.89420 0.78613
  1150 0.77023 0.69347 0.71194 0.61508 0.91164 1.00127 1.03170 1.01790 0.87713
      Frequencies
Times      200     202     204     206     208     210     212     214     216
  -250 0.84893 0.87885 0.89465 0.88638 0.99176 1.02762 0.93733 0.91689 1.01231
  -150 0.81212 0.80563 0.83266 0.87302 0.83402 0.83054 0.80962 0.93239 0.97720
  -50  1.33895 1.31552 1.27268 1.24060 1.17422 1.14183 1.25305 1.15072 1.01049
  50   1.47277 1.38006 1.28099 1.32713 1.48305 1.53986 1.48161 1.30528 1.09212
  150  1.59036 1.45211 1.38964 1.32115 1.56145 1.71848 1.63415 1.46515 1.41136
  250  1.22978 1.07534 1.05379 1.08266 1.15474 1.10620 1.14815 1.19235 1.05336
  350  1.01362 0.93151 0.84161 0.88814 0.84447 0.83612 1.02348 1.04709 1.15597
  450  0.88573 0.75412 0.66937 0.73619 0.65299 0.77601 0.80556 1.02628 1.07206
  550  0.85610 0.80853 0.66074 0.57122 0.53944 0.49563 0.46855 0.96162 0.99407
  650  0.65585 0.72721 0.49586 0.40695 0.30852 0.31831 0.27243 0.70033 0.67483
  750  0.71043 0.67975 0.58309 0.43826 0.33560 0.35652 0.21922 0.57411 0.50244
  850  0.71698 0.84557 0.68759 0.61941 0.70336 0.67769 0.33932 0.58961 0.61509
  950  0.70419 0.81923 0.84225 0.84066 0.96326 0.84858 0.43409 0.46118 0.45182
  1050 0.70856 0.79290 0.86206 0.78543 0.92525 0.80693 0.68292 0.63744 0.52980
  1150 0.70763 0.74428 0.50608 0.55855 0.69243 0.71118 0.51822 0.71937 0.51886
      Frequencies
Times      218     220     222     224     226     228     230     232     234
  -250 0.94410 0.94041 0.91456 0.97696 0.83292 0.80193 0.77173 0.99402 0.88688
  -150 1.04403 0.96749 1.00247 0.89691 1.00370 0.91615 1.01580 0.94023 1.02197
  -50  1.01188 1.09210 1.08297 1.12614 1.16337 1.28193 1.21247 1.06574 1.09115
  50   1.12614 0.92908 0.90518 1.22195 1.41954 1.51717 1.22001 1.21676 1.34919
  150  1.37771 1.36397 1.32793 1.66404 2.01669 1.54300 1.16936 1.32952 1.25944
  250  1.23216 1.42110 1.41337 1.39297 1.66109 1.49745 0.97216 0.93266 0.86117
  350  1.16699 1.41864 1.43065 1.45543 1.49265 1.34040 0.88218 0.77009 0.62697
  450  1.08791 0.98572 1.08544 1.18799 1.24993 0.93518 0.60200 0.67287 0.48159
  550  0.96799 1.03694 1.02617 0.93329 1.02242 0.75977 0.58800 0.62266 0.52460
  650  0.64735 0.75276 0.94370 0.76834 0.88849 0.51297 0.42474 0.62784 0.80601
  750  0.58869 0.69267 0.72541 0.56398 0.66507 0.44227 0.40157 0.68761 0.87238
  850  0.57566 0.85471 0.94814 0.94967 0.96042 0.77337 0.54651 0.72467 0.88828
  950  0.55002 0.75621 0.94074 0.92116 1.04347 0.95218 0.73293 0.78603 0.86537
  1050 0.51874 0.63308 0.82122 0.89448 1.07681 0.98754 0.75125 0.92549 0.85088
  1150 0.49528 0.60402 0.68442 0.64585 0.88673 0.70606 0.64241 0.87847 0.94157
      Frequencies
Times      236     238     240
  -250 0.94972 0.92950 0.95379
  -150 0.96638 1.01503 0.94590
  -50  1.08390 1.05547 1.10031
  50   1.25322 1.34700 1.84277
  150  1.08165 1.31035 1.95907
  250  0.84390 1.16121 1.67325
  350  0.49267 0.71001 1.07666
  450  0.51563 0.72981 0.82041
  550  0.77951 0.96110 1.14236
  650  0.90604 1.01123 1.21792
  750  0.96007 1.07106 1.43540
  850  0.97403 0.99607 1.04840
  950  1.03617 0.94762 1.09308
  1050 0.86056 0.85873 0.88151
  1150 0.91324 0.97374 1.01686

, , directions = 2, tasks = 62, files = data/PRR+2_zen_4:240:2_PN/data_907.2_2

      Frequencies
Times        4       6       8      10        12        14        16        18
  -250 0.94127 1.06535 1.08801 1.20646  1.278220  1.561029  1.497895  1.410302
  -150 1.00874 1.01340 1.05922 0.80456  0.784295  0.831030  0.873888  1.082313
  -50  1.05000 0.92125 0.85277 0.98898  0.937485  0.607941  0.628217  0.507385
  50   1.13182 1.09211 0.94158 0.53276  0.094466 -0.095715  0.065022 -0.094489
  150  1.10217 1.10915 0.79523 0.33750 -0.156711 -0.257861 -0.228556 -0.198553
  250  0.95834 1.03264 0.93533 0.21450  0.063219 -0.120191 -0.177331 -0.219937
  350  0.82485 0.87472 0.99090 0.11105 -0.081557 -0.103749  0.034616 -0.064599
  450  0.75895 0.87053 1.07834 0.40520  0.071697  0.081206  0.049221  0.022170
  550  0.84857 0.96899 1.01051 0.57945  0.218923  0.087165  0.215111  0.270820
  650  0.98843 1.15190 0.90835 0.69628  0.360913  0.218460  0.420484  0.591073
  750  1.04810 1.07353 0.94266 1.29028  0.896702  0.759239  0.938554  0.843911
  850  1.01236 1.05686 1.24968 1.51313  0.962651  0.935236  1.085912  1.115410
  950  0.93493 0.99007 1.19549 1.22675  0.794998  0.828215  1.144587  0.862666
  1050 0.89554 0.96296 1.00134 0.61986  0.497673  0.417534  0.527910  0.519308
  1150 0.89048 0.89754 1.02320 0.44109 -0.132990  0.040662  0.059695  0.046681
      Frequencies
Times         20         22       24      26      28      30      32      34
  -250  1.404778  1.5854838  1.43502 1.14654 1.19751 1.26034 1.19442 1.02313
  -150  1.184436  1.2392595  1.14246 1.17029 1.04134 0.98172 0.88616 0.93789
  -50   0.410786  0.1752567  0.42252 0.68317 0.76115 0.75794 0.91941 1.03898
  50   -0.182534 -0.0844310  0.17628 0.45219 0.45414 0.58778 0.65415 0.67753
  150  -0.435306 -0.2828404 -0.04983 0.33573 0.41455 0.52845 0.47776 0.57032
  250  -0.435670 -0.1425009  0.12133 0.35060 0.41730 0.61787 0.34671 0.49474
  350  -0.198094  0.0051906  0.28834 0.51295 0.65262 0.78664 0.63245 0.65530
  450  -0.071032  0.1789133  0.59549 0.77135 0.94369 1.38752 0.96068 0.72889
  550   0.035203  0.3321644  0.83972 0.89297 0.99682 1.36469 1.10796 0.89283
  650   0.285070  0.4730559  1.12694 1.08856 0.84239 1.09703 0.96821 0.99953
  750   0.682842  0.8546834  1.09281 1.32698 0.97992 0.86312 0.67646 0.75997
  850   1.037922  1.0641274  1.58245 1.47403 1.25588 0.90178 0.38209 0.64161
  950   1.016645  1.0543592  1.15296 1.23588 1.10244 1.02800 0.49120 0.56140
  1050  0.346897  0.4239293  0.90084 1.26198 1.06089 1.03902 0.66499 0.55704
  1150 -0.096924  0.1036257  0.73519 1.17474 1.16698 1.58084 1.07946 0.98990
      Frequencies
Times          36        38         40        42        44       46         48
  -250  1.2157816  1.156836  0.9267804  0.837160  0.627955  0.63760  0.8674446
  -150  0.9638423  0.894896  0.8861978  1.113141  1.202368  1.13248  1.0802142
  -50   0.8203761  0.948267  1.1870218  1.049699  1.169677  1.22992  1.0523412
  50    0.4510980  0.577271  0.8732983  0.610369  0.756323  0.75108  0.6350741
  150  -0.0997684  0.223240  0.1604996  0.195313  0.296055  0.32778  0.0085621
  250  -0.0021425  0.107365 -0.1449294 -0.227700 -0.125384 -0.31602 -0.4335569
  350   0.2014272 -0.152292 -0.2733494 -0.316783 -0.175469 -0.27714 -0.4219401
  450   0.4898980 -0.084397 -0.1788660 -0.273300 -0.255874 -0.27199 -0.6096420
  550   0.2710221 -0.084460 -0.1764850 -0.428745 -0.323177 -0.37982 -0.6590581
  650   0.2687536 -0.079925 -0.3376640 -0.363293 -0.350578 -0.44216 -0.6999863
  750   0.0585086 -0.147123  0.0096821 -0.031612 -0.192314 -0.25237 -0.4157542
  850   0.0640626 -0.387689 -0.0158554 -0.067861 -0.038466 -0.30347 -0.4536254
  950   0.0940231  0.082566  0.0337543 -0.099985  0.034602 -0.23332 -0.4192068
  1050  0.0569701 -0.013172 -0.0707505 -0.136394 -0.069435 -0.27829 -0.4911730
  1150  0.5440564  0.021204 -0.1482001 -0.327499 -0.050395 -0.16873 -0.5053432
      Frequencies
Times          50        52      54      56      58      60      62      64
  -250  1.0863114  1.012462 1.32152 1.09402 1.10046 1.15858 1.06998 1.11938
  -150  1.0169362  1.111696 1.02241 0.91418 0.86323 0.92334 0.94563 0.93904
  -50   0.8967525  0.875842 0.65607 0.99180 1.03631 0.91808 0.98439 0.94158
  50    0.4869125  0.335148 0.79439 0.65954 0.70522 0.87521 1.04635 0.99143
  150   0.5194877  0.146441 0.58147 0.57517 0.56123 0.61304 0.81579 0.83765
  250   0.0718841  0.270676 0.65255 0.71671 0.73556 0.81096 1.00681 0.95436
  350   0.3183292  0.171288 0.51819 0.68218 0.67066 0.57208 0.86324 0.94158
  450   0.0027313 -0.064875 1.11030 0.58815 0.66450 0.84492 0.76627 0.88983
  550  -0.1717815 -0.111714 0.96260 0.75765 0.83455 0.75217 1.00384 1.12929
  650  -0.2978205 -0.100409 0.88595 0.77810 0.79589 0.91306 0.98934 0.97455
  750  -0.1580324 -0.053107 0.52242 0.77941 0.74826 0.85329 0.93894 0.95947
  850  -0.2215523 -0.327776 0.43310 0.73559 0.72483 0.79464 1.02344 1.02179
  950  -0.2958564 -0.210369 0.62515 0.89631 0.97010 1.01627 1.11863 1.10575
  1050 -0.2246653 -0.366474 0.45010 0.86271 0.91390 0.84537 1.03093 1.09562
  1150 -0.1632949 -0.095818 0.68778 1.01074 0.97172 1.10304 1.20160 1.25305
      Frequencies
Times       66      68      70      72      74      76      78      80      82
  -250 0.96262 1.24834 1.09299 1.14439 0.97024 0.79427 0.93959 1.10168 1.19789
  -150 0.91826 0.86680 0.94349 0.90299 0.96401 0.99967 1.01573 0.97136 0.93270
  -50  1.11912 0.88485 0.96352 0.95263 1.06574 1.20606 1.04467 0.92696 0.86941
  50   1.29450 1.43981 1.10177 1.18785 1.24495 1.38820 1.18963 0.90812 0.94858
  150  1.31533 1.27494 1.21181 1.31354 1.42461 1.38544 1.12017 1.12376 0.99117
  250  1.38691 1.18615 1.14259 1.22048 1.44520 1.34949 1.36948 1.23383 1.06369
  350  1.12569 0.98319 1.11127 0.93837 1.14051 1.27372 1.33323 1.28464 1.11922
  450  0.94414 0.69263 0.86915 0.91506 0.72541 0.91646 1.00327 0.94515 0.89326
  550  0.87369 1.05517 1.01652 0.63944 0.64296 0.61401 0.52787 0.66508 0.54196
  650  1.30912 0.90845 0.77952 0.68495 0.70773 0.60326 0.40800 0.71367 0.39458
  750  1.27525 0.47737 0.72226 0.63664 0.55233 0.51062 0.39047 0.57724 0.51561
  850  1.42206 0.56740 0.58621 0.55601 0.60520 0.65178 0.57901 0.73863 0.54971
  950  1.15911 0.52926 0.54047 0.39245 0.51482 0.66115 0.49989 0.63975 0.59267
  1050 1.03398 0.48847 0.52783 0.42512 0.48670 0.51613 0.42488 0.60412 0.60167
  1150 0.83578 0.56735 0.62841 0.53284 0.57583 0.60006 0.59798 0.58144 0.43637
      Frequencies
Times       84      86      88      90      92      94      96      98     100
  -250 1.09896 1.08240 1.11242 0.94612 0.91677 0.97637 0.96623 0.90203 0.93784
  -150 0.98266 1.12578 1.06769 1.06887 1.02143 1.00770 1.00011 0.98207 1.01796
  -50  0.91838 0.79182 0.81989 0.98501 1.06180 1.01593 1.03366 1.11590 1.04420
  50   0.87490 0.71060 0.85373 1.04736 1.05268 1.04328 1.03724 1.20023 1.11618
  150  0.50181 0.45476 0.63456 1.03934 1.03383 1.02452 1.09246 1.26714 1.22264
  250  0.59773 0.47429 0.72597 1.04863 1.00903 1.09720 1.15927 1.26753 1.11369
  350  0.57801 0.52936 0.79896 1.03115 0.98469 1.04283 1.12572 1.14354 1.02783
  450  0.56699 0.51287 0.79775 0.96742 0.99178 1.02062 1.06411 1.04933 0.99209
  550  0.48661 0.52571 0.75423 0.83580 0.84978 0.84423 0.86998 0.84453 0.82905
  650  0.23755 0.32454 0.56179 0.68018 0.66691 0.71265 0.75228 0.75415 0.66962
  750  0.26566 0.30535 0.54784 0.66984 0.68869 0.72121 0.78208 0.75741 0.66698
  850  0.20221 0.21210 0.48177 0.60781 0.68732 0.74916 0.78478 0.74133 0.66103
  950  0.27487 0.13074 0.48834 0.62109 0.73478 0.81748 0.79035 0.75212 0.65188
  1050 0.24396 0.22561 0.47696 0.67171 0.70895 0.76203 0.77312 0.72384 0.63505
  1150 0.19078 0.20081 0.50099 0.64239 0.68797 0.69464 0.72353 0.73283 0.65681
      Frequencies
Times      102     104     106     108     110     112     114     116     118
  -250 0.91070 0.92517 0.92109 0.94516 0.90471 0.85872 0.87197 0.89745 0.84917
  -150 1.05620 1.02001 1.04881 1.05577 1.06743 1.11173 1.07544 1.08240 1.06211
  -50  1.03310 1.05482 1.03010 0.99906 1.02786 1.02955 1.05259 1.02015 1.08872
  50   1.08368 1.09082 1.08207 1.08275 1.06070 1.02461 1.06027 1.00838 1.07951
  150  0.97774 1.07595 1.05593 0.94628 0.86533 0.92096 0.88605 0.97227 1.02916
  250  1.07817 1.02205 1.04425 0.91020 0.84827 0.82656 0.94195 0.99507 0.97203
  350  0.92696 0.98709 1.01261 1.00129 0.86093 0.91666 0.89258 1.00583 1.01379
  450  0.84885 0.96071 0.91392 0.94390 0.87261 0.87829 0.85912 0.92105 0.96978
  550  0.76081 0.82407 0.82259 0.87378 0.77135 0.82637 0.83552 0.85514 0.92255
  650  0.62213 0.75131 0.70897 0.76127 0.69204 0.63889 0.65844 0.77243 0.85648
  750  0.60358 0.69841 0.66100 0.68737 0.56442 0.59464 0.61030 0.70811 0.82653
  850  0.62030 0.67016 0.62369 0.68103 0.53538 0.61901 0.58901 0.69740 0.74186
  950  0.53572 0.59323 0.58288 0.67352 0.56559 0.55880 0.61098 0.71182 0.74647
  1050 0.55106 0.56598 0.54096 0.63003 0.51856 0.57260 0.66239 0.74151 0.76340
  1150 0.52302 0.58552 0.54603 0.59681 0.48982 0.60914 0.67116 0.76028 0.74613
      Frequencies
Times      120     122     124     126     128     130     132     134     136
  -250 0.91379 0.90914 0.92920 0.92200 0.85636 0.84022 0.88383 0.90702 0.93447
  -150 0.99696 1.03175 1.00627 0.99134 0.97339 0.96231 0.94703 1.02322 1.02709
  -50  1.08925 1.05911 1.06453 1.08666 1.17025 1.19747 1.16914 1.06976 1.03844
  50   1.06305 1.15645 1.16640 1.17078 1.27557 1.25431 1.21092 1.13607 1.05776
  150  1.07940 1.09295 1.11694 1.08109 1.08036 1.02694 1.04388 0.99656 0.92909
  250  1.08829 1.13416 1.09759 1.04183 0.96830 0.92545 0.91771 0.85104 0.80404
  350  1.09544 1.19664 1.09043 0.95699 0.85722 0.73340 0.76183 0.70896 0.71494
  450  0.96691 1.03533 0.99550 0.95248 0.83483 0.71847 0.67668 0.57968 0.51835
  550  0.96186 1.09194 1.06939 0.94414 0.81701 0.69120 0.67797 0.56118 0.47316
  650  0.93098 0.99878 1.00501 0.91488 0.78926 0.62090 0.63247 0.53638 0.40045
  750  0.90532 0.92961 0.95019 0.90441 0.80199 0.65174 0.68070 0.56816 0.44014
  850  0.84037 0.87145 0.89882 0.87349 0.78680 0.62756 0.65062 0.52064 0.39330
  950  0.79890 0.78972 0.81181 0.84815 0.76201 0.62735 0.63406 0.48670 0.39366
  1050 0.77030 0.79775 0.79251 0.79010 0.70427 0.59195 0.61887 0.49457 0.41391
  1150 0.77853 0.73412 0.75136 0.75594 0.66795 0.59819 0.64720 0.56748 0.56706
      Frequencies
Times      138     140     142     144     146     148     150     152     154
  -250 1.05836 0.99064 0.96158 0.97118 0.93985 0.86136 0.81692 0.77918 0.62157
  -150 1.01694 1.00802 1.00221 0.97023 1.00254 0.98460 1.03935 1.06409 1.11733
  -50  0.92469 1.00134 1.03622 1.05859 1.05761 1.15404 1.14373 1.15673 1.26110
  50   0.91752 0.90575 0.97742 1.00150 0.96065 1.08053 1.15896 1.15859 1.24523
  150  0.91410 0.90007 0.92032 0.93848 0.98144 1.06976 1.16469 1.05677 1.16845
  250  0.86386 0.89461 0.88023 0.84581 0.87241 1.00802 1.00603 1.06362 1.14083
  350  0.83386 0.80292 0.86716 0.86896 0.89624 0.97746 0.99028 0.96741 0.81000
  450  0.63182 0.64550 0.86018 0.83482 0.87565 0.93350 0.92846 0.74960 0.57319
  550  0.52451 0.57086 0.76406 0.78710 0.81743 0.81691 0.82304 0.61042 0.35440
  650  0.46156 0.45132 0.60888 0.60990 0.66976 0.69568 0.75588 0.65666 0.46233
  750  0.49074 0.53532 0.64360 0.66613 0.74400 0.78973 0.80078 0.77482 0.68876
  850  0.48815 0.57119 0.68119 0.72857 0.84289 0.89480 0.86403 0.85438 0.75829
  950  0.53063 0.59470 0.72889 0.76941 0.86865 0.92210 0.97453 0.91946 0.82783
  1050 0.50286 0.54456 0.72495 0.78834 0.89087 0.96268 1.00030 0.93378 0.81157
  1150 0.59029 0.56384 0.67770 0.67139 0.72666 0.91146 0.93510 0.87213 0.75810
      Frequencies
Times      156      158     160     162     164     166     168     170     172
  -250 0.63435 0.682159 0.72779 0.79134 0.84769 0.87152 0.98700 0.93895 0.88072
  -150 1.03943 1.105538 1.10608 1.08392 1.07178 1.02220 0.97353 0.96817 1.03017
  -50  1.32622 1.212303 1.16612 1.12474 1.08053 1.10628 1.03947 1.09288 1.08910
  50   1.49549 1.288388 1.28621 1.22058 1.15658 1.14143 1.11511 1.11456 1.12494
  150  1.47146 1.243228 1.09371 1.17908 1.21170 1.14246 1.16342 1.22854 1.22263
  250  1.14480 0.939868 0.88370 0.83192 0.94211 0.94676 0.95076 1.03345 1.13609
  350  0.66656 0.543978 0.63838 0.60629 0.95685 1.06887 1.05828 1.02371 1.04238
  450  0.18384 0.080839 0.20546 0.29743 0.59733 0.81642 0.84225 0.80815 0.83347
  550  0.05814 0.044269 0.03770 0.30316 0.55610 0.80142 0.87096 0.97889 1.05645
  650  0.31191 0.199876 0.17711 0.32655 0.51466 0.65772 0.75137 0.85979 0.85524
  750  0.43946 0.385917 0.45490 0.43180 0.47557 0.68650 0.70523 0.74069 0.80056
  850  0.53954 0.459793 0.57498 0.57419 0.65800 0.94943 0.88186 0.76383 0.73127
  950  0.52845 0.492927 0.71027 0.83903 0.95471 1.16179 1.06066 0.94431 0.78038
  1050 0.43629 0.364809 0.58014 0.82184 1.03546 1.20331 1.11867 0.87148 0.76631
  1150 0.44342 0.170669 0.35157 0.56777 0.79770 0.98910 0.87532 0.65325 0.59217
      Frequencies
Times      174      176     178     180     182     184     186        188
  -250 0.78453 0.709292 0.65619 0.67060 0.47158 0.80049 0.73415  0.6702218
  -150 0.98439 1.066663 1.12694 1.08035 0.95229 0.96822 1.00986  1.0918591
  -50  1.23109 1.224045 1.21687 1.24904 1.57614 1.23130 1.25599  1.2379191
  50   1.39472 1.401771 1.71596 1.50274 1.49844 1.06597 1.06901  1.0470727
  150  1.29479 1.504645 1.61029 1.25689 1.16776 0.84096 0.78820  0.4866381
  250  0.97689 1.092382 1.15257 1.08297 0.97755 0.64133 0.65357  0.3946445
  350  0.83449 0.809095 0.74296 0.78699 0.77546 0.51237 0.57266  0.4253090
  450  0.69459 0.569952 0.60763 0.77914 0.62008 0.47326 0.39010  0.2211478
  550  0.80108 0.685493 0.65124 0.53504 0.41838 0.30279 0.29593 -0.0427286
  650  0.65712 0.446350 0.54018 0.33627 0.45053 0.39712 0.25037 -0.0068188
  750  0.55969 0.270927 0.32661 0.47881 0.41685 0.37791 0.33163 -0.0027840
  850  0.44695 0.052896 0.16115 0.35152 0.41914 0.45268 0.43362  0.0916305
  950  0.43165 0.152699 0.29783 0.46094 0.46124 0.31171 0.24799 -0.1121273
  1050 0.36982 0.176114 0.20251 0.28788 0.28863 0.19440 0.13513 -0.3122537
  1150 0.39824 0.314303 0.53524 0.49232 0.32384 0.20469 0.12255 -0.2533455
      Frequencies
Times        190        192     194     196     198     200     202     204
  -250  0.645683  0.8681945 0.73767 0.82430 0.82546 0.81680 0.86997 0.92054
  -150  1.016460  0.9219610 1.00715 0.94770 0.99791 1.00426 0.98225 0.98828
  -50   1.337857  1.2098445 1.25518 1.22800 1.17663 1.17894 1.14778 1.09118
  50    1.092261  1.0464283 0.96861 1.20326 1.09463 1.23197 1.19032 1.32733
  150   0.740110  0.7394937 0.81351 0.98602 1.08509 1.03889 1.12029 1.26597
  250   0.594138  0.5803110 0.68856 0.78598 0.84153 0.89790 0.93479 1.13815
  350   0.619261  0.5777709 0.82594 0.83516 0.81047 0.82054 0.90962 1.08287
  450   0.335114  0.4346758 0.62267 0.75007 0.83935 0.76284 0.79618 0.98541
  550   0.103812  0.2238435 0.56144 0.72956 0.76225 0.85205 0.82251 1.11706
  650  -0.105833  0.0312156 0.34791 0.51805 0.56854 0.63838 0.77563 0.91383
  750  -0.027866 -0.0293246 0.28854 0.38801 0.50043 0.46246 0.55628 0.75565
  850   0.042738  0.0549237 0.28574 0.37714 0.47101 0.39383 0.52416 0.63007
  950  -0.156945 -0.0022297 0.23912 0.40581 0.52522 0.45528 0.54644 0.65371
  1050 -0.250938  0.0409528 0.35568 0.49240 0.57808 0.58598 0.59274 0.63294
  1150 -0.246174  0.0358725 0.36127 0.59861 0.67752 0.67238 0.62284 0.66426
      Frequencies
Times      206     208     210     212     214     216     218     220     222
  -250 1.11209 1.24628 1.22341 1.25204 1.13227 0.94862 0.91528 0.81908 0.72327
  -150 0.95345 0.97925 1.00615 0.91351 1.01447 1.04074 0.97871 0.98408 1.02403
  -50  0.93446 0.77447 0.77043 0.83445 0.85326 1.01064 1.10601 1.19684 1.25270
  50   1.09310 0.89088 0.83355 1.00929 1.09905 1.22545 1.39060 1.17517 1.15886
  150  1.08114 0.86379 0.84600 0.95963 1.07514 1.31073 1.36887 1.19832 1.06404
  250  1.06320 1.03674 0.94003 1.10102 1.21730 1.36089 1.28241 1.07716 1.02947
  350  0.95591 0.94599 0.88421 0.96419 1.05565 1.37640 1.40059 1.22836 1.18997
  450  0.84546 0.78967 0.90182 1.15271 1.13537 1.32760 1.40841 1.15547 1.01564
  550  0.98687 0.85762 0.90311 1.21200 1.10215 1.26786 1.31283 0.91365 0.76772
  650  0.88169 0.66994 0.83269 1.10153 0.98391 1.04941 1.10862 0.78855 0.72426
  750  0.77617 0.67374 0.63432 0.88108 0.95247 0.93402 0.95481 0.79101 0.62499
  850  0.49970 0.38011 0.52655 0.72803 0.83334 0.83506 0.96220 0.84617 0.85217
  950  0.58200 0.50317 0.62058 0.71384 0.92855 1.06947 1.08472 0.83189 0.92082
  1050 0.69914 0.74311 0.83612 0.94037 1.07647 1.06537 1.04432 0.88705 0.96033
  1150 0.63969 0.56684 0.78803 0.92010 1.11013 1.12055 1.14381 0.91020 0.93613
      Frequencies
Times      224     226     228     230     232     234     236     238     240
  -250 0.87346 0.95984 1.01269 1.07220 1.12538 1.11624 1.01471 0.96026 1.00482
  -150 0.89650 0.98440 0.98686 0.96929 0.97875 0.99190 1.07280 1.06727 1.12046
  -50  1.23004 1.05576 1.00045 0.95851 0.89587 0.89186 0.91249 0.97248 0.87472
  50   1.21548 0.95165 0.87535 0.96175 0.99548 0.84932 0.91970 0.96574 0.84976
  150  1.10754 0.97972 0.85836 1.17296 1.15925 1.04425 1.00390 0.99143 0.70521
  250  0.84920 0.78029 0.77881 1.07382 1.06282 0.99891 0.97598 0.97037 0.67761
  350  1.07782 0.78380 0.75909 0.88577 0.86639 0.88952 1.03407 0.91602 0.67827
  450  0.98686 0.63816 0.43003 0.62499 0.64046 0.70301 0.78281 0.88232 0.66907
  550  0.67516 0.46972 0.27025 0.44288 0.64405 0.62307 0.77425 0.85157 0.69272
  650  0.56964 0.37439 0.20499 0.50700 0.55798 0.60017 0.79271 0.77447 0.55869
  750  0.54235 0.48318 0.45042 0.61422 0.62293 0.64364 0.73913 0.76352 0.63884
  850  0.68668 0.63407 0.45382 0.63846 0.63329 0.73947 0.73012 0.73234 0.53175
  950  0.88134 0.65922 0.47558 0.65086 0.64524 0.69459 0.67744 0.71086 0.56263
  1050 0.79947 0.55804 0.37972 0.63685 0.69266 0.61139 0.67924 0.77868 0.47918
  1150 0.76673 0.59488 0.46470 0.62661 0.58468 0.56838 0.69725 0.82039 0.48838

, , directions = 1, tasks = 63, files = data/PRR+2_zen_4:240:2_PN/data_907.2_2

      Frequencies
Times        4       6       8      10      12      14      16      18      20
  -250 0.80153 1.02497 1.21044 1.40176 1.29386 1.41135 1.35140 1.31475 1.39795
  -150 0.95157 0.94495 1.02903 0.96599 1.06619 0.98233 0.74341 0.81355 0.97656
  -50  1.24690 1.03009 0.76053 0.63225 0.63995 0.60632 0.90519 0.87170 0.62549
  50   1.63185 1.35564 0.91386 0.99667 0.23201 0.31757 0.50993 0.33288 0.44036
  150  1.93349 1.85916 1.08732 0.48811 0.15596 0.22367 0.28789 0.20769 0.29062
  250  1.77664 1.80252 1.02662 1.06524 0.26648 0.37340 0.44410 0.28288 0.20077
  350  1.41300 1.75292 1.15970 1.05897 0.36276 0.19240 0.21955 0.20414 0.22212
  450  0.99751 1.23867 1.09061 1.22137 0.77631 0.74915 0.63872 0.33945 0.39479
  550  0.94897 0.93986 1.17846 1.33548 1.07803 1.11311 1.04770 0.71191 0.70741
  650  1.07252 0.94692 1.21752 1.92568 1.56113 1.66311 1.62970 1.04335 0.97247
  750  1.14037 1.00347 1.19736 1.89108 1.66229 1.79374 1.56487 1.57895 1.47645
  850  1.10906 1.04605 1.14041 2.07627 1.69479 1.89126 1.60442 1.42444 1.56280
  950  1.00332 0.91156 1.07964 1.31914 1.51976 1.79402 1.55372 1.56501 1.81878
  1050 0.94782 0.78987 1.12944 1.28033 1.09533 1.39325 1.42988 1.43899 1.59511
  1150 0.93132 0.73314 1.01739 0.95209 1.10473 1.55560 1.28106 1.28582 1.44733
      Frequencies
Times       22       24       26      28        30       32        34      36
  -250 1.47472 1.543813 1.502347 1.50142  1.547996 1.644531  1.495858 1.64677
  -150 0.86331 1.082684 1.189236 1.21856  1.119266 1.067438  1.007700 0.82796
  -50  0.66197 0.373502 0.308417 0.28002  0.332737 0.288031  0.496442 0.52527
  50   0.67334 0.309197 0.242742 0.19136 -0.036065 0.075582 -0.011781 0.22121
  150  0.49940 0.108014 0.095438 0.05468 -0.086823 0.047815  0.079853 0.14872
  250  0.37973 0.057682 0.067013 0.10905  0.110126 0.364099  0.127149 0.33146
  350  0.32542 0.279898 0.236182 0.17603  0.231532 0.367898  0.178469 0.26843
  450  0.57047 0.286227 0.225153 0.16010  0.395294 0.528467  0.387199 0.76175
  550  0.99595 0.739204 0.365359 0.47831  0.436653 0.662781  0.390584 0.43513
  650  0.93572 0.799223 0.620554 0.61608  0.602506 0.683756  0.686555 0.89758
  750  1.12871 1.033196 0.775941 0.66633  0.478093 0.621505  0.596858 0.87427
  850  1.37478 1.155602 1.042064 0.79637  0.572340 0.735753  0.641455 0.67440
  950  1.43316 1.007321 0.765756 0.61252  0.485671 0.437834  0.425956 0.28376
  1050 1.55040 1.127310 0.948035 0.76328  0.612781 0.681702  0.411914 0.35998
  1150 1.46955 1.072480 0.810419 0.70188  0.438851 0.612220  0.427237 0.56034
      Frequencies
Times       38      40      42      44      46      48         50      52
  -250 1.08159 1.16817 1.06151 1.16407 1.12248 1.20535  1.2815527 1.31895
  -150 1.01728 0.91057 1.28107 1.01843 1.19970 1.36295  1.2995636 1.26493
  -50  0.90112 0.92127 0.65742 0.81750 0.67781 0.43170  0.4188837 0.41612
  50   0.30608 0.98378 0.69600 1.00813 0.89271 0.87066  0.8213119 1.03579
  150  0.33611 1.01136 0.64648 0.96560 0.92313 0.63764  0.4592414 0.96804
  250  0.51475 1.22662 0.78752 1.04329 1.13802 0.60063  0.3999093 0.67512
  350  0.58689 1.08041 0.57669 0.78448 0.85127 0.46659  0.2550812 0.39528
  450  0.64467 0.96886 0.77190 0.74890 0.70354 0.55150  0.1033970 0.32059
  550  0.73039 0.90677 0.69155 0.76559 0.69661 0.61642  0.4542014 0.47476
  650  0.70023 0.82119 0.63145 0.92353 0.71437 0.37380  0.5497776 0.47473
  750  0.71846 0.91010 0.75890 1.00613 0.79817 0.56503  0.5244660 0.87251
  850  1.04031 0.72084 0.42883 0.79025 0.65011 0.47306  0.5766086 0.81796
  950  0.34087 0.79722 0.39301 0.59834 0.44963 0.23321 -0.0098566 0.35728
  1050 0.56891 0.74737 0.34382 0.57344 0.69617 0.32302  0.1005805 0.75279
  1150 0.61575 1.06146 0.79003 0.87025 0.86199 0.53888  0.1157007 0.47210
      Frequencies
Times       54      56      58      60      62      64      66      68      70
  -250 0.95910 1.08273 1.12765 1.17330 1.06553 1.10713 1.12023 1.14434 0.97331
  -150 1.13799 1.06543 1.04489 0.98620 1.00226 1.01147 1.20323 0.94852 0.83824
  -50  0.90291 0.85184 0.82746 0.84050 0.93220 0.88140 0.67654 0.90713 1.18845
  50   0.65076 0.60737 0.64911 0.67784 0.80705 0.70018 0.96140 1.53228 1.28346
  150  0.47800 0.75967 0.81386 0.72225 0.71567 0.75997 0.85100 1.31842 1.81890
  250  0.61191 0.66657 0.73984 0.84932 0.95335 0.89833 1.26494 1.75265 1.56647
  350  0.54526 0.87442 1.13886 1.27076 1.24592 1.16819 1.12122 1.17999 1.16591
  450  0.22993 0.95036 1.11473 1.06655 1.15890 1.08886 1.00047 0.73651 0.83686
  550  0.51096 0.99213 1.09204 1.03723 1.09861 1.04155 0.64589 0.50630 0.65768
  650  0.47229 0.71341 0.77332 0.82361 0.89300 0.87244 0.63508 0.68207 0.79406
  750  0.80659 0.86508 0.90472 0.81966 0.73030 0.77218 0.71917 0.28928 0.71553
  850  0.97795 1.01003 1.06565 0.92693 0.96984 0.89062 1.16712 0.50225 0.70985
  950  0.56465 0.72592 0.67244 0.90029 0.95742 0.91638 1.19508 0.81500 0.79821
  1050 0.20107 1.11490 1.10335 1.08827 1.11218 1.14780 0.78793 0.71321 0.85207
  1150 0.28532 0.82458 0.85151 0.89612 0.80534 0.91979 1.00725 0.80375 0.96973
      Frequencies
Times       72      74      76      78      80      82      84      86      88
  -250 1.11773 0.99613 0.76607 0.54996 0.46251 0.35710 0.40159 0.60153 0.78857
  -150 0.87673 0.83058 0.90078 1.05164 1.20495 1.22559 1.13905 1.10375 1.01220
  -50  1.00554 1.17328 1.33315 1.39840 1.33254 1.41731 1.45936 1.29472 1.19924
  50   1.37604 1.45417 1.65506 1.71839 1.72423 1.68886 1.80680 1.53745 1.34793
  150  1.80773 1.68454 1.70524 1.57053 0.92230 1.04281 1.02554 1.24620 1.25468
  250  1.71991 1.80008 1.79716 1.75280 1.05505 1.22969 1.21475 1.24451 1.42736
  350  1.19796 1.54370 1.81492 1.69395 0.96545 1.15249 0.75043 1.06206 1.13726
  450  1.15347 1.29389 1.49548 1.57785 1.04489 0.77206 0.56269 0.78209 0.84140
  550  0.63760 0.91564 0.99386 0.87059 0.69119 0.49232 0.62615 0.68593 0.82399
  650  0.60688 0.70475 0.69334 0.63317 0.43726 0.31165 0.44696 0.57869 0.75913
  750  0.68666 0.59599 0.60528 0.41915 0.35973 0.38878 0.51674 0.73351 0.85999
  850  0.65310 0.57636 0.64851 0.52190 0.49866 0.56469 0.53450 0.71472 0.83533
  950  0.66713 0.55507 0.62750 0.70279 0.62566 0.48910 0.65376 0.80311 0.83852
  1050 0.74420 0.66955 0.67465 0.58895 0.50992 0.71550 0.94022 1.00820 0.90130
  1150 0.92291 0.70706 0.46004 0.31728 0.27417 0.33309 0.39978 0.73560 0.81715
      Frequencies
Times       90      92      94      96      98     100     102     104     106
  -250 0.85627 0.83890 0.89699 0.86325 0.82608 0.81485 0.79464 0.80700 0.86552
  -150 0.99294 0.99125 0.99001 0.99045 0.96025 0.93396 0.92531 0.97052 0.96104
  -50  1.15079 1.16985 1.11300 1.14629 1.21367 1.25119 1.28005 1.22249 1.17344
  50   1.41636 1.18789 1.29485 1.25027 1.37402 1.42079 1.53669 1.36112 1.34373
  150  1.40667 1.37015 1.34940 1.24124 1.43764 1.37295 1.32710 1.23228 1.22052
  250  1.37584 1.35874 1.42628 1.35837 1.37015 1.36670 1.35520 1.11151 1.10109
  350  1.18716 1.17580 1.27051 1.11769 1.05423 0.96070 0.95957 0.80618 0.93438
  450  1.03306 1.11803 1.14321 0.95148 0.96152 0.94611 0.70879 0.73591 0.81797
  550  0.94289 0.91704 0.80954 0.70633 0.69719 0.59045 0.48987 0.58948 0.61199
  650  0.85305 0.80880 0.73020 0.68231 0.70282 0.57367 0.55829 0.62144 0.61934
  750  0.81497 0.79739 0.74107 0.69975 0.71358 0.57992 0.60606 0.60848 0.68216
  850  0.82971 0.81044 0.78654 0.76585 0.80813 0.62603 0.58087 0.64574 0.71398
  950  0.89573 0.89384 0.79354 0.70792 0.73743 0.51287 0.45811 0.58812 0.65029
  1050 0.90677 0.81506 0.82576 0.77596 0.76445 0.64032 0.56889 0.60086 0.60809
  1150 0.84266 0.85470 0.81531 0.74934 0.78279 0.68114 0.63109 0.70209 0.73636
      Frequencies
Times      108     110     112     114     116     118     120     122     124
  -250 0.79824 0.74605 0.79961 0.81925 0.85062 0.80107 0.82923 0.83011 0.89024
  -150 0.99099 1.01620 1.03115 1.05903 1.00099 1.05376 1.00847 1.00939 0.98615
  -50  1.21077 1.23774 1.16924 1.12173 1.14839 1.14517 1.16230 1.16050 1.12361
  50   1.25397 1.20729 1.12847 1.21673 1.32947 1.38213 1.54056 1.61613 1.57445
  150  1.23217 1.37380 1.18729 1.34158 1.40873 1.50562 1.59464 1.64666 1.48077
  250  1.05686 1.08854 1.22255 1.35103 1.35073 1.43120 1.47668 1.61822 1.41535
  350  0.91128 0.88645 1.12081 1.28017 1.24781 1.15588 1.14439 1.12632 0.99359
  450  0.82154 0.70692 0.72414 0.86189 0.94616 0.97260 0.97494 0.98527 0.88920
  550  0.62230 0.46575 0.62245 0.66767 0.81239 0.85447 0.87508 0.80424 0.83493
  650  0.57881 0.47523 0.55192 0.57287 0.78863 0.84450 0.81391 0.75236 0.85176
  750  0.65441 0.60658 0.68096 0.66352 0.76636 0.79802 0.74535 0.75993 0.88810
  850  0.66496 0.68662 0.77618 0.74934 0.79929 0.81709 0.79954 0.91077 1.00020
  950  0.69053 0.74073 0.78751 0.75220 0.83089 0.85764 0.90614 1.03384 1.12284
  1050 0.69063 0.62492 0.65189 0.62796 0.81822 0.86760 0.93847 1.09720 1.18105
  1150 0.66719 0.70460 0.67418 0.65998 0.83598 0.85395 0.86901 1.02661 1.13361
      Frequencies
Times      126     128     130     132     134     136     138     140     142
  -250 0.90095 0.85737 0.81454 0.79796 0.72657 0.69745 0.80769 0.90226 0.96763
  -150 0.94810 0.93579 0.91512 0.91085 0.94923 0.98747 1.02161 1.02247 0.99242
  -50  1.15094 1.20684 1.27034 1.29119 1.32420 1.31508 1.17069 1.07527 1.03994
  50   1.43384 1.57019 1.51342 1.37376 1.47227 1.59912 1.47110 1.41095 1.37126
  150  1.40661 1.54232 1.52435 1.47464 1.36808 1.42865 1.39932 1.33162 1.20793
  250  1.29763 1.39074 1.35466 1.32461 1.27598 1.55651 1.44180 1.40214 1.24543
  350  0.98178 1.03431 1.01241 1.02714 1.00649 1.06627 1.11939 1.09410 1.11154
  450  0.86524 0.86742 0.88267 0.92999 0.90614 0.95153 1.11174 1.09488 1.06071
  550  0.84213 0.80928 0.78075 0.79948 0.66144 0.75822 0.90300 0.92744 1.05793
  650  0.80147 0.78438 0.76625 0.74373 0.63074 0.71876 0.74804 0.80143 0.89138
  750  0.85555 0.91734 0.89248 0.76264 0.61047 0.69054 0.63802 0.73381 0.88727
  850  0.97723 1.01237 0.97049 0.73803 0.52369 0.57486 0.59896 0.61728 0.81119
  950  1.06464 1.06503 0.98991 0.81642 0.50972 0.50777 0.67685 0.71988 0.91349
  1050 1.14818 1.11683 1.03911 0.89679 0.61766 0.62451 0.72556 0.71821 0.86776
  1150 1.04822 1.07651 0.98325 0.83276 0.59739 0.70799 0.74227 0.82940 0.84950
      Frequencies
Times      144     146     148     150     152     154     156     158     160
  -250 1.00064 0.97552 0.97057 1.01584 0.91894 0.96030 0.87712 1.08443 0.92888
  -150 0.95579 0.95361 0.92799 0.91952 0.95490 1.02670 1.02051 1.00049 1.01495
  -50  1.04357 1.07086 1.10144 1.06464 1.12616 1.01299 1.10237 0.91508 1.05618
  50   1.30196 1.31986 1.37959 1.30751 1.37666 1.44078 1.75859 1.62881 1.50971
  150  1.27567 1.29998 1.41490 1.43974 1.45855 1.64566 1.94212 1.84332 1.86094
  250  1.41634 1.44755 1.35592 1.36425 1.46416 1.58220 1.95850 2.07919 2.00241
  350  1.11769 1.20535 1.12110 1.10382 1.16819 1.13189 1.13908 1.34116 1.38602
  450  1.12247 1.10322 1.04909 0.89675 0.81042 0.74876 0.66824 0.68093 0.68304
  550  1.16894 1.10585 0.95842 0.93839 0.70565 0.52017 0.32441 0.57147 0.58744
  650  1.03401 1.00534 0.98835 0.93189 0.81323 0.65748 0.53330 0.58128 0.62970
  750  0.98572 1.03283 1.06938 1.05085 0.92174 0.78460 0.66454 0.65123 0.58203
  850  0.94364 0.95412 0.99324 1.03484 0.90944 0.84885 0.68672 0.62964 0.45653
  950  1.06165 1.06204 1.05135 1.02221 0.76465 0.69979 0.53488 0.43230 0.50884
  1050 0.95540 0.96386 0.98410 1.07844 0.88173 0.73289 0.46015 0.53097 0.50575
  1150 1.00800 0.96852 1.03945 1.01779 0.95459 0.71801 0.60195 0.68461 0.55523
      Frequencies
Times      162     164     166     168     170     172     174     176      178
  -250 0.86120 0.81016 0.81985 0.81440 0.81757 0.88409 0.78411 0.83904 0.943797
  -150 0.99832 0.97187 1.00116 0.98370 0.93546 0.98098 0.94306 1.09468 1.060250
  -50  1.14048 1.21796 1.17899 1.20190 1.24697 1.13494 1.27283 1.06628 0.995953
  50   1.67750 1.59927 1.47316 1.57574 1.46447 1.41685 1.23379 1.14497 0.901532
  150  1.90519 1.76760 1.60822 1.62505 1.46520 1.39402 1.29156 1.32039 1.264381
  250  1.70249 1.76590 1.55930 1.47872 1.39871 1.48746 1.28126 1.46588 1.433890
  350  1.19827 1.38352 1.13828 1.08330 1.35731 1.38287 1.42460 1.43094 1.473007
  450  0.87289 0.97636 1.07599 1.19339 1.28570 1.26793 1.35246 1.44553 0.874104
  550  0.74770 0.92958 1.01432 1.20626 1.17756 0.98496 0.97054 0.97377 0.376817
  650  0.70940 0.88835 0.87885 1.04765 1.04019 1.01124 0.74289 0.59874 0.161896
  750  0.61585 0.74394 0.79189 0.92073 0.84242 0.90877 0.62266 0.26555 0.054435
  850  0.53238 0.68776 0.80320 0.91162 0.86263 0.79118 0.52867 0.33465 0.022511
  950  0.69610 0.74544 0.82540 0.92469 0.83998 0.77286 0.64889 0.50086 0.239681
  1050 0.56036 0.72215 0.87433 1.02706 0.79931 0.82064 0.60736 0.64826 0.562063
  1150 0.58214 0.80440 0.91996 1.00053 0.91280 0.85887 0.66388 0.65670 0.461347
      Frequencies
Times      180     182     184     186     188     190     192     194     196
  -250 0.96455 0.92154 0.91859 0.83500 0.80364 0.73044 0.79622 0.81351 0.85809
  -150 1.05783 1.01340 1.11719 1.08692 0.95293 0.87251 0.90122 0.94219 0.95675
  -50  0.97762 1.06506 0.96421 1.07808 1.24343 1.39705 1.30256 1.24430 1.18516
  50   1.21432 1.07693 0.95118 1.15219 1.34188 1.41092 1.66114 1.47586 1.63412
  150  1.33899 1.00612 1.22524 1.31198 1.25756 1.54822 1.75598 1.61324 1.72796
  250  1.35424 1.07463 1.44819 1.60537 1.58599 1.59327 1.56377 1.43794 1.43287
  350  1.37429 1.20208 1.22524 1.40343 1.25433 1.42261 1.53202 1.63002 1.41145
  450  0.93011 1.03789 1.11479 1.04408 1.22770 1.25975 1.17428 1.09884 1.39787
  550  0.42185 0.62799 0.71142 0.53209 0.86416 1.04794 1.09342 1.09853 1.36438
  650  0.38175 0.62531 1.00434 0.82752 0.89967 0.80970 0.76490 0.89961 1.00171
  750  0.35429 0.51585 0.94775 0.89110 0.84237 0.76076 0.61206 0.81600 0.95675
  850  0.45062 0.61191 0.82152 0.71024 0.73747 0.47228 0.52358 0.73767 0.85055
  950  0.68339 0.87791 0.95495 0.79625 0.65274 0.38478 0.49776 0.80760 1.01378
  1050 0.99985 1.03215 1.01532 0.87546 0.72093 0.47531 0.57396 0.81165 1.04999
  1150 1.09488 1.18333 1.21186 1.09780 0.88877 0.65030 0.60317 0.84459 1.03309
      Frequencies
Times      198     200     202     204     206     208     210     212     214
  -250 0.83363 0.95384 0.99460 1.00522 0.95099 0.85841 0.89123 0.78225 0.80056
  -150 0.95922 0.95945 0.98360 0.92469 0.91722 0.97102 0.92643 0.97128 1.04680
  -50  1.20715 1.08671 1.02180 1.07009 1.13179 1.17057 1.18234 1.24647 1.15264
  50   1.58639 1.64006 1.55224 1.54462 1.48917 1.66851 1.57865 1.65899 1.34927
  150  1.69945 1.67469 1.63240 1.62067 1.60911 1.86712 1.80793 1.82724 1.43784
  250  1.58557 1.57331 1.47382 1.62099 1.58484 1.65854 1.68599 1.83383 1.45866
  350  1.57195 1.35247 1.22784 1.10364 1.07867 1.01330 0.99728 1.30779 1.34263
  450  1.40440 1.39583 1.25157 1.16212 0.89612 0.68736 0.67482 0.74526 0.92412
  550  1.40167 1.39084 1.22813 1.11131 0.77969 0.49208 0.45499 0.43815 0.52289
  650  1.14912 1.17031 1.10080 0.96847 0.92109 0.75911 0.72206 0.67380 0.76691
  750  1.02488 0.94198 1.01833 1.04357 1.09134 1.20716 1.14541 1.01487 0.97505
  850  0.94342 0.91453 0.91299 1.09310 1.08290 1.22664 1.31115 1.25356 1.20401
  950  1.18699 1.12321 1.04611 1.21229 1.13847 1.14397 1.29784 1.27231 1.16194
  1050 1.22704 1.10574 1.05884 1.10204 0.89014 0.89690 0.96894 1.05085 1.04148
  1150 1.18208 1.00905 0.91907 0.97358 1.08254 1.04656 0.96508 1.10507 0.98480
      Frequencies
Times      216     218     220     222     224     226     228     230     232
  -250 0.84251 1.00362 1.00542 1.03046 0.99879 0.99357 0.76317 0.72539 0.82481
  -150 1.03861 1.06792 1.06550 1.00675 1.03760 1.02866 0.94674 0.83638 0.78537
  -50  1.11888 0.92846 0.92908 0.96280 0.96361 0.97778 1.29008 1.43823 1.38982
  50   1.29218 1.12875 1.14529 1.27739 1.43966 1.56322 1.83399 1.83317 1.76955
  150  1.23973 1.20479 1.20883 1.51691 1.89448 1.82934 1.79660 1.76743 1.84047
  250  1.25114 1.37814 1.49695 1.77274 1.93996 2.10656 1.81564 1.13111 1.04914
  350  1.13439 1.10529 1.33934 1.57815 1.53123 1.45093 1.14935 0.50718 0.63116
  450  0.76361 0.92672 1.08274 1.28282 1.23590 1.24038 0.92839 0.47700 0.58375
  550  0.48815 0.65604 0.85619 0.98453 0.94603 0.88186 0.53201 0.36385 0.59769
  650  0.45987 0.73250 0.88278 1.04231 1.04427 0.92046 0.68703 0.61332 0.65667
  750  0.91365 0.89500 1.03743 1.01268 1.00546 0.92163 0.96238 0.75880 0.75827
  850  1.08741 0.91455 1.06058 1.22257 1.11825 1.01813 1.08340 0.74048 0.74632
  950  1.07875 0.97625 0.99901 1.13664 0.92905 0.94912 0.93926 0.66181 0.52796
  1050 0.87945 0.85677 0.98325 1.19639 1.24439 1.24096 1.24725 0.69953 0.67420
  1150 0.70478 0.65300 0.82811 1.06552 1.12796 1.18014 1.18606 0.76149 0.69372
      Frequencies
Times      234     236     238     240
  -250 0.84761 0.82318 0.84398 0.91743
  -150 0.74383 0.88082 0.94720 0.92597
  -50  1.40856 1.29599 1.20882 1.15660
  50   1.73297 1.79087 1.78936 1.77750
  150  1.72409 1.76115 1.90479 1.83335
  250  1.12528 1.43739 1.62716 1.82810
  350  0.66156 0.86686 1.06642 1.30049
  450  0.54283 0.64532 0.91939 1.12374
  550  0.51899 0.76329 0.81955 0.78602
  650  0.61014 0.68900 0.79848 0.74726
  750  0.65595 0.76420 0.76941 0.71046
  850  0.55732 0.61650 0.69822 0.63359
  950  0.38670 0.52734 0.68010 0.64673
  1050 0.47271 0.54850 0.65651 0.54094
  1150 0.58583 0.53995 0.63334 0.51992

, , directions = 2, tasks = 63, files = data/PRR+2_zen_4:240:2_PN/data_907.2_2

      Frequencies
Times        4       6       8      10      12      14      16      18      20
  -250 0.86694 0.97932 1.16353 1.34097 1.45934 1.43086 1.47890 1.51323 1.39417
  -150 1.01331 1.00827 0.94493 0.85612 0.86752 0.88740 0.85407 0.90782 0.98285
  -50  1.11975 1.01241 0.89155 0.80291 0.67313 0.68174 0.66704 0.57895 0.62297
  50   1.16392 1.08426 0.89004 0.27913 0.27496 0.37157 0.29622 0.22800 0.36037
  150  1.04285 0.98270 0.79691 0.44967 0.27469 0.40436 0.32710 0.19445 0.26312
  250  0.92535 0.81638 0.96279 0.53024 0.38051 0.43197 0.40257 0.29645 0.33305
  350  0.81141 0.81683 1.10548 0.62967 0.42219 0.35901 0.52225 0.37559 0.45996
  450  0.87636 1.05732 1.12100 0.88221 0.79012 0.62088 0.52969 0.40883 0.50912
  550  1.10126 1.37201 0.97944 1.10839 0.84704 0.87477 0.79755 0.65409 0.89476
  650  1.25471 1.47701 1.09655 1.55335 1.31351 1.09278 0.95755 0.88393 1.05196
  750  1.25377 1.24224 1.70140 1.91836 1.06197 1.22779 1.27477 1.15617 1.33983
  850  1.10521 1.16503 2.05484 1.58947 1.20424 1.20525 1.50488 1.27564 1.43664
  950  0.90995 1.05866 1.64317 1.74992 1.12114 1.19873 1.19402 1.03037 1.30921
  1050 0.80048 0.99471 1.20641 1.27201 0.86741 1.11659 0.94241 0.96201 1.33035
  1150 0.69081 0.71753 1.18147 1.23358 0.78766 0.90324 0.87978 0.76641 0.96031
      Frequencies
Times       22      24      26      28      30      32      34      36       38
  -250 1.46572 1.43275 1.36719 1.12492 1.13602 1.23018 1.31340 1.38182 1.605548
  -150 0.85999 1.03781 1.05826 1.09693 1.06027 0.98852 1.00941 1.23309 1.203157
  -50  0.67429 0.52944 0.57456 0.77814 0.80371 0.78130 0.67718 0.38509 0.191295
  50   0.44936 0.48479 0.47625 0.65087 0.55738 0.49788 0.63275 0.27631 0.162628
  150  0.44247 0.41726 0.41290 0.46500 0.55816 0.66678 0.74210 0.33007 0.073422
  250  0.50207 0.52893 0.38244 0.55175 0.57011 0.67437 0.77572 0.75012 0.686254
  350  0.57742 0.74819 0.48400 0.57948 0.65293 0.85563 0.77626 0.85247 0.867772
  450  0.55911 0.76386 0.75032 1.08477 1.22122 1.20004 1.15449 1.17762 1.078149
  550  0.93384 1.00844 1.07285 1.31927 1.38323 1.39868 1.12620 1.23178 0.902846
  650  1.27512 1.56380 1.34851 1.53876 1.66749 1.53960 1.33298 1.23942 0.801621
  750  1.72232 2.14688 2.00894 1.74346 2.02704 1.73628 1.53396 1.26279 0.665197
  850  1.86795 2.21424 1.84773 1.73644 1.74797 1.51581 1.38817 1.44036 0.991607
  950  1.81266 2.04818 1.94686 2.04789 1.95348 1.58851 1.33361 1.57668 1.209911
  1050 1.33780 1.64634 1.71203 1.70531 1.71195 1.34418 1.21895 1.50977 1.016469
  1150 1.13606 1.30137 1.14588 1.25363 1.26312 1.07718 1.00806 1.25345 0.493636
      Frequencies
Times        40        42        44        46         48         50      52
  -250 1.188993 1.0243447 1.0164287  0.823871  0.8253415  0.6820673 0.71093
  -150 1.343657 1.1834871 1.1433744  1.188277  1.0832472  0.9951082 1.11288
  -50  0.467350 0.7921683 0.8401969  0.987851  1.0914113  1.3228245 1.17619
  50   0.619031 0.5363348 0.7797561  0.942746  0.6884943  1.1066199 1.28106
  150  0.055376 0.0015736 0.4107724  0.576668  0.5744130  1.0955762 1.02603
  250  0.599617 0.2515932 0.2988245  0.172802 -0.0097681  0.0585798 0.46253
  350  0.679003 0.6702931 0.4999364  0.542853  0.0345049  0.0832614 0.43167
  450  0.978073 0.9732262 0.5604022  0.761886  0.1804153  0.0168139 0.34791
  550  0.773852 0.6064754 0.4205547  0.435241  0.0229961 -0.2173275 0.18706
  650  0.560211 0.4091281 0.3571193  0.034800 -0.1456083  0.0032872 0.15148
  750  0.438516 0.1303878 0.0099462 -0.102325 -0.1148222 -0.2049126 0.53596
  850  0.792403 0.5478017 0.2307475  0.079878 -0.0104155 -0.0162061 0.26306
  950  0.544251 0.4421890 0.4855623  0.407317 -0.0791088  0.0128856 0.51805
  1050 0.735415 0.5243322 0.6150535  0.527425 -0.0572421 -0.0013453 0.57257
  1150 0.190180 0.1749691 0.1616223  0.064532 -0.3917175 -0.1499905 0.31816
      Frequencies
Times       54      56      58      60      62      64      66       68      70
  -250 0.94282 0.88443 0.87731 0.84621 0.88127 0.87269 0.89694 0.998350 0.92307
  -150 1.17124 0.98676 0.97982 1.06696 0.93822 0.97410 1.03389 0.956207 1.01471
  -50  0.88594 1.12881 1.14287 1.08683 1.18051 1.15321 1.06917 1.045443 1.06222
  50   1.19528 1.00680 1.14597 1.06227 0.99048 0.89774 1.02906 0.670503 0.95132
  150  0.67316 0.79409 0.80946 0.67808 0.76310 0.65595 0.69012 0.670403 0.76497
  250  0.54422 0.27210 0.37069 0.41244 0.45077 0.40251 0.50099 0.789884 0.90378
  350  0.49605 0.16332 0.26005 0.12796 0.17744 0.14336 0.60596 0.610762 0.79681
  450  0.48655 0.16387 0.27612 0.24602 0.35163 0.24451 0.63007 0.589066 0.82186
  550  0.52034 0.21683 0.32491 0.41743 0.45910 0.38280 0.63848 0.635958 0.75260
  650  0.57102 0.38636 0.50655 0.47757 0.55415 0.50556 0.59552 0.476784 0.56269
  750  1.06770 0.65618 0.85833 0.73507 0.66133 0.58013 0.53981 0.211176 0.53324
  850  0.83815 0.68791 0.75835 0.80060 0.83902 0.78084 0.74294 0.339756 0.40691
  950  0.70291 1.03004 1.11553 1.15567 1.02493 0.95523 0.73915 0.094545 0.36785
  1050 0.46147 1.04121 1.07928 1.11204 1.10427 0.97264 0.98288 0.206577 0.50809
  1150 0.84418 0.90684 1.08816 1.05069 1.19225 1.12262 0.78283 0.783085 0.71724
      Frequencies
Times       72      74      76      78      80      82        84        86
  -250 0.87071 0.88639 0.84272 0.94185 0.81299 0.99351  0.875830  0.758059
  -150 1.07130 0.99926 1.00996 0.88999 1.09299 1.23177  1.064387  1.223178
  -50  1.05798 1.11435 1.14732 1.16817 1.09402 0.77472  1.059784  1.018763
  50   1.03481 0.99138 1.05645 1.02385 0.63217 0.85704  0.974300  1.257979
  150  0.81379 0.75112 0.98223 0.94498 0.75129 0.96475  1.071702  1.041536
  250  0.83004 0.85967 0.94754 1.00833 0.57216 0.78102  0.674779  0.776101
  350  0.84154 0.65692 0.74964 0.68851 0.40304 0.57986  0.400986  0.583175
  450  0.70524 0.59425 0.72108 0.54765 0.25417 0.19921 -0.068598  0.024127
  550  0.70208 0.62584 0.70200 0.38259 0.13755 0.12282 -0.125888 -0.011283
  650  0.55836 0.56438 0.60412 0.30260 0.23959 0.04840 -0.121532  0.071835
  750  0.45949 0.58336 0.71280 0.47425 0.21066 0.17887 -0.121367  0.056968
  850  0.38956 0.42599 0.66384 0.62073 0.42130 0.42151  0.203963  0.248678
  950  0.45509 0.48946 0.65573 0.57209 0.45355 0.37080  0.189086  0.266924
  1050 0.46988 0.53606 0.57236 0.35164 0.16155 0.25687  0.113055  0.230163
  1150 0.61129 0.62528 0.54782 0.16375 0.12643 0.16862  0.121439  0.310915
      Frequencies
Times       88      90      92      94      96      98     100     102     104
  -250 0.84397 0.83304 0.86272 0.91511 0.96523 0.96656 1.01179 1.06356 0.97650
  -150 1.08398 1.00783 1.03102 1.00207 0.98827 1.00667 1.00630 0.94773 1.03040
  -50  1.07205 1.15913 1.10626 1.08282 1.04649 1.02677 0.98190 0.98872 0.99309
  50   1.18173 1.21203 1.25162 1.10891 1.06300 0.95454 0.92867 0.98719 1.03680
  150  1.10491 1.20665 1.17436 1.12576 1.06762 1.05625 1.07580 1.00987 0.97192
  250  0.80274 0.94426 1.05193 1.02641 0.92417 0.91384 0.83340 0.91622 0.90932
  350  0.62282 0.87658 0.88104 0.88318 0.97618 0.86619 0.90036 0.86488 0.84521
  450  0.48677 0.67816 0.74056 0.67692 0.83807 0.89589 0.73915 0.84092 0.87649
  550  0.45144 0.64399 0.65593 0.65489 0.76955 0.73274 0.71195 0.75471 0.81529
  650  0.45859 0.52793 0.59687 0.56156 0.67627 0.64030 0.62065 0.69098 0.75844
  750  0.43510 0.55896 0.65010 0.59301 0.64109 0.55849 0.40936 0.50882 0.64801
  850  0.50567 0.61361 0.69737 0.63736 0.64618 0.56714 0.48374 0.46625 0.62240
  950  0.55333 0.65951 0.74346 0.67498 0.69750 0.64011 0.57118 0.57005 0.59710
  1050 0.59140 0.71848 0.79462 0.69463 0.72817 0.67773 0.58953 0.59477 0.63985
  1150 0.68618 0.80551 0.84235 0.72354 0.76555 0.68087 0.59411 0.57800 0.68165
      Frequencies
Times      106     108     110     112     114     116     118     120     122
  -250 0.96985 0.93276 0.93690 0.84264 0.82494 0.81334 0.79831 0.80409 0.86492
  -150 1.01303 1.01083 1.00538 0.96718 0.92266 0.96780 1.01131 1.00371 1.03670
  -50  1.01712 1.05640 1.05772 1.19018 1.25240 1.21886 1.19038 1.19220 1.09838
  50   1.05932 1.09292 1.04629 1.22190 1.36543 1.28609 1.24890 1.16943 1.05454
  150  0.93179 1.03112 0.99578 1.08539 1.10926 1.15725 1.07196 0.98129 0.96395
  250  0.76485 0.94565 0.90712 0.79547 0.81542 0.96271 0.89767 0.83510 0.87060
  350  0.72702 0.82496 0.73364 0.70702 0.76421 0.87989 0.76173 0.69064 0.76474
  450  0.76020 0.76340 0.62523 0.59818 0.57734 0.73174 0.63502 0.61307 0.70483
  550  0.77909 0.79764 0.68802 0.61053 0.54619 0.69558 0.56504 0.60183 0.65504
  650  0.71525 0.75570 0.72630 0.64098 0.57224 0.67941 0.59764 0.56320 0.54987
  750  0.66258 0.71667 0.71059 0.67137 0.67261 0.70099 0.65955 0.59877 0.56925
  850  0.63830 0.67492 0.58860 0.62655 0.62066 0.67787 0.60103 0.61121 0.59222
  950  0.58609 0.65947 0.55173 0.55089 0.59366 0.72039 0.62551 0.60880 0.58601
  1050 0.59214 0.62165 0.57576 0.52854 0.51627 0.67538 0.62131 0.59769 0.64565
  1150 0.62862 0.65497 0.59484 0.58666 0.64113 0.81064 0.75580 0.70050 0.73577
      Frequencies
Times      124     126     128     130     132     134     136     138     140
  -250 0.92917 0.99725 0.97498 0.95346 0.93733 0.98832 0.95961 0.93673 0.92721
  -150 0.97235 1.00859 0.99714 0.99600 0.98359 1.00968 1.01030 0.96521 0.96342
  -50  1.09849 0.99415 1.02787 1.05054 1.07908 1.00200 1.03009 1.09805 1.10937
  50   1.10341 0.98548 1.01394 1.03806 1.10939 0.97868 1.10456 1.13488 1.26801
  150  0.99432 0.92680 0.95026 1.02923 1.10604 1.06674 1.19565 1.31468 1.26734
  250  1.00869 0.94351 0.95717 1.03680 1.00000 0.95802 1.09156 1.07840 1.05299
  350  0.88785 0.94487 0.97458 1.06042 1.02271 1.05100 0.98080 0.99674 0.88778
  450  0.82429 0.90475 0.96745 0.92598 0.82513 0.78899 0.70225 0.71423 0.79308
  550  0.80532 0.85871 0.88435 0.82680 0.77561 0.66334 0.57709 0.58962 0.57305
  650  0.74619 0.76301 0.73751 0.67604 0.63113 0.45741 0.40099 0.45207 0.48994
  750  0.70203 0.74164 0.70507 0.67849 0.63606 0.47945 0.46141 0.40406 0.53818
  850  0.74876 0.78147 0.79297 0.75643 0.74256 0.59958 0.56187 0.51396 0.56124
  950  0.71935 0.77648 0.81507 0.78447 0.80219 0.62064 0.61081 0.56456 0.58296
  1050 0.82205 0.85571 0.83375 0.81664 0.79080 0.68646 0.69406 0.62727 0.57472
  1150 0.82795 0.85072 0.84997 0.87832 0.84580 0.72208 0.64067 0.60186 0.54620
      Frequencies
Times      142     144     146     148     150     152     154     156     158
  -250 0.93076 0.91629 0.87187 0.87931 0.87492 0.92973 0.77716 0.76154 0.78925
  -150 1.01184 1.00303 0.99033 1.00117 1.03761 1.02065 1.04179 1.11698 1.19054
  -50  1.05740 1.08068 1.13780 1.11952 1.08746 1.04961 1.18105 1.12147 1.02021
  50   1.06089 1.16235 1.31520 1.25139 1.14981 1.20872 1.39984 1.29787 1.05089
  150  1.14277 1.16282 1.25393 1.17362 1.22308 1.19082 1.04649 0.85740 0.91663
  250  1.16927 1.15460 1.11164 1.05953 1.27033 1.21449 0.98910 0.79297 0.92105
  350  0.99493 0.97138 1.03110 0.94005 1.06729 0.89642 0.74230 0.57801 0.71145
  450  0.82149 0.83434 0.98394 0.92102 0.97215 1.01271 0.91466 0.60442 0.65107
  550  0.65180 0.78710 0.83586 0.69835 0.82000 0.91681 0.76658 0.45416 0.55952
  650  0.64608 0.75363 0.85990 0.79315 0.86790 0.83040 0.70371 0.34457 0.50749
  750  0.66004 0.75325 0.81446 0.81920 0.81167 0.80939 0.62653 0.21386 0.34452
  850  0.65145 0.70084 0.81791 0.77963 0.84785 0.85282 0.69078 0.36939 0.46920
  950  0.61708 0.67177 0.74488 0.72816 0.87922 0.90109 0.66982 0.24766 0.52467
  1050 0.61028 0.66900 0.70299 0.69923 0.81766 0.85749 0.56170 0.27089 0.35876
  1150 0.65798 0.73546 0.79539 0.80217 0.92035 0.85469 0.55641 0.29836 0.40392
      Frequencies
Times      160     162     164     166     168     170     172     174     176
  -250 0.70099 0.63656 0.80397 0.85891 0.92667 1.07770 1.06725 1.04445 1.14766
  -150 1.18210 1.09493 1.07462 1.01165 0.90311 0.89941 0.88302 0.85677 0.87972
  -50  1.11691 1.26851 1.12141 1.12944 1.17022 1.02289 1.04973 1.09878 0.97262
  50   1.39624 1.37467 1.11158 1.24251 1.21200 0.95665 1.06619 1.07287 1.08893
  150  1.11536 0.99679 1.03062 1.16994 1.11933 0.92669 0.97460 1.09754 1.23057
  250  0.89967 0.70673 0.89048 1.09450 0.79935 0.70115 0.84851 0.98793 0.92963
  350  0.74867 0.64023 0.84327 0.92675 0.81856 0.61810 0.70331 0.75403 0.66208
  450  0.75588 0.44212 0.60594 0.69979 0.68431 0.58473 0.73092 0.59352 0.38724
  550  0.56030 0.44281 0.53160 0.75263 0.74054 0.65122 0.68898 0.54761 0.34923
  650  0.34976 0.19723 0.42843 0.64038 0.67401 0.64245 0.72933 0.65129 0.53272
  750  0.20314 0.22910 0.47735 0.55219 0.57283 0.52530 0.64146 0.73779 0.66784
  850  0.28251 0.16948 0.37417 0.56823 0.46947 0.36771 0.47369 0.54730 0.42370
  950  0.43093 0.26464 0.45385 0.63936 0.56313 0.38988 0.62686 0.65316 0.66899
  1050 0.40749 0.39924 0.63628 0.80464 0.77737 0.50143 0.69482 0.75996 0.66937
  1150 0.47938 0.39878 0.63628 0.76290 0.72272 0.63588 0.88727 0.82648 0.89661
      Frequencies
Times      178     180     182     184     186      188      190     192
  -250 1.01799 0.88914 0.84857 0.74652 0.81313 0.940688 0.969824 0.79199
  -150 0.99146 1.06393 0.98941 1.04459 1.00385 1.040348 1.013572 1.01637
  -50  0.99056 1.04693 1.16202 1.20889 1.18302 1.018964 1.016604 1.19164
  50   1.14343 1.01337 0.98137 1.03053 0.95422 0.908813 0.972423 0.97234
  150  1.17670 1.12278 1.09275 0.87275 0.70094 0.553347 0.693907 0.91053
  250  0.69875 0.60013 0.71346 0.56130 0.42251 0.504122 0.663586 0.71748
  350  0.61962 0.59360 0.67098 0.43885 0.31576 0.414550 0.486861 0.65821
  450  0.29858 0.30241 0.22931 0.32703 0.21751 0.442793 0.489027 0.54433
  550  0.29903 0.29195 0.29093 0.31022 0.20425 0.294312 0.410627 0.43806
  650  0.26936 0.16990 0.29935 0.38637 0.18487 0.218458 0.213543 0.17135
  750  0.52969 0.25011 0.35102 0.25671 0.10974 0.141797 0.136442 0.15357
  850  0.34040 0.20216 0.21668 0.17199 0.14340 0.149866 0.093560 0.22173
  950  0.47574 0.47416 0.38049 0.33560 0.15462 0.157129 0.179757 0.27549
  1050 0.72753 0.68557 0.45397 0.37436 0.10464 0.120816 0.104389 0.33011
  1150 0.72303 0.60318 0.44861 0.47109 0.22669 0.094186 0.066272 0.24755
      Frequencies
Times      194     196     198     200     202     204     206     208     210
  -250 0.83268 0.79533 0.84026 0.78644 0.79309 0.80049 0.85238 0.92730 0.95220
  -150 1.02880 0.93171 0.93507 0.97359 1.04341 1.03536 1.11690 1.11403 1.13554
  -50  1.13852 1.27296 1.22467 1.23997 1.16350 1.16414 1.03072 0.95866 0.91227
  50   0.93960 1.03701 1.19580 1.08838 1.03010 1.05358 1.00926 0.89357 1.06941
  150  0.92312 1.21292 1.30668 1.20161 0.93315 0.99702 0.94419 0.83513 1.06684
  250  0.77518 0.89490 0.97593 0.92587 0.79396 0.90690 1.08981 0.99857 1.16216
  350  0.77269 1.00654 0.82064 0.91433 0.77283 0.84076 0.91464 0.99905 1.10376
  450  0.69809 0.86956 0.74817 0.74370 0.69760 0.80369 0.80138 0.85984 0.98397
  550  0.59428 0.70723 0.62585 0.56373 0.57663 0.58640 0.71555 0.63177 0.86375
  650  0.35557 0.46706 0.51959 0.49136 0.46869 0.48797 0.51435 0.34431 0.47431
  750  0.37267 0.49270 0.59669 0.53596 0.45509 0.43461 0.50626 0.40561 0.53184
  850  0.52279 0.60253 0.67216 0.64358 0.47332 0.43429 0.43626 0.36665 0.58981
  950  0.58682 0.76395 0.76070 0.73778 0.54509 0.54262 0.50661 0.40466 0.72206
  1050 0.54486 0.66589 0.78686 0.75805 0.63133 0.66820 0.60123 0.39468 0.54129
  1150 0.51160 0.67404 0.82936 0.87970 0.82232 0.89572 0.94278 0.89072 0.86546
      Frequencies
Times      212     214     216     218     220     222     224     226     228
  -250 0.94662 0.90582 0.83840 0.80448 0.72354 0.80311 0.73155 0.73194 0.74504
  -150 1.01047 1.00546 0.98389 1.01477 1.07815 1.03227 1.04811 1.08753 1.05575
  -50  1.04291 1.08872 1.17771 1.18074 1.19832 1.16462 1.22034 1.18053 1.19921
  50   0.93142 0.81680 1.05321 1.16945 1.38547 1.28167 1.27916 1.08753 1.08975
  150  1.10879 1.14895 1.18410 1.24157 1.31504 1.35032 1.21791 0.95068 0.72601
  250  1.23498 1.17862 1.08376 1.01173 1.22048 1.25302 1.17667 0.87289 0.54108
  350  1.17619 1.20564 0.89815 1.04779 1.19339 1.15870 1.01051 0.78516 0.73280
  450  1.07483 0.95940 0.69794 0.64373 0.81613 0.85842 0.75157 0.63485 0.55059
  550  0.71198 0.75392 0.71207 0.76668 0.81416 0.85546 0.72125 0.58572 0.46901
  650  0.57971 0.59936 0.64914 0.70586 0.83977 0.75175 0.52901 0.37283 0.29632
  750  0.57261 0.75303 0.67741 0.73844 0.92793 0.86336 0.62967 0.49507 0.21065
  850  0.60555 0.69723 0.80055 0.89920 0.95108 0.85645 0.75763 0.67345 0.64918
  950  0.76874 0.73709 0.81469 0.87661 0.94517 1.17845 1.07419 0.85827 0.82527
  1050 0.57869 0.62416 0.82518 1.03867 1.05106 1.01350 1.11542 0.85710 0.79127
  1150 0.92381 0.84116 0.75403 0.85271 0.85898 0.92608 1.09299 0.81850 0.67977
      Frequencies
Times      230     232     234     236     238     240
  -250 0.85398 0.94528 0.99252 0.94762 0.93709 0.91437
  -150 1.10291 1.07358 1.04815 0.95977 0.93035 1.02475
  -50  1.04310 0.98114 0.95933 1.09261 1.13257 1.06089
  50   0.90786 0.85005 1.04628 1.05524 1.11908 1.05366
  150  0.72898 0.66716 0.91399 0.98679 0.97458 1.05826
  250  0.57381 0.71577 0.75458 0.83549 0.83935 0.90911
  350  0.60236 0.74008 0.77328 0.74814 0.78542 0.86509
  450  0.51562 0.70342 0.84340 0.76029 0.79385 0.67849
  550  0.56141 0.73290 0.80320 0.87737 0.87221 0.75536
  650  0.40516 0.55479 0.77001 0.87647 0.81576 0.72448
  750  0.40570 0.57392 0.71625 0.68870 0.70580 0.64498
  850  0.54148 0.60500 0.62884 0.56261 0.59879 0.46692
  950  0.73922 0.70182 0.77983 0.71346 0.66493 0.52671
  1050 0.83351 0.78590 0.76954 0.68599 0.67505 0.57073
  1150 0.67295 0.76518 0.77235 0.84495 0.78795 0.61475

, , directions = 1, tasks = 64, files = data/PRR+2_zen_4:240:2_PN/data_907.2_2

      Frequencies
Times        4       6       8      10      12      14      16       18
  -250 1.00649 1.09852 1.16898 1.63164 1.52307 1.63366 1.55593 1.654098
  -150 0.99331 0.98023 1.03151 0.86383 0.84389 0.78370 0.83472 0.669251
  -50  1.00019 0.92125 0.79951 0.50453 0.63303 0.58264 0.60936 0.676651
  50   1.23304 1.11254 1.18228 1.20431 0.58691 0.49996 0.48637 0.491349
  150  1.47557 1.43784 1.18249 0.45861 0.41798 0.40939 0.32835 0.161062
  250  1.49685 1.58852 0.86394 0.66499 0.30306 0.36920 0.28928 0.131188
  350  1.32614 1.59590 0.78287 0.43666 0.40080 0.32976 0.22295 0.041565
  450  0.91981 1.08425 0.60403 0.15652 0.33852 0.27870 0.22857 0.195880
  550  0.78810 0.80736 0.78046 0.42739 0.39460 0.45705 0.53052 0.419342
  650  0.78191 0.68766 0.79471 0.36447 0.49007 0.68406 0.68698 0.566216
  750  0.84335 0.76428 0.81488 0.68277 0.64281 0.63674 0.73497 0.561934
  850  0.87860 0.82957 0.77646 0.77981 0.84713 0.70430 0.70709 0.512276
  950  0.85595 0.82449 0.71131 0.40398 0.56518 0.60481 0.61589 0.681127
  1050 0.79303 0.74252 0.71149 0.22717 0.54401 0.42461 0.50501 0.511830
  1150 0.72351 0.64764 0.67314 0.34296 0.58946 0.48990 0.57683 0.485157
      Frequencies
Times          20       22         24       26      28      30      32      34
  -250  1.8331166 1.643733  1.7160040 1.822097 1.55756 1.28015 1.27412 1.15185
  -150  0.7350436 0.792773  0.9296461 0.777157 0.96292 0.90228 1.01584 0.99342
  -50   0.4318398 0.563494  0.3543499 0.400747 0.47952 0.81757 0.71004 0.85473
  50    0.2366153 0.372742  0.2055986 0.235407 0.39674 0.53022 0.71428 0.80408
  150   0.0768698 0.196454 -0.1227187 0.067182 0.35839 0.49895 0.59303 0.77748
  250  -0.0098671 0.135682  0.0054222 0.230136 0.50870 0.71496 0.77669 0.69060
  350  -0.0324610 0.090829 -0.0369014 0.243023 0.63862 0.74811 0.76331 0.71654
  450   0.0761941 0.348691  0.1151395 0.486225 0.76486 0.97648 1.03735 0.96710
  550   0.2700498 0.639821  0.4791053 0.661304 0.80256 1.16934 1.09773 0.92369
  650   0.4476821 0.876426  0.7597378 0.625090 0.91036 1.03011 0.80471 0.76497
  750   0.5039069 0.871938  0.8055812 0.721840 0.81783 1.08391 1.11819 0.87391
  850   0.4559642 0.620102  0.5378385 0.625008 0.66196 0.70461 0.81927 0.71647
  950   0.6555319 0.824968  0.8671437 0.701093 0.77549 0.68261 0.58404 0.66378
  1050  0.6939045 0.793039  0.7234851 0.859202 0.95418 0.94748 0.74740 0.76071
  1150  0.5389932 0.837087  0.5871058 0.725516 1.11788 1.11544 1.15832 1.18074
      Frequencies
Times       36      38      40      42      44      46      48      50      52
  -250 1.24365 1.34517 1.33345 1.23872 1.08777 0.92608 0.96353 0.80550 0.90182
  -150 0.84663 0.98553 0.78060 0.83393 0.95034 1.09052 1.06596 1.14537 0.98466
  -50  0.90973 0.66930 0.88594 0.92735 0.96189 0.98340 0.97051 1.04913 1.11352
  50   0.83739 0.87641 1.18044 1.12601 1.28908 1.27300 1.35659 1.15004 1.30134
  150  0.68887 0.91548 1.43981 1.52405 1.26599 1.31268 1.44406 1.12206 0.79340
  250  0.77664 1.01911 1.54835 1.66281 1.51734 1.37321 1.13670 0.87788 0.86208
  350  0.70600 0.81270 1.23852 1.40204 1.32686 1.22137 1.12354 0.67257 1.00109
  450  0.94399 1.29713 1.21116 1.30943 1.34598 1.08490 0.78115 0.55535 0.96294
  550  1.21783 1.09852 1.31553 1.24389 1.20166 1.10483 0.69552 0.92568 0.84233
  650  0.93494 1.01854 1.10071 1.07985 1.19946 1.17136 1.24111 0.86902 1.24208
  750  1.11656 1.14891 1.30169 1.20416 1.22874 1.26957 1.30326 1.01429 1.25585
  850  0.67669 0.89515 1.38884 1.34452 1.44405 1.45471 1.43708 1.16827 1.13108
  950  0.71794 0.98667 1.17753 1.43197 1.39878 1.17755 1.21043 1.33645 1.45745
  1050 1.11087 1.10851 1.39942 1.54567 1.40442 1.27451 1.17076 1.09753 1.29606
  1150 1.45431 1.54277 1.42576 1.25986 1.24413 1.06104 1.00165 0.74165 1.09994
      Frequencies
Times       54      56      58      60      62     64      66      68      70
  -250 1.13393 0.90118 0.93083 0.90368 0.88274 0.8656 0.73283 0.73764 0.98060
  -150 0.74714 0.99914 1.03049 1.01523 1.02644 1.0141 1.00928 0.99340 0.89696
  -50  1.11893 1.09968 1.03868 1.08109 1.09082 1.1203 1.25789 1.26896 1.12244
  50   1.19367 1.98145 1.95669 1.93080 1.80647 1.8854 1.65195 1.57751 1.27079
  150  1.11561 1.94933 1.88213 2.19240 2.09015 2.3112 1.81882 1.80422 1.32999
  250  1.17891 2.27043 2.21210 2.25709 2.05367 2.2942 1.46256 1.27331 1.13549
  350  0.80024 2.09149 1.92629 2.17281 1.97689 2.1562 1.49958 1.06649 0.98897
  450  1.10160 1.78100 1.82388 1.89974 1.75274 1.8379 1.23126 1.10538 1.18949
  550  1.12989 1.58689 1.74133 1.48843 1.54457 1.6382 1.16973 1.13323 1.12181
  650  1.42372 1.65586 1.68235 1.77649 1.61697 1.8079 1.25992 1.39129 1.22347
  750  1.33836 1.94623 1.73077 1.87693 1.70007 1.8939 1.71446 1.09204 1.31601
  850  1.41530 1.80386 1.62842 1.82901 1.71940 1.8236 2.08516 1.01980 1.09336
  950  1.16540 1.73404 1.66327 1.58566 1.62673 1.6237 1.21255 1.10468 1.28394
  1050 0.73630 1.25016 1.22268 1.17569 1.13944 1.0664 0.99386 1.08264 1.03024
  1150 1.37803 1.23518 1.32462 1.26378 1.11744 1.1015 0.64096 0.85467 1.21547
      Frequencies
Times       72      74      76      78      80      82      84      86      88
  -250 0.82451 0.85161 0.90499 0.78544 0.79316 0.84526 0.89049 0.85555 0.88240
  -150 1.01005 0.99808 0.90527 0.81085 0.82534 0.98261 1.02340 0.93488 0.98884
  -50  1.16544 1.15032 1.18974 1.40371 1.38150 1.17213 1.08611 1.20957 1.12876
  50   1.32777 1.22408 1.27069 1.56660 1.63824 1.53288 1.77327 1.64780 1.26310
  150  1.29167 1.47243 1.35065 1.59562 1.64273 1.67681 2.01509 1.77349 1.64780
  250  1.14160 1.16965 1.24367 1.45195 1.63021 1.79762 2.15309 2.08143 2.00293
  350  1.16145 0.97402 1.07235 1.08211 1.19302 1.04956 1.58833 1.66172 1.79168
  450  1.13836 0.96840 1.23783 1.21043 1.20804 0.91192 1.49249 1.47453 1.60347
  550  1.22640 1.12782 1.23656 1.50348 1.40285 0.94485 1.11924 1.12173 1.00239
  650  1.37785 1.27525 1.33190 1.34847 1.39976 1.23228 0.86147 0.88927 0.81607
  750  1.40045 1.19802 1.36840 1.31406 1.19111 0.98502 0.79654 0.81088 0.78123
  850  1.22214 1.14339 1.32666 1.31157 1.20429 0.96336 0.87767 0.82135 0.93893
  950  1.14293 1.19792 1.15627 1.12207 0.88740 0.72979 0.84528 1.02557 1.07655
  1050 1.12118 1.20761 1.19873 1.14852 1.39954 0.89780 1.01559 1.12591 1.07129
  1150 1.14884 1.13134 1.17226 1.07118 1.00800 0.71823 0.80147 1.05368 1.02507
      Frequencies
Times       90      92      94      96      98     100     102     104     106
  -250 0.85695 0.90820 0.90093 0.86110 0.86926 0.81232 0.77104 0.82501 0.86048
  -150 1.03984 0.97852 0.97852 1.02225 0.97912 0.97404 1.07805 1.03677 1.01788
  -50  1.10321 1.11328 1.12055 1.11666 1.15161 1.21364 1.15091 1.13822 1.12164
  50   1.45243 1.33678 1.31599 1.30395 1.44158 1.49264 1.55938 1.57783 1.43156
  150  1.54728 1.64216 1.56069 1.58017 1.70859 1.82436 1.67654 1.58295 1.56714
  250  2.01929 1.90645 1.85295 1.91789 1.80459 1.98007 1.86206 1.66011 1.74850
  350  1.97355 2.07715 2.10104 2.07673 1.99002 1.80489 1.76887 1.48385 1.54150
  450  1.68803 1.76932 1.85961 1.73782 1.46654 1.52065 1.41464 1.19693 1.28458
  550  1.09621 1.40733 1.43912 1.39948 1.18741 1.23931 1.08249 0.94691 1.04761
  650  0.77725 0.90103 1.10463 1.04352 1.04087 1.15157 1.16850 1.08183 1.14718
  750  0.75904 0.83281 0.98864 0.96526 0.88235 0.94450 1.01275 0.92529 1.08339
  850  0.92720 1.15288 1.25373 1.13298 1.04083 1.13316 1.05567 0.96904 1.05087
  950  1.14080 1.33041 1.44571 1.28116 1.08210 1.14191 1.01524 0.91600 0.93143
  1050 1.15725 1.30614 1.38468 1.35004 1.19617 1.21928 0.95493 0.92815 0.90510
  1150 1.33979 1.36974 1.36492 1.39204 1.18059 1.10678 0.89702 0.98930 1.00332
      Frequencies
Times      108     110     112     114     116     118     120     122     124
  -250 0.89036 0.88423 0.94259 0.94186 0.91640 0.93856 0.97218 0.90518 0.91239
  -150 1.01690 0.98616 0.93576 0.92520 0.95256 0.96725 0.96142 0.98955 0.95775
  -50  1.09274 1.12961 1.12165 1.13295 1.13104 1.09419 1.06640 1.10527 1.12986
  50   1.47408 1.61409 1.62564 1.99597 1.81116 1.73181 1.67630 1.58170 1.47156
  150  1.65211 1.89017 1.94063 2.15816 2.03815 1.96888 1.74888 1.66168 1.54556
  250  1.91837 2.09116 2.11487 2.32368 2.09971 2.05257 1.90860 1.66431 1.47937
  350  1.65501 1.82547 1.87440 2.09118 1.78269 1.69258 1.57372 1.27252 1.29497
  450  1.41054 1.52273 1.45842 1.69798 1.46869 1.37395 1.41497 1.33291 1.15276
  550  1.21721 1.26909 1.33755 1.35654 1.31031 1.28265 1.28284 1.19626 1.11854
  650  1.30206 1.44844 1.35446 1.47908 1.33109 1.12311 1.16302 1.13499 1.11106
  750  1.25813 1.44935 1.34939 1.41761 1.25209 1.16884 1.17702 1.14485 1.14811
  850  1.24530 1.45388 1.43677 1.43366 1.26985 1.18393 1.11825 1.08777 1.15407
  950  1.17769 1.39756 1.38143 1.31839 1.25522 1.13134 1.11717 1.02643 1.10789
  1050 1.11061 1.29545 1.48615 1.43692 1.30781 1.15525 1.15749 0.95652 1.02285
  1150 1.11294 1.34565 1.53370 1.43746 1.28173 1.20380 1.11801 0.96956 0.98104
      Frequencies
Times      126     128     130     132     134     136     138     140     142
  -250 0.95401 0.91683 0.89947 0.91799 0.80742 0.93197 1.00773 0.90612 0.94985
  -150 0.95164 0.95663 0.90633 0.88365 0.91909 0.94216 0.91324 0.93531 0.91951
  -50  1.09435 1.12654 1.19420 1.19836 1.27349 1.12587 1.07903 1.15857 1.13063
  50   1.38054 1.44312 1.41358 1.55706 1.60920 1.56564 1.56970 1.71505 1.66429
  150  1.44116 1.55677 1.56729 1.68232 1.76131 1.68518 1.55370 1.79003 1.82136
  250  1.42691 1.45185 1.46384 1.54764 1.71428 1.64935 1.77103 1.78424 1.80149
  350  1.18806 1.21153 1.17219 1.30631 1.25391 1.35957 1.19823 1.21851 1.23883
  450  1.07443 1.06458 1.02416 1.17238 1.09108 1.25548 1.22094 1.27833 1.05036
  550  0.98968 1.01769 0.95771 1.04287 0.86921 0.92729 0.88206 0.87136 0.82008
  650  1.02985 1.02203 0.95680 0.93880 0.76098 0.87074 0.79581 0.84930 0.88909
  750  1.13806 1.07097 0.97285 0.95194 0.80840 0.75763 0.70956 0.79282 0.81615
  850  1.11421 1.12551 1.04357 1.00071 0.83526 0.77004 0.72533 0.82479 0.86788
  950  1.07075 1.05315 0.99143 1.01947 0.79994 0.82344 0.83688 0.81566 0.85248
  1050 1.00572 0.99010 1.05367 1.06710 1.09895 1.20701 1.23529 1.05786 0.99460
  1150 1.02055 1.04247 1.04371 1.13448 1.16310 1.33475 1.24412 1.22653 1.03380
      Frequencies
Times      144     146     148     150     152     154     156     158     160
  -250 0.98349 0.96967 0.87844 0.84551 0.83388 0.74073 0.71656 0.69500 0.71388
  -150 0.94361 0.87910 0.95959 1.00377 0.98552 1.10780 1.03635 0.91565 0.89993
  -50  1.07290 1.15122 1.16197 1.15072 1.18060 1.15148 1.24708 1.38934 1.38619
  50   1.54646 1.55003 1.68333 1.50772 1.44978 1.42335 1.49743 1.46690 1.86627
  150  1.67479 1.77032 1.98514 1.76009 1.68160 1.56751 1.52779 1.61122 1.76113
  250  1.87150 1.70237 1.89873 1.68838 1.67522 1.53108 1.38440 1.56385 1.77917
  350  1.39192 1.33886 1.46003 1.46074 1.53370 1.39495 1.38123 1.27988 1.49287
  450  1.11603 1.06826 1.10198 1.10712 1.09653 1.34559 1.20932 1.34860 1.33981
  550  0.91148 0.94797 1.01595 1.01080 1.13700 1.37007 1.16839 1.32553 1.23184
  650  0.97574 0.93052 0.90987 0.87987 1.06103 1.18477 0.92518 0.96572 0.97518
  750  0.93041 0.90527 0.90586 0.83054 0.94395 0.96324 0.59482 0.72470 0.69971
  850  0.93223 0.80729 0.76723 0.70768 0.78453 0.71546 0.42555 0.47387 0.44279
  950  0.87916 0.77940 0.70774 0.69987 0.73455 0.66453 0.39254 0.43018 0.35724
  1050 0.93998 0.77119 0.69347 0.79957 0.81084 0.80537 0.61014 0.63708 0.25390
  1150 1.03608 0.79137 0.83686 0.83913 0.92122 0.87647 0.72977 0.66678 0.38378
      Frequencies
Times      162     164     166     168     170     172     174     176     178
  -250 0.67707 0.70798 0.76462 0.84080 0.77917 0.84666 0.93369 0.79221 0.68796
  -150 0.90133 0.88465 0.85260 0.90001 1.02151 0.95868 0.99178 1.06897 1.04496
  -50  1.42160 1.40737 1.38278 1.25919 1.19931 1.19467 1.07453 1.13883 1.26708
  50   1.55207 1.71370 1.71601 1.53937 1.53105 1.27988 1.23723 1.22903 1.40197
  150  1.85337 1.80150 1.94399 1.72491 1.76292 1.27351 1.17852 1.21253 1.54360
  250  1.79949 1.84166 1.82579 1.55917 1.55881 1.22015 1.33279 1.60713 1.55394
  350  1.35213 1.35055 1.33981 1.42790 1.45018 1.39933 1.44645 1.82094 1.77381
  450  1.19047 1.13244 1.23148 1.25187 1.36469 1.28678 1.54108 1.74724 1.81742
  550  0.92838 0.79599 0.98582 1.04713 1.26069 1.16122 1.29812 1.65205 1.52831
  650  0.69175 0.57917 0.83184 0.91268 1.09678 1.13228 1.27533 1.31732 1.11825
  750  0.41338 0.50504 0.80100 0.87446 1.01396 1.10972 1.14198 1.44937 1.49999
  850  0.35239 0.47578 0.73830 0.97644 1.13331 1.06751 1.21787 1.63976 1.67534
  950  0.19325 0.49629 0.75187 0.84476 0.88658 1.04230 1.13886 1.37605 1.48829
  1050 0.15886 0.32390 0.56830 0.64794 0.73777 0.79887 0.94556 1.12079 1.32733
  1150 0.20105 0.40657 0.67807 0.76635 0.85589 0.96425 1.03987 0.99834 1.11376
      Frequencies
Times      180     182     184     186     188     190     192     194     196
  -250 0.68615 0.80251 0.79706 0.80146 0.87142 0.94730 0.92267 0.95141 0.99356
  -150 1.00436 0.94527 0.96822 0.92453 0.86134 0.90875 0.85070 0.90572 0.96249
  -50  1.30949 1.25222 1.23473 1.27401 1.26724 1.14395 1.22664 1.14287 1.04395
  50   1.33782 1.56989 1.48992 1.49295 1.42903 1.52382 1.68429 1.53823 1.53063
  150  1.79421 1.89865 1.95743 1.88255 2.07743 2.14193 2.21687 1.82636 1.87127
  250  1.75411 1.74250 1.91010 1.93933 2.08792 2.27577 2.29646 2.09335 1.95546
  350  1.80424 1.71494 1.66691 1.64900 1.92935 1.94744 2.00689 1.77569 1.58283
  450  1.43590 1.37240 1.24913 1.06765 1.09818 1.18250 1.33248 1.22710 1.15408
  550  1.10156 1.26064 1.33523 0.96124 0.90169 0.94860 1.12927 0.94644 0.95615
  650  0.94551 1.05320 1.13286 0.92453 0.88514 0.94903 1.15001 0.98902 0.93684
  750  1.15998 1.19787 1.29544 1.02414 0.93719 1.05342 1.09624 0.95483 0.85990
  850  1.37313 1.52932 1.39971 1.15366 1.01103 1.14742 1.18261 1.14132 1.02283
  950  1.41411 1.54998 1.46866 1.18868 0.99247 1.00837 1.02639 1.10184 1.15740
  1050 1.37313 1.37508 1.37947 1.03706 0.87869 1.08244 1.13604 1.01699 1.02102
  1150 0.98038 0.96096 1.20557 1.15706 0.95252 1.00101 1.05518 0.91007 1.03882
      Frequencies
Times      198     200     202     204     206     208     210     212     214
  -250 0.99310 0.92358 0.84402 0.79868 0.83878 0.80915 0.86876 0.94594 1.02952
  -150 0.93861 0.95664 0.89958 0.95526 0.91124 0.79347 0.85416 0.93074 0.92191
  -50  1.06829 1.11978 1.25639 1.24605 1.24998 1.39737 1.27709 1.12332 1.04857
  50   1.43364 1.53276 1.63462 1.50521 1.57323 1.41495 1.33247 1.27383 1.34396
  150  1.74531 1.81380 1.74487 1.68160 1.70760 1.23535 1.15557 1.01791 1.49763
  250  1.91286 1.61449 1.38662 1.29654 1.27741 0.92366 0.94175 0.96672 1.21376
  350  1.49439 1.42141 1.26970 1.12271 1.08043 0.62765 0.84729 0.81823 0.96664
  450  1.09663 0.99376 0.74708 0.84534 0.93973 0.59249 0.78589 0.79898 0.91925
  550  1.12523 1.05022 0.85733 0.84789 0.96963 0.48226 0.73737 0.77972 0.97815
  650  1.06856 0.99657 0.78036 0.75522 0.71989 0.22474 0.42737 0.35149 0.72262
  750  0.98547 1.06800 0.89929 0.80028 0.75682 0.30171 0.49692 0.31247 0.69516
  850  1.05876 0.95602 0.91116 0.79517 0.80079 0.52502 0.59997 0.53140 0.86744
  950  1.12360 1.10449 1.09694 0.84374 0.92320 0.68087 0.79619 0.68292 0.85858
  1050 1.01026 1.01653 1.04312 0.88560 0.83139 0.83624 1.17790 1.06301 1.33289
  1150 1.06584 1.00062 0.90711 0.87410 0.82788 0.91083 1.19465 1.14460 1.15530
      Frequencies
Times      216     218     220     222     224     226     228     230     232
  -250 0.89085 0.90311 0.87310 0.83851 0.82899 1.00312 1.11989 1.04203 1.01966
  -150 0.91228 0.93917 0.89772 0.90221 1.02547 0.93294 1.00567 0.96929 0.98260
  -50  1.19687 1.15772 1.22918 1.25928 1.14554 1.06395 0.87445 0.98869 0.99774
  50   1.15719 1.31500 1.43358 1.32694 1.12614 1.03821 0.95263 1.00054 1.11130
  150  1.31179 1.49096 1.71480 1.63610 1.44997 1.34000 1.37620 1.31358 1.24558
  250  1.19504 1.16032 1.39024 1.40349 1.24318 1.08032 1.43399 1.45259 1.32926
  350  1.00350 0.96655 1.05927 1.16001 1.23226 1.13530 1.44963 1.37662 1.27507
  450  0.86257 0.93135 0.99081 1.06667 1.18011 1.02768 1.07841 1.24246 1.20175
  550  0.82244 0.88139 0.93958 0.95259 1.12674 0.97622 0.95943 0.94558 1.01368
  650  0.71162 0.76582 0.72140 0.80591 0.80291 0.88907 0.76703 0.73491 0.78656
  750  0.63363 0.75886 0.67954 0.75850 0.58702 0.69957 0.79966 0.70689 0.73237
  850  0.88994 0.91615 1.06419 0.87357 0.72529 0.86509 1.17632 0.90625 0.91048
  950  0.81925 0.93961 1.02134 0.95061 0.99333 1.00487 1.24091 1.00162 1.06628
  1050 1.28124 1.15989 1.07010 1.06717 1.17041 1.20490 1.35649 1.22145 1.11688
  1150 1.22240 1.27720 1.21145 1.18421 1.34688 1.25227 1.28578 1.02425 1.08620
      Frequencies
Times      234     236     238     240
  -250 0.97616 0.85936 0.91715 0.84034
  -150 0.91633 0.99219 0.97318 0.93364
  -50  1.10752 1.14845 1.10968 1.22602
  50   1.17857 1.37630 1.32074 1.66624
  150  1.28328 1.57217 1.49221 1.81868
  250  1.43240 1.64377 1.48926 1.92380
  350  1.36368 1.69465 1.54487 1.61828
  450  1.18885 1.43213 1.34939 1.63142
  550  1.08367 1.22230 1.25207 1.56506
  650  0.83452 1.04803 1.12568 1.34823
  750  0.75412 0.96112 0.93905 0.95926
  850  0.97990 1.04443 0.93358 0.95795
  950  1.04207 1.04803 0.92515 0.95006
  1050 1.11920 1.02011 0.98455 0.97635
  1150 1.09723 1.18447 1.13959 1.23851

, , directions = 2, tasks = 64, files = data/PRR+2_zen_4:240:2_PN/data_907.2_2

      Frequencies
Times        4       6       8       10      12      14      16      18      20
  -250 0.87687 0.96618 1.18256  1.46505 1.41015 1.43036 1.41078 1.37155 1.49095
  -150 0.98859 0.96955 0.96358  0.94946 1.11852 1.10781 1.11157 1.09770 0.87807
  -50  1.13454 1.06427 0.85386  0.58550 0.47133 0.46183 0.47766 0.53075 0.63098
  50   1.23373 1.23215 0.79913  0.28882 0.34274 0.28895 0.30556 0.34538 0.51079
  150  1.23386 1.14753 0.73613  0.10884 0.22660 0.28650 0.23507 0.36656 0.48867
  250  1.15750 0.98440 0.85887  0.31799 0.50087 0.51463 0.46811 0.56775 0.64220
  350  1.07204 0.99561 0.86488  0.20489 0.56186 0.65902 0.61876 0.67321 0.96620
  450  1.03650 1.00006 0.84698  0.32310 0.58276 0.66582 0.67376 0.70841 1.02357
  550  1.08946 1.14439 0.83016  0.38649 0.52870 0.57317 0.68274 0.58653 1.13138
  650  1.09036 1.20487 0.78441 -0.10683 0.45711 0.44768 0.44511 0.61179 0.95726
  750  1.02768 1.05813 0.92410  0.48101 0.42089 0.37867 0.29718 0.50984 0.70134
  850  0.96952 0.95818 1.15599  0.29148 0.48442 0.46909 0.52114 0.54915 0.86895
  950  0.88021 0.84252 0.98124  0.66625 0.65175 0.49208 0.65189 0.83858 0.91893
  1050 0.89922 0.82981 0.78558  0.34352 0.51938 0.48064 0.52753 0.72343 0.86037
  1150 0.95204 0.88086 1.10626  0.56056 0.70153 0.52622 0.51943 0.67743 0.88352
      Frequencies
Times       22      24      26      28      30      32      34      36      38
  -250 1.49169 1.60283 1.33862 1.29518 1.20100 1.31514 1.25634 1.27110 1.08078
  -150 0.87650 0.92961 0.97867 0.92599 1.00000 1.04416 0.98023 0.95285 0.87935
  -50  0.63181 0.46756 0.68271 0.77883 0.79900 0.64070 0.76344 0.77606 1.03987
  50   0.56577 0.28751 0.60790 0.67075 0.48311 0.55121 0.73015 1.13141 0.92000
  150  0.49359 0.21090 0.44031 0.45957 0.32310 0.52292 0.81014 1.23454 1.29331
  250  0.75801 0.46009 0.50858 0.55871 0.42126 0.56256 0.70550 0.97008 0.79014
  350  0.95267 0.83856 0.97803 0.96805 0.74696 0.68514 1.09011 1.34348 1.35956
  450  1.20099 1.09045 1.30809 1.34386 1.31943 0.83395 1.21087 1.00886 1.07003
  550  1.20172 1.09777 1.47706 1.49776 1.52847 1.28133 1.63752 1.93469 1.59340
  650  1.02417 0.86330 1.43549 1.55090 1.44078 1.36339 1.58439 1.93688 1.16016
  750  0.88023 0.89555 1.49299 1.54727 1.51086 1.27503 1.51753 2.02783 0.97337
  850  0.96581 0.99133 1.33308 1.38050 1.14749 1.15202 1.47007 1.34786 0.73664
  950  1.16527 1.30144 1.13818 1.21332 1.10747 1.02965 1.31310 1.13305 0.62036
  1050 0.97648 1.01383 1.16574 0.96728 0.99722 0.95096 1.16203 1.18930 0.80016
  1150 1.01430 0.71552 0.84842 0.85537 0.70761 0.80065 1.00493 1.19629 0.62476
      Frequencies
Times       40      42      44      46      48      50      52      54      56
  -250 0.88403 1.01135 0.88295 0.85394 0.95177 1.03234 1.00325 0.77568 0.68288
  -150 0.99288 0.94751 0.93291 0.99899 1.13548 1.01544 1.16549 1.12963 1.08206
  -50  1.12308 1.04114 1.18413 1.14707 0.91275 0.95222 0.83125 1.09469 1.23506
  50   0.86043 0.87696 0.97237 0.88702 0.65391 0.81325 0.67615 1.10532 1.28209
  150  1.19085 0.92656 1.05709 0.79785 0.59974 1.08504 1.32117 0.70221 1.29156
  250  0.85067 1.07927 1.07700 1.19434 1.02226 1.56251 1.45282 0.97471 0.96122
  350  1.26150 1.23412 1.25096 1.38904 1.19792 1.75770 1.80176 1.49123 1.01182
  450  1.02669 1.11471 1.19649 1.42656 1.29531 1.65876 2.03263 1.85721 1.03506
  550  1.15440 1.50868 1.25401 1.28579 1.15087 1.69559 1.48175 1.37412 1.00487
  650  1.08077 1.03680 0.92827 0.62113 0.58435 0.97167 0.83021 0.81103 0.79751
  750  0.88307 0.96768 0.98754 0.68623 0.59935 0.92854 0.64887 0.54369 0.63178
  850  0.69891 0.86475 0.77991 0.54541 0.49235 0.76233 0.68506 0.54697 0.80300
  950  0.50615 0.94260 0.65457 0.44413 0.55957 0.58211 0.43756 0.63886 1.07140
  1050 0.84994 1.02946 0.84283 0.55700 0.62639 0.88736 0.30526 0.78525 1.03045
  1150 0.66103 0.94268 0.65888 0.51181 0.53709 0.93576 0.56245 0.73125 0.91507
      Frequencies
Times       58      60      62      64      66      68      70      72      74
  -250 0.74279 0.71744 0.83780 0.72381 1.34969 0.99985 0.79442 0.80536 0.77933
  -150 1.01506 0.99197 0.99839 0.95333 0.91026 1.04304 1.23564 1.02406 1.09482
  -50  1.24215 1.29059 1.16381 1.32286 0.74005 0.95711 0.96994 1.17058 1.12585
  50   1.28497 1.42075 1.33296 1.32321 1.10458 0.96895 0.91970 0.93744 1.15844
  150  1.36133 1.10271 1.14699 1.08087 1.56839 0.69355 0.88147 0.94845 1.06123
  250  0.99414 1.16582 1.17303 1.14694 1.41124 0.86677 0.83681 0.72340 0.93158
  350  1.00691 0.97753 0.83975 0.96365 0.88429 0.64651 0.87897 0.90050 0.86635
  450  1.15304 1.05404 0.84279 1.05229 0.66283 0.63611 0.82675 0.68064 0.68890
  550  0.96569 0.95024 0.94710 0.98465 0.63891 0.66935 0.60825 0.51556 0.53460
  650  0.72347 0.73574 0.74731 0.74312 0.98426 0.45444 0.57734 0.44715 0.41093
  750  0.64711 0.64942 0.69361 0.71696 0.88448 0.56652 0.54636 0.37256 0.43900
  850  0.92431 0.90903 0.93486 0.96393 1.05439 0.73464 0.58568 0.53945 0.64100
  950  1.16245 1.12030 1.08145 1.14853 1.23357 0.48348 0.63225 0.48932 0.59159
  1050 1.09253 1.24939 1.27969 1.38478 1.43742 1.00115 0.89500 0.57790 0.74258
  1150 0.99708 1.04398 1.00159 1.11645 1.09363 1.00875 0.82578 0.71736 0.71813
      Frequencies
Times       76        78      80      82      84      86      88      90
  -250 0.73528  0.692851 0.66807 0.65618 0.64267 0.73276 0.81790 0.87199
  -150 1.14217  0.895053 1.01264 0.95788 1.00408 1.05733 1.03963 0.99090
  -50  1.12254  1.412096 1.31929 1.38594 1.35325 1.20991 1.14247 1.13711
  50   1.22251  1.394087 1.47464 1.55219 1.37487 1.21653 1.08144 1.16949
  150  1.27848  1.632308 1.64869 1.65808 1.48608 1.26566 1.23378 1.17906
  250  1.08858  1.171383 1.36891 1.53902 1.19026 1.26005 1.23500 1.08575
  350  0.94488  1.236667 1.02030 1.30589 1.06293 1.28418 1.21628 1.15377
  450  0.72806  0.831217 1.17668 1.05117 0.82950 1.08996 1.06853 1.14138
  550  0.46994  0.497321 0.61462 0.78328 0.71821 1.02557 0.95975 0.97315
  650  0.29338  0.077319 0.12611 0.40439 0.37068 0.69789 0.74881 0.85570
  750  0.26575 -0.021812 0.16882 0.32156 0.34397 0.55551 0.71276 0.79229
  850  0.46619  0.261673 0.23383 0.42071 0.21829 0.47132 0.61060 0.69597
  950  0.41921  0.240930 0.24443 0.45320 0.33164 0.35637 0.58225 0.68347
  1050 0.64606  0.339499 0.22934 0.48305 0.41943 0.37049 0.60948 0.74676
  1150 0.60140  0.253633 0.45544 0.46542 0.34035 0.43651 0.73914 0.87614
      Frequencies
Times       92      94      96      98     100     102     104     106     108
  -250 0.93941 0.97669 0.90524 0.93882 0.88711 0.83251 0.90587 0.97246 0.97118
  -150 0.95044 0.91075 0.92406 0.89694 0.93489 0.97184 0.96381 1.03843 0.99927
  -50  1.11015 1.11255 1.17070 1.16425 1.17800 1.19565 1.13032 0.98911 1.02954
  50   1.01587 1.06563 1.16077 1.22301 1.26229 1.11056 1.20199 1.13656 0.98751
  150  1.10408 1.06998 1.13126 1.18771 1.11212 1.07748 1.11096 1.02452 1.00513
  250  1.08230 1.05982 0.93659 0.99761 0.99087 1.03842 1.02125 1.10757 1.06180
  350  1.09805 1.11244 0.96563 0.88143 0.74542 0.88079 0.90048 1.02564 1.09676
  450  1.11499 1.15203 0.98950 0.90057 0.77740 0.74823 0.84354 0.90722 0.98165
  550  1.00851 1.03247 0.92056 0.88917 0.70988 0.71509 0.74661 0.84362 0.89157
  650  0.88314 0.87555 0.81311 0.84518 0.75467 0.66987 0.67924 0.68850 0.66027
  750  0.87623 0.85803 0.82579 0.88281 0.82818 0.77133 0.82010 0.80431 0.79437
  850  0.85483 0.83008 0.82351 0.92553 0.88238 0.80248 0.84580 0.88680 0.82444
  950  0.85395 0.84895 0.87873 0.95700 0.90241 0.85106 0.90719 0.92207 0.88023
  1050 0.81019 0.85036 0.83734 0.89694 0.83718 0.75374 0.80369 0.80403 0.80885
  1150 0.89058 0.94253 0.89921 0.87462 0.76042 0.79534 0.76533 0.78216 0.82924
      Frequencies
Times      110     112     114     116     118     120     122     124     126
  -250 0.98219 0.98320 0.92517 0.91198 0.88281 0.84165 0.80906 0.84930 0.86558
  -150 0.99154 1.06076 1.00644 1.00080 0.96408 0.97540 0.94456 0.96107 0.97567
  -50  1.02627 0.95604 1.06839 1.08722 1.15312 1.18295 1.24638 1.18963 1.15875
  50   0.98390 1.04379 1.10001 1.14682 1.23341 1.21215 1.28184 1.21947 1.14610
  150  0.92685 0.93179 1.01229 1.04841 1.19182 1.20638 1.23611 1.24008 1.20929
  250  1.03710 0.94667 0.97645 1.09199 1.24355 1.08326 1.15005 1.16455 1.11838
  350  1.08553 1.01916 0.98780 1.00154 1.03400 1.04066 1.07338 1.12590 1.06154
  450  1.02578 0.95813 0.95142 0.94311 0.99835 0.97408 0.96611 0.97725 1.00489
  550  0.84772 0.82567 0.88097 0.90053 0.90631 0.87247 0.81642 0.93248 0.93827
  650  0.57684 0.53366 0.57108 0.71198 0.76778 0.74923 0.82108 0.89598 0.86253
  750  0.68036 0.58590 0.62174 0.72958 0.73397 0.74202 0.72962 0.81678 0.84867
  850  0.71063 0.61477 0.70804 0.78149 0.78212 0.77333 0.80007 0.84821 0.84784
  950  0.78902 0.78230 0.78774 0.83324 0.84237 0.84940 0.82020 0.86056 0.86257
  1050 0.71797 0.80953 0.82439 0.85026 0.89934 0.90228 0.86013 0.89095 0.87387
  1150 0.75313 0.73684 0.80936 0.87959 0.90441 0.93791 0.87161 0.85384 0.89514
      Frequencies
Times      128     130     132     134     136     138     140     142     144
  -250 0.90908 0.92271 0.90363 0.92637 0.91593 0.75988 0.82658 0.88759 0.85464
  -150 0.97179 0.93897 1.00937 1.02348 0.98993 1.06381 1.01775 1.00125 0.98432
  -50  1.11914 1.13831 1.08700 1.05015 1.09414 1.17630 1.15567 1.11115 1.16104
  50   1.08550 1.14035 1.18028 1.14903 1.10912 1.15653 1.18954 1.14471 1.22597
  150  1.10554 1.19593 1.21576 1.01600 0.90785 1.00545 0.99692 1.12270 1.25963
  250  1.06802 1.20693 1.16547 1.11567 1.16216 1.27126 1.21617 1.11223 1.20618
  350  1.10908 1.14385 1.19282 1.07829 1.08418 1.16583 1.07468 1.07831 1.23496
  450  1.02085 1.01635 0.99456 1.02761 0.94731 0.97768 1.01018 1.07186 1.09706
  550  0.96796 1.00500 0.93804 0.82100 0.60964 0.57997 0.71338 0.82897 0.87893
  650  0.83809 0.83965 0.82508 0.64143 0.45895 0.47607 0.65144 0.70789 0.72277
  750  0.85042 0.86124 0.77905 0.66790 0.49700 0.58821 0.66916 0.75648 0.78541
  850  0.89371 0.78786 0.77069 0.66918 0.56374 0.58338 0.69667 0.78342 0.86306
  950  0.87481 0.82963 0.84126 0.76127 0.78714 0.76024 0.89108 0.91534 0.98805
  1050 0.90342 0.87169 0.87400 0.79522 0.73550 0.68493 0.75539 0.86647 0.94014
  1150 0.91707 0.86503 0.88593 0.79364 0.76571 0.75447 0.77566 0.78861 0.86545
      Frequencies
Times      146     148     150     152     154     156     158     160     162
  -250 0.91075 0.91121 0.87397 0.85329 0.74739 0.64535 0.64608 0.85355 0.79891
  -150 0.98093 0.98485 1.00490 1.02579 1.08958 1.02509 0.91483 0.85715 0.89406
  -50  1.10832 1.10395 1.12113 1.12092 1.16303 1.32956 1.43909 1.28930 1.30703
  50   1.19930 1.17771 1.18855 1.21682 1.34186 1.54874 1.74539 1.49081 1.25658
  150  1.22506 1.19474 1.16330 1.18584 1.19104 1.41407 1.29575 1.29368 1.13024
  250  1.19139 1.14615 1.22863 1.33405 1.37066 1.34937 1.30851 0.88885 1.05182
  350  1.18104 1.20952 1.27575 1.31833 1.30367 1.20122 0.94576 0.70821 0.78698
  450  1.08226 1.06675 1.11683 1.11220 0.97343 0.75969 0.62595 0.40336 0.65261
  550  0.94401 0.86299 0.85822 0.82885 0.64005 0.31341 0.57098 0.41522 0.62510
  650  0.82991 0.80801 0.79783 0.87820 0.70449 0.31711 0.53981 0.47706 0.43478
  750  0.88630 0.80250 0.71987 0.88334 0.82946 0.66938 0.79236 0.70718 0.50930
  850  0.95811 0.89881 0.83649 0.96601 0.91525 0.68258 0.80218 0.58220 0.54186
  950  0.90831 0.84934 0.81787 0.91868 0.87216 0.68232 0.86403 0.70460 0.60469
  1050 0.94594 0.86775 0.90547 0.94328 0.72741 0.50909 0.55183 0.40259 0.36232
  1150 0.87636 0.87138 0.91601 0.93861 0.70018 0.45152 0.59454 0.35595 0.44510
      Frequencies
Times      164     166     168     170      172     174      176     178
  -250 0.93178 0.83499 0.90641 0.86969 0.962748 0.97658 0.989892 0.85462
  -150 0.91747 1.00171 0.98423 0.97978 0.974959 1.02155 0.892392 0.90318
  -50  1.15074 1.16329 1.10937 1.15052 1.062293 1.00187 1.117716 1.24220
  50   1.02492 0.95751 1.03333 0.96079 0.772683 1.05184 1.087775 1.25659
  150  0.94268 0.87816 0.94383 0.79687 0.680305 1.20860 1.297745 1.25254
  250  0.74722 0.70856 0.75632 0.78299 0.662254 0.89664 0.878573 0.95399
  350  0.71688 0.72234 0.76444 0.88674 0.714283 0.93879 0.900453 1.05965
  450  0.67715 0.74577 0.79374 0.81538 0.744545 0.85760 0.834429 0.90048
  550  0.60003 0.80621 0.75691 0.83316 0.688003 0.79296 0.966093 0.94994
  650  0.48575 0.64278 0.76582 0.69360 0.577840 0.75736 0.979144 0.85417
  750  0.48041 0.61606 0.68999 0.55379 0.341055 0.63276 0.668987 0.63700
  850  0.42935 0.59221 0.56603 0.40352 0.226114 0.36670 0.420247 0.39016
  950  0.43341 0.50669 0.42624 0.34336 0.079849 0.15154 0.075543 0.16085
  1050 0.39005 0.51738 0.47297 0.38379 0.170368 0.20931 0.120838 0.15230
  1150 0.49600 0.55253 0.53039 0.43031 0.232484 0.34390 0.343092 0.33620
      Frequencies
Times      180     182     184     186     188     190     192     194     196
  -250 0.71899 0.70900 0.71439 0.78650 0.79073 0.91092 0.92182 0.93711 0.93543
  -150 0.89422 1.01863 0.99085 1.02550 0.99933 1.01920 1.01284 1.02538 0.96621
  -50  1.38679 1.27238 1.29475 1.18800 1.20994 1.06988 1.06534 1.03751 1.09836
  50   1.27433 1.55445 1.24502 1.25328 1.10746 1.08721 1.25712 1.29082 1.35905
  150  1.13179 1.34854 1.00800 1.15604 0.90935 0.90009 0.98490 1.22679 1.32827
  250  1.20807 1.02054 0.86806 1.12851 0.99771 1.18856 1.18303 1.39184 1.41427
  350  1.08122 1.26051 1.15344 1.25056 1.12118 1.30941 1.21690 1.42789 1.46737
  450  0.89073 0.98380 1.22409 1.09213 1.09818 1.21932 1.22960 1.06890 1.23836
  550  1.00843 1.10091 1.27863 1.14517 0.86174 0.84118 0.94849 0.91846 1.13276
  650  0.95263 1.01289 0.95484 0.83512 0.64951 0.65276 0.59541 0.66794 0.74897
  750  0.87243 1.05690 0.85708 0.70831 0.49740 0.42232 0.35960 0.53212 0.65242
  850  0.59345 0.74880 0.72503 0.58728 0.44495 0.48599 0.32785 0.56600 0.65724
  950  0.20027 0.54710 0.54632 0.45673 0.46552 0.49422 0.35960 0.65303 0.73116
  1050 0.20506 0.59341 0.62315 0.60836 0.50426 0.56310 0.41675 0.72700 0.91099
  1150 0.33365 0.68680 0.67255 0.52983 0.39370 0.41799 0.47391 0.58869 0.77371
      Frequencies
Times      198     200     202     204     206     208     210     212     214
  -250 0.91227 0.87929 0.94241 1.01353 0.91523 0.87710 0.90225 0.88969 0.91025
  -150 1.03079 1.00811 0.91724 0.92885 1.04889 1.06953 1.10534 1.11572 1.03823
  -50  1.05694 1.11260 1.14035 1.05763 1.03588 1.05337 0.99241 0.99459 1.05152
  50   1.11143 1.11136 1.11344 1.00586 0.88216 0.83861 0.83312 0.61552 0.70476
  150  1.29015 1.37587 1.28186 1.25702 1.06754 0.95977 0.75240 0.53646 0.58563
  250  1.36535 1.37524 1.47690 1.37398 1.37637 1.24438 1.21397 0.92567 0.85046
  350  1.56831 1.64911 1.72432 1.75233 1.79636 1.86110 1.61328 1.13143 0.97889
  450  1.21959 1.29508 1.48327 1.60214 1.56350 1.76703 1.46171 1.06858 0.97756
  550  1.14875 1.18341 1.32440 1.39891 1.34718 1.51806 1.32002 0.84357 0.68129
  650  0.77033 0.82688 1.14932 1.11355 1.09462 1.00681 1.00401 0.57295 0.63213
  750  0.72511 0.81129 1.02228 1.06242 1.15407 1.31327 1.08387 0.79746 0.70476
  850  0.69514 0.77916 1.01794 1.15253 1.23567 1.42778 1.11607 0.85827 0.83629
  950  0.70903 0.77791 1.05614 1.04101 1.11432 1.13272 1.12981 0.93581 0.90095
  1050 0.91609 1.05459 1.19620 1.16819 1.12241 1.03912 0.94261 0.83141 0.85666
  1150 0.85833 1.02152 1.21443 1.14838 1.08688 0.96025 0.80049 0.47565 0.57057
      Frequencies
Times      216     218     220     222     224     226     228     230     232
  -250 0.98449 0.93280 0.94336 1.01251 1.09339 1.02963 0.97847 1.06609 1.09496
  -150 0.95987 1.00883 1.00443 0.99325 0.97817 0.95886 1.05870 0.97557 0.97105
  -50  1.05564 1.05837 1.05221 0.99424 0.92844 1.01150 0.96283 0.95833 0.93399
  50   0.65340 0.67993 0.60747 0.60013 0.57126 0.84131 0.91252 0.94917 0.94754
  150  0.65203 0.68862 0.61288 0.76755 0.55488 0.79920 0.93156 0.94109 1.03241
  250  0.83901 0.85894 0.82368 1.08659 1.07520 1.15304 1.22799 1.12752 1.07305
  350  0.93159 0.94279 0.97931 1.15129 1.22377 1.30101 1.41292 1.48744 1.38145
  450  0.86774 0.75249 0.73257 0.99424 1.00243 1.08520 1.21847 1.23797 1.24080
  550  0.63880 0.60520 0.57447 0.77644 0.71437 0.74013 0.89552 1.13991 1.16948
  650  0.64883 0.62780 0.49911 0.62186 0.56216 0.51203 0.55558 0.90122 0.96348
  750  0.63652 0.71295 0.72468 0.86978 0.83930 0.81323 0.57802 0.86997 0.89375
  850  0.88644 0.92194 0.95026 1.13302 0.96786 0.87172 0.73371 0.80100 0.92722
  950  0.94801 1.08661 1.16598 1.21895 1.26319 1.03314 0.82618 0.83064 0.85549
  1050 1.02280 1.20087 1.14332 1.16512 1.16010 0.99045 0.77314 0.85865 0.85589
  1150 0.75282 0.83374 0.81580 0.97547 0.92723 0.74890 0.74323 0.90068 0.92403
      Frequencies
Times      234     236     238     240
  -250 1.13432 1.10372 1.04634 0.90122
  -150 0.92069 0.92810 0.86898 0.96759
  -50  0.94500 0.96818 1.08468 1.13119
  50   1.04737 1.09516 1.20854 1.31385
  150  1.10767 1.18207 1.20854 1.32568
  250  1.07448 1.21269 1.24940 1.19558
  350  1.59757 1.52069 1.40781 1.30793
  450  1.53119 1.51889 1.33872 1.39992
  550  1.36758 1.41802 1.21823 1.14236
  650  1.02119 1.13119 1.09100 0.94525
  750  0.97398 1.02807 0.99494 0.88217
  850  0.99408 1.10147 1.07836 1.17390
  950  0.98099 0.95602 1.02865 1.08717
  1050 0.97538 0.91549 0.95366 0.96496
  1150 1.04690 0.98574 0.89215 0.83486

, , directions = 1, tasks = 65, files = data/PRR+2_zen_4:240:2_PN/data_907.2_2

      Frequencies
Times        4       6       8       10      12       14        16        18
  -250 1.00287 1.01716 1.03949 1.148822 1.01126 1.074432  1.395030  1.314749
  -150 1.01471 0.98621 1.00718 0.939742 0.94818 0.921781  0.843030  0.834964
  -50  0.98243 0.99663 0.95333 0.911436 1.04057 1.003787  0.761940  0.850287
  50   1.18760 1.20229 1.09740 1.602506 0.67681 0.646517  0.469413  0.487933
  150  1.37743 1.37547 1.19474 0.774581 0.49402 0.319222  0.236797  0.167511
  250  1.32347 1.37967 1.11323 0.845784 0.48273 0.269792  0.245441  0.171200
  350  1.23475 1.35589 0.91002 0.098144 0.10170 0.020663 -0.113086 -0.025846
  450  0.99369 1.12247 0.83585 0.714495 0.56302 0.295775  0.014654  0.156093
  550  0.96565 1.06621 0.96066 0.913013 0.77730 0.536438  0.206596  0.255271
  650  1.01427 1.07990 0.89818 0.962830 0.84154 0.765426  0.127140  0.109494
  750  1.07713 1.05665 0.86248 0.867281 0.79284 0.793392  0.208492  0.159461
  850  1.13507 1.13067 0.78360 0.546665 0.57027 0.379881  0.133883  0.214382
  950  1.05968 1.07112 0.79513 0.563375 0.53500 0.362870  0.309932  0.364762
  1050 0.98273 1.01873 0.91984 0.479749 0.57488 0.417108  0.272396  0.292508
  1150 0.90164 0.92440 0.82106 0.530727 0.55527 0.371147  0.241232  0.140297
      Frequencies
Times       20      22      24      26      28      30      32      34      36
  -250 1.17488 1.21103 1.37121 0.99004 0.85823 1.07787 1.03690 1.11667 1.11625
  -150 0.97561 0.95595 0.99316 1.04790 1.14901 1.01036 0.99897 0.95301 0.94741
  -50  0.84951 0.83302 0.63563 0.96206 0.99277 0.91177 0.96413 0.93031 0.93633
  50   0.48579 0.78385 0.52532 0.79383 0.76187 0.62025 0.49513 0.72064 0.72645
  150  0.31095 0.48818 0.21583 0.61845 0.57015 0.40650 0.25205 0.73084 0.82502
  250  0.15044 0.38307 0.11457 0.42834 0.54838 0.52507 0.18685 0.84903 0.91644
  350  0.13557 0.33486 0.17232 0.65882 0.76573 0.88471 0.68684 1.23985 1.12016
  450  0.24957 0.44328 0.37574 0.78863 0.95614 1.11879 1.05034 1.46441 1.21946
  550  0.29482 0.48106 0.38261 0.82700 0.94881 1.15217 1.06223 1.19937 0.90543
  650  0.34676 0.33167 0.34862 0.83530 0.94482 1.10891 0.78086 0.80747 0.81188
  750  0.50868 0.62236 0.33744 0.75716 0.98359 0.90263 0.59902 0.96564 0.91568
  850  0.30929 0.43566 0.39888 1.01451 1.05828 1.10768 0.93508 1.11590 0.73696
  950  0.49769 0.59800 0.55674 0.96457 1.18743 1.18766 0.90377 1.12503 1.09404
  1050 0.34025 0.59135 0.60458 0.92091 1.34569 1.20757 1.06801 1.21672 1.22686
  1150 0.41993 0.54349 0.63107 0.72834 1.02922 0.89156 0.98349 1.23557 1.13761
      Frequencies
Times       38      40      42     44      46      48      50      52      54
  -250 1.14602 0.78499 0.75786 0.5883 0.69185 0.49634 0.57077 0.65964 0.82715
  -150 0.77978 0.94149 0.96806 1.0958 1.10027 1.12692 1.04513 1.06352 1.28274
  -50  1.07420 1.27352 1.27408 1.3159 1.20788 1.37673 1.38411 1.27684 0.89011
  50   1.04584 1.01572 1.39402 1.2549 1.17086 1.29484 1.06484 1.16789 1.35346
  150  1.30531 1.42500 1.52402 1.4140 1.29798 1.27902 1.10012 1.18100 1.70233
  250  1.34203 1.20141 1.10529 1.0219 0.65700 0.74569 0.87992 1.08551 1.49801
  350  1.77017 1.52804 1.66955 1.2569 0.96057 1.10567 1.04487 1.13721 1.17936
  450  1.65281 1.32426 1.57251 1.3685 0.89469 1.02363 1.06951 0.69722 0.99201
  550  1.41985 1.17789 1.40354 1.2399 1.18604 1.09423 0.95889 0.85595 1.10017
  650  1.06402 1.04390 1.54275 1.2757 1.09276 1.21187 1.08211 1.01714 0.87965
  750  0.76846 0.88939 1.16801 1.1260 1.07728 1.06348 0.88121 0.87809 0.81197
  850  1.07464 0.99366 1.30800 1.3595 1.10405 1.22205 1.09805 0.76566 0.81150
  950  1.17085 1.33261 1.23469 1.0798 1.12496 1.19259 1.06681 1.60217 1.01162
  1050 0.99168 1.01624 1.12214 1.0897 1.02280 1.16702 0.90426 0.94322 1.02224
  1150 1.17964 0.89865 0.83992 0.9097 1.01905 0.90761 1.00929 1.23382 1.10780
      Frequencies
Times       56      58      60      62      64      66      68      70      72
  -250 0.77110 0.87056 0.79505 0.80052 0.84192 1.00968 0.93344 0.88493 1.01342
  -150 1.10600 1.11944 1.11341 1.03679 1.09280 0.96317 0.70588 1.15434 1.01427
  -50  1.12290 1.01000 1.09154 1.16269 1.06528 1.02715 1.36068 0.96073 0.97231
  50   0.94354 0.91305 0.97143 1.25651 1.10104 0.78431 1.88799 1.65431 1.18773
  150  1.13704 1.25242 1.17797 1.15225 1.08279 0.52480 1.62113 1.47928 1.36218
  250  1.36001 1.54340 1.49862 1.43322 1.48994 1.11778 2.01737 1.53804 1.51988
  350  1.56869 1.59202 1.61484 1.54274 1.50340 1.11054 1.38877 1.36910 1.15701
  450  1.30383 1.40251 1.61667 1.55970 1.48139 1.33866 1.58389 1.12100 1.17157
  550  1.01898 1.08379 1.06396 1.10148 1.01516 0.63795 1.31428 0.98633 0.74721
  650  0.70961 0.80670 0.78986 0.67008 0.64039 0.66670 1.01498 1.07574 1.01040
  750  0.56247 0.61101 0.61571 0.69991 0.60510 0.54620 1.08507 1.06617 0.90949
  850  0.48269 0.44990 0.36917 0.62031 0.49078 0.30920 1.25229 1.26912 1.21366
  950  0.88661 0.94157 0.93914 0.90541 0.71469 0.91181 1.22630 1.18831 1.11825
  1050 0.73717 0.67041 0.58568 0.74742 0.70944 0.91706 1.19550 1.39063 1.16882
  1150 0.74238 0.80230 0.78733 0.72754 0.68554 1.23831 1.50120 1.35284 1.27467
      Frequencies
Times       74      76      78      80      82      84      86      88      90
  -250 0.98827 0.83404 0.79890 0.81206 0.78282 0.83070 0.86271 0.91655 0.92721
  -150 0.94649 1.08389 1.06309 0.87457 0.93788 0.86202 0.85751 0.91628 0.91255
  -50  1.06524 1.08207 1.13802 1.31338 1.27930 1.30727 1.27978 1.16718 1.16024
  50   1.41828 1.58491 1.84963 1.68548 1.98675 1.71858 1.61536 1.38207 1.34098
  150  1.42135 1.50186 1.96894 1.88338 2.15563 2.27200 1.81180 1.44468 1.55695
  250  1.75681 1.71818 1.90253 1.76050 2.06212 1.97898 1.41662 1.48977 1.49802
  350  1.34261 1.47104 1.52321 1.37029 1.70854 1.71266 1.19288 1.14531 1.22182
  450  1.30972 1.30247 1.15868 0.99818 1.17437 1.23700 0.88913 0.83464 0.88034
  550  1.00198 1.05014 0.93220 1.08013 1.17357 1.12028 0.97853 0.96142 1.00153
  650  1.04290 1.16048 1.14180 1.30483 1.44329 1.35618 1.05989 1.11322 1.02955
  750  0.90803 1.13319 0.93509 0.85520 1.20211 1.32108 1.13024 1.05035 1.10746
  850  1.23491 1.13103 1.13762 1.10457 1.10047 1.24809 1.08267 0.94823 1.01294
  950  1.13197 0.87071 0.95720 1.00017 1.04837 1.39999 1.08976 0.97766 0.91178
  1050 1.03612 0.93727 0.80846 1.03536 1.24791 1.65669 1.45919 1.37253 1.15340
  1150 1.34512 1.04854 1.19655 1.33311 1.76042 1.97544 1.86687 1.38410 1.20215
      Frequencies
Times       92      94      96      98     100     102     104     106     108
  -250 0.91396 0.89317 0.92386 0.90637 0.84210 0.94846 0.90221 0.83343 0.95801
  -150 0.98459 0.98125 1.00537 1.02435 1.02994 0.99225 1.00036 0.92397 0.88571
  -50  1.10145 1.12559 1.07078 1.06929 1.12796 1.05929 1.09742 1.24259 1.15628
  50   1.20622 1.26926 1.27797 1.25100 1.30305 1.30432 1.34173 1.28102 1.32579
  150  1.38283 1.53242 1.39221 1.45266 1.58062 1.53511 1.58304 1.39353 1.47287
  250  1.31751 1.60286 1.60587 1.63640 1.87533 1.97463 1.81973 1.49561 1.55544
  350  1.19187 1.32664 1.49366 1.53963 1.66964 1.75271 1.48354 1.23934 1.26205
  450  0.93777 1.10036 1.26645 1.26547 1.54905 1.47067 1.37428 1.04657 1.00857
  550  0.87211 1.02556 1.04784 0.99349 1.01886 0.91302 0.84160 0.73903 0.67712
  650  0.88378 0.97332 0.98359 0.86602 0.77860 0.82967 0.72432 0.59386 0.60007
  750  0.85921 0.93358 0.87062 0.84627 0.80859 0.76630 0.75882 0.59442 0.62743
  850  0.80168 0.81078 0.82179 0.76052 0.72924 0.81172 0.83181 0.69785 0.71291
  950  0.71789 0.70387 0.74923 0.70991 0.73813 0.80254 0.81685 0.73284 0.71920
  1050 0.95311 0.93451 0.87539 0.86713 0.84342 0.83283 0.76793 0.69213 0.68995
  1150 1.05864 1.03007 0.92335 0.95686 1.03798 0.94142 0.90067 0.81915 0.87064
      Frequencies
Times      110     112     114     116     118     120     122     124     126
  -250 0.77797 0.80429 0.86488 0.98496 0.96657 1.01931 0.92256 0.88882 0.90132
  -150 0.90063 0.92016 0.90446 0.99514 1.04185 1.02520 1.12481 1.03873 1.00013
  -50  1.32139 1.27555 1.23067 1.01990 0.99157 0.95549 0.95262 1.07245 1.09855
  50   1.35881 1.14455 1.21557 1.09185 1.24932 1.11527 1.02254 1.13126 1.16527
  150  1.52501 1.45112 1.32764 1.04450 1.01150 0.96655 0.94641 1.11164 1.34931
  250  1.49628 1.29530 1.27854 0.94551 0.86941 0.80575 0.92209 1.06278 1.18538
  350  1.15012 0.80911 0.80803 0.72568 0.63964 0.52087 0.67878 1.00512 1.12302
  450  0.93164 0.60327 0.56893 0.63697 0.59984 0.47977 0.55381 0.82799 0.86256
  550  0.60719 0.45568 0.48365 0.48066 0.47163 0.44312 0.57367 0.73382 0.81027
  650  0.45083 0.30372 0.32453 0.44641 0.48476 0.46403 0.45262 0.65664 0.72194
  750  0.46893 0.28663 0.27264 0.49800 0.46610 0.41506 0.36345 0.60243 0.72479
  850  0.51901 0.26890 0.25734 0.47902 0.49916 0.47833 0.46363 0.62894 0.66267
  950  0.48202 0.32842 0.34234 0.57149 0.58228 0.54016 0.61447 0.77694 0.78265
  1050 0.48697 0.37356 0.45054 0.71152 0.62882 0.62465 0.65155 0.84919 0.87869
  1150 0.58218 0.42016 0.57029 0.74535 0.85051 0.61888 0.64351 0.87340 0.86750
      Frequencies
Times      128     130     132     134     136     138     140     142     144
  -250 0.86874 0.88891 0.88722 0.93159 0.86278 0.82107 0.96353 0.87978 0.83953
  -150 0.95857 0.99166 0.90416 0.94142 1.03852 1.02722 0.98080 1.03138 0.99665
  -50  1.17269 1.11944 1.20862 1.12699 1.09870 1.15171 1.05567 1.08884 1.16381
  50   1.23997 1.39531 1.49166 1.39953 1.50546 1.25926 1.10491 1.11220 1.24548
  150  1.53689 1.75215 1.91462 1.88784 1.67792 1.51883 1.31870 1.09994 1.28756
  250  1.38480 1.62893 1.83668 1.82959 1.61001 1.50753 1.32984 1.21798 1.24978
  350  1.30627 1.43344 1.49325 1.32603 1.26848 1.15042 1.08675 1.24474 1.24290
  450  0.89112 0.90124 0.97952 0.77928 0.81231 0.76282 0.98938 1.12589 1.05776
  550  0.85583 0.83585 0.84035 0.70824 0.70260 0.73223 0.83876 0.99746 0.97973
  650  0.82333 0.77564 0.77966 0.80456 0.87062 0.79954 0.97668 1.03604 0.83619
  750  0.77227 0.69917 0.86041 0.83428 0.89790 0.77236 0.88800 0.89750 0.70508
  850  0.68049 0.62810 0.79880 0.82454 0.89626 0.85719 0.86115 0.84845 0.71340
  950  0.82082 0.75587 0.74866 0.67105 0.63469 0.65598 0.68368 0.82608 0.77699
  1050 0.81328 0.77893 0.83131 0.75291 0.58154 0.68387 0.80333 0.89696 0.83227
  1150 0.88153 0.81713 0.87484 0.78813 0.69605 0.72070 0.90449 1.02199 0.92866
      Frequencies
Times      146     148     150     152     154     156     158     160     162
  -250 0.83870 0.81018 0.72928 0.82615 1.03709 1.03662 0.85634 0.90955 0.81006
  -150 0.99550 0.93442 0.89015 0.90539 0.86648 0.80159 0.90101 0.91754 0.94627
  -50  1.16580 1.25540 1.38057 1.26846 1.09644 1.16179 1.24266 1.17291 1.24367
  50   1.34796 1.46191 1.48807 1.46213 1.40768 1.54021 1.38869 1.45173 1.55551
  150  1.37098 1.50574 1.58334 1.73256 1.73126 1.81062 1.83735 1.83646 1.61880
  250  1.37402 1.46855 1.74629 1.71139 1.92870 1.90331 1.74703 1.48085 1.38996
  350  1.38122 1.39516 1.47831 1.37339 1.67563 1.63237 1.48662 1.07576 0.96278
  450  1.13588 1.13141 1.09254 1.07899 1.30602 1.25105 1.04483 0.83070 0.91623
  550  1.03455 0.97362 0.84056 0.67467 0.88274 0.90564 0.85560 0.88481 0.88367
  650  0.83505 0.82684 0.76612 0.68261 0.74014 0.64632 0.51592 0.70005 0.81006
  750  0.80401 0.87117 0.86946 0.80124 0.97950 0.80661 0.56181 0.55394 0.77475
  850  0.82978 0.81494 0.88755 0.74597 0.91271 0.71022 0.49334 0.38258 0.65873
  950  0.86517 0.83022 0.96069 0.90602 1.13522 0.90115 0.72552 0.68716 0.80685
  1050 0.92795 0.89873 0.75935 0.79984 1.00947 0.78047 0.69828 0.87734 0.88298
  1150 1.07512 1.09422 1.02512 0.92859 1.21376 1.07570 0.85536 1.05334 1.13360
      Frequencies
Times      164     166     168     170     172     174     176     178     180
  -250 0.78353 0.74899 0.74926 0.78810 0.83046 0.72072 0.86731 0.82210 0.84496
  -150 0.92153 0.96444 0.95637 0.91232 0.97354 1.01145 1.07613 1.09052 0.93694
  -50  1.29494 1.28657 1.29437 1.29958 1.19599 1.26783 1.05656 1.08738 1.21810
  50   1.74482 1.77892 1.86919 1.73117 1.81211 1.51703 1.44272 1.48080 1.89592
  150  1.72260 1.83627 1.91236 1.84175 1.89865 1.89863 1.49569 1.72090 1.95608
  250  1.41649 1.63851 1.62505 1.68295 1.63213 1.66286 1.91947 1.86793 1.97002
  350  0.99480 1.16138 1.23477 1.35463 1.29925 1.22318 1.29378 1.32298 1.71546
  450  0.87069 1.00534 0.90311 0.94033 0.99531 1.00677 0.95714 1.23710 1.54851
  550  0.75192 0.91386 0.88945 0.92620 1.00487 0.99677 1.14791 1.20428 1.55287
  650  0.90636 1.02200 1.09280 0.98660 0.96797 1.16197 1.41968 1.26003 1.56594
  750  0.81985 0.91469 1.08448 0.99732 0.95602 1.09358 1.49454 1.40751 1.60082
  850  0.77477 0.87234 0.97479 0.82171 0.79967 0.77568 1.31835 1.25599 1.48269
  950  0.81301 0.91613 0.79420 0.67070 0.69986 0.85906 1.14983 1.20653 1.33928
  1050 1.00036 1.15603 1.06171 0.89259 0.84214 0.78567 0.90915 0.81985 1.00625
  1150 1.33360 1.30096 1.20804 1.04944 0.90718 0.88716 0.94140 1.14853 1.38199
      Frequencies
Times      182    184     186     188     190     192     194     196     198
  -250 0.88531 0.8676 0.87761 0.85004 0.85605 0.87045 0.94094 1.02907 1.05603
  -150 0.91707 0.9019 0.83580 0.86456 0.94181 1.02159 1.02518 0.98803 0.91246
  -50  1.19762 1.2305 1.28659 1.28540 1.20214 1.10796 1.03388 0.98290 1.03151
  50   1.57690 1.5166 1.70543 1.90797 1.87179 1.76416 1.41059 1.23182 1.16610
  150  1.92098 2.1154 2.17798 2.09034 2.03509 1.84629 1.49668 1.34346 1.27044
  250  2.04154 2.2873 2.35715 2.31064 2.09486 1.72860 1.31890 1.25928 1.11052
  350  1.91792 2.0424 1.96788 1.88376 1.70502 1.27688 1.08454 1.10088 1.04677
  450  1.79468 1.7423 1.79076 1.92693 1.81418 1.22904 1.03232 0.98260 1.06993
  550  1.59527 1.6075 1.56842 1.47907 1.36370 0.93311 0.86697 0.94579 1.04568
  650  1.36985 1.2854 1.30393 1.23456 1.27404 0.95258 0.87754 0.97234 1.02988
  750  1.75334 1.5526 1.25837 1.15547 1.17268 0.84505 0.78927 0.90657 1.03533
  850  1.48964 1.3612 1.21350 1.16637 1.29396 0.89924 0.90054 0.95907 1.20942
  950  1.46668 1.1863 1.19956 1.12965 1.25801 1.02709 0.99969 1.00583 1.16555
  1050 1.05409 1.0789 1.13123 1.10302 1.25845 1.26714 1.12495 1.08126 1.14730
  1150 1.31205 1.1581 1.09417 1.21842 1.34897 1.28365 1.12184 1.16514 1.19035
      Frequencies
Times      200     202     204     206     208     210     212     214     216
  -250 1.12342 1.10167 1.08756 1.06742 0.98337 0.89595 0.86216 0.81341 0.73473
  -150 0.88542 0.87219 0.85652 0.80783 0.80092 0.85902 0.92094 0.89667 0.91213
  -50  0.99116 1.02614 1.05592 1.12475 1.21571 1.24503 1.21690 1.28993 1.35314
  50   1.21512 1.19138 1.36461 1.36289 1.60390 1.49535 1.64209 1.64200 1.99482
  150  1.29560 1.40263 1.51000 1.53806 1.79823 1.81609 2.05005 2.03261 2.06094
  250  1.18299 1.28745 1.49818 1.43640 1.58727 1.84013 1.78602 1.66769 1.92960
  350  1.01674 1.30048 1.51224 1.71499 1.85097 1.83498 1.54682 1.18010 1.49726
  450  1.07445 1.29266 1.59468 1.80257 1.94979 1.73150 1.68314 1.28683 1.37822
  550  1.05043 1.29845 1.63622 1.83036 1.78730 1.57865 1.32130 1.06540 1.05351
  650  1.06634 1.26691 1.32466 1.38048 1.45803 1.31330 1.11960 1.03174 1.00380
  750  1.13122 1.19919 1.21953 1.28550 1.28556 1.11622 0.84746 0.73635 0.69642
  850  1.15118 1.25591 1.20899 1.31681 1.17627 1.01403 0.89712 0.85548 0.76300
  950  1.12217 1.22003 1.34160 1.39384 1.29173 1.00072 0.95388 0.78108 0.84464
  1050 1.21200 1.14392 1.26107 1.31399 1.29886 1.13253 0.95642 0.85194 0.88705
  1150 1.25754 1.06376 1.22848 1.20249 1.17105 0.88564 0.64475 0.72616 0.85467
      Frequencies
Times      218     220     222     224     226     228     230     232     234
  -250 0.83721 0.89739 0.88361 0.77320 0.78204 0.91547 0.86350 0.87874 0.86600
  -150 0.88414 0.92694 0.90880 0.80230 0.88381 0.81824 0.89637 0.94727 0.91181
  -50  1.27865 1.17566 1.20759 1.42450 1.33415 1.26629 1.24013 1.17399 1.22220
  50   1.59060 1.77555 1.51922 1.54942 1.32889 1.35943 1.22881 1.33258 1.54241
  150  2.01335 2.00604 2.07927 1.74651 1.47627 1.34108 1.39530 1.39155 1.71069
  250  1.91299 1.89720 1.85900 1.60582 1.23063 0.92431 1.25090 1.21025 1.44845
  350  1.64144 1.44802 1.39131 1.31777 0.97212 0.93042 0.95348 0.97437 1.23388
  450  1.30602 1.39532 1.26142 1.18011 0.77970 0.73462 0.73150 0.91420 1.22267
  550  1.09530 1.13971 1.25895 0.98423 0.86100 0.80873 0.80046 0.78948 1.13993
  650  1.01448 0.98555 1.17450 1.07398 1.03061 1.11399 0.98958 0.98991 1.28858
  750  0.71904 0.78017 1.05943 1.04609 0.94580 1.07864 1.08010 1.06083 1.20864
  850  0.81071 0.94714 1.21648 1.18253 1.20431 1.27445 1.32364 1.00863 1.13572
  950  0.91846 1.03973 1.20314 1.06489 0.99259 1.20374 1.17924 1.08115 1.17919
  1050 0.85503 0.84716 1.09499 1.00303 0.81889 0.97462 1.05316 0.96719 1.20069
  1150 0.98016 0.92596 1.07622 0.84415 0.71537 0.86652 0.95025 1.10745 1.39843
      Frequencies
Times      236     238     240
  -250 0.81313 0.79132 0.75580
  -150 0.78296 0.86715 0.81230
  -50  1.40391 1.34153 1.43190
  50   1.59754 1.51552 1.51863
  150  1.76010 1.75776 1.88000
  250  1.50523 1.54374 1.61784
  350  1.36654 1.25979 1.61456
  450  1.26702 1.29771 1.71114
  550  1.25081 1.39966 1.88000
  650  1.21479 1.25558 1.41219
  750  1.14319 1.02429 0.75974
  850  1.07835 0.80312 0.35763
  950  1.21209 0.96700 0.73346
  1050 1.17832 1.20418 1.24398
  1150 1.39806 1.39798 1.48775

, , directions = 2, tasks = 65, files = data/PRR+2_zen_4:240:2_PN/data_907.2_2

      Frequencies
Times        4       6       8      10      12      14      16      18      20
  -250 0.85663 0.90768 1.14538 1.32828 1.31082 1.19705 1.27736 1.18769 1.10177
  -150 0.99391 1.00830 0.94789 1.16577 0.98185 1.12349 1.06085 1.04986 1.08015
  -50  1.14946 1.08402 0.90673 0.50595 0.70732 0.67947 0.66180 0.76245 0.81808
  50   1.27305 1.11712 0.87102 0.53004 0.61788 0.57540 0.54694 0.58891 0.70531
  150  1.29088 1.16852 0.83885 0.53374 0.53530 0.49952 0.38212 0.43035 0.56603
  250  1.23433 1.10988 0.74290 0.22854 0.51040 0.45405 0.34023 0.57674 0.56584
  350  1.11306 1.01023 0.80820 0.35110 0.54053 0.53059 0.40727 0.54565 0.52984
  450  0.96060 0.97527 0.78815 0.45165 0.63350 0.63796 0.58933 0.60261 0.66087
  550  0.94274 1.11380 0.77509 0.54399 0.96197 0.81371 0.83575 0.65457 0.70025
  650  1.04011 1.14678 0.91038 0.72249 0.92692 0.83959 0.81370 0.64319 0.67036
  750  1.11712 1.24121 1.17224 1.49567 1.36885 0.97309 0.87912 0.63662 0.65836
  850  1.16459 1.11459 1.30838 1.45156 1.38711 1.20874 1.16957 0.93234 0.78504
  950  1.10867 1.05093 1.35189 1.23351 1.30559 1.27917 1.14859 1.03935 0.99220
  1050 1.06869 1.08101 1.02191 1.32201 1.34851 1.02057 1.11256 1.05100 1.13496
  1150 1.08258 1.15220 1.05004 0.92106 0.93126 0.77147 0.84649 0.99270 0.97005
      Frequencies
Times       22      24      26      28      30      32      34      36      38
  -250 1.27813 1.32498 1.31803 1.30692 1.23602 1.10210 1.07370 1.13968 1.20121
  -150 0.92724 0.88306 0.94804 1.00831 1.03233 1.02495 1.10732 1.11991 1.02715
  -50  0.79463 0.79196 0.73393 0.68477 0.73165 0.87296 0.81898 0.74041 0.77164
  50   0.64260 0.52709 0.55238 0.45364 0.52669 0.72070 0.50126 0.68088 0.91441
  150  0.63017 0.47461 0.62926 0.43319 0.49229 0.82482 0.74089 0.62657 1.41393
  250  0.64674 0.50482 0.68376 0.59246 0.70642 0.91922 0.99129 0.89759 1.11955
  350  0.66859 0.58828 0.81239 0.80126 0.83622 1.05902 1.05533 0.97645 0.97942
  450  0.80868 0.84694 1.06139 0.93543 1.00706 0.91973 0.96819 0.88646 0.99835
  550  0.82645 0.77923 1.00506 0.95084 1.07942 0.94371 0.89109 0.76119 0.50374
  650  0.87183 0.86882 1.23615 1.26834 1.26640 1.17946 0.99878 1.11094 1.03130
  750  0.87087 0.94620 1.25069 1.24372 1.35865 1.18987 1.13158 1.35540 1.49245
  850  0.97944 1.16629 1.41942 1.40981 1.48358 1.70757 1.21568 1.57310 1.90055
  950  1.21096 1.32081 1.10455 1.09649 1.25436 1.40031 1.18477 1.66371 2.35254
  1050 1.22614 1.26245 1.22790 0.91575 1.02072 1.22719 1.08712 1.40481 1.72782
  1150 1.00075 1.09031 1.04192 0.83106 0.95225 1.10726 1.11532 1.44059 1.57034
      Frequencies
Times       40      42      44      46      48      50      52      54       56
  -250 1.27066 1.34284 1.32045 1.22249 1.56451 1.18173 1.09122 0.63574 0.841760
  -150 0.98036 1.00835 0.95927 1.02458 0.98536 1.12069 1.01398 0.96089 1.086601
  -50  0.74898 0.64881 0.72028 0.75293 0.45013 0.69758 0.89480 1.40337 1.071639
  50   0.82936 0.90150 0.84655 0.86381 0.51105 0.38714 1.10750 1.29076 0.811240
  150  1.17152 0.89076 0.81137 0.72898 0.42830 0.41108 0.75907 0.41491 0.354140
  250  1.33686 1.18405 0.78464 0.85230 0.53587 0.49346 0.70250 0.28027 0.077957
  350  1.04310 0.97320 0.81661 0.88562 0.73163 0.66189 0.87188 0.37232 0.584525
  450  0.81227 0.91729 0.69849 0.59633 0.49674 0.55413 0.77079 0.56973 0.754601
  550  0.52846 0.86209 0.79682 0.73641 0.68912 0.66664 0.50650 0.69964 0.935934
  650  1.04452 1.17339 1.14010 0.77510 0.84337 0.68042 0.71678 0.84763 0.739605
  750  1.74520 1.21802 1.29921 0.80708 0.46617 0.61831 0.71732 0.66848 0.739109
  850  1.81472 1.72026 1.29502 0.97649 0.62485 0.55794 0.78712 0.62846 0.821710
  950  2.24700 2.05312 1.70605 1.34443 0.90530 0.91798 1.01954 0.66518 1.147338
  1050 1.99529 1.55013 1.54419 1.11060 0.80665 0.70044 0.77230 0.67610 1.141867
  1150 1.68986 1.32905 1.51627 1.01896 0.81848 0.59144 0.62109 0.87806 0.836086
      Frequencies
Times       58      60      62      64      66      68      70      72      74
  -250 0.78876 0.83507 0.83562 0.71503 1.30081 0.74867 0.92145 0.95150 1.04770
  -150 1.07509 1.01737 1.12022 1.14407 0.84385 1.25244 1.12425 1.05238 1.08451
  -50  1.13615 1.14755 1.04416 1.14090 0.85534 0.99888 0.95430 0.99612 0.86779
  50   0.97444 0.90125 0.87889 0.85064 1.02766 0.82116 0.92758 1.01761 1.13447
  150  0.56662 0.54435 0.69938 0.56927 1.29154 0.71738 0.90766 0.74740 0.95863
  250  0.24250 0.27181 0.42341 0.25995 1.19257 0.80766 1.01111 1.14615 1.35465
  350  0.66834 0.62545 0.87785 0.69822 1.44085 1.06027 1.03025 1.11520 1.26663
  450  0.73296 0.67949 0.70617 0.75132 1.11294 0.83206 1.12825 1.34155 1.38267
  550  0.99583 1.09642 1.07674 1.12985 1.02946 1.47781 1.23634 1.04301 1.17514
  650  0.88729 0.71729 0.92427 0.91827 0.83866 1.19630 1.20614 0.98125 0.90776
  750  0.91626 0.89049 0.99703 0.87612 1.17790 1.11127 0.93935 0.91359 0.91399
  850  1.04174 1.01746 1.13243 1.14766 1.05426 0.69983 0.93475 0.64981 0.68462
  950  1.32029 1.30604 1.22799 1.14870 1.78378 0.48922 0.66221 0.62508 0.69140
  1050 1.15473 1.15476 1.39030 1.30670 1.49663 0.57060 0.82779 0.52425 0.68673
  1150 0.98502 1.16039 1.17437 1.09877 1.40467 0.63134 0.64012 0.63223 0.78178
      Frequencies
Times       76      78      80      82      84      86      88      90      92
  -250 1.15076 1.25824 0.88914 0.80153 0.47962 0.48325 0.71928 0.78000 0.89439
  -150 1.05387 1.10990 1.04000 0.99471 1.23138 1.14650 1.02931 1.03787 1.00275
  -50  0.79537 0.63185 1.07085 1.20376 1.28900 1.37024 1.25141 1.18212 1.10286
  50   1.17916 1.63418 1.90540 1.68657 1.96588 1.78657 1.46032 1.29180 1.07963
  150  0.96802 1.03473 1.39164 1.61698 1.70614 1.64392 1.53296 1.21821 1.17821
  250  1.44918 1.48231 1.59654 1.32282 1.70557 1.35923 1.37639 1.28149 1.21431
  350  1.30267 1.32328 1.22819 1.16849 1.34300 1.09697 1.19457 1.24207 1.24273
  450  1.28993 1.24514 0.91918 0.94875 0.86191 1.03446 1.02679 1.18709 1.33121
  550  1.07985 0.73669 0.62314 0.71606 0.72382 0.82714 0.98620 1.15508 1.23224
  650  0.96482 0.26202 0.31310 0.32429 0.51373 0.53562 0.95992 1.08634 1.06887
  750  0.83656 0.27464 0.35808 0.45125 0.28465 0.29864 0.71343 0.88951 0.90805
  850  0.58732 0.38174 0.38245 0.47708 0.43688 0.47832 0.70946 0.80338 0.81061
  950  0.53819 0.42097 0.41662 0.70794 0.78547 0.64530 0.81190 0.86630 0.79569
  1050 0.47467 0.25559 0.54259 0.63316 0.83733 0.83890 0.93165 0.91114 0.88424
  1150 0.75627 0.40449 0.72371 0.84536 0.97033 0.88931 0.96235 0.97247 0.87448
      Frequencies
Times       94      96      98     100     102     104     106     108     110
  -250 0.93621 0.91869 0.93518 0.98351 0.91003 0.86539 0.90589 0.88538 0.82184
  -150 0.95396 0.98088 0.93882 0.92647 0.92726 1.00044 0.96782 0.99832 1.00662
  -50  1.10984 1.10043 1.12600 1.09002 1.16270 1.13417 1.12629 1.11630 1.17154
  50   1.14355 1.14662 1.26266 1.24146 1.20283 1.14419 1.16733 1.10453 1.16059
  150  1.16454 1.19079 1.25018 1.28691 1.32248 1.18459 1.08679 0.99943 1.05597
  250  1.21700 1.19787 1.19782 1.12743 1.09454 1.00166 0.95823 0.94732 0.99806
  350  1.26962 1.23398 1.20938 1.26155 1.07588 0.99722 0.95540 1.00331 0.89203
  450  1.23520 1.18335 1.19330 1.27446 1.15618 1.04296 1.06539 1.04888 0.91252
  550  1.20967 1.07681 1.16149 1.27415 1.12528 1.02669 1.08637 0.98137 0.90830
  650  1.00546 0.96040 0.90716 0.88031 0.84554 0.88488 0.94037 0.94999 0.88971
  750  0.85047 0.83696 0.83466 0.63715 0.62489 0.74058 0.81139 0.82533 0.76858
  850  0.75785 0.77589 0.77716 0.56410 0.57294 0.67924 0.71331 0.78097 0.79059
  950  0.76343 0.76415 0.71603 0.58397 0.59251 0.66156 0.71327 0.81729 0.81860
  1050 0.78416 0.76205 0.75515 0.61671 0.62677 0.65195 0.71853 0.76818 0.80997
  1150 0.82122 0.80301 0.80763 0.71976 0.69065 0.69366 0.74584 0.79104 0.75598
      Frequencies
Times      112     114     116     118     120     122     124     126     128
  -250 0.87470 0.83627 0.88510 0.89824 0.88699 0.90160 0.88976 0.88751 0.83514
  -150 0.93130 0.95330 0.98664 0.97658 0.98884 1.00205 1.06121 1.02504 1.02235
  -50  1.19400 1.21042 1.12826 1.12518 1.12416 1.09635 1.04902 1.08745 1.14251
  50   1.22350 1.24211 1.06034 1.14379 1.15078 1.01975 1.05908 1.10402 1.12287
  150  1.17412 1.23280 1.17296 1.23761 1.21868 1.13884 1.06078 1.07403 0.99140
  250  1.17291 1.13351 1.12683 1.08889 1.01612 0.98739 0.82385 0.94251 0.92880
  350  1.03615 1.05572 1.03563 1.05952 1.05218 0.93950 0.84593 0.88519 0.89710
  450  0.95625 0.90910 0.88886 0.83258 0.78574 0.60337 0.70990 0.78386 0.80749
  550  0.79106 0.77806 0.77317 0.73426 0.64736 0.46914 0.62119 0.74364 0.80270
  650  0.81284 0.71325 0.78017 0.66733 0.58517 0.41416 0.58780 0.68278 0.73222
  750  0.78492 0.67116 0.75069 0.67701 0.66509 0.50724 0.64950 0.74893 0.75187
  850  0.88825 0.72475 0.76575 0.72510 0.72656 0.63221 0.73662 0.78789 0.76003
  950  0.88527 0.81247 0.84560 0.86530 0.85316 0.70854 0.77051 0.80320 0.79676
  1050 0.85957 0.79309 0.90907 0.86029 0.78442 0.64910 0.74411 0.80698 0.81703
  1150 0.84133 0.82179 0.88685 0.85366 0.83243 0.66281 0.77379 0.81502 0.81675
      Frequencies
Times      130     132     134     136     138     140     142     144     146
  -250 0.86858 0.93736 0.84917 0.90067 0.90873 0.87571 0.84708 0.90976 0.96213
  -150 1.08313 1.00709 0.91066 0.89318 0.94321 0.93531 0.96674 0.95862 0.98851
  -50  1.04829 1.05555 1.24017 1.20615 1.14806 1.18898 1.18618 1.13162 1.04936
  50   1.10521 1.23065 1.33158 1.45706 1.30068 1.21595 1.11342 0.94237 0.89002
  150  1.08810 1.15537 1.33010 1.49886 1.49777 1.36813 1.14072 0.91578 0.84732
  250  0.94918 1.03877 1.27116 1.31691 1.39093 1.12392 0.96772 0.83096 0.77227
  350  0.87208 1.07918 1.42760 1.61559 1.54330 1.27867 1.03824 0.76039 0.79042
  450  0.86129 1.05829 1.27372 1.48551 1.40057 1.18854 1.00970 0.77349 0.78961
  550  0.89339 1.05624 1.26861 1.29537 1.24608 1.19422 1.00871 0.74948 0.87227
  650  0.70450 0.85942 0.94490 0.96858 0.95933 0.96706 0.90883 0.70396 0.72521
  750  0.71802 0.79363 0.82969 0.79565 0.71635 0.72430 0.78676 0.66887 0.74651
  850  0.73548 0.74775 0.74310 0.83838 0.82813 0.68130 0.70640 0.55622 0.62084
  950  0.72461 0.73431 0.74664 0.85068 0.74859 0.67417 0.67624 0.49731 0.54295
  1050 0.66686 0.73469 0.84602 0.79729 0.71317 0.63841 0.63954 0.43620 0.46546
  1150 0.74459 0.74593 0.80981 0.70830 0.67787 0.71784 0.73459 0.57850 0.58179
      Frequencies
Times      148     150     152     154     156     158     160     162     164
  -250 1.02981 1.06681 1.12460 1.11942 1.04921 1.01276 0.98754 1.04150 1.06124
  -150 0.91935 0.91583 0.96222 0.96507 0.89208 0.91262 0.92338 0.91149 0.94353
  -50  1.05085 1.01735 0.91318 0.91551 1.05871 1.07461 1.08907 1.04701 0.99523
  50   0.97796 0.90751 0.89465 0.89926 1.30060 1.25771 1.40681 1.59893 1.40303
  150  0.86963 0.71514 0.85230 0.92570 1.31407 1.56671 1.57534 1.75439 1.60490
  250  0.76118 0.72373 0.90648 1.09826 1.51661 1.60500 1.65342 1.72298 1.61109
  350  0.70344 0.68234 0.86927 1.03519 1.29294 1.46044 1.60600 1.53014 1.43763
  450  0.73287 0.70785 0.77493 0.78878 0.81814 0.99705 0.90560 1.00596 0.96255
  550  0.81628 0.79479 0.75874 0.82913 0.70485 0.93717 0.69971 0.73814 0.81109
  650  0.79499 0.76707 0.81728 0.85616 0.89446 0.88514 0.58916 0.60973 0.71774
  750  0.76531 0.76863 0.84405 0.90356 0.87148 0.99730 0.81077 0.93969 1.00228
  850  0.51096 0.54256 0.65007 0.75901 0.77325 0.92048 0.88602 0.89705 0.93264
  950  0.41315 0.41826 0.57067 0.60447 0.63144 0.86256 0.88808 0.98349 1.08431
  1050 0.43757 0.39796 0.49360 0.43229 0.61375 0.75235 0.66621 0.90438 0.96959
  1150 0.62642 0.54008 0.62158 0.62601 0.77299 0.80463 0.82907 0.92364 0.93478
      Frequencies
Times      166     168     170     172     174     176     178     180     182
  -250 1.09696 1.03769 1.04473 0.97496 0.95253 0.86156 0.84563 0.94057 1.02870
  -150 0.94915 0.96462 0.91735 0.93806 0.96097 0.97978 1.00704 0.98155 0.98775
  -50  0.95388 0.99769 1.03791 1.08698 1.08650 1.15866 1.14733 1.07788 0.98354
  50   1.39669 1.21451 1.28708 1.11379 1.10649 1.30184 1.29121 1.11362 1.08994
  150  1.50523 1.43034 1.46999 1.32297 1.34257 1.35443 1.25794 1.28711 1.41871
  250  1.60000 1.57964 1.50385 1.30173 1.24951 1.42045 1.26333 1.40219 1.40493
  350  1.39422 1.37173 1.31119 1.34978 1.31509 1.56747 1.34157 1.37909 1.36436
  450  1.04989 1.05056 1.24105 1.40314 1.48434 1.46767 1.42115 1.11842 0.92269
  550  0.95532 0.87611 0.98945 1.14432 1.19892 1.32295 1.30200 1.13368 0.92077
  650  0.82417 0.83394 0.85232 0.89373 0.92412 1.06231 1.06145 0.87039 0.87906
  750  1.04577 0.96561 0.94828 0.82524 0.71239 0.66464 0.59204 0.75139 0.84193
  850  0.99418 0.90265 0.82480 0.74162 0.51253 0.45735 0.34609 0.68557 0.76271
  950  1.08031 0.99967 0.83551 0.77507 0.48193 0.42933 0.47648 0.64808 0.67965
  1050 0.95368 0.87809 0.82821 0.77162 0.58186 0.51800 0.49177 0.65288 0.84002
  1150 0.88933 0.88384 0.90639 0.87117 0.83699 1.03122 0.96208 0.85121 1.01301
      Frequencies
Times      184     186     188     190     192     194     196     198     200
  -250 0.95415 0.95875 0.97404 0.93849 1.05377 1.15044 1.19612 1.07383 1.00977
  -150 1.01898 1.02368 1.07895 1.08230 0.95512 0.93193 0.92849 0.92562 0.93335
  -50  1.02687 1.01756 0.94701 0.97921 0.99111 0.91763 0.87539 1.00054 1.05687
  50   0.98948 1.02776 0.83282 0.79555 0.73667 0.89090 0.91974 1.00218 1.09399
  150  1.39011 1.23786 1.03053 0.88651 0.87299 0.96550 1.01901 1.09999 1.19287
  250  1.27692 0.99173 0.72227 0.85576 0.83658 0.82781 0.99095 1.03596 1.05313
  350  1.26971 0.93937 0.64117 0.65608 0.54404 0.86044 0.98310 1.07410 1.20472
  450  0.94798 0.66672 0.50560 0.43647 0.52923 0.83061 1.02776 1.16592 1.29737
  550  0.91196 0.66876 0.37729 0.40962 0.51060 0.77031 1.00815 1.24711 1.35538
  650  0.86463 0.56983 0.37487 0.28617 0.54574 0.69043 0.93634 1.10979 1.20878
  750  0.81078 0.63000 0.40231 0.46939 0.65920 0.80139 0.84552 1.06838 1.05344
  850  0.81764 0.65448 0.39828 0.40658 0.57495 0.64101 0.83104 0.98338 1.01414
  950  0.87732 0.78911 0.72308 0.66128 0.65877 0.71529 0.83737 0.90955 1.02287
  1050 1.02378 0.82038 0.72308 0.66041 0.67232 0.74824 0.79905 0.95777 0.99387
  1150 1.06220 0.85370 0.75172 0.79685 0.77901 0.73643 0.90103 1.02125 1.08526
      Frequencies
Times      202     204     206     208     210     212     214     216     218
  -250 0.96923 0.89892 0.89471 0.80393 0.87920 0.83209 0.91910 0.95318 1.01839
  -150 0.94550 0.94014 0.95134 0.90798 1.02991 1.09055 1.03071 1.09364 1.03447
  -50  1.08527 1.16095 1.15395 1.28809 1.09088 1.07737 1.05019 0.95318 0.94714
  50   1.21173 1.26640 1.25244 1.37409 1.13039 1.07585 0.98465 0.84646 0.84026
  150  1.28089 1.42777 1.42093 1.42540 1.15958 0.90912 0.81415 0.79310 0.82070
  250  1.10524 1.12420 1.10681 1.07808 0.99256 0.86047 0.81370 0.85604 0.91499
  350  1.13215 1.19546 1.12616 1.15268 1.06555 0.86351 1.04842 1.04758 1.20870
  450  1.17353 1.28973 1.29570 1.35081 1.15357 0.94966 1.03513 0.99696 1.19827
  550  1.34398 1.49711 1.49655 1.49667 1.37298 1.24562 1.14806 1.10505 1.09921
  650  1.25253 1.53546 1.50042 1.51140 1.45198 1.32214 1.12016 1.01110 1.18393
  750  1.13157 1.39134 1.44907 1.43206 1.26950 1.13159 1.09093 0.95455 1.15308
  850  1.02682 1.20281 1.25596 1.23440 1.08358 0.89797 0.92442 1.02204 1.11137
  950  1.03897 1.12484 1.10470 0.98448 0.94447 0.81486 0.78890 0.73609 0.79073
  1050 1.02334 1.08681 1.16345 0.97735 0.92343 0.69475 0.83540 0.86060 0.93758
  1150 1.02711 1.14465 1.21832 1.08568 1.03292 0.99223 0.96915 0.91487 0.97886
      Frequencies
Times      220     222     224     226     228     230     232     234     236
  -250 1.02791 1.12906 1.22377 1.01638 1.02357 1.06394 1.00558 1.08414 1.02942
  -150 1.03776 0.96510 0.94663 1.07486 1.05552 1.01383 1.01474 0.99299 0.99114
  -50  0.93433 0.90584 0.82959 0.90876 0.92091 0.92223 0.97968 0.92287 0.97944
  50   0.79643 0.73743 0.49970 0.54790 0.61224 0.81070 0.87090 0.95746 1.05869
  150  0.80529 0.66582 0.37902 0.57188 0.82844 1.09034 1.07092 1.11359 1.13929
  250  0.96191 0.76163 0.66343 0.78477 0.98686 1.00413 1.07730 1.10050 1.07895
  350  1.17123 1.01943 0.90540 1.07018 1.03989 1.29670 1.19205 1.15286 0.99655
  450  1.20965 1.13598 1.05761 1.00058 1.10584 1.10543 1.04503 1.00374 0.97764
  550  1.21260 1.13647 0.86780 0.95087 1.12555 0.91846 0.96573 0.94484 0.98709
  650  1.17911 1.00263 0.68466 0.79822 0.82232 0.77029 0.80795 0.89342 1.00240
  750  1.10770 0.96164 0.69921 0.66195 0.55377 0.57740 0.71750 0.86677 1.01636
  850  0.98063 0.85793 0.45118 0.42566 0.39059 0.56339 0.71869 0.88921 1.00690
  950  0.80037 0.70483 0.36931 0.37244 0.35660 0.54130 0.72706 0.86257 1.03617
  1050 0.77771 0.67964 0.36871 0.44438 0.40215 0.62535 0.76531 0.91212 1.03167
  1150 0.82696 0.73249 0.47362 0.54907 0.59592 0.76760 0.85456 0.94577 1.15100
      Frequencies
Times      238     240
  -250 1.04199 1.01095
  -150 0.94046 0.93013
  -50  1.01755 1.05892
  50   0.95815 1.01489
  150  0.93962 1.19492
  250  0.97837 1.09899
  350  0.99396 0.90911
  450  0.84946 0.77244
  550  0.83345 0.73105
  650  0.93161 0.84472
  750  1.05800 1.12002
  850  1.08370 1.23895
  950  1.13931 1.24092
  1050 1.07274 1.07863
  1150 1.12540 1.27705

, , directions = 1, tasks = 66, files = data/PRR+2_zen_4:240:2_PN/data_907.2_2

      Frequencies
Times        4       6       8        10        12        14        16
  -250 0.95914 1.08012 1.24852  1.509542  1.538206  1.320917  1.221133
  -150 0.96917 0.93435 0.87425  1.107481  1.072966  1.179245  1.082842
  -50  1.07168 0.98553 0.87723  0.382977  0.388828  0.499838  0.696026
  50   1.37440 1.19436 1.12826  0.629944 -0.070101 -0.302672  0.104959
  150  1.66497 1.72137 1.10667 -0.090238 -0.172789 -0.413725 -0.234244
  250  1.64385 1.78196 1.09254  0.185946 -0.087275 -0.177185 -0.305710
  350  1.41496 1.59150 0.99910 -0.202170 -0.219343 -0.481566 -0.510496
  450  1.00035 0.99407 0.93904  0.253112  0.295147 -0.181790 -0.112279
  550  0.85540 0.73571 0.84422  0.096025  0.187666 -0.121527 -0.061095
  650  0.83171 0.71865 0.82918  0.175746  0.251545 -0.103415  0.057943
  750  0.82773 0.71669 0.93001  0.278368  0.251673 -0.173655  0.026496
  850  0.89996 0.78670 0.98887  0.179227  0.159382 -0.212947 -0.110579
  950  0.98810 0.87397 0.85066  0.300623  0.081234 -0.281274 -0.180448
  1050 1.04198 0.91338 0.76531 -0.076258  0.026592 -0.289227 -0.333494
  1150 1.04268 0.91602 0.88388  0.213877  0.303196 -0.088469  0.129307
      Frequencies
Times         18        20      22      24      26      28      30      32
  -250  1.375166  1.243496 1.28068 1.48203 1.58609 1.44211 1.25885 0.96719
  -150  1.113123  1.025407 0.95009 0.89815 0.80900 0.90143 0.87059 0.94688
  -50   0.511711  0.731097 0.76923 0.61982 0.60491 0.65647 0.87055 1.08593
  50    0.103419  0.351489 0.66514 0.82838 0.46382 0.61483 0.63313 0.86884
  150  -0.185900  0.021359 0.34584 0.60624 0.52814 0.55112 0.46932 0.53767
  250  -0.305911 -0.084304 0.24652 0.45801 0.65948 0.77411 0.65375 0.67777
  350  -0.480970 -0.208553 0.14345 0.39664 0.55643 0.73902 0.66066 0.69001
  450  -0.252476 -0.074336 0.25774 0.52617 0.60733 0.76095 0.76484 0.60582
  550  -0.225267 -0.018111 0.17719 0.46597 0.59877 0.69275 0.68563 0.52400
  650  -0.199942  0.015058 0.28158 0.37528 0.56905 0.76223 0.64236 0.76624
  750  -0.102878 -0.037984 0.25666 0.48404 0.66228 0.83942 0.60158 0.85889
  850  -0.228095 -0.109907 0.20009 0.42425 0.63270 0.74461 0.56819 0.85513
  950  -0.162191 -0.025371 0.18371 0.36468 0.59555 0.57710 0.42374 0.80833
  1050 -0.345237 -0.036922 0.23983 0.49292 0.88837 0.97346 0.76789 1.09457
  1150  0.028342  0.193684 0.42635 0.62587 0.87919 0.84689 0.75673 0.88246
      Frequencies
Times       34          36        38      40      42      44      46      48
  -250 1.00019  1.05584456  0.781664 1.12545 1.29550 1.24775 1.26143 1.07315
  -150 1.09092  1.08264994  1.183009 1.03623 0.85698 0.91625 0.80112 0.84179
  -50  0.90889  0.86150550  1.035327 0.83832 0.84752 0.83600 0.93745 1.08506
  50   0.73726  0.49629514  0.375784 0.75890 0.71793 0.67666 0.99321 1.24967
  150  0.42785 -0.00056931 -0.153455 0.67214 0.60441 1.00764 1.10104 1.51045
  250  0.23231 -0.34270305 -0.271296 0.57441 0.53154 0.95788 1.26004 1.62205
  350  0.33181 -0.26168716 -0.227660 0.45682 0.52961 0.91373 1.30851 1.51527
  450  0.30450 -0.26082667 -0.149174 0.74370 0.70957 0.86133 1.26875 1.52067
  550  0.41639 -0.07410160 -0.019821 0.56256 0.73505 0.75716 0.99480 1.38073
  650  0.79925  0.36735288  0.435276 1.14581 1.09365 0.86549 1.05123 1.38213
  750  0.82052  0.59034867  0.685799 1.28088 1.11450 0.83422 1.02996 1.16699
  850  0.75979  0.51699891  0.604014 1.07082 0.88674 0.78589 0.90054 1.00881
  950  0.57805  0.33436765  0.522673 0.78748 0.66917 0.81042 0.79945 0.84129
  1050 0.86169  0.35003890  0.502061 0.78878 0.59522 0.58660 0.67227 0.89290
  1150 0.73323  0.34466739  0.288291 0.60678 0.64532 0.65777 0.64215 0.65750
      Frequencies
Times       50      52      54      56      58      60      62      64      66
  -250 0.99555 0.72901 1.31293 1.09423 1.01476 1.07876 1.02928 1.10080 0.77643
  -150 0.90531 1.08405 0.85390 0.97722 0.96212 1.05413 1.05876 1.00766 1.23409
  -50  1.09913 1.18694 0.83317 0.92855 1.02311 0.86711 0.91196 0.89154 0.98948
  50   1.34291 1.18401 1.10967 1.09737 1.07484 1.02273 1.07441 1.10964 1.20078
  150  1.47966 1.73995 1.44368 1.63754 1.50961 1.58180 1.40324 1.42903 1.14486
  250  1.87968 1.96670 1.28126 1.98863 1.71169 1.74976 1.79271 1.78338 1.30326
  350  1.89039 1.75785 1.55996 2.18035 2.09551 2.06459 1.99608 1.99335 1.37408
  450  1.51735 1.63130 1.65027 2.10246 1.85357 1.78730 1.66485 1.74691 1.05218
  550  1.85837 1.19798 1.37721 1.79252 1.58884 1.71594 1.57919 1.60200 1.26750
  650  1.39313 1.06726 1.55248 1.65650 1.58962 1.45801 1.49186 1.43431 0.79224
  750  1.43604 1.32395 1.36251 1.27476 1.26735 1.11563 1.01805 0.96783 0.69937
  850  0.92092 1.14423 0.77012 0.91914 0.79339 0.78142 0.79255 0.75117 0.62854
  950  1.10599 1.05341 0.85050 0.88351 0.78761 0.68443 0.60882 0.61169 0.48788
  1050 1.06537 0.92173 1.28660 1.05506 1.05956 0.99169 1.05722 1.07841 0.91987
  1150 1.07267 0.92219 1.42542 1.34795 1.30513 1.34588 1.27536 1.26693 1.10107
      Frequencies
Times       68      70      72      74      76      78      80      82       84
  -250 0.81321 0.90437 0.95548 0.90113 0.82081 0.72715 0.86563 0.88053 0.700260
  -150 1.18165 0.93412 0.91077 0.92217 0.91516 0.95798 1.02172 0.93995 1.063976
  -50  1.00513 1.16151 1.13374 1.17670 1.26404 1.31487 1.11265 1.17952 1.235764
  50   1.49640 1.34211 1.42522 1.26140 1.22621 1.35788 1.23553 1.43504 1.616659
  150  1.33073 1.19967 1.19182 1.20040 1.09370 1.28215 1.23074 1.44009 1.207982
  250  1.21030 1.22019 1.15044 1.07401 0.83388 1.02342 0.91901 1.06639 1.027316
  350  0.86101 0.93076 1.07998 1.05383 1.01413 0.77982 0.69423 0.73777 0.670259
  450  0.62284 1.00394 1.15972 1.36052 1.19119 1.18904 0.85172 0.55088 0.257801
  550  0.84091 0.93595 1.12593 1.15842 1.03542 1.06209 0.64476 0.60569 0.250239
  650  0.83846 0.86587 0.91770 1.00306 1.04628 0.67634 0.37912 0.40037 0.050504
  750  0.79357 0.73823 0.82770 0.83084 0.85676 0.22876 0.27759 0.34197 0.162454
  850  0.64794 0.71386 0.74508 0.69265 0.53413 0.40090 0.31506 0.32514 0.137549
  950  0.33409 0.82106 0.84679 0.78118 0.70485 0.70191 0.30667 0.40102 0.261582
  1050 0.99433 0.81235 0.78601 0.75321 0.72674 0.53010 0.36078 0.34878 0.257801
  1150 0.78602 0.91562 0.83507 0.87342 0.81667 0.57408 0.08638 0.34988 0.320023
      Frequencies
Times       86      88      90      92      94      96      98     100     102
  -250 0.84190 0.91484 0.91229 0.96883 1.01617 1.00513 1.00347 0.98421 0.94130
  -150 1.06496 1.01128 0.89690 0.84788 0.93115 0.94012 0.96328 0.99834 1.02236
  -50  1.09314 1.07388 1.19081 1.18329 1.05268 1.05475 1.03325 1.01745 1.03633
  50   1.57928 1.33252 1.32834 1.29344 1.20926 1.33111 1.42608 1.66147 1.67535
  150  1.53238 1.41475 1.40633 1.37543 1.35871 1.47402 1.76666 2.12695 2.05614
  250  1.45102 1.48356 1.44661 1.33316 1.23941 1.39645 1.60573 2.00377 2.14536
  350  1.13159 1.29126 1.24090 1.19477 1.10291 1.26358 1.25535 1.72395 1.89799
  450  0.82608 1.06124 0.99891 1.03159 1.06797 1.09210 0.98104 1.02010 1.10832
  550  0.75473 1.04990 0.97037 1.00183 1.03400 1.05815 1.00783 0.95467 0.95537
  650  0.58322 1.01308 0.90838 0.93709 1.03084 1.04702 1.01139 0.96712 0.87553
  750  0.69215 0.90899 0.87629 0.90752 0.98685 1.03135 0.99298 0.95518 0.85269
  850  0.77520 0.95903 0.92931 0.96169 1.02764 1.04182 0.97434 0.91136 0.84143
  950  0.76006 0.97636 0.92023 0.92938 0.99392 0.96782 0.91282 0.87363 0.77846
  1050 0.79203 1.15647 1.10020 0.97287 1.08263 1.00650 0.86528 0.81822 0.82165
  1150 0.86278 1.06133 1.05683 0.88600 0.89330 0.92495 0.80801 0.78502 0.79401
      Frequencies
Times      104     106     108     110     112     114     116     118     120
  -250 0.97493 0.92276 0.88884 0.89448 0.90209 0.80256 0.81089 0.89483 0.80914
  -150 1.02017 1.04718 1.01979 0.97996 0.96908 0.93993 0.94959 0.90876 0.88143
  -50  1.00490 1.03006 1.09137 1.12556 1.12883 1.25750 1.23952 1.19641 1.30944
  50   1.42419 1.34077 1.44859 1.45172 1.50631 1.55529 1.68979 1.57155 1.69082
  150  2.08848 1.99741 1.96960 1.87242 1.71943 1.85144 2.07447 2.07266 1.97822
  250  2.07424 2.01904 1.96190 1.98853 1.83029 2.02369 2.07855 2.10906 2.06012
  350  1.85550 1.81911 1.65955 1.88562 1.68359 1.68769 1.65506 1.77816 1.64257
  450  1.02285 0.97246 1.06914 1.24076 1.14750 1.25132 1.25198 1.30798 1.25854
  550  0.91917 0.86670 0.87775 1.09945 1.08647 1.01229 1.13035 1.07724 0.90558
  650  0.83584 0.87037 0.87102 0.88604 0.91786 0.88186 0.96290 0.92414 0.83053
  750  0.83181 0.82227 0.82443 0.83131 0.79490 0.75102 0.84540 0.81563 0.72826
  850  0.78140 0.74224 0.70369 0.72437 0.80788 0.78686 0.87457 0.82450 0.77928
  950  0.79994 0.69045 0.73953 0.74075 0.72665 0.68274 0.88024 0.85641 0.77579
  1050 0.78303 0.65742 0.73924 0.78050 0.74912 0.72729 0.91635 0.81522 0.75927
  1150 0.76467 0.70227 0.74447 0.75720 0.77344 0.70899 0.87425 0.83175 0.76996
      Frequencies
Times      122     124     126     128     130     132     134     136     138
  -250 0.79048 0.82420 0.85164 0.83022 0.86057 0.93498 0.87806 0.84217 0.77875
  -150 0.94781 0.94706 0.93101 1.00002 0.98995 0.96559 0.95805 0.99461 1.02043
  -50  1.26171 1.22875 1.21735 1.16976 1.14948 1.09944 1.16389 1.16322 1.20082
  50   1.82204 1.59618 1.45765 1.54744 1.39529 1.40184 1.63222 1.59561 1.72478
  150  2.06948 1.80065 1.44573 1.39569 1.26317 1.33978 1.70208 1.82650 1.81127
  250  1.99909 1.69374 1.44612 1.31162 1.24109 1.28539 1.54475 1.64807 1.82468
  350  1.79766 1.48043 1.22287 1.28278 1.15677 1.16993 1.29317 1.42432 1.48545
  450  1.33879 1.29734 1.16686 1.21242 1.17366 1.19029 1.09767 1.09847 1.07291
  550  0.95537 1.06691 0.97385 1.04017 1.06096 1.05219 0.98462 0.77590 0.87147
  650  0.74840 0.88087 0.97288 0.97221 0.98294 1.01664 0.97183 0.69324 0.71839
  750  0.71280 0.83021 0.86240 0.88591 0.84115 0.86198 0.81460 0.65003 0.69721
  850  0.73489 0.86005 0.87936 0.91629 0.85173 0.88279 0.77111 0.59594 0.62814
  950  0.79859 0.86683 0.86026 0.89922 0.78823 0.80781 0.71906 0.67603 0.72992
  1050 0.72057 0.79550 0.83696 0.83656 0.80358 0.85901 0.79905 0.65952 0.69874
  1150 0.76096 0.77922 0.81515 0.82057 0.76167 0.80136 0.85799 0.75974 0.79581
      Frequencies
Times      140     142     144     146     148     150     152     154     156
  -250 0.81102 0.85412 0.87198 0.87028 0.87130 0.87119 0.92268 0.92955 0.99401
  -150 0.99907 0.96769 0.97813 0.95811 0.99340 1.01735 1.04567 1.07411 1.07931
  -50  1.18991 1.17819 1.14988 1.17161 1.13530 1.11145 1.03166 0.99634 0.92668
  50   1.90615 1.89307 1.80772 1.80775 1.95822 1.81870 1.58372 1.69738 1.70120
  150  2.15225 2.09918 1.98033 1.84446 2.01846 1.81376 1.70345 1.68719 1.77092
  250  2.13031 2.11914 2.05970 2.03565 2.06542 2.10061 1.81679 1.95926 1.86070
  350  1.60357 1.57724 1.42453 1.43887 1.68282 1.76196 1.51693 1.57221 1.56019
  450  1.24651 1.16512 1.04096 1.02951 1.18339 1.19371 1.11261 1.24177 1.08354
  550  1.02358 0.93028 0.88394 0.92069 1.06379 1.04573 0.96549 0.87706 0.77061
  650  0.86572 0.83408 0.82321 0.97485 1.03724 1.05276 1.01764 0.85688 0.59896
  750  0.87753 0.88786 0.92315 1.04158 1.10825 1.12043 1.07509 0.96187 0.62009
  850  0.79118 0.83774 0.86720 0.99067 1.14068 1.15180 1.13955 1.03141 0.83425
  950  0.85836 0.88070 0.86300 0.90547 1.03473 1.01735 0.88967 0.81947 0.70512
  1050 0.83664 0.90415 0.86462 0.87109 0.96034 1.02113 0.92610 0.90605 0.74235
  1150 0.91763 0.95668 0.89589 0.92566 0.96498 0.99367 0.92641 0.77324 0.63435
      Frequencies
Times      158     160     162     164     166     168     170     172     174
  -250 0.83016 0.91969 0.94084 0.99409 0.95176 0.99043 1.06414 0.96319 0.93005
  -150 0.98994 0.93103 0.87091 0.84819 0.88947 0.87816 0.83324 0.88462 0.99063
  -50  1.17991 1.14929 1.18825 1.15772 1.15877 1.13141 1.10262 1.15219 1.07932
  50   1.25255 1.22015 1.38958 1.22672 1.14191 1.34585 1.56490 1.39376 1.51026
  150  1.47075 1.58582 1.49024 1.38907 1.55245 1.75236 1.99527 1.67753 1.71043
  250  1.54659 1.52062 1.69982 1.43949 1.56149 1.74999 1.78703 1.40278 1.65672
  350  1.10382 1.35956 1.57668 1.41022 1.48132 1.74425 1.64869 1.54268 1.64392
  450  0.92146 1.01271 1.32927 1.01032 1.17090 1.37476 1.47478 1.36456 1.51058
  550  0.55355 0.57387 0.90094 0.74480 0.99472 1.19675 1.33522 1.20767 1.48434
  650  0.45783 0.36668 0.71842 0.77107 0.77497 1.01399 1.21563 0.99637 1.30603
  750  0.56533 0.47620 0.84981 0.81145 0.96594 0.95400 1.07826 0.85781 0.90944
  850  0.69149 0.58907 0.83147 0.82319 0.84548 0.82687 0.81230 0.83073 0.99938
  950  0.63234 0.51614 0.69366 0.75697 0.75482 0.77084 0.86149 0.86444 0.91537
  1050 0.71235 0.65220 0.71131 0.56963 0.65923 0.66094 0.67444 0.76914 0.87759
  1150 0.46593 0.42363 0.58749 0.49999 0.63456 0.68985 0.59114 0.51776 0.63901
      Frequencies
Times      176       178       180       182       184       186       188
  -250 0.86923  0.842331  0.783648  0.865406  1.045391  0.939826 0.9823813
  -150 0.97594  1.068044  1.015111  1.283349  1.211747  1.152985 0.9706804
  -50  1.15482  1.089626  1.201241  0.851245  0.742863  0.907189 1.0469383
  50   1.55749  1.359402  0.765776  0.660262  0.441707  0.526427 0.4711713
  150  1.84308  1.093223  0.799776  0.923581  0.802545  0.668533 1.0130459
  250  1.68032  1.160217  1.099676  1.221729  1.124624  1.066293 1.2438368
  350  1.20319  0.844129  0.971957  1.047969  0.883151  0.959204 0.9589795
  450  1.10722  0.403495  0.355593  0.419907  0.404320  0.425457 0.5833389
  550  1.11567  0.403045  0.096668  0.200602  0.071950  0.102149 0.2480465
  650  0.95560  0.101346 -0.071589  0.138217  0.002664  0.145324 0.3017094
  750  0.61282  0.071221  0.210002  0.225862  0.100420 -0.016500 0.2678170
  850  0.73642  0.247475  0.076181  0.061288 -0.217543 -0.111010 0.1463693
  950  0.66080  0.189922  0.193874  0.212467  0.001635  0.035515 0.0491305
  1050 0.55063 -0.069063 -0.126949 -0.206241 -0.204852 -0.112370 0.0551827
  1150 0.15833 -0.282635 -0.420746 -0.017937 -0.155460 -0.091972 0.0015198
      Frequencies
Times       190     192     194     196     198     200     202     204     206
  -250 0.981663 1.02667 1.00673 1.04546 0.92335 0.91297 0.84393 0.86004 0.85731
  -150 1.088651 0.96740 1.00798 0.99537 0.99255 0.89426 0.88155 0.86419 0.84500
  -50  0.929685 1.00593 0.98529 0.95917 1.08409 1.19277 1.27453 1.27577 1.29770
  50   0.643806 1.12320 1.26533 1.42503 1.41647 1.61542 1.54307 1.56848 1.39795
  150  1.354606 1.69177 1.64577 1.84291 1.61372 1.65722 1.67706 1.59308 1.54920
  250  1.377996 1.64985 1.77103 1.70110 1.55161 1.46851 1.44440 1.29207 1.28539
  350  0.915391 1.26926 1.53481 1.47964 1.44481 1.46757 1.41169 1.33968 1.29137
  450  0.556310 0.92253 1.26160 1.24973 1.35708 1.48348 1.37465 1.30900 1.22629
  550  0.455386 0.75107 1.27248 1.33059 1.28897 1.30038 1.26411 1.10098 0.97725
  650  0.277794 0.67317 1.06641 1.26059 1.15466 1.23675 1.16890 1.06231 0.93117
  750  0.321542 0.71000 1.19540 1.24037 1.18354 1.24798 1.14633 0.96357 0.95896
  850  0.157378 0.43482 0.98031 1.10067 1.08845 1.19121 1.19813 1.11088 1.11584
  950  0.039994 0.42085 0.99679 1.09585 0.98928 0.97817 1.00367 0.93130 0.90198
  1050 0.048657 0.35311 0.80408 0.89611 0.83999 0.80598 0.90672 0.82521 0.82846
  1150 0.029165 0.25108 0.88583 0.96611 0.89965 0.84373 0.80660 0.68173 0.76198
      Frequencies
Times      208     210     212     214     216     218     220     222     224
  -250 0.85207 0.84457 0.82736 0.79805 0.85543 0.87501 0.89083 0.89843 0.85324
  -150 0.94900 0.92100 1.04325 0.94021 0.93387 0.90630 0.99081 0.96016 0.97574
  -50  1.19892 1.23444 1.12940 1.26173 1.21070 1.21869 1.11837 1.14141 1.17101
  50   1.57523 1.21898 1.25609 1.05757 1.35892 1.24823 1.16860 1.42785 1.86113
  150  1.59661 1.23701 1.08987 1.03410 1.07616 1.03838 1.34492 1.83776 2.07823
  250  1.28112 0.99399 0.74272 0.65102 0.67301 0.92107 1.20899 1.69800 1.97392
  350  1.07824 0.72563 0.58917 0.49292 0.59365 0.96886 1.20899 1.41896 1.56519
  450  1.00839 0.74324 0.73664 0.72852 0.83399 0.96235 1.20357 1.46539 1.28563
  550  0.97704 0.76685 0.78276 0.78433 0.99909 0.97799 1.08291 1.18685 1.22013
  650  0.96326 0.73207 0.81013 0.70372 0.89100 0.77943 0.81646 0.97597 1.07459
  750  0.95803 0.69043 0.62008 0.52968 0.55443 0.41751 0.54016 0.85842 0.69133
  850  0.94948 0.54444 0.36314 0.26175 0.27076 0.27891 0.35497 0.75027 0.68223
  950  0.70573 0.63203 0.43460 0.30293 0.30041 0.35538 0.42146 0.68656 0.68284
  1050 0.69813 0.61400 0.53292 0.40479 0.35833 0.41490 0.56429 0.77397 0.78169
  1150 0.69956 0.71919 0.64593 0.54164 0.50335 0.50701 0.55542 0.88806 0.84779
      Frequencies
Times      226     228     230     232     234     236     238     240
  -250 0.94580 0.95241 0.97611 0.95922 1.01137 0.97764 0.87137 0.77025
  -150 0.92241 0.87966 0.89583 0.91938 0.90713 0.91504 0.94846 0.91546
  -50  1.13179 1.16793 1.12806 1.12140 1.08149 1.10732 1.18017 1.31429
  50   1.70613 1.64045 1.37106 1.25727 1.37272 1.27933 1.31372 1.56002
  150  1.89562 1.99263 1.65500 1.42940 1.58775 1.42118 1.21050 1.34188
  250  1.65700 1.63433 1.23420 1.14132 1.35589 1.29329 1.16079 1.02650
  350  1.06102 0.87626 0.85812 1.00385 1.29699 1.31356 1.19744 1.18748
  450  1.02242 0.68861 0.71372 0.85762 0.94874 1.04113 1.16374 1.25778
  550  0.94580 0.84159 0.87212 0.84766 0.97164 0.95062 0.96953 0.74923
  650  0.93528 0.93201 0.76221 0.77793 0.78092 0.83579 0.75635 0.50546
  750  0.81889 0.85722 0.74120 0.82455 0.77063 0.72097 0.73023 0.52912
  850  0.77093 0.78448 0.76113 0.87316 0.87207 0.81508 0.75467 0.48575
  950  0.79491 0.79875 0.66684 0.77952 0.74165 0.67459 0.67926 0.40625
  1050 0.76391 0.59071 0.59572 0.72214 0.72108 0.58633 0.57815 0.19928
  1150 0.67092 0.51456 0.44863 0.56197 0.53176 0.55391 0.45977 0.19600

, , directions = 2, tasks = 66, files = data/PRR+2_zen_4:240:2_PN/data_907.2_2

      Frequencies
Times        4       6       8      10        12      14      16      18
  -250 0.90165 0.97394 0.94166 1.17586  1.101153 1.01837 1.03315 1.07424
  -150 0.98948 1.01103 1.10907 0.85424  0.876714 0.87956 0.85112 0.82939
  -50  1.10887 1.01504 0.94928 0.96991  1.022133 1.10207 1.11573 1.09637
  50   1.34067 1.25025 1.13658 1.28158  0.754739 0.97444 1.02088 0.86985
  150  1.60037 1.58074 1.48425 0.83076  0.576276 0.69159 0.76032 0.63808
  250  1.53054 1.65032 1.35671 0.63451  0.295173 0.36533 0.53281 0.43607
  350  1.33142 1.50503 1.26908 0.35580  0.038445 0.21857 0.28654 0.27444
  450  0.97160 0.98752 1.00254 0.20846 -0.037886 0.21858 0.28794 0.28391
  550  0.76201 0.67307 0.85247 0.31624  0.114860 0.30756 0.31806 0.37976
  650  0.72443 0.60339 0.85905 0.46810  0.246089 0.48896 0.46878 0.45982
  750  0.71688 0.61574 0.86706 0.56129  0.492763 0.54285 0.59156 0.46404
  850  0.76822 0.70496 0.87390 0.37481  0.417908 0.52780 0.59467 0.53987
  950  0.80332 0.69993 0.86866 0.67470  0.383298 0.51619 0.56376 0.56418
  1050 0.81887 0.74471 0.84287 0.28817  0.173332 0.38977 0.35900 0.43088
  1150 0.78227 0.69206 0.86718 0.24908  0.182986 0.33923 0.26092 0.31999
      Frequencies
Times       20      22      24      26      28      30      32      34       36
  -250 1.13642 1.24852 1.43248 1.45538 1.48543 1.15607 1.28272 1.19295 1.221162
  -150 0.85423 0.94403 0.88511 0.99019 1.00444 1.23593 0.98338 1.11935 1.051594
  -50  1.00935 0.80745 0.68241 0.55443 0.51013 0.60801 0.73391 0.68770 0.727244
  50   0.98042 0.67124 0.47676 0.34048 0.52816 0.25172 0.44408 0.55435 0.478277
  150  0.71762 0.66520 0.44642 0.22703 0.35058 0.20157 0.24343 0.42532 0.390456
  250  0.52973 0.48729 0.44960 0.39382 0.46907 0.28720 0.29259 0.49426 0.359087
  350  0.42700 0.51186 0.62943 0.62396 0.56488 0.47553 0.35895 0.61755 0.545108
  450  0.46405 0.61172 0.68632 0.53110 0.37167 0.32065 0.35283 0.47400 0.238098
  550  0.44152 0.48755 0.55078 0.36809 0.39756 0.32065 0.44669 0.71786 0.715797
  650  0.50426 0.55687 0.57420 0.26191 0.28925 0.22544 0.43861 0.65628 0.666593
  750  0.58261 0.52972 0.58148 0.25901 0.36193 0.20975 0.30268 0.62458 0.524378
  850  0.51383 0.67072 0.71154 0.35381 0.53882 0.29286 0.27282 0.42536 0.427639
  950  0.53225 0.77336 0.79248 0.54195 0.60132 0.38948 0.32197 0.28326 0.088295
  1050 0.51543 0.59909 0.83214 0.57102 0.45617 0.28709 0.37137 0.47558 0.219480
  1150 0.51957 0.59633 0.92687 0.75260 0.74359 0.34456 0.38752 0.58461 0.251631
      Frequencies
Times       38      40      42      44      46      48      50      52
  -250 1.03708 1.16953 1.00652 0.95194 0.90241 1.09572 0.99852 0.95055
  -150 1.08173 0.98776 1.05582 1.02735 1.06496 1.02504 1.06652 1.18042
  -50  0.88119 0.84270 0.93766 1.02071 1.03263 0.87924 0.93496 0.86903
  50   0.68381 0.88331 0.95194 1.26390 1.15887 1.26302 1.36033 1.18436
  150  0.27863 0.93297 1.19870 1.39723 1.46283 1.87544 1.51198 1.52732
  250  0.69751 1.10844 1.41421 1.62410 1.60817 1.64681 1.59154 1.39324
  350  0.94096 1.31041 1.46846 1.49009 1.53449 1.40721 1.58143 1.25311
  450  0.74831 0.96419 1.11669 1.25591 1.02087 1.01555 1.03461 1.08123
  550  0.96053 1.30384 1.03602 0.82988 0.65575 1.15387 1.00674 0.61265
  650  0.91055 0.85725 0.85833 0.96913 0.73421 0.95322 1.05507 0.75170
  750  0.52199 0.90529 0.91468 1.06096 1.15049 1.05623 1.42707 1.25906
  850  0.54958 0.64233 1.20941 1.28551 1.20595 1.25450 1.36878 1.06475
  950  0.14985 0.75246 1.13215 1.13341 1.19020 1.36869 1.10265 1.00943
  1050 0.20871 0.54067 0.68175 0.96649 0.85404 1.06479 1.18270 0.87227
  1150 0.57688 0.80594 0.81619 1.03259 1.11163 1.10899 1.35937 1.25261
      Frequencies
Times         54      56      58      60      62      64      66      68
  -250 0.7011018 0.81678 0.77794 0.72051 0.75351 0.70894 0.87755 0.64962
  -150 0.9317971 1.06516 1.06431 0.97772 0.98094 1.00374 0.89109 0.91483
  -50  1.3671011 1.11806 1.15775 1.30177 1.26555 1.28732 1.23136 1.43555
  50   1.4378790 1.35313 1.35573 1.39381 1.38191 1.40288 1.57518 1.40115
  150  0.9814023 1.42686 1.38515 1.43127 1.34878 1.37006 1.89155 1.76414
  250  0.9300984 1.27295 1.26047 1.38069 1.14979 1.19459 1.68052 1.54863
  350  1.0209974 0.84118 0.89020 0.70492 0.75603 0.88715 0.94015 1.51658
  450  0.5019531 0.65869 0.75571 0.74290 0.87758 0.85892 0.64165 1.59022
  550  0.0046275 0.60012 0.44737 0.31097 0.55905 0.65103 0.29440 1.10760
  650  0.5211036 0.72990 0.67107 0.73266 0.56869 0.67642 0.88049 0.84034
  750  1.0057499 1.05407 1.08296 0.77771 0.87937 0.96371 0.73658 0.61633
  850  1.0606330 0.89407 0.97475 0.98671 1.04556 1.07125 0.98224 0.68017
  950  1.1444744 0.92672 1.03190 1.03325 0.90014 0.96814 1.14820 0.67267
  1050 0.9142644 0.65740 0.80705 0.61367 0.60805 0.66566 0.92573 0.79860
  1150 0.3935215 0.43980 0.47829 0.49520 0.55976 0.47244 0.95923 1.29627
      Frequencies
Times       70      72      74      76      78      80      82      84      86
  -250 0.85835 0.85282 0.75776 0.83084 0.62526 0.70731 0.76233 0.85328 0.79239
  -150 1.08069 1.01780 0.99471 0.98943 1.04173 0.99416 0.96378 1.01397 0.96457
  -50  1.06096 1.12938 1.24753 1.17972 1.33301 1.29853 1.27389 1.13275 1.24304
  50   1.26839 1.27159 1.50266 1.38739 1.27215 1.34506 1.52517 1.46950 1.69039
  150  1.47280 1.55849 1.92539 1.48102 1.52227 1.37664 1.44358 1.31785 1.38826
  250  1.44357 1.52337 1.77651 1.55386 1.50490 1.25686 1.63054 1.86396 1.78783
  350  1.79760 1.57616 1.68598 1.62439 1.54446 1.07095 1.26847 1.35196 1.29974
  450  1.46080 1.56910 1.70416 1.52811 1.58176 1.12669 1.11876 1.22850 1.27872
  550  1.52046 1.43116 1.60589 1.53594 1.65565 1.15488 1.40882 1.33782 1.31866
  650  1.18086 1.45007 1.45742 1.32221 1.26684 1.08921 1.26796 1.10924 1.14013
  750  0.95208 1.06837 1.27715 1.21049 1.41253 1.35080 1.49004 1.72825 1.42692
  850  0.90723 0.97065 1.04809 0.99511 1.10307 0.95602 0.98778 1.26081 1.18155
  950  1.07199 1.11664 1.24532 1.15750 1.22319 1.08060 1.02181 1.26796 1.16250
  1050 1.20800 1.29570 1.46018 1.27076 1.24787 1.17565 1.12762 0.99679 1.28474
  1150 1.18034 1.30511 1.32656 1.14912 1.01238 1.12080 1.08861 1.05943 1.28163
      Frequencies
Times       88      90      92      94      96      98     100     102     104
  -250 0.83119 0.87047 0.88660 0.86936 0.89700 0.87777 0.73981 0.71397 0.78583
  -150 1.01242 1.00119 0.98255 0.98565 0.99552 1.06075 0.96782 1.00070 1.00973
  -50  1.15639 1.12834 1.13085 1.14499 1.10748 1.06148 1.29237 1.28533 1.20444
  50   1.44955 1.31405 1.33864 1.33306 1.12298 1.08751 1.32226 1.45047 1.50437
  150  1.39406 1.38405 1.46313 1.39769 1.35336 1.27650 1.45632 1.47794 1.54132
  250  1.57917 1.46571 1.48301 1.32974 1.38373 1.42487 1.41067 1.36329 1.51312
  350  1.40540 1.37017 1.37576 1.34150 1.35751 1.37147 1.32043 1.23848 1.25028
  450  1.28596 1.26200 1.22540 1.26619 1.23537 1.19312 1.23452 1.16568 1.19587
  550  1.23875 1.16609 1.13726 1.08932 1.08556 1.11044 1.12013 1.12963 1.16518
  650  1.06157 1.08643 1.12853 1.07853 1.09694 1.04862 1.06934 1.03067 1.04187
  750  1.17772 1.11722 1.23391 1.02208 1.07498 1.00195 0.89995 0.77444 0.92410
  850  1.04172 1.06851 1.10933 1.03525 0.99845 1.02557 0.81439 0.87023 0.98861
  950  1.10149 1.08521 1.13223 1.07901 0.96959 0.96295 0.75806 0.76750 0.93597
  1050 1.28218 1.11840 1.10079 1.05203 1.00148 0.92401 0.85897 0.82511 0.94032
  1150 1.34487 1.17635 1.07980 1.05058 1.01105 0.91705 0.86101 0.81267 0.94654
      Frequencies
Times      106     108     110     112     114     116     118     120     122
  -250 0.77873 0.81064 0.91368 0.95264 0.91896 1.02048 1.00282 0.93683 0.84664
  -150 0.99569 0.94261 0.92511 0.89597 1.00798 0.99753 0.96371 0.96104 0.96215
  -50  1.22558 1.24675 1.16121 1.15139 1.07306 0.98199 1.03346 1.10213 1.19121
  50   1.44882 1.60634 1.79733 1.57997 1.24130 1.15691 1.26340 1.40732 1.60482
  150  1.53001 1.65709 1.84416 1.86431 1.51623 1.32462 1.49661 1.50202 1.79342
  250  1.44956 1.52992 1.78296 1.85216 1.74860 1.44361 1.43308 1.52395 1.77073
  350  1.23861 1.27247 1.42463 1.61523 1.47774 1.32250 1.23080 1.28204 1.35408
  450  1.10489 1.13686 1.22199 1.30429 1.20417 1.13045 1.14705 0.99277 1.06246
  550  1.05627 1.07633 1.25299 1.30353 1.17737 1.15193 1.10235 1.03237 0.96938
  650  1.03017 0.96276 1.08550 1.18583 1.03559 1.11486 1.06739 0.99061 0.91534
  750  0.89365 0.92169 1.10006 1.16627 1.02212 0.99747 0.95363 0.87277 0.82604
  850  0.94958 0.99559 1.25458 1.19039 1.11400 1.07515 1.01532 0.87325 0.76862
  950  0.90966 0.88086 1.21006 1.22869 1.03783 1.04806 0.97160 0.76966 0.62541
  1050 0.91417 0.94353 1.19527 1.19938 1.02342 0.99821 0.93382 0.74557 0.68695
  1150 0.90031 0.91099 1.05041 1.03083 0.86946 0.88284 0.77698 0.70272 0.64372
      Frequencies
Times      124     126     128     130     132     134     136     138     140
  -250 0.86526 0.83893 0.78002 0.78751 0.75467 0.62576 0.60371 0.68764 0.74120
  -150 0.90587 0.95479 0.98003 0.99407 1.01172 0.99698 0.99934 1.05193 1.07264
  -50  1.22887 1.20628 1.23995 1.21843 1.23361 1.37726 1.39696 1.26043 1.18616
  50   1.57019 1.65006 1.60598 1.50559 1.33350 1.43738 1.31711 1.44293 1.45532
  150  1.85526 1.86182 1.79759 1.85359 1.63439 1.64272 1.67667 1.80546 1.67680
  250  1.79656 1.75967 1.67098 1.80180 1.72213 1.52239 1.44929 1.52730 1.68360
  350  1.37890 1.44513 1.52083 1.70339 1.60393 1.36959 1.41522 1.39575 1.38079
  450  1.12060 1.01720 1.13126 1.32279 1.12931 0.92663 1.09581 1.08205 1.09269
  550  0.97069 0.84828 0.86352 0.93575 0.87066 0.71362 0.65382 0.67622 0.81473
  650  0.89423 0.87033 0.82948 0.89489 0.77183 0.70486 0.63122 0.69070 0.87300
  750  0.74098 0.78572 0.73039 0.77840 0.68683 0.68154 0.56542 0.74470 0.83200
  850  0.72201 0.72888 0.63124 0.69190 0.66799 0.62713 0.61249 0.75741 0.83968
  950  0.67506 0.69094 0.59224 0.66015 0.62918 0.52451 0.52678 0.74600 0.73128
  1050 0.72218 0.67592 0.63770 0.66457 0.55952 0.48181 0.44611 0.59644 0.62344
  1150 0.71846 0.71996 0.66523 0.70221 0.60631 0.37457 0.32165 0.47443 0.59927
      Frequencies
Times      142     144     146     148     150     152     154     156     158
  -250 0.84690 0.93006 0.93560 0.88875 0.97649 0.95589 0.91440 0.93345 0.83081
  -150 1.05444 1.02732 0.99036 0.97654 0.95306 0.93082 0.92361 0.97491 1.04532
  -50  1.09865 1.04262 1.07404 1.13471 1.07046 1.11329 1.16199 1.09163 1.12386
  50   1.32767 1.36871 1.31959 1.27598 1.11041 1.20748 1.23720 1.29787 1.49644
  150  1.48850 1.51560 1.70379 1.57905 1.29510 1.34884 1.41525 1.34541 1.71684
  250  1.57253 1.57556 1.63391 1.40547 1.33050 1.21900 1.03917 1.09929 1.26155
  350  1.32409 1.56982 1.49191 1.17930 1.07163 1.04183 0.70110 0.60812 0.87082
  450  1.13141 1.31631 1.30326 1.14047 0.96972 0.99154 0.61942 0.42749 0.60035
  550  0.89550 1.07752 1.20457 1.07009 1.02399 1.02968 0.84683 0.71691 0.86665
  650  0.93595 1.03229 1.11491 1.08650 1.01709 1.07904 1.00588 0.93108 0.94617
  750  0.80896 0.94116 1.06653 0.94899 1.06876 1.08526 1.21840 1.18855 1.23480
  850  0.85549 0.84495 0.89736 0.82375 0.85375 0.91790 0.88463 1.00687 1.06962
  950  0.88234 0.93494 0.89797 0.81173 0.84334 0.84333 0.72832 0.68945 0.69410
  1050 0.79643 0.84122 0.90375 0.90779 0.80000 0.80627 0.58083 0.43436 0.45898
  1150 0.74049 0.90415 0.95142 0.90628 0.82629 0.71660 0.48975 0.38841 0.47542
      Frequencies
Times      160     162     164     166     168     170     172     174     176
  -250 0.80776 0.69931 0.65479 0.69657 0.71711 0.64895 0.70004 0.77662 0.81409
  -150 0.98815 0.98158 0.98077 0.97451 0.98482 1.02111 0.95089 0.95399 0.97223
  -50  1.20409 1.31911 1.36443 1.32892 1.29807 1.32995 1.34907 1.26939 1.21368
  50   1.68829 1.67658 1.55755 1.49276 1.32797 1.42201 1.47198 1.58354 1.47125
  150  1.68030 1.77656 1.67034 1.69032 1.30817 1.42981 1.52347 1.65912 1.55493
  250  1.20332 1.41793 1.45907 1.32933 1.23233 1.21839 1.33341 1.62914 1.51962
  350  1.03762 1.13383 1.14248 1.19262 1.14263 1.15702 1.42552 1.71876 1.58142
  450  0.64130 0.73004 0.81693 0.92373 0.94205 0.83819 0.96894 1.28594 1.18643
  550  0.92166 0.80181 0.87311 0.77819 0.88146 0.78826 0.89382 0.98772 1.23978
  650  0.97268 1.08385 1.05661 0.89762 0.92680 0.84112 0.91134 0.87374 1.07242
  750  1.23501 1.18887 1.05768 0.95704 0.93334 0.87692 0.87205 0.96898 1.18758
  850  1.20358 1.12948 1.02649 0.81437 0.96106 0.82796 0.85320 0.80191 1.07472
  950  0.76189 0.94879 0.92224 0.66327 0.84265 0.77730 0.63659 0.70635 0.99219
  1050 0.55935 0.96232 0.81565 0.73049 0.78840 0.79119 0.62412 0.72290 0.76303
  1150 0.62300 0.89674 0.81949 0.76667 0.83889 0.81700 0.58642 0.74570 0.65747
      Frequencies
Times      178     180     182     184     186     188     190     192     194
  -250 1.11106 1.16230 1.13370 1.09044 0.92770 0.83403 0.89936 0.78536 0.85070
  -150 0.93660 0.88725 1.02845 0.96387 0.99093 0.91070 0.90630 0.80653 0.92654
  -50  0.95234 0.95045 0.83785 0.94569 1.08137 1.25527 1.19434 1.40812 1.22275
  50   1.34172 1.47833 1.40621 1.12714 1.20851 1.17740 1.47589 1.36663 1.38344
  150  1.30665 1.53020 1.42840 1.15218 1.19423 1.26737 1.36847 1.44791 1.47358
  250  1.57687 1.96654 1.57384 1.31373 1.43697 1.51108 1.38969 1.19855 1.25787
  350  1.46941 1.38766 1.38516 1.30310 1.36864 1.68417 1.67644 1.24766 1.27217
  450  1.27922 1.22115 1.07629 1.00675 1.32002 1.41101 1.50101 1.14775 1.16929
  550  1.07734 0.93084 0.88186 0.84073 1.09972 1.39568 1.49928 1.28831 1.26471
  650  0.86241 1.08645 0.97181 1.13846 1.25781 1.39165 1.34075 1.26926 1.06890
  750  1.21987 1.17276 1.04031 1.09798 1.20885 1.02327 1.18178 1.11431 0.93867
  850  1.07014 0.92909 0.93927 1.06506 1.04601 0.88608 1.08215 1.03556 0.90385
  950  0.92806 0.85586 0.75097 0.70833 0.62173 0.71057 0.75166 0.78493 0.71923
  1050 0.56071 0.57645 0.71959 0.73783 0.71148 0.95468 0.73390 0.68290 0.76523
  1150 0.39076 0.64619 0.78618 0.64008 0.72950 0.79853 0.63904 0.55166 0.72731
      Frequencies
Times      196     198     200     202     204     206     208     210     212
  -250 0.95565 0.91518 0.88261 0.91675 0.97199 0.90866 0.90307 0.92701 0.98530
  -150 0.86272 0.98247 1.01393 0.97666 0.98029 1.02755 1.00665 0.94075 1.04206
  -50  1.18164 1.10235 1.10345 1.10659 1.04772 1.06378 1.09028 1.13225 0.97263
  50   1.38530 1.51319 1.79062 1.58147 1.58520 1.56538 1.80345 1.64534 1.52756
  150  1.75672 1.74804 1.78625 1.72731 1.76607 1.67372 2.00634 1.77372 1.86001
  250  1.77060 1.71834 1.88950 1.94696 1.92073 1.72296 1.86142 1.68570 1.86609
  350  1.68823 1.58947 1.58943 1.63934 1.48966 1.21082 1.38914 1.35251 1.52047
  450  1.31409 1.38187 1.39323 1.40379 1.36088 1.08207 1.14587 1.20309 1.38921
  550  1.38560 1.22767 1.16896 1.28601 1.34234 0.99132 1.17960 1.21726 1.46421
  650  1.27638 1.16910 1.01456 1.14421 1.23018 0.98218 1.32214 1.34178 1.42266
  750  0.98039 0.96613 0.91505 0.97058 1.03366 1.02263 1.19053 1.13482 1.20727
  850  0.75379 0.91518 0.81805 0.83428 0.93013 0.94243 1.02376 1.16488 1.25491
  950  0.85457 0.92145 0.77313 0.81113 0.82403 0.65224 0.75768 0.96179 1.09122
  1050 0.87991 0.91246 0.82148 0.94309 0.84672 0.68847 0.82277 1.11121 1.16977
  1150 0.96922 1.00944 0.99927 1.15521 1.12281 0.93610 0.94774 1.07857 1.26505
      Frequencies
Times     214     216     218     220     222     224     226     228     230
  -250 0.8912 0.90560 0.92440 0.86981 0.90781 0.89408 0.94853 1.04714 0.88110
  -150 1.0267 1.06248 1.02650 1.12395 1.07573 1.07115 1.09884 0.98867 0.99102
  -50  1.0821 1.03192 1.04910 1.00624 1.01646 1.03477 0.95263 0.96419 1.12788
  50   1.4071 1.27318 1.17423 1.05697 1.13894 1.07358 1.17721 1.31637 1.41937
  150  1.6644 1.65034 1.59133 1.47560 1.38341 1.34708 1.37431 1.46459 1.46894
  250  1.8234 1.70780 1.69473 1.68197 1.51576 1.60906 1.63224 1.78210 1.47217
  350  1.5254 1.63757 1.62609 1.64503 1.43329 1.56843 1.31992 1.40476 1.20169
  450  1.4253 1.35618 1.35975 1.17862 1.13746 1.16879 1.21815 1.16340 1.14943
  550  1.4080 1.44922 1.35888 1.41453 1.34884 1.13725 1.11522 1.07501 1.01904
  650  1.5883 1.53268 1.42623 1.62188 1.46193 1.22519 1.18599 1.28170 1.17906
  750  1.3810 1.36895 1.29588 1.43719 1.45847 1.16030 0.96374 0.89484 1.02766
  850  1.2141 1.02600 0.97828 0.96930 1.03375 0.89650 0.86607 1.00227 1.01365
  950  1.0320 0.98449 0.93352 0.88754 0.82385 0.74308 0.68300 0.90572 0.88919
  1050 1.2313 1.01961 0.98349 0.83977 0.73841 0.80251 0.90584 1.06074 1.10956
  1150 1.4271 1.49847 1.64347 1.69330 1.37797 1.24884 1.05732 1.01110 1.02766
      Frequencies
Times      232     234     236     238     240
  -250 0.86028 0.84184 0.80097 0.78921 0.68440
  -150 1.00531 0.93393 0.97208 0.99607 1.09834
  -50  1.13441 1.22422 1.22695 1.21472 1.21726
  50   1.16270 1.10829 1.35258 1.28423 1.42752
  150  1.30057 1.25741 1.33457 1.38913 1.33553
  250  1.23243 1.05547 1.00180 1.05126 0.96102
  350  1.09975 0.89841 0.91174 0.94804 0.76456
  450  1.08461 0.76378 0.61545 0.71212 0.47940
  550  0.97304 0.79557 0.78656 0.81913 0.71200
  650  1.10333 0.92131 0.94641 0.85957 0.67783
  750  0.89454 0.89139 0.90409 0.95942 0.83158
  850  0.98778 1.03490 0.98379 0.87726 0.77770
  950  0.98778 0.92131 0.79827 0.79469 0.64366
  1050 1.09496 0.98816 0.80998 0.73234 0.48072
  1150 1.09775 0.88298 0.70911 0.71928 0.58190

, , directions = 1, tasks = 62, files = data/PRR+2_zen_4:240:2_PN/data_926.2_2

      Frequencies
Times        4       6       8      10      12      14      16      18      20
  -250 0.88623 0.92933 0.83731 1.02881 1.07150 1.06736 1.05336 1.06258 1.06183
  -150 0.97218 0.97036 1.09979 0.96560 0.95480 0.98416 0.99535 1.01727 0.99446
  -50  1.14158 1.10031 1.06290 1.00559 0.97369 0.94848 0.95130 0.92016 0.94371
  50   1.44918 1.46147 0.97215 0.99811 0.91311 0.90615 0.94473 0.94824 0.91138
  150  1.71182 1.71426 0.73414 0.87910 0.89108 0.91373 0.91555 0.92733 0.91372
  250  1.67585 1.73095 0.57267 0.89411 0.88889 0.91459 0.91982 0.94967 0.91118
  350  1.46385 1.39560 1.47461 1.00613 0.91553 0.93797 0.92447 0.93641 0.91287
  450  1.17951 1.06286 1.28757 0.96007 0.92408 0.92771 0.90499 0.90389 0.87948
  550  1.02609 0.94521 0.67230 0.97892 0.93024 0.93904 0.91896 0.93232 0.89167
  650  0.96045 0.93291 0.63275 0.89044 0.89834 0.91628 0.90089 0.93234 0.90486
  750  0.89288 0.82527 0.54136 0.92568 0.92995 0.95666 0.95317 0.96821 0.96020
  850  0.84796 0.79182 0.60804 0.91023 0.96804 0.96316 0.91820 0.98438 0.97604
  950  0.82608 0.76461 0.64715 0.94204 0.92380 0.97022 0.90925 0.97767 1.00493
  1050 0.82195 0.75852 0.72250 0.93865 0.93841 0.95480 0.88864 0.93188 0.94966
  1150 0.82300 0.76207 0.67374 0.92530 0.93583 0.94265 0.90646 0.92547 0.90770
      Frequencies
Times       22      24      26      28      30      32      34      36      38
  -250 1.06159 1.08985 1.08817 1.23255 1.11094 1.11740 1.11898 0.84988 0.95387
  -150 1.01351 1.02359 1.04953 0.99820 0.98803 0.98408 1.02146 0.89507 1.00926
  -50  0.92490 0.88656 0.86230 0.76925 0.90103 0.89852 0.85956 1.25505 1.03687
  50   0.93082 0.89057 0.82164 0.57980 0.80885 0.86584 0.83116 0.97494 0.99578
  150  0.92610 0.84517 0.81717 0.61729 0.75887 0.77607 0.78012 0.60183 0.81846
  250  0.90693 0.85169 0.83580 0.65161 0.83699 0.93657 0.87206 0.86898 0.98641
  350  0.90023 0.83334 0.81707 0.65625 0.86006 1.01930 0.98811 0.97826 0.97958
  450  0.90035 0.85224 0.84250 0.70752 0.92673 1.06427 1.01911 0.95035 1.01766
  550  0.87841 0.83001 0.79810 0.59903 0.85163 0.99675 0.92840 0.85024 0.90569
  650  0.91013 0.86632 0.84718 0.58632 0.84573 0.83459 0.96159 0.91991 0.98915
  750  0.96339 0.90047 0.91221 0.67229 1.00986 1.29218 1.41225 1.44955 1.42924
  850  0.98942 0.98454 0.95714 0.89592 1.01930 1.19866 1.38332 1.52960 1.53943
  950  1.02644 1.03926 0.99897 1.10063 1.12611 1.64518 1.55983 2.10825 1.90007
  1050 0.95540 0.96163 0.97869 1.16153 1.17747 1.44041 1.64159 1.89164 1.66572
  1150 0.94393 0.91428 0.97284 1.04522 1.08043 1.41557 1.52729 1.54842 1.50741
      Frequencies
Times       40      42      44      46      48      50      52      54      56
  -250 0.92040 1.00014 0.94861 0.99147 1.10231 1.09454 0.91375 1.31920 0.86602
  -150 0.96749 0.90971 0.98756 1.17794 0.99039 0.95405 0.92845 1.04177 0.89043
  -50  1.11210 1.09015 1.06383 0.83059 0.90730 0.95141 1.15780 0.63904 1.24355
  50   1.05680 0.89890 0.92071 1.05485 1.05751 1.01400 1.14936 0.80006 0.91983
  150  0.94575 0.89014 1.07133 1.03768 1.00930 1.02461 0.86016 0.94963 0.53086
  250  1.09543 0.96504 1.07926 1.05539 1.19328 1.12955 1.26570 0.76400 0.43752
  350  1.07186 0.83300 1.01092 0.95989 1.19773 1.22264 1.10960 0.30428 0.10125
  450  1.12555 0.91906 0.78763 0.89655 1.01539 1.22800 1.16191 0.55620 0.17120
  550  0.95085 0.89763 0.56744 0.60696 0.90369 0.87709 1.09839 0.70075 0.19776
  650  1.10715 0.92302 0.79035 0.68934 0.82777 0.85328 0.87934 0.62403 0.22206
  750  1.39777 1.42652 1.12227 0.83841 1.05165 0.96456 0.85920 0.92865 0.30975
  850  1.68454 1.70024 1.26024 1.17921 1.08078 1.08541 0.94294 0.62648 0.63341
  950  1.77008 1.84879 1.56818 1.73841 1.31823 1.47341 1.25535 0.44581 0.57068
  1050 1.70241 1.60288 1.45349 1.63732 1.43116 1.26131 1.30497 0.93732 0.35735
  1150 1.49514 1.27386 1.01155 1.31219 1.48768 1.58865 1.35413 0.87608 0.26772
      Frequencies
Times         58       60        62        64      66      68      70      72
  -250  0.977028  0.84103  0.799649  0.891477 0.87035 0.86486 0.94167 0.94490
  -150  0.839648  0.82971  0.955413  1.030784 0.92459 1.01904 1.07729 1.29257
  -50   1.183325  1.32926  1.244938  1.077739 1.20506 1.11610 0.98104 0.76254
  50    0.895047  0.94287  0.948803  0.816146 1.33201 1.08098 0.83651 0.66527
  150   0.585198  0.58110  0.575298  0.447276 0.65274 0.90542 0.93941 0.94649
  250   0.477610  0.48013  0.326289  0.247199 0.70245 1.19074 1.08397 0.83751
  350  -0.052294 -0.12869 -0.098215 -0.153720 0.67294 0.87749 1.16016 1.06150
  450   0.139821  0.12234  0.109917 -0.025384 1.35957 0.95793 1.02792 0.96813
  550   0.180192  0.12241  0.010758 -0.044436 0.70820 0.82383 1.06895 0.87168
  650   0.164787  0.10927  0.049086  0.186268 0.67134 1.18294 0.91673 1.28204
  750   0.412961  0.46455  0.372570  0.501499 0.78029 1.07074 0.99873 1.04425
  850   0.648607  0.51830  0.633619  0.609428 1.12705 0.76348 0.75942 0.56043
  950   0.467378  0.45302  0.473544  0.473142 1.14641 0.61112 0.59914 0.29978
  1050  0.331476  0.39893  0.239714  0.250268 0.97033 0.77370 0.61795 0.35960
  1150  0.238718 -0.03080  0.140365  0.202465 1.20672 0.80690 0.66366 0.43011
      Frequencies
Times       74      76      78      80      82      84      86      88      90
  -250 0.84783 0.94370 1.03469 1.01276 0.99014 0.88330 0.95405 0.86602 0.97810
  -150 1.17541 0.98804 0.99130 0.86730 1.01685 0.93714 1.02109 1.03079 0.98392
  -50  0.97676 1.06826 0.97401 1.11994 0.99302 1.17956 1.02486 1.10319 1.03799
  50   1.09293 0.94053 0.91284 0.90163 0.94613 0.83129 0.96111 1.07978 0.84948
  150  1.15709 1.01286 1.17289 1.28038 1.29045 1.00385 1.19570 1.06285 0.76992
  250  1.37538 1.13676 1.25040 1.09960 1.16397 0.99454 1.23491 1.02057 0.94768
  350  1.70809 1.42439 1.17082 0.95649 0.93414 0.95524 1.11217 1.20300 0.96312
  450  1.32779 1.16591 0.90251 0.72720 0.76383 0.97596 1.46249 1.71866 1.59543
  550  1.17402 1.25672 0.94930 0.91338 0.72944 0.74450 1.07733 1.27003 1.41040
  650  1.22071 1.18006 1.02501 0.97045 0.63021 0.67237 0.82349 1.32748 1.33563
  750  0.97430 0.92004 0.97425 0.72630 0.66397 0.46924 0.35035 0.56776 0.64690
  850  1.00156 0.90601 0.86846 0.65741 0.57172 0.35457 0.31870 0.41604 0.57273
  950  0.67938 0.87593 0.87408 0.69022 0.65256 0.51763 0.44926 0.50590 0.58024
  1050 0.69664 0.78238 0.80072 0.67351 0.64213 0.53015 0.36658 0.44638 0.68506
  1150 0.80958 0.95777 0.83407 0.70066 0.68269 0.57353 0.46234 0.60517 0.62812
      Frequencies
Times       92      94      96      98     100     102     104     106     108
  -250 0.87955 0.94381 0.99441 0.92050 0.81317 0.68146 0.69085 0.71556 0.87683
  -150 0.96012 1.07407 0.99986 0.93225 0.95953 1.03307 1.01739 0.93820 0.82849
  -50  1.16032 0.98213 1.00574 1.14726 1.22731 1.28548 1.29176 1.34625 1.29468
  50   1.03753 1.13088 1.16795 1.20920 1.33292 1.47245 1.64309 1.63591 1.58136
  150  0.97421 1.20835 1.23044 1.39869 1.42252 1.66533 1.90066 2.12690 1.87917
  250  1.12768 1.24745 1.42008 1.57452 1.59480 1.48203 1.61465 1.86142 1.66228
  350  1.35798 1.28109 1.31084 1.41915 1.39445 1.39604 1.56120 1.64654 1.39797
  450  1.77142 1.80639 1.66567 1.62877 1.67500 1.64943 1.53125 1.46860 1.22190
  550  1.57635 1.60476 1.59639 1.43613 1.28191 1.36699 1.30931 0.98458 0.95461
  650  1.39613 1.47002 1.59916 1.44394 1.27522 1.25230 1.14285 1.01013 0.92256
  750  1.01098 1.29145 1.55194 1.57773 1.37952 1.30201 1.16260 0.97345 0.97252
  850  0.94771 1.61343 1.66386 1.55895 1.43342 1.10017 0.73724 0.70150 0.85911
  950  1.02516 1.50017 1.48369 1.48324 1.41845 1.24076 1.02319 0.84282 0.96325
  1050 1.00393 1.44676 1.58571 1.47323 1.41157 1.00092 1.02104 0.85327 0.99799
  1150 0.78087 1.12288 1.37869 1.43956 1.32767 1.27744 1.33520 1.17297 1.17411
      Frequencies
Times      110     112     114     116     118     120     122     124     126
  -250 0.80042 0.89342 0.80305 0.81749 0.83906 0.84241 0.82004 0.79756 0.79903
  -150 0.91770 0.90302 0.93876 0.93929 0.94126 1.04317 0.98279 1.04396 0.98737
  -50  1.28188 1.20356 1.25820 1.24322 1.21968 1.11442 1.19717 1.15848 1.21359
  50   1.51253 1.49048 1.28984 1.33533 1.32028 1.45040 1.34228 1.23475 1.18549
  150  1.88579 1.68559 1.85758 1.56548 1.52846 1.47641 1.47970 1.34443 1.29563
  250  1.60283 1.49781 1.53875 1.48118 1.30383 1.25891 1.33687 1.25629 1.29310
  350  1.46751 1.51845 1.42850 1.40484 1.22013 1.17724 1.13821 1.06967 1.45122
  450  1.19463 1.35957 1.26627 1.10706 1.15751 1.14577 1.05271 1.08942 1.38776
  550  0.90229 1.16049 1.11330 1.07180 1.19256 1.22835 1.00910 0.96556 1.19274
  650  0.90208 1.18297 1.07965 1.01187 1.03812 1.13243 1.03855 1.00559 0.95968
  750  0.98747 1.03711 1.02516 0.87435 0.94350 1.03438 1.06131 1.01937 1.03079
  850  0.86460 1.04888 1.14639 1.07863 1.25851 1.32173 1.32834 1.19055 1.15242
  950  0.98299 1.10150 1.01736 1.05150 1.05108 1.30694 1.45310 1.25145 1.14500
  1050 0.99386 1.19889 1.02745 1.12226 1.04156 1.30972 1.18828 1.09658 1.07633
  1150 1.13288 1.16612 0.94806 1.08295 0.99350 0.97302 0.97326 0.93587 0.87023
      Frequencies
Times      128     130     132     134     136     138     140     142     144
  -250 0.76478 0.83422 0.86590 0.84590 0.88720 0.86157 1.02823 0.96136 1.02336
  -150 1.00126 0.95341 0.93814 0.86843 0.87836 0.85021 0.78678 0.96720 1.08315
  -50  1.23396 1.21237 1.19596 1.28567 1.23445 1.28822 1.18499 1.07144 0.89349
  50   1.30713 1.42716 1.46913 1.61503 1.40164 1.40314 1.41415 1.11272 1.04214
  150  1.51982 1.40601 1.69587 1.75484 1.67113 1.58662 1.78544 1.16056 0.99453
  250  1.32899 1.31264 1.49730 1.76374 1.51177 1.45852 1.41502 1.02797 0.86520
  350  1.29001 1.59177 1.66873 1.78127 1.63775 1.74087 1.42583 1.14124 0.90464
  450  1.66090 1.48987 1.62133 1.67795 1.58463 1.61082 1.31543 0.98715 0.86575
  550  1.56016 1.42306 1.45321 1.63190 1.51777 1.07274 1.16442 1.00501 1.00144
  650  1.21620 1.11313 1.16897 1.30666 1.30561 1.02281 1.10029 0.87808 0.87102
  750  1.05557 1.06052 1.13310 1.13684 1.17542 1.20844 1.05951 0.77848 0.73117
  850  0.98125 0.84079 0.96682 1.03451 1.07376 1.07415 0.99800 0.55668 0.60813
  950  0.96914 0.88165 0.85605 0.91586 0.95474 0.97032 0.88760 0.62102 0.61410
  1050 0.97202 0.92736 0.83600 0.84057 0.88953 0.83381 0.85858 0.78212 0.69911
  1150 0.87398 0.88478 0.78584 0.74527 0.86924 0.81641 0.90877 0.92619 0.95430
      Frequencies
Times      146     148     150     152     154     156     158     160     162
  -250 1.09196 1.10638 1.06643 1.00806 0.95030 0.98610 0.98558 1.00862 1.00363
  -150 1.06463 1.02523 1.04115 1.02886 1.00392 0.92707 0.82192 0.84385 0.97117
  -50  0.84341 0.86839 0.89242 0.96308 1.04578 1.08683 1.19250 1.14753 1.02520
  50   1.13317 1.28139 1.50123 1.65062 1.55609 1.41861 1.39709 1.25029 1.19658
  150  1.13285 1.59462 1.77375 1.94031 1.96551 1.89131 1.62414 1.40545 1.38728
  250  0.99446 1.63945 1.82327 1.86728 1.88607 1.60557 1.31171 1.22069 1.23408
  350  0.73852 0.97423 1.31411 1.21650 1.33390 1.04925 1.12190 0.99748 1.20570
  450  0.76910 0.87241 0.98442 1.06666 1.08741 1.03463 1.09030 1.07880 1.13512
  550  0.94286 1.00939 1.19787 1.26421 1.29625 1.26848 1.18423 1.18794 1.10184
  650  0.96728 1.09287 1.13932 1.41413 1.49818 1.33456 1.30860 1.27139 1.08666
  750  0.97239 1.01655 1.17354 1.26002 1.28219 1.21227 1.15827 1.06000 1.00819
  850  0.73057 0.76219 0.92691 1.00339 1.04713 0.99162 1.01844 0.93453 0.94809
  950  0.69999 0.66851 0.91692 0.91142 0.91241 0.69733 0.86607 0.83934 0.97641
  1050 0.89865 0.89603 0.72953 0.62222 0.73876 0.71216 0.88406 0.92577 1.08380
  1150 0.99835 1.01557 1.10891 0.93794 0.95642 0.92837 1.05500 1.01143 1.15424
      Frequencies
Times      164     166     168     170     172     174     176     178     180
  -250 1.00924 1.01236 1.01959 1.02525 0.95993 0.68978 0.69148 0.76424 0.77455
  -150 0.96647 0.96854 0.97768 1.03622 1.02249 1.02777 1.04637 1.08885 1.07907
  -50  1.02429 1.01910 1.00273 0.93854 1.01758 1.28245 1.26215 1.14690 1.14639
  50   1.00987 0.84487 0.88894 0.75707 0.97803 1.34203 1.39845 1.26240 1.42239
  150  1.14791 1.07843 0.95143 1.05839 0.95010 1.17963 1.43545 1.36636 1.28645
  250  1.07539 1.07866 0.99187 0.96503 0.91111 0.89022 1.16684 1.16153 1.12080
  350  1.09391 1.14322 1.05857 1.03692 0.84676 0.89383 0.89497 0.95968 1.05478
  450  1.08352 1.01758 1.25803 1.48423 1.36021 1.41309 1.39105 1.23469 1.01445
  550  0.94774 0.99859 1.43350 1.50699 1.38647 1.70785 1.73188 1.29012 1.17750
  650  0.82829 0.95121 1.35772 1.34162 1.28413 1.51747 1.68215 1.18556 1.23160
  750  0.85551 0.81445 0.99941 0.95721 0.87335 0.74905 0.91791 0.99643 1.13630
  850  0.79408 0.69169 0.70196 0.60267 0.56479 0.37034 0.57916 0.75568 0.88881
  950  0.87395 0.84730 0.85887 0.72042 0.61752 0.47472 0.61601 0.70096 0.78159
  1050 0.96612 0.98943 1.00508 0.88859 0.75661 0.67123 0.79656 0.80362 0.97228
  1150 1.05398 1.06360 1.06700 0.97717 0.79202 0.70676 0.67594 0.76948 0.94789
      Frequencies
Times      182     184     186     188     190     192     194     196     198
  -250 0.86293 0.87899 0.86146 0.80184 0.87021 0.81518 0.92371 0.89074 0.97339
  -150 1.10140 1.05171 0.89963 0.84958 0.95074 1.06233 0.99550 1.04239 1.08262
  -50  1.03568 1.06931 1.23891 1.34858 1.17904 1.12249 1.08078 1.06687 0.94399
  50   1.38498 1.35869 1.37693 1.51703 1.18747 1.18423 1.41574 1.26620 1.18406
  150  1.38383 1.36550 1.71042 1.90507 1.76075 1.42241 1.36046 1.32336 1.16230
  250  1.33480 1.36508 1.14331 1.62099 1.60436 1.41784 1.51696 1.52510 1.37355
  350  1.16355 1.12452 0.96183 1.23210 1.42907 1.14448 1.01043 1.00971 0.87915
  450  1.11003 1.03496 1.15370 1.13451 1.18223 1.01870 1.09471 0.97138 0.80998
  550  1.31857 1.48941 1.34984 1.30169 1.03465 0.94711 0.97038 0.78619 0.70883
  650  1.43056 1.68782 1.64498 1.44596 1.06143 1.04351 0.99694 0.87107 0.92915
  750  1.29510 1.56136 1.44101 1.42304 1.36895 1.13727 0.99363 0.80981 0.87901
  850  1.15917 1.21180 1.30673 1.29129 1.16724 0.92987 0.79378 0.79892 0.73721
  950  1.00403 1.12494 1.18489 1.27220 1.28167 0.96294 0.81661 0.74842 0.64153
  1050 1.14571 1.20712 1.10872 0.94060 0.74754 0.51086 0.68194 0.68405 0.65839
  1150 1.14789 1.20371 1.36330 1.37488 1.21257 0.94570 0.93491 0.80981 0.69053
      Frequencies
Times      200     202     204     206     208     210     212     214     216
  -250 0.98270 0.98278 0.82296 0.93193 0.92174 0.78482 0.71081 0.79004 0.85635
  -150 1.01766 1.07689 1.08842 1.02952 0.98155 1.00187 0.84709 0.89281 0.86667
  -50  0.99963 0.94033 1.08862 1.03855 1.09671 1.21331 1.44210 1.31715 1.27698
  50   1.43657 1.28623 1.14199 1.35881 1.78421 1.78008 1.65580 1.92814 1.75454
  150  1.54564 1.95458 1.63478 1.52504 1.92524 1.94428 1.84090 1.83839 2.00204
  250  1.42513 1.96226 1.65593 1.45898 1.61156 1.74004 1.73580 1.44890 1.48308
  350  1.52826 1.83877 1.65000 1.52131 1.39540 1.08656 1.05151 1.18043 1.14379
  450  1.21447 1.31792 1.14258 1.19245 1.04778 0.94541 1.00253 0.90111 1.14089
  550  1.26263 1.43853 1.52823 1.50626 1.41649 1.10270 0.95599 0.97502 0.98402
  650  1.32178 1.33597 1.34994 1.30895 1.33741 1.05949 1.22156 1.10038 1.12041
  750  0.92641 1.16619 1.25091 1.21724 1.26920 1.18984 1.13045 1.10498 1.19826
  850  0.75511 0.87484 0.83244 0.89439 0.99374 1.05387 1.07417 1.08813 1.10574
  950  0.58117 0.94706 0.90657 0.95171 1.10907 1.21302 1.10596 1.05813 1.03195
  1050 0.61679 0.96396 0.74073 0.96231 1.21500 1.22440 1.12604 1.11379 1.18344
  1150 0.71729 0.92939 0.86763 0.98252 1.34548 1.38817 1.18323 1.16907 1.22905
      Frequencies
Times      218     220     222     224     226     228     230     232     234
  -250 0.73910 0.85381 1.21944 1.38275 1.19410 1.10790 1.03064 0.90192 0.88946
  -150 0.92592 0.88891 0.91532 0.95664 0.98097 0.92621 0.98127 0.87784 0.95047
  -50  1.33498 1.25728 0.86524 0.66061 0.82493 0.96589 0.98809 1.22024 1.16007
  50   1.83839 1.43032 1.17083 0.55819 0.96775 0.98758 1.04368 1.37662 1.38247
  150  1.78970 1.34380 1.32278 1.74751 1.43412 1.26530 1.47411 1.41541 1.50124
  250  1.79087 1.40118 1.58513 2.11556 1.86390 1.61775 1.84775 1.08455 1.18219
  350  1.15701 1.12926 1.63741 2.11173 1.75634 1.49297 1.38822 1.00816 0.90693
  450  1.10320 1.25066 1.66184 2.17554 1.78279 1.37098 1.14501 0.77578 0.74298
  550  1.32147 1.44643 1.65402 1.94468 1.57429 1.23898 0.98167 0.85894 0.92043
  650  1.33265 1.39567 1.68968 1.83898 1.60426 1.23638 1.15284 1.03661 1.10813
  750  1.23854 1.16656 1.72486 1.47969 1.32325 1.13312 1.13578 1.11877 1.12467
  850  0.99185 0.89067 1.15593 1.12424 1.14870 1.07787 0.98709 1.09132 1.06691
  950  0.80199 0.81850 1.03135 1.02236 0.98340 0.93252 0.81572 0.86392 0.97563
  1050 0.97298 0.78628 1.17059 1.01141 0.96863 0.98127 0.89779 0.72684 0.88457
  1150 1.05824 0.86375 1.08192 0.92214 0.87628 0.89488 0.70455 0.77558 0.84870
      Frequencies
Times      236     238     240
  -250 0.77433 0.88840 0.87407
  -150 0.99044 0.98247 1.02632
  -50  1.23523 1.12913 1.09961
  50   1.08026 1.10320 0.97125
  150  1.27277 1.09160 0.90548
  250  1.20735 1.04642 1.05159
  350  0.73197 0.96050 1.08754
  450  0.66789 1.10444 1.18973
  550  0.92609 1.18764 1.38500
  650  1.14166 1.25357 1.37157
  750  1.13683 1.29085 1.28987
  850  0.84645 1.01531 1.00766
  950  0.86388 0.91630 0.92004
  1050 0.63249 0.58076 0.62418
  1150 0.73572 0.74718 0.92914

, , directions = 2, tasks = 62, files = data/PRR+2_zen_4:240:2_PN/data_926.2_2

      Frequencies
Times        4       6       8      10      12      14      16      18      20
  -250 0.87591 0.93039 1.55737 1.41839 1.23414 1.19132 1.19265 1.18902 1.18838
  -150 1.02584 1.03866 0.67919 0.86725 0.93943 0.95188 0.95841 0.95609 0.94596
  -50  1.09825 1.03095 0.76344 0.71436 0.82643 0.85681 0.84894 0.85489 0.86566
  50   1.01535 0.94208 0.66026 0.78276 0.81095 0.82672 0.82576 0.83910 0.85007
  150  0.87056 0.88603 0.71747 0.75063 0.84762 0.82385 0.81306 0.82361 0.85403
  250  0.71769 0.70416 0.70377 0.81247 0.82790 0.80613 0.81566 0.84007 0.83834
  350  0.63419 0.61888 1.00174 0.75078 0.79079 0.79064 0.80167 0.82053 0.86071
  450  0.59011 0.56383 0.99399 0.85341 0.82435 0.80790 0.82567 0.85636 0.91799
  550  0.59421 0.58546 1.19967 0.95742 0.94751 0.86336 0.85761 0.87369 0.91480
  650  0.60087 0.59082 1.12163 1.00520 0.95550 0.92416 0.92337 0.96639 1.06306
  750  0.60397 0.56300 0.99032 1.03796 0.96897 0.94623 0.90389 0.99116 1.02621
  850  0.59896 0.56036 1.23308 1.04279 1.06817 1.17950 1.12379 1.08584 1.18686
  950  0.58995 0.57831 1.22226 1.11792 1.10547 1.09828 1.10732 1.05832 1.12971
  1050 0.60783 0.62586 1.58495 1.18547 1.09725 1.17160 1.08445 1.01151 1.04403
  1150 0.60389 0.62389 1.57222 1.05255 1.05037 1.10094 0.98120 0.99480 1.01768
      Frequencies
Times       22      24      26      28      30      32      34      36      38
  -250 1.11830 1.10339 1.05273 1.11470 1.13602 1.10982 1.10434 1.27958 1.18213
  -150 0.97225 0.99593 1.00913 1.03514 0.97071 1.03395 0.99606 0.94394 0.93419
  -50  0.90945 0.90069 0.93814 0.85016 0.89327 0.85623 0.89960 0.77648 0.88369
  50   0.87693 0.87172 0.92784 0.78193 0.88283 0.81622 0.85558 0.80074 0.86685
  150  0.86457 0.84597 0.91664 0.84746 0.84389 0.85637 0.94376 1.08149 1.13827
  250  0.85470 0.86118 0.95606 0.90309 0.92268 0.90941 0.97289 0.98888 1.06984
  350  0.90218 0.89482 0.99530 0.96676 0.98884 0.93563 1.07898 1.10621 1.07961
  450  0.97836 1.02818 1.15029 1.10580 0.97767 0.96026 1.27347 1.10574 1.11652
  550  1.01152 1.07532 1.16110 1.18612 1.22135 1.04592 1.16765 1.15432 1.13708
  650  1.21196 1.29470 1.37261 1.36896 1.40697 1.21651 1.22431 1.34586 1.15485
  750  1.21434 1.40252 1.55346 1.89174 1.60290 1.59915 1.21019 1.19484 1.12539
  850  1.29814 1.39189 1.53094 1.91878 1.66964 1.69291 1.51176 1.50271 1.33388
  950  1.27033 1.40070 1.44465 1.62683 1.56916 1.58560 1.54464 1.44957 1.32050
  1050 1.14002 1.23744 1.24524 1.25196 1.54608 1.48988 1.56491 1.75560 1.56322
  1150 1.05230 1.07801 1.13151 1.29359 1.30042 1.43124 1.53890 1.50028 1.43887
      Frequencies
Times       40      42      44      46      48      50      52      54      56
  -250 1.08175 1.14005 1.10138 0.88051 0.94060 0.91557 1.00296 1.29899 1.07905
  -150 1.01916 0.95944 0.94158 1.08466 1.02149 0.95827 1.07613 0.91741 1.11845
  -50  0.89908 0.90051 0.95704 1.03483 1.03791 1.12617 0.92091 0.78360 0.80250
  50   0.87028 0.91047 0.89432 0.95379 0.83036 0.98519 0.89958 0.21854 0.41259
  150  1.06564 1.04655 0.91103 1.01715 0.86877 0.91389 1.24951 0.33898 0.58106
  250  1.05000 1.00802 0.84597 0.90941 0.88715 1.26294 1.12876 0.40229 0.40442
  350  1.26395 1.40512 1.45887 1.16728 1.31125 1.17569 1.10343 0.87659 0.55866
  450  1.23815 1.15459 1.10469 0.98150 1.23725 1.37790 1.29797 0.76119 0.62576
  550  1.15894 1.18872 1.13297 0.92551 1.07050 1.08722 1.11368 0.84875 0.55138
  650  1.16560 1.19103 1.00009 0.56313 0.76178 0.87488 0.74416 0.29994 0.58097
  750  1.03813 0.99189 0.64520 0.73841 0.71828 0.87553 1.06501 0.62583 0.41618
  850  1.31101 0.81479 0.68501 0.61437 0.66238 0.69590 0.83755 0.50124 0.48775
  950  1.31985 0.78980 0.67479 0.70836 0.78227 0.69611 0.69842 0.52198 0.35198
  1050 1.31726 0.81004 0.74211 0.80660 0.75247 0.97943 0.76999 0.59721 0.46699
  1150 1.22899 0.86273 0.61597 0.68745 0.66003 0.85511 0.90439 0.25735 0.59660
      Frequencies
Times       58       60      62       64      66      68      70      72
  -250 1.08838 0.964427 0.96922 1.024276 0.56627 0.79759 0.82420 0.59623
  -150 1.08742 1.353408 1.22909 1.139550 1.65355 1.21218 0.91546 1.32160
  -50  0.82419 0.682165 0.80169 0.836174 0.78018 0.99023 1.26034 1.08217
  50   0.56505 0.593413 0.55060 0.446441 1.17067 1.28646 0.86198 1.20189
  150  0.70746 0.494113 0.41388 0.262090 0.51480 0.78895 0.86852 0.98339
  250  0.17323 0.038176 0.10232 0.048515 1.08112 0.67301 0.55474 0.81730
  350  0.43036 0.643294 0.38958 0.325069 1.04573 0.77115 0.56701 0.61946
  450  0.56774 0.190776 0.35103 0.282964 1.05763 0.77931 0.52348 0.60278
  550  0.55472 0.558265 0.55457 0.430071 1.74456 0.84517 0.44783 0.59750
  650  0.42070 0.535050 0.56317 0.529220 1.29893 0.67659 0.68185 0.73442
  750  0.37107 0.234921 0.17587 0.145818 1.02552 0.84801 0.61711 0.79637
  850  0.59850 0.465196 0.55149 0.513805 0.68539 0.94545 0.68319 0.71922
  950  0.36416 0.313144 0.23733 0.343859 0.76055 0.44357 0.40823 0.49331
  1050 0.60819 0.506773 0.43073 0.469603 0.81677 0.35697 0.19198 0.48458
  1150 0.75804 0.567063 0.69100 0.648782 0.75707 0.56058 0.40994 0.57082
      Frequencies
Times       74      76      78      80      82      84      86      88      90
  -250 0.77994 0.73064 0.85603 0.69709 0.76578 0.80012 0.76042 0.80021 0.75672
  -150 0.99500 0.99800 0.93437 1.05672 1.03471 0.97972 0.94560 0.85847 0.96292
  -50  1.22506 1.27136 1.20960 1.24620 1.19951 1.22017 1.29398 1.34131 1.28036
  50   1.39666 1.11270 1.48832 1.51754 1.25310 1.28334 1.38381 1.43640 1.61762
  150  1.36272 1.03454 1.17698 1.10777 1.30005 1.25500 1.54755 1.37512 1.42907
  250  1.34550 1.11781 1.31527 1.31896 1.05567 1.08678 1.17790 1.02469 1.30280
  350  1.27359 1.23591 1.32819 1.43684 1.43621 1.27231 1.33917 1.24177 1.24408
  450  1.08039 1.15654 1.25248 1.44362 1.34812 1.19782 1.05184 0.99506 0.93405
  550  0.97987 0.98575 1.17610 1.11690 1.20022 1.18724 1.16158 1.02194 1.02065
  650  0.80204 0.84893 0.97013 0.71351 0.94280 0.99291 1.08308 0.89894 0.87125
  750  0.83840 0.76725 0.75253 0.72283 0.89077 1.02788 1.14800 1.09141 1.08078
  850  0.88899 0.79415 0.86232 0.81383 0.94280 0.98224 1.14045 1.11558 1.04924
  950  0.79310 0.66233 0.78301 0.86427 0.89409 1.00496 1.10997 1.26064 1.19672
  1050 0.87603 0.65831 0.81795 0.89208 0.76264 0.86007 0.92865 1.02230 1.12387
  1150 0.72825 0.67048 0.82094 0.77957 0.81870 1.04566 1.13789 1.20243 1.24826
      Frequencies
Times       92      94      96      98     100     102      104       106
  -250 0.72425 0.85024 0.89448 1.01385 1.08357 1.11893 0.890784  0.797666
  -150 1.08156 1.03540 1.00043 0.94223 0.99855 0.89539 0.866516  0.976353
  -50  1.19419 1.11436 1.10509 1.04392 0.91788 0.98569 1.242699  1.225981
  50   1.42852 1.45819 1.46753 0.82576 0.81784 0.86542 1.164567  1.078318
  150  1.38255 1.23425 1.39657 1.01604 1.12297 0.74562 0.860087  0.644843
  250  1.37872 1.05879 1.17822 1.07236 0.93852 0.77122 0.722240  0.320110
  350  1.22247 1.00471 0.99070 0.62194 0.83506 0.60825 0.458768  0.400065
  450  0.79950 0.77240 0.72867 0.39422 0.59573 0.49676 0.470467  0.262288
  550  0.81713 0.79894 0.70242 0.28112 0.50032 0.24917 0.201087  0.067125
  650  0.84254 0.75021 0.56118 0.16999 0.41474 0.18132 0.223501  0.077321
  750  0.83295 0.78165 0.59591 0.11946 0.33637 0.15767 0.027909  0.026028
  850  0.89416 0.77339 0.66112 0.19096 0.41605 0.24361 0.166161 -0.018737
  950  0.96418 0.81142 0.70683 0.28315 0.44815 0.24745 0.224080  0.109216
  1050 1.02572 0.83220 0.81123 0.67618 0.71299 0.46783 0.359610  0.108968
  1150 1.22765 1.01512 0.87108 0.63279 0.60579 0.50021 0.396794  0.138189
      Frequencies
Times      108     110     112     114     116     118     120     122     124
  -250 0.76262 0.79199 0.82540 0.81660 0.81701 0.88473 0.85749 0.74870 0.91807
  -150 1.07065 0.92104 0.88351 0.91788 1.04435 1.04335 1.06759 0.97667 1.07997
  -50  1.16673 1.28696 1.29109 1.26551 1.13865 1.07192 1.07492 1.27463 1.00197
  50   1.15132 1.17497 1.13410 1.07499 1.07163 0.89809 0.86731 1.02696 0.94352
  150  1.03718 0.94015 1.06071 0.99270 1.04591 0.74116 0.69335 0.83661 1.09859
  250  0.67768 0.47009 0.58986 0.48301 0.52641 0.55072 0.60155 0.76520 1.08255
  350  0.71281 0.64131 0.78012 0.70741 0.79748 0.67211 0.71081 0.75453 0.88241
  450  0.61678 0.51838 0.65226 0.69438 0.79852 0.73512 0.75210 0.75987 0.93245
  550  0.58964 0.50287 0.71536 0.77549 0.77624 0.64006 0.64460 0.77253 0.84649
  650  0.50323 0.50060 0.65420 0.73677 0.64778 0.61199 0.60931 0.67928 0.77525
  750  0.52163 0.56251 0.66205 0.67978 0.65434 0.57804 0.46888 0.48452 0.67618
  850  0.49857 0.63962 0.76410 0.70229 0.77207 0.69255 0.54995 0.51262 0.89037
  950  0.60770 0.70961 0.77555 0.94780 0.87559 0.71439 0.60227 0.59079 0.91071
  1050 0.54592 0.58045 0.69191 0.70574 0.79993 0.66473 0.47076 0.53232 0.79891
  1150 0.50966 0.49595 0.64298 0.58853 0.71766 0.62470 0.55237 0.56582 0.70275
      Frequencies
Times      126     128     130     132     134     136     138     140     142
  -250 0.89823 0.86878 0.86333 0.98510 0.95149 0.99725 1.06725 1.08618 0.89381
  -150 0.96877 0.92803 0.99924 0.96133 1.03711 1.02981 1.10751 1.14517 1.17247
  -50  1.13300 1.20318 1.13743 1.05357 1.01139 0.97294 0.82523 0.76866 0.93372
  50   1.18448 1.20716 1.23994 0.99224 0.99210 0.78940 0.83115 0.74896 1.03296
  150  1.10229 1.12752 1.07975 0.96633 0.86191 0.80909 0.69942 0.70888 0.94220
  250  1.20477 1.02332 1.02584 0.80632 0.84696 0.73041 0.85333 0.89718 1.21930
  350  0.91175 0.74252 0.83192 0.76106 0.83905 0.81696 0.75345 0.96366 1.23853
  450  0.60635 0.62659 0.84208 0.79805 0.77266 0.75116 0.68073 0.65712 1.07506
  550  0.55560 0.59177 0.80388 0.73173 0.73892 0.77900 0.65519 0.48242 0.78273
  650  0.67966 0.65352 0.78929 0.66749 0.64351 0.71466 0.63080 0.56110 0.77143
  750  0.64569 0.70444 0.86668 0.77918 0.69753 0.75853 0.67213 0.59473 0.81763
  850  0.89138 0.90796 0.89217 0.79657 0.73287 0.76815 0.72912 0.59578 0.94019
  950  0.88984 0.99613 1.02729 0.83683 0.71028 0.75185 0.73840 0.63360 1.07806
  1050 0.76398 0.88148 0.95092 0.80535 0.67846 0.70376 0.62918 0.63055 1.05255
  1150 0.79844 0.84621 0.89324 0.71887 0.71891 0.71127 0.66292 0.69119 1.06521
      Frequencies
Times      144     146     148     150     152     154     156     158     160
  -250 0.87633 0.79601 0.75649 0.74917 0.78219 0.89046 0.83770 0.89942 0.92035
  -150 1.02931 1.03345 0.99797 0.96253 0.94798 0.91262 0.89804 1.01261 0.95514
  -50  1.09436 1.17054 1.24554 1.28830 1.26983 1.19693 1.26426 1.08797 1.12451
  50   1.11455 1.08374 1.25126 1.30255 1.22131 1.13902 1.21649 1.14252 1.11813
  150  1.07715 1.05892 1.01193 1.07373 0.97071 1.09890 1.11467 0.99559 1.17342
  250  1.04926 1.13469 0.99547 0.88886 0.88689 0.92207 0.73643 0.76543 0.90130
  350  1.07040 1.15132 1.18049 0.89190 0.93227 0.99690 0.83998 0.83330 0.75830
  450  1.03834 0.97082 1.02821 0.94559 0.88995 0.95194 0.85384 0.79236 0.76638
  550  0.79769 0.72405 0.73153 0.76176 0.84304 0.91770 0.90692 0.85547 0.83886
  650  0.74976 0.75399 0.75381 0.71668 0.78718 0.81300 0.77022 0.76066 0.82261
  750  0.83524 0.75464 0.74987 0.77949 0.77026 0.79545 0.67490 0.71992 0.92477
  850  1.03496 0.93854 0.84614 0.86176 0.81983 0.75557 0.64793 0.74131 0.82516
  950  1.09530 1.00465 0.83451 0.79790 0.77219 0.80006 0.75213 0.82951 0.89279
  1050 1.03999 0.94040 0.82467 0.73944 0.76381 0.87409 0.91645 0.90876 0.95029
  1150 1.03245 0.94389 0.91816 0.73579 0.71722 0.84669 1.06257 1.08982 1.08665
      Frequencies
Times      162     164     166     168     170     172     174     176     178
  -250 0.90642 0.91879 0.97296 0.98987 0.97942 0.95643 0.93874 1.07390 1.09199
  -150 0.98115 0.91123 0.99513 0.98314 0.97825 1.05094 1.02615 0.94381 0.97744
  -50  1.11243 1.16999 1.03191 1.02699 1.04232 0.99263 1.03511 0.98229 0.93057
  50   1.16423 1.05845 1.03736 0.96199 0.96472 0.79824 0.78169 1.00094 0.95662
  150  1.19097 1.07457 1.15255 1.08372 1.05119 0.98402 1.19735 1.24276 1.15122
  250  1.03076 0.96954 1.06499 1.09312 1.17898 1.12211 1.14248 1.40881 1.35510
  350  0.91091 0.82344 0.90038 0.91133 1.07255 1.10747 1.26730 1.49316 1.37758
  450  0.82026 0.78909 0.89652 0.88645 0.99004 0.98637 1.07064 1.21642 1.12696
  550  0.89846 0.81475 0.86972 0.90509 0.84358 0.84739 0.91862 1.06250 1.13386
  650  0.95508 0.90465 0.97583 0.97796 0.92656 0.73065 0.66174 0.81580 0.96245
  750  0.97142 0.89822 0.99377 1.01232 0.85105 0.85019 0.80873 0.89779 0.87562
  850  0.90880 0.85920 0.99384 0.99360 0.98864 0.95263 0.87570 1.03601 0.94758
  950  0.94065 0.88048 0.95494 0.95542 1.02785 1.06580 1.23806 1.22825 1.08128
  1050 0.94698 0.89094 0.87706 0.92843 1.02715 1.02893 1.09736 1.15899 1.12208
  1150 1.07493 0.94204 0.89712 0.87940 0.88244 0.96369 1.07583 1.22825 1.20915
      Frequencies
Times      180     182     184     186     188     190     192     194     196
  -250 1.07263 1.11716 0.96731 0.86629 0.82278 0.90942 0.96998 0.95439 0.92804
  -150 0.92769 0.88721 0.96646 0.94024 0.95241 0.99032 0.94254 1.03695 1.04687
  -50  0.99967 0.99563 1.06623 1.19347 1.22482 1.10026 1.08748 1.00866 1.02509
  50   0.96921 1.13120 1.26266 1.39914 1.44525 1.18135 1.23894 1.09251 1.14053
  150  1.01724 1.16320 1.20205 1.36097 1.34214 1.47707 1.43173 1.38080 1.27917
  250  0.99230 1.11797 1.05062 1.03840 0.97256 1.14034 1.29910 1.32869 1.42857
  350  1.00921 0.97813 0.85519 0.83698 0.80708 1.01242 1.12900 1.22302 1.33222
  450  0.99068 1.02382 0.92416 0.79779 0.78565 0.87702 0.88185 0.92467 1.12780
  550  1.08792 1.07354 0.97881 0.85930 0.78141 0.87664 0.90718 0.87772 0.92832
  650  0.95913 0.99252 0.93921 0.82130 0.66833 0.70603 0.80410 0.87227 0.97883
  750  0.83327 0.83070 0.82723 0.64715 0.51515 0.58392 0.70348 0.74994 0.98590
  850  0.80758 0.85291 0.70219 0.55684 0.53233 0.68206 0.70102 0.75956 0.98618
  950  0.93723 0.90252 0.78948 0.68396 0.65326 0.66408 0.74886 0.79488 0.89734
  1050 1.03946 1.03280 0.93112 0.73798 0.47229 0.65883 0.80797 0.88332 0.91248
  1150 1.17280 1.09806 0.97242 0.82488 0.47717 0.66276 0.76153 0.87227 0.91502
      Frequencies
Times      198     200     202     204     206     208     210     212     214
  -250 0.92675 0.85054 0.85577 0.84813 0.92496 0.94794 0.95530 0.97156 0.85736
  -150 1.08454 1.18655 1.06434 1.12110 1.09706 1.02883 0.96668 1.06282 1.01349
  -50  0.98871 0.96291 1.07990 1.03077 0.97798 1.02323 1.07802 0.96563 1.12915
  50   1.08800 1.22283 1.23815 1.17764 1.02154 1.10775 1.06088 1.06799 1.18162
  150  1.45631 1.61270 1.36241 1.23615 1.20940 1.16772 0.91512 0.90692 0.93766
  250  1.40429 1.62656 1.40312 1.21519 1.06697 0.91449 0.83028 0.92578 0.80502
  350  1.17301 1.17269 1.09929 1.12960 0.88856 0.79274 0.78016 0.81839 0.75370
  450  0.99145 0.76896 0.71691 0.74652 0.67004 0.69043 0.81357 0.87269 0.72191
  550  0.86681 0.61569 0.70712 0.62555 0.72951 0.71729 0.77685 0.81216 0.79021
  650  1.13670 1.12849 1.05109 0.98926 0.92783 0.87825 0.83835 0.87285 0.79583
  750  1.18627 1.21227 1.15307 1.21579 1.07757 0.78006 0.75884 0.88440 0.73442
  850  1.10197 1.13641 1.09564 1.16617 1.01681 0.87215 0.79759 0.87984 0.66344
  950  0.82070 0.91717 0.96831 0.98669 0.86650 0.85469 0.75495 0.76212 0.67544
  1050 0.81205 0.69772 0.87209 0.86315 0.99260 0.97595 0.85707 0.82554 0.77144
  1150 0.84606 0.70871 0.80660 0.85919 0.91923 0.90576 0.78088 0.87710 0.72332
      Frequencies
Times      216     218     220     222     224     226     228     230     232
  -250 0.98204 0.70035 0.68578 0.75100 0.87558 0.82287 0.93462 1.04281 1.01499
  -150 0.95037 0.99363 0.91377 0.97158 0.94350 0.97803 0.93666 0.88990 0.88288
  -50  1.06759 1.30602 1.40045 1.27742 1.18092 1.19909 1.12873 1.06729 1.10213
  50   1.12220 1.36868 1.39316 1.33531 1.34797 1.28307 1.04400 1.03177 1.10372
  150  0.81472 1.15763 1.20534 1.09958 1.18613 1.20659 1.01248 1.00408 1.03687
  250  0.65001 0.62953 0.73831 0.52064 0.61899 0.63663 0.59182 0.62542 0.82897
  350  0.59351 0.50071 0.56593 0.52699 0.61871 0.56699 0.70101 0.57245 0.80549
  450  0.47470 0.32996 0.39113 0.37676 0.35555 0.52291 0.70991 0.68181 0.90158
  550  0.60440 0.43409 0.43019 0.31936 0.36047 0.43342 0.58199 0.57867 0.84329
  650  0.50665 0.36071 0.34147 0.24338 0.15701 0.22757 0.47390 0.49379 0.78420
  750  0.51871 0.34044 0.38605 0.16424 0.13428 0.22382 0.52526 0.57987 0.76013
  850  0.47252 0.27964 0.39576 0.24974 0.42072 0.45040 0.55436 0.66515 0.78241
  950  0.44100 0.27848 0.28143 0.20845 0.46016 0.44995 0.69434 0.82288 0.94874
  1050 0.51813 0.48743 0.49089 0.23190 0.62364 0.71399 0.84118 0.88870 1.08005
  1150 0.48182 0.37282 0.36861 0.20454 0.56805 0.70915 0.81392 0.89773 1.02673
      Frequencies
Times      234     236     238     240
  -250 1.03633 0.97533 1.21373 1.18617
  -150 0.92035 0.89356 0.81647 0.88188
  -50  1.04332 1.13111 0.96980 0.93195
  50   1.22077 1.28796 1.22460 0.99454
  150  1.16767 1.21584 1.19077 1.05667
  250  0.93945 1.04129 1.06461 1.01661
  350  0.97881 1.10537 1.13152 1.02390
  450  1.13041 1.15283 1.09497 1.03254
  550  1.14555 1.10296 1.12781 0.99681
  650  0.95971 0.90669 1.05349 0.95744
  750  0.98952 1.09921 1.01819 1.08853
  850  1.07825 1.06623 1.02115 1.02640
  950  1.09851 1.16704 1.10510 1.05690
  1050 1.11271 1.14774 1.08658 1.04370
  1150 1.06707 1.04960 1.09991 0.97269

, , directions = 1, tasks = 63, files = data/PRR+2_zen_4:240:2_PN/data_926.2_2

      Frequencies
Times        4       6       8      10      12      14      16      18      20
  -250 0.83125 0.82575 1.34073 1.06556 1.07233 1.07397 1.06334 1.07303 1.04576
  -150 0.97461 1.02564 0.82371 1.01061 0.94893 1.00400 1.01465 1.02686 1.03171
  -50  1.19414 1.14861 0.83556 0.92382 0.97875 0.92203 0.92201 0.90011 0.92253
  50   1.35999 1.20525 0.88986 0.91021 0.96860 0.92124 0.92183 0.90451 0.87428
  150  1.35161 1.27945 0.68948 0.90222 0.92063 0.88390 0.86617 0.86468 0.85222
  250  1.19666 1.18055 0.77181 0.92763 0.88448 0.87064 0.86286 0.86067 0.85745
  350  0.96252 0.95476 0.62495 0.86157 0.90195 0.88173 0.86925 0.88281 0.87576
  450  0.79005 0.70449 0.69380 0.97693 0.95416 0.89586 0.88823 0.90013 0.89741
  550  0.72322 0.63819 0.74308 0.99482 0.96167 0.92739 0.91456 0.93233 0.95478
  650  0.70302 0.61431 0.64414 1.03850 0.98407 0.97957 0.99135 0.97869 1.00297
  750  0.70279 0.60003 0.76078 0.97907 0.98507 1.01861 1.06207 1.06060 1.16094
  850  0.69626 0.60623 0.78879 1.13363 1.14522 1.11649 1.27814 1.25828 1.42599
  950  0.69176 0.61600 0.74973 1.08489 1.17653 1.14218 1.32960 1.33926 1.42639
  1050 0.68780 0.61687 0.85584 1.20679 1.16787 1.16202 1.28566 1.34325 1.39646
  1150 0.68646 0.60560 0.76826 1.12450 1.09947 1.27625 1.20738 1.25000 1.39104
      Frequencies
Times       22      24      26      28      30      32      34      36      38
  -250 1.02763 1.07203 1.06257 0.99836 0.98539 1.04879 0.99620 1.03109 1.15314
  -150 1.02849 1.00465 1.01474 1.00137 1.02778 1.01306 1.10674 1.13757 0.96454
  -50  0.94389 0.92332 0.92269 1.00027 0.98683 0.93815 0.89706 0.83133 0.88233
  50   0.81994 0.73458 0.71049 0.62804 0.78302 0.81093 0.78685 0.78695 0.89844
  150  0.79937 0.75428 0.70868 0.54775 0.62315 0.65353 0.66110 0.46634 0.72959
  250  0.82740 0.76029 0.73186 0.51677 0.61903 0.64629 0.69960 0.39783 0.67704
  350  0.84161 0.78083 0.75219 0.56705 0.62011 0.67300 0.65168 0.56489 0.81416
  450  0.84069 0.85192 0.82817 0.77337 0.71830 0.73147 0.73445 0.63135 0.83099
  550  0.95068 0.89738 0.90681 0.99294 0.81639 1.01155 1.05111 1.11548 1.09921
  650  0.98958 0.92708 0.99953 1.12889 0.98097 1.22980 1.39892 1.68062 1.33665
  750  1.15872 1.07294 1.06172 1.22010 0.96138 1.20493 1.35637 1.45015 1.46523
  850  1.43969 1.44781 1.43218 1.39037 1.16318 1.30927 1.41672 1.59162 1.82695
  950  1.48845 1.62520 1.59637 1.82829 1.48032 1.52701 1.32123 1.35909 1.19520
  1050 1.40593 1.64605 1.69954 1.86761 1.47236 1.73476 1.38546 1.11249 1.33493
  1150 1.28703 1.45853 1.46587 1.78288 1.89674 1.82471 1.82623 1.54311 1.39458
      Frequencies
Times       40      42      44      46      48      50      52      54      56
  -250 1.09874 0.98443 0.95087 1.10949 0.92748 1.06994 1.09385 0.88820 0.94329
  -150 0.99677 1.07618 1.04896 1.07568 1.13253 0.91844 0.95087 0.78786 0.99707
  -50  0.90450 0.93939 1.00017 0.81484 0.93999 1.01163 0.95528 1.32394 1.05964
  50   0.87389 0.79847 0.96173 0.69358 0.88914 1.07222 1.14643 1.32488 1.33462
  150  1.01803 0.73064 0.96391 1.04883 1.14345 1.30356 1.22287 1.30574 1.15669
  250  0.85973 0.86710 0.84915 1.01479 1.05699 1.21214 0.99824 1.00315 0.85921
  350  1.13206 0.94638 0.88108 0.88108 1.04941 1.11295 1.00393 1.19366 0.73378
  450  0.99050 0.91010 0.73934 0.72589 1.04540 0.98825 1.15193 1.73077 0.88230
  550  1.28595 1.14870 1.25287 1.12695 1.26543 1.17953 1.13357 1.62724 0.92081
  650  1.45099 1.28467 1.27190 1.13277 1.37389 1.30989 1.29485 1.04208 0.93373
  750  1.49525 1.47283 1.30629 1.30784 1.33034 1.44437 1.75344 1.23828 1.00931
  850  1.90590 1.96253 1.93096 1.92269 1.93499 1.85714 2.01158 2.00544 0.64716
  950  1.51394 1.60480 1.65728 1.68948 1.82765 1.98735 2.07939 2.10756 0.96490
  1050 1.63635 1.62843 1.60711 1.68517 1.83154 2.07055 2.06846 1.76106 1.44044
  1150 1.53274 1.35110 1.34622 1.46796 1.55993 1.87492 1.42194 1.89633 1.83131
      Frequencies
Times       58      60      62      64      66      68      70      72      74
  -250 0.90323 0.93749 1.02079 1.01471 1.05850 1.27742 1.07971 1.09078 1.15233
  -150 0.98201 0.94251 0.94815 0.98114 1.03247 0.92784 1.06085 1.03063 0.99770
  -50  1.11476 1.12000 1.03106 1.00415 0.90904 0.79474 0.85943 0.87859 0.84996
  50   1.39757 1.31885 1.51579 1.43784 0.79511 1.05715 0.80819 0.72622 0.78027
  150  1.10401 1.10861 0.99069 0.91848 0.85462 0.70229 0.78753 0.94615 1.29094
  250  0.78967 0.79228 0.94554 0.90845 1.21958 1.03206 0.99497 1.22475 1.24039
  350  0.65898 0.62365 0.64447 0.67546 0.60935 1.24021 1.15089 1.23065 1.23871
  450  0.93674 0.80688 0.67576 0.69490 0.90875 1.12823 1.13437 1.32795 0.99586
  550  0.90099 0.67298 0.78348 0.77945 1.08757 0.99747 0.99486 1.04387 0.96606
  650  0.69359 0.87182 1.02942 0.86008 1.63506 1.05220 0.88784 0.86265 0.86255
  750  0.86632 0.55908 0.68643 0.62561 0.82243 1.03588 1.17856 1.18419 1.12192
  850  0.43307 0.30078 0.29519 0.37110 0.66583 1.02141 1.12317 1.35397 1.14430
  950  0.95806 0.66479 0.83044 0.86801 0.52213 1.76653 1.70016 1.58279 1.51333
  1050 1.34864 1.38557 1.43427 1.33776 1.70702 1.85805 1.53840 1.77768 1.66915
  1150 1.78176 1.75519 1.72737 1.81473 1.90471 1.46770 1.66221 2.01735 1.68309
      Frequencies
Times       76      78      80      82      84      86      88      90      92
  -250 1.14171 1.06346 0.95261 1.05543 1.11415 1.08623 1.15193 1.07441 0.89658
  -150 0.94273 1.03305 1.06193 0.94994 0.89298 0.99465 0.97257 0.95064 0.97164
  -50  0.91556 0.90349 0.98546 0.99463 0.99287 0.91912 0.87550 0.97495 1.13177
  50   0.94443 0.90673 1.16269 0.99920 0.85996 0.77503 0.97005 0.82531 1.07680
  150  1.28320 1.18413 1.43400 1.14588 0.81381 0.73609 0.89005 0.77433 0.92501
  250  1.40359 1.27163 1.40340 1.02767 0.83172 0.33862 0.31919 0.35203 0.71901
  350  1.38403 1.27444 1.48639 0.87736 0.75399 0.31784 0.46406 0.47623 0.83030
  450  1.12099 1.11410 0.97864 0.83623 0.82414 0.65971 0.75872 0.78391 1.02508
  550  0.98093 1.04056 1.18368 0.82760 0.89910 0.97523 0.83188 0.88426 1.08782
  650  0.96933 0.95966 1.21178 1.22652 1.10682 1.14265 1.09943 1.05592 1.19140
  750  0.99836 1.19360 1.34303 1.17635 1.05760 1.12044 0.84642 0.83540 0.90627
  850  1.20979 1.38106 1.62953 1.34226 1.07937 1.13982 0.85245 0.81217 1.07210
  950  1.61896 1.41019 1.46489 1.11261 0.95472 0.78627 0.78654 0.64910 0.90756
  1050 1.63164 1.02620 1.19829 0.93055 0.86924 0.74036 0.74981 0.65126 0.89730
  1150 1.40711 0.96387 1.15717 0.93992 0.76823 0.49183 0.58733 0.44478 0.86879
      Frequencies
Times       94      96      98     100     102     104     106     108     110
  -250 0.80078 0.90740 0.79724 0.92705 1.06093 1.08910 0.88832 0.96948 0.97419
  -150 1.02318 0.87557 1.03901 1.05465 1.01029 0.99278 0.99818 1.01222 0.98570
  -50  1.17604 1.21704 1.16375 1.01830 0.92878 0.91812 1.11351 1.01830 1.04011
  50   1.23016 1.27979 1.31608 1.06672 0.89233 0.97251 0.80674 0.90205 1.06070
  150  1.14087 1.25873 1.75110 1.65399 1.77201 1.45433 1.39640 0.79051 0.75415
  250  1.02907 1.41753 1.77123 1.89684 2.03573 1.76432 1.60076 0.98965 0.92400
  350  1.16609 1.51561 1.90889 2.04563 2.01495 1.91097 1.52852 1.01472 0.81875
  450  1.18973 1.48114 1.65931 1.64487 1.57120 1.35020 1.26838 0.85956 0.66976
  550  0.91362 1.22076 1.19489 1.29258 1.34170 1.16028 0.76614 0.60801 0.41911
  650  0.88455 0.97188 1.07234 1.02232 0.98349 0.92646 0.66654 0.56704 0.62685
  750  0.89529 0.89066 0.90101 0.87764 0.97723 0.99151 0.88216 0.62322 0.66722
  850  0.99432 1.23520 1.35700 1.23929 1.18423 0.97720 1.14839 0.68407 0.66400
  950  1.05408 1.33640 1.72609 1.52513 1.58688 1.37140 1.33690 0.65792 0.57766
  1050 0.98764 1.36563 1.65864 1.56256 1.51523 1.43319 1.08342 0.52974 0.48651
  1150 0.85859 1.47306 1.68157 1.50810 1.50771 1.29987 0.84349 0.47998 0.44734
      Frequencies
Times      112     114     116     118     120     122     124     126     128
  -250 0.93264 0.94808 1.09461 0.99342 0.96669 1.03993 1.06916 0.91457 0.91457
  -150 0.99795 0.99649 1.04035 1.09621 1.04358 1.03772 1.00667 1.02642 1.04281
  -50  1.06941 1.05543 0.86503 0.91037 0.98973 0.92235 0.92416 1.05901 1.04262
  50   1.06724 0.90423 0.77105 0.75020 0.64793 0.71650 0.70832 0.70538 1.05185
  150  1.02537 1.11654 1.43635 1.56237 1.43128 1.22543 1.19667 1.24946 1.27635
  250  1.04545 1.21014 1.36428 1.47159 1.58656 1.55043 1.39899 1.51780 1.51777
  350  1.00543 1.09136 1.32294 1.46422 1.59518 1.69553 1.57382 1.75453 1.64724
  450  0.80123 0.94262 0.72351 1.11017 1.04406 1.19485 1.23577 1.26722 1.37741
  550  0.55668 0.57321 0.64316 0.76670 0.70432 0.59458 0.65941 0.71222 1.10495
  650  0.79370 0.73560 0.96438 0.94496 0.76108 0.64601 0.71084 0.62098 0.91893
  750  0.77787 0.73922 1.02645 0.98061 0.76587 0.61635 0.73390 0.64249 1.00286
  850  0.70545 0.83070 1.01411 1.05688 0.94559 0.80043 0.84636 0.79865 0.97253
  950  0.64378 0.78229 0.95897 0.94207 0.80855 0.80257 0.82032 0.82439 1.03204
  1050 0.64891 0.82546 1.01364 0.91535 0.76532 0.71778 0.66617 0.54653 0.94163
  1150 0.68186 0.83822 0.88086 0.88863 0.73058 0.56371 0.48148 0.52013 0.87757
      Frequencies
Times      130     132     134     136     138     140     142     144     146
  -250 1.03316 0.96173 0.99494 0.98301 0.89303 0.88170 0.85426 0.72221 0.83789
  -150 0.95759 1.02398 0.99604 1.09250 0.97166 1.04551 1.03405 1.09494 0.97166
  -50  1.00926 1.01429 1.00901 0.92449 1.13531 1.07279 1.11169 1.18285 1.19044
  50   1.13021 1.12210 1.15141 0.97916 1.06071 1.13727 1.21247 1.20933 1.28787
  150  1.26337 1.29174 1.31798 1.16266 1.08847 1.16384 1.03195 1.28979 1.42334
  250  1.36634 1.33542 1.41850 1.19242 1.21691 1.08377 1.07560 1.02721 1.62347
  350  1.58398 1.51803 1.29633 1.17800 0.93779 0.79613 0.66099 0.74444 1.14996
  450  1.41084 1.42777 1.27808 1.10198 0.92488 0.59267 0.37040 0.52870 0.77194
  550  1.29277 1.36588 1.19070 1.03439 0.67305 0.45282 0.37022 0.54017 0.74696
  650  1.20765 1.25154 1.11750 1.00073 0.62123 0.38834 0.33595 0.48203 0.60151
  750  1.16688 1.25144 1.23104 1.00105 0.76869 0.54135 0.34835 0.42161 0.57304
  850  1.22656 1.31930 1.29528 0.98626 0.84490 0.50833 0.37942 0.39293 0.48242
  950  1.29757 1.43170 1.26264 1.05216 0.83220 0.46790 0.30752 0.38971 0.49394
  1050 1.11316 1.16169 1.13190 1.02596 0.75706 0.45787 0.48795 0.51463 0.61011
  1150 1.06554 1.11062 1.14025 1.02931 0.77178 0.59895 0.69124 0.81413 0.86645
      Frequencies
Times      148     150     152     154     156     158     160     162     164
  -250 0.93680 1.04735 0.94847 0.90775 0.80030 0.90649 0.88681 0.93761 0.95528
  -150 1.06976 0.93189 0.95145 0.90862 0.85933 0.91252 0.91352 0.96688 1.04632
  -50  0.99344 1.02076 1.10008 1.18363 1.34037 1.18099 1.19968 1.09551 0.99840
  50   1.30587 1.42881 1.15949 1.17259 1.27603 1.29243 1.24825 1.15989 0.98483
  150  1.57026 1.50395 1.58740 1.30811 1.43688 1.32053 1.28329 1.13301 1.03628
  250  1.46280 1.58553 1.49149 1.22407 0.70173 0.95365 1.03856 1.09034 1.07805
  350  1.11628 1.21527 1.15441 0.95644 0.71819 0.98866 1.01823 1.04481 1.04823
  450  0.73227 0.92772 0.86110 0.87820 0.71874 0.98934 1.04537 1.10218 1.09325
  550  0.53687 0.57745 0.71924 0.73068 0.63956 0.99216 1.12550 1.05297 1.04413
  650  0.49544 0.55686 0.69634 0.73092 0.67194 1.02240 1.06332 1.08047 1.12435
  750  0.54349 0.62071 0.69183 0.79216 0.59092 0.91203 0.95384 1.00955 0.98977
  850  0.47836 0.58709 0.66942 0.77977 0.60013 0.91018 1.06510 1.08816 1.00653
  950  0.53240 0.63209 0.82652 0.84070 0.72394 0.81304 0.90305 0.87459 0.86898
  1050 0.55673 0.72226 0.72367 0.73227 0.55355 0.86750 0.89259 0.87214 0.90446
  1150 1.00704 1.15550 0.97136 0.79153 0.52052 0.69500 0.69209 0.87759 0.86509
      Frequencies
Times      166     168     170     172     174     176     178     180     182
  -250 0.99084 1.00321 0.99105 1.05470 0.96646 1.03350 0.92907 0.98974 0.99306
  -150 1.04965 0.96642 1.01591 0.97717 1.00781 0.94722 0.96880 0.94562 0.88901
  -50  0.95951 1.03037 0.99304 0.96812 1.02573 1.01929 1.10214 1.06465 1.11793
  50   1.02558 1.05160 0.99654 1.09023 1.40507 1.72921 1.52952 1.39974 1.52869
  150  1.05162 1.03961 1.03972 1.16095 1.53618 1.54881 1.44459 1.31084 1.49819
  250  1.04586 0.98449 1.00097 1.26786 1.66792 1.73765 1.39023 1.34130 1.15787
  350  0.97987 0.89380 0.98102 1.15234 1.34737 1.27028 1.10273 0.99971 1.02896
  450  1.04866 1.01578 1.12083 1.17804 1.15055 1.15840 1.21335 1.06953 1.08191
  550  1.08469 1.13119 1.13775 1.15011 0.96505 1.07656 1.06277 0.94583 1.12909
  650  1.21494 1.20972 1.14778 1.16463 0.99476 0.79478 0.80370 0.80208 1.02943
  750  1.17180 1.11028 1.03867 1.15156 0.89478 0.66514 0.75183 0.72165 0.82963
  850  1.11496 1.11782 0.99304 1.08140 0.87796 0.75719 0.80726 0.76143 0.69646
  950  0.93953 0.94292 0.88590 0.92042 0.83205 0.63747 0.66012 0.65216 0.68622
  1050 0.97374 0.97720 0.95756 0.97304 0.80926 0.61053 0.68891 0.71438 0.67563
  1150 0.94490 1.00354 0.96970 1.04342 0.95703 0.73943 0.86745 0.82398 0.86484
      Frequencies
Times      184     186     188     190     192     194     196     198     200
  -250 1.03151 0.91343 0.72087 0.57062 0.64479 0.62585 0.71691 0.85302 0.97977
  -150 0.88277 0.96490 0.79704 1.02797 1.10830 1.23043 1.05942 1.11268 1.01869
  -50  1.08572 1.12167 1.48209 1.40141 1.24691 1.14372 1.22367 1.03430 1.00154
  50   1.48269 1.41630 1.48400 1.68402 1.22106 1.21105 1.07017 0.88703 0.77417
  150  1.34644 1.52076 1.41845 1.24840 1.04849 0.79110 0.79826 0.73356 0.95294
  250  1.16265 1.35274 1.24808 0.83282 0.62596 0.62700 0.66457 0.79682 1.24980
  350  1.10701 1.29923 1.29179 0.83750 0.70160 0.71630 0.72597 0.89784 1.26915
  450  1.18990 1.32428 1.08281 0.83095 0.68683 0.84580 0.80972 0.92204 1.19021
  550  1.35410 1.41902 1.33804 1.00999 0.62983 0.81479 0.91710 0.92204 1.30983
  650  1.03988 1.20397 1.26845 1.05063 0.81207 0.76196 0.82373 0.94611 1.34304
  750  0.97119 1.13803 1.02786 0.83619 0.75631 0.74702 0.79133 0.90345 1.17988
  850  0.80514 0.95416 0.78812 0.61070 0.76071 0.71056 0.79430 0.93314 1.26519
  950  0.66421 0.68305 0.46671 0.45188 0.43475 0.52434 0.54531 0.64523 0.78318
  1050 0.69103 0.72241 0.53311 0.33408 0.29966 0.50912 0.51885 0.56540 0.68951
  1150 0.90690 1.14127 0.70390 0.44046 0.36421 0.42829 0.34527 0.44696 0.55141
      Frequencies
Times      202     204     206     208     210     212     214     216     218
  -250 0.90032 0.93260 1.05230 0.93663 0.92530 0.85454 0.85957 0.82266 0.61027
  -150 0.98560 1.00672 0.95142 0.98094 1.05651 1.01683 0.99591 0.98025 1.10855
  -50  1.11408 1.06068 0.99627 1.08243 1.01820 1.12863 1.14451 1.19710 1.28117
  50   0.71787 0.60071 0.82489 0.93481 0.90758 0.92162 1.18026 1.13929 1.16307
  150  0.82389 0.66397 0.90127 0.97007 0.84622 0.92694 1.14604 1.09717 0.84113
  250  0.97254 0.91184 0.95558 1.02987 0.93221 0.75370 0.82191 0.86884 0.79687
  350  1.16920 0.99545 0.99771 0.91554 0.87733 0.74366 0.84566 0.91184 0.64265
  450  1.13405 0.87883 0.93308 0.83992 0.83124 0.73180 0.79408 0.89760 0.73094
  550  1.11619 0.96679 0.86158 0.84881 0.68750 0.60738 0.71404 0.80988 0.73327
  650  1.22855 1.10318 0.99656 0.85194 0.84507 0.71796 0.80991 0.90733 0.72419
  750  1.06165 0.90729 0.99742 0.86957 0.85760 0.82473 0.83302 0.82963 0.75098
[truncated: 12,051,543 more chars]
