# Supplementary material for: Local field potentials in the parietal reach region reveal mechanisms of bimanual coordination
Source: Nat Commun. 2021 May 4;12:2514. doi: 10.1038/s41467-021-22701-3 (PMC8096826; doi:10.1038/s41467-021-22701-3)
Supplement: Supplementary file 4 — Source Data [file 41467_2021_22701_MOESM4_ESM.zip › AllFigureData/FigureS3a_Data.txt]

# 3-D array of data, dimensions are task, frequency and file
#
# Task:  62 = saccade
#        63 = ipsilateral reach
#        64 = contralateral reach
#        65 = bimanual 'together' reach
#        66 = bimanual 'apart' reach
#
# Frequency: in Hz
#
# File: unique identifier (pathname)


, , /data/coord/grab/lfp-lfp/data/cohLFP/500ms_2Hz_GoCue_-1000:250ms/tyr/data_908.2_1_2

          62       63       64       65       66
6   0.707555 0.836918 0.727830 0.757469 0.843328
8   0.593532 0.777818 0.634246 0.724639 0.739863
10  0.564526 0.713660 0.545154 0.644968 0.596587
12  0.484579 0.596835 0.504841 0.553754 0.563749
14  0.380309 0.440339 0.379284 0.420956 0.385786
16  0.334452 0.455313 0.451818 0.368641 0.387685
18  0.238829 0.371925 0.306715 0.290920 0.208707
20  0.219708 0.324030 0.240456 0.297968 0.207121
22  0.105080 0.265948 0.206459 0.270956 0.121420
24  0.115724 0.134123 0.153440 0.167315 0.092905
26  0.067107 0.178450 0.150261 0.257027 0.081845
28  0.017660 0.172949 0.124565 0.245323 0.098357
30  0.065019 0.169052 0.107168 0.203710 0.147995
32  0.046243 0.137824 0.107907 0.131008 0.034857
34  0.044231 0.168957 0.100219 0.146474 0.015751
36  0.128288 0.131664 0.049422 0.180165 0.026004
38  0.101337 0.117867 0.064599 0.142055 0.042996
40  0.134661 0.086266 0.110991 0.228448 0.016701
42  0.075632 0.063870 0.138812 0.237761 0.114625
44  0.190896 0.058575 0.169078 0.211979 0.102627
46  0.085938 0.060396 0.133245 0.175482 0.134319
48  0.106813 0.111917 0.095085 0.112867 0.180143
50  0.127337 0.119961 0.087487 0.088876 0.151738
52  0.123477 0.154243 0.077971 0.096927 0.191891
54  0.120709 0.081825 0.071941 0.166066 0.106991
56  0.125912 0.153539 0.022017 0.148710 0.122334
58  0.179811 0.234959 0.075594 0.190405 0.219229
60  0.192804 0.199433 0.076442 0.176973 0.180473
62  0.225966 0.219950 0.111433 0.174230 0.206021
64  0.139862 0.157647 0.117370 0.153530 0.126368
66  0.104967 0.164930 0.168345 0.090740 0.063089
68  0.142295 0.173416 0.224193 0.089496 0.059119
70  0.101269 0.089984 0.206944 0.200419 0.053629
72  0.128318 0.026038 0.146018 0.250217 0.141793
74  0.105604 0.046999 0.076141 0.198981 0.154345
76  0.130888 0.027392 0.115917 0.160981 0.125752
78  0.133040 0.016061 0.163855 0.086308 0.157868
80  0.134952 0.125422 0.170189 0.130207 0.171815
82  0.087601 0.131920 0.202473 0.076640 0.139137
84  0.077707 0.157811 0.182286 0.096070 0.187225
86  0.107588 0.193754 0.168223 0.033217 0.148724
88  0.148585 0.182169 0.214969 0.093997 0.246106
90  0.095667 0.155030 0.147443 0.103781 0.174813
92  0.085654 0.129034 0.137367 0.174039 0.100816
94  0.053523 0.044879 0.057229 0.259409 0.124920
96  0.040657 0.116392 0.073770 0.264366 0.142381
98  0.045091 0.123615 0.051165 0.217959 0.145396
100 0.061859 0.170110 0.030490 0.115273 0.117963
102 0.131283 0.113434 0.019277 0.102372 0.095001
104 0.115274 0.110259 0.095916 0.159538 0.100209
106 0.247539 0.164183 0.106886 0.168658 0.061237
108 0.307810 0.202536 0.106502 0.189263 0.017174
110 0.331212 0.204690 0.099664 0.205887 0.088886
112 0.246068 0.228779 0.117235 0.157564 0.096305
114 0.230654 0.214367 0.117101 0.099858 0.160857
116 0.189775 0.162848 0.191805 0.044929 0.204549
118 0.109819 0.154632 0.180645 0.200708 0.155440
120 0.091724 0.100062 0.152887 0.267673 0.112009

, , /data/coord/grab/lfp-lfp/data/cohLFP/500ms_2Hz_GoCue_-1000:250ms/tyr/data_909.2_1_2

          62       63       64       65       66
6   0.224710 0.137061 0.181188 0.135492 0.231995
8   0.333014 0.150063 0.382861 0.193249 0.429874
10  0.341147 0.205866 0.380205 0.162452 0.436562
12  0.366908 0.220261 0.382970 0.188969 0.425465
14  0.387259 0.276205 0.448556 0.208750 0.465748
16  0.458371 0.368481 0.621871 0.383570 0.686104
18  0.183270 0.121869 0.300138 0.067360 0.158519
20  0.101629 0.160409 0.087594 0.129107 0.026092
22  0.135459 0.074039 0.052260 0.163215 0.068945
24  0.105119 0.106823 0.204706 0.139354 0.143389
26  0.059462 0.069817 0.179021 0.100938 0.127866
28  0.126016 0.076164 0.153943 0.132552 0.030873
30  0.133186 0.027082 0.174828 0.121482 0.031575
32  0.283756 0.289371 0.208875 0.221081 0.063867
34  0.388000 0.501586 0.292218 0.290571 0.249910
36  0.434507 0.571189 0.266133 0.426944 0.313194
38  0.465797 0.584659 0.331308 0.464582 0.379458
40  0.396585 0.560156 0.284687 0.494083 0.416826
42  0.296118 0.503001 0.240754 0.459367 0.290232
44  0.385489 0.336161 0.274734 0.285610 0.266379
46  0.439532 0.296665 0.348645 0.299993 0.303096
48  0.504890 0.414291 0.448768 0.400180 0.395068
50  0.541719 0.523833 0.402128 0.440491 0.360474
52  0.374082 0.532743 0.290811 0.358487 0.254398
54  0.302490 0.384918 0.141241 0.238255 0.157171
56  0.225542 0.293180 0.090195 0.141899 0.148840
58  0.268585 0.345701 0.193160 0.080278 0.229775
60  0.293078 0.423891 0.273400 0.145433 0.208885
62  0.376376 0.430776 0.225865 0.160989 0.197360
64  0.431803 0.415975 0.229558 0.209810 0.231660
66  0.416322 0.468761 0.258770 0.325641 0.222329
68  0.484605 0.545956 0.313357 0.401471 0.307855
70  0.578491 0.547596 0.417026 0.441822 0.405859
72  0.579330 0.594150 0.405722 0.393859 0.370883
74  0.543866 0.583630 0.371507 0.334124 0.368449
76  0.503579 0.556187 0.334465 0.350028 0.312601
78  0.499432 0.573804 0.337813 0.360814 0.313330
80  0.516400 0.566353 0.354769 0.390685 0.306841
82  0.604700 0.628453 0.366596 0.400497 0.267766
84  0.616138 0.674557 0.369677 0.365400 0.254046
86  0.642774 0.689403 0.373786 0.440501 0.249384
88  0.610612 0.658302 0.365520 0.397404 0.352867
90  0.606613 0.626750 0.381629 0.427235 0.427298
92  0.639659 0.653875 0.450514 0.432262 0.408809
94  0.622057 0.683660 0.444084 0.430913 0.406373
96  0.657833 0.695327 0.420920 0.423389 0.417910
98  0.676387 0.665186 0.372459 0.452845 0.356953
100 0.636822 0.582312 0.324252 0.391172 0.292003
102 0.534044 0.541323 0.200071 0.383278 0.159415
104 0.414394 0.437559 0.141548 0.286986 0.098465
106 0.384195 0.343714 0.188921 0.218308 0.091147
108 0.325154 0.335757 0.207157 0.154700 0.076975
110 0.294863 0.299024 0.226003 0.194137 0.109119
112 0.330163 0.356688 0.224070 0.265009 0.100829
114 0.388212 0.496858 0.298309 0.265383 0.202265
116 0.449656 0.636337 0.385130 0.278586 0.169118
118 0.548890 0.668076 0.358960 0.341783 0.204226
120 0.598768 0.633298 0.324287 0.317547 0.280807

, , /data/coord/grab/lfp-lfp/data/cohLFP/500ms_2Hz_GoCue_-1000:250ms/tyr/data_918.2_1_2

          62       63       64       65       66
6   0.489968 0.379697 0.348690 0.513776 0.609146
8   0.492046 0.407911 0.453270 0.495589 0.609273
10  0.338180 0.334444 0.369578 0.345325 0.497731
12  0.310471 0.430358 0.308740 0.350566 0.458996
14  0.252721 0.371092 0.252252 0.235388 0.342141
16  0.231088 0.292285 0.236658 0.175808 0.349196
18  0.272350 0.205669 0.238396 0.180646 0.330672
20  0.273394 0.179568 0.229651 0.211570 0.281812
22  0.246993 0.182420 0.204412 0.214283 0.248613
24  0.290177 0.158302 0.252552 0.271466 0.204249
26  0.232033 0.154538 0.282299 0.214455 0.136419
28  0.278270 0.155912 0.255508 0.227907 0.097698
30  0.311856 0.172429 0.272160 0.231526 0.147227
32  0.224360 0.205149 0.263699 0.207620 0.139236
34  0.129194 0.196307 0.185044 0.119853 0.150885
36  0.134796 0.189743 0.166353 0.098629 0.156614
38  0.102286 0.117042 0.194250 0.187320 0.148566
40  0.157303 0.182341 0.107190 0.147427 0.209984
42  0.147689 0.184181 0.114189 0.209223 0.210368
44  0.106230 0.222840 0.076065 0.184261 0.255503
46  0.098595 0.152789 0.092336 0.180198 0.238661
48  0.069948 0.144314 0.042753 0.121623 0.224574
50  0.085701 0.170515 0.057229 0.103752 0.142157
52  0.081781 0.133249 0.037224 0.100010 0.047520
54  0.126270 0.117214 0.132975 0.103381 0.046805
56  0.207155 0.136212 0.233215 0.071611 0.155056
58  0.216110 0.208281 0.240931 0.154052 0.221568
60  0.203768 0.218273 0.273974 0.270463 0.289219
62  0.197178 0.233787 0.215824 0.287594 0.313436
64  0.185983 0.161254 0.199891 0.215347 0.263691
66  0.078114 0.057020 0.130308 0.082342 0.175497
68  0.139129 0.110142 0.121432 0.080343 0.146437
70  0.065967 0.109902 0.134936 0.053584 0.160839
72  0.151723 0.061310 0.124400 0.013041 0.163462
74  0.138280 0.040178 0.148666 0.052021 0.123516
76  0.090971 0.027806 0.111442 0.073581 0.093812
78  0.101771 0.025111 0.061008 0.095691 0.055002
80  0.124957 0.097182 0.069305 0.111861 0.069308
82  0.126528 0.145494 0.093171 0.049537 0.030851
84  0.060074 0.111162 0.087932 0.054929 0.065707
86  0.022688 0.197531 0.115546 0.097921 0.109995
88  0.112034 0.113143 0.175803 0.030699 0.128560
90  0.146886 0.016878 0.241211 0.068762 0.203215
92  0.109638 0.071027 0.298657 0.138824 0.206824
94  0.161831 0.137419 0.293650 0.170668 0.257933
96  0.163225 0.151119 0.223364 0.237958 0.290877
98  0.166666 0.167729 0.226504 0.260948 0.127204
100 0.262606 0.169636 0.270175 0.222800 0.144299
102 0.306762 0.231120 0.313330 0.182731 0.097894
104 0.224560 0.261437 0.351932 0.127411 0.116950
106 0.132000 0.264676 0.301648 0.154183 0.103585
108 0.058493 0.247414 0.270866 0.066203 0.117217
110 0.116881 0.171622 0.290887 0.139677 0.167998
112 0.088974 0.086139 0.149885 0.147476 0.182181
114 0.047688 0.159591 0.114880 0.087067 0.184321
116 0.062967 0.190304 0.069988 0.057931 0.165310
118 0.109489 0.158544 0.054467 0.023879 0.107756
120 0.127709 0.156299 0.054224 0.128805 0.052960

, , /data/coord/grab/lfp-lfp/data/cohLFP/500ms_2Hz_GoCue_-1000:250ms/tyr/data_919.3_1_2

          62       63       64       65       66
6   0.152300 0.120065 0.208133 0.522276 0.276570
8   0.587308 0.155492 0.468191 0.536971 0.470895
10  0.502401 0.205045 0.480141 0.464913 0.420829
12  0.469364 0.270845 0.531510 0.496397 0.424145
14  0.454298 0.317295 0.517281 0.397342 0.258466
16  0.391040 0.421089 0.435424 0.297527 0.357747
18  0.417930 0.550189 0.529925 0.439598 0.606242
20  0.383133 0.513406 0.532376 0.483781 0.637259
22  0.281671 0.420124 0.507214 0.524258 0.602910
24  0.277518 0.447019 0.471739 0.501681 0.463413
26  0.323659 0.477551 0.506276 0.493450 0.465853
28  0.480835 0.327920 0.412569 0.516930 0.401474
30  0.514873 0.216575 0.429564 0.530160 0.389272
32  0.629692 0.349190 0.461999 0.530877 0.502186
34  0.668317 0.364546 0.547709 0.475758 0.484180
36  0.689463 0.440238 0.565968 0.495503 0.429799
38  0.683641 0.520745 0.570794 0.475427 0.459688
40  0.497788 0.338047 0.586949 0.427001 0.297623
42  0.403831 0.349234 0.444804 0.318856 0.256841
44  0.314953 0.311236 0.423862 0.337752 0.283184
46  0.269221 0.353477 0.370611 0.389418 0.241775
48  0.248850 0.292182 0.375353 0.402838 0.254892
50  0.304289 0.334765 0.383344 0.351058 0.300946
52  0.253880 0.299388 0.411978 0.275371 0.293139
54  0.210139 0.225619 0.359800 0.275155 0.232692
56  0.145943 0.128791 0.252317 0.181161 0.126274
58  0.072879 0.016764 0.104781 0.135491 0.082405
60  0.152645 0.065022 0.151396 0.120533 0.178724
62  0.297805 0.228152 0.293327 0.367499 0.206024
64  0.357183 0.452018 0.429611 0.373729 0.327044
66  0.441695 0.475846 0.422097 0.429237 0.278031
68  0.448989 0.456636 0.414111 0.438159 0.226471
70  0.468915 0.476083 0.414847 0.467843 0.387580
72  0.535732 0.490195 0.405265 0.487173 0.341257
74  0.408245 0.485783 0.381419 0.445351 0.389802
76  0.268432 0.455557 0.264634 0.459586 0.373920
78  0.204621 0.337104 0.222865 0.358368 0.293967
80  0.166880 0.325327 0.219780 0.347145 0.237797
82  0.104547 0.338785 0.268756 0.372612 0.173414
84  0.164723 0.325547 0.310002 0.345088 0.083983
86  0.169122 0.199262 0.353799 0.318490 0.078765
88  0.098135 0.245224 0.281610 0.354751 0.145451
90  0.188723 0.299533 0.245946 0.269806 0.240613
92  0.264527 0.381486 0.162739 0.207978 0.243787
94  0.298708 0.382206 0.222616 0.109363 0.326588
96  0.376560 0.364816 0.318521 0.196771 0.316087
98  0.402361 0.365896 0.241601 0.280379 0.387326
100 0.394719 0.395499 0.307426 0.231149 0.381918
102 0.370673 0.298091 0.170890 0.139328 0.229733
104 0.314299 0.182570 0.142798 0.071004 0.169114
106 0.184569 0.165387 0.183542 0.084283 0.140832
108 0.211186 0.080319 0.142626 0.100647 0.186040
110 0.088022 0.083757 0.127849 0.151820 0.193005
112 0.114530 0.185617 0.089757 0.056100 0.076315
114 0.126713 0.231813 0.110093 0.234176 0.078262
116 0.108111 0.213396 0.228031 0.243123 0.137696
118 0.136330 0.128662 0.265751 0.235287 0.100339
120 0.129717 0.127682 0.206084 0.113007 0.083026

, , /data/coord/grab/lfp-lfp/data/cohLFP/500ms_2Hz_GoCue_-1000:250ms/tyr/data_920.2_1_2

          62       63       64       65       66
6   0.594369 0.487506 0.538096 0.399662 0.634117
8   0.383638 0.549495 0.546080 0.625917 0.624803
10  0.429773 0.574004 0.598945 0.590180 0.623545
12  0.343880 0.561335 0.561149 0.560028 0.590077
14  0.233638 0.541936 0.581782 0.516082 0.470083
16  0.114029 0.421905 0.445320 0.314303 0.491507
18  0.127093 0.412944 0.345260 0.313736 0.421061
20  0.144490 0.406411 0.287665 0.365343 0.405894
22  0.211309 0.424889 0.294914 0.419600 0.299489
24  0.269359 0.410258 0.283899 0.450746 0.323181
26  0.293347 0.466158 0.260554 0.472040 0.259672
28  0.300832 0.478536 0.211849 0.423060 0.212434
30  0.327558 0.371581 0.181545 0.338956 0.216218
32  0.403936 0.322497 0.309633 0.317117 0.263382
34  0.412158 0.306783 0.343786 0.300543 0.321847
36  0.424721 0.354629 0.401092 0.312874 0.358261
38  0.434875 0.396633 0.456844 0.406190 0.441597
40  0.375438 0.347578 0.347764 0.409171 0.273620
42  0.206449 0.159356 0.178839 0.235206 0.216425
44  0.121206 0.177408 0.106699 0.216657 0.221976
46  0.047319 0.214995 0.040971 0.215788 0.161413
48  0.048321 0.184560 0.032400 0.180955 0.178255
50  0.104479 0.134781 0.067716 0.182565 0.108265
52  0.080612 0.121522 0.074401 0.142914 0.106535
54  0.100496 0.122612 0.066190 0.182357 0.074150
56  0.200596 0.091167 0.135376 0.198932 0.032987
58  0.265156 0.132341 0.126670 0.212443 0.047902
60  0.241177 0.224524 0.089843 0.128933 0.018382
62  0.249309 0.329571 0.122280 0.143200 0.045558
64  0.254400 0.376890 0.201610 0.140567 0.219652
66  0.290437 0.445929 0.329237 0.154809 0.263863
68  0.359625 0.465709 0.297055 0.209356 0.325082
70  0.370344 0.443150 0.328671 0.282514 0.312976
72  0.429381 0.486589 0.390131 0.415021 0.336511
74  0.473044 0.499913 0.385700 0.429301 0.441279
76  0.413741 0.498645 0.357036 0.407594 0.373813
78  0.351600 0.418609 0.220915 0.364942 0.350588
80  0.336827 0.380196 0.180935 0.263601 0.254753
82  0.271848 0.259508 0.177673 0.301760 0.130432
84  0.267562 0.211261 0.227768 0.286851 0.125267
86  0.285191 0.171469 0.274161 0.224121 0.091778
88  0.173505 0.033913 0.130792 0.158087 0.075400
90  0.141160 0.060338 0.022634 0.202941 0.033537
92  0.212923 0.077821 0.071019 0.227648 0.094421
94  0.280070 0.075658 0.167772 0.274386 0.060826
96  0.288892 0.080450 0.238162 0.274842 0.230990
98  0.271221 0.156510 0.138371 0.256778 0.283587
100 0.305233 0.225976 0.094196 0.254561 0.255183
102 0.212244 0.272574 0.085404 0.212771 0.221535
104 0.155718 0.211135 0.085654 0.104647 0.168517
106 0.100402 0.071997 0.042407 0.012501 0.162382
108 0.083409 0.150293 0.067573 0.108982 0.219881
110 0.017039 0.078818 0.056851 0.155651 0.233076
112 0.145825 0.054300 0.073879 0.084305 0.197550
114 0.188050 0.108089 0.079701 0.087572 0.183128
116 0.175039 0.065660 0.088384 0.145753 0.145703
118 0.089405 0.063452 0.057503 0.183526 0.104701
120 0.055326 0.072838 0.118635 0.125533 0.163693

, , /data/coord/grab/lfp-lfp/data/cohLFP/500ms_2Hz_GoCue_-1000:250ms/tyr/data_10929.2_1_2

           62       63       64        65        66
6   0.2678011 0.201061 0.082142 0.1842848 0.1918634
8   0.1868966 0.138206 0.159892 0.1628346 0.0905149
10  0.1325223 0.195123 0.213041 0.1994145 0.1064114
12  0.1597361 0.257635 0.295143 0.2150173 0.1069057
14  0.1829456 0.293683 0.381586 0.2353601 0.1763419
16  0.1807098 0.211118 0.221907 0.1017055 0.2170224
18  0.2728273 0.141432 0.333798 0.1227077 0.1455330
20  0.2921438 0.211646 0.300285 0.0900593 0.1503814
22  0.3090810 0.243949 0.317789 0.1412746 0.1526082
24  0.3862438 0.378967 0.295309 0.2206611 0.0821460
26  0.4530398 0.373431 0.332529 0.1456477 0.0144365
28  0.4066369 0.350688 0.364386 0.2081091 0.0263428
30  0.3688643 0.371963 0.339794 0.1987546 0.0227002
32  0.3405720 0.352833 0.279052 0.2084293 0.0850464
34  0.2485122 0.261202 0.223922 0.3190558 0.1287697
36  0.1038736 0.360383 0.101063 0.3697081 0.2160996
38  0.0020782 0.220066 0.139231 0.3306574 0.2031556
40  0.0365647 0.225340 0.126543 0.3030205 0.1729050
42  0.0074614 0.180125 0.118378 0.2410463 0.2005785
44  0.0359435 0.107781 0.120654 0.2225915 0.1825828
46  0.0124626 0.125350 0.080425 0.2315878 0.2189226
48  0.0415604 0.107663 0.112751 0.1306459 0.2076036
50  0.0513506 0.079834 0.147437 0.1446078 0.2059874
52  0.0907617 0.114095 0.100809 0.1915537 0.1255630
54  0.0716238 0.149178 0.089621 0.1100242 0.0841645
56  0.1158845 0.128998 0.150114 0.1427517 0.1758740
58  0.1344926 0.137281 0.199648 0.1145296 0.2225300
60  0.1188922 0.146690 0.155786 0.1279531 0.2379914
62  0.1256086 0.156743 0.167354 0.0846035 0.1972080
64  0.1143593 0.222834 0.132340 0.0333430 0.1154364
66  0.1211688 0.192649 0.123774 0.0628085 0.0672684
68  0.1036408 0.197751 0.146601 0.0113836 0.1404787
70  0.1289699 0.185847 0.145999 0.0909695 0.1173452
72  0.1146519 0.138046 0.109477 0.1320612 0.0995922
74  0.0879980 0.069740 0.137418 0.1104341 0.0381276
76  0.0755195 0.109639 0.113519 0.0549998 0.0367960
78  0.0706518 0.116702 0.099122 0.1352012 0.0345940
80  0.0615420 0.085882 0.086357 0.1782285 0.0442540
82  0.0677885 0.035533 0.094976 0.2107192 0.0366622
84  0.0538776 0.029116 0.098875 0.1912791 0.0668425
86  0.0099452 0.045564 0.151390 0.1326891 0.0151058
88  0.0523187 0.055493 0.135744 0.0984120 0.0086555
90  0.0275185 0.071955 0.160340 0.0833606 0.0427332
92  0.0537516 0.097533 0.091939 0.0224807 0.0629333
94  0.0290979 0.127207 0.059832 0.0158050 0.0382771
96  0.0490236 0.119036 0.107275 0.0300127 0.0963351
98  0.0770149 0.147411 0.025459 0.0389395 0.0515830
100 0.1212630 0.176814 0.092080 0.0184533 0.0899975
102 0.1042607 0.251307 0.044137 0.0066585 0.0128972
104 0.0566578 0.181199 0.079519 0.0696522 0.0433653
106 0.1497822 0.119128 0.066564 0.1860726 0.0574934
108 0.1067796 0.085472 0.043949 0.1380857 0.1270089
110 0.0728274 0.122134 0.099064 0.1181983 0.1635911
112 0.0981668 0.052108 0.051782 0.1111708 0.1169946
114 0.1413648 0.071296 0.030667 0.0162866 0.1062555
116 0.0584478 0.100737 0.058318 0.0318362 0.0621528
118 0.0379649 0.062781 0.189740 0.0450759 0.0399421
120 0.0419185 0.032130 0.199923 0.0757537 0.0473270

, , /data/coord/grab/lfp-lfp/data/cohLFP/500ms_2Hz_GoCue_-1000:250ms/tyr/data_10930.2_1_2

          62       63        64       65       66
6   0.404413 0.372348 0.4471736 0.245201 0.323606
8   0.315935 0.342279 0.2404240 0.196044 0.285592
10  0.303786 0.312247 0.1763232 0.241761 0.266433
12  0.251414 0.289461 0.1445422 0.320805 0.214923
14  0.267358 0.185381 0.1147733 0.288553 0.163779
16  0.223236 0.129031 0.0320629 0.177217 0.174979
18  0.289440 0.193956 0.1230597 0.040228 0.127993
20  0.262264 0.183397 0.0746658 0.072637 0.131625
22  0.166238 0.158077 0.1329907 0.011674 0.102857
24  0.195703 0.323301 0.2652132 0.196762 0.066626
26  0.210385 0.407973 0.3714492 0.263603 0.105582
28  0.239668 0.455469 0.4249559 0.348306 0.179958
30  0.344816 0.545878 0.4185157 0.391328 0.279365
32  0.385038 0.520970 0.4205127 0.340212 0.322267
34  0.450437 0.498385 0.4167138 0.387918 0.376734
36  0.421055 0.444355 0.3605240 0.377902 0.349291
38  0.330679 0.339793 0.3104755 0.383678 0.406535
40  0.241202 0.245029 0.2663972 0.372512 0.439869
42  0.213003 0.211936 0.2550008 0.308757 0.358953
44  0.169222 0.202709 0.2878543 0.232222 0.380190
46  0.167001 0.221669 0.2362524 0.265853 0.358645
48  0.142694 0.257720 0.2518342 0.238834 0.324374
50  0.085777 0.244271 0.2446708 0.244752 0.278756
52  0.076962 0.195230 0.2595457 0.263774 0.222122
54  0.142889 0.233125 0.2110355 0.174130 0.219931
56  0.183690 0.211583 0.2297173 0.165969 0.187592
58  0.296642 0.206977 0.2570304 0.217465 0.144018
60  0.269097 0.241854 0.2770163 0.227548 0.143782
62  0.262460 0.256111 0.3264850 0.237863 0.120024
64  0.250212 0.272656 0.2490499 0.220860 0.153372
66  0.164983 0.271439 0.2621090 0.186938 0.131876
68  0.219047 0.228700 0.2065981 0.118257 0.128944
70  0.205143 0.177230 0.1820847 0.114143 0.094677
72  0.141621 0.198326 0.2246252 0.101727 0.096198
74  0.189809 0.134605 0.1688345 0.128012 0.143250
76  0.139980 0.101033 0.1929014 0.206473 0.205626
78  0.158712 0.077006 0.2235411 0.228212 0.244010
80  0.149734 0.116157 0.1430265 0.197724 0.234705
82  0.082944 0.226339 0.1295142 0.120197 0.215935
84  0.076356 0.241405 0.0464208 0.078678 0.303989
86  0.097583 0.227038 0.0452185 0.064089 0.291077
88  0.189059 0.212139 0.0337159 0.144309 0.238702
90  0.202616 0.197593 0.0331815 0.144952 0.216628
92  0.162134 0.183696 0.0317476 0.137610 0.185763
94  0.133875 0.175261 0.0327875 0.140584 0.187777
96  0.122557 0.184105 0.0403402 0.135951 0.155731
98  0.121109 0.136575 0.1802096 0.154912 0.109771
100 0.105246 0.141999 0.1092919 0.129138 0.072390
102 0.133103 0.051451 0.2104059 0.105673 0.163812
104 0.247525 0.070347 0.1143148 0.078002 0.193121
106 0.286291 0.108739 0.0088358 0.112104 0.244999
108 0.267934 0.130150 0.0896681 0.030061 0.210260
110 0.229566 0.021320 0.1068464 0.074080 0.104112
112 0.209244 0.051279 0.0631306 0.049415 0.064459
114 0.122944 0.198363 0.0442934 0.098767 0.073431
116 0.067071 0.251934 0.0460967 0.046643 0.148194
118 0.163697 0.202256 0.0716353 0.089791 0.133941
120 0.211379 0.108415 0.0782298 0.121185 0.137167

, , /data/coord/grab/lfp-lfp/data/cohLFP/500ms_2Hz_GoCue_-1000:250ms/tyr/data_963.3_1_2

          62       63       64       65       66
6   0.433091 0.502236 0.331211 0.640783 0.575444
8   0.444784 0.342394 0.459532 0.297713 0.421573
10  0.500743 0.405899 0.171361 0.475083 0.587620
12  0.329325 0.217047 0.102584 0.406715 0.321134
14  0.190679 0.159341 0.045116 0.531761 0.129868
16  0.196416 0.111998 0.146760 0.379574 0.138258
18  0.412327 0.190466 0.192290 0.428371 0.202407
20  0.320128 0.167284 0.254219 0.415063 0.230159
22  0.310465 0.192767 0.195345 0.406979 0.323051
24  0.324155 0.106973 0.081268 0.288028 0.367232
26  0.148390 0.145651 0.056334 0.272768 0.312123
28  0.087866 0.184297 0.358731 0.168618 0.256989
30  0.178465 0.200180 0.372965 0.286111 0.311238
32  0.171669 0.319872 0.342951 0.324276 0.351179
34  0.135881 0.315415 0.235952 0.387077 0.219166
36  0.263202 0.201079 0.142473 0.580535 0.353498
38  0.128096 0.262440 0.100300 0.550091 0.213235
40  0.091559 0.123632 0.224166 0.547593 0.192757
42  0.183463 0.199973 0.053204 0.432426 0.211610
44  0.268854 0.235153 0.208835 0.380190 0.095859
46  0.241514 0.178167 0.220193 0.358692 0.077177
48  0.236644 0.170461 0.063185 0.452614 0.088230
50  0.195151 0.117104 0.171134 0.419492 0.142184
52  0.078212 0.312023 0.132169 0.347979 0.166785
54  0.085650 0.320585 0.211589 0.346471 0.256058
56  0.068629 0.398287 0.211505 0.610888 0.210942
58  0.277840 0.464389 0.571744 0.752493 0.298073
60  0.337246 0.493117 0.632552 0.800786 0.386796
62  0.356940 0.484651 0.622979 0.838356 0.518393
64  0.299431 0.329619 0.413022 0.860075 0.501521
66  0.271663 0.097304 0.236350 0.347658 0.551988
68  0.237905 0.044718 0.252268 0.276100 0.342908
70  0.094630 0.122711 0.192054 0.179765 0.282526
72  0.314722 0.112747 0.419349 0.460088 0.153572
74  0.245015 0.269048 0.189101 0.422512 0.102439
76  0.216132 0.304917 0.117489 0.109872 0.008842
78  0.269109 0.298399 0.143588 0.075205 0.099145
80  0.419434 0.212948 0.336202 0.056143 0.133982
82  0.270186 0.413284 0.458310 0.199882 0.189409
84  0.186232 0.495964 0.538293 0.346883 0.320200
86  0.183539 0.508416 0.510689 0.274627 0.219494
88  0.142433 0.280512 0.393175 0.207572 0.368661
90  0.288197 0.269719 0.336217 0.154142 0.163576
92  0.367699 0.155510 0.414015 0.191303 0.215433
94  0.461669 0.150540 0.296749 0.226161 0.059537
96  0.236357 0.312375 0.580098 0.391709 0.203886
98  0.293938 0.313089 0.517272 0.458759 0.246071
100 0.362742 0.300137 0.425734 0.574716 0.259986
102 0.320150 0.085566 0.285579 0.627724 0.182424
104 0.377149 0.198101 0.361248 0.440481 0.142547
106 0.182980 0.280653 0.311402 0.399349 0.080811
108 0.240059 0.269487 0.229746 0.284887 0.264038
110 0.326845 0.048554 0.373723 0.313470 0.336104
112 0.250974 0.123943 0.629497 0.606357 0.457961
114 0.217190 0.199836 0.544309 0.591129 0.447571
116 0.192888 0.115960 0.515577 0.335597 0.249180
118 0.166730 0.266979 0.208001 0.379722 0.201902
120 0.196973 0.433040 0.306407 0.410627 0.030387

, , /data/coord/grab/lfp-lfp/data/cohLFP/500ms_2Hz_GoCue_-1000:250ms/tyr/data_964.2_1_2

          62        63       64       65       66
6   0.229902 0.1689382 0.222340 0.199622 0.171677
8   0.049883 0.1549493 0.095500 0.117499 0.199755
10  0.160895 0.0428332 0.150988 0.095994 0.142656
12  0.078619 0.1348106 0.251773 0.022524 0.074702
14  0.111668 0.2486048 0.317742 0.242717 0.248576
16  0.111373 0.2088265 0.260299 0.244324 0.328620
18  0.068135 0.0162137 0.174393 0.231233 0.218029
20  0.044692 0.0641086 0.164821 0.326040 0.194857
22  0.095772 0.0834691 0.140173 0.277169 0.135310
24  0.135959 0.0822539 0.112814 0.236214 0.082903
26  0.177992 0.1583964 0.099956 0.148248 0.077789
28  0.174434 0.1484177 0.142500 0.110817 0.096245
30  0.232190 0.2968329 0.100235 0.158109 0.145932
32  0.238594 0.3252736 0.111699 0.192702 0.220994
34  0.148412 0.2169986 0.138372 0.211484 0.210266
36  0.168576 0.1265691 0.067162 0.208163 0.150820
38  0.122151 0.0950135 0.030582 0.162400 0.184373
40  0.066568 0.0841406 0.071402 0.030014 0.097324
42  0.130476 0.0202420 0.115095 0.043768 0.072665
44  0.100276 0.0849792 0.096714 0.089340 0.081797
46  0.082459 0.0694836 0.160215 0.109192 0.124386
48  0.104808 0.0839220 0.127436 0.059462 0.118443
50  0.090261 0.0648278 0.074299 0.062869 0.137456
52  0.072278 0.0691647 0.055406 0.130302 0.147971
54  0.076387 0.0931644 0.056654 0.114717 0.106110
56  0.393100 0.3068011 0.390476 0.309210 0.314704
58  0.504807 0.4221899 0.492694 0.408058 0.396665
60  0.566460 0.4631994 0.519535 0.415336 0.465532
62  0.577671 0.4797228 0.529662 0.433788 0.530577
64  0.526683 0.4344470 0.462175 0.354562 0.452100
66  0.047634 0.1002796 0.061130 0.069611 0.206109
68  0.052942 0.1094677 0.027581 0.122215 0.164580
70  0.080341 0.1082068 0.071313 0.223531 0.137570
72  0.124926 0.0393971 0.183264 0.233182 0.044355
74  0.149446 0.0425183 0.110376 0.186177 0.049191
76  0.208492 0.1338725 0.086177 0.170009 0.111764
78  0.188421 0.1469499 0.074554 0.106776 0.170199
80  0.115855 0.1297401 0.053208 0.145262 0.174928
82  0.063932 0.1885575 0.043427 0.098391 0.138892
84  0.080457 0.2086523 0.021403 0.131933 0.028198
86  0.118294 0.2100929 0.074215 0.056820 0.027723
88  0.116149 0.1676960 0.086670 0.048479 0.060669
90  0.072446 0.0231111 0.118327 0.061701 0.108532
92  0.036044 0.0089697 0.140075 0.147481 0.125978
94  0.135763 0.0304114 0.085823 0.230599 0.087994
96  0.301786 0.1210227 0.133721 0.291277 0.165463
98  0.282517 0.0758325 0.082249 0.320161 0.165399
100 0.286885 0.0726902 0.056106 0.281643 0.186782
102 0.212733 0.0779906 0.174273 0.201623 0.070736
104 0.233463 0.0332916 0.200041 0.160703 0.114791
106 0.243118 0.0881957 0.157767 0.081493 0.088919
108 0.187276 0.1244744 0.136235 0.063565 0.011389
110 0.128918 0.1249514 0.103263 0.042645 0.143167
112 0.088898 0.0143457 0.145924 0.106069 0.222371
114 0.077839 0.0574216 0.131076 0.117785 0.219850
116 0.059806 0.0548443 0.128329 0.085161 0.069026
118 0.097042 0.0195450 0.081252 0.136415 0.056325
120 0.093875 0.0828354 0.105825 0.193925 0.188313

, , /data/coord/grab/lfp-lfp/data/cohLFP/500ms_2Hz_GoCue_-1000:250ms/tyr/data_974.2_1_2

          62       63        64       65       66
6   0.582288 0.563791 0.6100657 0.708706 0.652027
8   0.564448 0.724206 0.6140330 0.520041 0.577553
10  0.575809 0.674392 0.5989314 0.517378 0.629215
12  0.396638 0.656897 0.4328720 0.524441 0.566709
14  0.427483 0.584739 0.3906134 0.492078 0.442244
16  0.454700 0.438962 0.4345679 0.449175 0.417358
18  0.413971 0.380268 0.4228550 0.405200 0.411586
20  0.435372 0.368101 0.3727080 0.363594 0.424764
22  0.423793 0.422908 0.5147568 0.472097 0.356383
24  0.431100 0.406816 0.4841524 0.498184 0.349491
26  0.412282 0.454870 0.4746680 0.512291 0.308002
28  0.345444 0.428106 0.4276289 0.504488 0.314327
30  0.314163 0.455561 0.3717765 0.481167 0.326645
32  0.348694 0.452468 0.2642199 0.410523 0.323563
34  0.330936 0.391637 0.2329988 0.373963 0.305116
36  0.282491 0.356555 0.1846170 0.302552 0.265011
38  0.255757 0.308065 0.1195310 0.240746 0.206268
40  0.192030 0.200114 0.0971293 0.207578 0.150373
42  0.134265 0.120689 0.1440537 0.140237 0.212645
44  0.065293 0.196635 0.0874983 0.181719 0.243537
46  0.116159 0.265165 0.1011763 0.186246 0.133489
48  0.100178 0.233482 0.0908823 0.212409 0.176505
50  0.132454 0.249965 0.1194535 0.137673 0.226657
52  0.143363 0.210340 0.2035176 0.080919 0.181156
54  0.123863 0.140475 0.1418445 0.073155 0.220065
56  0.255315 0.362951 0.1186536 0.254586 0.267351
58  0.378042 0.488726 0.1342093 0.370302 0.300708
60  0.398037 0.514053 0.1122079 0.415740 0.352019
62  0.378403 0.490400 0.1182414 0.404990 0.286429
64  0.250089 0.239153 0.0735331 0.275458 0.123869
66  0.028204 0.033332 0.0470567 0.128309 0.065282
68  0.012702 0.099667 0.0609926 0.122091 0.127031
70  0.079437 0.102371 0.0484066 0.192823 0.082509
72  0.123713 0.125795 0.0646914 0.140904 0.070459
74  0.115917 0.168853 0.1123340 0.026624 0.051529
76  0.079026 0.063566 0.0094302 0.115246 0.082796
78  0.024105 0.120957 0.0691491 0.147739 0.114701
80  0.114563 0.098673 0.0564872 0.158643 0.141197
82  0.089349 0.059164 0.0625698 0.148710 0.124869
84  0.060071 0.072060 0.0919290 0.025942 0.069883
86  0.095672 0.118551 0.0703175 0.162054 0.106236
88  0.106989 0.093196 0.0499686 0.237177 0.015086
90  0.094032 0.042752 0.0924657 0.186924 0.027091
92  0.079855 0.055083 0.0744565 0.191611 0.023187
94  0.094247 0.091948 0.1089593 0.173216 0.037618
96  0.080363 0.047041 0.1635886 0.199827 0.165696
98  0.080845 0.075804 0.1027954 0.205737 0.099364
100 0.156526 0.041038 0.1241205 0.165579 0.104800
102 0.176365 0.083223 0.1081347 0.101531 0.113046
104 0.106623 0.095810 0.1115931 0.079911 0.238355
106 0.098428 0.116072 0.1207599 0.092543 0.220677
108 0.119945 0.115219 0.1120498 0.067687 0.132270
110 0.152722 0.123691 0.0992230 0.076469 0.073449
112 0.038217 0.190328 0.0615363 0.132327 0.121457
114 0.080061 0.264596 0.0477693 0.082468 0.056503
116 0.070602 0.136075 0.0810209 0.200837 0.049752
118 0.006259 0.118195 0.0865939 0.126261 0.134761
120 0.053211 0.090390 0.0719024 0.170677 0.158610

, , /data/coord/grab/lfp-lfp/data/cohLFP/500ms_2Hz_GoCue_-1000:250ms/tyr/data_975.2_1_2

           62       63       64       65       66
6   0.3202473 0.629704 0.402520 0.327241 0.630050
8   0.4571284 0.738652 0.285145 0.678313 0.609711
10  0.2703489 0.623874 0.462378 0.649162 0.716602
12  0.2280575 0.614766 0.327938 0.513728 0.697491
14  0.2213859 0.442971 0.209033 0.450256 0.395508
16  0.3147633 0.168649 0.299336 0.466784 0.351855
18  0.3859564 0.324141 0.134784 0.442107 0.195617
20  0.3413084 0.336914 0.197790 0.448604 0.185805
22  0.3719040 0.362854 0.450632 0.496205 0.228275
24  0.3733262 0.325689 0.422569 0.517432 0.146608
26  0.4066061 0.382128 0.494629 0.541411 0.232480
28  0.5326530 0.390073 0.422838 0.545023 0.281151
30  0.6011623 0.417956 0.315135 0.558705 0.326717
32  0.4876706 0.526240 0.303279 0.518544 0.344334
34  0.4380752 0.531500 0.340874 0.529702 0.341760
36  0.3006125 0.478938 0.228870 0.558212 0.345274
38  0.1651086 0.364899 0.138195 0.479908 0.259966
40  0.1419698 0.332483 0.173324 0.521413 0.262844
42  0.2860615 0.353593 0.150100 0.448567 0.277511
44  0.2848178 0.361325 0.125184 0.395387 0.167937
46  0.2278363 0.387552 0.276203 0.415804 0.060382
48  0.1669577 0.335492 0.266119 0.476149 0.041128
50  0.2154070 0.260155 0.157533 0.473238 0.069968
52  0.2075018 0.221967 0.027004 0.398702 0.069670
54  0.0871938 0.255605 0.117814 0.326237 0.303549
56  0.5270107 0.636118 0.407870 0.516148 0.571662
58  0.6496345 0.718667 0.585612 0.632430 0.700475
60  0.6677572 0.760627 0.673147 0.639985 0.717307
62  0.7078582 0.735345 0.694695 0.672810 0.726359
64  0.6115081 0.638314 0.553906 0.636745 0.668767
66  0.1423913 0.268026 0.187431 0.148892 0.332585
68  0.0519886 0.121557 0.108405 0.164394 0.216601
70  0.0703052 0.087558 0.034449 0.224973 0.234891
72  0.1128478 0.177292 0.090204 0.222594 0.147601
74  0.1848560 0.102966 0.058741 0.265208 0.142275
76  0.1992609 0.043069 0.022955 0.187073 0.173004
78  0.1982733 0.156319 0.039188 0.092455 0.063512
80  0.1581326 0.135026 0.022239 0.093562 0.158406
82  0.1196861 0.025558 0.060641 0.062959 0.194209
84  0.0617155 0.094489 0.243039 0.085891 0.153494
86  0.0054283 0.083651 0.223691 0.133817 0.221750
88  0.1371684 0.094995 0.263735 0.092543 0.228146
90  0.2209715 0.084218 0.180553 0.024300 0.117163
92  0.1868204 0.082245 0.131652 0.033657 0.100613
94  0.2172075 0.161815 0.161603 0.112753 0.138803
96  0.2447271 0.258417 0.062438 0.154317 0.216760
98  0.2311005 0.180362 0.177889 0.231695 0.176306
100 0.2030846 0.136517 0.231919 0.279433 0.114269
102 0.0920573 0.024634 0.201418 0.147621 0.104774
104 0.0932889 0.150493 0.204309 0.172664 0.019609
106 0.1289942 0.129712 0.057023 0.197849 0.148634
108 0.0131792 0.192328 0.076721 0.139809 0.074323
110 0.1097110 0.037451 0.139292 0.108909 0.092852
112 0.0324546 0.062233 0.076741 0.100949 0.206678
114 0.0767618 0.073542 0.168952 0.220883 0.266026
116 0.1276370 0.102334 0.123210 0.208449 0.239974
118 0.1947636 0.221843 0.077639 0.162343 0.093409
120 0.1730257 0.211097 0.032011 0.085939 0.110035

, , /data/coord/grab/lfp-lfp/data/cohLFP/500ms_2Hz_GoCue_-1000:250ms/tyr/data_976.2_1_2

           62        63       64       65       66
6   0.8068169 0.7146415 0.771583 0.705011 0.701599
8   0.7741516 0.7248664 0.723173 0.693984 0.834985
10  0.7166695 0.7107273 0.730258 0.641473 0.839565
12  0.5122957 0.6407920 0.598353 0.561204 0.804052
14  0.3721416 0.5255387 0.478781 0.350261 0.350823
16  0.4412516 0.4012744 0.412735 0.172999 0.290993
18  0.4636765 0.2606863 0.333423 0.147218 0.271168
20  0.4590238 0.3454493 0.407155 0.193301 0.198458
22  0.4576294 0.3175946 0.434422 0.223222 0.185417
24  0.4340756 0.2975197 0.392599 0.307895 0.182593
26  0.4241268 0.3300545 0.395946 0.404992 0.261431
28  0.4672981 0.3864652 0.390930 0.393748 0.301116
30  0.4200512 0.3717066 0.354852 0.480206 0.284989
32  0.4696927 0.4374307 0.364942 0.536088 0.306334
34  0.4842071 0.4035261 0.466174 0.477046 0.301068
36  0.3241618 0.3297718 0.487659 0.502736 0.297517
38  0.2347699 0.3155528 0.442436 0.528465 0.262596
40  0.2141595 0.2741750 0.409442 0.492164 0.255883
42  0.2310846 0.2497911 0.333840 0.508631 0.174894
44  0.1645010 0.2678462 0.276761 0.506194 0.108411
46  0.1347941 0.2880124 0.305313 0.422837 0.102587
48  0.1579293 0.2655173 0.280070 0.402036 0.094827
50  0.1809571 0.2085504 0.121397 0.414984 0.133782
52  0.1605932 0.1411810 0.089153 0.392876 0.160378
54  0.1956143 0.1578816 0.065049 0.370522 0.174302
56  0.2890829 0.2340828 0.115691 0.426686 0.357727
58  0.3367426 0.3210466 0.231573 0.483853 0.709221
60  0.4331617 0.3567620 0.291075 0.474672 0.701537
62  0.3402426 0.3558973 0.339916 0.460303 0.699587
64  0.1892060 0.2386320 0.238776 0.386443 0.428785
66  0.1514030 0.1540329 0.175954 0.210331 0.241078
68  0.1854589 0.1291093 0.219670 0.221642 0.253541
70  0.1523262 0.1901008 0.219108 0.273566 0.200339
72  0.1475019 0.1436710 0.147162 0.180279 0.211535
74  0.1699687 0.1266509 0.028248 0.142903 0.185134
76  0.0741369 0.1188362 0.061634 0.076300 0.149672
78  0.0832954 0.0944066 0.143521 0.098534 0.117026
80  0.0470922 0.0733433 0.125775 0.156056 0.046687
82  0.0547622 0.0154828 0.095898 0.165697 0.047972
84  0.0372749 0.0382674 0.171064 0.158203 0.032713
86  0.0560937 0.0795578 0.147256 0.098601 0.029690
88  0.0053947 0.0520706 0.164088 0.157450 0.044599
90  0.0670842 0.1061401 0.175673 0.179426 0.103318
92  0.0235428 0.0935050 0.142992 0.165714 0.102285
94  0.1015854 0.1064750 0.135286 0.190010 0.027490
96  0.1670410 0.1762231 0.163530 0.264339 0.069141
98  0.2295193 0.2212933 0.187860 0.235689 0.171137
100 0.1969024 0.1567711 0.144570 0.220868 0.221956
102 0.1100491 0.0790521 0.069316 0.148413 0.134566
104 0.0271352 0.0147991 0.064734 0.202495 0.100486
106 0.0736026 0.0848382 0.151412 0.148194 0.045324
108 0.0617352 0.0186093 0.079983 0.081826 0.062984
110 0.0677437 0.0647983 0.075854 0.041922 0.140956
112 0.0875644 0.1032841 0.119534 0.077954 0.188773
114 0.0919260 0.1006374 0.175040 0.114724 0.254224
116 0.1698432 0.0960934 0.193620 0.127467 0.214089
118 0.1864554 0.0049546 0.160954 0.103830 0.176888
120 0.1288942 0.0610228 0.139271 0.040538 0.161255

, , /data/coord/grab/lfp-lfp/data/cohLFP/500ms_2Hz_GoCue_-1000:250ms/tyr/data_981.2_1_2

          62        63        64       65       66
6   0.064799 0.0953993 0.1886676 0.252355 0.359155
8   0.090262 0.2651697 0.0990073 0.197611 0.364793
10  0.111659 0.2257687 0.1192878 0.226406 0.260102
12  0.104897 0.2962374 0.0211519 0.076146 0.198834
14  0.108479 0.1876668 0.0235638 0.084064 0.190081
16  0.095075 0.1618585 0.0800902 0.239165 0.227013
18  0.201219 0.1479059 0.2286906 0.248848 0.180249
20  0.208259 0.1541521 0.2191579 0.235958 0.179099
22  0.260225 0.2044661 0.2407325 0.219934 0.235219
24  0.215619 0.2396921 0.1707310 0.259934 0.139077
26  0.234895 0.2103962 0.2426859 0.296083 0.156852
28  0.194013 0.1904424 0.2707694 0.233393 0.072186
30  0.148475 0.0833629 0.3370161 0.278653 0.040592
32  0.212147 0.1121353 0.3449016 0.181899 0.054440
34  0.209455 0.1131726 0.2394358 0.163718 0.137595
36  0.212921 0.1180461 0.1732264 0.199531 0.155709
38  0.245766 0.1591936 0.0892441 0.175811 0.178698
40  0.148734 0.1825903 0.0989675 0.146964 0.124008
42  0.087927 0.1595361 0.1614545 0.093223 0.128198
44  0.070813 0.0722962 0.1965123 0.146031 0.121266
46  0.066076 0.0662397 0.0752315 0.144839 0.185344
48  0.058637 0.0449210 0.1321174 0.067905 0.165503
50  0.021402 0.0504101 0.0801450 0.082181 0.195509
52  0.070253 0.0319852 0.0738047 0.110519 0.150168
54  0.044107 0.0392220 0.0419699 0.073464 0.131356
56  0.704380 0.7148201 0.7499869 0.705222 0.672362
58  0.852709 0.8368960 0.8353540 0.811491 0.781944
60  0.874913 0.8552628 0.8516414 0.824624 0.796400
62  0.871372 0.8574717 0.8610052 0.834695 0.806849
64  0.771117 0.7316546 0.8070912 0.737273 0.705473
66  0.085311 0.0072995 0.1057502 0.125712 0.035488
68  0.110955 0.0757695 0.0895737 0.087981 0.057689
70  0.110709 0.1142232 0.0694702 0.144266 0.035932
72  0.029852 0.1185120 0.1122259 0.138143 0.033259
74  0.076643 0.0639880 0.0636976 0.105876 0.029530
76  0.121159 0.0688421 0.0220173 0.154867 0.058970
78  0.139925 0.1074660 0.0690110 0.194810 0.065943
80  0.188739 0.1164411 0.0885915 0.135053 0.122530
82  0.151800 0.1002869 0.0842666 0.087034 0.126848
84  0.097395 0.0851955 0.1008493 0.126693 0.098760
86  0.065107 0.0673508 0.1207398 0.149672 0.029784
88  0.067970 0.1058259 0.1097925 0.134356 0.021371
90  0.048698 0.0957402 0.0728406 0.179047 0.043422
92  0.117968 0.1181215 0.0586156 0.107977 0.092620
94  0.117655 0.0881807 0.0797987 0.117849 0.086857
96  0.208952 0.1377328 0.1323961 0.119371 0.068092
98  0.227579 0.1151005 0.1974619 0.153601 0.119294
100 0.166070 0.1446344 0.1812054 0.150275 0.142080
102 0.099565 0.1941949 0.0449159 0.111501 0.052611
104 0.139280 0.1481135 0.0344947 0.042029 0.156425
106 0.113844 0.0655388 0.0864724 0.051341 0.115954
108 0.205942 0.0260127 0.0089669 0.119499 0.037228
110 0.196164 0.0837545 0.0234259 0.075030 0.062112
112 0.133517 0.1015817 0.0641240 0.042981 0.080470
114 0.144842 0.1006268 0.1303644 0.041953 0.069173
116 0.162339 0.1277778 0.0754211 0.016810 0.076957
118 0.162975 0.1435811 0.0553482 0.086592 0.067010
120 0.098113 0.1697917 0.0676797 0.193925 0.039162

, , /data/coord/grab/lfp-lfp/data/cohLFP/500ms_2Hz_GoCue_-1000:250ms/tyr/data_982.2_1_2

          62        63        64       65       66
6   0.547798 0.3961288 0.4832048 0.491311 0.137483
8   0.462831 0.4281696 0.4497400 0.400193 0.273632
10  0.382709 0.1690125 0.3664662 0.394656 0.261519
12  0.267795 0.2560332 0.2344278 0.306184 0.225051
14  0.229769 0.2879588 0.1783583 0.237560 0.086017
16  0.195337 0.2791134 0.1463943 0.200648 0.158420
18  0.147290 0.3685297 0.2223273 0.248198 0.243963
20  0.242757 0.3633947 0.3442491 0.269360 0.196588
22  0.271008 0.3515572 0.4280351 0.267739 0.212308
24  0.288374 0.2879857 0.4659051 0.294260 0.158229
26  0.337597 0.3337552 0.4602371 0.321236 0.199547
28  0.324087 0.2826397 0.3971934 0.318171 0.211868
30  0.256703 0.2804712 0.3844199 0.398591 0.235268
32  0.240529 0.3455620 0.3572027 0.320528 0.216952
34  0.227334 0.2532100 0.2445601 0.275378 0.195641
36  0.154605 0.2091031 0.2163709 0.169096 0.206681
38  0.119931 0.1604117 0.1230698 0.048328 0.182814
40  0.117069 0.0951983 0.0604494 0.031340 0.146272
42  0.080709 0.0437898 0.0596851 0.043635 0.078587
44  0.058203 0.0361339 0.0498312 0.064153 0.082699
46  0.067309 0.0370977 0.0313382 0.079153 0.095551
48  0.052369 0.0079659 0.0596362 0.108979 0.140371
50  0.089928 0.0449709 0.0815777 0.097402 0.140037
52  0.090899 0.1084792 0.1143515 0.110542 0.113573
54  0.094083 0.1212511 0.1291176 0.096677 0.061748
56  0.304998 0.3948342 0.3046325 0.249247 0.219983
58  0.425193 0.5312602 0.3888343 0.377186 0.346153
60  0.482297 0.5359748 0.4061978 0.446155 0.412195
62  0.548126 0.5340955 0.4719019 0.444385 0.396825
64  0.421271 0.4347099 0.3415660 0.404128 0.319242
66  0.079694 0.1015954 0.1029931 0.091062 0.128259
68  0.042116 0.0830456 0.0716914 0.102909 0.067547
70  0.063726 0.1548492 0.0524212 0.117261 0.033486
72  0.105174 0.1107962 0.0511249 0.110541 0.050125
74  0.108929 0.1765007 0.0372588 0.059154 0.045897
76  0.107729 0.1545809 0.0520113 0.066783 0.093733
78  0.026300 0.1653868 0.0619538 0.083024 0.155419
80  0.035958 0.1298870 0.0932230 0.041168 0.170744
82  0.097581 0.1312669 0.0982668 0.031638 0.100570
84  0.169577 0.1059157 0.1361860 0.064236 0.151166
86  0.101682 0.0404526 0.1164657 0.048798 0.069714
88  0.059907 0.0529437 0.1310744 0.060371 0.037186
90  0.056560 0.0591868 0.1141658 0.116425 0.129200
92  0.123558 0.1041686 0.0976078 0.119411 0.122553
94  0.147311 0.0842297 0.0158590 0.126992 0.147482
96  0.079528 0.1259768 0.1332065 0.089565 0.190860
98  0.120465 0.0879214 0.1371648 0.093808 0.193329
100 0.119735 0.0755502 0.1246594 0.106048 0.200540
102 0.160612 0.0961819 0.1420893 0.059474 0.157813
104 0.170484 0.0717986 0.1506895 0.042914 0.021075
106 0.125098 0.0921754 0.1641017 0.061905 0.038068
108 0.072358 0.1711362 0.1410922 0.066973 0.094739
110 0.055387 0.1966808 0.0489421 0.056815 0.105694
112 0.051626 0.2629412 0.0397077 0.101562 0.058742
114 0.101365 0.1324788 0.0158943 0.067339 0.035932
116 0.081294 0.0819475 0.0019098 0.032582 0.082870
118 0.080714 0.0680241 0.0590277 0.147944 0.104769
120 0.087080 0.0747317 0.0803202 0.228005 0.207840

, , /data/coord/grab/lfp-lfp/data/cohLFP/500ms_2Hz_GoCue_-1000:250ms/tyr/data_983.2_1_2

          62       63       64        65       66
6   0.511779 0.659581 0.278030 0.4592314 0.598682
8   0.609863 0.608150 0.491804 0.5902892 0.640082
10  0.544832 0.714801 0.520987 0.5217369 0.626010
12  0.541056 0.652511 0.494136 0.4234351 0.526472
14  0.533304 0.535533 0.426079 0.3811725 0.460683
16  0.467404 0.413627 0.515608 0.3539674 0.445627
18  0.485141 0.433633 0.540627 0.3561350 0.297644
20  0.487676 0.474817 0.472702 0.3509703 0.276443
22  0.502291 0.503050 0.444569 0.2422547 0.233759
24  0.499315 0.453475 0.368391 0.2977535 0.201370
26  0.528078 0.447078 0.330418 0.3261218 0.244793
28  0.477070 0.410349 0.355678 0.3906858 0.242923
30  0.363318 0.333447 0.284661 0.4760389 0.232798
32  0.358616 0.384248 0.384794 0.4936109 0.250652
34  0.367969 0.388346 0.354612 0.4897659 0.246346
36  0.318582 0.368080 0.248928 0.4424082 0.206333
38  0.240712 0.359112 0.223424 0.3860422 0.310509
40  0.192156 0.285244 0.131155 0.2944302 0.344082
42  0.146063 0.274907 0.169663 0.2226767 0.379254
44  0.164877 0.203429 0.159776 0.1745384 0.343319
46  0.150285 0.205561 0.100014 0.1842597 0.369049
48  0.167540 0.187527 0.121174 0.1805059 0.375725
50  0.177027 0.159166 0.082834 0.1488416 0.331116
52  0.140450 0.127124 0.028543 0.1112619 0.291862
54  0.123794 0.197335 0.055713 0.1983486 0.245136
56  0.281382 0.336141 0.270575 0.2841470 0.333483
58  0.344585 0.509228 0.429474 0.4342437 0.401697
60  0.377609 0.560838 0.560757 0.4496225 0.481360
62  0.415907 0.589529 0.561415 0.4685976 0.465748
64  0.232610 0.420565 0.380805 0.2889608 0.391590
66  0.215635 0.242989 0.094310 0.1493087 0.263217
68  0.238312 0.271910 0.044722 0.1784924 0.251334
70  0.213806 0.282330 0.069871 0.1324896 0.241127
72  0.238269 0.261810 0.103254 0.1907483 0.187174
74  0.262323 0.211463 0.173627 0.1540457 0.127574
76  0.220483 0.145408 0.062500 0.1241846 0.162513
78  0.209607 0.158909 0.037187 0.0934763 0.184555
80  0.243005 0.070815 0.039057 0.0976337 0.164958
82  0.165179 0.078593 0.095139 0.0643766 0.187724
84  0.212354 0.100282 0.093326 0.0872624 0.124846
86  0.246371 0.219502 0.097451 0.0949786 0.166756
88  0.291518 0.243871 0.095423 0.1317440 0.154424
90  0.254911 0.237388 0.086825 0.2359059 0.153442
92  0.190829 0.244984 0.176986 0.1166094 0.222477
94  0.171312 0.172815 0.221284 0.1141152 0.208176
96  0.340017 0.335554 0.306633 0.2058556 0.293736
98  0.343432 0.379159 0.307198 0.2486735 0.294975
100 0.359941 0.402321 0.312565 0.2890880 0.313876
102 0.155301 0.275480 0.207747 0.1649042 0.173522
104 0.163577 0.106195 0.128265 0.1476596 0.226348
106 0.152732 0.060078 0.108536 0.0951012 0.205704
108 0.095315 0.088868 0.019353 0.1224147 0.137084
110 0.047834 0.138475 0.071543 0.0069328 0.143061
112 0.054847 0.126072 0.147522 0.0323313 0.088917
114 0.139741 0.072353 0.053779 0.0944543 0.097958
116 0.114444 0.132214 0.075288 0.0378369 0.027587
118 0.159048 0.233242 0.140169 0.1744843 0.078796
120 0.230525 0.220713 0.240648 0.1535556 0.169257

, , /data/coord/grab/lfp-lfp/data/cohLFP/500ms_2Hz_GoCue_-1000:250ms/tyr/data_985.2_1_2

          62       63       64       65       66
6   0.214134 0.464019 0.499002 0.487468 0.428846
8   0.598407 0.590386 0.591446 0.610136 0.783460
10  0.526366 0.540100 0.745451 0.653668 0.765365
12  0.461999 0.445733 0.651374 0.608967 0.734496
14  0.483329 0.468688 0.601747 0.486275 0.525127
16  0.450863 0.365522 0.514670 0.283406 0.378241
18  0.369307 0.325898 0.460812 0.235752 0.316898
20  0.341616 0.412020 0.434288 0.134219 0.261778
22  0.298209 0.427212 0.384639 0.125611 0.302305
24  0.332103 0.424674 0.296230 0.264724 0.296609
26  0.394093 0.407627 0.326403 0.378716 0.262088
28  0.363063 0.332638 0.296288 0.418154 0.295947
30  0.380171 0.368814 0.287700 0.476667 0.224683
32  0.301975 0.291601 0.313878 0.476107 0.223200
34  0.247901 0.284848 0.316296 0.393025 0.312958
36  0.232269 0.296653 0.344380 0.311850 0.312338
38  0.248748 0.284815 0.328301 0.276701 0.299949
40  0.161006 0.258642 0.226378 0.249743 0.314732
42  0.172939 0.295822 0.211625 0.236483 0.273398
44  0.157349 0.220760 0.217827 0.197388 0.265991
46  0.055731 0.218346 0.209946 0.136686 0.287925
48  0.086611 0.146266 0.150295 0.049932 0.345808
50  0.183932 0.083058 0.203855 0.025912 0.337823
52  0.132725 0.044167 0.150633 0.051542 0.255512
54  0.105483 0.057182 0.155062 0.044085 0.235487
56  0.188601 0.121510 0.219153 0.096286 0.188915
58  0.272782 0.174526 0.248185 0.120341 0.112890
60  0.310152 0.166485 0.307846 0.205492 0.080621
62  0.252951 0.111867 0.321259 0.283742 0.101010
64  0.138608 0.033317 0.194681 0.218719 0.136492
66  0.021942 0.113183 0.167702 0.072484 0.212697
68  0.046170 0.128642 0.130456 0.169825 0.152495
70  0.066222 0.082736 0.186112 0.130262 0.137652
72  0.046447 0.129738 0.122222 0.146481 0.095328
74  0.097441 0.098127 0.100745 0.121338 0.116483
76  0.061213 0.042780 0.104915 0.132911 0.112243
78  0.060694 0.161727 0.044415 0.102179 0.173735
80  0.160542 0.097730 0.088813 0.157950 0.177595
82  0.153042 0.170501 0.054316 0.237991 0.260843
84  0.045348 0.231106 0.118404 0.195292 0.224260
86  0.027571 0.138208 0.050956 0.176952 0.095314
88  0.022336 0.065214 0.021569 0.053512 0.101973
90  0.028840 0.052152 0.065544 0.104683 0.100389
92  0.075336 0.050307 0.067670 0.171174 0.194552
94  0.117332 0.047092 0.122489 0.178070 0.082539
96  0.167546 0.236903 0.164531 0.206849 0.121973
98  0.180247 0.212617 0.127482 0.236250 0.191695
100 0.155484 0.147826 0.105148 0.263779 0.218068
102 0.148872 0.040175 0.089025 0.188148 0.235502
104 0.098779 0.097349 0.024706 0.057732 0.152259
106 0.075674 0.124356 0.129292 0.093784 0.107593
108 0.168237 0.052622 0.124710 0.157852 0.046405
110 0.149344 0.076012 0.019493 0.200076 0.060860
112 0.104151 0.060795 0.054042 0.164615 0.133628
114 0.103005 0.051068 0.076010 0.140776 0.148708
116 0.025035 0.086124 0.187716 0.192296 0.146902
118 0.093861 0.079082 0.268711 0.205558 0.159722
120 0.201490 0.215524 0.200925 0.202933 0.192556

, , /data/coord/grab/lfp-lfp/data/cohLFP/500ms_2Hz_GoCue_-1000:250ms/tyr/data_986.2_1_2

           62       63       64       65       66
6   0.4431272 0.270873 0.457385 0.358091 0.526855
8   0.6771595 0.655585 0.379116 0.576280 0.551798
10  0.7024466 0.585991 0.458399 0.459492 0.482022
12  0.5237664 0.496661 0.298692 0.441430 0.423593
14  0.3786376 0.455364 0.352231 0.365288 0.358472
16  0.4265954 0.403387 0.379137 0.355061 0.243180
18  0.3062842 0.339592 0.243015 0.306125 0.259052
20  0.2899103 0.445055 0.261958 0.337003 0.352470
22  0.2484301 0.463763 0.236098 0.342510 0.365980
24  0.2210964 0.424693 0.268508 0.423920 0.361097
26  0.2535224 0.335741 0.266798 0.465674 0.270192
28  0.1941902 0.268332 0.324963 0.361615 0.159479
30  0.1520207 0.346779 0.368931 0.310997 0.166652
32  0.1025133 0.321342 0.352703 0.227102 0.210029
34  0.2062176 0.328964 0.328532 0.239846 0.243955
36  0.0936696 0.327129 0.265428 0.274799 0.267339
38  0.1373320 0.287188 0.263306 0.264730 0.291675
40  0.1945327 0.299310 0.167636 0.213645 0.307298
42  0.1333099 0.234878 0.212653 0.226129 0.168828
44  0.1366447 0.276387 0.268073 0.252612 0.176915
46  0.1159461 0.131693 0.274476 0.225782 0.066915
48  0.1608115 0.166610 0.287962 0.190330 0.118354
50  0.1471570 0.075802 0.283426 0.207056 0.250889
52  0.0550339 0.068688 0.244236 0.233467 0.255752
54  0.0560621 0.018543 0.153909 0.095478 0.283732
56  0.0342555 0.032331 0.164316 0.104721 0.292722
58  0.0108641 0.229611 0.286881 0.080034 0.390859
60  0.0714614 0.186191 0.377229 0.119000 0.360750
62  0.1538916 0.127063 0.392949 0.125173 0.443744
64  0.1156292 0.114232 0.324844 0.231638 0.340346
66  0.0306862 0.138840 0.218149 0.119909 0.145535
68  0.0587921 0.224488 0.146238 0.111454 0.042219
70  0.1172653 0.253341 0.136321 0.059652 0.064247
72  0.0743168 0.219095 0.277053 0.065741 0.198493
74  0.1623800 0.171194 0.218186 0.167395 0.023924
76  0.1494978 0.239229 0.190703 0.141831 0.097061
78  0.0844286 0.252437 0.201156 0.125297 0.171392
80  0.0813980 0.154117 0.258415 0.137725 0.162425
82  0.0687788 0.212188 0.209131 0.174930 0.194928
84  0.0852986 0.230062 0.244056 0.251489 0.284058
86  0.0759012 0.298387 0.081852 0.322427 0.223163
88  0.1034452 0.386112 0.048587 0.294089 0.184823
90  0.1669037 0.329105 0.076610 0.215498 0.133275
92  0.1228868 0.243902 0.095211 0.159846 0.063514
94  0.0420759 0.096821 0.215071 0.136998 0.218571
96  0.1574731 0.231091 0.242849 0.090542 0.102694
98  0.1643421 0.312910 0.109455 0.025053 0.086885
100 0.1493208 0.290216 0.070347 0.079633 0.215426
102 0.2052387 0.233352 0.115900 0.224807 0.096943
104 0.2779162 0.200484 0.083525 0.233365 0.095161
106 0.2860684 0.316886 0.167470 0.025884 0.223870
108 0.3447093 0.227204 0.125904 0.075014 0.259768
110 0.2035241 0.249472 0.100574 0.089450 0.207580
112 0.2184962 0.287043 0.193401 0.166361 0.216745
114 0.1723802 0.303288 0.290177 0.203772 0.191302
116 0.1757910 0.283441 0.159935 0.323180 0.161092
118 0.1223048 0.041010 0.098772 0.252299 0.256198
120 0.0049896 0.200246 0.093462 0.032080 0.377323

, , /data/coord/grab/lfp-lfp/data/cohLFP/500ms_2Hz_GoCue_-1000:250ms/tyr/data_987.2_1_2

          62       63        64       65       66
6   0.515962 0.638279 0.7156439 0.607379 0.621145
8   0.484317 0.633826 0.6910999 0.734782 0.509124
10  0.486420 0.482340 0.5765425 0.630319 0.427362
12  0.442924 0.316959 0.4929397 0.489006 0.298473
14  0.455768 0.308954 0.3991505 0.452252 0.360695
16  0.467596 0.305744 0.3097796 0.336806 0.306315
18  0.527231 0.229830 0.2543535 0.411267 0.233396
20  0.458523 0.240178 0.2835741 0.443159 0.271528
22  0.445296 0.321995 0.2729674 0.473328 0.208125
24  0.386667 0.321528 0.3345954 0.451672 0.240434
26  0.328495 0.317024 0.3537959 0.477171 0.194844
28  0.193658 0.369993 0.2942829 0.454530 0.184667
30  0.200322 0.416942 0.3482873 0.430296 0.235391
32  0.198417 0.323539 0.3700713 0.385417 0.301667
34  0.186164 0.296915 0.3248108 0.350922 0.232052
36  0.215048 0.243792 0.3338142 0.335683 0.248276
38  0.189864 0.220417 0.2556185 0.331783 0.200952
40  0.152254 0.236743 0.1752472 0.308647 0.191068
42  0.047146 0.231242 0.0868670 0.223793 0.234684
44  0.121420 0.163764 0.0255150 0.111872 0.246768
46  0.132712 0.168039 0.0807789 0.107197 0.160578
48  0.129385 0.124415 0.1654065 0.075442 0.110069
50  0.199797 0.062144 0.1492186 0.017533 0.082699
52  0.189589 0.028677 0.1922703 0.072711 0.122355
54  0.159163 0.024964 0.1537011 0.045965 0.195621
56  0.190569 0.032134 0.1924376 0.074571 0.244498
58  0.123635 0.081137 0.1355810 0.172993 0.222477
60  0.138244 0.184062 0.1250409 0.131937 0.119424
62  0.178787 0.180779 0.0647299 0.106640 0.045592
64  0.119984 0.244763 0.0685616 0.068596 0.050615
66  0.163856 0.188522 0.0218484 0.035396 0.105147
68  0.108300 0.190378 0.0746797 0.049327 0.103392
70  0.122710 0.165677 0.0042813 0.079600 0.096382
72  0.073875 0.157613 0.0094878 0.097240 0.059157
74  0.175800 0.180107 0.0534930 0.140792 0.039399
76  0.152996 0.109387 0.0123045 0.212586 0.047686
78  0.131929 0.043259 0.1028722 0.179737 0.064850
80  0.103570 0.041451 0.1341472 0.170084 0.038278
82  0.034738 0.111013 0.1312773 0.146217 0.060053
84  0.047932 0.182534 0.1519939 0.179951 0.077679
86  0.043337 0.085942 0.1399197 0.154903 0.124090
88  0.090782 0.060841 0.1159759 0.107780 0.073160
90  0.069872 0.066182 0.1311425 0.093394 0.104588
92  0.028723 0.074978 0.1360317 0.113541 0.110762
94  0.084593 0.128111 0.1354800 0.127265 0.176739
96  0.101948 0.210133 0.1463154 0.190999 0.208014
98  0.118361 0.201107 0.1345698 0.153431 0.138754
100 0.149968 0.184967 0.0820603 0.182200 0.077520
102 0.032270 0.114746 0.0692508 0.132804 0.096099
104 0.082298 0.068103 0.0994904 0.148164 0.127572
106 0.175432 0.048383 0.0144214 0.180864 0.049765
108 0.177533 0.136117 0.0723434 0.210765 0.067485
110 0.144989 0.213756 0.0884288 0.251505 0.082154
112 0.081193 0.117735 0.0908496 0.160486 0.084284
114 0.015432 0.048387 0.1195569 0.159160 0.122118
116 0.061303 0.028199 0.0882518 0.100304 0.114695
118 0.162775 0.035810 0.0867612 0.217147 0.118999
120 0.155381 0.094320 0.0584499 0.159348 0.094051

, , /data/coord/grab/lfp-lfp/data/cohLFP/500ms_2Hz_GoCue_-1000:250ms/tyr/data_988.2_1_2

          62        63       64       65       66
6   0.476516 0.6271782 0.653433 0.590837 0.597222
8   0.596294 0.6919069 0.789320 0.710575 0.757587
10  0.596996 0.7301524 0.809516 0.708515 0.761958
12  0.546475 0.6020713 0.832861 0.640867 0.660024
14  0.561517 0.5380912 0.622265 0.584900 0.478080
16  0.448861 0.4929613 0.451172 0.494867 0.493432
18  0.483682 0.4097610 0.372537 0.510082 0.378254
20  0.457267 0.3494563 0.363413 0.558556 0.379689
22  0.422708 0.2653684 0.338582 0.537726 0.411940
24  0.449899 0.2750106 0.325448 0.529773 0.407691
26  0.344330 0.3419636 0.311022 0.474842 0.386416
28  0.414090 0.3527751 0.268705 0.456137 0.276420
30  0.446889 0.3574793 0.272756 0.427988 0.195483
32  0.396421 0.3759155 0.264238 0.399737 0.326585
34  0.300047 0.3369364 0.315489 0.394199 0.350836
36  0.204106 0.1299497 0.261650 0.348366 0.331420
38  0.158683 0.0694279 0.206851 0.317400 0.326321
40  0.124886 0.0096963 0.181688 0.299516 0.230105
42  0.059076 0.0674818 0.091793 0.173878 0.107839
44  0.118346 0.0962971 0.135976 0.150472 0.095807
46  0.073684 0.1321889 0.159824 0.144271 0.109442
48  0.139697 0.1359699 0.117689 0.118285 0.085901
50  0.129848 0.1425890 0.204322 0.159882 0.135971
52  0.080261 0.0972859 0.183638 0.097599 0.137992
54  0.083263 0.0873618 0.081787 0.153709 0.114004
56  0.108928 0.0833578 0.091187 0.113757 0.233254
58  0.184409 0.2949627 0.218414 0.191780 0.263657
60  0.204912 0.3293146 0.263943 0.201478 0.192928
62  0.244482 0.3067739 0.341485 0.176915 0.157436
64  0.114956 0.2601947 0.180864 0.140431 0.055350
66  0.081584 0.1388201 0.133736 0.210126 0.071794
68  0.092771 0.0918055 0.152309 0.178946 0.073536
70  0.142830 0.0775695 0.158972 0.073928 0.067512
72  0.289512 0.2006968 0.199570 0.080839 0.021909
74  0.241361 0.2297380 0.205243 0.056087 0.030867
76  0.166197 0.2253355 0.191211 0.066718 0.077355
78  0.144175 0.0925061 0.246312 0.076621 0.149121
80  0.193363 0.1317537 0.217452 0.104807 0.092878
82  0.196405 0.1815163 0.119845 0.163499 0.070519
84  0.201452 0.1465945 0.131803 0.097082 0.082538
86  0.241723 0.1829277 0.086312 0.073532 0.051695
88  0.136160 0.2393419 0.126321 0.092330 0.210956
90  0.138218 0.2538260 0.141655 0.159218 0.275904
92  0.218098 0.2803442 0.138946 0.143447 0.223003
94  0.243300 0.2564639 0.156800 0.143722 0.168841
96  0.221522 0.2456951 0.164766 0.016455 0.189675
98  0.262419 0.2015504 0.227115 0.049464 0.264998
100 0.265861 0.1966784 0.177377 0.112871 0.245858
102 0.061383 0.1725435 0.147175 0.138328 0.171337
104 0.064007 0.1974213 0.194807 0.194964 0.082660
106 0.151308 0.1387779 0.168651 0.042982 0.084544
108 0.109845 0.1252558 0.103500 0.125277 0.059159
110 0.098012 0.0353021 0.031805 0.155322 0.077860
112 0.103759 0.0624708 0.053462 0.060096 0.053788
114 0.096803 0.0661462 0.049570 0.067460 0.080782
116 0.025492 0.1290943 0.152574 0.174081 0.151432
118 0.161383 0.2289138 0.261585 0.225832 0.137202
120 0.187049 0.1875834 0.241247 0.207328 0.172582

, , /data/coord/grab/lfp-lfp/data/cohLFP/500ms_2Hz_GoCue_-1000:250ms/tyr/data_989.3_1_2

          62       63        64       65       66
6   0.367538 0.251805 0.3345709 0.237865 0.329590
8   0.333593 0.199674 0.1239068 0.068211 0.357646
10  0.315925 0.126667 0.1382713 0.122029 0.322343
12  0.272965 0.185150 0.1525358 0.140600 0.183772
14  0.296541 0.237176 0.0696146 0.148396 0.258411
16  0.271783 0.138689 0.0366241 0.145119 0.126807
18  0.213814 0.061589 0.0765028 0.084319 0.108203
20  0.182831 0.147710 0.1117147 0.034913 0.089179
22  0.116396 0.144323 0.1720035 0.048946 0.070363
24  0.061853 0.017077 0.2530468 0.100840 0.038184
26  0.047405 0.022485 0.2767525 0.068979 0.033897
28  0.168477 0.039836 0.2103150 0.140293 0.054038
30  0.135462 0.078284 0.1728837 0.124338 0.135629
32  0.172400 0.054187 0.1147456 0.166436 0.193868
34  0.169738 0.093534 0.1591738 0.137911 0.166362
36  0.159449 0.124733 0.0498477 0.144853 0.209305
38  0.112037 0.141036 0.0912587 0.111253 0.139649
40  0.103462 0.185786 0.0743044 0.113497 0.053743
42  0.171678 0.158588 0.1117635 0.135903 0.093664
44  0.117320 0.070886 0.0600927 0.070421 0.107032
46  0.061352 0.093896 0.1082644 0.083906 0.120898
48  0.055114 0.091902 0.1079620 0.096967 0.068632
50  0.072618 0.119828 0.0285755 0.072244 0.037765
52  0.070222 0.116998 0.0456206 0.055742 0.059674
54  0.096698 0.020291 0.0518965 0.043259 0.033159
56  0.025205 0.066553 0.0950109 0.037461 0.075485
58  0.029589 0.173761 0.1237217 0.051900 0.114613
60  0.033175 0.168565 0.1261181 0.032086 0.050392
62  0.098192 0.081087 0.0689823 0.102474 0.102867
64  0.076229 0.047033 0.0720642 0.062992 0.105776
66  0.093623 0.041325 0.0475142 0.021358 0.104836
68  0.133337 0.079333 0.0999636 0.096904 0.052232
70  0.127746 0.183412 0.0819449 0.145675 0.084368
72  0.047753 0.195327 0.0928366 0.156083 0.123567
74  0.074875 0.179317 0.1008110 0.106156 0.079111
76  0.016659 0.122590 0.0743661 0.056890 0.090525
78  0.022709 0.060348 0.1101925 0.143814 0.104396
80  0.082636 0.136809 0.1251453 0.090893 0.105835
82  0.128538 0.118328 0.1784326 0.077648 0.069800
84  0.098047 0.119338 0.1440887 0.061858 0.076535
86  0.084490 0.137133 0.1053716 0.060765 0.096369
88  0.054108 0.146603 0.1217478 0.045289 0.028485
90  0.086828 0.090916 0.1205545 0.046144 0.063031
92  0.061038 0.092391 0.1060956 0.051012 0.125064
94  0.063879 0.091608 0.0924748 0.058750 0.085647
96  0.201422 0.163996 0.1968665 0.080790 0.066919
98  0.161141 0.139326 0.1443880 0.131084 0.050578
100 0.050050 0.169449 0.1278749 0.171176 0.137373
102 0.181691 0.090277 0.0042434 0.168958 0.177153
104 0.223095 0.066405 0.0942400 0.062602 0.122539
106 0.115523 0.109601 0.0289764 0.066059 0.029661
108 0.131568 0.134952 0.0406875 0.022022 0.063221
110 0.057771 0.089327 0.0770437 0.119077 0.114109
112 0.023747 0.063398 0.0133014 0.056664 0.122023
114 0.106111 0.129168 0.1357860 0.053547 0.178267
116 0.154170 0.104470 0.1144310 0.139231 0.122105
118 0.085918 0.068185 0.1110672 0.146286 0.151566
120 0.071980 0.090871 0.0447343 0.160045 0.117575

, , /data/coord/grab/lfp-lfp/data/cohLFP/500ms_2Hz_GoCue_-1000:250ms/tyr/data_992.2_1_2

          62       63       64       65       66
6   0.471159 0.558849 0.559054 0.712111 0.522325
8   0.418951 0.515873 0.509202 0.611987 0.406105
10  0.416470 0.404245 0.539711 0.579667 0.345441
12  0.393599 0.548014 0.503657 0.525408 0.381481
14  0.380798 0.535977 0.460545 0.422156 0.336847
16  0.373871 0.449643 0.481733 0.363570 0.263343
18  0.353638 0.489742 0.360999 0.276635 0.215146
20  0.347711 0.532719 0.349481 0.328454 0.303184
22  0.322858 0.530849 0.338896 0.338952 0.263252
24  0.303713 0.481818 0.306958 0.435168 0.271169
26  0.400886 0.422261 0.299134 0.481421 0.283134
28  0.368020 0.333381 0.314600 0.498510 0.241832
30  0.367434 0.364221 0.333469 0.547335 0.311364
32  0.347580 0.374355 0.346629 0.554504 0.256627
34  0.318340 0.417440 0.406984 0.521237 0.305348
36  0.298826 0.462459 0.383552 0.521163 0.359902
38  0.262823 0.378804 0.379301 0.408129 0.261301
40  0.278555 0.274055 0.354518 0.399640 0.228809
42  0.181748 0.264331 0.332351 0.348414 0.234787
44  0.142001 0.172869 0.395771 0.314764 0.180585
46  0.084118 0.179941 0.325498 0.277022 0.239558
48  0.116167 0.274574 0.285868 0.181844 0.208405
50  0.174141 0.276176 0.290084 0.142801 0.219299
52  0.185159 0.309197 0.205585 0.153323 0.205092
54  0.165110 0.239830 0.190455 0.110661 0.150591
56  0.189134 0.320759 0.235917 0.223593 0.133944
58  0.230674 0.333240 0.276303 0.290611 0.122786
60  0.103063 0.330096 0.274264 0.304044 0.025258
62  0.120523 0.325608 0.201977 0.379785 0.042171
64  0.071413 0.204723 0.141178 0.275081 0.138163
66  0.122479 0.145663 0.086565 0.183025 0.249482
68  0.177832 0.142142 0.066370 0.154568 0.281669
70  0.108215 0.129540 0.034302 0.066932 0.260178
72  0.058980 0.050710 0.087865 0.020475 0.205471
74  0.043106 0.022732 0.145082 0.023345 0.154228
76  0.142949 0.076131 0.111893 0.105290 0.098159
78  0.217420 0.122681 0.165232 0.165891 0.055166
80  0.123298 0.112370 0.222232 0.134360 0.016993
82  0.065279 0.095302 0.302358 0.210622 0.024637
84  0.053273 0.161552 0.299231 0.222576 0.019433
86  0.088690 0.130241 0.228528 0.170018 0.083752
88  0.155378 0.147711 0.076794 0.184632 0.178383
90  0.155533 0.150169 0.052625 0.155126 0.201798
92  0.155390 0.190661 0.078805 0.131365 0.184612
94  0.136203 0.069802 0.093655 0.188556 0.114023
96  0.011737 0.082672 0.055826 0.164846 0.025705
98  0.025367 0.085878 0.035627 0.189565 0.079495
100 0.056984 0.105326 0.077537 0.162455 0.028834
102 0.046715 0.080561 0.061108 0.139744 0.048623
104 0.057568 0.070443 0.043106 0.102250 0.124801
106 0.058561 0.114337 0.082376 0.147910 0.138234
108 0.036189 0.045926 0.121370 0.142044 0.117125
110 0.048905 0.105340 0.091556 0.204375 0.163280
112 0.188363 0.235940 0.049396 0.188230 0.126440
114 0.079839 0.166794 0.078348 0.099438 0.030533
116 0.172678 0.146921 0.109231 0.038270 0.166694
118 0.194099 0.134007 0.044170 0.089561 0.118992
120 0.259772 0.115326 0.101353 0.141025 0.146220

, , /data/coord/grab/lfp-lfp/data/cohLFP/500ms_2Hz_GoCue_-1000:250ms/tyr/data_997.2_1_2

          62       63       64       65       66
6   0.876664 0.929979 0.923509 0.831267 0.825954
8   0.886288 0.834657 0.914782 0.668698 0.597034
10  0.888114 0.785189 0.899239 0.643439 0.558782
12  0.842827 0.663293 0.829812 0.629222 0.574913
14  0.573429 0.612646 0.741127 0.581104 0.631018
16  0.391437 0.782888 0.605605 0.665249 0.533400
18  0.301260 0.750580 0.534804 0.662837 0.563167
20  0.139940 0.657850 0.449260 0.553557 0.467197
22  0.150390 0.369129 0.290689 0.368647 0.335608
24  0.293623 0.165631 0.247394 0.328489 0.360107
26  0.367663 0.207589 0.188645 0.372535 0.282757
28  0.414401 0.225946 0.196722 0.387094 0.204568
30  0.293575 0.235998 0.210833 0.377363 0.108452
32  0.214352 0.282164 0.245750 0.356426 0.083003
34  0.128130 0.250503 0.306980 0.226874 0.028712
36  0.096693 0.299297 0.281466 0.203796 0.119208
38  0.123585 0.354113 0.250016 0.222920 0.206390
40  0.123175 0.234092 0.144078 0.252764 0.156515
42  0.121644 0.086730 0.161745 0.222350 0.182004
44  0.045133 0.124103 0.191295 0.124397 0.065247
46  0.263233 0.335697 0.208100 0.214257 0.174665
48  0.302032 0.438149 0.230079 0.254043 0.173356
50  0.373714 0.447542 0.260175 0.241999 0.212287
52  0.361388 0.473375 0.285157 0.230102 0.282509
54  0.159778 0.173222 0.046671 0.038210 0.188719
56  0.035882 0.131315 0.134281 0.116424 0.209041
58  0.126839 0.076150 0.074132 0.051112 0.204792
60  0.141850 0.083555 0.106632 0.045517 0.223385
62  0.099643 0.091359 0.157045 0.026162 0.147637
64  0.150643 0.113181 0.187800 0.213363 0.070575
66  0.220116 0.068188 0.118434 0.207880 0.111129
68  0.126511 0.149017 0.117586 0.153412 0.179631
70  0.034776 0.143525 0.142381 0.134610 0.126015
72  0.055187 0.070553 0.206280 0.136157 0.178481
74  0.027405 0.124682 0.075251 0.076657 0.111301
76  0.086612 0.192302 0.088561 0.084728 0.076567
78  0.077758 0.049429 0.027147 0.045223 0.081898
80  0.042599 0.049130 0.063143 0.117351 0.086295
82  0.105078 0.089455 0.031327 0.152002 0.192040
84  0.113461 0.143763 0.123673 0.147900 0.196789
86  0.089685 0.181994 0.233137 0.136531 0.130747
88  0.146252 0.128686 0.247535 0.078426 0.129410
90  0.205762 0.115487 0.250612 0.007861 0.134636
92  0.303310 0.107598 0.265394 0.061494 0.195933
94  0.265546 0.212315 0.319116 0.272104 0.275633
96  0.535221 0.508592 0.611429 0.485589 0.478288
98  0.633581 0.523990 0.681883 0.521073 0.485974
100 0.624938 0.560552 0.643151 0.553603 0.503632
102 0.155372 0.306774 0.286601 0.335762 0.249767
104 0.176587 0.170357 0.144281 0.181801 0.181734
106 0.339632 0.089406 0.042039 0.200762 0.182112
108 0.377103 0.071708 0.122250 0.090040 0.044988
110 0.232626 0.049655 0.156123 0.047561 0.075221
112 0.038177 0.034609 0.213636 0.108154 0.053660
114 0.157821 0.037015 0.191121 0.233065 0.154646
116 0.205253 0.139421 0.253112 0.210416 0.223504
118 0.184149 0.192824 0.223768 0.138042 0.412464
120 0.193146 0.174696 0.191301 0.085036 0.425977

, , /data/coord/grab/lfp-lfp/data/cohLFP/500ms_2Hz_GoCue_-1000:250ms/tyr/data_1001.3_1_2

          62       63        64       65       66
6   0.353634 0.359297 0.5271743 0.312973 0.334935
8   0.196389 0.294658 0.3300756 0.287450 0.342590
10  0.204013 0.285958 0.2078917 0.365489 0.316808
12  0.252897 0.231563 0.2033991 0.332846 0.288606
14  0.353540 0.129666 0.1609767 0.309032 0.173767
16  0.354938 0.176408 0.2240333 0.249853 0.291587
18  0.419918 0.369344 0.3088079 0.301310 0.182130
20  0.427340 0.405985 0.3748600 0.343935 0.180088
22  0.408665 0.478778 0.3612850 0.344542 0.208501
24  0.432118 0.471300 0.3267168 0.351008 0.197676
26  0.350412 0.417310 0.3151187 0.355900 0.248254
28  0.261253 0.439689 0.2821672 0.324921 0.134860
30  0.253246 0.354759 0.2901627 0.332742 0.214619
32  0.172734 0.355426 0.2673261 0.302865 0.286731
34  0.142642 0.341794 0.2256465 0.372092 0.320574
36  0.105844 0.248893 0.2452390 0.360881 0.313047
38  0.185993 0.220346 0.2030490 0.305916 0.258806
40  0.080774 0.192431 0.1759537 0.322574 0.197551
42  0.075228 0.239569 0.1104233 0.330453 0.143627
44  0.027585 0.183182 0.0770429 0.289528 0.208206
46  0.081425 0.224732 0.0642528 0.238597 0.231985
48  0.150795 0.193041 0.0661124 0.213360 0.220165
50  0.120396 0.228290 0.1785639 0.187758 0.269304
52  0.109923 0.196538 0.1623840 0.152069 0.273432
54  0.096888 0.128132 0.0774886 0.094499 0.166542
56  0.129034 0.177051 0.1112026 0.135959 0.100472
58  0.116709 0.183580 0.1677902 0.191552 0.120467
60  0.184180 0.266626 0.1971344 0.223708 0.107200
62  0.186393 0.241672 0.2621761 0.263976 0.188838
64  0.136359 0.199644 0.2179246 0.204781 0.165188
66  0.117912 0.140747 0.1922658 0.093634 0.147855
68  0.110731 0.058380 0.1304881 0.114428 0.147057
70  0.083917 0.080539 0.0996938 0.056184 0.092908
72  0.086894 0.071948 0.1571220 0.059370 0.076908
74  0.159320 0.130720 0.1126211 0.066510 0.084930
76  0.178436 0.171144 0.1632373 0.096127 0.114523
78  0.147885 0.208354 0.2383357 0.131492 0.119421
80  0.186798 0.253953 0.2089822 0.168531 0.068999
82  0.232234 0.254956 0.1005112 0.180387 0.043805
84  0.172763 0.194608 0.0633536 0.193297 0.067848
86  0.199325 0.086115 0.0485359 0.184674 0.049638
88  0.129163 0.034878 0.0659238 0.130060 0.099666
90  0.117002 0.023758 0.1530808 0.095100 0.097421
92  0.115184 0.046463 0.1253555 0.052628 0.102599
94  0.115632 0.112801 0.1882938 0.099961 0.047373
96  0.226852 0.178183 0.2457270 0.150155 0.074267
98  0.184502 0.180454 0.1955462 0.137695 0.105696
100 0.116610 0.202761 0.1491165 0.116603 0.166335
102 0.032326 0.119288 0.1674080 0.108281 0.138870
104 0.097284 0.033608 0.1321581 0.064801 0.109609
106 0.108125 0.036222 0.1017128 0.106463 0.119494
108 0.071173 0.016066 0.0683573 0.068608 0.040297
110 0.148137 0.037889 0.0462480 0.009838 0.046151
112 0.173319 0.059635 0.0282781 0.109747 0.032481
114 0.199901 0.040409 0.0099583 0.123235 0.054695
116 0.172627 0.098405 0.0345067 0.055180 0.072606
118 0.231527 0.180633 0.0282073 0.090916 0.066334
120 0.229108 0.140507 0.0907935 0.106098 0.064505

, , /data/coord/grab/lfp-lfp/data/cohLFP/500ms_2Hz_GoCue_-1000:250ms/tyr/data_1002.2_1_2

          62       63       64       65       66
6   0.430526 0.407314 0.600354 0.441324 0.307281
8   0.239625 0.315006 0.560255 0.387150 0.403015
10  0.245926 0.227620 0.524395 0.303711 0.332006
12  0.303106 0.255455 0.426654 0.255180 0.316232
14  0.400322 0.211588 0.379488 0.239747 0.270596
16  0.455663 0.100191 0.318992 0.286542 0.200213
18  0.430489 0.256435 0.366886 0.248610 0.140461
20  0.416005 0.334935 0.409292 0.173773 0.176743
22  0.380650 0.339094 0.402311 0.209339 0.110540
24  0.362550 0.370574 0.397684 0.316401 0.115775
26  0.323461 0.361239 0.360216 0.297496 0.156384
28  0.257687 0.346217 0.303850 0.359217 0.158895
30  0.210804 0.326114 0.226041 0.426849 0.221082
32  0.117632 0.336116 0.203508 0.434676 0.146002
34  0.130138 0.305735 0.242733 0.450631 0.209098
36  0.172793 0.194375 0.325488 0.465760 0.256758
38  0.147138 0.164486 0.359072 0.398878 0.210009
40  0.151208 0.152944 0.318668 0.352694 0.286360
42  0.051889 0.153715 0.197950 0.195412 0.284326
44  0.053708 0.125537 0.215694 0.167244 0.211796
46  0.068244 0.128932 0.170171 0.200442 0.231043
48  0.101927 0.184433 0.196148 0.260328 0.156186
50  0.203315 0.243034 0.249565 0.248722 0.119429
52  0.228351 0.223688 0.243385 0.236864 0.205058
54  0.177881 0.189021 0.211914 0.192020 0.043127
56  0.287946 0.175869 0.283241 0.160661 0.130040
58  0.281141 0.206783 0.292922 0.217637 0.220225
60  0.210860 0.216480 0.315614 0.229710 0.260967
62  0.181039 0.318736 0.290708 0.171361 0.282303
64  0.153196 0.255201 0.147960 0.229430 0.230721
66  0.081342 0.100471 0.089266 0.133206 0.071112
68  0.123338 0.084676 0.089518 0.082849 0.054418
70  0.090606 0.037619 0.117913 0.120482 0.169191
72  0.077036 0.046572 0.132112 0.153484 0.180100
74  0.072649 0.062364 0.132729 0.186315 0.208299
76  0.090414 0.056874 0.026140 0.168228 0.152561
78  0.069215 0.103762 0.089616 0.157598 0.132957
80  0.126196 0.070493 0.118159 0.108137 0.068291
82  0.148253 0.055929 0.099323 0.084858 0.030913
84  0.209559 0.041142 0.052488 0.116381 0.046003
86  0.189624 0.029044 0.062738 0.086616 0.078782
88  0.197860 0.040060 0.085104 0.027642 0.102310
90  0.143190 0.098936 0.034304 0.146895 0.146762
92  0.089100 0.117185 0.029235 0.226043 0.125816
94  0.088492 0.164323 0.097801 0.192272 0.046432
96  0.249834 0.244359 0.230983 0.264578 0.105288
98  0.282274 0.283071 0.266823 0.264349 0.106847
100 0.340407 0.281057 0.287944 0.301382 0.079172
102 0.247812 0.187674 0.202223 0.239715 0.046884
104 0.165029 0.087908 0.237626 0.148008 0.128897
106 0.114288 0.107319 0.158065 0.137128 0.090844
108 0.137295 0.062250 0.171658 0.199478 0.159592
110 0.075090 0.072218 0.133156 0.176554 0.186582
112 0.036925 0.062430 0.056100 0.159249 0.126106
114 0.073333 0.117271 0.109215 0.121639 0.112297
116 0.167527 0.105758 0.185806 0.222208 0.185879
118 0.198345 0.136935 0.202725 0.196399 0.173989
120 0.157916 0.143622 0.155568 0.147442 0.123969

, , /data/coord/grab/lfp-lfp/data/cohLFP/500ms_2Hz_GoCue_-1000:250ms/tyr/data_1005.2_1_2

          62       63        64       65       66
6   0.178913 0.263188 0.2730825 0.194147 0.317113
8   0.067969 0.070700 0.1400966 0.106613 0.070126
10  0.074589 0.094119 0.2674558 0.217018 0.147576
12  0.045831 0.212801 0.3639460 0.290281 0.200792
14  0.047991 0.204649 0.3609059 0.234243 0.253244
16  0.154408 0.077124 0.1017948 0.147883 0.285383
18  0.130463 0.049168 0.1233923 0.101981 0.210011
20  0.105700 0.061414 0.1692081 0.030904 0.199327
22  0.025413 0.053411 0.2225138 0.102308 0.144222
24  0.084349 0.051813 0.1918096 0.096122 0.163524
26  0.153510 0.063506 0.2117005 0.128316 0.190456
28  0.154738 0.036743 0.1743289 0.138723 0.117577
30  0.185895 0.092580 0.1151809 0.173114 0.111281
32  0.212741 0.105037 0.0424864 0.153303 0.058474
34  0.125539 0.123569 0.0962018 0.129579 0.056308
36  0.085099 0.071248 0.0688132 0.096701 0.089668
38  0.083997 0.115580 0.0538341 0.078621 0.036147
40  0.117840 0.144930 0.0574561 0.097020 0.030808
42  0.142066 0.183072 0.0779949 0.172654 0.073275
44  0.098688 0.195401 0.0537153 0.208989 0.105300
46  0.100317 0.188406 0.0245219 0.187569 0.134968
48  0.091389 0.183345 0.0162465 0.154224 0.131544
50  0.096244 0.179082 0.0757880 0.108830 0.144692
52  0.125705 0.108359 0.1307445 0.053213 0.124659
54  0.129777 0.086622 0.1292937 0.051798 0.106889
56  0.155709 0.018705 0.0860879 0.048534 0.087364
58  0.161669 0.019256 0.0018548 0.071473 0.112629
60  0.181648 0.073719 0.0010473 0.073453 0.026393
62  0.146452 0.062899 0.0350656 0.052027 0.053638
64  0.130681 0.037321 0.0167361 0.018892 0.055595
66  0.105990 0.065658 0.0535355 0.049955 0.037522
68  0.177404 0.029663 0.0384654 0.063928 0.116065
70  0.141503 0.057990 0.1257271 0.062185 0.161971
72  0.139012 0.067271 0.1187548 0.066459 0.117607
74  0.210091 0.090747 0.0841220 0.107391 0.091739
76  0.167058 0.072870 0.0711868 0.092594 0.114349
78  0.102559 0.060114 0.0232752 0.059986 0.126068
80  0.077991 0.021509 0.0194504 0.035200 0.134214
82  0.010191 0.089527 0.0364319 0.098865 0.069425
84  0.051469 0.081534 0.0539514 0.091983 0.011542
86  0.084225 0.080129 0.0175583 0.018244 0.065161
88  0.119792 0.051637 0.0448015 0.056850 0.141091
90  0.116895 0.082337 0.0606796 0.110417 0.149108
92  0.112520 0.090471 0.0568902 0.059840 0.162714
94  0.104064 0.100360 0.1117039 0.072556 0.151335
96  0.279717 0.182299 0.1825462 0.223740 0.196955
98  0.284470 0.180186 0.1953155 0.225020 0.216404
100 0.315798 0.185926 0.2026575 0.231946 0.204950
102 0.189745 0.136803 0.0966232 0.140901 0.161135
104 0.152232 0.156165 0.0487166 0.087918 0.120692
106 0.162667 0.122511 0.0440354 0.083360 0.152137
108 0.190852 0.138040 0.0538783 0.063659 0.145612
110 0.194699 0.154192 0.0031364 0.020272 0.123231
112 0.168978 0.068756 0.0469881 0.040009 0.076949
114 0.127617 0.067216 0.0169243 0.090428 0.108338
116 0.043317 0.123867 0.0222044 0.136398 0.142607
118 0.090010 0.194563 0.1265511 0.153178 0.220831
120 0.225294 0.261867 0.2166280 0.164983 0.243929

, , /data/coord/grab/lfp-lfp/data/cohLFP/500ms_2Hz_GoCue_-1000:250ms/tyr/data_1006.2_1_2

           62       63       64       65        66
6   0.1072622 0.339907 0.268735 0.255386 0.1948371
8   0.3171374 0.677935 0.568638 0.671469 0.5799796
10  0.3834685 0.679814 0.643910 0.669855 0.6015136
12  0.3675399 0.670037 0.645796 0.686166 0.6367237
14  0.3364280 0.667911 0.666166 0.681562 0.6336118
16  0.2406994 0.412668 0.470710 0.475538 0.4807653
18  0.1581664 0.132605 0.277194 0.298051 0.3540395
20  0.0344338 0.113159 0.208546 0.189883 0.2642317
22  0.0864797 0.075061 0.143377 0.169692 0.2028456
24  0.0731535 0.082244 0.209887 0.155134 0.1572174
26  0.0976786 0.082140 0.149559 0.146850 0.1263443
28  0.0518849 0.044760 0.080938 0.140897 0.1345585
30  0.1253682 0.121771 0.093202 0.102539 0.0934149
32  0.1164182 0.155884 0.037675 0.076122 0.1207601
34  0.1363840 0.079070 0.060483 0.047686 0.1580432
36  0.0961403 0.024701 0.172203 0.113758 0.0976884
38  0.1095559 0.012006 0.143902 0.138982 0.0488315
40  0.0797167 0.093278 0.050127 0.163003 0.1659083
42  0.0949130 0.075857 0.049931 0.188393 0.0986580
44  0.1249471 0.046431 0.094611 0.154002 0.0366152
46  0.1217495 0.051231 0.065428 0.140742 0.0804402
48  0.1833886 0.099781 0.148191 0.089535 0.0952053
50  0.2170971 0.063123 0.163251 0.077864 0.0878976
52  0.1164260 0.054496 0.139010 0.084632 0.0368239
54  0.2102560 0.182125 0.085672 0.192032 0.0824492
56  0.2044865 0.107146 0.055899 0.250943 0.0496343
58  0.1229037 0.143104 0.049445 0.242767 0.1296182
60  0.0992720 0.141601 0.080231 0.231385 0.0900190
62  0.0737952 0.185204 0.083596 0.230650 0.0207407
64  0.0789598 0.184237 0.126008 0.230931 0.0659914
66  0.1434248 0.150996 0.165816 0.186954 0.1110585
68  0.0805039 0.145809 0.158911 0.220519 0.1224174
70  0.0503648 0.096953 0.183188 0.199896 0.1761502
72  0.0984580 0.091289 0.163649 0.183762 0.1387474
74  0.1337446 0.136952 0.140363 0.155575 0.1037018
76  0.1158021 0.115071 0.101679 0.140816 0.1450289
78  0.1052431 0.085222 0.084410 0.052771 0.1559835
80  0.0474842 0.088500 0.130765 0.051036 0.0886131
82  0.0747912 0.109675 0.072621 0.035117 0.1029270
84  0.1104176 0.035452 0.094266 0.031208 0.1231469
86  0.0904409 0.052621 0.031211 0.107610 0.1203833
88  0.1221099 0.096825 0.050783 0.168756 0.1339624
90  0.1376680 0.137660 0.088575 0.167990 0.0737694
92  0.1387859 0.091274 0.135051 0.126387 0.0393270
94  0.1050086 0.104055 0.174545 0.104918 0.0923027
96  0.1094918 0.134170 0.222343 0.076031 0.0802624
98  0.0765947 0.143789 0.251088 0.074337 0.1084018
100 0.0622662 0.100110 0.246904 0.028452 0.0603102
102 0.0867478 0.139453 0.233214 0.031730 0.0806913
104 0.0754830 0.178495 0.252224 0.096031 0.0023602
106 0.1212011 0.163076 0.229035 0.109299 0.0862050
108 0.1793126 0.172017 0.243598 0.083178 0.0322585
110 0.1397688 0.113386 0.208461 0.112017 0.0161398
112 0.0834663 0.045538 0.205215 0.095741 0.0436139
114 0.0090592 0.019132 0.072038 0.143252 0.0437537
116 0.0645971 0.129197 0.098712 0.117904 0.0800729
118 0.0818810 0.070257 0.074796 0.212692 0.1416871
120 0.0869957 0.078182 0.056119 0.157078 0.1852348

, , /data/coord/grab/lfp-lfp/data/cohLFP/500ms_2Hz_GoCue_-1000:250ms/tyr/data_1011.2_1_2

          62       63       64        65       66
6   0.479914 0.259411 0.476999 0.4290600 0.497718
8   0.513396 0.460689 0.525404 0.5487127 0.539162
10  0.367586 0.460592 0.558797 0.5615514 0.495234
12  0.182031 0.417889 0.555605 0.5504562 0.517458
14  0.102575 0.391819 0.472744 0.6065479 0.576803
16  0.053305 0.215574 0.231421 0.2891426 0.471494
18  0.059788 0.132749 0.159771 0.2839690 0.356819
20  0.027552 0.094980 0.148042 0.2919012 0.254478
22  0.052346 0.050902 0.121107 0.1891854 0.294688
24  0.036391 0.097402 0.096742 0.1274552 0.249935
26  0.100410 0.121013 0.230261 0.0292391 0.154592
28  0.013222 0.143008 0.201929 0.0904055 0.056128
30  0.068968 0.125638 0.240890 0.1530335 0.107274
32  0.156796 0.117512 0.234453 0.1791328 0.078187
34  0.155444 0.082202 0.175127 0.2860620 0.137732
36  0.061004 0.070551 0.095038 0.2034310 0.134806
38  0.080498 0.041183 0.057723 0.2016626 0.150588
40  0.066706 0.073854 0.065259 0.1363172 0.080365
42  0.088110 0.068674 0.111317 0.1052029 0.080444
44  0.219561 0.117822 0.144439 0.0611244 0.066712
46  0.224566 0.101445 0.065728 0.1205780 0.069739
48  0.163562 0.064037 0.125393 0.1140836 0.113290
50  0.127526 0.062406 0.049540 0.1003477 0.162935
52  0.071910 0.035304 0.086121 0.1349772 0.175227
54  0.076015 0.117130 0.097662 0.1566299 0.222750
56  0.244529 0.288943 0.327489 0.3002004 0.300225
58  0.431367 0.461996 0.523661 0.4253355 0.463843
60  0.429073 0.515143 0.563266 0.4673151 0.493006
62  0.410856 0.504659 0.554586 0.4720555 0.481312
64  0.175896 0.328975 0.386155 0.2821190 0.296598
66  0.087421 0.094947 0.177940 0.1145683 0.144955
68  0.091091 0.134508 0.100740 0.1582415 0.142124
70  0.109882 0.173511 0.032916 0.1921931 0.149614
72  0.126323 0.173676 0.077280 0.2241043 0.243181
74  0.123769 0.136465 0.050662 0.2089659 0.232885
76  0.114169 0.137215 0.036910 0.1775796 0.208274
78  0.145069 0.072198 0.100432 0.0993829 0.188764
80  0.114158 0.102663 0.126761 0.0326299 0.119993
82  0.100529 0.097115 0.043548 0.0195350 0.054981
84  0.109835 0.085682 0.050468 0.0305718 0.109871
86  0.143021 0.117308 0.037445 0.0832360 0.156801
88  0.124042 0.074115 0.114081 0.1187825 0.195789
90  0.071332 0.098230 0.028746 0.0982452 0.178214
92  0.072052 0.100095 0.018874 0.0705153 0.057539
94  0.086600 0.062625 0.077969 0.0217785 0.076671
96  0.072028 0.065402 0.041702 0.1346617 0.051325
98  0.111006 0.063599 0.095663 0.1385082 0.079942
100 0.053246 0.122354 0.114019 0.0218222 0.158631
102 0.026165 0.043373 0.107675 0.0823558 0.140318
104 0.128808 0.100137 0.130406 0.1135622 0.059926
106 0.151944 0.112421 0.121802 0.1159409 0.064962
108 0.134389 0.121951 0.123134 0.1605457 0.060297
110 0.027216 0.126910 0.076205 0.1562150 0.084991
112 0.108976 0.085584 0.071922 0.1203862 0.017709
114 0.123117 0.037920 0.067653 0.0068123 0.112683
116 0.157615 0.122107 0.118941 0.1054312 0.123940
118 0.181700 0.180718 0.090208 0.0579531 0.179751
120 0.120929 0.222616 0.156388 0.0698367 0.150857

, , /data/coord/grab/lfp-lfp/data/cohLFP/500ms_2Hz_GoCue_-1000:250ms/tyr/data_1012.3_1_2

          62       63       64       65       66
6   0.339425 0.681940 0.448525 0.640723 0.560206
8   0.442739 0.661998 0.548222 0.576296 0.616621
10  0.356245 0.665566 0.431552 0.561063 0.463029
12  0.242438 0.630943 0.412532 0.463649 0.428992
14  0.184839 0.505369 0.333142 0.529524 0.399176
16  0.070412 0.407099 0.267772 0.561527 0.394955
18  0.103807 0.130830 0.270326 0.509099 0.250440
20  0.166654 0.082709 0.194838 0.351896 0.199885
22  0.171153 0.122441 0.062913 0.374614 0.198841
24  0.122200 0.078383 0.110899 0.283736 0.184633
26  0.099024 0.096201 0.146959 0.227818 0.188139
28  0.124432 0.107916 0.230302 0.123917 0.197125
30  0.065208 0.098033 0.257559 0.155265 0.201347
32  0.049813 0.096588 0.208321 0.191957 0.216270
34  0.090140 0.089854 0.120459 0.271591 0.220411
36  0.070585 0.077790 0.082752 0.200912 0.182418
38  0.122767 0.129191 0.034945 0.240039 0.124277
40  0.125402 0.142007 0.105173 0.245569 0.129030
42  0.152816 0.198335 0.128092 0.194963 0.021033
44  0.123739 0.158290 0.178203 0.180739 0.059876
46  0.099322 0.111243 0.120050 0.176935 0.101700
48  0.087140 0.087752 0.089015 0.148762 0.120664
50  0.024439 0.122876 0.049207 0.177506 0.104357
52  0.076539 0.177539 0.040124 0.198729 0.076616
54  0.037697 0.209960 0.048523 0.223867 0.154531
56  0.106670 0.247493 0.145683 0.276274 0.301676
58  0.056593 0.208284 0.186395 0.245442 0.414502
60  0.065356 0.133124 0.246719 0.175450 0.399995
62  0.106109 0.185230 0.142863 0.193531 0.351440
64  0.116551 0.074691 0.080244 0.167103 0.243611
66  0.108430 0.111904 0.111677 0.133105 0.029147
68  0.107124 0.184553 0.145309 0.122951 0.094471
70  0.054135 0.183228 0.172397 0.087779 0.130390
72  0.067384 0.167204 0.134168 0.052512 0.100053
74  0.047864 0.133710 0.107984 0.078079 0.048487
76  0.034759 0.117540 0.105828 0.040591 0.156875
78  0.109452 0.117347 0.136230 0.052254 0.217581
80  0.077827 0.186887 0.217413 0.115124 0.194754
82  0.087692 0.113787 0.265533 0.143370 0.224693
84  0.171736 0.124231 0.224064 0.221510 0.172649
86  0.158295 0.034937 0.186149 0.203985 0.183905
88  0.198583 0.046843 0.172488 0.090569 0.213572
90  0.201538 0.073961 0.176858 0.064918 0.205552
92  0.155699 0.089120 0.219060 0.106808 0.188046
94  0.140673 0.087483 0.203175 0.246692 0.169452
96  0.146919 0.069203 0.196407 0.232681 0.116018
98  0.206969 0.096247 0.051316 0.128821 0.164129
100 0.124761 0.095950 0.063164 0.143852 0.124808
102 0.027848 0.023223 0.080374 0.100962 0.167752
104 0.039095 0.043755 0.035487 0.151581 0.140353
106 0.056210 0.041053 0.155002 0.162419 0.094141
108 0.079142 0.079911 0.186185 0.142993 0.013935
110 0.101198 0.139077 0.149320 0.069797 0.036340
112 0.061595 0.101695 0.077299 0.120561 0.059615
114 0.044432 0.091281 0.121161 0.184864 0.060283
116 0.128941 0.048501 0.073054 0.112186 0.086117
118 0.174045 0.074612 0.055240 0.134275 0.150153
120 0.136089 0.115292 0.042160 0.130002 0.113623

, , /data/coord/grab/lfp-lfp/data/cohLFP/500ms_2Hz_GoCue_-1000:250ms/tyr/data_11023.4_1_2

          62       63        64        65       66
6   0.114200 0.126767 0.2578470 0.1272227 0.120500
8   0.210816 0.218326 0.4898563 0.4113586 0.342371
10  0.361214 0.453058 0.5367652 0.5046784 0.458339
12  0.297756 0.494160 0.6338099 0.5772633 0.497356
14  0.188593 0.519269 0.6044122 0.5498973 0.514540
16  0.157046 0.280012 0.1224932 0.3554540 0.227168
18  0.328411 0.156727 0.0814897 0.1530840 0.066674
20  0.338545 0.289050 0.1250412 0.2034096 0.166167
22  0.409923 0.372350 0.1316439 0.2369889 0.241229
24  0.370239 0.359453 0.1273410 0.2874797 0.175782
26  0.248869 0.221723 0.0401790 0.2840575 0.014344
28  0.086686 0.243696 0.1550861 0.1692516 0.096480
30  0.088223 0.213533 0.2922752 0.1494131 0.278549
32  0.149633 0.194886 0.3649557 0.2068400 0.341182
34  0.237353 0.216357 0.2970785 0.1879888 0.277075
36  0.212068 0.136761 0.2652259 0.2088844 0.241456
38  0.081665 0.035384 0.0985774 0.1766670 0.178226
40  0.110358 0.076437 0.0916524 0.1453821 0.139808
42  0.107649 0.113368 0.1674664 0.1563154 0.128719
44  0.063190 0.082278 0.1923783 0.2344642 0.177026
46  0.066970 0.096760 0.1476323 0.2050220 0.104055
48  0.052555 0.012130 0.1130091 0.2479781 0.087397
50  0.057764 0.019247 0.0631664 0.1247401 0.054250
52  0.180577 0.051030 0.0572755 0.0492902 0.085008
54  0.201154 0.048971 0.0504042 0.0675088 0.128326
56  0.153468 0.037066 0.0069499 0.0665431 0.053834
58  0.203656 0.032753 0.0433231 0.0898412 0.054348
60  0.182937 0.066335 0.0640942 0.1682938 0.021804
62  0.121256 0.114855 0.1084332 0.1913489 0.015113
64  0.130159 0.207216 0.1244756 0.1952127 0.028841
66  0.090743 0.177515 0.0427217 0.1845180 0.043612
68  0.095780 0.137724 0.1012129 0.1803544 0.041905
70  0.118881 0.129302 0.1055203 0.1470757 0.154530
72  0.129840 0.041032 0.1326578 0.2057936 0.210795
74  0.126749 0.126010 0.1334491 0.1909909 0.204246
76  0.143145 0.139186 0.1084362 0.1235554 0.160016
78  0.106696 0.125829 0.0663948 0.1153442 0.134393
80  0.064723 0.114938 0.0616532 0.0856461 0.086985
82  0.119829 0.064871 0.1281771 0.0049034 0.058782
84  0.093077 0.092543 0.1221105 0.0906384 0.053561
86  0.080551 0.079433 0.1094204 0.1424779 0.123955
88  0.130834 0.058969 0.1466588 0.1761777 0.120395
90  0.179678 0.058642 0.1804782 0.1917988 0.123829
92  0.115182 0.060349 0.1015143 0.0754593 0.112812
94  0.121450 0.047528 0.1299776 0.0178043 0.060432
96  0.152006 0.069719 0.1303684 0.0591547 0.084452
98  0.188403 0.108459 0.0809103 0.0638263 0.037886
100 0.171250 0.095789 0.0829158 0.0622457 0.036417
102 0.157585 0.144769 0.1104980 0.0545680 0.068094
104 0.073117 0.042771 0.0899364 0.0369127 0.147401
106 0.108043 0.114325 0.1150127 0.0327893 0.062909
108 0.066166 0.118644 0.0923966 0.0259102 0.041644
110 0.035178 0.174435 0.0449974 0.0269441 0.032373
112 0.047382 0.153308 0.0411685 0.0510967 0.065895
114 0.097312 0.121006 0.0485219 0.0737607 0.082862
116 0.069900 0.056694 0.0486409 0.0692475 0.079242
118 0.086809 0.088249 0.0406689 0.1161949 0.100485
120 0.100703 0.124946 0.0690784 0.0516179 0.064494

, , /data/coord/grab/lfp-lfp/data/cohLFP/500ms_2Hz_GoCue_-1000:250ms/tyr/data_1028.4_1_2

          62        63       64        65       66
6   0.340529 0.1864123 0.241298 0.3191779 0.336547
8   0.249261 0.1088218 0.242735 0.2231477 0.184349
10  0.267936 0.0654135 0.227477 0.2173348 0.181118
12  0.147343 0.0047143 0.218622 0.1883078 0.124407
14  0.101657 0.0706973 0.231621 0.2228061 0.096146
16  0.251749 0.1817748 0.228225 0.3028168 0.208555
18  0.209855 0.1677523 0.247028 0.3048176 0.327743
20  0.224152 0.1072147 0.166060 0.2435027 0.312796
22  0.226958 0.0897790 0.122191 0.1792925 0.175679
24  0.205536 0.0497592 0.163426 0.1163162 0.134923
26  0.199927 0.1084144 0.116337 0.1243281 0.047742
28  0.150256 0.1031919 0.152055 0.1327771 0.015881
30  0.131903 0.0754789 0.154000 0.0875958 0.053653
32  0.044997 0.0810156 0.119893 0.0492149 0.070803
34  0.063663 0.0216696 0.158340 0.0542776 0.013197
36  0.051110 0.0985945 0.053790 0.0541827 0.087098
38  0.069989 0.1488989 0.022482 0.0664158 0.091460
40  0.097428 0.1475110 0.048978 0.0961860 0.070707
42  0.097046 0.1976525 0.069840 0.0079979 0.120012
44  0.038974 0.0286343 0.119236 0.0171911 0.034468
46  0.152179 0.1097503 0.192205 0.1231292 0.063369
48  0.114597 0.1314798 0.195157 0.1762620 0.055816
50  0.078309 0.1159141 0.151760 0.2263611 0.098986
52  0.036978 0.0508217 0.187313 0.2194725 0.037691
54  0.063541 0.0202525 0.136796 0.1864753 0.043272
56  0.121313 0.0213239 0.132469 0.1024021 0.087241
58  0.157908 0.1151445 0.167242 0.0361885 0.108067
60  0.145810 0.2029221 0.183083 0.0264978 0.082411
62  0.185086 0.1510301 0.149909 0.1010939 0.011623
64  0.123806 0.1385605 0.172506 0.1943486 0.048144
66  0.115562 0.0460386 0.094218 0.1493789 0.043023
68  0.078928 0.0442952 0.148041 0.1057724 0.039909
70  0.071615 0.1252240 0.140638 0.0341269 0.033108
72  0.029846 0.1439135 0.062300 0.0329931 0.061053
74  0.069205 0.1137806 0.129027 0.0647102 0.078479
76  0.014631 0.0540216 0.124997 0.0834175 0.104150
78  0.102462 0.1741591 0.091672 0.0542546 0.108226
80  0.071847 0.1985793 0.095166 0.0898868 0.146739
82  0.062409 0.0243561 0.111679 0.1351435 0.078387
84  0.111617 0.0712440 0.092318 0.1697525 0.032626
86  0.128978 0.0167457 0.074289 0.1445575 0.078016
88  0.185020 0.0294715 0.077724 0.1309497 0.140932
90  0.099077 0.0315899 0.128683 0.1161266 0.148202
92  0.116106 0.0335808 0.136151 0.1007689 0.113928
94  0.120390 0.0957611 0.176438 0.0748180 0.073126
96  0.093554 0.0714521 0.125476 0.0527924 0.028997
98  0.153423 0.0755091 0.133047 0.1123248 0.032550
100 0.150799 0.0610522 0.138345 0.2350995 0.140643
102 0.193826 0.0883455 0.136458 0.1614983 0.192941
104 0.176175 0.1231373 0.081626 0.1006665 0.178862
106 0.200116 0.1544413 0.012345 0.0650646 0.128897
108 0.156688 0.0856994 0.102177 0.1217550 0.072671
110 0.155425 0.0388586 0.103630 0.0892706 0.163705
112 0.125399 0.0757447 0.037708 0.1991051 0.082665
114 0.122403 0.0937359 0.069908 0.2010007 0.186596
116 0.122915 0.1227389 0.061507 0.0866841 0.263812
118 0.172080 0.1852406 0.088239 0.1493474 0.221459
120 0.160934 0.1268577 0.110247 0.1858912 0.138287

, , /data/coord/grab/lfp-lfp/data/cohLFP/500ms_2Hz_GoCue_-1000:250ms/tyr/data_1029.2_1_2

          62       63       64       65       66
6   0.198562 0.035901 0.119494 0.095698 0.056640
8   0.081449 0.034285 0.120808 0.204116 0.124348
10  0.048057 0.081271 0.160323 0.141022 0.141373
12  0.064674 0.105700 0.151016 0.112272 0.148899
14  0.047982 0.130907 0.164553 0.046996 0.164202
16  0.171651 0.085567 0.082580 0.068672 0.095128
18  0.076907 0.122524 0.093691 0.086703 0.130879
20  0.108057 0.093168 0.077537 0.061626 0.056828
22  0.189796 0.143957 0.058969 0.091110 0.063657
24  0.179654 0.119015 0.042817 0.099440 0.038300
26  0.154420 0.121699 0.044811 0.064220 0.017159
28  0.078056 0.077117 0.060276 0.055411 0.063720
30  0.085996 0.107323 0.074891 0.075094 0.116327
32  0.074920 0.075911 0.082438 0.069995 0.078700
34  0.136820 0.075166 0.044229 0.014898 0.036223
36  0.160403 0.014986 0.010005 0.068466 0.034901
38  0.116784 0.031171 0.125772 0.085520 0.058932
40  0.156260 0.051358 0.137457 0.102350 0.081022
42  0.172303 0.108584 0.086583 0.035612 0.047170
44  0.193048 0.099122 0.080631 0.053101 0.052585
46  0.197381 0.098366 0.083448 0.099732 0.064375
48  0.169779 0.034205 0.080538 0.026160 0.073718
50  0.148110 0.046086 0.141485 0.053226 0.166281
52  0.157916 0.048050 0.131381 0.063548 0.100720
54  0.098854 0.075034 0.252453 0.104965 0.065035
56  0.141977 0.129409 0.250651 0.113852 0.060752
58  0.129208 0.103831 0.185936 0.128865 0.104982
60  0.113593 0.125611 0.196012 0.185487 0.050527
62  0.172402 0.084362 0.168479 0.147902 0.091217
64  0.174379 0.153006 0.170856 0.092811 0.065680
66  0.163656 0.178726 0.169519 0.120637 0.053347
68  0.195689 0.159660 0.135764 0.069331 0.011695
70  0.166552 0.136498 0.087138 0.062939 0.070060
72  0.124418 0.087777 0.101862 0.043235 0.122570
74  0.162126 0.038649 0.098464 0.046165 0.105072
76  0.197936 0.068401 0.114290 0.047781 0.048811
78  0.222443 0.146004 0.081861 0.059717 0.060776
80  0.171674 0.115439 0.041560 0.078225 0.065651
82  0.139440 0.183966 0.035730 0.091418 0.108208
84  0.135914 0.122204 0.027068 0.180636 0.061147
86  0.096861 0.101778 0.079653 0.184620 0.074662
88  0.111728 0.076413 0.115288 0.219092 0.035538
90  0.086144 0.043398 0.116587 0.168445 0.120798
92  0.125838 0.084273 0.196319 0.092269 0.125220
94  0.119090 0.151292 0.161485 0.102173 0.103063
96  0.110395 0.179955 0.143497 0.111740 0.044271
98  0.163431 0.180491 0.131055 0.138350 0.099050
100 0.176198 0.152405 0.085787 0.101151 0.088989
102 0.223465 0.180769 0.104058 0.112592 0.162447
104 0.211644 0.181423 0.071038 0.102516 0.143153
106 0.218615 0.127984 0.081480 0.067850 0.072980
108 0.188493 0.066475 0.120702 0.060572 0.055611
110 0.169284 0.152091 0.115531 0.084510 0.026532
112 0.155387 0.224831 0.120900 0.080700 0.068037
114 0.139578 0.177950 0.065870 0.046528 0.138861
116 0.159918 0.141611 0.048034 0.092739 0.069748
118 0.130166 0.119563 0.088551 0.076022 0.074668
120 0.029907 0.112684 0.102066 0.028598 0.145981

, , /data/coord/grab/lfp-lfp/data/cohLFP/500ms_2Hz_GoCue_-1000:250ms/tyr/data_1033.2_1_2

          62       63       64        65       66
6   0.154223 0.115982 0.082630 0.2487038 0.188984
8   0.039890 0.114454 0.100111 0.0957379 0.127620
10  0.158807 0.131108 0.057062 0.0915988 0.116553
12  0.134202 0.138924 0.090440 0.0968333 0.104477
14  0.174705 0.027618 0.075323 0.1905465 0.138033
16  0.156159 0.046293 0.140983 0.2047665 0.157470
18  0.122865 0.113005 0.115290 0.0797187 0.185719
20  0.181957 0.019668 0.082279 0.0083986 0.219019
22  0.167031 0.053617 0.036624 0.0894136 0.174100
24  0.135457 0.069596 0.162815 0.1000309 0.021902
26  0.416946 0.245856 0.386659 0.3389915 0.294273
28  0.391196 0.322502 0.471044 0.3592853 0.463309
30  0.496570 0.440686 0.504586 0.3612962 0.465122
32  0.586893 0.436649 0.613153 0.4230375 0.534691
34  0.583705 0.535465 0.608505 0.4552166 0.541641
36  0.709279 0.604545 0.670320 0.5665096 0.518986
38  0.749770 0.620477 0.693955 0.6065327 0.502055
40  0.713196 0.643064 0.667288 0.5850897 0.473669
42  0.621931 0.487867 0.625379 0.4948403 0.339835
44  0.295441 0.092161 0.305423 0.2655304 0.150997
46  0.174170 0.074344 0.229083 0.2383052 0.044816
48  0.185915 0.049379 0.202106 0.2046225 0.104110
50  0.105578 0.049786 0.186988 0.1157709 0.122948
52  0.124743 0.023758 0.203051 0.0448052 0.050568
54  0.097947 0.030257 0.206768 0.0503620 0.075813
56  0.186537 0.089762 0.239723 0.1848633 0.125568
58  0.290301 0.247752 0.415106 0.2253747 0.181397
60  0.263029 0.231197 0.445904 0.2211917 0.161822
62  0.264541 0.253035 0.449925 0.1646617 0.183984
64  0.132867 0.129779 0.329505 0.1172404 0.154290
66  0.103639 0.056618 0.220975 0.0392652 0.128223
68  0.168595 0.102829 0.227623 0.0753971 0.174317
70  0.105583 0.096401 0.232165 0.1355944 0.165036
72  0.063607 0.099380 0.210744 0.1493431 0.070364
74  0.097893 0.117015 0.206504 0.1175480 0.107315
76  0.083835 0.124157 0.224933 0.0648720 0.096197
78  0.051912 0.181323 0.216357 0.1508100 0.189961
80  0.049295 0.211018 0.228679 0.1099055 0.194501
82  0.179037 0.197720 0.177112 0.1909769 0.135616
84  0.223373 0.195269 0.155162 0.1315987 0.186776
86  0.141903 0.204154 0.119353 0.1205168 0.160801
88  0.037449 0.101639 0.153102 0.1282364 0.062989
90  0.037847 0.062342 0.098621 0.1245411 0.076443
92  0.034375 0.089337 0.146629 0.1985421 0.066170
94  0.126008 0.060672 0.137540 0.0947513 0.030799
96  0.152603 0.038717 0.132067 0.1277272 0.036717
98  0.124413 0.070118 0.148991 0.1420985 0.022080
100 0.097323 0.123956 0.158355 0.2177466 0.097300
102 0.103265 0.138075 0.201905 0.2343068 0.093463
104 0.100580 0.128049 0.143789 0.1624465 0.123396
106 0.139028 0.062873 0.219735 0.0954783 0.135678
108 0.161407 0.105524 0.161720 0.0574341 0.063543
110 0.064426 0.163543 0.200894 0.0371426 0.138185
112 0.095576 0.106207 0.243362 0.0550257 0.146483
114 0.069609 0.085705 0.238709 0.1092437 0.114128
116 0.043823 0.101365 0.273154 0.2058770 0.058672
118 0.139616 0.142819 0.258842 0.2340105 0.023846
120 0.209109 0.114600 0.086013 0.1661013 0.053140

, , /data/coord/grab/lfp-lfp/data/cohLFP/500ms_2Hz_GoCue_-1000:250ms/tyr/data_1034.2_1_2

          62       63       64       65        66
6   0.129650 0.091879 0.115088 0.138755 0.1382062
8   0.062579 0.053145 0.042707 0.079764 0.0913295
10  0.041948 0.054691 0.063860 0.127321 0.0561086
12  0.053599 0.045255 0.097207 0.060604 0.0422577
14  0.169089 0.118467 0.104801 0.148125 0.1183457
16  0.061767 0.157865 0.048450 0.105875 0.1316111
18  0.081279 0.182861 0.137130 0.044315 0.0902872
20  0.095586 0.179581 0.189581 0.045764 0.0593088
22  0.145167 0.172211 0.089493 0.060655 0.0869006
24  0.116436 0.093350 0.024620 0.059523 0.0736441
26  0.124857 0.012272 0.156780 0.062504 0.0058957
28  0.150800 0.013082 0.093093 0.048593 0.0485454
30  0.148947 0.060642 0.073332 0.103710 0.0574548
32  0.140613 0.081957 0.147803 0.164815 0.1053419
34  0.202771 0.070125 0.199597 0.167927 0.1090975
36  0.333227 0.238224 0.312032 0.231349 0.2041546
38  0.401072 0.261561 0.387487 0.263057 0.2194920
40  0.331733 0.229567 0.412863 0.236908 0.2825568
42  0.293201 0.189397 0.309143 0.096441 0.2591794
44  0.212931 0.115293 0.072619 0.060050 0.1193490
46  0.115951 0.042082 0.120112 0.033081 0.0806630
48  0.056065 0.080017 0.136455 0.097987 0.1291068
50  0.032871 0.019835 0.031957 0.084260 0.0560027
52  0.079232 0.128095 0.079989 0.120540 0.0286245
54  0.051915 0.165728 0.051684 0.091471 0.0557143
56  0.074307 0.131462 0.024519 0.082792 0.1021760
58  0.099878 0.068639 0.112011 0.066364 0.1089809
60  0.084760 0.099824 0.086851 0.010473 0.0790183
62  0.110400 0.113589 0.230814 0.067851 0.0293298
64  0.123263 0.058631 0.165556 0.081519 0.0785231
66  0.101288 0.114381 0.151661 0.158996 0.1543421
68  0.048589 0.076615 0.154240 0.065422 0.2111310
70  0.088793 0.126439 0.068225 0.071199 0.2358753
72  0.128803 0.145013 0.060656 0.147129 0.2621880
74  0.071330 0.077250 0.128025 0.064400 0.2073586
76  0.040403 0.087862 0.103056 0.020753 0.1855052
78  0.059833 0.088978 0.203149 0.032170 0.2133094
80  0.057296 0.124657 0.183763 0.028660 0.2369637
82  0.020117 0.097214 0.127755 0.075485 0.1102304
84  0.090973 0.134674 0.109482 0.150251 0.1040468
86  0.160757 0.100799 0.084641 0.107282 0.0500452
88  0.036633 0.117420 0.126539 0.051613 0.1341535
90  0.085304 0.089341 0.100642 0.136952 0.0667185
92  0.026432 0.152462 0.077089 0.122813 0.0900039
94  0.152145 0.145137 0.017839 0.033803 0.1732153
96  0.108004 0.086818 0.018147 0.112024 0.1851821
98  0.031508 0.131109 0.118453 0.108901 0.1537445
100 0.030483 0.193755 0.121600 0.124038 0.1625188
102 0.149716 0.055687 0.065378 0.023204 0.0973471
104 0.052161 0.170380 0.032404 0.127550 0.0741547
106 0.070198 0.217290 0.061657 0.115018 0.1276683
108 0.114212 0.134773 0.061233 0.084884 0.0615704
110 0.052462 0.063918 0.046239 0.022868 0.0492886
112 0.165862 0.041461 0.116863 0.105070 0.0488190
114 0.120461 0.123871 0.144614 0.129201 0.0743818
116 0.058137 0.192428 0.122889 0.086985 0.0892710
118 0.178109 0.065733 0.091667 0.030000 0.2002854
120 0.081707 0.097315 0.106904 0.117640 0.1501005

, , /data/coord/grab/lfp-lfp/data/cohLFP/500ms_2Hz_GoCue_-1000:250ms/tyr/data_1035.2_1_2

           62        63       64        65       66
6   0.2506679 0.1886821 0.136912 0.0845513 0.334445
8   0.1337838 0.1578336 0.138018 0.1334962 0.181747
10  0.2383922 0.1265491 0.178690 0.1681239 0.145731
12  0.2098691 0.0833868 0.140985 0.2196042 0.209161
14  0.2018086 0.1909498 0.176879 0.1642797 0.298148
16  0.1012434 0.1104586 0.068040 0.1316604 0.140397
18  0.0221410 0.1541663 0.016142 0.0995717 0.168874
20  0.0445433 0.1158450 0.072875 0.0915418 0.102015
22  0.0541104 0.0540966 0.036877 0.1171509 0.069289
24  0.0513887 0.0322734 0.072186 0.1397102 0.091597
26  0.0969593 0.0257237 0.153341 0.1140877 0.137525
28  0.1240664 0.0505392 0.140560 0.0688888 0.129594
30  0.0612675 0.0631438 0.089803 0.0616922 0.106355
32  0.0062014 0.0740328 0.080667 0.0381629 0.196858
34  0.1339318 0.0616472 0.019113 0.0111242 0.218200
36  0.1988733 0.0259152 0.124963 0.1587185 0.199079
38  0.2136301 0.0562504 0.208827 0.2043359 0.266827
40  0.2226982 0.0800072 0.288079 0.1599690 0.267797
42  0.1838051 0.1067722 0.225027 0.1179613 0.191266
44  0.1199574 0.0578070 0.113364 0.0318587 0.035438
46  0.0852019 0.0695335 0.110781 0.0283608 0.021718
48  0.0601118 0.0654777 0.067283 0.1050569 0.101161
50  0.0938663 0.0848281 0.093732 0.0942461 0.130157
52  0.0346361 0.0625348 0.057224 0.0775589 0.077551
54  0.0642711 0.0810801 0.141108 0.0450534 0.102262
56  0.1109765 0.1116649 0.157432 0.0094706 0.093735
58  0.0596480 0.0778526 0.089896 0.1279968 0.113843
60  0.0172878 0.0075449 0.085263 0.1129668 0.123381
62  0.0320454 0.0488381 0.041833 0.1689980 0.101499
64  0.0797788 0.0797955 0.072224 0.1507038 0.058491
66  0.1531359 0.0103633 0.075034 0.1442243 0.063380
68  0.1654623 0.0589631 0.060257 0.0719414 0.085334
70  0.1154218 0.0315116 0.079935 0.0348523 0.169389
72  0.1268124 0.0847160 0.085407 0.0726098 0.158498
74  0.0633478 0.0506461 0.081451 0.0902190 0.132595
76  0.0827461 0.0563581 0.062943 0.0477522 0.155790
78  0.0403789 0.0617670 0.077076 0.0589503 0.110948
80  0.0627802 0.0754481 0.111126 0.0147345 0.061343
82  0.0381652 0.0516035 0.103880 0.0036083 0.137741
84  0.1103841 0.0593558 0.088082 0.0259025 0.114268
86  0.1023774 0.1046052 0.105078 0.0132018 0.075770
88  0.1516593 0.1075071 0.108650 0.0768941 0.028743
90  0.0376930 0.1425422 0.081508 0.0156713 0.058602
92  0.1111939 0.0444710 0.103658 0.0301957 0.124199
94  0.1084073 0.0493838 0.143803 0.0758498 0.120932
96  0.1382773 0.0513314 0.158246 0.1511760 0.061458
98  0.0644492 0.0282182 0.170210 0.1248882 0.067724
100 0.0314855 0.0736834 0.141684 0.0645155 0.061527
102 0.0452983 0.0480362 0.154885 0.1319517 0.064806
104 0.1246945 0.0158463 0.196508 0.0595515 0.050705
106 0.1675278 0.0614176 0.046079 0.0402010 0.070379
108 0.1533835 0.0713241 0.017820 0.1018682 0.019299
110 0.1217794 0.0338142 0.160672 0.0082129 0.023351
112 0.1781201 0.0669472 0.181455 0.0486087 0.113331
114 0.1330862 0.0733689 0.110506 0.0425084 0.098238
116 0.1120528 0.0305719 0.162009 0.0257189 0.061520
118 0.0827841 0.0336866 0.113699 0.0328248 0.062260
120 0.0373023 0.0276544 0.044067 0.0193439 0.206842

, , /data/coord/grab/lfp-lfp/data/cohLFP/500ms_2Hz_GoCue_-1000:250ms/tyr/data_1036.2_1_2

          62       63        64       65       66
6   0.072774 0.029428 0.1326449 0.058428 0.059847
8   0.138881 0.070739 0.0363741 0.114474 0.047163
10  0.188369 0.070175 0.0630027 0.116037 0.032875
12  0.225384 0.090472 0.0455806 0.117729 0.035771
14  0.209931 0.087779 0.0791355 0.133665 0.105847
16  0.229934 0.093126 0.1072842 0.126021 0.109346
18  0.225740 0.077614 0.1034217 0.088362 0.076171
20  0.195141 0.112254 0.0228869 0.176747 0.138197
22  0.145354 0.081091 0.0951559 0.151673 0.125838
24  0.106145 0.125318 0.0089207 0.178727 0.083104
26  0.145581 0.171647 0.0513963 0.161700 0.051314
28  0.153459 0.158558 0.0706174 0.165273 0.105320
30  0.249446 0.143742 0.1134883 0.175550 0.062987
32  0.197430 0.206573 0.1623512 0.131661 0.189817
34  0.165852 0.313468 0.2097447 0.193971 0.137130
36  0.166019 0.323477 0.2752045 0.128263 0.193237
38  0.155140 0.369850 0.2674077 0.216607 0.204016
40  0.166232 0.297624 0.2886905 0.223990 0.176891
42  0.145526 0.166758 0.2846531 0.221710 0.173401
44  0.210123 0.103072 0.0540137 0.194706 0.067414
46  0.154911 0.079272 0.1542671 0.184529 0.106535
48  0.128527 0.134949 0.0592934 0.172332 0.166908
50  0.117078 0.122417 0.0256153 0.208198 0.118938
52  0.081286 0.096645 0.0461777 0.132967 0.067897
54  0.156692 0.044388 0.0159400 0.244191 0.065174
56  0.093323 0.034384 0.0654879 0.229975 0.071172
58  0.111844 0.123090 0.1579894 0.221780 0.213234
60  0.128198 0.140887 0.1382992 0.167713 0.218253
62  0.138320 0.169393 0.1294512 0.168026 0.195985
64  0.135432 0.179346 0.0825431 0.204877 0.161169
66  0.135552 0.128075 0.0292804 0.206829 0.144337
68  0.162468 0.036503 0.0659823 0.132563 0.174887
70  0.201182 0.081745 0.1060095 0.131351 0.147742
72  0.141588 0.132127 0.0600680 0.129219 0.179219
74  0.195717 0.079390 0.1397656 0.094005 0.184927
76  0.123772 0.022149 0.1653384 0.123018 0.114976
78  0.073386 0.061762 0.1516832 0.156217 0.098177
80  0.047190 0.113851 0.2077328 0.208407 0.103457
82  0.082463 0.178113 0.1626478 0.124466 0.190881
84  0.103038 0.174673 0.2143158 0.069426 0.159840
86  0.133625 0.082034 0.1505252 0.111784 0.161181
88  0.164759 0.116388 0.1517455 0.162798 0.108570
90  0.144458 0.196719 0.1245640 0.254102 0.093323
92  0.095441 0.114468 0.0647422 0.217991 0.085335
94  0.082624 0.125738 0.1116057 0.176059 0.059787
96  0.088969 0.137585 0.0682776 0.149399 0.132177
98  0.084130 0.080186 0.1202052 0.070966 0.148618
100 0.157950 0.057367 0.1218449 0.037209 0.124267
102 0.145532 0.051358 0.0335920 0.055843 0.098443
104 0.113067 0.123580 0.0881209 0.088263 0.041664
106 0.115519 0.174114 0.1339864 0.137883 0.023574
108 0.137171 0.136051 0.0818510 0.140566 0.042587
110 0.071802 0.144793 0.1068847 0.116128 0.101070
112 0.078249 0.027390 0.0702537 0.187760 0.084817
114 0.109430 0.098768 0.1154837 0.194821 0.081194
116 0.034795 0.176473 0.2232067 0.107744 0.039881
118 0.050853 0.107794 0.1399122 0.120658 0.144153
120 0.075212 0.104635 0.0887416 0.126982 0.146125

, , /data/coord/grab/lfp-lfp/data/cohLFP/500ms_2Hz_GoCue_-1000:250ms/tyr/data_1038.3_1_2

          62       63       64        65       66
6   0.550944 0.419368 0.504014 0.5633980 0.612049
8   0.491041 0.369101 0.386781 0.4409736 0.470654
10  0.430039 0.351379 0.364055 0.4274462 0.416515
12  0.305673 0.340246 0.334777 0.3882963 0.371100
14  0.202896 0.237061 0.156023 0.2942837 0.312442
16  0.303932 0.236709 0.245950 0.4282323 0.374995
18  0.272014 0.268546 0.339047 0.3929753 0.345586
20  0.292060 0.307918 0.247449 0.3186651 0.192613
22  0.260069 0.251285 0.153457 0.2769149 0.146338
24  0.243391 0.237955 0.122821 0.2144042 0.073005
26  0.241243 0.173276 0.041774 0.2352986 0.055140
28  0.242353 0.151440 0.037466 0.2467518 0.073439
30  0.204681 0.125254 0.059991 0.1995826 0.096596
32  0.236013 0.061681 0.053898 0.2298609 0.138224
34  0.147128 0.031758 0.111086 0.1282017 0.118776
36  0.114912 0.094015 0.104108 0.2318741 0.099258
38  0.175677 0.139843 0.100279 0.2742902 0.067687
40  0.215532 0.169131 0.087832 0.3583491 0.053931
42  0.253229 0.228173 0.074479 0.2703755 0.104608
44  0.200100 0.151152 0.063383 0.2494450 0.106464
46  0.182205 0.083974 0.073762 0.1878034 0.107505
48  0.223988 0.096523 0.091992 0.1168964 0.076642
50  0.200179 0.133083 0.116448 0.1056278 0.117129
52  0.138060 0.130864 0.180692 0.1542153 0.212836
54  0.168982 0.081756 0.194227 0.1111663 0.198293
56  0.164963 0.017014 0.166200 0.1148889 0.147797
58  0.141403 0.043189 0.170677 0.0998540 0.137909
60  0.172353 0.099982 0.087189 0.0963492 0.102535
62  0.132095 0.168136 0.100354 0.0902195 0.111132
64  0.286081 0.148466 0.074804 0.0603795 0.042856
66  0.245167 0.152295 0.109259 0.0361384 0.071048
68  0.169254 0.175088 0.196881 0.0839472 0.079663
70  0.117208 0.148755 0.113751 0.0471041 0.109812
72  0.112231 0.088311 0.033811 0.1195223 0.129904
74  0.164646 0.092067 0.111276 0.1224855 0.108328
76  0.156243 0.088731 0.112024 0.1624485 0.167663
78  0.019164 0.116866 0.035235 0.1650457 0.166522
80  0.139888 0.094141 0.017593 0.1004605 0.111397
82  0.225769 0.080016 0.120986 0.0119595 0.146015
84  0.128414 0.020280 0.090464 0.0659500 0.083549
86  0.085333 0.030476 0.028257 0.1503159 0.095341
88  0.068752 0.056584 0.174184 0.0725143 0.106981
90  0.088133 0.039395 0.126857 0.0707557 0.165155
92  0.115007 0.035434 0.231246 0.0805756 0.058798
94  0.095971 0.047288 0.084125 0.0396004 0.077314
96  0.156716 0.083836 0.064145 0.1697027 0.056943
98  0.081252 0.133228 0.143236 0.1251746 0.043290
100 0.144061 0.151889 0.099107 0.1265912 0.064429
102 0.123413 0.085153 0.047742 0.1441758 0.041339
104 0.081245 0.146090 0.111459 0.0983958 0.115017
106 0.096958 0.203094 0.100275 0.0762299 0.113703
108 0.198080 0.117317 0.153061 0.0569735 0.078935
110 0.230812 0.042058 0.197470 0.0855007 0.044510
112 0.229509 0.094090 0.080277 0.0069515 0.027659
114 0.107420 0.123723 0.039400 0.0215133 0.107748
116 0.144063 0.137961 0.035654 0.1371246 0.041654
118 0.191575 0.108284 0.160646 0.1331253 0.069130
120 0.171196 0.025878 0.129474 0.0723134 0.098717

, , /data/coord/grab/lfp-lfp/data/cohLFP/500ms_2Hz_GoCue_-1000:250ms/tyr/data_1039.2_1_2

          62       63       64       65       66
6   0.423141 0.409987 0.457613 0.448136 0.372246
8   0.389861 0.396354 0.385234 0.443423 0.438764
10  0.440744 0.340779 0.428979 0.399547 0.465717
12  0.406351 0.319765 0.395552 0.322255 0.455242
14  0.401773 0.189074 0.380582 0.276361 0.447999
16  0.281349 0.237158 0.347718 0.380000 0.271001
18  0.385314 0.343457 0.213230 0.301533 0.298951
20  0.401131 0.358662 0.226710 0.190675 0.153984
22  0.363058 0.383244 0.158044 0.145357 0.157032
24  0.363215 0.385004 0.141421 0.154373 0.169355
26  0.269010 0.380986 0.183832 0.095602 0.200588
28  0.197199 0.262917 0.132416 0.193639 0.199444
30  0.089276 0.262907 0.100542 0.211133 0.156868
32  0.112227 0.177379 0.184315 0.234366 0.141348
34  0.115890 0.094036 0.171066 0.227670 0.127571
36  0.229213 0.129752 0.196118 0.204052 0.204672
38  0.252844 0.210553 0.217690 0.140859 0.206862
40  0.168097 0.164722 0.190755 0.202579 0.240463
42  0.155202 0.164096 0.224909 0.212175 0.229393
44  0.140745 0.194650 0.198507 0.203991 0.184369
46  0.141036 0.121916 0.177773 0.250135 0.178006
48  0.211909 0.077809 0.134859 0.127196 0.228433
50  0.219348 0.088995 0.194198 0.081886 0.244136
52  0.239050 0.047373 0.237667 0.093295 0.237671
54  0.203517 0.092773 0.233615 0.122347 0.205928
56  0.157839 0.112935 0.192308 0.181743 0.235846
58  0.241312 0.092491 0.183559 0.217082 0.213828
60  0.231333 0.046989 0.182207 0.094630 0.251368
62  0.103425 0.066423 0.255810 0.166655 0.270654
64  0.091523 0.089766 0.260240 0.163976 0.230468
66  0.115591 0.132726 0.154771 0.191288 0.190684
68  0.129369 0.102419 0.211178 0.180047 0.143906
70  0.133408 0.037185 0.163264 0.053586 0.105277
72  0.154779 0.092091 0.209390 0.025295 0.109929
74  0.085213 0.070040 0.159545 0.139896 0.098493
76  0.097447 0.118519 0.103652 0.116069 0.075420
78  0.178183 0.188173 0.088394 0.098307 0.104201
80  0.120693 0.108874 0.054208 0.073413 0.187664
82  0.108258 0.024076 0.097302 0.061462 0.165205
84  0.090490 0.062100 0.067737 0.079778 0.187283
86  0.013559 0.148372 0.109426 0.105219 0.114707
88  0.083286 0.081104 0.063665 0.035417 0.044670
90  0.132108 0.094725 0.077028 0.055060 0.104497
92  0.205126 0.097470 0.091912 0.100844 0.155686
94  0.126531 0.057016 0.115562 0.045585 0.261701
96  0.069416 0.065541 0.102753 0.041410 0.206287
98  0.038041 0.147285 0.143804 0.026636 0.189236
100 0.126233 0.056416 0.158628 0.076876 0.112908
102 0.178703 0.072674 0.111591 0.033193 0.100604
104 0.172307 0.013766 0.108276 0.026148 0.138945
106 0.086070 0.052194 0.151411 0.039119 0.053095
108 0.015556 0.085374 0.151760 0.147730 0.075929
110 0.096778 0.038225 0.159155 0.155591 0.168955
112 0.102569 0.019946 0.019263 0.085248 0.147222
114 0.115882 0.065953 0.060054 0.149169 0.059036
116 0.072627 0.049997 0.122287 0.135225 0.134908
118 0.198504 0.021638 0.060194 0.064966 0.236710
120 0.183726 0.029843 0.070864 0.057323 0.250074

, , /data/coord/grab/lfp-lfp/data/cohLFP/500ms_2Hz_GoCue_-1000:250ms/tyr/data_11040.2_1_2

          62       63        64        65       66
6   0.326020 0.184788 0.4488084 0.1649752 0.446026
8   0.253173 0.179103 0.3847610 0.1816381 0.295767
10  0.289714 0.138790 0.3147974 0.1972650 0.273455
12  0.294534 0.083879 0.2758643 0.2019683 0.340032
14  0.195083 0.106768 0.1762626 0.1724830 0.280422
16  0.274883 0.235358 0.1661140 0.0904675 0.293764
18  0.265401 0.164751 0.1710549 0.1013429 0.285181
20  0.320249 0.247621 0.1826053 0.0671586 0.240319
22  0.293022 0.295527 0.2786119 0.0662556 0.227527
24  0.292227 0.319926 0.2586890 0.1405926 0.274918
26  0.301839 0.380142 0.2677603 0.2431335 0.273217
28  0.293354 0.336479 0.3093038 0.2855167 0.232844
30  0.295756 0.268155 0.2988359 0.3539223 0.202467
32  0.051183 0.310386 0.2487773 0.3593724 0.144796
34  0.065521 0.275004 0.2419238 0.3467730 0.167571
36  0.043835 0.257642 0.2189371 0.3251313 0.135714
38  0.023611 0.200162 0.1682087 0.2334398 0.148517
40  0.045133 0.153422 0.0966032 0.1843407 0.158417
42  0.059303 0.146422 0.0720558 0.0698229 0.116959
44  0.045588 0.091661 0.0273391 0.0141041 0.160481
46  0.074842 0.093320 0.0232581 0.0815040 0.199645
48  0.100756 0.200904 0.0499540 0.0807713 0.150449
50  0.150567 0.135540 0.0563551 0.1157806 0.219334
52  0.122384 0.183281 0.0530814 0.1671765 0.243043
54  0.097861 0.228193 0.0559926 0.0842473 0.265430
56  0.144140 0.241228 0.1028974 0.0809529 0.246259
58  0.100861 0.239220 0.0852082 0.0376115 0.242693
60  0.129074 0.221564 0.1030569 0.0875984 0.272825
62  0.140934 0.190419 0.1176900 0.1393427 0.217136
64  0.135281 0.118865 0.0999895 0.2059057 0.259977
66  0.095255 0.121209 0.1446371 0.1516566 0.297059
68  0.082439 0.090747 0.2046395 0.1613561 0.247036
70  0.097460 0.091965 0.1770294 0.0690006 0.238464
72  0.093462 0.157915 0.2243305 0.0580989 0.189390
74  0.105674 0.189577 0.1579790 0.0693056 0.086307
76  0.045267 0.136598 0.1423074 0.1239809 0.083669
78  0.053543 0.066106 0.0954886 0.0516585 0.058449
80  0.065667 0.042248 0.0458891 0.0673765 0.073838
82  0.110410 0.135322 0.0490349 0.0252326 0.044460
84  0.127051 0.035933 0.1050060 0.0388068 0.137281
86  0.168245 0.077365 0.1351653 0.0414476 0.191065
88  0.202912 0.110451 0.1595569 0.0650522 0.191031
90  0.159579 0.198754 0.1375616 0.1123666 0.131574
92  0.153382 0.143226 0.1331313 0.1997694 0.052133
94  0.105649 0.201585 0.1247989 0.1475164 0.129141
96  0.105199 0.184377 0.1337073 0.1060859 0.139926
98  0.105539 0.113065 0.1187144 0.0097459 0.022114
100 0.206055 0.110142 0.1042767 0.1206083 0.106240
102 0.194073 0.117137 0.0083479 0.0832888 0.175514
104 0.182931 0.054375 0.0341641 0.1283316 0.099959
106 0.089799 0.085919 0.0861614 0.1147027 0.156273
108 0.026678 0.211909 0.1172741 0.0555601 0.111681
110 0.061911 0.189465 0.1528001 0.1309278 0.135430
112 0.149486 0.148862 0.1116242 0.1373858 0.080854
114 0.161938 0.112824 0.1356314 0.0563292 0.064159
116 0.161287 0.081602 0.1061050 0.1026224 0.085756
118 0.118560 0.089826 0.1145595 0.2057751 0.066411
120 0.143441 0.128790 0.1242786 0.1311848 0.048637

, , /data/coord/grab/lfp-lfp/data/cohLFP/500ms_2Hz_GoCue_-1000:250ms/tyr/data_1041.1_1_2

           62       63       64       65       66
6   0.2250528 0.315020 0.433228 0.283426 0.297824
8   0.1477243 0.353480 0.418621 0.250633 0.377792
10  0.1145034 0.321504 0.421022 0.199636 0.383629
12  0.0933269 0.320217 0.414508 0.228145 0.407810
14  0.0717729 0.319657 0.306484 0.159670 0.307648
16  0.1278516 0.123195 0.251967 0.125787 0.215904
18  0.2066829 0.183400 0.205584 0.216519 0.152761
20  0.1934725 0.106249 0.224924 0.193314 0.159228
22  0.1889958 0.168630 0.263831 0.180800 0.160434
24  0.1865560 0.177772 0.266837 0.218618 0.152179
26  0.3018369 0.166161 0.276584 0.256339 0.127240
28  0.3379613 0.208912 0.323316 0.235244 0.099102
30  0.3387190 0.221378 0.345728 0.298486 0.093609
32  0.3082385 0.183690 0.360332 0.325261 0.120117
34  0.2720860 0.195731 0.307589 0.302122 0.109709
36  0.1304780 0.169404 0.218460 0.373333 0.167745
38  0.1222839 0.180042 0.076198 0.344580 0.206739
40  0.1340698 0.163788 0.078951 0.333229 0.224873
42  0.0137769 0.146832 0.013968 0.291584 0.210330
44  0.0676922 0.163544 0.132790 0.199322 0.140286
46  0.0667933 0.194987 0.174673 0.199235 0.146586
48  0.0933941 0.150514 0.164218 0.075459 0.136255
50  0.0561047 0.142375 0.175502 0.145840 0.157910
52  0.0654166 0.157741 0.163384 0.130443 0.156049
54  0.1130416 0.081106 0.096063 0.237341 0.170784
56  0.0838007 0.159347 0.063224 0.282164 0.150827
58  0.0757819 0.202886 0.096545 0.275186 0.140733
60  0.0871991 0.188457 0.131616 0.268889 0.215663
62  0.0495606 0.153566 0.149360 0.223933 0.234049
64  0.0328670 0.125230 0.139200 0.156472 0.259918
66  0.0634900 0.147549 0.138559 0.131123 0.257997
68  0.0904366 0.140047 0.113294 0.162514 0.254948
70  0.0669057 0.195142 0.129712 0.152821 0.232882
72  0.0261555 0.138433 0.162148 0.109709 0.229272
74  0.0895232 0.116582 0.132395 0.044621 0.186479
76  0.0511880 0.142887 0.158166 0.049897 0.189941
78  0.0268576 0.116257 0.116250 0.063763 0.134107
80  0.0749312 0.092162 0.201925 0.084423 0.136203
82  0.0372331 0.010982 0.206798 0.119389 0.148053
84  0.0174302 0.016966 0.157454 0.132279 0.087309
86  0.0548187 0.038871 0.136774 0.200241 0.143412
88  0.0293938 0.086453 0.088302 0.150436 0.133691
90  0.0374255 0.137714 0.099173 0.165997 0.076543
92  0.0078318 0.154877 0.056852 0.144732 0.049280
94  0.0360303 0.138159 0.039329 0.159028 0.058046
96  0.1095863 0.123618 0.027293 0.132882 0.054646
98  0.0772083 0.061902 0.083834 0.130244 0.091331
100 0.0694215 0.115105 0.154176 0.079292 0.032831
102 0.1072527 0.129160 0.169006 0.021048 0.037721
104 0.1192619 0.087490 0.103682 0.068654 0.150025
106 0.0960697 0.116708 0.078514 0.062862 0.147965
108 0.0270485 0.068337 0.101400 0.059832 0.107672
110 0.0636851 0.085683 0.053652 0.095401 0.153163
112 0.0581266 0.107612 0.054559 0.141542 0.105867
114 0.0528280 0.110702 0.058263 0.177074 0.079531
116 0.0879159 0.055488 0.104870 0.154974 0.073288
118 0.1041652 0.033146 0.099036 0.062958 0.044635
120 0.1156027 0.084780 0.188792 0.059308 0.060039

, , /data/coord/grab/lfp-lfp/data/cohLFP/500ms_2Hz_GoCue_-1000:250ms/tyr/data_1042.4_1_2

           62       63       64        65       66
6   0.2680226 0.268865 0.101490 0.2027363 0.375816
8   0.1189246 0.327971 0.057021 0.0599756 0.428551
10  0.1100830 0.313272 0.110685 0.0742845 0.376747
12  0.2456858 0.363369 0.182923 0.1032473 0.324636
14  0.3021335 0.434000 0.164956 0.1025309 0.246668
16  0.3271214 0.412606 0.219481 0.2031842 0.173510
18  0.3241694 0.368553 0.276735 0.2481497 0.124873
20  0.2999475 0.394081 0.257849 0.1444508 0.164687
22  0.2509920 0.391510 0.259252 0.1668448 0.235819
24  0.2045526 0.369327 0.301433 0.2018846 0.191410
26  0.2079665 0.427179 0.301618 0.2259595 0.351987
28  0.2304745 0.371857 0.309810 0.2089716 0.298754
30  0.2140742 0.391374 0.362547 0.2612056 0.348570
32  0.2482920 0.358142 0.313425 0.2517589 0.323701
34  0.1693956 0.299612 0.285150 0.2538087 0.228584
36  0.1722838 0.262367 0.184121 0.2720775 0.219684
38  0.1602058 0.133158 0.109148 0.1961299 0.158417
40  0.0483378 0.100128 0.132177 0.1829149 0.133567
42  0.0919287 0.087701 0.117910 0.2066420 0.176650
44  0.0887106 0.194193 0.089420 0.1302899 0.133610
46  0.0747190 0.208397 0.050214 0.1051461 0.121670
48  0.0566532 0.178508 0.072189 0.0903238 0.045818
50  0.1299854 0.134908 0.137201 0.0968451 0.145092
52  0.1580933 0.064954 0.092163 0.0987655 0.203912
54  0.1233554 0.064138 0.048832 0.0666966 0.212140
56  0.1532579 0.039395 0.062270 0.0541346 0.217903
58  0.0645401 0.040034 0.085765 0.0328351 0.255109
60  0.0680914 0.151659 0.091727 0.0350433 0.255828
62  0.1196427 0.178990 0.065902 0.1141387 0.155169
64  0.0882481 0.174455 0.042893 0.1430575 0.175688
66  0.0721605 0.116115 0.075357 0.0399497 0.078594
68  0.0060562 0.110978 0.031180 0.0287351 0.035509
70  0.0451874 0.207828 0.040555 0.0085319 0.093266
72  0.0554222 0.239826 0.077144 0.0300329 0.031706
74  0.0870852 0.218046 0.091196 0.0708503 0.074542
76  0.0445777 0.237218 0.080767 0.1373638 0.087324
78  0.1028504 0.205894 0.147398 0.1370770 0.158768
80  0.0804326 0.121633 0.149468 0.1556057 0.187220
82  0.0736558 0.047684 0.118455 0.0878164 0.109853
84  0.0729955 0.111985 0.083725 0.0502552 0.123136
86  0.0980834 0.108132 0.069873 0.0905230 0.115019
88  0.0982626 0.025119 0.152090 0.1142647 0.105118
90  0.1080477 0.108034 0.170731 0.1600093 0.123442
92  0.0470980 0.096393 0.162689 0.1743542 0.221246
94  0.0744461 0.103719 0.148934 0.0928197 0.220234
96  0.0475973 0.091870 0.099429 0.1193620 0.179109
98  0.0824962 0.104011 0.084641 0.0372907 0.195456
100 0.0133095 0.099888 0.168746 0.0816971 0.197983
102 0.0538838 0.088263 0.257301 0.0735592 0.175143
104 0.0224424 0.051331 0.223060 0.0169149 0.140458
106 0.0029457 0.040853 0.096471 0.0307351 0.120583
108 0.0708379 0.097201 0.102997 0.0421651 0.069478
110 0.0520804 0.126517 0.126400 0.0352580 0.099711
112 0.0678972 0.095510 0.064672 0.0316533 0.064331
114 0.1111502 0.157685 0.105695 0.0848373 0.158491
116 0.1381704 0.176460 0.072822 0.0882919 0.187935
118 0.1396411 0.080773 0.121632 0.0284667 0.144250
120 0.1129387 0.111824 0.096551 0.0551552 0.127038

, , /data/coord/grab/lfp-lfp/data/cohLFP/500ms_2Hz_GoCue_-1000:250ms/tyr/data_1043.4_1_2

           62       63        64       65       66
6   0.4718400 0.169255 0.2075170 0.284503 0.122071
8   0.5290138 0.081861 0.4107074 0.429290 0.407339
10  0.4612812 0.128418 0.4241402 0.439247 0.396186
12  0.3462631 0.177346 0.4674886 0.343610 0.402457
14  0.3078481 0.259463 0.4222554 0.267113 0.410836
16  0.2464735 0.230558 0.3761278 0.306156 0.309398
18  0.2565808 0.299523 0.3417084 0.280431 0.200876
20  0.3450135 0.321951 0.2868414 0.268548 0.079790
22  0.3472496 0.259897 0.3282065 0.296872 0.125921
24  0.3340715 0.300082 0.2571678 0.311248 0.182033
26  0.4043899 0.306936 0.2288685 0.323868 0.263003
28  0.2923005 0.294240 0.2613095 0.386364 0.319437
30  0.2357422 0.287515 0.2220226 0.356074 0.322609
32  0.1569760 0.225985 0.2673835 0.327953 0.314652
34  0.2035032 0.268583 0.2963747 0.353555 0.305581
36  0.2471742 0.280256 0.1796864 0.322199 0.384351
38  0.2519401 0.216331 0.1919600 0.287776 0.342672
40  0.2244386 0.182152 0.1179328 0.223954 0.324560
42  0.2407556 0.207735 0.0648304 0.204581 0.279744
44  0.2003591 0.144513 0.0714430 0.184235 0.254287
46  0.0427603 0.152003 0.1155155 0.156616 0.273268
48  0.0474915 0.164030 0.1743990 0.098740 0.293616
50  0.0755329 0.165820 0.2007826 0.106677 0.285439
52  0.0712688 0.195248 0.1850238 0.112887 0.302727
54  0.0467217 0.159121 0.1337050 0.064189 0.314214
56  0.1423677 0.086962 0.0954098 0.051612 0.233736
58  0.2197202 0.068812 0.0540588 0.086176 0.154057
60  0.1725488 0.057324 0.0647781 0.114128 0.048565
62  0.1561963 0.065420 0.0852450 0.136529 0.058854
64  0.1464098 0.081515 0.1232154 0.172939 0.082968
66  0.1137445 0.112112 0.1010771 0.107230 0.087887
68  0.1287370 0.032126 0.0560769 0.091579 0.144607
70  0.1721733 0.062466 0.0266573 0.113933 0.099362
72  0.1807182 0.091774 0.0318157 0.103811 0.044080
74  0.1859347 0.126957 0.0676583 0.060605 0.081180
76  0.1926748 0.155322 0.0045654 0.092545 0.139521
78  0.1881540 0.199509 0.0418414 0.044882 0.171988
80  0.2254441 0.163258 0.0913435 0.086440 0.166964
82  0.1313246 0.246927 0.0851963 0.016674 0.069396
84  0.0689651 0.161307 0.1570993 0.052642 0.042924
86  0.0410855 0.149957 0.1135617 0.055448 0.032448
88  0.0461212 0.116181 0.1894948 0.121891 0.053500
90  0.0019655 0.068758 0.1669264 0.065848 0.127616
92  0.0773028 0.093837 0.1492770 0.045890 0.084236
94  0.1627900 0.163791 0.1592852 0.057263 0.117408
96  0.1255688 0.264088 0.0930666 0.106592 0.154952
98  0.0923122 0.356408 0.0786105 0.018797 0.056674
100 0.0664335 0.343495 0.1287921 0.108135 0.059333
102 0.1208158 0.192681 0.0966588 0.164810 0.062335
104 0.1639182 0.051453 0.1262651 0.065467 0.069434
106 0.0717653 0.050854 0.0286267 0.070926 0.158805
108 0.0509334 0.132412 0.1122818 0.134415 0.160623
110 0.1279717 0.089412 0.1066861 0.207538 0.162076
112 0.1079086 0.082921 0.0645124 0.193450 0.092830
114 0.1340903 0.103605 0.0354647 0.018279 0.124449
116 0.1185514 0.049460 0.1559345 0.106502 0.083012
118 0.0680879 0.108378 0.1743439 0.106658 0.152771
120 0.0519100 0.120177 0.1479154 0.111035 0.198865

, , /data/coord/grab/lfp-lfp/data/cohLFP/500ms_2Hz_GoCue_-1000:250ms/tyr/data_1102.1_1_2

           62       63       64       65       66
6   0.2982516 0.298807 0.211835 0.180859 0.094382
8   0.0724052 0.137050 0.218173 0.306276 0.360404
10  0.1099342 0.328573 0.360468 0.492168 0.516847
12  0.0618545 0.307221 0.353339 0.463894 0.518849
14  0.0283520 0.243985 0.333896 0.445773 0.486965
16  0.1443050 0.060754 0.094837 0.165241 0.149295
18  0.1304123 0.103689 0.075403 0.190781 0.016678
20  0.1120411 0.144166 0.053943 0.163957 0.060659
22  0.1140923 0.110256 0.084878 0.183446 0.087113
24  0.1658247 0.145072 0.109465 0.196384 0.121719
26  0.1895178 0.202327 0.147999 0.189362 0.167668
28  0.2003328 0.213716 0.133207 0.189016 0.206100
30  0.1974923 0.253342 0.146073 0.177299 0.187478
32  0.1730515 0.210051 0.147554 0.156205 0.178466
34  0.1498192 0.176782 0.147602 0.121235 0.175107
36  0.2292039 0.201675 0.215971 0.149632 0.180436
38  0.4373525 0.320391 0.361961 0.241605 0.315770
40  0.6002634 0.473561 0.513469 0.361186 0.438582
42  0.6665203 0.591067 0.611122 0.500114 0.527023
44  0.6789846 0.672685 0.635324 0.576293 0.614435
46  0.7125428 0.710012 0.690260 0.632591 0.634744
48  0.7102281 0.736334 0.720803 0.610158 0.667446
50  0.6816650 0.690580 0.655122 0.528208 0.599181
52  0.4658239 0.401899 0.428296 0.326112 0.317928
54  0.1802096 0.190573 0.209864 0.138427 0.167750
56  0.1289850 0.143026 0.089836 0.133305 0.111915
58  0.1020335 0.106608 0.079152 0.110655 0.090940
60  0.0479885 0.130281 0.048037 0.058364 0.102097
62  0.0480969 0.065955 0.015531 0.074214 0.058499
64  0.0289964 0.029737 0.042974 0.048658 0.059391
66  0.0226895 0.085373 0.063798 0.059405 0.063001
68  0.1012434 0.136302 0.098333 0.083906 0.080497
70  0.2051203 0.158844 0.130146 0.169262 0.154158
72  0.2320787 0.204952 0.177510 0.169061 0.154300
74  0.2223676 0.226174 0.206389 0.171166 0.181038
76  0.2070934 0.208979 0.199519 0.120767 0.161815
78  0.1616601 0.208282 0.132639 0.105045 0.121957
80  0.1219192 0.152457 0.028104 0.070896 0.084388
82  0.0780751 0.125524 0.036080 0.037669 0.066400
84  0.0581503 0.085640 0.074257 0.036628 0.014474
86  0.0758607 0.045897 0.089471 0.111484 0.040090
88  0.0680752 0.078064 0.020814 0.163184 0.074421
90  0.0475624 0.130409 0.022371 0.194846 0.079488
92  0.0479606 0.170815 0.048342 0.162369 0.037524
94  0.0633318 0.180960 0.039196 0.128492 0.025387
96  0.0469911 0.194342 0.039484 0.076291 0.041529
98  0.0141417 0.163590 0.056013 0.072443 0.101063
100 0.0065489 0.199616 0.039440 0.110003 0.145591
102 0.0200212 0.190434 0.041901 0.206372 0.209191
104 0.0663006 0.200002 0.041400 0.208019 0.225431
106 0.0509391 0.241085 0.102554 0.230449 0.182127
108 0.0678261 0.176671 0.118829 0.171736 0.152870
110 0.0740400 0.184744 0.120964 0.134412 0.096528
112 0.0622228 0.161810 0.133901 0.096456 0.125647
114 0.1085174 0.179943 0.155146 0.121024 0.167641
116 0.1222745 0.213047 0.128296 0.156327 0.206329
118 0.1314645 0.225554 0.131125 0.200640 0.189166
120 0.1662217 0.193871 0.135045 0.167987 0.122764

, , /data/coord/grab/lfp-lfp/data/cohLFP/500ms_2Hz_GoCue_-1000:250ms/tyr/data_1104.1_1_2

          62       63       64       65       66
6   0.195894 0.163824 0.147697 0.178280 0.213234
8   0.190997 0.326001 0.275531 0.557315 0.504727
10  0.277050 0.439420 0.402751 0.647130 0.649035
12  0.316536 0.493023 0.483237 0.709859 0.707399
14  0.312459 0.505224 0.500763 0.701029 0.711139
16  0.024686 0.159595 0.130479 0.289827 0.223913
18  0.049518 0.041991 0.178523 0.121948 0.142499
20  0.035235 0.021693 0.101221 0.117609 0.103197
22  0.031445 0.037960 0.073745 0.097886 0.048881
24  0.046141 0.074569 0.057943 0.142922 0.071364
26  0.043612 0.092655 0.069945 0.082623 0.100203
28  0.031732 0.128896 0.098766 0.078942 0.075795
30  0.045871 0.076128 0.060125 0.084418 0.076916
32  0.099159 0.043747 0.058361 0.108681 0.026854
34  0.121085 0.026222 0.055475 0.111867 0.086644
36  0.128098 0.092457 0.097409 0.133119 0.080101
38  0.140208 0.118124 0.087407 0.129184 0.080101
40  0.117286 0.169244 0.062429 0.108099 0.070922
42  0.102334 0.155587 0.064886 0.045450 0.024359
44  0.084746 0.133898 0.123785 0.032484 0.065564
46  0.059120 0.043553 0.060724 0.038642 0.067557
48  0.036145 0.026309 0.061721 0.045740 0.100470
50  0.085929 0.108470 0.111837 0.069405 0.136453
52  0.097433 0.074189 0.129746 0.045340 0.097345
54  0.030633 0.093454 0.131544 0.038492 0.090395
56  0.019926 0.100038 0.085912 0.123446 0.108068
58  0.115158 0.174339 0.110961 0.209776 0.156400
60  0.131252 0.224962 0.152114 0.232318 0.198346
62  0.138636 0.243386 0.164639 0.273436 0.175192
64  0.166684 0.165239 0.161507 0.181758 0.174203
66  0.186523 0.154157 0.109276 0.140730 0.064739
68  0.150710 0.126039 0.162232 0.192136 0.032776
70  0.137895 0.113948 0.171592 0.189258 0.020936
72  0.135734 0.132848 0.199070 0.239148 0.098812
74  0.111619 0.191342 0.243543 0.207606 0.114226
76  0.117501 0.212928 0.280695 0.153009 0.165020
78  0.122820 0.237498 0.290762 0.057689 0.160571
80  0.171865 0.159038 0.220614 0.032613 0.135724
82  0.180754 0.044505 0.097957 0.026075 0.081386
84  0.125741 0.062574 0.038863 0.049457 0.032962
86  0.104841 0.108694 0.147669 0.057685 0.043320
88  0.084036 0.088925 0.151188 0.071216 0.068977
90  0.046238 0.087716 0.105428 0.040055 0.155064
92  0.021793 0.077726 0.071200 0.031802 0.121655
94  0.065800 0.096779 0.028596 0.059351 0.105249
96  0.079158 0.140959 0.074246 0.050551 0.079651
98  0.070598 0.149504 0.137847 0.061149 0.078469
100 0.042146 0.106626 0.102265 0.097839 0.128693
102 0.025682 0.077461 0.081521 0.095383 0.139504
104 0.064207 0.071100 0.019824 0.038661 0.151114
106 0.056813 0.033097 0.012050 0.066882 0.027810
108 0.061861 0.049232 0.041327 0.032972 0.066552
110 0.069472 0.085617 0.042418 0.066453 0.034166
112 0.032328 0.041393 0.057996 0.029796 0.034833
114 0.023217 0.071321 0.067374 0.035375 0.093087
116 0.019619 0.101825 0.086179 0.056532 0.114258
118 0.049066 0.178000 0.102421 0.060924 0.073081
120 0.053588 0.191053 0.057682 0.015559 0.034477

, , /data/coord/grab/lfp-lfp/data/cohLFP/500ms_2Hz_GoCue_-1000:250ms/tyr/data_1105.2_1_2

          62        63        64       65        66
6   0.241916 0.6505912 0.0114183 0.178893 0.1653916
8   0.111641 0.3622560 0.5421238 0.261878 0.3921249
10  0.257755 0.0290415 0.6622700 0.455576 0.5468653
12  0.332306 0.0207138 0.6843212 0.555573 0.6891189
14  0.362336 0.3746419 0.6850807 0.603900 0.7629720
16  0.022531 0.3509551 0.2122365 0.092966 0.1094611
18  0.103352 0.2448459 0.0683900 0.049618 0.1084564
20  0.067046 0.1640281 0.0280953 0.061961 0.0164052
22  0.075824 0.0142001 0.0418585 0.028809 0.0254181
24  0.106907 0.0131545 0.0660592 0.053647 0.0677985
26  0.134481 0.0917747 0.0695108 0.058569 0.1515652
28  0.105681 0.0664349 0.0694153 0.056190 0.1196730
30  0.078366 0.0794991 0.1146653 0.091780 0.0944683
32  0.147560 0.0257417 0.1351730 0.092863 0.1678074
34  0.188170 0.0449853 0.2207885 0.147514 0.1413639
36  0.213104 0.0532911 0.2337730 0.134394 0.1301479
38  0.090887 0.0228686 0.2115158 0.074354 0.1442101
40  0.031026 0.0036924 0.1738894 0.128919 0.1176107
42  0.102294 0.0189021 0.1836550 0.098943 0.1084555
44  0.078986 0.0302223 0.1336307 0.152138 0.1172381
46  0.032611 0.0394739 0.1298116 0.155715 0.0909476
48  0.023797 0.0074199 0.1138689 0.129348 0.0959510
50  0.046306 0.0015918 0.0307603 0.075486 0.0436050
52  0.033559 0.0464418 0.0663728 0.100266 0.0989203
54  0.098363 0.1217682 0.1563238 0.142612 0.1535943
56  0.165486 0.1715135 0.1712193 0.305774 0.2688931
58  0.261012 0.2389882 0.2057809 0.405137 0.3044011
60  0.280774 0.2595602 0.2707206 0.439739 0.3228338
62  0.295884 0.2646748 0.2320808 0.426371 0.3111989
64  0.249000 0.2474897 0.2315534 0.282747 0.2074821
66  0.121234 0.2045629 0.2080090 0.148790 0.1536122
68  0.083347 0.1127357 0.1389042 0.131567 0.1034603
70  0.096775 0.0658970 0.0980676 0.117242 0.0841100
72  0.121994 0.0205187 0.0861485 0.090882 0.0414939
74  0.141695 0.0568446 0.0566888 0.024855 0.0503205
76  0.104436 0.0496941 0.0079266 0.021568 0.0312427
78  0.036126 0.0634772 0.0579685 0.018206 0.0063568
80  0.041134 0.0269117 0.0329330 0.061291 0.0153776
82  0.055758 0.0983245 0.0702062 0.098348 0.0395740
84  0.075825 0.0936585 0.0574563 0.100729 0.0432185
86  0.101291 0.0858046 0.0403417 0.092508 0.0745758
88  0.079135 0.0331510 0.0286422 0.101431 0.0572465
90  0.044234 0.0618863 0.0327945 0.110113 0.0852970
92  0.090335 0.0845256 0.0947705 0.067813 0.0984265
94  0.082798 0.0900199 0.0895050 0.035969 0.0908287
96  0.110946 0.0947758 0.0917991 0.058475 0.1015064
98  0.092530 0.0707158 0.0951540 0.096609 0.0700095
100 0.088641 0.0839260 0.0766536 0.040381 0.0617119
102 0.032742 0.0374378 0.0626274 0.064963 0.0214669
104 0.026123 0.0343628 0.0604775 0.081231 0.0324651
106 0.036886 0.0191827 0.0843152 0.094835 0.0547835
108 0.060190 0.0245344 0.1326572 0.064032 0.0413364
110 0.033481 0.0311799 0.1095733 0.072348 0.0402605
112 0.051459 0.0334032 0.1016099 0.065826 0.0631693
114 0.082989 0.0142759 0.0758947 0.134008 0.0352997
116 0.089233 0.0119133 0.0475555 0.076755 0.0824912
118 0.145373 0.0381018 0.0951853 0.129596 0.1472581
120 0.168077 0.0853472 0.0767962 0.082364 0.0872158

, , /data/coord/grab/lfp-lfp/data/cohLFP/500ms_2Hz_GoCue_-1000:250ms/tyr/data_1107.2_1_2

          62       63       64       65       66
6   0.572834 0.422105 0.429103 0.422505 0.404341
8   0.332868 0.179733 0.325483 0.266430 0.210580
10  0.294021 0.114533 0.284416 0.205493 0.222140
12  0.289033 0.093986 0.213230 0.202079 0.238627
14  0.230940 0.076968 0.132217 0.210789 0.181098
16  0.264457 0.225193 0.213016 0.183531 0.111339
18  0.268416 0.204137 0.247817 0.335134 0.224627
20  0.220271 0.251555 0.276440 0.321457 0.235971
22  0.186453 0.258353 0.301917 0.386020 0.186097
24  0.217953 0.277931 0.288373 0.388326 0.203409
26  0.228684 0.272396 0.311005 0.397077 0.180381
28  0.229427 0.244232 0.303865 0.398673 0.204797
30  0.265741 0.218771 0.234091 0.375610 0.194350
32  0.257031 0.219082 0.255855 0.357419 0.233026
34  0.143542 0.254676 0.250675 0.298926 0.234083
36  0.064322 0.220908 0.192341 0.256826 0.224304
38  0.053050 0.205778 0.197668 0.181913 0.211492
40  0.056248 0.157887 0.107088 0.198016 0.173244
42  0.106890 0.116140 0.124393 0.120685 0.082942
44  0.063855 0.104083 0.098424 0.135502 0.085306
46  0.068714 0.066234 0.060455 0.165713 0.134346
48  0.116914 0.103291 0.087987 0.189502 0.146644
50  0.133658 0.094203 0.054141 0.147776 0.171857
52  0.123222 0.118103 0.094377 0.083128 0.137770
54  0.125091 0.129071 0.088186 0.093685 0.157941
56  0.083257 0.124711 0.079825 0.059647 0.121983
58  0.059520 0.108150 0.053819 0.054834 0.125561
60  0.085343 0.069134 0.042626 0.032574 0.107551
62  0.065583 0.088019 0.078722 0.059962 0.083203
64  0.081795 0.096553 0.092118 0.051929 0.038975
66  0.083501 0.046877 0.087809 0.039797 0.048361
68  0.050526 0.065807 0.048398 0.075798 0.047641
70  0.048241 0.026040 0.056249 0.068526 0.076079
72  0.063311 0.028579 0.066036 0.046001 0.105399
74  0.105493 0.081453 0.124005 0.056753 0.056469
76  0.102341 0.088752 0.101735 0.092036 0.071419
78  0.084210 0.126457 0.038679 0.096465 0.078422
80  0.074012 0.082283 0.037718 0.082007 0.078205
82  0.069235 0.045517 0.036304 0.106090 0.084246
84  0.024720 0.045422 0.025705 0.093327 0.067105
86  0.017688 0.018648 0.026273 0.076864 0.039913
88  0.047074 0.050165 0.025889 0.081674 0.019965
90  0.038422 0.044175 0.035753 0.041300 0.042925
92  0.128664 0.067865 0.038177 0.031583 0.035230
94  0.108879 0.104925 0.041593 0.036710 0.038361
96  0.083207 0.138022 0.067226 0.066175 0.073545
98  0.067570 0.139384 0.030549 0.116202 0.042722
100 0.029920 0.137472 0.047026 0.136873 0.072540
102 0.037015 0.169339 0.037502 0.155651 0.047498
104 0.013398 0.153154 0.025413 0.135690 0.094405
106 0.050858 0.090093 0.032805 0.111181 0.113686
108 0.014483 0.029757 0.049325 0.067765 0.090497
110 0.048799 0.046884 0.056848 0.033208 0.060080
112 0.054908 0.040766 0.097730 0.085695 0.039255
114 0.086700 0.054801 0.081761 0.069472 0.030393
116 0.070020 0.092298 0.076989 0.021588 0.042593
118 0.059232 0.102903 0.068576 0.055948 0.075071
120 0.019484 0.099031 0.045150 0.043571 0.032238

, , /data/coord/grab/lfp-lfp/data/cohLFP/500ms_2Hz_GoCue_-1000:250ms/tyr/data_1108.1_1_2

          62       63       64       65       66
6   0.553037 0.646402 0.646803 0.520368 0.505695
8   0.468934 0.580120 0.604257 0.533217 0.383691
10  0.387335 0.536019 0.507309 0.415383 0.329422
12  0.361259 0.396538 0.500759 0.285892 0.219708
14  0.207720 0.295165 0.411410 0.238218 0.210868
16  0.203892 0.213405 0.348463 0.234199 0.248596
18  0.266815 0.214769 0.347608 0.266313 0.196555
20  0.276344 0.273354 0.345392 0.189465 0.120866
22  0.269070 0.268286 0.316093 0.263790 0.078357
24  0.312185 0.256555 0.293860 0.320336 0.073541
26  0.268884 0.252722 0.301507 0.347527 0.136270
28  0.298539 0.268164 0.234899 0.428147 0.168502
30  0.323499 0.273108 0.262687 0.349678 0.168319
32  0.238267 0.325407 0.250787 0.317041 0.190863
34  0.255314 0.327700 0.200889 0.232704 0.207901
36  0.182268 0.341250 0.117755 0.152710 0.225615
38  0.170522 0.291012 0.043505 0.172290 0.270325
40  0.115483 0.244213 0.081248 0.195306 0.307655
42  0.139209 0.194633 0.013422 0.206976 0.173772
44  0.135185 0.156247 0.124154 0.228088 0.089839
46  0.142062 0.129379 0.153460 0.327150 0.106771
48  0.157202 0.137334 0.189173 0.284410 0.130817
50  0.138512 0.127408 0.209911 0.281313 0.083070
52  0.155781 0.101274 0.184529 0.225487 0.094931
54  0.181386 0.062197 0.160628 0.185214 0.088122
56  0.215533 0.116140 0.151656 0.234418 0.119736
58  0.181881 0.193350 0.109183 0.204476 0.153669
60  0.185030 0.179147 0.067342 0.171798 0.219606
62  0.169343 0.213664 0.032700 0.124066 0.241293
64  0.113367 0.188697 0.043793 0.029822 0.198356
66  0.138216 0.170958 0.099674 0.018203 0.173854
68  0.148334 0.171395 0.088161 0.050972 0.104512
70  0.208186 0.143718 0.076221 0.100048 0.039617
72  0.146715 0.164699 0.054025 0.157815 0.070551
74  0.163822 0.122274 0.024588 0.116578 0.041904
76  0.101885 0.136298 0.067302 0.073392 0.087998
78  0.061028 0.110834 0.061311 0.110896 0.091702
80  0.034345 0.055192 0.060485 0.198056 0.162834
82  0.022649 0.061259 0.041998 0.201416 0.190206
84  0.037212 0.059800 0.025161 0.152060 0.210758
86  0.079550 0.087545 0.099408 0.054415 0.188613
88  0.051999 0.099097 0.137886 0.055546 0.157709
90  0.111064 0.057751 0.097908 0.033711 0.190468
92  0.083571 0.065140 0.196551 0.098585 0.254242
94  0.093310 0.084983 0.184566 0.068028 0.202892
96  0.140768 0.086140 0.170019 0.056187 0.095287
98  0.081979 0.092717 0.122008 0.072479 0.046784
100 0.122064 0.134221 0.128359 0.164776 0.105541
102 0.124726 0.051859 0.141516 0.138649 0.088767
104 0.109391 0.065764 0.122935 0.139181 0.178261
106 0.060271 0.090081 0.148462 0.064937 0.081972
108 0.040408 0.131121 0.110874 0.087285 0.101393
110 0.134241 0.149934 0.159896 0.078198 0.059373
112 0.198710 0.193266 0.219229 0.130888 0.044357
114 0.187647 0.120692 0.162003 0.101701 0.056853
116 0.159189 0.065842 0.143618 0.056124 0.045662
118 0.206555 0.047649 0.145029 0.137987 0.111514
120 0.086297 0.144923 0.142744 0.122786 0.083176

, , /data/coord/grab/lfp-lfp/data/cohLFP/500ms_2Hz_GoCue_-1000:250ms/tyr/data_1803.1_1_2

          62        63       64        65       66
6   0.843612 0.7923944 0.697100 0.8496441 0.786132
8   0.848958 0.7599687 0.608047 0.8325553 0.771387
10  0.771594 0.6492673 0.508074 0.7583947 0.731589
12  0.641844 0.5599110 0.414311 0.6498952 0.571485
14  0.505275 0.4282726 0.428700 0.1887392 0.278608
16  0.366627 0.3121872 0.392265 0.2860640 0.256018
18  0.405607 0.3708254 0.351322 0.2788408 0.221088
20  0.413009 0.3662675 0.348864 0.2777776 0.244311
22  0.365432 0.3322556 0.351868 0.2998308 0.222436
24  0.362666 0.2820236 0.341657 0.3175287 0.220560
26  0.341904 0.2351412 0.292312 0.3472645 0.251804
28  0.306870 0.2258641 0.239716 0.3165340 0.229996
30  0.250781 0.2654683 0.225480 0.2443055 0.208814
32  0.203630 0.2698601 0.167184 0.2159937 0.162663
34  0.161967 0.2494202 0.182252 0.2022846 0.208979
36  0.155481 0.2208026 0.167073 0.2052436 0.244659
38  0.133412 0.1745180 0.135140 0.1551607 0.204261
40  0.113635 0.1055555 0.138318 0.1562751 0.185045
42  0.107704 0.1181839 0.143502 0.0888916 0.131805
44  0.078052 0.1227307 0.130503 0.1491121 0.088761
46  0.048673 0.0993843 0.175828 0.1323925 0.071468
48  0.020444 0.0740845 0.200310 0.1182104 0.072198
50  0.026657 0.0474647 0.184855 0.0802060 0.067224
52  0.014120 0.0420102 0.164783 0.0844430 0.062772
54  0.046958 0.0126940 0.100426 0.0925090 0.017122
56  0.063510 0.0248885 0.082041 0.0901977 0.058129
58  0.047205 0.0110044 0.083012 0.1158936 0.068395
60  0.085982 0.0671548 0.085930 0.1239029 0.057649
62  0.031700 0.1212456 0.064619 0.0865194 0.070163
64  0.007278 0.0894593 0.043320 0.0517238 0.066285
66  0.034521 0.0623537 0.045941 0.0312918 0.036095
68  0.057898 0.0832145 0.089325 0.0510349 0.062425
70  0.084687 0.0750632 0.102602 0.0694927 0.077927
72  0.100970 0.1060501 0.116547 0.1283043 0.067176
74  0.067519 0.0866308 0.063887 0.1304150 0.066423
76  0.110679 0.0775163 0.061756 0.1091041 0.051232
78  0.076741 0.1054366 0.069358 0.0837512 0.078879
80  0.070838 0.0661165 0.093946 0.0465788 0.086557
82  0.077082 0.0856289 0.089816 0.0424123 0.042535
84  0.067300 0.0550923 0.096185 0.0056862 0.022571
86  0.044333 0.0560145 0.104982 0.0695633 0.050313
88  0.025059 0.0988246 0.105579 0.0523580 0.088421
90  0.075935 0.0994162 0.063111 0.0413370 0.075493
92  0.079634 0.0637351 0.011870 0.0447723 0.027727
94  0.107373 0.0479195 0.039008 0.0369846 0.021345
96  0.103166 0.0039291 0.067517 0.0677437 0.025848
98  0.099366 0.0281495 0.056773 0.0893549 0.047363
100 0.137391 0.0620530 0.030112 0.0715929 0.016733
102 0.104532 0.0594303 0.017194 0.0627940 0.054100
104 0.079075 0.0598060 0.023115 0.0410153 0.079992
106 0.070006 0.0777247 0.021543 0.0748912 0.082945
108 0.035483 0.0874117 0.073502 0.1417629 0.056643
110 0.069954 0.1451989 0.161475 0.1391527 0.045425
112 0.088510 0.1071010 0.137983 0.0775692 0.059098
114 0.093820 0.0560500 0.112905 0.0459771 0.098042
116 0.134651 0.0463785 0.109314 0.0447321 0.075815
118 0.134560 0.0730589 0.063006 0.0583911 0.081428
120 0.101587 0.0818319 0.056829 0.0936509 0.062804

, , /data/coord/grab/lfp-lfp/data/cohLFP/500ms_2Hz_GoCue_-1000:250ms/tyr/data_1804.1_1_2

          62       63       64        65        66
6   0.608588 0.523040 0.576237 0.5442263 0.5749669
8   0.540361 0.396832 0.519938 0.4807508 0.5388866
10  0.403964 0.269730 0.433089 0.3890909 0.4038017
12  0.364356 0.226966 0.383332 0.3671361 0.3359013
14  0.354665 0.270285 0.350827 0.3140348 0.3033895
16  0.310765 0.332991 0.334923 0.3133897 0.3267151
18  0.308976 0.373429 0.365861 0.3752807 0.3065980
20  0.315587 0.384340 0.451771 0.3933605 0.2859893
22  0.322907 0.354928 0.425169 0.3666238 0.2506167
24  0.295235 0.322310 0.399085 0.3650977 0.2592069
26  0.288771 0.339778 0.366875 0.3222533 0.1924798
28  0.314014 0.276299 0.261248 0.3089844 0.2044629
30  0.315389 0.258256 0.244602 0.2954794 0.1888514
32  0.252958 0.300446 0.233596 0.2956062 0.2120680
34  0.215054 0.257383 0.200191 0.3122242 0.1525938
36  0.144491 0.242987 0.233033 0.2975007 0.1539385
38  0.119241 0.243613 0.191515 0.2497248 0.0878614
40  0.099898 0.162269 0.126010 0.1730945 0.0590044
42  0.052854 0.100093 0.131524 0.0886997 0.0627350
44  0.100240 0.105041 0.107240 0.0717831 0.0582503
46  0.161585 0.024958 0.100814 0.0508077 0.1045540
48  0.199230 0.059329 0.116317 0.0401662 0.1656332
50  0.181236 0.074766 0.144587 0.0282567 0.1260284
52  0.129469 0.047471 0.169248 0.0460513 0.1122262
54  0.098544 0.055835 0.143604 0.0915788 0.1608072
56  0.090839 0.046407 0.190073 0.1281248 0.1422456
58  0.071361 0.068660 0.209222 0.1513767 0.1702835
60  0.121737 0.087525 0.143259 0.1240130 0.1443268
62  0.164325 0.082064 0.109215 0.1512236 0.1234188
64  0.134932 0.057631 0.078008 0.1443925 0.0907207
66  0.088673 0.050574 0.065791 0.1410458 0.0664546
68  0.039796 0.045757 0.125715 0.1118335 0.0464937
70  0.028768 0.065320 0.145796 0.1047237 0.0233559
72  0.026887 0.051410 0.132340 0.0894123 0.0428001
74  0.101265 0.068180 0.098204 0.0437022 0.0396498
76  0.082851 0.054922 0.094837 0.0744320 0.0726600
78  0.083687 0.056399 0.100605 0.0647209 0.1147905
80  0.111460 0.043461 0.105496 0.0346044 0.1008904
82  0.112415 0.047299 0.093323 0.0083358 0.1324703
84  0.117787 0.104105 0.087569 0.0397892 0.1685199
86  0.121962 0.110997 0.095348 0.0610530 0.1785610
88  0.110874 0.098009 0.081262 0.0697005 0.1410908
90  0.097371 0.127278 0.044717 0.0896619 0.0831091
92  0.078586 0.087676 0.075459 0.0734299 0.1520967
94  0.054985 0.109329 0.064550 0.0337552 0.1044492
96  0.054946 0.108207 0.092812 0.0828626 0.1015569
98  0.103589 0.058884 0.115244 0.0743653 0.1539210
100 0.100205 0.090876 0.095566 0.0516217 0.1554927
102 0.082844 0.093623 0.098475 0.0797261 0.1720218
104 0.047489 0.041604 0.042211 0.0433109 0.1646513
106 0.031967 0.019581 0.070711 0.0540199 0.0918128
108 0.048803 0.052860 0.076168 0.1163092 0.0759303
110 0.057155 0.047831 0.083399 0.1000298 0.0330465
112 0.069182 0.035477 0.105965 0.0643588 0.0163147
114 0.070973 0.080214 0.158181 0.0731392 0.0076096
116 0.064707 0.111750 0.126322 0.0636691 0.0493961
118 0.091149 0.103595 0.065812 0.0702644 0.0612656
120 0.077064 0.081425 0.029877 0.0132149 0.0939054

, , /data/coord/grab/lfp-lfp/data/cohLFP/500ms_2Hz_GoCue_-1000:250ms/tyr/data_1957.1_1_3

          62       63        64        65        66
6   0.300674 0.396923 0.3198844 0.4979866 0.3867753
8   0.399978 0.388259 0.3256686 0.4639208 0.4325899
10  0.369717 0.355438 0.3333727 0.4514751 0.4625760
12  0.287749 0.322578 0.4094056 0.3238803 0.4041713
14  0.239241 0.235869 0.3181685 0.2646398 0.3112233
16  0.097118 0.086647 0.0374881 0.0255341 0.1362131
18  0.135401 0.041159 0.0587125 0.0101800 0.1008313
20  0.105618 0.066607 0.1104443 0.1044085 0.0903781
22  0.094917 0.095860 0.1067828 0.1872839 0.1218778
24  0.066442 0.092845 0.1216462 0.2338984 0.1357026
26  0.155459 0.151389 0.1329087 0.2540358 0.1279630
28  0.250532 0.208276 0.2042414 0.3273558 0.1493567
30  0.542205 0.349928 0.4828597 0.4572051 0.2673892
32  0.648196 0.483099 0.5851300 0.5622495 0.3604774
34  0.693926 0.539411 0.6413780 0.6236930 0.4573461
36  0.712626 0.561680 0.6451401 0.6337354 0.4655484
38  0.645016 0.527581 0.5996575 0.5860425 0.3908190
40  0.462599 0.353744 0.4504570 0.4739048 0.2959526
42  0.251595 0.141756 0.2151252 0.3220152 0.1431711
44  0.120765 0.089548 0.1034579 0.1999155 0.0915644
46  0.091953 0.063486 0.0126528 0.0873357 0.0832612
48  0.127092 0.065468 0.0366610 0.0222276 0.0774715
50  0.107419 0.106530 0.0986623 0.0115896 0.0579836
52  0.098835 0.104095 0.1524980 0.0283263 0.0547138
54  0.137902 0.081323 0.1500864 0.0347770 0.0215286
56  0.125271 0.076596 0.0916716 0.0528662 0.0317609
58  0.106417 0.129346 0.0184105 0.0377460 0.0480718
60  0.137863 0.132454 0.0355668 0.0104454 0.0622206
62  0.132813 0.069203 0.0414536 0.0849778 0.0772637
64  0.059211 0.079185 0.0240884 0.0688287 0.0654992
66  0.039671 0.092331 0.1292422 0.0530636 0.0562210
68  0.055766 0.128862 0.1676180 0.0303101 0.0563249
70  0.053429 0.108099 0.1587042 0.0762474 0.0438688
72  0.030964 0.131435 0.1296701 0.0936135 0.0355427
74  0.010408 0.120970 0.0529225 0.0884191 0.0369001
76  0.036246 0.065679 0.0330694 0.1486854 0.0502484
78  0.079721 0.037855 0.0450700 0.1627625 0.0869930
80  0.100208 0.072867 0.0926141 0.1388949 0.0669059
82  0.117260 0.078094 0.1016080 0.0506880 0.0461419
84  0.098644 0.033811 0.1019879 0.0334908 0.0359112
86  0.101729 0.036105 0.0460372 0.0199761 0.0562882
88  0.082630 0.083442 0.0461941 0.0509121 0.0524550
90  0.121779 0.061933 0.0613438 0.0077295 0.0192318
92  0.079890 0.082143 0.0537051 0.0044139 0.0102399
94  0.016520 0.030249 0.0760605 0.0379290 0.0438347
96  0.015191 0.039230 0.0243852 0.0244921 0.0983092
98  0.025029 0.086630 0.0099410 0.0122226 0.0609101
100 0.019958 0.061695 0.0362957 0.0190674 0.0434355
102 0.043482 0.053659 0.0388788 0.0504384 0.0126897
104 0.068893 0.081856 0.0478307 0.0867715 0.0514004
106 0.077651 0.060930 0.0758298 0.0877027 0.0493227
108 0.076532 0.103338 0.0457044 0.0422931 0.0401593
110 0.010562 0.089079 0.0947272 0.1198277 0.0126325
112 0.014468 0.066081 0.0989080 0.1164744 0.0094364
114 0.087602 0.034110 0.0701459 0.0940490 0.0405562
116 0.070145 0.021641 0.0401575 0.0529967 0.0669695
118 0.043028 0.063187 0.0026853 0.1006470 0.0910397
120 0.108134 0.126444 0.0461945 0.0896647 0.0719035

, , /data/coord/grab/lfp-lfp/data/cohLFP/500ms_2Hz_GoCue_-1000:250ms/tyr/data_1957.1_1_4

          62       63       64       65        66
6   0.375208 0.316960 0.367396 0.372337 0.3396455
8   0.335290 0.252351 0.326009 0.319492 0.2962603
10  0.262726 0.213611 0.213251 0.268423 0.2776883
12  0.159155 0.273337 0.189446 0.169411 0.1970809
14  0.191931 0.228889 0.184979 0.198094 0.1739867
16  0.069902 0.086296 0.143739 0.040853 0.1227068
18  0.072797 0.126484 0.111673 0.068058 0.0545445
20  0.078697 0.142958 0.113481 0.076260 0.0295000
22  0.050123 0.127509 0.124403 0.117584 0.0434532
24  0.087790 0.101899 0.142302 0.143637 0.0381846
26  0.098587 0.090299 0.153162 0.160205 0.0383116
28  0.098490 0.100929 0.134486 0.163840 0.0817170
30  0.240298 0.211118 0.196681 0.144212 0.1596286
32  0.312763 0.266115 0.184520 0.167044 0.1836116
34  0.346253 0.366474 0.230188 0.226080 0.2307313
36  0.391134 0.365613 0.245674 0.243840 0.2013082
38  0.363981 0.320285 0.249038 0.271209 0.1741918
40  0.245687 0.237604 0.224292 0.251771 0.1441248
42  0.177941 0.193586 0.189427 0.211702 0.0719811
44  0.098236 0.099216 0.119401 0.117196 0.0941632
46  0.077009 0.024581 0.079207 0.073837 0.0800981
48  0.049087 0.044954 0.043921 0.057387 0.0752203
50  0.053365 0.065232 0.035777 0.055644 0.0557185
52  0.042814 0.080069 0.055708 0.026117 0.0265245
54  0.091012 0.085522 0.044686 0.067348 0.0303820
56  0.064690 0.060570 0.056102 0.074725 0.0210760
58  0.054246 0.029128 0.056162 0.044925 0.0376136
60  0.037756 0.036445 0.071321 0.022810 0.0601565
62  0.052458 0.019596 0.059411 0.058973 0.0521947
64  0.062526 0.019569 0.104805 0.094173 0.0707502
66  0.054359 0.065855 0.131144 0.076103 0.0975892
68  0.046988 0.098896 0.120895 0.079732 0.0948584
70  0.068551 0.120148 0.126103 0.106112 0.0975200
72  0.057884 0.127199 0.120289 0.130820 0.0774308
74  0.061055 0.150613 0.141127 0.062356 0.0614124
76  0.156257 0.124157 0.146088 0.083727 0.0652771
78  0.200378 0.161092 0.149373 0.107958 0.0621808
80  0.243870 0.143729 0.145447 0.158446 0.0604959
82  0.234288 0.099228 0.134496 0.153369 0.0555232
84  0.213111 0.094163 0.109179 0.125362 0.0605075
86  0.169182 0.073226 0.097028 0.033650 0.0299542
88  0.146025 0.088483 0.073283 0.022663 0.0208055
90  0.128331 0.087174 0.073219 0.033696 0.0083138
92  0.040865 0.068553 0.116353 0.012626 0.0126792
94  0.069948 0.019533 0.101781 0.063158 0.0373012
96  0.083231 0.070633 0.049915 0.065237 0.0482140
98  0.113535 0.067589 0.027898 0.075375 0.0190569
100 0.081876 0.054258 0.050896 0.066755 0.0333594
102 0.120619 0.056071 0.046832 0.118818 0.0118719
104 0.133293 0.058870 0.061580 0.115659 0.0167205
106 0.061205 0.060759 0.042771 0.103345 0.0496512
108 0.027419 0.061221 0.047150 0.065490 0.0434375
110 0.047280 0.076855 0.059211 0.039260 0.0098948
112 0.065564 0.054459 0.051005 0.052919 0.0708129
114 0.094841 0.019418 0.024371 0.095494 0.0772417
116 0.111072 0.049664 0.026104 0.047167 0.0807712
118 0.078634 0.036174 0.079008 0.075435 0.0508888
120 0.047832 0.080533 0.121248 0.106093 0.0446873

, , /data/coord/grab/lfp-lfp/data/cohLFP/500ms_2Hz_GoCue_-1000:250ms/tyr/data_1957.1_2_3

           62       63       64       65        66
6   0.4970156 0.708402 0.596533 0.670724 0.5865048
8   0.6757217 0.738556 0.584171 0.659902 0.5923326
10  0.6283825 0.673105 0.550547 0.639559 0.5654806
12  0.5642725 0.611642 0.582450 0.559239 0.4891308
14  0.5045661 0.495010 0.552575 0.498049 0.4172734
16  0.2323496 0.213847 0.284145 0.334918 0.2186444
18  0.0796362 0.115179 0.169686 0.140036 0.0487369
20  0.0575291 0.060920 0.090813 0.074390 0.0046322
22  0.0440548 0.028651 0.039036 0.108233 0.0322856
24  0.0139599 0.051819 0.056889 0.121773 0.0656338
26  0.0738661 0.061222 0.030300 0.141553 0.0718246
28  0.1148833 0.099533 0.076744 0.141907 0.0541991
30  0.2284651 0.124029 0.192572 0.153790 0.0690492
32  0.3428800 0.227680 0.337506 0.275286 0.1304999
34  0.4686988 0.322782 0.421986 0.400747 0.2534049
36  0.5252858 0.428483 0.487616 0.433729 0.3240808
38  0.5461682 0.452581 0.534780 0.490780 0.3196000
40  0.4443924 0.362674 0.478778 0.414102 0.2898988
42  0.2512836 0.192533 0.254961 0.296751 0.1503213
44  0.1368273 0.113386 0.119642 0.208118 0.1174317
46  0.0834269 0.098431 0.050307 0.126495 0.1241201
48  0.1103781 0.122143 0.026052 0.092998 0.0968654
50  0.0871557 0.154176 0.115576 0.063381 0.0871434
52  0.1205840 0.174984 0.183527 0.043181 0.0717951
54  0.1625096 0.149208 0.174949 0.018501 0.0699735
56  0.1061789 0.111162 0.082717 0.040223 0.0794099
58  0.0888309 0.119074 0.067580 0.041282 0.0963737
60  0.1226844 0.138280 0.070937 0.120850 0.1154089
62  0.1227826 0.118952 0.139443 0.215351 0.1170361
64  0.0755633 0.098942 0.119033 0.113154 0.0530503
66  0.0936044 0.105855 0.165137 0.075067 0.0534336
68  0.1164756 0.133685 0.192526 0.053309 0.0589453
70  0.0701931 0.135592 0.130346 0.035200 0.0347066
72  0.0273962 0.073179 0.117109 0.031919 0.0283956
74  0.0251113 0.096926 0.047971 0.010224 0.0393635
76  0.0554324 0.079930 0.025615 0.078343 0.0597883
78  0.0234303 0.093903 0.045733 0.133436 0.0403039
80  0.0645776 0.127487 0.095249 0.162452 0.0522710
82  0.0949496 0.073819 0.073418 0.146462 0.0231400
84  0.1320522 0.058843 0.066307 0.085515 0.0282882
86  0.1334255 0.037342 0.046198 0.060976 0.0494423
88  0.1281647 0.049322 0.041298 0.079490 0.0604934
90  0.1322391 0.075690 0.059648 0.085274 0.0537179
92  0.1333389 0.051130 0.032663 0.051984 0.0256605
94  0.0531123 0.055551 0.122163 0.053281 0.0238523
96  0.0094242 0.028360 0.029353 0.079772 0.0057325
98  0.0676308 0.030474 0.030365 0.029136 0.0093233
100 0.0478337 0.033488 0.045716 0.033730 0.0131165
102 0.0621027 0.086289 0.043410 0.059407 0.0322357
104 0.1280310 0.096688 0.037145 0.031791 0.0144883
106 0.0851958 0.022233 0.044351 0.078932 0.0334660
108 0.1014904 0.026346 0.084358 0.090927 0.0643542
110 0.0698484 0.100790 0.058261 0.194034 0.0478456
112 0.0500113 0.078458 0.096651 0.212673 0.0511066
114 0.0790432 0.069468 0.060104 0.134468 0.0484965
116 0.0752160 0.086875 0.071336 0.083834 0.0487087
118 0.0374033 0.087484 0.117088 0.054923 0.0340824
120 0.0240465 0.117556 0.107166 0.087830 0.0423168

, , /data/coord/grab/lfp-lfp/data/cohLFP/500ms_2Hz_GoCue_-1000:250ms/tyr/data_1957.1_2_4

          62       63        64        65        66
6   0.569789 0.492837 0.6186325 0.4325975 0.4650289
8   0.557561 0.418561 0.5865651 0.4011857 0.3973775
10  0.439189 0.347005 0.4191444 0.4041768 0.3553358
12  0.326402 0.373788 0.3694543 0.3039464 0.2544369
14  0.303275 0.394765 0.2334308 0.3179358 0.2034213
16  0.163997 0.210430 0.1025063 0.1819701 0.0988385
18  0.086369 0.123847 0.0837918 0.0720493 0.0530528
20  0.099549 0.063566 0.0820125 0.0369397 0.0631368
22  0.068845 0.022370 0.0969977 0.0347589 0.0729246
24  0.115351 0.028068 0.1003382 0.0409919 0.0739133
26  0.136054 0.032748 0.0826553 0.0932833 0.0480256
28  0.129370 0.038777 0.0872557 0.0896155 0.0766647
30  0.167683 0.104201 0.1138927 0.1132449 0.1278308
32  0.246982 0.144689 0.1354911 0.1194390 0.1538790
34  0.309345 0.291992 0.1904658 0.1984776 0.2112937
36  0.352054 0.330317 0.2365403 0.2491629 0.2267179
38  0.332886 0.329438 0.2790773 0.2911358 0.1919678
40  0.272960 0.282497 0.2432593 0.2768166 0.1799213
42  0.221010 0.223685 0.1852257 0.2258996 0.1171055
44  0.122924 0.121205 0.1299763 0.1585669 0.1244866
46  0.077422 0.066169 0.1016826 0.1063282 0.1261556
48  0.042958 0.018683 0.0998943 0.0976265 0.0908816
50  0.060260 0.057863 0.0929950 0.1050977 0.1023503
52  0.102224 0.117125 0.1242124 0.0605996 0.0628309
54  0.146060 0.091195 0.1128374 0.0704191 0.0701110
56  0.119392 0.047521 0.1361874 0.0550255 0.0879648
58  0.083896 0.046975 0.1198831 0.0251858 0.1079068
60  0.107639 0.077794 0.1428854 0.0606416 0.1288000
62  0.139687 0.105131 0.1826860 0.1398807 0.1227675
64  0.114524 0.106621 0.1232744 0.1310795 0.1116852
66  0.080737 0.110898 0.0809769 0.0833328 0.1045846
68  0.099126 0.103318 0.0787069 0.0941914 0.0641463
70  0.112670 0.140671 0.0519145 0.0980453 0.0290966
72  0.107172 0.191599 0.0603833 0.0920130 0.0124304
74  0.100589 0.145839 0.0624972 0.0398143 0.0224302
76  0.089770 0.120102 0.0478918 0.0767456 0.0411062
78  0.116859 0.145220 0.0278724 0.0654502 0.0233879
80  0.148873 0.124326 0.0564182 0.0544027 0.0211377
82  0.135525 0.115771 0.0808835 0.0355300 0.0031516
84  0.083497 0.060846 0.0547088 0.0611748 0.0125394
86  0.026743 0.045054 0.0604127 0.0705477 0.0360720
88  0.063573 0.109653 0.0776546 0.0968102 0.0293665
90  0.112056 0.116614 0.0267461 0.0726363 0.0327151
92  0.124127 0.130024 0.0421864 0.0090256 0.0146531
94  0.056292 0.078724 0.1011475 0.0192934 0.0319361
96  0.035543 0.057710 0.0666177 0.0391716 0.0251677
98  0.057929 0.060709 0.0729294 0.0640686 0.0200964
100 0.068496 0.128766 0.0511897 0.1101133 0.0285900
102 0.064704 0.092868 0.0028966 0.0918420 0.0397431
104 0.066053 0.047600 0.0430286 0.0809495 0.0384998
106 0.066767 0.083518 0.0357304 0.0941960 0.0177395
108 0.030231 0.034032 0.0614022 0.0805606 0.0618506
110 0.077079 0.044671 0.0699193 0.0563721 0.0629299
112 0.088636 0.020804 0.0852552 0.0621614 0.0602096
114 0.094745 0.026898 0.0970021 0.0463792 0.0502080
116 0.128532 0.041125 0.0731143 0.0359293 0.0239770
118 0.143126 0.073823 0.0925339 0.0599919 0.0604058
120 0.099800 0.093400 0.0794295 0.1083889 0.0383367
