# Supplementary material for: Local field potentials in the parietal reach region reveal mechanisms of bimanual coordination
Source: Nat Commun. 2021 May 4;12:2514. doi: 10.1038/s41467-021-22701-3 (PMC8096826; doi:10.1038/s41467-021-22701-3)
Supplement: Supplementary file 4 — Source Data [file 41467_2021_22701_MOESM4_ESM.zip › AllFigureData/FigureS5_Data.txt]

Raw data dimensions:

$Times (ms)
 [1] "-250" "-150" "-50"  "50"   "150"  "250"  "350"  "450"  "550"  "650" 
[11] "750"  "850"  "950"  "1050" "1150"

$Frequencies (Hz)
  [1] "8"   "10"  "12"  "14"  "16"  "18"  "20"  "22"  "24"  "26"  "28"  "30" 
 [13] "32"  "34"  "36"  "38"  "40"  "42"  "44"  "46"  "48"  "50"  "52"  "54" 
 [25] "56"  "58"  "60"  "62"  "64"  "66"  "68"  "70"  "72"  "74"  "76"  "78" 
 [37] "80"  "82"  "84"  "86"  "88"  "90"  "92"  "94"  "96"  "98"  "100" "102"
 [49] "104" "106" "108" "110" "112" "114" "116" "118" "120" "122" "124" "126"
 [61] "128" "130" "132" "134" "136" "138" "140" "142" "144" "146" "148" "150"
 [73] "152" "154" "156" "158" "160" "162" "164" "166" "168" "170" "172" "174"
 [85] "176" "178" "180" "182" "184" "186" "188" "190" "192" "194" "196" "198"
 [97] "200" "202" "204" "206" "208" "210" "212" "214" "216" "218" "220" "222"
[109] "224" "226" "228" "230"

$tasks (saccades, ipsilateral arm reach, contra reach, together, apart)
[1] "62" "63" "64" "65" "66"

$files (unique identifiers)
  [1] "data/PRR+2_tyr_4:240:2/data_859.1_1"  
  [2] "data/PRR+2_tyr_4:240:2/data_860.1_1"  
  [3] "data/PRR+2_tyr_4:240:2/data_865.1_1"  
  [4] "data/PRR+2_tyr_4:240:2/data_870.1_1"  
  [5] "data/PRR+2_tyr_4:240:2/data_871.1_1"  
  [6] "data/PRR+2_tyr_4:240:2/data_872.1_1"  
  [7] "data/PRR+2_tyr_4:240:2/data_873.1_1"  
  [8] "data/PRR+2_tyr_4:240:2/data_874.1_1"  
  [9] "data/PRR+2_tyr_4:240:2/data_875.1_1"  
 [10] "data/PRR+2_tyr_4:240:2/data_876.1_1"  
 [11] "data/PRR+2_tyr_4:240:2/data_877.1_1"  
 [12] "data/PRR+2_tyr_4:240:2/data_878.1_1"  
 [13] "data/PRR+2_tyr_4:240:2/data_880.2_1"  
 [14] "data/PRR+2_tyr_4:240:2/data_908.2_1"  
 [15] "data/PRR+2_tyr_4:240:2/data_908.2_2"  
 [16] "data/PRR+2_tyr_4:240:2/data_909.2_1"  
 [17] "data/PRR+2_tyr_4:240:2/data_909.2_2"  
 [18] "data/PRR+2_tyr_4:240:2/data_915.2_2"  
 [19] "data/PRR+2_tyr_4:240:2/data_916.2_2"  
 [20] "data/PRR+2_tyr_4:240:2/data_917.2_1"  
 [21] "data/PRR+2_tyr_4:240:2/data_918.2_1"  
 [22] "data/PRR+2_tyr_4:240:2/data_918.2_2"  
 [23] "data/PRR+2_tyr_4:240:2/data_919.3_1"  
 [24] "data/PRR+2_tyr_4:240:2/data_919.3_2"  
 [25] "data/PRR+2_tyr_4:240:2/data_920.2_1"  
 [26] "data/PRR+2_tyr_4:240:2/data_920.2_2"  
 [27] "data/PRR+2_tyr_4:240:2/data_932.2_1"  
 [28] "data/PRR+2_tyr_4:240:2/data_963.3_1"  
 [29] "data/PRR+2_tyr_4:240:2/data_963.3_2"  
 [30] "data/PRR+2_tyr_4:240:2/data_964.2_1"  
 [31] "data/PRR+2_tyr_4:240:2/data_964.2_2"  
 [32] "data/PRR+2_tyr_4:240:2/data_965.2_2"  
 [33] "data/PRR+2_tyr_4:240:2/data_974.2_1"  
 [34] "data/PRR+2_tyr_4:240:2/data_974.2_2"  
 [35] "data/PRR+2_tyr_4:240:2/data_975.2_1"  
 [36] "data/PRR+2_tyr_4:240:2/data_975.2_2"  
 [37] "data/PRR+2_tyr_4:240:2/data_976.2_1"  
 [38] "data/PRR+2_tyr_4:240:2/data_976.2_2"  
 [39] "data/PRR+2_tyr_4:240:2/data_981.2_1"  
 [40] "data/PRR+2_tyr_4:240:2/data_981.2_2"  
 [41] "data/PRR+2_tyr_4:240:2/data_982.2_1"  
 [42] "data/PRR+2_tyr_4:240:2/data_982.2_2"  
 [43] "data/PRR+2_tyr_4:240:2/data_983.2_1"  
 [44] "data/PRR+2_tyr_4:240:2/data_983.2_2"  
 [45] "data/PRR+2_tyr_4:240:2/data_985.2_1"  
 [46] "data/PRR+2_tyr_4:240:2/data_985.2_2"  
 [47] "data/PRR+2_tyr_4:240:2/data_986.2_1"  
 [48] "data/PRR+2_tyr_4:240:2/data_986.2_2"  
 [49] "data/PRR+2_tyr_4:240:2/data_987.2_1"  
 [50] "data/PRR+2_tyr_4:240:2/data_987.2_2"  
 [51] "data/PRR+2_tyr_4:240:2/data_988.2_1"  
 [52] "data/PRR+2_tyr_4:240:2/data_988.2_2"  
 [53] "data/PRR+2_tyr_4:240:2/data_989.3_1"  
 [54] "data/PRR+2_tyr_4:240:2/data_989.3_2"  
 [55] "data/PRR+2_tyr_4:240:2/data_992.2_1"  
 [56] "data/PRR+2_tyr_4:240:2/data_992.2_2"  
 [57] "data/PRR+2_tyr_4:240:2/data_994.2_2"  
 [58] "data/PRR+2_tyr_4:240:2/data_997.2_1"  
 [59] "data/PRR+2_tyr_4:240:2/data_997.2_2"  
 [60] "data/PRR+2_tyr_4:240:2/data_1001.3_1" 
 [61] "data/PRR+2_tyr_4:240:2/data_1001.3_2" 
 [62] "data/PRR+2_tyr_4:240:2/data_1002.2_1" 
 [63] "data/PRR+2_tyr_4:240:2/data_1002.2_2" 
 [64] "data/PRR+2_tyr_4:240:2/data_1005.2_1" 
 [65] "data/PRR+2_tyr_4:240:2/data_1005.2_2" 
 [66] "data/PRR+2_tyr_4:240:2/data_1006.2_1" 
 [67] "data/PRR+2_tyr_4:240:2/data_1006.2_2" 
 [68] "data/PRR+2_tyr_4:240:2/data_1011.2_1" 
 [69] "data/PRR+2_tyr_4:240:2/data_1011.2_2" 
 [70] "data/PRR+2_tyr_4:240:2/data_1012.3_1" 
 [71] "data/PRR+2_tyr_4:240:2/data_1012.3_2" 
 [72] "data/PRR+2_tyr_4:240:2/data_1025.2_2" 
 [73] "data/PRR+2_tyr_4:240:2/data_1026.3_2" 
 [74] "data/PRR+2_tyr_4:240:2/data_1028.4_1" 
 [75] "data/PRR+2_tyr_4:240:2/data_1028.4_2" 
 [76] "data/PRR+2_tyr_4:240:2/data_1029.2_1" 
 [77] "data/PRR+2_tyr_4:240:2/data_1029.2_2" 
 [78] "data/PRR+2_tyr_4:240:2/data_1031.3_2" 
 [79] "data/PRR+2_tyr_4:240:2/data_1032.2_2" 
 [80] "data/PRR+2_tyr_4:240:2/data_1033.2_1" 
 [81] "data/PRR+2_tyr_4:240:2/data_1033.2_2" 
 [82] "data/PRR+2_tyr_4:240:2/data_1034.2_1" 
 [83] "data/PRR+2_tyr_4:240:2/data_1035.2_1" 
 [84] "data/PRR+2_tyr_4:240:2/data_1036.2_1" 
 [85] "data/PRR+2_tyr_4:240:2/data_1036.2_2" 
 [86] "data/PRR+2_tyr_4:240:2/data_1038.3_1" 
 [87] "data/PRR+2_tyr_4:240:2/data_1038.3_2" 
 [88] "data/PRR+2_tyr_4:240:2/data_1039.2_1" 
 [89] "data/PRR+2_tyr_4:240:2/data_1039.2_2" 
 [90] "data/PRR+2_tyr_4:240:2/data_1041.1_2" 
 [91] "data/PRR+2_tyr_4:240:2/data_1042.4_1" 
 [92] "data/PRR+2_tyr_4:240:2/data_1042.4_2" 
 [93] "data/PRR+2_tyr_4:240:2/data_1043.4_2" 
 [94] "data/PRR+2_tyr_4:240:2/data_1044.3_2" 
 [95] "data/PRR+2_tyr_4:240:2/data_1045.3_2" 
 [96] "data/PRR+2_tyr_4:240:2/data_1046.2_2" 
 [97] "data/PRR+2_tyr_4:240:2/data_1099.3_1" 
 [98] "data/PRR+2_tyr_4:240:2/data_1099.3_2" 
 [99] "data/PRR+2_tyr_4:240:2/data_1100.4_1" 
[100] "data/PRR+2_tyr_4:240:2/data_1100.4_2" 
[101] "data/PRR+2_tyr_4:240:2/data_1102.1_1" 
[102] "data/PRR+2_tyr_4:240:2/data_1102.1_2" 
[103] "data/PRR+2_tyr_4:240:2/data_1103.1_2" 
[104] "data/PRR+2_tyr_4:240:2/data_1104.1_1" 
[105] "data/PRR+2_tyr_4:240:2/data_1104.1_2" 
[106] "data/PRR+2_tyr_4:240:2/data_1105.2_1" 
[107] "data/PRR+2_tyr_4:240:2/data_1105.2_2" 
[108] "data/PRR+2_tyr_4:240:2/data_1106.1_1" 
[109] "data/PRR+2_tyr_4:240:2/data_1106.1_2" 
[110] "data/PRR+2_tyr_4:240:2/data_1107.2_1" 
[111] "data/PRR+2_tyr_4:240:2/data_1107.2_2" 
[112] "data/PRR+2_tyr_4:240:2/data_1108.1_1" 
[113] "data/PRR+2_tyr_4:240:2/data_1108.1_2" 
[114] "data/PRR+2_tyr_4:240:2/data_1111.4_2" 
[115] "data/PRR+2_tyr_4:240:2/data_1800.1_2" 
[116] "data/PRR+2_tyr_4:240:2/data_1801.1_2" 
[117] "data/PRR+2_tyr_4:240:2/data_1803.1_1" 
[118] "data/PRR+2_tyr_4:240:2/data_1803.1_2" 
[119] "data/PRR+2_tyr_4:240:2/data_1804.1_1" 
[120] "data/PRR+2_tyr_4:240:2/data_1804.1_2" 
[121] "data/PRR+2_tyr_4:240:2/data_10929.2_1"
[122] "data/PRR+2_tyr_4:240:2/data_10929.2_2"
[123] "data/PRR+2_tyr_4:240:2/data_10930.2_1"
[124] "data/PRR+2_tyr_4:240:2/data_10930.2_2"
[125] "data/PRR+2_tyr_4:240:2/data_11023.4_1"
[126] "data/PRR+2_tyr_4:240:2/data_11023.4_2"
[127] "data/PRR+2_tyr_4:240:2/data_11040.2_1"
[128] "data/PRR+2_tyr_4:240:2/data_11040.2_2"
[129] "data/PRR+2_tyr_4:240:2/data_11047.2_2"
[130] "data/PRR+2_tyr_4:240:2/data_11112.4_2"
[131] "data/PRR+2_tyr_4:240:2/data_11115.4_2"
[132] "data/PRR+2_tyr_4:240:2/data_11116.3_2"
[133] "data/PRR+2_tyr_4:240:2/data_11117.2_2"
[134] "data/PRR+2_zen_4:240:2/data_905.2_1"  
[135] "data/PRR+2_zen_4:240:2/data_905.2_2"  
[136] "data/PRR+2_zen_4:240:2/data_907.2_1"  
[137] "data/PRR+2_zen_4:240:2/data_907.2_2"  
[138] "data/PRR+2_zen_4:240:2/data_926.2_1"  
[139] "data/PRR+2_zen_4:240:2/data_926.2_2"  
[140] "data/PRR+2_zen_4:240:2/data_929.2_2"  
[141] "data/PRR+2_zen_4:240:2/data_930.2_1"  
[142] "data/PRR+2_zen_4:240:2/data_930.2_2"  
[143] "data/PRR+2_zen_4:240:2/data_935.1_1"  
[144] "data/PRR+2_zen_4:240:2/data_936.1_1"  
[145] "data/PRR+2_zen_4:240:2/data_936.1_2"  
[146] "data/PRR+2_zen_4:240:2/data_938.1_1"  
[147] "data/PRR+2_zen_4:240:2/data_938.1_2"  
[148] "data/PRR+2_zen_4:240:2/data_939.1_2"  
[149] "data/PRR+2_zen_4:240:2/data_940.1_1"  
[150] "data/PRR+2_zen_4:240:2/data_940.1_2"  
[151] "data/PRR+2_zen_4:240:2/data_941.1_2"  
[152] "data/PRR+2_zen_4:240:2/data_942.1_1"  
[153] "data/PRR+2_zen_4:240:2/data_942.1_2"  
[154] "data/PRR+2_zen_4:240:2/data_945.1_1"  
[155] "data/PRR+2_zen_4:240:2/data_945.1_2"  
[156] "data/PRR+2_zen_4:240:2/data_961.2_1"  
[157] "data/PRR+2_zen_4:240:2/data_961.2_2"  
[158] "data/PRR+2_zen_4:240:2/data_966.1_1"  
[159] "data/PRR+2_zen_4:240:2/data_966.1_2"  
[160] "data/PRR+2_zen_4:240:2/data_967.1_2"  
[161] "data/PRR+2_zen_4:240:2/data_968.1_2"  
[162] "data/PRR+2_zen_4:240:2/data_971.1_2"  
[163] "data/PRR+2_zen_4:240:2/data_1013.1_1" 
[164] "data/PRR+2_zen_4:240:2/data_1013.1_2" 
[165] "data/PRR+2_zen_4:240:2/data_1023.1_2" 
[166] "data/PRR+2_zen_4:240:2/data_1024.1_1" 
[167] "data/PRR+2_zen_4:240:2/data_1024.1_2" 
[168] "data/PRR+2_zen_4:240:2/data_1025.1_1" 
[169] "data/PRR+2_zen_4:240:2/data_1038.1_1" 
[170] "data/PRR+2_zen_4:240:2/data_1040.1_1" 
[171] "data/PRR+2_zen_4:240:2/data_1041.1_1" 
[172] "data/PRR+2_zen_4:240:2/data_1043.1_1" 
[173] "data/PRR+2_zen_4:240:2/data_1044.1_1" 
[174] "data/PRR+2_zen_4:240:2/data_1047.1_1" 
[175] "data/PRR+2_zen_4:240:2/data_1054.1_1" 
[176] "data/PRR+2_zen_4:240:2/data_1056.1_1" 
[177] "data/PRR+2_zen_4:240:2/data_1059.1_1" 
[178] "data/PRR+2_zen_4:240:2/data_1064.1_1" 
[179] "data/PRR+2_zen_4:240:2/data_1065.1_1" 
[180] "data/PRR+2_zen_4:240:2/data_1066.1_1" 
[181] "data/PRR+2_zen_4:240:2/data_1067.1_1" 
[182] "data/PRR+2_zen_4:240:2/data_1068.1_1" 
[183] "data/PRR+2_zen_4:240:2/data_1069.1_1" 
[184] "data/PRR+2_zen_4:240:2/data_1070.1_1" 
[185] "data/PRR+2_zen_4:240:2/data_1091.1_2" 
[186] "data/PRR+2_zen_4:240:2/data_1092.1_1" 
[187] "data/PRR+2_zen_4:240:2/data_1092.1_2" 
[188] "data/PRR+2_zen_4:240:2/data_1093.1_1" 
[189] "data/PRR+2_zen_4:240:2/data_1093.1_2" 
[190] "data/PRR+2_zen_4:240:2/data_1106.1_1" 
[191] "data/PRR+2_zen_4:240:2/data_1106.1_2" 
[192] "data/PRR+2_zen_4:240:2/data_1109.1_2" 
[193] "data/PRR+2_zen_4:240:2/data_1110.1_1" 
[194] "data/PRR+2_zen_4:240:2/data_1111.1_1" 
[195] "data/PRR+2_zen_4:240:2/data_1112.1_1" 
[196] "data/PRR+2_zen_4:240:2/data_1112.1_2" 
[197] "data/PRR+2_zen_4:240:2/data_1113.1_1" 
[198] "data/PRR+2_zen_4:240:2/data_1113.1_2" 
[199] "data/PRR+2_zen_4:240:2/data_1114.1_1" 
[200] "data/PRR+2_zen_4:240:2/data_1114.1_2" 
[201] "data/PRR+2_zen_4:240:2/data_1115.1_2" 
[202] "data/PRR+2_zen_4:240:2/data_1116.1_1" 
[203] "data/PRR+2_zen_4:240:2/data_1116.1_2" 
[204] "data/PRR+2_zen_4:240:2/data_1117.1_1" 
[205] "data/PRR+2_zen_4:240:2/data_1117.1_2" 
[206] "data/PRR+2_zen_4:240:2/data_1118.2_1" 
[207] "data/PRR+2_zen_4:240:2/data_1118.2_2" 
[208] "data/PRR+2_zen_4:240:2/data_1121.2_1" 
[209] "data/PRR+2_zen_4:240:2/data_1121.2_2" 
[210] "data/PRR+2_zen_4:240:2/data_1122.2_1" 
[211] "data/PRR+2_zen_4:240:2/data_1122.2_2" 
[212] "data/PRR+2_zen_4:240:2/data_1125.2_1" 
[213] "data/PRR+2_zen_4:240:2/data_1125.2_2" 
[214] "data/PRR+2_zen_4:240:2/data_1126.2_1" 
[215] "data/PRR+2_zen_4:240:2/data_1126.2_2" 
[216] "data/PRR+2_zen_4:240:2/data_1127.2_1" 
[217] "data/PRR+2_zen_4:240:2/data_1127.2_2" 
[218] "data/PRR+2_zen_4:240:2/data_1128.2_1" 
[219] "data/PRR+2_zen_4:240:2/data_1128.2_2" 
[220] "data/PRR+2_zen_4:240:2/data_1201.2_3" 
[221] "data/PRR+2_zen_4:240:2/data_1207.2_3" 
[222] "data/PRR+2_zen_4:240:2/data_1208.2_3" 
[223] "data/PRR+2_zen_4:240:2/data_1209.1_3" 
[224] "data/PRR+2_zen_4:240:2/data_1217.2_2" 
[225] "data/PRR+2_zen_4:240:2/data_1218.2_2" 
[226] "data/PRR+2_zen_4:240:2/data_1219.2_2" 
[227] "data/PRR+2_zen_4:240:2/data_1220.2_1" 
[228] "data/PRR+2_zen_4:240:2/data_1224.2_1" 
[229] "data/PRR+2_zen_4:240:2/data_1224.2_2" 
[230] "data/PRR+2_zen_4:240:2/data_1225.2_1" 
[231] "data/PRR+2_zen_4:240:2/data_1225.2_2" 
[232] "data/PRR+2_zen_4:240:2/data_1226.2_1" 
[233] "data/PRR+2_zen_4:240:2/data_1226.2_2" 
[234] "data/PRR+2_zen_4:240:2/data_1227.2_1" 
[235] "data/PRR+2_zen_4:240:2/data_1227.2_2" 
[236] "data/PRR+2_zen_4:240:2/data_1228.2_1" 
[237] "data/PRR+2_zen_4:240:2/data_1228.2_2" 
[238] "data/PRR+2_zen_4:240:2/data_1229.2_1" 
[239] "data/PRR+2_zen_4:240:2/data_1229.2_2" 
[240] "data/PRR+2_zen_4:240:2/data_1230.2_1" 
[241] "data/PRR+2_zen_4:240:2/data_1230.2_2" 
[242] "data/PRR+2_zen_4:240:2/data_1231.2_1" 
[243] "data/PRR+2_zen_4:240:2/data_1231.2_2" 
[244] "data/PRR+2_zen_4:240:2/data_1232.2_1" 
[245] "data/PRR+2_zen_4:240:2/data_1232.2_2" 
[246] "data/PRR+2_zen_4:240:2/data_1236.3_1" 
[247] "data/PRR+2_zen_4:240:2/data_1236.3_2" 
[248] "data/PRR+2_zen_4:240:2/data_1237.2_1" 
[249] "data/PRR+2_zen_4:240:2/data_1237.2_2" 
[250] "data/PRR+2_zen_4:240:2/data_1238.2_1" 
[251] "data/PRR+2_zen_4:240:2/data_1238.2_2" 
[252] "data/PRR+2_zen_4:240:2/data_1239.2_1" 
[253] "data/PRR+2_zen_4:240:2/data_1239.2_2" 
[254] "data/PRR+2_zen_4:240:2/data_1240.2_1" 
[255] "data/PRR+2_zen_4:240:2/data_1240.2_2" 
[256] "data/PRR+2_zen_4:240:2/data_1244.1_2" 
[257] "data/PRR+2_zen_4:240:2/data_1248.2_1" 
[258] "data/PRR+2_zen_4:240:2/data_1248.2_2" 
[259] "data/PRR+2_zen_4:240:2/data_1249.1_1" 
[260] "data/PRR+2_zen_4:240:2/data_1249.1_2" 
[261] "data/PRR+2_zen_4:240:2/data_1250.2_1" 
[262] "data/PRR+2_zen_4:240:2/data_1252.3_1" 
[263] "data/PRR+2_zen_4:240:2/data_1252.3_2" 
[264] "data/PRR+2_zen_4:240:2/data_1253.3_1" 
[265] "data/PRR+2_zen_4:240:2/data_1253.3_2" 
[266] "data/PRR+2_zen_4:240:2/data_1254.2_1" 
[267] "data/PRR+2_zen_4:240:2/data_1257.2_1" 
[268] "data/PRR+2_zen_4:240:2/data_1257.2_2" 
[269] "data/PRR+2_zen_4:240:2/data_1258.2_1" 
[270] "data/PRR+2_zen_4:240:2/data_1258.2_2" 
[271] "data/PRR+2_zen_4:240:2/data_1259.2_2" 
[272] "data/PRR+2_zen_4:240:2/data_1260.2_2" 
[273] "data/PRR+2_zen_4:240:2/data_1261.2_2" 
[274] "data/PRR+2_zen_4:240:2/data_1272.2_2" 
[275] "data/PRR+2_zen_4:240:2/data_1273.2_2" 
[276] "data/PRR+2_zen_4:240:2/data_1274.2_2" 
[277] "data/PRR+2_zen_4:240:2/data_1275.3_1" 
[278] "data/PRR+2_zen_4:240:2/data_1275.3_2" 
[279] "data/PRR+2_zen_4:240:2/data_1276.2_1" 
[280] "data/PRR+2_zen_4:240:2/data_1276.2_2" 
[281] "data/PRR+2_zen_4:240:2/data_1278.2_1" 
[282] "data/PRR+2_zen_4:240:2/data_1278.2_2" 
[283] "data/PRR+2_zen_4:240:2/data_1279.2_1" 
[284] "data/PRR+2_zen_4:240:2/data_1279.2_2" 
[285] "data/PRR+2_zen_4:240:2/data_1280.2_1" 
[286] "data/PRR+2_zen_4:240:2/data_1280.2_2" 
[287] "data/PRR+2_zen_4:240:2/data_1281.2_1" 
[288] "data/PRR+2_zen_4:240:2/data_1281.2_2" 
[289] "data/PRR+2_zen_4:240:2/data_1282.2_1" 
[290] "data/PRR+2_zen_4:240:2/data_1282.2_2" 
[291] "data/PRR+2_zen_4:240:2/data_1284.2_1" 
[292] "data/PRR+2_zen_4:240:2/data_1284.2_2" 
[293] "data/PRR+2_zen_4:240:2/data_1285.4_1" 
[294] "data/PRR+2_zen_4:240:2/data_1285.4_2" 
[295] "data/PRR+2_zen_4:240:2/data_1289.2_1" 
[296] "data/PRR+2_zen_4:240:2/data_1289.2_2" 
[297] "data/PRR+2_zen_4:240:2/data_1293.2_1" 
[298] "data/PRR+2_zen_4:240:2/data_1293.2_2" 
[299] "data/PRR+2_zen_4:240:2/data_1294.3_1" 
[300] "data/PRR+2_zen_4:240:2/data_1294.3_2" 
[301] "data/PRR+2_zen_4:240:2/data_1295.2_1" 
[302] "data/PRR+2_zen_4:240:2/data_1295.2_2" 
[303] "data/PRR+2_zen_4:240:2/data_1296.4_1" 
[304] "data/PRR+2_zen_4:240:2/data_1296.4_2" 
[305] "data/PRR+2_zen_4:240:2/data_1298.2_1" 
[306] "data/PRR+2_zen_4:240:2/data_1298.2_2" 
[307] "data/PRR+2_zen_4:240:2/data_1301.2_1" 
[308] "data/PRR+2_zen_4:240:2/data_1301.2_2" 
[309] "data/PRR+2_zen_4:240:2/data_1302.3_1" 
[310] "data/PRR+2_zen_4:240:2/data_1302.3_2" 
[311] "data/PRR+2_zen_4:240:2/data_1305.2_1" 
[312] "data/PRR+2_zen_4:240:2/data_1305.2_2" 


Data:
, , tasks = 62, files = data/PRR+2_tyr_4:240:2/data_859.1_1

      Frequencies
Times       8     10     12     14      16      18      20      22      24
  -250 57.737 16.896 4.1974 2.9988  3.2092  3.8666  3.8732  3.3954  3.0089
  -150 54.730 16.780 3.9693 2.8970  3.1544  3.5560  3.2592  2.5619  2.3939
  -50  58.052 17.127 4.2241 2.8029  2.7396  3.4708  2.9753  2.3098  1.9112
  50   59.778 18.696 4.4554 2.7872  2.6702  3.2102  2.4863  1.9553  1.8547
  150  63.631 17.268 5.3708 2.5907  2.4588  2.7071  2.5590  1.8737  1.6775
  250  58.357 19.633 4.7558 2.7769  3.4047  3.5423  2.9362  2.5646  2.7359
  350  57.331 16.797 4.2433 2.5864  3.6270  5.0099  4.9393  4.4310  4.1873
  450  62.207 18.738 5.1498 2.9136  3.7557  6.1125  6.7375  6.4051  5.6102
  550  61.619 18.239 4.7075 3.2044  4.6409  8.7060  8.4912  7.3313  7.1312
  650  53.995 17.928 5.6888 4.2266  7.1101 10.4997 11.8488 10.6869  9.0907
  750  60.302 17.304 5.6801 6.3241  9.4618 13.7236 12.9913 12.5461 11.0459
  850  61.612 18.527 7.4489 9.6652 12.6641 15.2975 14.8873 13.2281 11.1526
  950  53.266 20.170 8.5746 9.3948 13.5861 18.0765 17.1834 14.1794 11.6426
  1050 59.510 18.551 8.5698 9.0182 13.4636 17.2038 17.4726 15.8601 13.0037
  1150 57.566 19.819 8.3626 8.5632 13.1443 16.6673 17.0642 16.1342 13.2965
      Frequencies
Times       26     28     30     32     34     36     38     40     42      44
  -250  2.9423 2.6361 2.1692 1.7401 1.6373 1.6020 1.4045 1.3115 1.1923 0.93709
  -150  2.4879 2.3241 1.9385 1.4929 1.3421 1.2779 1.3250 1.1509 1.0285 0.89713
  -50   1.8200 1.5472 1.4978 1.3196 1.1742 1.1254 1.1426 1.2084 1.1848 1.11185
  50    1.7586 1.6585 1.5442 1.2079 1.1301 1.1666 1.2306 1.2846 1.2865 1.18902
  150   1.5244 1.6183 1.5430 1.4451 1.4407 1.5365 1.7163 1.9255 1.8499 1.55650
  250   2.7283 2.8060 2.5516 2.0697 1.8933 1.8102 1.8860 1.9278 1.9959 1.69779
  350   4.2578 4.2628 3.3019 2.6101 2.2782 1.8078 1.8738 1.9358 1.8807 1.68467
  450   5.3944 4.7337 4.1081 3.3083 2.6593 1.9714 1.9630 1.7809 1.3939 1.40972
  550   6.9285 5.3391 4.5399 3.3687 2.4385 1.6952 1.7144 1.7779 1.7332 1.52924
  650   8.1463 5.9997 4.2508 3.2153 2.6229 2.2895 2.2445 2.1205 1.8048 1.55213
  750   8.6416 6.5323 4.7930 3.2292 2.7058 2.4220 2.4222 2.1206 1.9057 1.76895
  850   8.1256 5.7876 4.4636 3.4319 2.5959 2.5698 2.4046 2.0559 1.7287 1.60728
  950   7.8234 6.2865 4.6974 3.3722 2.6775 2.6320 2.2630 1.9651 1.6208 1.40319
  1050  9.5723 7.1319 5.1502 3.4348 2.9844 2.6732 2.2293 2.0137 1.6525 1.42606
  1150 10.9667 7.0555 5.2687 3.8250 3.1006 2.4998 2.3758 2.0925 1.8048 1.55750
      Frequencies
Times       46      48      50      52      54     56     58     60     62
  -250 0.89383 0.92236 0.90262 0.98995 1.22986 4.3292 4.4932 4.4611 4.1015
  -150 0.84936 0.88067 0.89584 0.83385 1.10412 3.2374 3.4732 3.4374 3.4059
  -50  0.98766 0.88468 0.80021 0.84927 1.10518 3.0854 3.3897 3.5326 3.3672
  50   1.11191 0.95086 0.92405 0.92282 1.06957 2.7373 3.2499 3.2135 3.1896
  150  1.48272 1.45662 1.24207 1.24493 1.46219 3.1377 3.4762 3.4510 3.1824
  250  1.61077 1.60426 1.57299 1.42219 1.45282 2.8733 2.9163 2.8329 2.7623
  350  1.64189 1.66809 1.54943 1.55362 1.54838 2.7665 2.8237 2.6807 2.4052
  450  1.55754 1.53377 1.50615 1.29808 1.30518 2.2462 2.3586 2.1809 2.0613
  550  1.51653 1.48245 1.35867 1.24516 1.25430 2.2339 2.4466 2.4002 2.2069
  650  1.46978 1.56266 1.40248 1.19885 1.21265 2.4675 2.6108 2.4579 2.3124
  750  1.41260 1.37252 1.23376 1.05550 1.16586 2.6359 2.6935 2.6551 2.4562
  850  1.32876 1.27652 1.16129 1.02848 1.02701 2.4509 2.5749 2.5006 2.3960
  950  1.18478 0.97830 0.86798 0.88868 0.96291 2.1424 2.4326 2.4469 2.2842
  1050 1.08782 0.86139 0.81501 0.80240 0.92105 2.0302 2.3282 2.4212 2.3274
  1150 1.08549 1.03877 0.86359 0.75972 0.91162 2.4964 2.7590 2.7385 2.5424
      Frequencies
Times      64      66      68      70      72      74      76      78      80
  -250 3.5232 0.85937 0.67344 0.64382 0.58813 0.52352 0.51391 0.46188 0.45559
  -150 3.0069 0.91889 0.70107 0.61173 0.58202 0.56630 0.56824 0.50798 0.49329
  -50  2.9007 0.90410 0.65957 0.59454 0.55996 0.58209 0.59349 0.60072 0.55006
  50   2.7595 0.97375 0.78490 0.79589 0.71009 0.71199 0.69419 0.73030 0.63482
  150  2.6703 1.10803 0.85918 0.89654 0.88084 0.79726 0.78858 0.79005 0.67868
  250  2.2449 0.95866 0.86772 0.83098 0.83009 0.83626 0.74091 0.70602 0.59282
  350  1.9650 0.73834 0.74477 0.70277 0.67503 0.69876 0.65761 0.53142 0.45138
  450  1.7443 0.63072 0.56408 0.61640 0.59693 0.57512 0.49482 0.41778 0.33062
  550  1.9341 0.65941 0.48905 0.45402 0.42018 0.40562 0.37298 0.38090 0.28915
  650  2.0029 0.58040 0.44507 0.43618 0.40991 0.37625 0.37546 0.31165 0.30179
  750  2.0385 0.55768 0.44394 0.39305 0.36978 0.33252 0.35159 0.31660 0.30058
  850  1.9131 0.59611 0.47033 0.47395 0.40385 0.37283 0.33716 0.31211 0.29766
  950  1.9464 0.63689 0.52625 0.47472 0.41320 0.38070 0.34931 0.32294 0.32693
  1050 2.0829 0.61468 0.49420 0.43172 0.42887 0.35924 0.33006 0.30894 0.28916
  1150 2.2426 0.63496 0.49280 0.45873 0.40050 0.36719 0.36078 0.29537 0.28436
      Frequencies
Times       82      84      86      88      90      92      94      96      98
  -250 0.38926 0.35473 0.34521 0.33201 0.31374 0.29154 0.27579 0.23400 0.23589
  -150 0.43953 0.45610 0.41221 0.38969 0.35617 0.33567 0.33325 0.29384 0.24190
  -50  0.53508 0.50060 0.47388 0.39837 0.34155 0.37506 0.35442 0.34127 0.26957
  50   0.57556 0.53570 0.48744 0.47584 0.46526 0.44755 0.41444 0.38389 0.31400
  150  0.63990 0.56225 0.50297 0.47347 0.48369 0.48797 0.49553 0.45999 0.42084
  250  0.51419 0.48319 0.41739 0.39511 0.40001 0.44154 0.45455 0.43991 0.39522
  350  0.36676 0.33991 0.32501 0.29107 0.31593 0.32540 0.34386 0.34037 0.30430
  450  0.28975 0.26346 0.24486 0.24663 0.24271 0.22486 0.20781 0.19791 0.18211
  550  0.28095 0.24496 0.23556 0.20983 0.19947 0.20137 0.17611 0.14975 0.13547
  650  0.29756 0.24252 0.24632 0.21019 0.18265 0.18676 0.16392 0.15206 0.13995
  750  0.28227 0.26888 0.23345 0.20906 0.19289 0.18538 0.16665 0.16328 0.14110
  850  0.29680 0.26674 0.24893 0.19631 0.17182 0.17386 0.17064 0.15880 0.14999
  950  0.30817 0.26897 0.23377 0.18307 0.16494 0.16229 0.16725 0.16152 0.15265
  1050 0.31320 0.28326 0.22809 0.21087 0.18926 0.17398 0.17402 0.18269 0.16225
  1150 0.27576 0.24279 0.21005 0.20939 0.19075 0.17204 0.17417 0.15515 0.14271
      Frequencies
Times      100     102     104     106     108     110     112     114     116
  -250 0.22171 0.20686 0.20983 0.20304 0.17593 0.17243 0.15046 0.11919 0.11727
  -150 0.22839 0.20288 0.19853 0.22250 0.21573 0.21524 0.18363 0.17888 0.16415
  -50  0.24149 0.23028 0.25724 0.25020 0.23339 0.21481 0.21924 0.20948 0.19909
  50   0.26555 0.25696 0.24166 0.26119 0.25808 0.27866 0.28922 0.26039 0.24832
  150  0.34387 0.27565 0.22844 0.22574 0.23166 0.23187 0.25588 0.24189 0.23670
  250  0.33104 0.24491 0.22548 0.19653 0.19883 0.19440 0.20265 0.21569 0.20830
  350  0.25695 0.22040 0.19097 0.16322 0.15729 0.13720 0.12987 0.13738 0.13950
  450  0.17046 0.16579 0.15115 0.14612 0.14855 0.14313 0.13198 0.12705 0.11819
  550  0.13814 0.14835 0.14629 0.14835 0.13975 0.11998 0.11749 0.10472 0.10319
  650  0.14218 0.15392 0.15219 0.13978 0.12810 0.10115 0.08965 0.08859 0.08505
  750  0.13046 0.14280 0.13832 0.13306 0.12758 0.10091 0.08141 0.08148 0.08623
  850  0.14626 0.15120 0.14459 0.13463 0.11879 0.10525 0.08972 0.08814 0.10115
  950  0.14506 0.13485 0.13424 0.13424 0.12319 0.10945 0.09929 0.09060 0.09168
  1050 0.14586 0.13619 0.12732 0.11973 0.11796 0.11725 0.09682 0.09044 0.08412
  1150 0.13237 0.11954 0.11402 0.11255 0.10917 0.11298 0.11178 0.11187 0.09625
      Frequencies
Times      118     120     122     124     126     128     130     132     134
  -250 0.10572 0.10571 0.11647 0.12335 0.13046 0.12775 0.12989 0.12330 0.12490
  -150 0.13638 0.14869 0.14105 0.14142 0.14191 0.14604 0.13869 0.15587 0.15492
  -50  0.18191 0.17047 0.15063 0.14286 0.13591 0.12781 0.12009 0.13816 0.13546
  50   0.22660 0.19989 0.15605 0.14662 0.13539 0.13869 0.14423 0.14933 0.13189
  150  0.23630 0.20746 0.17568 0.17724 0.17708 0.17528 0.17315 0.16273 0.15938
  250  0.18432 0.17969 0.16303 0.16096 0.16965 0.15952 0.15363 0.15193 0.12748
  350  0.13359 0.13910 0.13148 0.12981 0.12226 0.11497 0.11946 0.10227 0.10747
  450  0.12865 0.12796 0.11446 0.12145 0.10226 0.09004 0.08706 0.07509 0.06858
  550  0.10299 0.10913 0.10446 0.10559 0.10148 0.10273 0.09053 0.08148 0.07073
  650  0.08449 0.09823 0.09951 0.09791 0.09866 0.09367 0.07888 0.07343 0.06748
  750  0.09517 0.09922 0.09864 0.10088 0.10171 0.08737 0.08012 0.07109 0.06604
  850  0.09813 0.09775 0.10119 0.08698 0.08563 0.08239 0.07374 0.07104 0.06456
  950  0.08449 0.08743 0.08648 0.07572 0.07768 0.07813 0.07255 0.07094 0.06841
  1050 0.08606 0.08112 0.07342 0.07245 0.07632 0.07319 0.06985 0.07092 0.06288
  1150 0.08004 0.07261 0.06981 0.07698 0.08407 0.07973 0.07796 0.06930 0.06521
      Frequencies
Times      136     138     140     142     144     146     148     150     152
  -250 0.11925 0.11226 0.11102 0.09971 0.09465 0.09462 0.08842 0.08124 0.07329
  -150 0.14350 0.13722 0.12589 0.11174 0.11787 0.11413 0.10931 0.11274 0.10348
  -50  0.14505 0.13862 0.12214 0.12439 0.13231 0.12791 0.12624 0.11979 0.11969
  50   0.14251 0.13650 0.13455 0.13396 0.12791 0.12906 0.12866 0.12480 0.12984
  150  0.14279 0.15699 0.13975 0.12958 0.12656 0.10996 0.13717 0.13599 0.13197
  250  0.12252 0.12932 0.11520 0.11306 0.11198 0.11471 0.12056 0.12765 0.11586
  350  0.10813 0.10128 0.09688 0.08850 0.08238 0.08663 0.09811 0.09623 0.08051
  450  0.06788 0.06747 0.05798 0.05607 0.05870 0.06497 0.06632 0.05629 0.04757
  550  0.05809 0.05772 0.06100 0.06062 0.06358 0.06600 0.06162 0.05489 0.04832
  650  0.07304 0.07214 0.07525 0.07438 0.07537 0.07192 0.06461 0.05534 0.04951
  750  0.07414 0.08218 0.08022 0.08425 0.08006 0.07260 0.05959 0.05422 0.05277
  850  0.06971 0.07772 0.07970 0.07602 0.06621 0.05473 0.04639 0.04570 0.04563
  950  0.06744 0.07313 0.07545 0.06664 0.05885 0.04782 0.03931 0.03463 0.03761
  1050 0.06508 0.07266 0.06727 0.06125 0.05080 0.04485 0.03807 0.03174 0.03383
  1150 0.06454 0.07089 0.06960 0.06878 0.06291 0.05506 0.04736 0.04378 0.03946
      Frequencies
Times      154     156     158     160     162     164     166     168     170
  -250 0.06519 0.06495 0.05960 0.05668 0.06685 0.07413 0.07171 0.06972 0.05770
  -150 0.09239 0.08819 0.07851 0.07362 0.07926 0.07693 0.07240 0.06749 0.06196
  -50  0.10338 0.10140 0.09688 0.09738 0.08502 0.08087 0.07072 0.05840 0.06240
  50   0.12210 0.10822 0.10738 0.10706 0.10076 0.09861 0.09411 0.08956 0.08113
  150  0.13657 0.12019 0.11466 0.11311 0.10334 0.10253 0.09624 0.09168 0.09109
  250  0.11550 0.10414 0.08879 0.08320 0.07075 0.07029 0.07418 0.06876 0.06714
  350  0.07896 0.07159 0.06630 0.06481 0.05658 0.05282 0.05182 0.04511 0.04897
  450  0.04741 0.04994 0.05539 0.06250 0.05712 0.04942 0.04667 0.04450 0.04350
  550  0.04963 0.05347 0.05819 0.05581 0.05203 0.04535 0.04659 0.04155 0.04288
  650  0.05131 0.05628 0.05089 0.04997 0.04711 0.04125 0.04260 0.04079 0.03950
  750  0.05112 0.04830 0.04276 0.03975 0.04024 0.04226 0.04226 0.03628 0.03748
  850  0.05083 0.04886 0.04962 0.04507 0.04141 0.04264 0.04145 0.04150 0.03796
  950  0.04576 0.04602 0.04552 0.03999 0.03983 0.03801 0.03797 0.03987 0.04315
  1050 0.03805 0.03654 0.03462 0.03118 0.02603 0.02983 0.03504 0.03811 0.04297
  1150 0.03725 0.03689 0.03466 0.02834 0.02409 0.02815 0.03288 0.03896 0.03929
      Frequencies
Times      172     174     176     178     180     182     184     186     188
  -250 0.05482 0.05778 0.08807 0.12458 0.12131 0.12424 0.08902 0.04573 0.04512
  -150 0.05827 0.05681 0.09595 0.14477 0.14575 0.13382 0.09929 0.06081 0.05600
  -50  0.06300 0.07271 0.10317 0.13916 0.13112 0.13274 0.08941 0.05496 0.04990
  50   0.08028 0.08254 0.11545 0.12857 0.12661 0.12081 0.07961 0.05385 0.05610
  150  0.07641 0.08115 0.10621 0.11912 0.11756 0.12056 0.08390 0.06515 0.06147
  250  0.06945 0.06747 0.08754 0.11374 0.11779 0.11549 0.09054 0.06161 0.05658
  350  0.05001 0.05294 0.08438 0.11452 0.11303 0.11124 0.07440 0.04835 0.04191
  450  0.04227 0.04413 0.07560 0.10702 0.10942 0.10555 0.06574 0.03807 0.03743
  550  0.04153 0.04179 0.07591 0.10325 0.10382 0.09827 0.05451 0.03206 0.03359
  650  0.04107 0.04585 0.07529 0.09938 0.10042 0.09362 0.05102 0.02902 0.03247
  750  0.04053 0.04135 0.06667 0.10163 0.09487 0.09167 0.05300 0.02884 0.03166
  850  0.04367 0.04476 0.07172 0.11205 0.10827 0.10548 0.06295 0.02974 0.02881
  950  0.04300 0.04322 0.06847 0.11102 0.11036 0.11239 0.06954 0.03318 0.02978
  1050 0.04336 0.04257 0.06121 0.10093 0.09681 0.09651 0.05798 0.03209 0.02723
  1150 0.03951 0.03876 0.05481 0.08473 0.08743 0.08847 0.05360 0.03159 0.02894
      Frequencies
Times      190     192     194     196     198     200     202     204     206
  -250 0.04431 0.04251 0.03866 0.03741 0.03469 0.03385 0.03024 0.03398 0.03325
  -150 0.05184 0.05530 0.05236 0.05051 0.04642 0.04235 0.04300 0.04301 0.03844
  -50  0.05853 0.06446 0.06574 0.06639 0.05822 0.05426 0.04981 0.04841 0.04546
  50   0.06463 0.06988 0.07549 0.07722 0.06505 0.05949 0.06001 0.05164 0.05172
  150  0.06190 0.06658 0.07163 0.06941 0.06463 0.06127 0.05946 0.05578 0.05295
  250  0.04841 0.05776 0.06181 0.05707 0.05271 0.04610 0.04332 0.04121 0.04136
  350  0.04134 0.04223 0.04623 0.04344 0.03532 0.03188 0.03021 0.03321 0.03308
  450  0.03675 0.03877 0.03756 0.03464 0.02868 0.03030 0.02764 0.02899 0.02921
  550  0.03608 0.04019 0.03769 0.03648 0.03231 0.02941 0.03029 0.03045 0.02986
  650  0.03721 0.03645 0.03584 0.03652 0.03665 0.03478 0.03073 0.03128 0.03074
  750  0.03485 0.02971 0.03047 0.03248 0.03275 0.02987 0.03052 0.02642 0.02453
  850  0.03144 0.02755 0.02311 0.02488 0.02640 0.03013 0.03053 0.02954 0.02620
  950  0.02696 0.02721 0.02479 0.02417 0.02301 0.02510 0.02789 0.02864 0.02746
  1050 0.02751 0.02935 0.02531 0.02363 0.02369 0.02369 0.03054 0.02858 0.02382
  1150 0.03106 0.03261 0.03339 0.03077 0.02895 0.02478 0.02668 0.02688 0.02450
      Frequencies
Times      208     210     212     214     216     218     220     222     224
  -250 0.03474 0.03239 0.03219 0.03469 0.03091 0.02828 0.03063 0.03242 0.03477
  -150 0.03621 0.03201 0.03398 0.03556 0.03226 0.02909 0.03467 0.03428 0.03605
  -50  0.03909 0.03764 0.03624 0.03258 0.03621 0.03441 0.03817 0.03952 0.03816
  50   0.04660 0.04470 0.04179 0.04100 0.04271 0.04779 0.04395 0.04385 0.04121
  150  0.05510 0.04759 0.05180 0.05716 0.05878 0.05879 0.05591 0.04800 0.04722
  250  0.04433 0.04731 0.05245 0.05443 0.05871 0.05633 0.05398 0.04746 0.04153
  350  0.03362 0.03669 0.03573 0.03796 0.04244 0.03951 0.03778 0.03734 0.03171
  450  0.02716 0.02934 0.02746 0.02993 0.02783 0.02518 0.02403 0.02474 0.02509
  550  0.02958 0.02839 0.02544 0.02674 0.02208 0.02092 0.02121 0.02264 0.02300
  650  0.02577 0.02230 0.02048 0.02223 0.02374 0.02305 0.02547 0.02475 0.02424
  750  0.02629 0.02571 0.02300 0.02416 0.02184 0.02407 0.02840 0.02615 0.02681
  850  0.02283 0.02111 0.02199 0.02358 0.02176 0.02301 0.02422 0.02578 0.02729
  950  0.02276 0.02083 0.02145 0.02230 0.02015 0.02025 0.02167 0.02413 0.02408
  1050 0.02141 0.01820 0.01940 0.02022 0.01879 0.02110 0.02163 0.02211 0.02160
  1150 0.02385 0.02040 0.01847 0.01659 0.01652 0.02012 0.02103 0.02088 0.02317
      Frequencies
Times      226     228     230
  -250 0.02835 0.02887 0.02782
  -150 0.03465 0.03836 0.03759
  -50  0.03657 0.03876 0.03753
  50   0.04144 0.04168 0.04156
  150  0.04668 0.04803 0.04801
  250  0.03932 0.04276 0.04234
  350  0.02923 0.02878 0.02969
  450  0.02510 0.02718 0.02641
  550  0.02315 0.02433 0.02703
  650  0.02527 0.02613 0.02404
  750  0.02343 0.02250 0.02310
  850  0.02693 0.02558 0.02626
  950  0.02716 0.02867 0.02610
  1050 0.02447 0.02765 0.02665
  1150 0.02250 0.02267 0.01986

, , tasks = 63, files = data/PRR+2_tyr_4:240:2/data_859.1_1

      Frequencies
Times       8     10     12     14     16     18     20     22     24     26
  -250 79.415 21.854 5.0024 2.3829 2.9737 4.9134 3.6556 2.7041 2.7392 2.6537
  -150 81.522 24.363 4.7103 2.1483 2.3540 2.8748 2.8039 2.4034 2.0660 1.9988
  -50  80.471 24.480 5.7034 2.1073 2.0273 2.2984 2.2811 1.9102 1.4510 1.3649
  50   82.197 23.568 5.6851 2.3295 2.2750 3.0317 2.3325 1.7949 1.3636 1.2747
  150  84.306 24.402 5.5327 2.7332 2.4624 2.8021 2.0648 1.6759 1.5822 1.4843
  250  82.148 24.099 4.6872 2.3434 2.2825 2.6652 2.4630 1.9849 1.8591 2.1694
  350  82.087 22.822 4.9797 2.6015 2.5433 3.0810 3.0683 2.7993 2.3192 2.6426
  450  87.477 27.090 5.9249 3.1244 3.1554 4.0777 4.0660 3.3556 2.9596 3.2981
  550  86.652 24.803 6.4683 3.6924 3.9226 4.5980 4.7122 3.6782 3.3877 3.5315
  650  87.311 27.101 4.9593 3.3952 3.8644 5.4637 5.4594 4.2197 3.5248 3.6700
  750  83.757 22.534 5.3073 3.0773 4.2282 6.7838 5.5206 4.4675 3.5191 3.2910
  850  82.251 23.952 5.5742 2.6991 3.9364 5.0895 4.8987 4.0228 3.4109 3.8363
  950  88.495 26.115 5.3939 3.0080 3.8613 4.6827 5.1211 4.5195 4.1206 4.1129
  1050 90.459 26.045 5.6664 2.8717 3.3894 5.9400 5.3301 4.4227 4.5619 4.7207
  1150 84.029 25.295 6.9349 3.4965 4.3924 6.9608 7.5925 7.0363 6.7288 6.1223
      Frequencies
Times      28     30     32     34     36     38      40      42      44
  -250 2.3494 1.9821 1.5171 1.5044 1.3353 1.2081 1.12122 0.98190 0.98486
  -150 1.7370 1.6994 1.5121 1.3907 1.2321 1.0879 0.98823 0.86260 0.94580
  -50  1.2456 1.1782 1.1454 1.1563 1.1477 1.1923 1.12477 0.87661 0.89837
  50   1.2300 1.2464 1.2773 1.0925 1.1305 1.1146 1.17217 1.19864 1.02125
  150  1.3717 1.5600 1.4514 1.6212 1.5526 1.4389 1.42615 1.28135 1.21675
  250  2.3489 2.6346 2.3544 1.9303 1.7716 1.7306 1.47489 1.49001 1.63463
  350  2.7505 2.8151 2.8194 2.0906 2.0424 1.7714 1.64865 1.64134 1.71816
  450  3.4246 3.2355 2.6170 2.3123 2.3294 1.8733 1.75470 1.68410 1.61823
  550  3.5765 3.0266 2.4768 2.2256 2.0512 1.7391 1.70552 1.53529 1.38716
  650  3.5745 2.9828 2.5548 2.3702 2.2259 1.9374 1.82025 1.66314 1.54223
  750  3.1916 2.8470 2.4998 2.4362 2.2887 2.0228 1.94356 1.80261 1.53264
  850  3.3904 3.1664 2.6495 2.5410 2.4078 2.2254 1.85842 1.83052 1.42680
  950  3.6195 3.0187 2.7491 2.6529 2.4790 2.0998 1.87525 1.58801 1.39117
  1050 5.0503 5.0178 3.9018 3.3852 2.8033 2.3240 1.83926 1.52802 1.35684
  1150 5.9285 4.6617 3.5326 3.1965 2.6115 2.1875 1.59660 1.47030 1.31474
      Frequencies
Times       46      48      50      52      54     56     58     60     62
  -250 0.94063 0.94272 0.94532 0.95312 1.23320 3.6792 4.0725 4.0621 4.0974
  -150 0.91022 0.89153 0.85243 0.83068 1.11369 3.2999 3.7217 3.8310 3.6388
  -50  0.86102 0.89825 0.87694 0.82828 1.02282 2.9182 3.3325 3.3401 3.3746
  50   0.83872 0.98067 0.94967 0.94441 1.20242 3.0452 3.4027 3.5192 3.3218
  150  1.25349 1.39024 1.34464 1.30489 1.44798 3.2661 3.6640 3.6389 3.5109
  250  1.53316 1.54682 1.61439 1.55712 1.61672 3.6787 4.0864 4.0593 3.8498
  350  1.68993 1.71182 1.67409 1.50946 1.56952 3.3561 3.9804 4.0783 3.9227
  450  1.56879 1.52498 1.32827 1.21476 1.25584 3.1586 3.6737 3.7884 3.5180
  550  1.25496 1.12401 0.95441 0.88708 1.04011 2.7643 3.0964 3.2800 3.3074
  650  1.30378 1.10930 0.96403 0.82237 0.98459 2.6623 3.0246 3.0810 2.9253
  750  1.28670 1.18920 0.94894 0.76493 0.90547 2.4348 2.8947 2.9317 2.9482
  850  1.34074 1.24109 1.04631 0.86196 0.99697 2.4648 2.7094 2.7602 2.6798
  950  1.23310 1.23777 1.06550 1.01009 1.12641 2.5396 2.6880 2.8042 2.6618
  1050 1.36467 1.24448 1.13932 1.12748 1.11763 2.3758 2.7204 2.7806 2.7469
  1150 1.15141 1.08355 0.99592 0.97637 1.08166 2.2630 2.6808 2.8808 2.7530
      Frequencies
Times      64      66      68      70      72      74      76      78      80
  -250 3.7028 1.05388 0.73107 0.71117 0.65291 0.60340 0.49656 0.47922 0.41782
  -150 3.3161 1.03257 0.75029 0.67765 0.62060 0.65242 0.59454 0.53301 0.53745
  -50  2.8822 0.98851 0.72835 0.68275 0.63702 0.61581 0.64133 0.59584 0.54106
  50   2.8671 0.83614 0.78639 0.78248 0.66794 0.62811 0.58671 0.53036 0.56333
  150  3.0266 1.03164 0.86859 0.83250 0.75185 0.67853 0.61795 0.55572 0.51153
  250  3.3816 1.16031 0.89996 0.89671 0.79002 0.71991 0.64107 0.54095 0.47375
  350  3.5307 1.24330 1.01952 1.04026 0.91745 0.74749 0.63662 0.53087 0.47366
  450  3.1719 1.13145 0.94479 0.88883 0.84020 0.70008 0.57702 0.49476 0.43372
  550  2.9786 0.95826 0.81390 0.74343 0.68023 0.55147 0.47834 0.43497 0.40663
  650  2.5927 0.89488 0.61715 0.54107 0.50535 0.45118 0.41911 0.35522 0.34142
  750  2.5113 0.70545 0.49630 0.50330 0.40758 0.36791 0.40460 0.36956 0.36846
  850  2.2181 0.64478 0.45097 0.40938 0.40000 0.35768 0.36321 0.36028 0.38293
  950  2.1917 0.61849 0.51052 0.42706 0.39069 0.38837 0.41596 0.42183 0.36225
  1050 2.2827 0.72129 0.55768 0.47534 0.42016 0.39452 0.46677 0.41887 0.43564
  1150 2.3236 0.78639 0.56048 0.46618 0.44364 0.42784 0.41185 0.42044 0.40446
      Frequencies
Times       82      84      86      88      90      92      94      96      98
  -250 0.35969 0.35282 0.32839 0.29677 0.29875 0.28074 0.25875 0.26376 0.24153
  -150 0.51244 0.44925 0.39165 0.34860 0.32906 0.31295 0.32769 0.31312 0.29326
  -50  0.49236 0.49452 0.43448 0.39536 0.37695 0.36455 0.33484 0.30345 0.30175
  50   0.56259 0.53559 0.51389 0.51130 0.44779 0.41574 0.38315 0.35815 0.36428
  150  0.47460 0.45052 0.46870 0.49727 0.47072 0.41405 0.36867 0.36160 0.36333
  250  0.46140 0.45905 0.43892 0.45483 0.44126 0.40972 0.34764 0.30501 0.34078
  350  0.39578 0.38138 0.36138 0.34233 0.34904 0.30827 0.28389 0.29271 0.29597
  450  0.40634 0.39393 0.33188 0.29522 0.31444 0.26881 0.25821 0.25770 0.23104
  550  0.38252 0.36828 0.36100 0.31298 0.26027 0.23159 0.21583 0.21022 0.21131
  650  0.36170 0.31978 0.28320 0.24224 0.24539 0.21391 0.20350 0.19489 0.18320
  750  0.34062 0.29811 0.26923 0.25894 0.23578 0.22710 0.21780 0.19166 0.18800
  850  0.36431 0.30620 0.23793 0.22947 0.20912 0.21107 0.19828 0.20001 0.21069
  950  0.33168 0.30437 0.25806 0.21877 0.21817 0.19532 0.19921 0.20753 0.22068
  1050 0.39528 0.30874 0.25834 0.23233 0.21085 0.21618 0.20478 0.20909 0.21672
  1150 0.35063 0.29201 0.26439 0.23975 0.22389 0.23096 0.20637 0.19874 0.20452
      Frequencies
Times      100     102     104     106     108     110     112     114     116
  -250 0.24218 0.22172 0.21369 0.21483 0.20502 0.19013 0.17473 0.15713 0.14805
  -150 0.28339 0.25263 0.23737 0.22829 0.21012 0.21117 0.19645 0.19090 0.17291
  -50  0.26046 0.25426 0.26181 0.26802 0.23827 0.23956 0.23189 0.21546 0.19948
  50   0.37099 0.34532 0.30900 0.28829 0.25840 0.28517 0.27741 0.26398 0.25695
  150  0.39039 0.35203 0.32790 0.32783 0.31666 0.28904 0.27975 0.27062 0.26044
  250  0.33960 0.34534 0.31349 0.29657 0.27947 0.26944 0.23784 0.23392 0.22182
  350  0.25972 0.27081 0.21803 0.21996 0.21596 0.19114 0.17240 0.16425 0.15156
  450  0.22671 0.23251 0.19187 0.18089 0.16660 0.17051 0.16105 0.14051 0.12564
  550  0.20330 0.19930 0.18974 0.16170 0.14756 0.13557 0.14020 0.12787 0.13053
  650  0.17938 0.19664 0.18090 0.16318 0.13633 0.12194 0.11709 0.12702 0.13002
  750  0.19179 0.20243 0.21079 0.19232 0.14198 0.12788 0.11921 0.11649 0.12785
  850  0.24161 0.23560 0.19940 0.21280 0.17464 0.13885 0.12122 0.11212 0.10873
  950  0.21360 0.22073 0.19289 0.19612 0.18095 0.16058 0.15168 0.13702 0.11970
  1050 0.20907 0.18806 0.18683 0.15905 0.16250 0.14935 0.14726 0.13240 0.12475
  1150 0.16764 0.15012 0.15871 0.15175 0.15663 0.14932 0.14580 0.14290 0.13659
      Frequencies
Times      118     120     122     124     126     128     130     132     134
  -250 0.13876 0.15554 0.13749 0.13242 0.12441 0.11634 0.11124 0.09852 0.09021
  -150 0.16602 0.17140 0.17027 0.16736 0.14044 0.13019 0.11513 0.11112 0.11505
  -50  0.18175 0.20510 0.21602 0.19534 0.18146 0.14945 0.13386 0.12228 0.13425
  50   0.25227 0.23011 0.22913 0.22552 0.20339 0.17295 0.15134 0.15405 0.16115
  150  0.26133 0.23737 0.23752 0.22770 0.19964 0.17494 0.17717 0.17041 0.16282
  250  0.22448 0.22131 0.20124 0.18331 0.16381 0.17387 0.17204 0.15978 0.14573
  350  0.14790 0.15170 0.15088 0.14554 0.14952 0.14520 0.15319 0.13732 0.13418
  450  0.11124 0.11613 0.12683 0.12624 0.13790 0.12822 0.12070 0.11454 0.11194
  550  0.11069 0.10686 0.11769 0.11779 0.12595 0.10949 0.09740 0.09136 0.10470
  650  0.12801 0.12809 0.11760 0.10390 0.11323 0.11912 0.10335 0.08943 0.08834
  750  0.12824 0.12861 0.11927 0.11303 0.10036 0.09198 0.08110 0.07839 0.08787
  850  0.11239 0.12450 0.12202 0.11184 0.10398 0.09863 0.07413 0.08377 0.08900
  950  0.11861 0.12828 0.13033 0.12473 0.11478 0.09039 0.06899 0.08167 0.08058
  1050 0.12239 0.11896 0.11684 0.11013 0.09552 0.07952 0.06086 0.06717 0.07028
  1150 0.11595 0.09473 0.08950 0.08652 0.07895 0.07368 0.06983 0.07023 0.07463
      Frequencies
Times      136     138     140     142     144     146     148     150     152
  -250 0.08714 0.08877 0.09895 0.10477 0.10787 0.10097 0.08850 0.07474 0.07486
  -150 0.12077 0.12492 0.13428 0.12933 0.12187 0.12297 0.12710 0.10374 0.09481
  -50  0.14228 0.14837 0.13522 0.12619 0.13646 0.13232 0.12321 0.12635 0.12517
  50   0.17265 0.16007 0.15939 0.14269 0.13635 0.13278 0.12667 0.12215 0.13171
  150  0.14944 0.13916 0.13427 0.13568 0.13434 0.13107 0.11306 0.10467 0.09728
  250  0.13971 0.12365 0.11723 0.11524 0.11751 0.11483 0.11000 0.09654 0.09067
  350  0.11785 0.11479 0.10306 0.09346 0.09291 0.08940 0.08201 0.08230 0.08647
  450  0.11264 0.11071 0.08960 0.07550 0.07132 0.06367 0.05736 0.06173 0.06464
  550  0.09631 0.09594 0.07633 0.06090 0.06221 0.05956 0.06052 0.05406 0.05170
  650  0.08235 0.08280 0.07757 0.07024 0.07028 0.06129 0.05863 0.06152 0.05217
  750  0.08254 0.08382 0.08619 0.08224 0.07230 0.05574 0.05453 0.05248 0.05596
  850  0.08707 0.08758 0.08836 0.07710 0.06969 0.06708 0.05142 0.04680 0.04955
  950  0.08712 0.08271 0.08080 0.07822 0.08217 0.07396 0.06204 0.06026 0.06502
  1050 0.08429 0.09623 0.08465 0.08079 0.08358 0.07652 0.07771 0.07354 0.07277
  1150 0.09040 0.09125 0.08529 0.07021 0.06771 0.07596 0.07934 0.08033 0.07617
      Frequencies
Times      154     156     158     160     162     164     166     168     170
  -250 0.07538 0.08541 0.08400 0.07457 0.07339 0.06312 0.06441 0.06170 0.06541
  -150 0.10877 0.10796 0.10683 0.10006 0.08778 0.07948 0.07330 0.08155 0.08322
  -50  0.12077 0.11445 0.11611 0.10486 0.09326 0.08478 0.07892 0.09076 0.08973
  50   0.11570 0.10655 0.10223 0.09032 0.09621 0.09103 0.09451 0.08807 0.08914
  150  0.08986 0.09491 0.08911 0.08046 0.08705 0.09065 0.08379 0.08414 0.07971
  250  0.08317 0.07942 0.07895 0.07923 0.08143 0.08228 0.07747 0.07126 0.06753
  350  0.08696 0.08115 0.07272 0.06372 0.07277 0.07073 0.06728 0.06253 0.06622
  450  0.07163 0.06790 0.06291 0.05614 0.06380 0.06471 0.06168 0.05609 0.05706
  550  0.05344 0.05491 0.05487 0.05593 0.05460 0.05375 0.05697 0.05784 0.05663
  650  0.05292 0.05252 0.04650 0.04626 0.05354 0.05708 0.05306 0.05645 0.05716
  750  0.05644 0.05626 0.05173 0.05521 0.05676 0.05914 0.05367 0.05070 0.04930
  850  0.05335 0.06447 0.06289 0.06505 0.06623 0.06029 0.05867 0.04885 0.05026
  950  0.06380 0.06243 0.06223 0.05803 0.05826 0.05543 0.06043 0.06329 0.05525
  1050 0.07076 0.06036 0.05048 0.04949 0.04560 0.04978 0.05623 0.05576 0.05490
  1150 0.06900 0.06255 0.05832 0.05152 0.04565 0.05259 0.04701 0.05330 0.05549
      Frequencies
Times      172     174     176     178     180     182     184     186     188
  -250 0.06230 0.06070 0.08353 0.11782 0.11802 0.11181 0.07201 0.04207 0.03623
  -150 0.07715 0.07115 0.09335 0.11778 0.11611 0.11175 0.08431 0.05130 0.04495
  -50  0.08821 0.08419 0.09186 0.11879 0.12191 0.11981 0.09331 0.06489 0.05100
  50   0.08314 0.08485 0.11124 0.13414 0.13638 0.13428 0.10145 0.07058 0.06657
  150  0.07628 0.08165 0.11539 0.14012 0.14070 0.13762 0.10121 0.07552 0.07455
  250  0.07344 0.07372 0.10251 0.13869 0.13376 0.13531 0.09165 0.06918 0.07148
  350  0.06614 0.06084 0.08859 0.12112 0.12599 0.12419 0.08462 0.05868 0.05593
  450  0.04944 0.04796 0.07882 0.12073 0.12363 0.12464 0.08326 0.04872 0.04692
  550  0.05132 0.04637 0.07297 0.10628 0.11062 0.11102 0.07844 0.05068 0.04907
  650  0.04900 0.04900 0.06860 0.10520 0.10446 0.11546 0.08170 0.04833 0.03973
  750  0.04452 0.04285 0.06638 0.11063 0.11937 0.12079 0.08370 0.04658 0.04234
  850  0.04861 0.04512 0.08794 0.12812 0.12793 0.12331 0.07233 0.04353 0.03689
  950  0.04834 0.05183 0.08638 0.12480 0.12043 0.11844 0.07195 0.03726 0.04298
  1050 0.05255 0.04487 0.07335 0.11331 0.10809 0.11030 0.06971 0.04235 0.04580
  1150 0.04569 0.04531 0.06947 0.10718 0.11166 0.10981 0.06750 0.04383 0.04462
      Frequencies
Times      190     192     194     196     198     200     202     204     206
  -250 0.03941 0.04160 0.04256 0.04617 0.04377 0.03768 0.03752 0.03284 0.02830
  -150 0.04430 0.05297 0.04874 0.04518 0.04770 0.04470 0.04578 0.03597 0.03277
  -50  0.04531 0.04877 0.04887 0.05798 0.05097 0.04796 0.04468 0.03925 0.03612
  50   0.06933 0.06725 0.06636 0.06683 0.05906 0.05281 0.05213 0.04513 0.04681
  150  0.08083 0.07200 0.07760 0.07296 0.06284 0.05340 0.06169 0.05951 0.05554
  250  0.07554 0.07376 0.07185 0.06641 0.05916 0.05294 0.04885 0.05192 0.05220
  350  0.05312 0.05392 0.05737 0.05402 0.05004 0.03940 0.03410 0.03963 0.04370
  450  0.04627 0.04389 0.04549 0.04226 0.03624 0.03376 0.03542 0.03605 0.04034
  550  0.04200 0.03858 0.03897 0.03679 0.03661 0.03262 0.03343 0.03531 0.03606
  650  0.03570 0.03213 0.02965 0.02865 0.03130 0.03084 0.02816 0.03348 0.03373
  750  0.03317 0.03031 0.03028 0.02857 0.03134 0.03050 0.03071 0.02930 0.03213
  850  0.03956 0.03419 0.03139 0.03152 0.02977 0.02823 0.02976 0.03124 0.03321
  950  0.04554 0.04210 0.03900 0.03603 0.03341 0.03277 0.03354 0.03317 0.03382
  1050 0.04923 0.04790 0.03854 0.03582 0.03526 0.03234 0.03296 0.03437 0.03095
  1150 0.04486 0.04356 0.03844 0.04070 0.03954 0.03266 0.02973 0.02886 0.03095
      Frequencies
Times      208     210     212     214     216     218     220     222     224
  -250 0.02933 0.02896 0.02791 0.03114 0.03070 0.03269 0.03178 0.03238 0.02871
  -150 0.03563 0.04205 0.04449 0.04064 0.03611 0.03246 0.02957 0.02808 0.02966
  -50  0.04140 0.04916 0.05324 0.05123 0.04728 0.04119 0.03758 0.02975 0.02908
  50   0.04718 0.04876 0.04669 0.04903 0.04941 0.04955 0.04460 0.04200 0.04199
  150  0.04781 0.04260 0.04884 0.04657 0.04584 0.04720 0.04801 0.04721 0.04679
  250  0.04676 0.04814 0.04245 0.04036 0.04178 0.04168 0.03971 0.03724 0.03685
  350  0.04197 0.04653 0.04641 0.03902 0.03867 0.03214 0.02963 0.03114 0.02850
  450  0.04295 0.04169 0.03718 0.03888 0.03564 0.02878 0.02667 0.02568 0.02575
  550  0.03578 0.03584 0.03637 0.03685 0.03535 0.03101 0.02888 0.02779 0.02726
  650  0.03239 0.03335 0.03412 0.03554 0.03334 0.03256 0.03089 0.03440 0.03317
  750  0.03101 0.03132 0.03056 0.03043 0.02822 0.02834 0.03270 0.03113 0.03076
  850  0.02949 0.02799 0.02863 0.03089 0.02942 0.03053 0.02643 0.02416 0.01992
  950  0.03028 0.03338 0.03255 0.02776 0.03079 0.03196 0.02791 0.02937 0.03002
  1050 0.03109 0.03321 0.03284 0.03150 0.03288 0.03030 0.02933 0.03015 0.03134
  1150 0.02971 0.03157 0.02926 0.03174 0.03468 0.03391 0.02939 0.02739 0.02449
      Frequencies
Times      226     228     230
  -250 0.02776 0.02834 0.02544
  -150 0.02937 0.03034 0.02967
  -50  0.03183 0.03278 0.03298
  50   0.04029 0.04061 0.04096
  150  0.04204 0.04094 0.03811
  250  0.03778 0.03660 0.03650
  350  0.02844 0.02767 0.02984
  450  0.02485 0.01927 0.02247
  550  0.02511 0.02294 0.02133
  650  0.03083 0.02977 0.02946
  750  0.02925 0.02821 0.02804
  850  0.02263 0.02387 0.02635
  950  0.02748 0.02531 0.02465
  1050 0.03009 0.02289 0.02073
  1150 0.02387 0.02273 0.02059

, , tasks = 64, files = data/PRR+2_tyr_4:240:2/data_859.1_1

      Frequencies
Times       8     10     12     14     16      18      20      22      24
  -250 52.222 16.225 4.1747 2.1713 3.0311  3.9585  3.5682  3.0232  2.6626
  -150 55.397 15.724 3.2395 1.8715 2.4341  3.6413  3.3140  2.3517  2.0377
  -50  50.230 16.394 4.4654 2.3677 2.4040  3.2658  2.7290  2.0206  1.6809
  50   52.305 14.556 3.5236 2.0419 1.9702  2.4432  2.2370  1.5838  1.3769
  150  51.515 16.086 3.5684 2.3431 2.2817  2.9112  2.3400  1.7034  1.3095
  250  48.013 13.697 3.6808 2.2456 2.3449  3.2537  2.4010  1.6818  1.4037
  350  51.717 15.043 2.9823 2.1123 2.2910  2.5759  2.4667  2.0154  1.7812
  450  48.456 15.226 3.8812 2.3355 2.5421  2.9375  2.8788  2.5760  2.5554
  550  50.969 15.495 4.3069 2.5021 2.7831  4.1508  4.6541  4.4953  4.5690
  650  50.249 15.816 4.6045 3.1850 4.1231  6.2590  6.9877  6.9564  6.6954
  750  47.849 15.173 4.5089 3.8543 6.1669  9.4258  9.4950  8.4826  8.4779
  850  52.368 16.337 5.3312 5.4626 9.0041 10.8679 11.1139 10.7856 10.1530
  950  51.726 16.435 5.8476 4.7961 7.7264 11.1839 11.8102 10.8167 10.8265
  1050 49.634 15.201 4.9247 4.3554 7.2658 12.2371 12.7426 12.8811 11.3116
  1150 47.440 15.993 4.5491 3.8631 5.5483  9.5937 11.1711 11.1781 10.2634
      Frequencies
Times      26     28     30     32     34     36     38     40      42      44
  -250 2.4698 2.5142 2.1502 1.7864 1.5340 1.2089 1.0987 1.0668 1.09008 1.12178
  -150 1.9462 2.0074 1.8863 1.6633 1.4733 1.2330 1.1143 1.2319 1.10431 0.99023
  -50  1.4156 1.4468 1.3710 1.2652 1.2022 1.1870 1.0680 1.0886 1.00729 0.97980
  50   1.3064 1.3427 1.3673 1.2312 1.1246 1.0650 1.0287 1.0162 0.95101 0.95845
  150  1.3983 1.4540 1.4313 1.3357 1.1820 1.0605 1.0424 1.2151 1.15065 1.19639
  250  1.5579 2.0553 2.3142 1.9412 1.7103 1.7309 1.6991 1.8015 1.72414 1.57267
  350  2.1975 2.7298 2.7892 2.6363 2.2938 2.2062 1.9661 1.8085 1.73346 1.63113
  450  3.1432 3.8482 3.8345 3.3245 2.5262 2.5748 2.3897 2.0213 2.00141 1.88142
  550  5.2583 5.5871 5.2051 4.0865 2.7645 2.5186 2.2653 1.9737 1.97092 1.75982
  650  6.6896 5.7358 4.9397 3.8648 3.0073 2.7707 2.5409 2.0404 1.81695 1.83488
  750  8.0786 7.2555 5.4775 3.6341 2.7731 2.4904 2.4469 2.4987 2.03638 2.09842
  850  9.1584 7.3207 4.9392 3.9093 2.9130 2.6507 2.4758 2.3942 2.02794 1.83565
  950  9.0110 7.3301 5.2895 3.9039 2.9872 2.6336 2.5414 2.6721 2.21322 1.78721
  1050 9.8835 7.4573 6.0441 3.6702 2.6873 2.3262 2.2045 1.9667 1.88441 1.65413
  1150 9.5341 7.7239 5.6525 3.0868 2.3908 2.2340 1.8293 1.8153 1.63894 1.58030
      Frequencies
Times       46      48      50      52      54     56     58     60     62
  -250 1.16695 1.03534 0.97789 0.85261 0.97315 3.2404 3.6079 3.6176 3.5043
  -150 0.97540 0.91903 0.85306 0.85404 1.10133 2.9982 3.3482 3.4412 3.2317
  -50  1.04937 0.95823 0.97103 0.99724 1.12874 3.0320 3.2127 3.2923 3.2323
  50   0.98373 0.91995 1.02024 1.07066 1.28841 3.0561 3.2892 3.3066 3.1469
  150  1.24004 1.22400 1.28666 1.38292 1.84938 3.2580 3.5102 3.4454 3.1835
  250  1.51800 1.53170 1.64113 1.50185 1.82384 3.3177 3.4443 3.2395 3.0732
  350  1.65510 1.70303 1.72708 1.76570 1.87276 3.3399 3.3538 3.3147 3.0956
  450  1.80313 1.83422 1.91851 1.64821 1.69848 3.0029 3.0922 2.8157 2.7329
  550  1.67963 1.58446 1.58002 1.58842 1.65208 2.7584 2.9748 2.9707 2.7075
  650  1.66943 1.52655 1.54415 1.57927 1.45327 2.6831 2.7844 2.6115 2.5159
  750  1.80308 1.42396 1.38232 1.20782 1.16131 2.5107 2.7442 2.6594 2.4712
  850  1.63975 1.44814 1.31333 1.18511 1.17521 2.5273 2.6845 2.6262 2.5583
  950  1.57466 1.29466 1.13344 0.95030 1.10185 2.7050 2.9512 2.9066 2.8026
  1050 1.43914 1.17452 1.11974 1.02983 1.24220 2.7873 3.0326 2.9908 2.8496
  1150 1.38222 1.09603 0.99422 0.88590 1.11874 2.4211 2.7515 2.7785 2.6648
      Frequencies
Times      64      66      68      70      72      74      76      78      80
  -250 3.1227 0.85553 0.68362 0.61321 0.58471 0.57385 0.48202 0.46079 0.48738
  -150 2.9211 1.00119 0.73481 0.74422 0.78635 0.75943 0.65252 0.59928 0.55678
  -50  2.8586 0.96569 0.79409 0.74332 0.82307 0.77238 0.74806 0.65587 0.57241
  50   2.8445 1.06511 0.94572 0.86433 0.80153 0.71386 0.73021 0.66185 0.58794
  150  2.9456 1.24872 0.96162 0.87488 0.83270 0.67054 0.60459 0.55810 0.50934
  250  2.8470 1.12978 0.97030 0.85983 0.73805 0.61582 0.51427 0.53193 0.52975
  350  2.8483 1.05763 0.86719 0.72447 0.64347 0.55521 0.46360 0.45812 0.46531
  450  2.4517 0.86860 0.67146 0.64559 0.56391 0.51656 0.42869 0.40856 0.38489
  550  2.4965 0.81144 0.62540 0.58543 0.53403 0.49191 0.40077 0.37425 0.35082
  650  2.2550 0.65741 0.49889 0.48247 0.45885 0.44810 0.40116 0.34724 0.32110
  750  2.1852 0.59243 0.46122 0.41246 0.39663 0.37056 0.37983 0.34674 0.31078
  850  2.2904 0.66875 0.43537 0.39520 0.36878 0.33661 0.31033 0.30577 0.29888
  950  2.5564 0.70663 0.52784 0.44970 0.39581 0.39448 0.37589 0.33980 0.32455
  1050 2.5028 0.70764 0.53235 0.48070 0.43577 0.41887 0.39679 0.34476 0.32031
  1150 2.3286 0.64740 0.56968 0.51245 0.44447 0.43932 0.39679 0.35304 0.29881
      Frequencies
Times       82      84      86      88      90      92      94      96      98
  -250 0.44574 0.44567 0.41325 0.41338 0.37869 0.34057 0.32405 0.27624 0.24541
  -150 0.52600 0.46576 0.44953 0.42073 0.39357 0.38130 0.34546 0.33465 0.31258
  -50  0.53766 0.43757 0.41845 0.42850 0.36699 0.37018 0.39131 0.37774 0.37072
  50   0.54620 0.45532 0.40985 0.41495 0.38337 0.36346 0.38085 0.38867 0.37668
  150  0.47063 0.44482 0.40726 0.38967 0.40610 0.36004 0.33358 0.37799 0.32780
  250  0.47708 0.43306 0.40505 0.38409 0.36925 0.34557 0.32755 0.33617 0.27899
  350  0.45833 0.39345 0.37265 0.38079 0.33777 0.31366 0.29737 0.25519 0.23656
  450  0.42551 0.37108 0.32522 0.31317 0.32510 0.29914 0.29040 0.25196 0.21212
  550  0.29802 0.26175 0.24200 0.25039 0.27714 0.25880 0.23789 0.23157 0.20548
  650  0.26066 0.23260 0.21866 0.20921 0.20244 0.20815 0.19687 0.18499 0.15945
  750  0.24606 0.20479 0.19461 0.19303 0.19059 0.19439 0.18364 0.17759 0.14793
  850  0.27075 0.22955 0.20533 0.19535 0.19316 0.20507 0.20647 0.19319 0.14622
  950  0.27916 0.25809 0.22470 0.23711 0.21008 0.22811 0.21106 0.20936 0.18936
  1050 0.28347 0.24052 0.22084 0.20331 0.21776 0.24028 0.23256 0.21320 0.22439
  1150 0.27378 0.23529 0.23748 0.25598 0.24240 0.25121 0.26876 0.24874 0.21079
      Frequencies
Times      100     102     104     106     108     110     112     114     116
  -250 0.22341 0.22086 0.19891 0.19487 0.18105 0.15959 0.14701 0.15356 0.14078
  -150 0.27536 0.27770 0.24276 0.20385 0.20265 0.20762 0.18784 0.18577 0.17332
  -50  0.35146 0.28263 0.26307 0.23959 0.23962 0.21869 0.18801 0.19502 0.17256
  50   0.34674 0.31168 0.27407 0.24518 0.22940 0.20842 0.19000 0.18715 0.16407
  150  0.31259 0.27727 0.24995 0.24038 0.22959 0.22405 0.20633 0.20617 0.18163
  250  0.26222 0.21832 0.19237 0.19972 0.19245 0.19199 0.17910 0.18608 0.17279
  350  0.19980 0.17627 0.17097 0.16092 0.15866 0.16418 0.14761 0.12686 0.12437
  450  0.17279 0.15628 0.14623 0.15559 0.15241 0.13667 0.13213 0.11799 0.11178
  550  0.17322 0.15138 0.14225 0.12631 0.11499 0.10962 0.11347 0.10756 0.09826
  650  0.14415 0.13255 0.12512 0.12835 0.12482 0.11365 0.09517 0.09911 0.08979
  750  0.12763 0.11433 0.12098 0.13218 0.13200 0.12590 0.10910 0.10522 0.08616
  850  0.14031 0.12328 0.11843 0.13287 0.14118 0.13471 0.12552 0.10534 0.08921
  950  0.16717 0.14403 0.13871 0.14367 0.15011 0.14475 0.13295 0.11153 0.10427
  1050 0.18233 0.16756 0.17711 0.16424 0.13819 0.13659 0.14609 0.13768 0.13392
  1150 0.19070 0.16669 0.18158 0.16017 0.15598 0.15233 0.15113 0.14560 0.14048
      Frequencies
Times      118     120     122     124     126     128     130     132     134
  -250 0.12826 0.13732 0.13549 0.13548 0.13111 0.12749 0.12999 0.11828 0.12440
  -150 0.17680 0.16890 0.15447 0.15952 0.16380 0.15639 0.15403 0.15301 0.13518
  -50  0.18054 0.18930 0.19111 0.19903 0.20518 0.17577 0.15962 0.16066 0.13642
  50   0.17720 0.19245 0.19832 0.19481 0.20588 0.18097 0.16199 0.14753 0.13886
  150  0.19798 0.19678 0.20043 0.18662 0.18503 0.16622 0.14577 0.13949 0.12924
  250  0.16486 0.15147 0.15038 0.14623 0.14009 0.13854 0.14004 0.12995 0.11590
  350  0.11550 0.11391 0.11580 0.11966 0.11103 0.11085 0.09663 0.08646 0.09059
  450  0.09847 0.07723 0.08208 0.08603 0.07892 0.08012 0.07572 0.08034 0.07707
  550  0.08769 0.09020 0.08604 0.08196 0.07455 0.06896 0.06648 0.06716 0.06882
  650  0.08981 0.09487 0.09105 0.09213 0.07874 0.06702 0.05738 0.05932 0.06349
  750  0.08576 0.09874 0.08979 0.09584 0.08608 0.07156 0.06513 0.06362 0.06028
  850  0.08871 0.10054 0.08722 0.08256 0.08981 0.08596 0.08043 0.07882 0.07013
  950  0.10023 0.08823 0.08689 0.07859 0.07998 0.08562 0.08831 0.07983 0.07480
  1050 0.11790 0.10237 0.08858 0.09297 0.09570 0.08957 0.09204 0.07604 0.07704
  1150 0.12612 0.10912 0.09732 0.09770 0.09422 0.08850 0.08204 0.08220 0.07592
      Frequencies
Times      136     138     140     142     144     146     148     150     152
  -250 0.11898 0.10157 0.08662 0.08441 0.08387 0.09450 0.08924 0.09356 0.09065
  -150 0.12577 0.11344 0.10969 0.10650 0.09979 0.10142 0.09986 0.09490 0.10177
  -50  0.13243 0.12880 0.12157 0.12627 0.11249 0.09953 0.09855 0.10453 0.10242
  50   0.13894 0.14522 0.13926 0.12899 0.11513 0.10391 0.09567 0.10030 0.09871
  150  0.14112 0.14171 0.14357 0.13512 0.11648 0.09677 0.09141 0.09167 0.10382
  250  0.10581 0.10783 0.11788 0.11027 0.10133 0.09355 0.07993 0.08189 0.07948
  350  0.08852 0.08493 0.07515 0.06712 0.06603 0.05994 0.05903 0.06270 0.06131
  450  0.07204 0.06322 0.06015 0.05400 0.05198 0.05443 0.05527 0.05397 0.04842
  550  0.05979 0.06265 0.06684 0.05678 0.05295 0.05053 0.04943 0.05135 0.04590
  650  0.06184 0.06253 0.06421 0.06283 0.05863 0.05466 0.05296 0.05160 0.04833
  750  0.06073 0.06166 0.05995 0.06013 0.05466 0.04870 0.04621 0.04617 0.04144
  850  0.06231 0.05404 0.05775 0.05929 0.05517 0.05088 0.05449 0.04984 0.04629
  950  0.05750 0.05880 0.05785 0.05705 0.05363 0.05486 0.05292 0.05153 0.04674
  1050 0.06533 0.06080 0.06114 0.05793 0.05275 0.05234 0.04855 0.05069 0.05262
  1150 0.07432 0.06537 0.05866 0.05910 0.04875 0.05192 0.04923 0.05611 0.06881
      Frequencies
Times      154     156     158     160     162     164     166     168     170
  -250 0.08495 0.06949 0.06268 0.05806 0.06003 0.06144 0.05115 0.04753 0.05045
  -150 0.08997 0.08299 0.08079 0.08521 0.08532 0.08245 0.07948 0.06624 0.05898
  -50  0.10225 0.10535 0.10160 0.10843 0.10396 0.10182 0.09107 0.07923 0.06945
  50   0.11351 0.11782 0.11561 0.10363 0.09201 0.08408 0.08285 0.07630 0.07358
  150  0.11150 0.11386 0.10245 0.08519 0.07189 0.06758 0.07009 0.07556 0.07324
  250  0.07326 0.07616 0.07241 0.05992 0.05399 0.05616 0.05854 0.06040 0.05777
  350  0.06701 0.05982 0.04797 0.04992 0.04805 0.04931 0.04571 0.04117 0.03778
  450  0.04428 0.04295 0.04012 0.04556 0.04432 0.03971 0.03320 0.02991 0.03205
  550  0.03603 0.03862 0.04563 0.04828 0.04660 0.04218 0.03431 0.03497 0.03507
  650  0.04461 0.03920 0.04010 0.04520 0.04900 0.04594 0.04172 0.04096 0.03827
  750  0.03981 0.03579 0.03741 0.04441 0.03668 0.04003 0.04389 0.03682 0.04067
  850  0.03577 0.03271 0.03498 0.03802 0.04310 0.04351 0.03980 0.04205 0.04157
  950  0.03868 0.03740 0.04143 0.04095 0.04289 0.04286 0.04036 0.04462 0.03816
  1050 0.04664 0.04398 0.04126 0.04175 0.04013 0.04058 0.04230 0.03919 0.03660
  1150 0.06430 0.06219 0.05515 0.04381 0.04471 0.04248 0.04594 0.03874 0.03969
      Frequencies
Times      172     174     176     178     180     182     184     186     188
  -250 0.05143 0.05639 0.08613 0.11255 0.10777 0.10760 0.07722 0.04220 0.04109
  -150 0.06478 0.06459 0.09350 0.12731 0.12744 0.12630 0.08839 0.05459 0.05333
  -50  0.06149 0.06399 0.09671 0.12786 0.12479 0.12049 0.08927 0.05492 0.05310
  50   0.07014 0.06776 0.09569 0.13231 0.12323 0.13280 0.08799 0.05558 0.05432
  150  0.06669 0.06697 0.08652 0.12920 0.12877 0.11727 0.07933 0.04547 0.04821
  250  0.05660 0.05100 0.08206 0.12666 0.12610 0.12109 0.07526 0.03985 0.04319
  350  0.03723 0.03683 0.06557 0.11050 0.10763 0.10805 0.07035 0.04190 0.03853
  450  0.03162 0.03496 0.06413 0.10022 0.10238 0.09856 0.05775 0.03259 0.03044
  550  0.03436 0.03921 0.06124 0.09593 0.09105 0.08689 0.05083 0.02814 0.02469
  650  0.03677 0.03999 0.06192 0.10065 0.09777 0.09396 0.05498 0.02831 0.02423
  750  0.03987 0.04057 0.06849 0.09884 0.10045 0.10063 0.05977 0.02411 0.01963
  850  0.03732 0.03672 0.06636 0.09660 0.09478 0.09541 0.05185 0.02606 0.02517
  950  0.03507 0.02882 0.05512 0.09524 0.09954 0.09886 0.05921 0.02782 0.02468
  1050 0.03297 0.02885 0.05240 0.09772 0.09918 0.10032 0.06066 0.03101 0.02887
  1150 0.03534 0.02816 0.05942 0.10087 0.10009 0.10519 0.05693 0.03110 0.02761
      Frequencies
Times      190     192     194     196     198     200     202     204     206
  -250 0.03796 0.03899 0.04106 0.03687 0.03248 0.03312 0.03495 0.03677 0.03717
  -150 0.04881 0.04526 0.04318 0.04271 0.03775 0.04139 0.04257 0.04029 0.04335
  -50  0.05572 0.05498 0.05035 0.05132 0.05099 0.04776 0.04606 0.04120 0.04135
  50   0.05634 0.05693 0.05423 0.05428 0.05118 0.04419 0.04142 0.03693 0.03876
  150  0.04835 0.05391 0.05444 0.04871 0.04333 0.03936 0.03805 0.03160 0.03373
  250  0.03879 0.03498 0.03442 0.03594 0.03546 0.03499 0.03441 0.02883 0.02789
  350  0.03667 0.03700 0.03674 0.02993 0.02534 0.02229 0.02399 0.02476 0.02382
  450  0.03192 0.02803 0.02980 0.02884 0.02681 0.02365 0.02180 0.02130 0.02235
  550  0.02463 0.02856 0.02644 0.02769 0.02254 0.02230 0.02305 0.02379 0.02235
  650  0.02275 0.02446 0.02448 0.02652 0.02463 0.02602 0.02518 0.02198 0.02023
  750  0.02000 0.01969 0.02073 0.02132 0.02476 0.02377 0.02340 0.02123 0.01920
  850  0.02281 0.02530 0.02407 0.02104 0.01843 0.01983 0.02157 0.02235 0.02244
  950  0.02453 0.02469 0.02436 0.02402 0.02080 0.02075 0.01882 0.01929 0.02162
  1050 0.02095 0.02290 0.02184 0.02144 0.02185 0.02212 0.01920 0.02138 0.02169
  1150 0.02479 0.02445 0.02388 0.02523 0.02710 0.02513 0.02366 0.02095 0.02082
      Frequencies
Times      208     210     212     214     216     218     220     222     224
  -250 0.03844 0.03673 0.03347 0.03114 0.02935 0.03045 0.02883 0.02830 0.03088
  -150 0.04489 0.04088 0.03651 0.03271 0.03163 0.02893 0.03013 0.03359 0.03383
  -50  0.04471 0.04031 0.03696 0.03668 0.03215 0.03123 0.03031 0.03073 0.03521
  50   0.03893 0.04001 0.03982 0.04017 0.03491 0.03501 0.03315 0.03184 0.03509
  150  0.03743 0.03641 0.03891 0.04147 0.03436 0.03231 0.02767 0.02751 0.02933
  250  0.02873 0.02738 0.03047 0.03061 0.02869 0.02535 0.02269 0.01993 0.02361
  350  0.02293 0.02066 0.02154 0.01835 0.01994 0.01928 0.01944 0.02072 0.02140
  450  0.02078 0.01783 0.01611 0.01607 0.01727 0.01854 0.01945 0.02018 0.02076
  550  0.01888 0.01876 0.01933 0.01842 0.01865 0.01754 0.01583 0.01752 0.01914
  650  0.01857 0.01990 0.01862 0.01768 0.01826 0.01875 0.02069 0.02055 0.01925
  750  0.01728 0.01592 0.01568 0.01563 0.01642 0.01895 0.01969 0.02031 0.02014
  850  0.02099 0.01903 0.01700 0.01551 0.01794 0.01858 0.01937 0.01865 0.01831
  950  0.02274 0.02338 0.02093 0.02025 0.02174 0.02392 0.02456 0.02342 0.02021
  1050 0.02320 0.02545 0.02239 0.01901 0.02006 0.01990 0.02133 0.01984 0.01806
  1150 0.02032 0.02172 0.02196 0.01858 0.01939 0.01800 0.02011 0.01802 0.01762
      Frequencies
Times      226     228     230
  -250 0.02947 0.02979 0.02933
  -150 0.03347 0.03238 0.03328
  -50  0.03687 0.03898 0.04041
  50   0.03637 0.03805 0.04212
  150  0.02824 0.03009 0.03364
  250  0.02128 0.02457 0.02524
  350  0.02111 0.02156 0.02118
  450  0.02187 0.02013 0.01658
  550  0.01885 0.01791 0.01796
  650  0.01981 0.01836 0.01965
  750  0.01866 0.01553 0.01698
  850  0.01658 0.01468 0.01473
  950  0.01642 0.01473 0.01580
  1050 0.01570 0.01767 0.01762
  1150 0.01620 0.01978 0.01815

, , tasks = 65, files = data/PRR+2_tyr_4:240:2/data_859.1_1

      Frequencies
Times       8     10     12     14     16      18      20     22     24     26
  -250 38.978 12.127 3.1635 1.9827 2.6363  3.5747  3.3526 2.4583 2.3398 2.0060
  -150 40.463 11.553 3.1587 1.6314 2.1540  3.0228  2.8043 2.3183 2.0419 1.7405
  -50  41.752 14.863 4.3856 2.2434 2.5243  3.7782  2.7758 1.4854 1.2878 1.3038
  50   43.882 12.971 4.7159 2.6356 2.7635  2.9895  2.3827 1.6979 1.0697 1.2256
  150  42.144 14.514 4.4046 2.7429 3.0265  3.2349  2.3521 1.5204 1.1714 1.3725
  250  41.248 12.378 3.6044 2.5306 3.0232  3.7289  2.7303 1.6426 1.6660 1.9454
  350  40.719 12.923 3.3812 2.1699 2.4931  3.2870  3.0247 2.4334 2.4140 2.4697
  450  43.975 12.580 3.8790 2.1035 2.6225  4.3112  4.2293 3.4655 3.0274 3.1221
  550  41.179 14.742 4.3864 2.5111 2.8626  4.2845  5.0544 5.1282 4.2747 4.1121
  650  39.079 12.388 4.7749 3.7093 4.7565  6.2729  6.4864 6.2269 6.0245 5.4002
  750  37.437 12.260 4.3045 3.9616 5.0538  7.2877  8.0290 7.2102 7.0099 6.4948
  850  40.815 12.023 4.5285 4.3657 5.2598  7.6372  8.5679 8.5488 7.9486 7.5326
  950  41.050 13.071 4.5281 3.6550 4.9411  8.0608  8.6902 7.9497 7.6660 6.7768
  1050 35.383 12.466 5.8711 4.5708 7.3724  9.0136  9.8071 9.4314 8.9523 7.9208
  1150 39.089 12.182 3.9624 4.2534 8.0198 10.0739 10.2751 9.5688 8.7822 8.0864
      Frequencies
Times      28     30     32     34     36     38     40     42     44     46
  -250 1.7893 1.5681 1.1282 1.0311 1.1606 1.2392 1.3797 1.3105 1.1599 1.0256
  -150 1.4741 1.2675 1.0346 1.0499 1.0864 1.2576 1.3285 1.3379 1.2760 1.1727
  -50  1.2660 1.2317 1.1052 1.1305 1.1616 1.2409 1.3125 1.2839 1.2153 1.1552
  50   1.2499 1.2558 1.2086 1.0752 1.0509 1.1806 1.2116 1.1709 1.2204 1.2653
  150  1.4087 1.5103 1.4934 1.3607 1.4841 1.6423 1.5991 1.5405 1.5493 1.6047
  250  2.0455 1.9650 1.8339 1.9859 2.2099 2.6274 2.6573 2.3384 2.3245 2.2084
  350  2.6015 2.6454 2.8225 2.8113 2.8327 3.3120 3.3530 3.0503 2.8290 2.6107
  450  3.2070 3.2223 3.1745 2.8289 2.7672 3.4401 3.5788 3.1089 2.5163 2.0558
  550  3.8783 3.4680 3.1059 2.7849 2.6932 2.7840 2.5873 2.2054 2.0138 1.8667
  650  4.7219 4.7418 4.0979 3.3674 3.1774 3.0495 2.3161 1.9038 1.9518 1.7672
  750  5.7170 4.9386 3.9141 3.4379 3.0135 2.9040 2.1652 1.7093 1.7389 1.6400
  850  6.2653 5.0942 4.0126 3.2294 2.8960 2.5199 2.3078 1.7537 1.8098 1.7105
  950  6.3686 5.2709 3.7795 2.8337 2.6240 2.5780 2.3356 2.0061 1.7824 1.6723
  1050 6.4746 4.9123 3.0102 2.5600 2.3712 2.4655 2.3881 2.1082 1.6564 1.5258
  1150 6.5802 5.9064 4.3148 3.5627 3.0356 2.6914 2.5905 2.1430 1.7574 1.6055
      Frequencies
Times       48      50      52     54     56     58     60     62     64
  -250 0.96208 0.86618 0.80131 1.0020 3.7607 3.9693 3.9839 3.8203 3.3832
  -150 1.01390 0.98939 1.01468 1.1843 3.4486 3.7444 3.6562 3.3973 3.1059
  -50  1.12359 1.13754 1.12312 1.1728 3.1998 3.5260 3.4724 3.3279 2.9390
  50   1.25167 1.21355 1.09465 1.2207 3.1240 3.3365 3.4607 3.2879 2.8515
  150  1.58055 1.54142 1.34743 1.5077 3.1545 3.4051 3.4134 3.2541 2.8543
  250  1.84238 1.83176 1.72868 1.6572 3.3120 3.5415 3.4747 3.2961 2.9040
  350  2.26576 2.14704 1.86961 1.8261 3.3148 3.6907 3.5100 3.3083 2.9095
  450  1.90319 1.90101 1.76277 1.6494 3.1670 3.5164 3.3388 3.0989 2.6592
  550  1.91015 1.63239 1.41426 1.3313 2.7833 3.0086 3.0226 2.8495 2.5470
  650  1.72160 1.47790 1.14648 1.2963 2.3126 2.5976 2.7140 2.6293 2.3539
  750  1.50180 1.40674 1.20138 1.1911 2.5250 2.6905 2.5847 2.3992 2.1932
  850  1.53839 1.37549 1.24055 1.1613 2.5754 2.6526 2.6084 2.4996 2.1878
  950  1.46300 1.36480 1.18217 1.3293 2.8312 2.8092 2.7820 2.5501 2.2029
  1050 1.33786 1.24391 1.07378 1.1952 2.6929 2.8449 2.7995 2.6330 2.3360
  1150 1.32511 1.18460 1.13624 1.2419 2.7751 2.8864 2.8572 2.6283 2.2901
      Frequencies
Times       66      68      70      72      74      76      78      80      82
  -250 0.82951 0.65196 0.63991 0.64981 0.56995 0.55769 0.54527 0.53614 0.51617
  -150 0.98125 0.78285 0.74680 0.70946 0.65739 0.60267 0.63587 0.58134 0.55799
  -50  1.00870 0.74907 0.73613 0.72006 0.63490 0.59648 0.60356 0.57621 0.55050
  50   1.06855 0.87290 0.80300 0.71514 0.64897 0.60023 0.57986 0.50278 0.53199
  150  1.28577 0.99327 0.88284 0.83450 0.68286 0.62730 0.57427 0.52434 0.50676
  250  1.32993 0.93006 0.87725 0.83830 0.78405 0.73460 0.62000 0.53966 0.55475
  350  1.25936 0.88676 0.83447 0.75380 0.72761 0.72227 0.66495 0.57266 0.52274
  450  0.98689 0.72326 0.71424 0.69441 0.66242 0.63426 0.62556 0.56303 0.51915
  550  0.89836 0.68407 0.61349 0.54051 0.53075 0.52229 0.50108 0.46561 0.40967
  650  0.86043 0.66012 0.56131 0.49833 0.44113 0.42876 0.39094 0.36946 0.36794
  750  0.79921 0.62572 0.57518 0.47829 0.38132 0.36029 0.30642 0.32130 0.30198
  850  0.72209 0.56821 0.53403 0.51423 0.38764 0.37489 0.34910 0.35526 0.31132
  950  0.68696 0.53563 0.48584 0.46125 0.39942 0.36067 0.37665 0.35318 0.32001
  1050 0.59011 0.47200 0.47943 0.43014 0.37548 0.33669 0.32739 0.30173 0.29435
  1150 0.65738 0.45983 0.43323 0.44074 0.37351 0.34467 0.28909 0.28169 0.25091
      Frequencies
Times       84      86      88      90      92      94      96      98     100
  -250 0.52193 0.43912 0.38855 0.31520 0.27407 0.24544 0.25174 0.24893 0.22885
  -150 0.53005 0.45480 0.37451 0.35634 0.34074 0.29529 0.28334 0.28386 0.24658
  -50  0.51594 0.50975 0.46198 0.42526 0.39215 0.33265 0.28581 0.25028 0.27169
  50   0.53991 0.55228 0.52314 0.50572 0.48174 0.41250 0.32782 0.29409 0.31005
  150  0.51852 0.58960 0.58083 0.52135 0.45329 0.43662 0.36430 0.30623 0.29552
  250  0.50302 0.50929 0.52778 0.49995 0.44213 0.39198 0.35683 0.28486 0.26415
  350  0.45281 0.41820 0.41616 0.39285 0.34135 0.30819 0.28751 0.25784 0.20513
  450  0.45391 0.40546 0.35326 0.32353 0.28897 0.27445 0.24180 0.21411 0.18644
  550  0.39121 0.35942 0.30206 0.26444 0.25187 0.25947 0.25301 0.23003 0.18246
  650  0.32504 0.31334 0.28656 0.25596 0.23653 0.25276 0.23719 0.22004 0.18338
  750  0.28729 0.30722 0.26318 0.25025 0.23944 0.23426 0.23592 0.21415 0.18601
  850  0.30545 0.30303 0.26124 0.25979 0.27055 0.24467 0.23437 0.22169 0.19903
  950  0.30589 0.28634 0.25597 0.23934 0.26449 0.25543 0.22761 0.21216 0.18577
  1050 0.27358 0.23179 0.22100 0.22927 0.24861 0.22654 0.21739 0.18592 0.17376
  1150 0.22724 0.23051 0.21444 0.19994 0.19437 0.19479 0.20711 0.19967 0.17508
      Frequencies
Times      102     104     106     108     110     112     114     116     118
  -250 0.19406 0.19250 0.19304 0.18650 0.18140 0.15389 0.14426 0.16159 0.17257
  -150 0.23626 0.24195 0.25473 0.23010 0.19937 0.17232 0.15863 0.17916 0.19091
  -50  0.27875 0.31072 0.30850 0.28808 0.24659 0.20366 0.19189 0.18291 0.18119
  50   0.30777 0.33577 0.33421 0.33253 0.29692 0.25254 0.23585 0.21546 0.20153
  150  0.29781 0.32202 0.33132 0.31806 0.31037 0.29060 0.25520 0.22088 0.19979
  250  0.24992 0.25524 0.25579 0.27939 0.26074 0.23812 0.25257 0.21756 0.17694
  350  0.18256 0.20528 0.20058 0.19874 0.19389 0.16362 0.16295 0.15767 0.14197
  450  0.14846 0.15702 0.17411 0.16334 0.15804 0.14527 0.14318 0.13453 0.12775
  550  0.14699 0.14417 0.12879 0.12745 0.13310 0.11835 0.11906 0.11146 0.10437
  650  0.16158 0.15833 0.14330 0.12718 0.13366 0.12320 0.11799 0.11163 0.10172
  750  0.16708 0.15744 0.13865 0.12453 0.11962 0.12266 0.10975 0.09302 0.10416
  850  0.18005 0.15596 0.14843 0.13018 0.11734 0.10947 0.10620 0.10500 0.10382
  950  0.16158 0.15732 0.13487 0.13224 0.12405 0.12010 0.11624 0.10504 0.10902
  1050 0.15070 0.15144 0.14067 0.12987 0.12637 0.11968 0.11098 0.11939 0.10909
  1150 0.17379 0.16097 0.13799 0.12690 0.12526 0.12078 0.12377 0.12587 0.10662
      Frequencies
Times      120     122     124     126     128     130     132     134     136
  -250 0.16244 0.14549 0.12783 0.11601 0.10636 0.10783 0.10206 0.10644 0.11603
  -150 0.17685 0.15862 0.15193 0.14094 0.13487 0.14693 0.13279 0.14359 0.13464
  -50  0.16087 0.16268 0.14721 0.15491 0.15905 0.15135 0.14387 0.14987 0.13054
  50   0.17475 0.17423 0.17375 0.17400 0.18145 0.18050 0.18061 0.16167 0.14480
  150  0.17654 0.16045 0.17041 0.19263 0.18887 0.17253 0.16903 0.16495 0.15579
  250  0.15704 0.13104 0.14797 0.15541 0.15449 0.15733 0.15340 0.15492 0.14622
  350  0.12873 0.10629 0.10952 0.10571 0.12476 0.12438 0.11952 0.12336 0.11261
  450  0.11943 0.10233 0.09772 0.08498 0.08648 0.09174 0.10114 0.10869 0.09200
  550  0.10118 0.09840 0.09062 0.07974 0.09316 0.09813 0.08497 0.09108 0.08482
  650  0.09852 0.10762 0.09757 0.08675 0.08757 0.08748 0.09751 0.10026 0.08690
  750  0.11431 0.11583 0.10582 0.08917 0.08234 0.07976 0.08607 0.07861 0.07211
  850  0.11864 0.12560 0.12170 0.10486 0.09124 0.08735 0.08128 0.07718 0.07175
  950  0.11612 0.12206 0.10756 0.09561 0.09099 0.08497 0.07831 0.07581 0.07086
  1050 0.10310 0.09354 0.08619 0.07837 0.07482 0.08437 0.08205 0.06990 0.07125
  1150 0.08707 0.06744 0.06178 0.07346 0.07903 0.08329 0.07952 0.07100 0.07254
      Frequencies
Times      138     140     142     144     146     148     150     152     154
  -250 0.12252 0.11508 0.10246 0.09910 0.08915 0.08481 0.09492 0.09050 0.09373
  -150 0.13832 0.13742 0.12286 0.11654 0.10746 0.09924 0.09129 0.10585 0.12077
  -50  0.12922 0.13341 0.11951 0.12023 0.11708 0.09954 0.10401 0.11296 0.11150
  50   0.13483 0.13267 0.13165 0.13182 0.11650 0.11279 0.11350 0.10840 0.11923
  150  0.14704 0.13900 0.12900 0.11845 0.10484 0.10481 0.10672 0.10533 0.10476
  250  0.13296 0.13212 0.11601 0.10354 0.09424 0.08847 0.10055 0.08725 0.08664
  350  0.10209 0.09743 0.09203 0.09668 0.08377 0.07354 0.07469 0.06679 0.06015
  450  0.08735 0.08819 0.07937 0.07633 0.06437 0.06199 0.06014 0.05620 0.05455
  550  0.08358 0.08001 0.07446 0.06868 0.05770 0.05528 0.05475 0.06003 0.05980
  650  0.07234 0.06950 0.06131 0.06122 0.06162 0.05927 0.06390 0.06409 0.05973
  750  0.07058 0.05844 0.06604 0.06767 0.06943 0.06156 0.06016 0.05293 0.05017
  850  0.06302 0.05879 0.06904 0.07004 0.06598 0.05972 0.05295 0.05086 0.04940
  950  0.06030 0.06261 0.06493 0.05882 0.05914 0.05246 0.05369 0.05659 0.05760
  1050 0.06379 0.06107 0.05683 0.05447 0.04650 0.04577 0.04934 0.05588 0.05552
  1150 0.07373 0.06808 0.06087 0.05621 0.05222 0.05015 0.05551 0.05457 0.05090
      Frequencies
Times      156     158     160     162     164     166     168     170     172
  -250 0.08007 0.07859 0.07433 0.06342 0.06815 0.06445 0.06332 0.06122 0.05642
  -150 0.12290 0.11188 0.09543 0.08621 0.08532 0.07671 0.06182 0.06717 0.06445
  -50  0.13278 0.13041 0.11801 0.10303 0.09240 0.07844 0.07322 0.06970 0.06831
  50   0.12876 0.13382 0.13093 0.12994 0.11076 0.10017 0.09166 0.08185 0.09013
  150  0.10699 0.10738 0.10631 0.10309 0.10239 0.09670 0.08616 0.08525 0.08806
  250  0.08393 0.08707 0.08670 0.08725 0.07760 0.06940 0.05589 0.06270 0.06752
  350  0.06452 0.06550 0.06557 0.06568 0.05885 0.04713 0.04633 0.04467 0.04658
  450  0.05475 0.05059 0.05471 0.05388 0.05315 0.04744 0.04494 0.04437 0.04556
  550  0.05877 0.05003 0.04668 0.04731 0.04328 0.04300 0.04537 0.04098 0.04208
  650  0.05402 0.04505 0.04559 0.04173 0.04404 0.04811 0.04780 0.04490 0.04349
  750  0.04841 0.04498 0.04340 0.04642 0.04940 0.05126 0.05433 0.04654 0.04326
  850  0.04883 0.05326 0.05552 0.05686 0.05196 0.04916 0.04925 0.04200 0.04594
  950  0.06416 0.05989 0.05446 0.05454 0.04987 0.04967 0.04681 0.04345 0.04696
  1050 0.05822 0.05957 0.04678 0.04382 0.04274 0.04153 0.04478 0.04362 0.04159
  1150 0.04843 0.04842 0.04483 0.04732 0.05280 0.04662 0.04421 0.03993 0.03233
      Frequencies
Times      174     176     178     180     182     184     186     188     190
  -250 0.05370 0.07724 0.11362 0.10958 0.11270 0.07685 0.05467 0.05353 0.05711
  -150 0.05620 0.07469 0.12386 0.12255 0.12694 0.08752 0.05642 0.06306 0.06002
  -50  0.06483 0.09564 0.13222 0.13879 0.13634 0.09856 0.06044 0.05653 0.05647
  50   0.08882 0.11484 0.15800 0.14530 0.14416 0.09778 0.06353 0.05987 0.06659
  150  0.09169 0.11931 0.15470 0.15216 0.14624 0.09538 0.05983 0.06004 0.06240
  250  0.06236 0.10113 0.14454 0.13590 0.13431 0.08119 0.04347 0.04572 0.05213
  350  0.04868 0.07750 0.11601 0.11525 0.11545 0.07122 0.04043 0.03952 0.04192
  450  0.04499 0.07695 0.11010 0.10514 0.10098 0.06672 0.03633 0.03259 0.03012
  550  0.04505 0.07077 0.10352 0.10284 0.10442 0.05710 0.03214 0.03033 0.02599
  650  0.04135 0.06808 0.11570 0.11340 0.10913 0.06959 0.03685 0.02978 0.02923
  750  0.04003 0.07414 0.11425 0.11588 0.11724 0.07024 0.03343 0.03057 0.03154
  850  0.04200 0.07169 0.11261 0.11371 0.11102 0.06944 0.03941 0.03794 0.03778
  950  0.04454 0.06643 0.09883 0.09852 0.09872 0.06393 0.03949 0.03748 0.04137
  1050 0.04021 0.06269 0.09739 0.09551 0.09563 0.06087 0.03014 0.03062 0.02995
  1150 0.03200 0.06364 0.10000 0.10246 0.09745 0.06088 0.02940 0.03326 0.03404
      Frequencies
Times      192     194     196     198     200     202     204     206     208
  -250 0.05233 0.04625 0.04477 0.04667 0.04191 0.04491 0.04018 0.03535 0.03298
  -150 0.05739 0.05102 0.04565 0.04324 0.04231 0.04280 0.04337 0.04215 0.03683
  -50  0.05676 0.04853 0.04278 0.04484 0.04185 0.04573 0.04699 0.04447 0.04436
  50   0.06050 0.05105 0.04696 0.04867 0.05369 0.05638 0.06299 0.06171 0.06054
  150  0.06527 0.05761 0.05133 0.05106 0.05350 0.05972 0.06434 0.06090 0.05952
  250  0.05362 0.05430 0.05207 0.04801 0.04313 0.04259 0.04309 0.04327 0.04489
  350  0.04408 0.04263 0.04218 0.03868 0.03275 0.03097 0.03123 0.03388 0.03659
  450  0.03207 0.03359 0.03531 0.03182 0.02839 0.02615 0.02310 0.02339 0.02757
  550  0.02678 0.02966 0.02850 0.02848 0.02801 0.02398 0.02187 0.02256 0.02367
  650  0.02610 0.02314 0.02584 0.03131 0.02987 0.02814 0.02620 0.02512 0.02533
  750  0.03177 0.03097 0.02975 0.02872 0.02933 0.02714 0.02634 0.02680 0.02691
  850  0.03548 0.03277 0.03136 0.02816 0.02781 0.02672 0.02436 0.02693 0.02483
  950  0.04002 0.03754 0.03159 0.02904 0.03112 0.02892 0.02624 0.02556 0.02621
  1050 0.03031 0.03142 0.03330 0.03320 0.03159 0.02960 0.02933 0.03204 0.03132
  1150 0.03655 0.03016 0.03217 0.03240 0.03179 0.03094 0.03511 0.03855 0.03620
      Frequencies
Times      210     212     214     216     218     220     222     224     226
  -250 0.03128 0.03517 0.03604 0.03761 0.03396 0.03470 0.03504 0.03632 0.03451
  -150 0.04073 0.04308 0.04351 0.04335 0.03821 0.04331 0.04514 0.04022 0.03568
  -50  0.04623 0.04583 0.04865 0.04124 0.03933 0.04317 0.04431 0.03895 0.03321
  50   0.05731 0.05652 0.05532 0.05078 0.05133 0.05289 0.04993 0.04428 0.03548
  150  0.05754 0.05015 0.05189 0.04912 0.05429 0.05835 0.05552 0.05177 0.04210
  250  0.04259 0.04119 0.03728 0.04079 0.04037 0.05281 0.05235 0.04758 0.04122
  350  0.03823 0.03567 0.03060 0.03345 0.03292 0.03633 0.03749 0.03778 0.03152
  450  0.03254 0.03133 0.02938 0.02908 0.02705 0.02900 0.02840 0.02973 0.02551
  550  0.02501 0.02905 0.02986 0.02695 0.02950 0.03004 0.02780 0.02809 0.02607
  650  0.02713 0.02656 0.02800 0.02835 0.03116 0.03316 0.03409 0.03120 0.02886
  750  0.02757 0.02665 0.02541 0.02519 0.02969 0.03475 0.03293 0.03040 0.02511
  850  0.02439 0.02711 0.02593 0.02727 0.02752 0.03194 0.02821 0.02690 0.02472
  950  0.02694 0.02540 0.02627 0.02996 0.03235 0.03356 0.03232 0.02837 0.02806
  1050 0.02790 0.02724 0.02562 0.02656 0.03053 0.03310 0.03080 0.02797 0.02362
  1150 0.03431 0.02927 0.02706 0.02663 0.02830 0.02743 0.02568 0.02495 0.02127
      Frequencies
Times      228     230
  -250 0.03239 0.02964
  -150 0.03222 0.03046
  -50  0.02742 0.02753
  50   0.03046 0.02759
  150  0.03417 0.03440
  250  0.03035 0.02844
  350  0.02657 0.02423
  450  0.02157 0.02067
  550  0.02285 0.02027
  650  0.02165 0.02096
  750  0.02195 0.02203
  850  0.02520 0.02634
  950  0.02835 0.02863
  1050 0.02272 0.02287
  1150 0.02287 0.01923

, , tasks = 66, files = data/PRR+2_tyr_4:240:2/data_859.1_1

      Frequencies
Times       8     10     12     14     16     18     20     22     24     26
  -250 63.434 19.544 3.9799 2.6496 2.7509 3.1702 3.2440 3.0587 2.8096 2.7365
  -150 65.344 18.506 4.2534 2.4044 2.3194 3.7470 3.7428 2.7543 2.3862 2.1429
  -50  68.962 21.698 5.3100 2.5496 1.8735 2.7861 2.9350 2.3706 1.9253 1.7449
  50   67.578 19.683 4.6097 2.2578 2.0399 3.0310 2.5967 2.2297 1.7864 1.6253
  150  67.128 19.072 4.5374 2.8350 2.6631 2.6425 2.2942 1.9452 1.7422 1.5634
  250  64.727 20.385 4.2003 2.7085 2.4018 2.6787 2.1195 1.6819 1.6676 1.6022
  350  68.584 19.220 4.3788 2.4396 1.9979 2.3861 1.8905 1.6416 1.5216 1.6234
  450  67.845 21.732 5.2766 2.5013 2.4816 2.6050 2.4241 2.0114 1.5709 1.7109
  550  67.291 19.800 5.2238 2.6071 2.5365 2.8900 2.4600 1.8570 1.6863 1.7163
  650  64.778 20.046 4.0083 2.4189 2.4618 3.0213 3.3273 2.9219 2.5759 2.7088
  750  64.283 17.147 3.8112 2.7178 2.8541 3.3303 3.8243 3.1774 2.9871 3.4636
  850  63.947 18.151 4.1415 2.4886 3.3289 4.6966 4.4364 4.0813 3.9983 4.0807
  950  63.459 19.241 4.7726 2.4092 3.2005 4.9724 5.6146 4.4332 4.1650 4.1002
  1050 64.796 17.317 4.1414 2.3757 3.3449 5.1974 5.4087 5.0550 4.7058 4.7371
  1150 60.518 19.788 3.9803 2.3898 3.7435 5.3383 4.8685 4.2951 4.4141 4.8354
      Frequencies
Times      28     30     32     34     36     38     40      42      44      46
  -250 2.8414 2.1435 1.8438 1.6261 1.4176 1.2452 1.1693 1.21630 1.07957 0.97747
  -150 2.0591 1.7999 1.5648 1.3169 1.1434 1.0156 1.0271 0.89733 0.82551 0.87420
  -50  1.5509 1.4003 1.2459 1.1762 1.1013 1.1106 1.0334 0.95422 0.97532 0.96450
  50   1.3655 1.2222 1.1926 1.0647 1.0358 1.0945 1.0737 1.09882 0.99226 1.04366
  150  1.4955 1.4045 1.2867 1.2439 1.2526 1.3509 1.4560 1.47680 1.29489 1.48489
  250  1.6870 1.5614 1.2985 1.4175 1.3706 1.4083 1.5364 1.58669 1.47716 1.67980
  350  1.6101 1.5289 1.5088 1.5612 1.6368 1.6349 1.6686 1.48105 1.43128 1.43246
  450  1.6388 1.8316 1.6563 1.4658 1.4309 1.4519 1.4395 1.40893 1.52201 1.28892
  550  1.6590 1.6104 1.9123 1.7491 1.6869 1.7920 1.6345 1.34466 1.22292 1.09395
  650  2.9126 2.9958 2.3719 2.1726 1.7955 1.7187 1.4868 1.45286 1.47583 1.30439
  750  3.5027 3.4258 2.9284 2.8508 2.3849 2.1832 1.6879 1.57672 1.51260 1.41039
  850  4.2514 3.8006 3.4441 3.0311 2.6969 2.4345 1.9940 1.81966 1.63992 1.51120
  950  4.4441 3.8659 3.1585 2.6039 2.3787 2.3660 1.9768 1.74239 1.56834 1.44896
  1050 4.3115 3.5701 3.1383 2.5349 2.2043 1.9944 1.7327 1.58507 1.50276 1.35635
  1150 4.3484 4.2312 3.2430 2.5265 2.0621 1.6773 1.5795 1.71481 1.52594 1.39507
      Frequencies
Times       48      50      52     54     56     58     60     62     64
  -250 0.90852 0.97399 0.98938 1.2653 3.6991 4.0391 3.9673 3.8604 3.3990
  -150 0.91252 0.96365 1.03331 1.2448 3.3742 3.5883 3.5671 3.5612 3.1393
  -50  1.00003 1.00335 1.01296 1.2626 3.3045 3.4649 3.5883 3.4807 3.1144
  50   1.13985 1.19805 1.10399 1.4046 3.2079 3.6207 3.5418 3.6034 3.4493
  150  1.50309 1.40393 1.47130 1.7357 3.5136 3.7534 3.7907 3.5805 3.4217
  250  1.72540 1.62131 1.63426 1.8956 3.5067 3.6477 3.6485 3.5027 3.1919
  350  1.53227 1.39682 1.51143 1.6891 3.2540 3.4943 3.5278 3.2947 2.7817
  450  1.33386 1.32068 1.30744 1.2872 2.7682 2.9624 2.9313 2.7925 2.3753
  550  1.11691 1.12097 1.04118 1.2364 2.6355 2.7434 2.7124 2.6821 2.2572
  650  1.30416 1.28974 1.26467 1.3507 2.5852 2.8414 2.7792 2.6730 2.2867
  750  1.33945 1.41602 1.26087 1.2525 2.6345 2.9935 2.8790 2.6784 2.3691
  850  1.41545 1.37127 1.35630 1.3281 2.7221 3.0019 3.0188 2.8225 2.4409
  950  1.30854 1.34808 1.25495 1.3660 2.8832 3.0772 2.9413 2.7517 2.3813
  1050 1.23813 1.16002 1.17255 1.3401 2.7843 2.8690 2.7770 2.6921 2.2416
  1150 1.41380 1.22608 1.20846 1.2213 2.5875 2.7142 2.7320 2.4894 2.1010
      Frequencies
Times       66      68      70      72      74      76      78      80      82
  -250 0.91961 0.68714 0.65206 0.60595 0.53621 0.50775 0.48771 0.47362 0.42161
  -150 1.08518 0.76358 0.74717 0.67795 0.61961 0.52277 0.51265 0.52295 0.46857
  -50  1.12688 0.83125 0.79475 0.70653 0.62209 0.58208 0.53863 0.54416 0.48355
  50   1.25697 0.98616 0.91431 0.73459 0.71621 0.67094 0.52371 0.55111 0.53807
  150  1.32282 1.02833 0.98417 0.89402 0.78375 0.70945 0.59940 0.55160 0.48639
  250  1.29892 0.97807 0.91345 0.82016 0.77093 0.74414 0.58969 0.50418 0.46607
  350  1.06435 0.84441 0.75931 0.70878 0.63941 0.57754 0.44333 0.41196 0.36367
  450  0.84451 0.63550 0.62432 0.57491 0.53608 0.50423 0.41605 0.37563 0.34578
  550  0.84140 0.63180 0.63589 0.55392 0.51756 0.47078 0.37451 0.38151 0.35002
  650  0.77721 0.63453 0.60454 0.57494 0.55635 0.52261 0.39661 0.36593 0.33905
  750  0.83245 0.69073 0.63339 0.56516 0.53536 0.44749 0.36582 0.34069 0.32719
  850  0.80427 0.63557 0.56325 0.53796 0.47663 0.40279 0.39114 0.40661 0.34747
  950  0.80533 0.60879 0.61448 0.54922 0.44099 0.39360 0.40572 0.36276 0.35508
  1050 0.84544 0.60686 0.53876 0.45489 0.40739 0.36145 0.36383 0.35285 0.35178
  1150 0.83464 0.63066 0.51355 0.46092 0.43353 0.34950 0.34080 0.31972 0.31632
      Frequencies
Times       84      86      88      90      92      94      96      98     100
  -250 0.32333 0.31530 0.32195 0.31021 0.28064 0.27777 0.25601 0.24337 0.26162
  -150 0.44276 0.41815 0.35471 0.30727 0.26954 0.26612 0.26354 0.25153 0.26904
  -50  0.44900 0.43520 0.38774 0.33607 0.31075 0.29402 0.30883 0.29314 0.29839
  50   0.50662 0.44669 0.42919 0.39300 0.37548 0.33587 0.36573 0.36306 0.34744
  150  0.45388 0.43953 0.43004 0.40725 0.41987 0.41706 0.41261 0.38645 0.38578
  250  0.43137 0.43372 0.45038 0.45071 0.43218 0.42997 0.40169 0.34255 0.31131
  350  0.32727 0.34882 0.37590 0.35282 0.35178 0.33025 0.31648 0.27038 0.24667
  450  0.33492 0.33797 0.33586 0.34283 0.29415 0.28403 0.24484 0.22546 0.18270
  550  0.31247 0.30196 0.27694 0.24836 0.23601 0.21837 0.19718 0.18297 0.15869
  650  0.29478 0.26245 0.25483 0.22546 0.21874 0.19816 0.17359 0.15497 0.15048
  750  0.27522 0.25846 0.26199 0.23415 0.21170 0.19575 0.18300 0.16663 0.16612
  850  0.30152 0.29453 0.25990 0.24338 0.24093 0.24215 0.21012 0.17060 0.15691
  950  0.35014 0.32031 0.27848 0.27959 0.24766 0.23149 0.20558 0.17004 0.17538
  1050 0.33628 0.30897 0.25650 0.27340 0.27246 0.26237 0.24901 0.22362 0.20036
  1150 0.25825 0.26105 0.26851 0.26013 0.24174 0.23406 0.24879 0.19753 0.18971
      Frequencies
Times      102     104     106     108     110     112     114     116     118
  -250 0.26224 0.22812 0.21271 0.20007 0.17868 0.15811 0.14144 0.14061 0.14987
  -150 0.26259 0.23499 0.23040 0.21266 0.21777 0.20803 0.19993 0.19039 0.19583
  -50  0.30073 0.27233 0.25134 0.25366 0.27567 0.27096 0.23906 0.24499 0.24762
  50   0.33956 0.31697 0.30073 0.30771 0.30461 0.30441 0.29083 0.28793 0.29710
  150  0.34625 0.32263 0.31085 0.28917 0.29090 0.31828 0.27725 0.26104 0.28662
  250  0.28620 0.29087 0.28220 0.27509 0.26214 0.22230 0.20853 0.21435 0.22092
  350  0.24950 0.22863 0.20371 0.20185 0.19104 0.15118 0.14567 0.15992 0.14916
  450  0.19712 0.19421 0.17059 0.14439 0.13871 0.12873 0.13011 0.13916 0.13868
  550  0.16571 0.16804 0.14742 0.14345 0.13722 0.11061 0.11524 0.12080 0.12267
  650  0.14747 0.14087 0.13562 0.13864 0.12264 0.12812 0.12856 0.13563 0.14200
  750  0.16002 0.14204 0.14180 0.14052 0.14425 0.14389 0.13703 0.12124 0.12136
  850  0.14235 0.13203 0.13048 0.12736 0.13857 0.14125 0.13155 0.13512 0.11626
  950  0.15989 0.13715 0.12926 0.13291 0.14462 0.15555 0.16075 0.14737 0.13176
  1050 0.18386 0.16091 0.13986 0.14619 0.14005 0.15644 0.17125 0.16741 0.14756
  1150 0.18815 0.16453 0.14828 0.14749 0.14715 0.14913 0.15480 0.13125 0.12275
      Frequencies
Times      120     122     124     126     128     130     132     134     136
  -250 0.15660 0.16262 0.14080 0.10871 0.11814 0.10911 0.10491 0.08727 0.08918
  -150 0.19294 0.18610 0.18588 0.15505 0.14521 0.13606 0.14086 0.13649 0.13696
  -50  0.23173 0.21207 0.19495 0.18334 0.17550 0.16688 0.17144 0.16974 0.19071
  50   0.27286 0.22050 0.18377 0.17958 0.15512 0.15701 0.17408 0.18271 0.21859
  150  0.25720 0.21688 0.17719 0.16037 0.14499 0.15346 0.17737 0.18214 0.19658
  250  0.21546 0.18053 0.14644 0.13287 0.12937 0.12260 0.13543 0.14340 0.14833
  350  0.14685 0.14922 0.13138 0.12815 0.10747 0.10186 0.09609 0.10236 0.10082
  450  0.12143 0.12935 0.12295 0.11760 0.10671 0.09470 0.07945 0.08489 0.08680
  550  0.13170 0.12717 0.11659 0.10650 0.10122 0.08970 0.08954 0.08695 0.09013
  650  0.13433 0.12928 0.11734 0.10965 0.10269 0.08432 0.07183 0.07841 0.08068
  750  0.12270 0.12986 0.11889 0.11599 0.10030 0.08836 0.08762 0.07589 0.07419
  850  0.11587 0.11338 0.11010 0.11455 0.11304 0.10766 0.09269 0.08444 0.07918
  950  0.11869 0.12075 0.12851 0.11541 0.11230 0.09870 0.09479 0.09714 0.09366
  1050 0.12315 0.11178 0.11686 0.11428 0.09616 0.08941 0.08635 0.08138 0.08700
  1150 0.11137 0.11168 0.09941 0.09344 0.09905 0.08197 0.07693 0.07921 0.07133
      Frequencies
Times      138     140     142     144     146     148     150     152     154
  -250 0.08997 0.09366 0.09302 0.09213 0.09389 0.09193 0.10268 0.09233 0.08120
  -150 0.12768 0.12777 0.10245 0.10319 0.09996 0.10476 0.10483 0.09338 0.08433
  -50  0.18585 0.17499 0.15007 0.12233 0.11853 0.12078 0.12588 0.11133 0.09286
  50   0.22355 0.19407 0.19061 0.16158 0.15046 0.14852 0.13192 0.11916 0.10825
  150  0.19774 0.18585 0.17722 0.16853 0.16662 0.14934 0.12989 0.11722 0.11275
  250  0.14213 0.13170 0.13086 0.13076 0.13120 0.11813 0.10696 0.10212 0.09649
  350  0.09074 0.08632 0.07610 0.07623 0.07751 0.07138 0.06664 0.06459 0.05532
  450  0.07516 0.07019 0.06358 0.05735 0.05524 0.04938 0.05141 0.04923 0.04810
  550  0.08833 0.07816 0.06619 0.06493 0.06543 0.05677 0.05865 0.05885 0.05495
  650  0.07962 0.07853 0.08665 0.07475 0.06257 0.05678 0.05386 0.05154 0.04875
  750  0.06720 0.07432 0.08056 0.07660 0.06083 0.04872 0.05153 0.04580 0.04721
  850  0.08164 0.08324 0.08381 0.07635 0.06259 0.04249 0.04651 0.04939 0.05207
  950  0.09350 0.08856 0.08334 0.07917 0.06985 0.06101 0.05228 0.05518 0.05470
  1050 0.08632 0.08543 0.07253 0.07291 0.06738 0.06033 0.05623 0.05228 0.05889
  1150 0.06595 0.05805 0.05849 0.06669 0.06947 0.06704 0.06640 0.06406 0.05825
      Frequencies
Times      156     158     160     162     164     166     168     170     172
  -250 0.06807 0.05541 0.06357 0.07941 0.07780 0.07060 0.06003 0.05469 0.05049
  -150 0.07779 0.07294 0.06904 0.06303 0.07282 0.06470 0.06707 0.06237 0.05845
  -50  0.08504 0.08028 0.07588 0.08176 0.07870 0.07515 0.06411 0.06582 0.06593
  50   0.09788 0.08822 0.08661 0.08443 0.07532 0.07372 0.07430 0.07596 0.07143
  150  0.10181 0.09086 0.07623 0.07218 0.06961 0.07608 0.07572 0.08278 0.08083
  250  0.08921 0.07337 0.05625 0.05566 0.06089 0.06646 0.07160 0.07730 0.06925
  350  0.05381 0.04785 0.04573 0.04456 0.04817 0.04968 0.05374 0.05105 0.05255
  450  0.05058 0.04923 0.04556 0.04462 0.04262 0.04232 0.04869 0.04769 0.04908
  550  0.05433 0.05232 0.05120 0.04640 0.04646 0.04595 0.04545 0.04666 0.04290
  650  0.05181 0.04955 0.04636 0.04369 0.04217 0.04237 0.03942 0.03794 0.03925
  750  0.04909 0.04496 0.04549 0.04572 0.04327 0.04448 0.04251 0.03719 0.04235
  850  0.04959 0.04417 0.04507 0.04905 0.04816 0.04733 0.04370 0.04164 0.04320
  950  0.05230 0.05185 0.05030 0.04649 0.04811 0.04661 0.05186 0.04973 0.05144
  1050 0.05863 0.05377 0.05022 0.05066 0.04886 0.04401 0.04579 0.05020 0.04675
  1150 0.05813 0.05145 0.05038 0.05374 0.05475 0.05005 0.04852 0.04463 0.04507
      Frequencies
Times      174     176     178     180     182     184     186     188     190
  -250 0.05894 0.07564 0.11036 0.11761 0.11833 0.07491 0.04937 0.04423 0.04168
  -150 0.06236 0.09085 0.12068 0.12375 0.12901 0.09392 0.06328 0.05543 0.04895
  -50  0.06483 0.08475 0.11437 0.11916 0.13123 0.10195 0.07391 0.07503 0.06031
  50   0.07465 0.09360 0.11794 0.11380 0.12887 0.11253 0.08046 0.07687 0.06685
  150  0.07213 0.09327 0.11536 0.12807 0.13789 0.10632 0.07841 0.07375 0.06661
  250  0.05706 0.09132 0.12447 0.13570 0.12991 0.09772 0.06235 0.05927 0.05769
  350  0.05399 0.07908 0.10985 0.10713 0.11511 0.08578 0.04983 0.04509 0.04189
  450  0.04916 0.08275 0.10665 0.10184 0.09378 0.06073 0.03689 0.03897 0.03721
  550  0.04261 0.07449 0.10643 0.10570 0.10214 0.06110 0.03177 0.03674 0.03678
  650  0.04261 0.07865 0.11194 0.10525 0.10370 0.06058 0.03470 0.03468 0.03544
  750  0.04291 0.07103 0.10338 0.09979 0.09703 0.05369 0.03261 0.03179 0.02863
  850  0.04643 0.06688 0.09549 0.09558 0.09484 0.05783 0.03555 0.03170 0.02926
  950  0.04918 0.06822 0.09789 0.09600 0.09180 0.06531 0.04001 0.03791 0.03180
  1050 0.05383 0.07182 0.09586 0.09589 0.09378 0.06546 0.04575 0.03729 0.03097
  1150 0.04305 0.07242 0.10277 0.10364 0.10694 0.07292 0.04723 0.04039 0.03465
      Frequencies
Times      192     194     196     198     200     202     204     206     208
  -250 0.03324 0.02730 0.02327 0.02612 0.03750 0.04136 0.04027 0.04034 0.03755
  -150 0.04353 0.03831 0.03741 0.03677 0.04185 0.04246 0.04248 0.04073 0.03896
  -50  0.05156 0.05119 0.04219 0.04096 0.04084 0.04904 0.04738 0.04148 0.04611
  50   0.06470 0.06280 0.06066 0.05552 0.05270 0.05142 0.05086 0.05385 0.05134
  150  0.06134 0.06200 0.06540 0.05952 0.05570 0.05070 0.05030 0.05422 0.05492
  250  0.05571 0.05474 0.05259 0.05258 0.04835 0.04715 0.04927 0.04935 0.04805
  350  0.03950 0.03935 0.03725 0.03399 0.03582 0.03652 0.03677 0.03459 0.03461
  450  0.03312 0.03295 0.02693 0.02791 0.02942 0.02857 0.02990 0.03357 0.03010
  550  0.03302 0.03295 0.02957 0.02930 0.02875 0.02887 0.02645 0.02625 0.02806
  650  0.03056 0.03096 0.03177 0.03141 0.02991 0.02627 0.02617 0.02421 0.02292
  750  0.02838 0.03011 0.03502 0.03300 0.02581 0.02531 0.02432 0.02419 0.02526
  850  0.02816 0.02802 0.03438 0.03117 0.02423 0.02352 0.02419 0.02465 0.02808
  950  0.03025 0.03141 0.03426 0.03303 0.03019 0.02619 0.02737 0.02852 0.02735
  1050 0.03067 0.03454 0.03538 0.03259 0.02999 0.02967 0.02869 0.02660 0.02780
  1150 0.03730 0.03552 0.03341 0.03104 0.02893 0.03211 0.02771 0.02536 0.02380
      Frequencies
Times      210     212     214     216     218     220     222     224     226
  -250 0.03820 0.03867 0.03859 0.03679 0.03466 0.03078 0.02618 0.02653 0.02628
  -150 0.04619 0.04556 0.04572 0.04222 0.03842 0.03200 0.02517 0.02553 0.02919
  -50  0.05109 0.04840 0.04830 0.04378 0.04165 0.03924 0.03309 0.03418 0.03837
  50   0.05098 0.04934 0.04291 0.04178 0.04294 0.05141 0.04586 0.04312 0.04050
  150  0.05221 0.04988 0.04171 0.04012 0.04232 0.04703 0.04630 0.04426 0.03921
  250  0.04202 0.03744 0.03419 0.03320 0.03528 0.03657 0.03978 0.03542 0.03416
  350  0.03258 0.03086 0.03061 0.03004 0.02682 0.02466 0.02362 0.02456 0.02966
  450  0.02940 0.03084 0.02751 0.02481 0.02287 0.02026 0.01817 0.02282 0.02593
  550  0.02874 0.02950 0.02777 0.02595 0.02509 0.02216 0.02094 0.02502 0.02504
  650  0.02514 0.02545 0.02638 0.02654 0.02460 0.02823 0.02493 0.02497 0.02664
  750  0.02457 0.02731 0.02396 0.02316 0.02493 0.02669 0.02418 0.02063 0.02255
  850  0.02708 0.02553 0.02452 0.02012 0.02319 0.02358 0.02386 0.02431 0.02067
  950  0.02664 0.02548 0.02233 0.02136 0.02049 0.02210 0.02377 0.02405 0.02479
  1050 0.02802 0.02713 0.02667 0.02523 0.02368 0.02118 0.02091 0.02159 0.02298
  1150 0.02870 0.02981 0.03047 0.02775 0.02338 0.02046 0.01808 0.02039 0.01945
      Frequencies
Times      228     230
  -250 0.03066 0.02739
  -150 0.03490 0.03702
  -50  0.03474 0.03472
  50   0.03697 0.03590
  150  0.03400 0.03327
  250  0.03424 0.02953
  350  0.03234 0.02892
  450  0.02857 0.02741
  550  0.02667 0.02585
  650  0.02682 0.02300
  750  0.02336 0.02134
  850  0.02260 0.02529
  950  0.02431 0.02500
  1050 0.02343 0.02539
  1150 0.02136 0.02187

, , tasks = 62, files = data/PRR+2_tyr_4:240:2/data_860.1_1

      Frequencies
Times       8      10     12     14      16      18      20      22      24
  -250 22.046  7.1396 2.3048 1.6740  2.1486  2.8088  3.0837  2.8983  2.5900
  -150 21.263  6.9976 2.4500 1.9164  2.6500  2.9356  2.6628  1.8682  1.7495
  -50  22.978  7.2507 2.7987 1.8924  2.1882  2.4249  2.2508  1.6758  1.3940
  50   25.994  8.9741 2.3534 1.7166  2.2325  2.5886  2.1362  1.7524  1.2613
  150  26.457  7.3849 2.7909 1.6884  1.9676  2.4817  2.1263  1.4756  1.4618
  250  23.540  8.0436 2.6077 1.5967  1.9149  2.5151  2.5832  2.2398  2.6045
  350  24.064  8.2723 2.6578 2.0989  3.1205  4.5322  4.5278  4.4168  4.3118
  450  28.379  8.8232 3.1611 3.0075  5.2321  6.9117  7.6257  7.8258  7.3600
  550  27.301  9.6956 4.0354 4.1999  8.4876 10.6639 12.2638 12.3098 11.1420
  650  26.446  9.2573 4.5686 5.6108 10.1031 12.8303 13.8038 14.2722 13.1776
  750  29.441  8.8497 4.3080 6.0733 10.7656 14.5331 17.1273 15.9668 14.2559
  850  28.092 10.1361 5.6725 7.4658 11.8360 16.5144 16.8348 16.5461 13.9494
  950  31.578 11.1599 6.5332 9.1412 13.8007 16.9919 20.1156 19.2100 15.7132
  1050 32.352 11.5365 7.3835 9.7954 15.1013 17.4936 19.2685 18.7889 15.7629
  1150 30.936 11.1031 6.2338 9.9300 14.7026 17.2386 17.3964 16.5184 14.7548
      Frequencies
Times       26      28     30     32     34     36      38      40      42
  -250  2.5119  2.3920 1.8918 1.6435 1.3592 1.1598 1.16818 1.23533 1.15143
  -150  1.8473  1.8049 1.7914 1.4458 1.2404 1.0712 0.96869 0.93131 0.95763
  -50   1.3835  1.6221 1.3655 1.3150 1.1387 1.0790 1.04763 1.07921 1.01616
  50    1.2408  1.5322 1.4762 1.2874 1.1650 1.1293 1.19436 1.21247 1.13896
  150   1.6200  1.7515 1.8582 1.7105 1.6012 1.6661 1.90443 1.81067 1.63312
  250   3.1760  2.9975 2.9550 2.7134 2.4352 2.2348 2.28671 2.35652 2.26332
  350   4.7694  4.7065 4.6161 4.2842 3.4963 3.1189 2.91288 2.50965 2.41233
  450   7.1576  6.7912 6.0075 4.6632 3.6405 3.2555 2.91947 2.55454 2.32936
  550   9.7065  8.0910 6.8794 4.7336 3.9035 2.9011 2.35267 2.16930 1.97939
  650  10.5154  7.8981 6.1967 4.4023 3.6969 2.8047 2.61211 2.31403 1.91781
  750  12.4580  8.2047 6.6391 4.5087 3.4719 2.7621 2.34670 1.98880 1.78354
  850  11.8100  9.3361 6.8849 5.2465 3.9448 3.1675 2.48583 2.11456 1.90732
  950  11.8046 10.0688 7.1935 5.1718 4.0025 3.1601 2.74237 2.47336 2.06278
  1050 11.4491  9.4966 7.8196 5.3410 4.2891 3.4002 2.94658 2.50106 1.93576
  1150 11.6247  8.4988 6.9815 5.0701 3.8138 3.1381 2.77268 2.42294 2.00546
      Frequencies
Times       44     46     48     50      52      54     56     58     60     62
  -250 1.09306 1.2408 1.1747 1.1992 1.11226 1.18109 4.0098 4.0793 3.9209 3.8100
  -150 0.96157 1.0151 1.0899 1.0702 0.98258 1.11142 2.9989 3.0821 3.1571 3.0924
  -50  0.96240 1.1137 1.1564 1.1485 1.08169 1.20479 3.0944 3.0803 3.3247 3.2643
  50   1.08756 1.1558 1.1787 1.2304 1.22520 1.61160 3.2484 3.4785 3.2978 3.2425
  150  1.73720 1.7591 1.6722 1.7451 1.61964 1.90302 3.5053 3.7036 3.5562 3.4523
  250  2.33838 2.1400 1.9458 2.0515 1.81844 1.94815 3.3342 3.5046 3.5265 3.2377
  350  2.36139 2.1779 2.0321 2.0075 1.74781 1.71779 3.0741 3.3280 3.2388 3.0671
  450  1.98986 1.8016 1.6354 1.5781 1.45288 1.44703 2.8138 3.0043 2.9428 2.7632
  550  1.72142 1.5930 1.5909 1.2672 1.19624 1.11921 2.4675 2.6123 2.7255 2.6028
  650  1.67723 1.5654 1.4346 1.2431 1.13168 1.10823 2.3527 2.5002 2.4624 2.4927
  750  1.61741 1.6038 1.4124 1.1745 1.09102 0.96499 2.3008 2.4194 2.4399 2.2665
  850  1.82939 1.8089 1.6364 1.3267 1.11750 1.04550 2.1603 2.2483 2.2628 2.2676
  950  1.93471 1.8367 1.6401 1.4181 1.10740 1.06783 2.2694 2.4604 2.4751 2.3305
  1050 1.75328 1.5401 1.4201 1.2564 1.15555 1.06287 2.2689 2.4781 2.4436 2.3893
  1150 1.68392 1.5571 1.3738 1.1405 1.01572 1.05818 2.2401 2.4652 2.4792 2.3919
      Frequencies
Times      64      66      68      70      72      74      76      78      80
  -250 3.6210 0.77550 0.58834 0.52469 0.45729 0.40653 0.39393 0.35043 0.33822
  -150 2.8561 0.95462 0.61757 0.54780 0.52244 0.49258 0.46831 0.42204 0.41901
  -50  3.0202 0.94088 0.69309 0.58032 0.50496 0.47746 0.42829 0.39799 0.43614
  50   2.9414 0.97135 0.72978 0.67833 0.52262 0.50330 0.48346 0.47194 0.46505
  150  3.1989 1.21215 0.86264 0.61716 0.56763 0.49378 0.51894 0.48498 0.47972
  250  3.0061 1.21951 0.87517 0.68716 0.57815 0.59883 0.59198 0.54707 0.50859
  350  2.7934 1.21642 0.69895 0.61725 0.56905 0.56887 0.57056 0.49880 0.42864
  450  2.5265 0.83566 0.54474 0.51256 0.49543 0.46013 0.44618 0.38522 0.34865
  550  2.3801 0.68905 0.43760 0.38128 0.38335 0.35791 0.35128 0.30230 0.25663
  650  2.2400 0.67350 0.44400 0.37910 0.33210 0.28284 0.26505 0.21649 0.21541
  750  2.0888 0.65000 0.46144 0.37976 0.32165 0.28893 0.24388 0.19078 0.18407
  850  2.0406 0.62053 0.46730 0.37637 0.30686 0.27855 0.24314 0.19907 0.19169
  950  2.1598 0.62921 0.46098 0.37569 0.33273 0.30003 0.25043 0.20878 0.19700
  1050 2.2324 0.70146 0.47451 0.39360 0.34847 0.29364 0.24348 0.21830 0.18997
  1150 2.2453 0.66308 0.48718 0.41795 0.34237 0.29291 0.25319 0.20328 0.18444
      Frequencies
Times       82      84      86      88      90      92      94      96      98
  -250 0.31553 0.30628 0.30065 0.30158 0.25487 0.22956 0.22191 0.20554 0.18217
  -150 0.37745 0.34225 0.30046 0.29640 0.27170 0.25671 0.24068 0.23751 0.22471
  -50  0.41114 0.34379 0.32463 0.31497 0.28955 0.25469 0.23667 0.23466 0.19992
  50   0.42224 0.33569 0.29800 0.29416 0.27664 0.24938 0.23317 0.24745 0.22816
  150  0.46197 0.42595 0.38432 0.32447 0.28536 0.26155 0.23107 0.23838 0.20570
  250  0.46714 0.38982 0.36023 0.33464 0.30954 0.26899 0.26484 0.24185 0.22055
  350  0.38680 0.32751 0.29876 0.31254 0.26544 0.24809 0.22247 0.21299 0.18504
  450  0.30507 0.25861 0.23137 0.21694 0.21020 0.20127 0.18236 0.17027 0.15201
  550  0.24819 0.22318 0.20744 0.17187 0.15137 0.13316 0.12363 0.11369 0.12138
  650  0.21568 0.19542 0.17727 0.16208 0.13465 0.13606 0.11207 0.09606 0.09739
  750  0.20445 0.17684 0.17836 0.16411 0.14175 0.13386 0.11962 0.10731 0.11113
  850  0.17655 0.16976 0.17420 0.16652 0.14041 0.13741 0.12165 0.11923 0.10903
  950  0.17662 0.18021 0.15256 0.15361 0.13846 0.12258 0.11186 0.11584 0.11796
  1050 0.16609 0.15071 0.14007 0.14059 0.14324 0.13012 0.12845 0.13191 0.11859
  1150 0.16791 0.15848 0.15229 0.13331 0.12466 0.11807 0.12132 0.13028 0.11869
      Frequencies
Times      100     102     104     106     108     110     112     114     116
  -250 0.16406 0.15558 0.14609 0.12172 0.11765 0.10440 0.09907 0.09966 0.09990
  -150 0.19346 0.19036 0.16150 0.15644 0.13636 0.11301 0.12924 0.11636 0.11566
  -50  0.18902 0.17908 0.16456 0.14476 0.13136 0.13498 0.12906 0.12572 0.13419
  50   0.21090 0.18930 0.17605 0.14347 0.14683 0.14883 0.14733 0.13549 0.13755
  150  0.19224 0.17753 0.15921 0.13784 0.13981 0.14640 0.14887 0.13946 0.13284
  250  0.18542 0.16724 0.14890 0.12834 0.12774 0.12825 0.12599 0.11553 0.10556
  350  0.16684 0.12598 0.11218 0.11563 0.11029 0.09969 0.09631 0.07938 0.07310
  450  0.11937 0.09925 0.09270 0.09255 0.09343 0.08946 0.08850 0.07156 0.06232
  550  0.10300 0.09964 0.08862 0.08136 0.07746 0.08150 0.07707 0.06974 0.05881
  650  0.09721 0.09422 0.09218 0.09200 0.07679 0.08208 0.08078 0.07281 0.06926
  750  0.10702 0.10270 0.09676 0.08049 0.07254 0.06555 0.06797 0.06324 0.06960
  850  0.09640 0.10688 0.09699 0.08842 0.07765 0.07193 0.07638 0.07131 0.07406
  950  0.10486 0.09674 0.08952 0.08494 0.08103 0.07250 0.06656 0.07251 0.06936
  1050 0.11842 0.10570 0.09818 0.09189 0.08378 0.07809 0.07555 0.06985 0.07000
  1150 0.11733 0.10524 0.08985 0.08870 0.08295 0.08100 0.07607 0.06627 0.06994
      Frequencies
Times      118     120     122     124     126     128     130     132     134
  -250 0.09277 0.08878 0.09635 0.10391 0.10269 0.08876 0.07160 0.06269 0.06230
  -150 0.11707 0.11657 0.11533 0.11947 0.11566 0.09918 0.08214 0.08033 0.07810
  -50  0.13320 0.13032 0.12586 0.11864 0.11794 0.11403 0.10527 0.10261 0.10302
  50   0.14389 0.13942 0.13809 0.13308 0.11933 0.11439 0.10984 0.11177 0.10873
  150  0.12887 0.12847 0.12857 0.12334 0.12503 0.10972 0.10309 0.10108 0.09967
  250  0.10349 0.09646 0.10470 0.09968 0.10084 0.08665 0.08229 0.07231 0.07485
  350  0.06866 0.06880 0.06460 0.07138 0.07712 0.07060 0.06518 0.06133 0.05095
  450  0.06337 0.06596 0.06570 0.07135 0.07156 0.06398 0.05850 0.05672 0.04468
  550  0.06378 0.06322 0.06260 0.06269 0.06449 0.05894 0.05746 0.04730 0.04116
  650  0.06679 0.05782 0.05867 0.05269 0.04877 0.04588 0.05076 0.04784 0.04145
  750  0.06651 0.06288 0.05602 0.04559 0.04522 0.04884 0.05148 0.04987 0.04185
  850  0.07480 0.06613 0.06404 0.05700 0.05285 0.05652 0.05469 0.05047 0.04359
  950  0.07673 0.06903 0.06729 0.06574 0.06187 0.05613 0.05638 0.05239 0.04530
  1050 0.06487 0.06673 0.06765 0.06517 0.05758 0.06003 0.05871 0.05790 0.05515
  1150 0.07390 0.05748 0.05290 0.05110 0.04438 0.05205 0.05670 0.06042 0.05809
      Frequencies
Times      136     138     140     142     144     146     148     150     152
  -250 0.06421 0.06715 0.06127 0.06461 0.06276 0.06150 0.05423 0.05013 0.04965
  -150 0.08985 0.08726 0.08421 0.07734 0.07632 0.06818 0.06374 0.06880 0.06068
  -50  0.10521 0.09888 0.09895 0.09294 0.08697 0.08404 0.07349 0.07194 0.07093
  50   0.10709 0.10475 0.10266 0.09754 0.09282 0.09052 0.08471 0.07762 0.07826
  150  0.10110 0.10316 0.10483 0.09972 0.08660 0.07965 0.07817 0.06958 0.07539
  250  0.07478 0.08622 0.09337 0.09228 0.09014 0.07354 0.06735 0.06169 0.06993
  350  0.05441 0.06435 0.06762 0.06148 0.06745 0.06180 0.05682 0.05591 0.05286
  450  0.04586 0.04540 0.04477 0.04989 0.05371 0.05171 0.05194 0.04562 0.04224
  550  0.04600 0.04211 0.04081 0.04142 0.03911 0.03874 0.04131 0.03696 0.03526
  650  0.04089 0.03812 0.03321 0.03301 0.03446 0.03661 0.03453 0.03340 0.03349
  750  0.03842 0.03651 0.03437 0.03498 0.03479 0.03234 0.02946 0.03023 0.03134
  850  0.04114 0.03560 0.03482 0.03591 0.03868 0.03501 0.03262 0.03133 0.03092
  950  0.04127 0.04294 0.04223 0.04034 0.03903 0.03592 0.03404 0.03032 0.03250
  1050 0.05177 0.04698 0.04547 0.04100 0.03756 0.03227 0.02984 0.02886 0.03188
  1150 0.05246 0.04661 0.04830 0.04083 0.03364 0.02939 0.02689 0.02961 0.02930
      Frequencies
Times      154     156     158     160     162     164     166     168     170
  -250 0.04294 0.04321 0.03840 0.04145 0.04123 0.03894 0.03734 0.03884 0.03523
  -150 0.05822 0.05772 0.05464 0.05355 0.05600 0.05244 0.05166 0.04625 0.04048
  -50  0.07666 0.08132 0.07777 0.07491 0.07773 0.06703 0.06545 0.06091 0.06024
  50   0.08202 0.08560 0.09025 0.09867 0.08380 0.07770 0.08079 0.06997 0.06712
  150  0.07783 0.08924 0.09311 0.09420 0.08421 0.07869 0.07761 0.07136 0.07226
  250  0.07223 0.07605 0.07197 0.07024 0.06536 0.05901 0.05386 0.06002 0.06466
  350  0.04936 0.04529 0.04659 0.04455 0.04109 0.04210 0.03715 0.04116 0.04376
  450  0.04018 0.03453 0.03593 0.03205 0.03027 0.02901 0.02551 0.02814 0.02881
  550  0.03499 0.03395 0.03463 0.03289 0.02926 0.02463 0.02196 0.02391 0.02441
  650  0.03388 0.03231 0.03001 0.02982 0.02718 0.02437 0.02165 0.02325 0.02224
  750  0.03192 0.03322 0.03375 0.02808 0.02353 0.02410 0.02305 0.02287 0.02319
  850  0.03281 0.03239 0.03337 0.02790 0.02604 0.02515 0.02493 0.02384 0.02336
  950  0.03207 0.03261 0.03168 0.02718 0.02761 0.02647 0.02656 0.02506 0.02342
  1050 0.02954 0.03249 0.03241 0.03018 0.02959 0.02962 0.02766 0.02427 0.02451
  1150 0.03146 0.03233 0.02974 0.03139 0.03019 0.02948 0.02797 0.02714 0.02515
      Frequencies
Times      172     174     176     178     180     182     184     186     188
  -250 0.03289 0.03042 0.06225 0.09236 0.09316 0.09281 0.06267 0.03018 0.02841
  -150 0.04004 0.03944 0.07403 0.10406 0.10444 0.10139 0.07206 0.03547 0.03267
  -50  0.05028 0.06126 0.10289 0.12662 0.12687 0.12898 0.08719 0.04524 0.04029
  50   0.07179 0.07046 0.11400 0.13942 0.13600 0.13232 0.09620 0.05283 0.05239
  150  0.07164 0.06613 0.09818 0.12731 0.12528 0.12326 0.08390 0.04269 0.04357
  250  0.06137 0.05679 0.07953 0.11182 0.10729 0.10966 0.07081 0.03356 0.03060
  350  0.03956 0.04286 0.07645 0.10829 0.10764 0.10368 0.06368 0.03049 0.02833
  450  0.02996 0.03553 0.06827 0.10193 0.10248 0.10531 0.05619 0.02533 0.02467
  550  0.02387 0.02484 0.05421 0.09452 0.08967 0.08719 0.05146 0.02068 0.02053
  650  0.02117 0.02012 0.05085 0.08197 0.08179 0.08540 0.04916 0.02048 0.01836
  750  0.02157 0.02168 0.05357 0.08036 0.08242 0.07874 0.04536 0.02006 0.01907
  850  0.02253 0.02053 0.04850 0.08685 0.08517 0.08678 0.05461 0.02121 0.02064
  950  0.02083 0.02226 0.05011 0.08197 0.08400 0.08384 0.05097 0.02314 0.02026
  1050 0.02321 0.02509 0.05657 0.08119 0.08056 0.08231 0.04415 0.01716 0.01906
  1150 0.02346 0.02225 0.04851 0.07823 0.07691 0.07587 0.04159 0.01638 0.01744
      Frequencies
Times      190     192     194     196     198     200     202     204     206
  -250 0.02780 0.02526 0.02229 0.02355 0.02668 0.02479 0.02680 0.02552 0.02278
  -150 0.03410 0.03344 0.03283 0.03194 0.03095 0.03308 0.03198 0.03108 0.03038
  -50  0.04112 0.04177 0.04059 0.04060 0.03922 0.03607 0.03591 0.03336 0.03185
  50   0.05308 0.05108 0.05079 0.04498 0.04038 0.03739 0.03762 0.03617 0.03313
  150  0.04469 0.04425 0.04421 0.04065 0.04225 0.03650 0.03799 0.03420 0.03149
  250  0.03430 0.03409 0.03869 0.03776 0.03401 0.03564 0.03182 0.02935 0.02676
  350  0.02614 0.02685 0.02681 0.03029 0.03191 0.03068 0.02846 0.02406 0.01937
  450  0.02475 0.02218 0.02368 0.02249 0.02107 0.02034 0.01991 0.01721 0.01513
  550  0.01897 0.01941 0.01892 0.01648 0.01539 0.01408 0.01388 0.01551 0.01561
  650  0.01713 0.01607 0.01679 0.01770 0.01596 0.01590 0.01453 0.01548 0.01562
  750  0.01533 0.01349 0.01355 0.01500 0.01492 0.01525 0.01343 0.01262 0.01414
  850  0.01693 0.01530 0.01328 0.01172 0.01478 0.01482 0.01273 0.01392 0.01327
  950  0.01891 0.01568 0.01404 0.01517 0.01577 0.01452 0.01321 0.01364 0.01344
  1050 0.01778 0.01752 0.01662 0.01555 0.01684 0.01503 0.01381 0.01450 0.01382
  1150 0.01829 0.01678 0.01750 0.01698 0.01696 0.01562 0.01469 0.01423 0.01381
      Frequencies
Times      208     210     212     214     216     218     220     222     224
  -250 0.02160 0.02052 0.02057 0.02138 0.02237 0.02370 0.02386 0.02150 0.01807
  -150 0.03148 0.03333 0.03063 0.02932 0.02818 0.02756 0.02559 0.02265 0.01997
  -50  0.03442 0.03288 0.03310 0.03466 0.03289 0.03259 0.02884 0.02898 0.02338
  50   0.03072 0.03236 0.03273 0.03455 0.03583 0.03493 0.03431 0.03313 0.03201
  150  0.02757 0.02899 0.02951 0.02913 0.02852 0.02965 0.03144 0.03139 0.03250
  250  0.02320 0.02091 0.02309 0.02379 0.02114 0.01968 0.02222 0.02286 0.02070
  350  0.01822 0.01680 0.01770 0.01948 0.01722 0.01610 0.01741 0.01789 0.01880
  450  0.01463 0.01542 0.01716 0.01727 0.01559 0.01543 0.01668 0.01804 0.01701
  550  0.01419 0.01515 0.01491 0.01460 0.01354 0.01337 0.01241 0.01455 0.01284
  650  0.01484 0.01561 0.01561 0.01363 0.01195 0.00950 0.00956 0.01024 0.01007
  750  0.01621 0.01640 0.01550 0.01313 0.01141 0.01046 0.01038 0.01019 0.00881
  850  0.01317 0.01364 0.01324 0.01271 0.01019 0.01019 0.01126 0.01096 0.01065
  950  0.01437 0.01323 0.01375 0.01301 0.01197 0.01168 0.01172 0.01178 0.01045
  1050 0.01409 0.01366 0.01284 0.01304 0.01257 0.01338 0.01378 0.01261 0.01131
  1150 0.01380 0.01495 0.01287 0.01389 0.01292 0.01299 0.01439 0.01414 0.01103
      Frequencies
Times      226     228     230
  -250 0.01846 0.01671 0.01683
  -150 0.02055 0.01984 0.02008
  -50  0.02141 0.02341 0.02240
  50   0.03006 0.02863 0.02542
  150  0.02936 0.02933 0.02981
  250  0.02368 0.02135 0.02448
  350  0.01933 0.01777 0.01896
  450  0.01630 0.01424 0.01308
  550  0.01088 0.01107 0.01116
  650  0.00959 0.01083 0.01091
  750  0.00880 0.00982 0.01039
  850  0.00977 0.00941 0.00938
  950  0.00917 0.00838 0.00855
  1050 0.00925 0.00984 0.01110
  1150 0.00930 0.00966 0.01036

, , tasks = 63, files = data/PRR+2_tyr_4:240:2/data_860.1_1

      Frequencies
Times       8     10     12     14      16      18      20      22      24
  -250 25.515 9.0494 2.8017 1.7360  2.3649  2.8828  2.5541  2.1147  1.8655
  -150 25.121 8.2806 2.3971 1.6249  2.1440  2.3022  2.0842  1.5977  1.4708
  -50  27.765 8.2655 2.5622 1.7232  2.1274  2.1649  1.9028  1.4045  1.2388
  50   27.177 9.3595 2.6829 1.6470  2.1728  2.2366  1.6522  1.3236  1.0006
  150  28.124 8.0512 2.7831 1.7325  1.9913  2.0403  2.0280  1.4398  1.2167
  250  26.411 8.4710 2.5441 1.6772  1.8863  2.4630  2.1717  1.9578  1.6054
  350  26.014 8.9700 2.3821 1.8159  2.0398  2.8448  3.1326  2.7229  2.5311
  450  29.153 8.8960 3.3681 2.3092  2.8247  3.3774  3.8985  4.5539  4.3262
  550  28.467 9.8816 3.5074 2.4075  3.2272  4.5022  6.0676  6.2714  6.6928
  650  26.254 8.9174 3.0353 2.5715  3.2051  5.0789  5.9663  7.4254  8.4622
  750  23.188 8.4926 3.9173 3.7238  5.3838  7.5670  8.9716  9.5070 10.0894
  850  27.538 8.8362 4.4366 5.6296  8.9612 10.9507 11.9026 13.3267 12.6983
  950  28.175 9.0077 4.5010 6.7947 10.2549 11.8677 14.1009 14.8674 14.0742
  1050 21.899 8.6996 4.7809 5.8968  9.7996 12.4570 13.7747 14.2753 13.8432
  1150 24.595 7.8394 3.7094 4.0027  6.4588  9.7655 11.3587 11.7113 11.3943
      Frequencies
Times       26      28     30     32     34     36     38     40      42
  -250  1.9586  1.9740 1.9583 1.8100 1.6331 1.5557 1.4436 1.2968 0.96395
  -150  1.6541  1.8355 1.8404 1.7646 1.4383 1.3253 1.3884 1.2528 1.08984
  -50   1.2770  1.5047 1.5461 1.4066 1.2530 1.2004 1.5294 1.4721 1.25402
  50    0.9773  1.1290 1.1346 1.1862 1.1433 1.2924 1.2956 1.3576 1.30225
  150   1.2016  1.4390 1.4305 1.4129 1.5070 1.6757 1.6094 1.7034 1.56008
  250   1.7317  1.8431 2.1162 2.0513 2.1502 2.1469 2.2341 2.0942 1.96831
  350   2.4346  2.6791 2.7412 2.5284 2.4443 2.5176 2.6669 2.3800 2.13094
  450   4.2737  4.4358 4.5738 3.9471 3.5417 3.2370 3.1742 2.7577 2.14619
  550   6.7351  6.5184 6.2968 4.4662 4.0713 3.0793 2.9091 2.5464 2.11800
  650   8.1349  8.2874 7.3355 5.1592 4.2824 3.4408 2.6222 2.2949 1.99314
  750  10.3352  9.8935 8.5202 6.5783 4.0716 3.3684 2.5856 2.1290 1.62901
  850  10.7680  9.9385 8.5681 6.1897 3.8759 3.3870 2.5452 2.2333 1.64002
  950  11.4057  9.6699 8.0258 6.4769 4.4779 3.3890 2.8299 2.2686 1.63530
  1050 12.1638 10.4175 8.4688 5.8399 4.3704 3.2571 2.4109 2.1688 1.78329
  1150 10.9017  9.4333 7.6630 5.7057 3.8959 3.0515 2.3600 1.9998 1.77082
      Frequencies
Times       44      46      48      50      52      54     56     58     60
  -250 0.97225 0.88983 0.92428 0.81296 0.68362 0.91267 3.2686 3.3643 3.3812
  -150 0.99433 0.90294 0.88041 0.84325 0.75510 1.16223 3.0322 3.0894 3.0616
  -50  1.09365 1.04311 0.90761 0.91157 0.87489 1.21760 2.9852 3.1193 3.0364
  50   1.27105 1.13540 1.01817 0.94245 1.03051 1.29546 2.9867 3.1877 3.1063
  150  1.61363 1.47280 1.40301 1.30360 1.28184 1.51849 3.1151 3.2444 3.2561
  250  1.81067 1.66834 1.51947 1.42968 1.38625 1.52537 3.1623 3.2065 3.2035
  350  1.82912 1.69755 1.40745 1.26479 1.31319 1.48628 3.0524 3.1219 3.1250
  450  1.76475 1.43094 1.23824 1.10952 1.06293 1.28510 2.6716 2.7930 2.8171
  550  1.69535 1.36259 1.27116 1.13081 0.95701 1.11930 2.4631 2.5456 2.5784
  650  1.55274 1.40017 1.28795 1.09548 0.98167 1.13690 2.4528 2.4483 2.5526
  750  1.46551 1.30007 1.23725 1.12913 0.95747 1.09398 2.3824 2.4375 2.4919
  850  1.42199 1.37990 1.21747 1.08907 0.99408 1.08051 2.5271 2.6307 2.5699
  950  1.47360 1.39368 1.25797 1.15184 1.04229 1.14695 2.4451 2.6109 2.5821
  1050 1.55286 1.45496 1.29041 1.17875 1.00279 1.08208 2.3967 2.4915 2.5838
  1150 1.52278 1.39857 1.35613 1.15921 1.05780 1.16454 2.4899 2.5525 2.5143
      Frequencies
Times      62     64      66      68      70      72      74      76      78
  -250 3.2793 3.0822 0.75551 0.47932 0.45745 0.47588 0.42568 0.39603 0.37977
  -150 3.1154 2.8405 0.75789 0.54641 0.51175 0.50130 0.49274 0.44634 0.43920
  -50  3.0321 2.8351 0.82392 0.67343 0.59476 0.55609 0.54012 0.51299 0.49550
  50   3.0034 2.8183 0.97351 0.73369 0.63394 0.64817 0.55227 0.55862 0.53822
  150  3.2133 2.9613 1.15893 0.85129 0.78033 0.68361 0.60177 0.55502 0.51751
  250  3.0972 2.8239 1.16929 0.77877 0.72586 0.58945 0.54085 0.52007 0.50294
  350  2.9341 2.7318 1.06216 0.70787 0.65867 0.55754 0.50999 0.49262 0.44580
  450  2.7110 2.5277 0.83961 0.58980 0.53336 0.47095 0.47340 0.45785 0.35965
  550  2.6325 2.3775 0.75048 0.55204 0.48916 0.46198 0.45249 0.40178 0.32637
  650  2.4995 2.2478 0.71212 0.47270 0.45107 0.41150 0.36964 0.28699 0.27319
  750  2.4545 2.2908 0.74857 0.49964 0.42923 0.40443 0.36334 0.29703 0.26383
  850  2.4954 2.2957 0.69311 0.49965 0.39112 0.35388 0.31210 0.29708 0.26156
  950  2.5420 2.2824 0.61805 0.46159 0.43858 0.38396 0.34910 0.30721 0.30776
  1050 2.5254 2.2819 0.68991 0.44283 0.40065 0.37746 0.37356 0.34690 0.32039
  1150 2.3592 2.2349 0.66161 0.40656 0.39820 0.37368 0.34381 0.30371 0.27224
      Frequencies
Times       80      82      84      86      88      90      92      94      96
  -250 0.36850 0.33713 0.30548 0.29719 0.28663 0.26983 0.25766 0.26242 0.23123
  -150 0.41248 0.40231 0.39777 0.35232 0.31112 0.30309 0.27800 0.25707 0.25014
  -50  0.48690 0.45631 0.41277 0.39762 0.35198 0.35242 0.30972 0.28886 0.28077
  50   0.54365 0.52328 0.48231 0.44940 0.37217 0.34820 0.31002 0.30698 0.29337
  150  0.52308 0.50378 0.45344 0.39679 0.34800 0.28722 0.29385 0.28701 0.27294
  250  0.51585 0.49111 0.42968 0.37173 0.31473 0.28065 0.23784 0.23201 0.21586
  350  0.39141 0.37532 0.34423 0.30908 0.24967 0.23126 0.19328 0.18253 0.17644
  450  0.32251 0.31175 0.25782 0.23779 0.22266 0.18714 0.17478 0.15887 0.16344
  550  0.28975 0.26167 0.23090 0.19805 0.18135 0.16278 0.14548 0.13824 0.16411
  650  0.25819 0.21485 0.19473 0.18137 0.17332 0.15900 0.15423 0.13897 0.15193
  750  0.24474 0.23159 0.22323 0.19208 0.17865 0.16004 0.16053 0.14088 0.14108
  850  0.25077 0.24428 0.23324 0.19747 0.18167 0.15783 0.14695 0.13652 0.13576
  950  0.27605 0.25071 0.23889 0.20283 0.16825 0.15017 0.13931 0.13045 0.13396
  1050 0.29642 0.26951 0.22823 0.16677 0.14484 0.12639 0.12132 0.12018 0.12332
  1150 0.24598 0.20990 0.18972 0.16637 0.14850 0.13713 0.13575 0.12949 0.11525
      Frequencies
Times       98     100     102     104     106     108     110     112     114
  -250 0.21582 0.17861 0.17142 0.17843 0.15218 0.14874 0.12725 0.10686 0.10572
  -150 0.22725 0.20525 0.20973 0.19231 0.17225 0.15854 0.14740 0.14198 0.14115
  -50  0.25907 0.22570 0.20543 0.18573 0.18636 0.18571 0.16815 0.17086 0.15591
  50   0.27498 0.24589 0.21568 0.22069 0.21103 0.21286 0.19821 0.17884 0.16688
  150  0.26143 0.24946 0.24112 0.23258 0.23047 0.22814 0.20437 0.17916 0.13971
  250  0.22587 0.22445 0.21061 0.20496 0.21314 0.20182 0.17465 0.14952 0.13226
  350  0.17744 0.16508 0.16403 0.16300 0.16479 0.14850 0.15486 0.11760 0.10418
  450  0.15712 0.13871 0.14674 0.13589 0.12617 0.11568 0.11954 0.11368 0.09443
  550  0.15739 0.14933 0.13480 0.11640 0.10742 0.10350 0.09501 0.09149 0.07626
  650  0.14434 0.14272 0.13347 0.11846 0.09426 0.08335 0.07727 0.06368 0.06348
  750  0.12640 0.12891 0.12202 0.09733 0.09087 0.07945 0.06703 0.06494 0.06424
  850  0.13634 0.12534 0.12090 0.09905 0.08633 0.08408 0.08305 0.08612 0.08489
  950  0.12959 0.13200 0.11889 0.11028 0.10028 0.09509 0.09414 0.09178 0.09062
  1050 0.11079 0.11602 0.11214 0.11373 0.09988 0.09455 0.09276 0.08359 0.07445
  1150 0.10247 0.10322 0.09874 0.09743 0.09921 0.09260 0.08041 0.07418 0.07107
      Frequencies
Times      116     118     120     122     124     126     128     130     132
  -250 0.10133 0.09769 0.10317 0.09899 0.09953 0.09124 0.07835 0.06591 0.05898
  -150 0.11097 0.10167 0.10403 0.10942 0.10385 0.10033 0.09343 0.08403 0.07237
  -50  0.13152 0.11943 0.11127 0.11012 0.11068 0.11648 0.10986 0.10567 0.09306
  50   0.14325 0.12253 0.12403 0.11402 0.12010 0.11954 0.11529 0.11249 0.09750
  150  0.12128 0.12399 0.12094 0.11648 0.12118 0.11963 0.10928 0.10606 0.09615
  250  0.10964 0.09821 0.09326 0.09325 0.10196 0.10620 0.09349 0.09039 0.07412
  350  0.08978 0.07427 0.07576 0.07504 0.08036 0.07704 0.06337 0.06266 0.05370
  450  0.08077 0.06795 0.05952 0.06209 0.06047 0.06053 0.05970 0.05699 0.05342
  550  0.07241 0.06339 0.06063 0.05661 0.04948 0.05242 0.05383 0.05391 0.05271
  650  0.06470 0.06299 0.05821 0.05948 0.05570 0.04999 0.04958 0.04603 0.04724
  750  0.06156 0.06113 0.06398 0.06270 0.05628 0.05429 0.04345 0.04322 0.04385
  850  0.07309 0.06709 0.06339 0.05778 0.06340 0.05607 0.04780 0.04119 0.04410
  950  0.08129 0.06944 0.06516 0.06225 0.06020 0.05345 0.05046 0.05110 0.04970
  1050 0.07378 0.07051 0.06663 0.06338 0.06485 0.06503 0.05502 0.05226 0.04767
  1150 0.07661 0.07696 0.07396 0.07536 0.07382 0.06744 0.05990 0.04588 0.03728
      Frequencies
Times      134     136     138     140     142     144     146     148     150
  -250 0.06600 0.06917 0.07038 0.07298 0.06563 0.06369 0.06178 0.06565 0.06915
  -150 0.07697 0.08071 0.08524 0.08563 0.08178 0.08471 0.08766 0.08924 0.08847
  -50  0.08770 0.08546 0.07443 0.07885 0.07949 0.09504 0.10519 0.10345 0.09676
  50   0.08884 0.09181 0.07873 0.07434 0.08828 0.09495 0.09838 0.09256 0.08009
  150  0.08844 0.08406 0.07854 0.07956 0.07584 0.08514 0.08478 0.07837 0.07345
  250  0.06283 0.06913 0.07785 0.07519 0.07226 0.06791 0.06258 0.06159 0.06113
  350  0.05449 0.06025 0.06606 0.06692 0.06813 0.06073 0.06274 0.05787 0.05190
  450  0.05055 0.05497 0.06025 0.06850 0.06829 0.06724 0.05871 0.05278 0.04906
  550  0.05373 0.04974 0.05543 0.05163 0.05331 0.05225 0.04946 0.04662 0.04502
  650  0.04598 0.04148 0.04362 0.04204 0.03978 0.03324 0.03213 0.03185 0.03502
  750  0.04565 0.04469 0.04458 0.04169 0.03532 0.03205 0.03128 0.03060 0.03205
  850  0.04602 0.04924 0.04848 0.04411 0.03968 0.03306 0.02895 0.02955 0.02953
  950  0.04977 0.04887 0.05072 0.04682 0.04101 0.03765 0.03271 0.03447 0.03025
  1050 0.04640 0.04357 0.04087 0.03966 0.03769 0.03869 0.03747 0.03929 0.03735
  1150 0.04170 0.03996 0.03821 0.03968 0.03905 0.03917 0.03914 0.04160 0.03778
      Frequencies
Times      152     154     156     158     160     162     164     166     168
  -250 0.06714 0.06306 0.06600 0.06728 0.06994 0.06707 0.05704 0.04444 0.04237
  -150 0.08091 0.07091 0.06060 0.07042 0.07865 0.08143 0.07517 0.06772 0.05874
  -50  0.08220 0.06475 0.06263 0.07158 0.08641 0.08966 0.08857 0.08593 0.06768
  50   0.06676 0.06356 0.06012 0.06889 0.07527 0.08536 0.08812 0.08349 0.07695
  150  0.06295 0.06021 0.05996 0.07284 0.07760 0.07878 0.07244 0.06872 0.06619
  250  0.05509 0.05559 0.05610 0.05854 0.05843 0.05644 0.04878 0.04920 0.04802
  350  0.05531 0.04755 0.04284 0.04026 0.03526 0.03507 0.03816 0.03873 0.04086
  450  0.04613 0.04228 0.03714 0.03173 0.02829 0.02888 0.03161 0.03099 0.03013
  550  0.03998 0.03601 0.03091 0.02656 0.02436 0.02649 0.02786 0.02633 0.02415
  650  0.03984 0.03806 0.03227 0.03143 0.02782 0.02767 0.02545 0.02443 0.02506
  750  0.03470 0.03650 0.03555 0.03082 0.02696 0.02468 0.02258 0.02238 0.02476
  850  0.03280 0.03366 0.03069 0.03133 0.02606 0.02321 0.02120 0.02498 0.02580
  950  0.03179 0.03380 0.03012 0.02882 0.02479 0.02279 0.02335 0.02442 0.02828
  1050 0.03879 0.03283 0.03041 0.02883 0.02874 0.02758 0.02478 0.02612 0.02634
  1150 0.03634 0.03459 0.02858 0.02676 0.02913 0.02669 0.02677 0.02540 0.02472
      Frequencies
Times      170     172     174     176     178     180     182     184     186
  -250 0.04103 0.04220 0.04575 0.07802 0.10647 0.11089 0.10977 0.07141 0.04015
  -150 0.05677 0.05717 0.05576 0.07885 0.10439 0.10037 0.10543 0.07567 0.04360
  -50  0.06043 0.05558 0.05006 0.07430 0.10560 0.10545 0.10430 0.08129 0.05180
  50   0.07033 0.05940 0.06215 0.09190 0.11862 0.12190 0.11769 0.09239 0.05019
  150  0.06048 0.06158 0.06396 0.10025 0.13187 0.13451 0.12821 0.09079 0.05286
  250  0.04921 0.05320 0.05526 0.08878 0.12512 0.11948 0.11664 0.07416 0.03280
  350  0.03855 0.03976 0.03531 0.07314 0.10242 0.10184 0.10042 0.05912 0.02643
  450  0.03005 0.02789 0.02706 0.05501 0.08873 0.08956 0.08852 0.05273 0.02332
  550  0.02452 0.02265 0.02161 0.05101 0.08551 0.08541 0.08623 0.04956 0.02225
  650  0.02180 0.02232 0.02186 0.05894 0.08988 0.09161 0.09036 0.05414 0.01907
  750  0.02639 0.02498 0.02733 0.06778 0.09789 0.09603 0.09384 0.05893 0.01969
  850  0.02778 0.02692 0.02549 0.06550 0.09555 0.09429 0.09553 0.06205 0.01934
  950  0.02819 0.03051 0.02887 0.06168 0.09101 0.09067 0.08953 0.05458 0.01938
  1050 0.02760 0.02591 0.02490 0.05259 0.08268 0.08264 0.08398 0.05086 0.01922
  1150 0.02337 0.02330 0.02307 0.05121 0.08485 0.08299 0.08344 0.04730 0.01863
      Frequencies
Times      188     190     192     194     196     198     200     202     204
  -250 0.03707 0.04088 0.03827 0.03439 0.03075 0.02611 0.02781 0.02989 0.03214
  -150 0.04055 0.04407 0.04212 0.04464 0.03790 0.03319 0.03263 0.03311 0.03248
  -50  0.04750 0.04868 0.04807 0.04344 0.03912 0.03735 0.03168 0.03238 0.03219
  50   0.04872 0.05031 0.05524 0.05517 0.04935 0.03963 0.03222 0.02838 0.03132
  150  0.04359 0.04556 0.04511 0.04487 0.04525 0.04022 0.03292 0.03154 0.03057
  250  0.02796 0.03036 0.03186 0.03447 0.03566 0.03344 0.03068 0.02675 0.02412
  350  0.02318 0.02236 0.02269 0.02524 0.02326 0.02381 0.01976 0.01821 0.01959
  450  0.02314 0.01946 0.02060 0.02193 0.02197 0.02105 0.01699 0.01489 0.01450
  550  0.02243 0.01898 0.01866 0.02004 0.01911 0.01869 0.01584 0.01285 0.01211
  650  0.01870 0.01648 0.01515 0.01470 0.01578 0.01534 0.01439 0.01253 0.01208
  750  0.01683 0.01567 0.01447 0.01536 0.01758 0.01672 0.01642 0.01744 0.01425
  850  0.01765 0.01719 0.01726 0.01591 0.01674 0.01766 0.01812 0.01698 0.01359
  950  0.02024 0.02098 0.01924 0.01728 0.01740 0.01799 0.01816 0.01817 0.01521
  1050 0.02101 0.01948 0.01793 0.01547 0.01620 0.01650 0.01760 0.01818 0.01725
  1150 0.01876 0.01798 0.01791 0.01708 0.01483 0.01456 0.01492 0.01659 0.01613
      Frequencies
Times      206     208     210     212     214     216     218     220     222
  -250 0.02997 0.02908 0.02302 0.02229 0.02299 0.02040 0.01974 0.01908 0.01864
  -150 0.03238 0.03247 0.03428 0.03158 0.02889 0.02854 0.02886 0.02600 0.02635
  -50  0.03254 0.03562 0.03569 0.03445 0.03213 0.03268 0.03237 0.03205 0.03149
  50   0.03321 0.03711 0.03722 0.03586 0.03758 0.03834 0.03512 0.03379 0.03475
  150  0.03010 0.03072 0.03487 0.03694 0.03385 0.03292 0.03188 0.02568 0.02699
  250  0.02396 0.02701 0.02957 0.02748 0.02901 0.02767 0.02504 0.02231 0.02403
  350  0.01824 0.01815 0.02033 0.02198 0.02173 0.02057 0.01790 0.01690 0.01626
  450  0.01452 0.01422 0.01517 0.01537 0.01549 0.01423 0.01194 0.01199 0.01250
  550  0.01267 0.01231 0.01277 0.01296 0.01186 0.01176 0.01135 0.01208 0.01280
  650  0.01278 0.01215 0.01163 0.01147 0.01036 0.00952 0.01109 0.01178 0.01187
  750  0.01379 0.01167 0.01170 0.01246 0.01198 0.01195 0.01152 0.01184 0.01336
  850  0.01191 0.01339 0.01224 0.01426 0.01453 0.01337 0.01255 0.01151 0.01113
  950  0.01450 0.01324 0.01367 0.01488 0.01572 0.01493 0.01388 0.01195 0.01161
  1050 0.01557 0.01404 0.01372 0.01308 0.01305 0.01372 0.01400 0.01339 0.01209
  1150 0.01632 0.01586 0.01470 0.01396 0.01273 0.01233 0.01207 0.01268 0.01149
      Frequencies
Times      224     226     228     230
  -250 0.01765 0.01678 0.01949 0.01954
  -150 0.02268 0.02140 0.02506 0.02415
  -50  0.03181 0.03158 0.03331 0.02836
  50   0.03530 0.03228 0.03314 0.03057
  150  0.03060 0.03111 0.03130 0.02647
  250  0.02491 0.02373 0.02119 0.01929
  350  0.01628 0.01555 0.01516 0.01596
  450  0.01111 0.01125 0.01244 0.01174
  550  0.01141 0.01100 0.01032 0.01128
  650  0.01243 0.01118 0.01047 0.00827
  750  0.01269 0.01119 0.00967 0.00833
  850  0.01054 0.01023 0.01058 0.01033
  950  0.01153 0.01107 0.01081 0.00994
  1050 0.01249 0.01205 0.01275 0.01144
  1150 0.01322 0.01326 0.01282 0.01104

, , tasks = 64, files = data/PRR+2_tyr_4:240:2/data_860.1_1

      Frequencies
Times       8     10     12     14     16      18      20      22      24
  -250 38.707 10.754 2.9644 1.7049 2.1042  2.7473  2.8070  2.4000  2.3402
  -150 37.440 12.176 2.9568 1.5512 2.0244  3.3540  2.8109  2.0794  1.6794
  -50  42.301 12.576 3.0470 1.4597 1.7415  2.3543  2.1790  1.5458  1.4111
  50   41.695 11.746 3.3852 1.8699 2.0696  2.0782  1.6400  1.3213  1.1634
  150  39.283 11.300 2.9039 1.7896 1.7678  2.0032  1.8479  1.3804  1.2532
  250  36.967 12.447 3.1356 2.0779 2.0382  2.1656  1.8453  1.5163  1.3887
  350  39.067 10.549 3.4943 2.2594 2.6113  2.8851  2.6804  2.1849  2.3218
  450  40.238 13.534 3.6854 2.0725 2.4173  3.3552  3.2283  3.0079  3.4143
  550  40.651 12.426 3.7604 2.2850 2.9462  4.4773  5.8453  6.0053  5.1337
  650  37.975 12.175 3.6802 2.3687 4.0649  6.7442  7.5598  8.4096  8.0533
  750  42.718 12.263 3.8243 3.6622 5.8785  8.4611 10.8139 11.3141 10.9973
  850  38.061 12.470 4.4706 5.1075 9.3976 12.0349 13.1646 13.7641 13.8881
  950  37.441 11.535 4.9530 5.2450 8.8783 12.0634 16.8471 16.4859 15.8969
  1050 40.248 13.198 4.5567 4.7436 7.2991 13.5973 15.7010 16.4623 15.6782
  1150 38.453 11.546 4.0105 3.7818 5.7338 11.7220 14.2818 14.6469 13.9485
      Frequencies
Times       26       28     30     32     34     36     38     40     42
  -250  2.4097  2.29622 2.1623 1.6898 1.5960 1.4142 1.2194 1.1123 1.0116
  -150  1.5302  1.39760 1.5802 1.5823 1.3241 1.2688 1.1877 1.1313 1.1455
  -50   1.3427  1.39387 1.3939 1.2597 1.2197 1.2111 1.2146 1.2310 1.1704
  50    1.1916  1.22154 1.0836 1.0502 1.0166 1.0981 1.1411 1.1287 1.0677
  150   1.2650  0.97566 1.1658 1.3500 1.3442 1.5232 1.7065 1.6742 1.6142
  250   1.5516  1.70101 1.7852 1.8050 2.0382 2.1074 2.1688 2.1580 2.0209
  350   2.2829  2.88518 2.7822 2.9639 2.9823 2.9203 2.7626 2.5176 2.2596
  450   3.9378  4.33406 4.1913 3.7515 3.1372 3.0427 2.8387 2.7794 2.4380
  550   5.3394  5.32319 5.0190 4.5945 3.6261 3.4279 2.8653 2.5201 2.2784
  650   8.4634  8.26361 7.0440 4.8485 3.6010 3.1365 2.7271 2.7473 2.3005
  750  10.7479  9.72928 7.3998 5.3659 3.8066 3.4642 3.1128 2.9611 2.4671
  850  13.1635 11.29722 8.5069 5.9281 3.8632 3.4471 3.1639 2.9220 2.6104
  950  15.7152 13.02995 8.1625 5.8698 3.7645 3.3106 2.8884 3.0033 2.9480
  1050 14.9304 12.73302 8.6881 5.7721 3.8700 3.4857 3.1567 2.9613 2.7801
  1150 12.8970 12.26944 8.9683 5.2724 4.0145 3.1972 2.5348 2.4793 2.4930
      Frequencies
Times       44      46      48      50      52     54     56     58     60
  -250 0.97725 0.97184 0.92112 0.88500 0.88391 1.0519 3.2275 3.5276 3.4613
  -150 1.04114 1.02249 0.90040 0.96963 0.88068 1.0750 2.8810 3.1522 3.3237
  -50  0.92082 0.90722 0.88653 0.90839 0.93772 1.1785 2.5926 2.9920 3.0306
  50   1.00791 1.07178 1.14951 1.22167 1.20494 1.5621 3.0000 3.2478 3.1699
  150  1.43621 1.44555 1.52579 1.88355 2.25061 2.6683 4.0072 4.1175 3.8922
  250  1.85210 1.92034 1.99578 2.37893 2.60311 3.0182 4.4456 4.5622 4.1184
  350  2.23036 2.10750 2.13790 2.57459 2.89375 3.0921 4.3747 4.3470 4.0431
  450  2.12793 1.98712 2.09852 2.12526 2.26971 2.2952 3.1811 3.3244 3.2450
  550  1.93468 1.77599 1.67878 1.58627 1.36539 1.3337 2.1964 2.4740 2.4672
  650  2.19308 1.91939 1.62548 1.40562 1.14057 1.2140 2.2944 2.5136 2.4364
  750  2.25896 2.01293 1.77136 1.35450 1.26662 1.2788 2.4242 2.5177 2.4558
  850  2.32580 2.22057 1.94710 1.67621 1.31369 1.3926 2.5335 2.5493 2.5128
  950  2.62898 2.45386 2.02670 1.77423 1.34834 1.3280 2.3633 2.5411 2.4758
  1050 2.56059 2.12007 1.95041 1.59945 1.41436 1.4079 2.4095 2.5239 2.6958
  1150 2.27489 2.02181 1.84750 1.43258 1.38448 1.3502 2.6008 2.6774 2.6830
      Frequencies
Times      62     64      66      68      70      72      74      76      78
  -250 3.5366 3.2775 0.90302 0.68576 0.71316 0.58002 0.50264 0.47011 0.40503
  -150 3.3079 2.9917 1.01049 0.76800 0.66689 0.59851 0.54973 0.51893 0.45847
  -50  3.0136 2.7789 1.04253 0.78860 0.78617 0.65684 0.60148 0.54697 0.49428
  50   3.1088 3.0208 1.25077 0.98271 0.90687 0.71331 0.71465 0.70281 0.61087
  150  3.5366 3.4080 1.32877 1.08353 0.96289 0.80832 0.73166 0.66802 0.57008
  250  3.7060 3.3442 1.36681 0.98937 0.95212 0.83538 0.73343 0.64012 0.60508
  350  3.3654 2.9781 1.24897 0.75338 0.74363 0.69239 0.58053 0.54671 0.50662
  450  2.9549 2.4772 0.86685 0.70270 0.64774 0.57948 0.54200 0.50867 0.49562
  550  2.4357 2.2351 0.80998 0.67675 0.62709 0.55133 0.49182 0.47261 0.41967
  650  2.3945 2.2127 0.80822 0.60084 0.54080 0.45952 0.38292 0.37236 0.34280
  750  2.3299 2.1211 0.73430 0.46642 0.46503 0.42487 0.37558 0.34613 0.31173
  850  2.4695 2.2532 0.66446 0.46849 0.39078 0.33215 0.31834 0.29817 0.29527
  950  2.4355 2.1904 0.61527 0.45602 0.40781 0.34042 0.33113 0.28291 0.28780
  1050 2.5947 2.3266 0.67650 0.46754 0.37745 0.35555 0.34309 0.31932 0.31841
  1150 2.6598 2.4337 0.79796 0.57916 0.47384 0.38085 0.36477 0.34865 0.34696
      Frequencies
Times       80      82      84      86      88      90      92      94      96
  -250 0.37508 0.33404 0.32439 0.30619 0.28174 0.25377 0.22492 0.22189 0.21248
  -150 0.42510 0.34499 0.34446 0.33505 0.32361 0.31160 0.30516 0.26093 0.22891
  -50  0.46243 0.39068 0.42086 0.42009 0.38125 0.35898 0.31315 0.25380 0.22573
  50   0.51545 0.42377 0.40895 0.41211 0.38688 0.35809 0.32960 0.29295 0.26309
  150  0.52291 0.42413 0.37805 0.38819 0.35497 0.31731 0.31296 0.31018 0.27428
  250  0.50910 0.43160 0.35944 0.32566 0.31227 0.28613 0.29544 0.27902 0.25970
  350  0.44513 0.36700 0.33052 0.30014 0.29517 0.26654 0.26466 0.23096 0.17012
  450  0.43291 0.34273 0.30797 0.27057 0.25877 0.23239 0.20882 0.19036 0.15268
  550  0.33741 0.32535 0.28933 0.23796 0.20405 0.18275 0.16261 0.14525 0.13912
  650  0.32702 0.30522 0.29475 0.26649 0.24130 0.19401 0.15630 0.14257 0.12247
  750  0.29010 0.27744 0.28276 0.24682 0.22888 0.19919 0.16366 0.13983 0.11478
  850  0.28305 0.25086 0.22987 0.21084 0.19572 0.17284 0.15802 0.14048 0.12311
  950  0.28583 0.25453 0.20774 0.17552 0.14745 0.14854 0.14044 0.13384 0.12243
  1050 0.29157 0.25857 0.23264 0.17685 0.17678 0.15890 0.14928 0.14156 0.12338
  1150 0.30273 0.25097 0.23600 0.19643 0.20876 0.19089 0.18514 0.16290 0.12917
      Frequencies
Times       98     100     102     104     106     108     110     112     114
  -250 0.19761 0.17334 0.15854 0.15124 0.14569 0.13427 0.12849 0.12521 0.11330
  -150 0.20171 0.17570 0.17698 0.17886 0.17730 0.16408 0.13632 0.13884 0.12801
  -50  0.21501 0.20199 0.21246 0.20233 0.19525 0.17424 0.16252 0.15418 0.15206
  50   0.27040 0.25777 0.23968 0.19955 0.19795 0.16578 0.15315 0.16282 0.14822
  150  0.27204 0.24064 0.20320 0.17670 0.16482 0.15614 0.15129 0.16529 0.15730
  250  0.22923 0.18330 0.16713 0.15933 0.15106 0.16250 0.15881 0.14865 0.15572
  350  0.15601 0.12975 0.13080 0.13097 0.13841 0.14554 0.13598 0.13347 0.13357
  450  0.14108 0.14774 0.12846 0.11421 0.11792 0.11681 0.10304 0.09448 0.08999
  550  0.13249 0.13661 0.13640 0.12078 0.10946 0.08959 0.08533 0.07999 0.07643
  650  0.12233 0.12146 0.12339 0.11025 0.10164 0.08949 0.08372 0.08196 0.07345
  750  0.11403 0.09642 0.09766 0.09618 0.09319 0.09654 0.09039 0.08579 0.08302
  850  0.11589 0.10848 0.09313 0.08686 0.08159 0.07938 0.08172 0.08334 0.08150
  950  0.12309 0.11845 0.11053 0.09634 0.08201 0.08283 0.08316 0.07564 0.07846
  1050 0.12675 0.11889 0.11525 0.10588 0.09858 0.08480 0.07945 0.06758 0.06942
  1150 0.11703 0.11020 0.10662 0.10819 0.10159 0.09441 0.08507 0.07606 0.07452
      Frequencies
Times      116     118     120     122     124     126     128     130     132
  -250 0.10064 0.08900 0.08859 0.08330 0.07732 0.07733 0.07214 0.07819 0.08295
  -150 0.13150 0.12595 0.11083 0.09662 0.07775 0.08528 0.08665 0.08898 0.10447
  -50  0.15796 0.15567 0.13956 0.12753 0.11201 0.10818 0.10698 0.11207 0.11088
  50   0.15859 0.16260 0.14611 0.13250 0.13570 0.13870 0.12099 0.12550 0.13167
  150  0.16871 0.16759 0.14502 0.14058 0.13680 0.13804 0.13431 0.12988 0.13437
  250  0.16350 0.14876 0.14816 0.13628 0.12949 0.12067 0.11875 0.12127 0.11548
  350  0.10850 0.10586 0.11648 0.10355 0.09816 0.09461 0.09059 0.08430 0.07731
  450  0.08655 0.08616 0.08462 0.07462 0.07465 0.07694 0.07487 0.06770 0.05748
  550  0.07898 0.07309 0.06330 0.06619 0.06806 0.06406 0.05610 0.04895 0.04287
  650  0.07750 0.07301 0.06792 0.06467 0.06311 0.05520 0.04764 0.04169 0.04095
  750  0.07979 0.06940 0.06700 0.05931 0.06098 0.05650 0.05110 0.04497 0.04000
  850  0.07760 0.06365 0.06045 0.06296 0.05315 0.05287 0.04881 0.04403 0.04066
  950  0.08035 0.06384 0.06464 0.06195 0.05162 0.05212 0.05016 0.04585 0.04479
  1050 0.07205 0.06970 0.07117 0.06557 0.05532 0.05602 0.05413 0.05302 0.05195
  1150 0.07542 0.07399 0.07018 0.07356 0.06835 0.06276 0.05579 0.05771 0.06035
      Frequencies
Times      134     136     138     140     142     144     146     148     150
  -250 0.08761 0.08495 0.07845 0.07166 0.06457 0.06346 0.05704 0.05542 0.05507
  -150 0.09164 0.09068 0.08213 0.07492 0.07169 0.07610 0.07966 0.08257 0.06716
  -50  0.10975 0.09612 0.09503 0.09021 0.09803 0.08939 0.09026 0.09101 0.08846
  50   0.12209 0.11186 0.11348 0.11406 0.10701 0.10956 0.09891 0.09923 0.09441
  150  0.13184 0.11852 0.11882 0.10896 0.09976 0.09122 0.07216 0.07063 0.07132
  250  0.11515 0.10895 0.10040 0.09258 0.07981 0.06304 0.05389 0.05750 0.05663
  350  0.07167 0.06831 0.05860 0.05528 0.05090 0.03750 0.03669 0.04128 0.04251
  450  0.05285 0.05001 0.04680 0.04487 0.04512 0.03845 0.03505 0.03578 0.03708
  550  0.04215 0.04625 0.05027 0.04820 0.04833 0.04272 0.04041 0.03713 0.03579
  650  0.05034 0.04911 0.05284 0.05352 0.03920 0.03883 0.04002 0.03919 0.03916
  750  0.04370 0.04657 0.04508 0.04425 0.04083 0.03622 0.03559 0.04005 0.04052
  850  0.04454 0.03968 0.04240 0.04069 0.03646 0.03264 0.03661 0.03834 0.03622
  950  0.04481 0.04230 0.04044 0.03853 0.03817 0.03894 0.03802 0.03650 0.03665
  1050 0.05241 0.04736 0.04490 0.03790 0.04034 0.03992 0.03990 0.03828 0.03631
  1150 0.05329 0.04838 0.04431 0.03838 0.04276 0.04289 0.04095 0.03980 0.03868
      Frequencies
Times      152     154     156     158     160     162     164     166     168
  -250 0.05338 0.05233 0.05443 0.05078 0.04374 0.04008 0.03602 0.04194 0.04959
  -150 0.05865 0.05674 0.05529 0.06013 0.05577 0.05106 0.05362 0.06197 0.06382
  -50  0.07513 0.06941 0.06681 0.06647 0.07211 0.07675 0.07355 0.07349 0.06925
  50   0.08169 0.07694 0.06974 0.07925 0.09064 0.08857 0.08305 0.07721 0.06374
  150  0.06872 0.06933 0.06300 0.06575 0.07480 0.07558 0.06776 0.06451 0.05226
  250  0.05597 0.05027 0.05347 0.04981 0.04503 0.05000 0.04610 0.04086 0.04064
  350  0.04582 0.04299 0.04738 0.03955 0.03559 0.03354 0.03035 0.03122 0.03812
  450  0.04351 0.04280 0.04078 0.03479 0.02893 0.02760 0.02581 0.02335 0.02363
  550  0.03832 0.04033 0.03946 0.03420 0.02915 0.02801 0.02534 0.02325 0.01849
  650  0.04167 0.04262 0.03903 0.03526 0.02995 0.02803 0.02495 0.02280 0.02134
  750  0.04164 0.04290 0.03965 0.03238 0.03031 0.03062 0.03011 0.02765 0.02679
  850  0.03887 0.04026 0.03574 0.03182 0.02657 0.03094 0.03120 0.03058 0.02745
  950  0.03429 0.03468 0.03518 0.02981 0.02813 0.02757 0.02886 0.02726 0.02301
  1050 0.03757 0.03277 0.03189 0.03058 0.02849 0.02881 0.02878 0.02712 0.02155
  1150 0.03982 0.03735 0.03375 0.03122 0.02934 0.02638 0.02535 0.02085 0.02072
      Frequencies
Times      170     172     174     176     178     180     182     184     186
  -250 0.04984 0.04479 0.04277 0.07318 0.10219 0.10469 0.10456 0.07283 0.03133
  -150 0.05759 0.05054 0.04651 0.08495 0.11167 0.11317 0.10969 0.07680 0.04244
  -50  0.06691 0.06160 0.06008 0.08560 0.11142 0.10556 0.11094 0.07196 0.04897
  50   0.06004 0.06460 0.06763 0.09490 0.12993 0.12368 0.12266 0.08952 0.04772
  150  0.04904 0.05409 0.06187 0.09912 0.12261 0.12352 0.12113 0.09119 0.04752
  250  0.04526 0.04293 0.04507 0.07491 0.10098 0.10556 0.10782 0.07237 0.03917
  350  0.03837 0.03690 0.03324 0.05602 0.08718 0.08292 0.08316 0.05820 0.03188
  450  0.02613 0.02540 0.02548 0.05151 0.07766 0.08159 0.07904 0.05200 0.02229
  550  0.01930 0.02311 0.02629 0.05415 0.07936 0.07547 0.07666 0.04624 0.02298
  650  0.02032 0.02234 0.02286 0.04862 0.07739 0.07792 0.07718 0.05017 0.02435
  750  0.02202 0.01913 0.02060 0.04782 0.08389 0.08549 0.08605 0.05434 0.02517
  850  0.02122 0.01854 0.01976 0.05164 0.08633 0.08605 0.08317 0.04899 0.02063
  950  0.02033 0.01824 0.02016 0.05930 0.08954 0.09240 0.08989 0.04872 0.01840
  1050 0.02119 0.01954 0.01994 0.05118 0.09225 0.08976 0.08948 0.04908 0.01622
  1150 0.02471 0.02413 0.02365 0.05289 0.09091 0.09165 0.09313 0.05644 0.01997
      Frequencies
Times      188     190     192     194     196     198     200     202     204
  -250 0.03041 0.02836 0.03046 0.03122 0.02723 0.02636 0.02453 0.02590 0.02399
  -150 0.04420 0.04284 0.04006 0.04067 0.03896 0.03811 0.03548 0.02885 0.02536
  -50  0.04667 0.04150 0.03993 0.03926 0.04052 0.04145 0.04072 0.03907 0.03390
  50   0.04429 0.04189 0.03581 0.03228 0.03754 0.03942 0.04186 0.04167 0.04030
  150  0.04095 0.04201 0.03654 0.03532 0.03937 0.04061 0.04087 0.04276 0.03851
  250  0.03309 0.03505 0.03444 0.03825 0.03886 0.04027 0.03794 0.03306 0.03215
  350  0.02906 0.02705 0.02381 0.02604 0.02950 0.03024 0.02818 0.02131 0.01993
  450  0.02119 0.02327 0.02393 0.02391 0.02537 0.02444 0.01994 0.01910 0.01618
  550  0.02186 0.02102 0.02485 0.02039 0.01832 0.01935 0.01850 0.01671 0.01494
  650  0.02321 0.02030 0.01945 0.01615 0.01498 0.01647 0.01713 0.01674 0.01710
  750  0.02003 0.01845 0.01700 0.01483 0.01338 0.01292 0.01371 0.01330 0.01498
  850  0.02027 0.01752 0.01622 0.01506 0.01492 0.01378 0.01408 0.01348 0.01275
  950  0.01607 0.01568 0.01539 0.01601 0.01593 0.01520 0.01538 0.01498 0.01454
  1050 0.01776 0.01959 0.01827 0.01889 0.01682 0.01714 0.01661 0.01566 0.01317
  1150 0.01747 0.01781 0.02016 0.02072 0.02135 0.01940 0.01613 0.01402 0.01251
      Frequencies
Times      206     208     210     212     214     216     218     220     222
  -250 0.02333 0.02086 0.01808 0.01857 0.01986 0.01936 0.01919 0.01904 0.01970
  -150 0.02647 0.02765 0.02580 0.02536 0.02459 0.02305 0.02200 0.02199 0.02314
  -50  0.03345 0.03591 0.03793 0.03538 0.03180 0.03023 0.03042 0.02892 0.02856
  50   0.04247 0.04370 0.04224 0.04034 0.03396 0.02817 0.03006 0.02869 0.03536
  150  0.03765 0.03885 0.03974 0.03707 0.03243 0.02937 0.02765 0.02798 0.03473
  250  0.03384 0.03164 0.02981 0.02898 0.02482 0.02645 0.02585 0.02504 0.02437
  350  0.02123 0.02278 0.02391 0.02299 0.02372 0.02348 0.02183 0.01817 0.01615
  450  0.01433 0.01390 0.01567 0.01750 0.01981 0.02018 0.01905 0.01649 0.01311
  550  0.01213 0.01176 0.01223 0.01282 0.01238 0.01170 0.01342 0.01322 0.01200
  650  0.01469 0.01397 0.01363 0.01292 0.01134 0.01015 0.01075 0.01182 0.01012
  750  0.01446 0.01545 0.01459 0.01305 0.01189 0.01215 0.01132 0.01123 0.01077
  850  0.01264 0.01201 0.01199 0.01162 0.01273 0.01287 0.01186 0.01045 0.00928
  950  0.01357 0.01233 0.01307 0.01250 0.01243 0.01111 0.01118 0.01035 0.00923
  1050 0.01248 0.01296 0.01244 0.01300 0.01202 0.01285 0.01216 0.01244 0.01176
  1150 0.01347 0.01390 0.01249 0.01278 0.01193 0.01193 0.01275 0.01321 0.01437
      Frequencies
Times      224     226     228     230
  -250 0.01823 0.01732 0.01834 0.01846
  -150 0.02088 0.02169 0.02102 0.02147
  -50  0.02514 0.02518 0.02517 0.02653
  50   0.03562 0.03534 0.03292 0.03208
  150  0.03664 0.03573 0.03624 0.03217
  250  0.02697 0.02725 0.02918 0.02758
  350  0.01490 0.01626 0.01753 0.02164
  450  0.01303 0.01160 0.01319 0.01319
  550  0.01122 0.01009 0.01034 0.00979
  650  0.00917 0.00977 0.00944 0.00879
  750  0.01048 0.01024 0.01006 0.00929
  850  0.00813 0.00874 0.01063 0.01155
  950  0.00769 0.00864 0.00988 0.01029
  1050 0.01136 0.01097 0.01067 0.01020
  1150 0.01462 0.01294 0.01174 0.01105

, , tasks = 65, files = data/PRR+2_tyr_4:240:2/data_860.1_1

      Frequencies
Times       8      10     12     14     16      18      20      22      24
  -250 19.307  7.3494 2.1101 1.6409 2.0055  2.3996  2.4935  2.3561  2.3607
  -150 21.222  6.6812 2.3123 1.4528 1.5268  2.2357  2.1998  1.8831  1.7310
  -50  24.006  8.1543 2.9764 1.5369 1.6428  2.0868  1.9554  1.6179  1.3733
  50   23.880  7.6869 2.6770 1.8378 2.0781  2.1276  1.3837  1.1864  1.2503
  150  22.550  7.6453 2.7458 1.8042 1.9026  2.2708  1.8776  1.1890  1.2651
  250  25.369  8.8273 2.8182 1.7009 1.7765  2.1843  1.6871  1.6797  1.7591
  350  28.321  8.1168 2.6078 1.6101 1.8293  2.1594  3.0031  2.8003  2.6841
  450  23.895  9.4412 3.3446 2.1671 2.7318  3.3630  3.0674  3.1708  3.4479
  550  25.828  8.9661 3.5831 2.7317 3.6979  4.3031  4.9778  4.8337  5.1285
  650  29.621  8.6613 3.8845 3.8405 5.7771  7.1687  7.5608  7.3874  7.2098
  750  25.901  9.3263 3.2506 3.6706 6.3956  9.5164 10.9739 11.0215 10.6268
  850  27.204  9.6133 4.2143 4.4060 8.0038 12.4756 14.8980 14.8887 14.0599
  950  29.841  9.2040 4.1543 4.3396 8.1629 14.3128 16.0437 15.8125 15.8453
  1050 27.952 10.7227 4.1009 4.6580 9.3700 14.4632 16.3954 16.5125 15.9899
  1150 29.316  8.5989 3.5540 3.9897 7.6508 12.5024 14.5099 14.4043 13.9069
      Frequencies
Times       26      28     30     32      34     36     38      40      42
  -250  2.4940  2.5061 2.2589 1.7921 1.69384 1.4811 1.3533 1.20787 1.14797
  -150  1.7257  1.5684 1.6980 1.5375 1.39270 1.3198 1.2352 1.06145 1.07238
  -50   1.2681  1.4135 1.3790 1.3302 1.15192 1.1948 1.0761 1.03739 0.98869
  50    1.1410  1.2142 1.2772 1.0649 0.98396 1.1347 1.0711 0.99471 1.13066
  150   1.1007  1.2085 1.4052 1.4276 1.54561 1.7469 1.9652 2.13011 2.09608
  250   1.8770  2.3055 2.5331 2.4545 2.73088 2.9957 3.3679 3.47661 3.14018
  350   3.2193  3.7542 3.6587 3.4725 3.41802 3.7144 3.9713 4.07796 3.46771
  450   3.9242  4.3592 4.8043 4.5314 4.16797 4.1767 3.8853 3.74481 2.94988
  550   5.7146  6.0244 5.2287 4.6311 3.88269 3.6228 2.9688 2.69373 2.19192
  650   7.5370  6.7585 5.4629 4.8801 4.06099 3.4470 3.0765 2.41729 2.06695
  750  10.2613  8.2304 6.6735 5.1608 4.28559 3.5755 3.3056 2.66232 2.28813
  850  12.1862  9.6078 7.0347 5.6837 4.05684 3.3146 2.8956 2.69441 2.14696
  950  13.9736 10.8698 7.7354 5.9564 4.39991 3.4739 2.9526 2.56778 1.97196
  1050 13.7712 10.3668 6.6969 5.4742 4.02848 3.3531 2.4702 2.04362 1.79416
  1150 12.8100  9.8312 7.4907 5.7105 4.26817 3.2195 2.4762 1.90880 1.72608
      Frequencies
Times       44      46      48      50      52      54     56     58     60
  -250 0.94775 0.90133 0.84773 0.79681 0.70897 0.95491 3.0361 3.2403 3.3375
  -150 0.93662 0.94773 0.83312 0.85645 0.81783 1.00361 2.6665 2.8786 2.8864
  -50  1.01933 1.03456 0.96638 0.88273 0.88701 0.99871 2.7526 2.9022 2.9818
  50   1.04022 0.99281 1.02519 0.97645 0.93179 1.14017 2.8746 2.9282 3.1122
  150  1.91194 1.60620 1.52054 1.45525 1.46953 1.91136 3.3721 3.5123 3.4657
  250  2.74838 2.23458 1.86060 1.90964 1.91427 2.20856 3.7422 3.9077 3.7329
  350  3.12547 2.63842 2.24408 1.98927 2.16973 2.30891 3.7569 3.7616 3.6205
  450  2.72234 2.34147 1.99695 1.80153 1.89177 2.11412 3.5585 3.2705 3.2338
  550  2.04712 2.02772 1.83795 1.70306 1.58335 1.69901 3.1232 2.8953 2.9342
  650  1.86352 1.83603 1.66281 1.55686 1.46367 1.55463 2.8123 2.7694 2.7057
  750  1.74147 1.57654 1.49871 1.37344 1.33428 1.36269 2.6357 2.6600 2.4716
  850  1.75134 1.53490 1.37718 1.29914 1.13727 1.24428 2.4667 2.3678 2.3563
  950  1.65954 1.44441 1.24642 1.11565 0.99249 1.11952 2.2301 2.2616 2.2492
  1050 1.50914 1.31762 1.18630 1.16684 1.00971 1.12061 2.4178 2.4704 2.3871
  1150 1.61200 1.43575 1.19112 1.03537 0.93386 0.92154 2.3284 2.3783 2.2716
      Frequencies
Times      62     64      66      68      70      72      74      76      78
  -250 3.1784 2.9643 0.80665 0.61654 0.60066 0.58168 0.51871 0.40817 0.33756
  -150 2.8787 2.7074 0.94463 0.68703 0.66195 0.58312 0.49094 0.41572 0.35792
  -50  2.8375 2.6815 0.88294 0.69185 0.64507 0.60137 0.55277 0.45873 0.38978
  50   3.1189 2.9582 1.13265 0.84748 0.77578 0.70214 0.67055 0.63556 0.52576
  150  3.3099 2.9463 1.24710 0.85967 0.75797 0.71626 0.68716 0.64921 0.57750
  250  3.4713 3.1447 1.39192 0.88111 0.86115 0.82688 0.72348 0.62796 0.56347
  350  3.2504 2.8855 1.15905 0.77582 0.74619 0.68284 0.60295 0.52462 0.47189
  450  2.9659 2.5592 0.95880 0.70460 0.63977 0.61415 0.50877 0.42480 0.37804
  550  2.8548 2.5080 0.82655 0.61734 0.59813 0.47380 0.41860 0.38309 0.30134
  650  2.5497 2.2713 0.84669 0.59388 0.50360 0.43801 0.40316 0.38050 0.26644
  750  2.3018 2.0240 0.73930 0.48978 0.45224 0.43157 0.39992 0.37453 0.29288
  850  2.2514 2.0642 0.73890 0.55619 0.45703 0.41790 0.37891 0.35731 0.31070
  950  2.1876 2.0866 0.66383 0.47977 0.41779 0.38363 0.35000 0.32258 0.27687
  1050 2.3001 2.1607 0.61976 0.45517 0.42521 0.38264 0.35881 0.32220 0.27960
  1150 2.2324 2.1288 0.68625 0.43226 0.41132 0.38299 0.33914 0.32767 0.32285
      Frequencies
Times       80      82      84      86      88      90      92      94      96
  -250 0.29299 0.28614 0.29126 0.28399 0.25759 0.23869 0.21751 0.20503 0.17266
  -150 0.32446 0.30182 0.29582 0.28626 0.26225 0.24661 0.24901 0.25771 0.23255
  -50  0.36610 0.34849 0.35197 0.32919 0.27758 0.25376 0.25463 0.25232 0.26795
  50   0.49668 0.41381 0.38945 0.37802 0.33142 0.29383 0.28159 0.26334 0.27649
  150  0.52539 0.42249 0.36741 0.36515 0.33079 0.28790 0.27086 0.27741 0.27212
  250  0.46262 0.38731 0.35718 0.35246 0.32680 0.30529 0.28622 0.27907 0.26545
  350  0.40054 0.34067 0.32674 0.33286 0.30086 0.28820 0.26753 0.23954 0.23590
  450  0.29203 0.27513 0.26910 0.27802 0.25491 0.25115 0.24929 0.21488 0.19148
  550  0.26045 0.25651 0.23738 0.26249 0.23448 0.21878 0.22164 0.20297 0.17626
  650  0.23982 0.23684 0.22898 0.23181 0.23475 0.21431 0.20556 0.18976 0.16135
  750  0.25336 0.24271 0.19637 0.20560 0.18482 0.19534 0.18078 0.15957 0.13999
  850  0.28664 0.23842 0.20556 0.18185 0.17692 0.17679 0.14460 0.13401 0.12450
  950  0.25178 0.23925 0.19193 0.16272 0.14566 0.13901 0.12735 0.12696 0.12022
  1050 0.28074 0.25660 0.20704 0.16510 0.15503 0.14180 0.13847 0.13623 0.12703
  1150 0.28749 0.24625 0.22538 0.18923 0.15735 0.13448 0.12782 0.14563 0.15707
      Frequencies
Times       98     100     102     104     106     108     110     112     114
  -250 0.16347 0.15093 0.16973 0.16674 0.14745 0.13108 0.12834 0.11295 0.10510
  -150 0.22139 0.20745 0.19396 0.17832 0.15696 0.14597 0.12620 0.12777 0.13332
  -50  0.25661 0.22909 0.23216 0.19980 0.17932 0.14967 0.12800 0.14253 0.14520
  50   0.26713 0.25105 0.24218 0.20122 0.19057 0.17508 0.15082 0.15667 0.16023
  150  0.26941 0.26718 0.21395 0.18802 0.17871 0.15981 0.14033 0.15341 0.14641
  250  0.24514 0.21831 0.20353 0.19174 0.17232 0.13223 0.11903 0.13084 0.11483
  350  0.21349 0.19058 0.15235 0.13922 0.13182 0.11672 0.10757 0.10748 0.09818
  450  0.18599 0.16846 0.15091 0.13179 0.11675 0.10156 0.10881 0.09286 0.08142
  550  0.16218 0.14070 0.12179 0.11101 0.10393 0.09555 0.09331 0.09436 0.08111
  650  0.14106 0.12364 0.11648 0.10270 0.09547 0.08996 0.09031 0.08212 0.07272
  750  0.12268 0.10130 0.09770 0.09560 0.08841 0.08162 0.07704 0.06965 0.06858
  850  0.09707 0.09397 0.09248 0.09270 0.08811 0.08751 0.08158 0.07967 0.07494
  950  0.10525 0.09934 0.08759 0.08739 0.09446 0.09285 0.09134 0.08056 0.06826
  1050 0.11978 0.10800 0.09812 0.09501 0.09335 0.09201 0.08778 0.08143 0.07820
  1150 0.13218 0.13410 0.11598 0.09272 0.10060 0.09068 0.08046 0.07070 0.06692
      Frequencies
Times      116     118     120     122     124     126     128     130     132
  -250 0.10649 0.10574 0.10322 0.10204 0.09888 0.09054 0.08222 0.08261 0.07855
  -150 0.12602 0.12211 0.11550 0.09970 0.09749 0.10384 0.10447 0.10817 0.10439
  -50  0.14346 0.13645 0.13014 0.11984 0.11571 0.11194 0.11042 0.11474 0.11650
  50   0.15887 0.15680 0.14920 0.14266 0.14362 0.13238 0.12706 0.11921 0.11971
  150  0.14778 0.15760 0.14837 0.14638 0.14029 0.13156 0.12134 0.10213 0.10351
  250  0.11667 0.12258 0.12862 0.12891 0.12926 0.12124 0.10992 0.08871 0.08484
  350  0.09732 0.08925 0.10017 0.09849 0.09532 0.08640 0.07507 0.06020 0.06506
  450  0.06981 0.07209 0.07765 0.06908 0.07507 0.07575 0.06560 0.05896 0.05693
  550  0.07173 0.06609 0.07000 0.06662 0.07090 0.06649 0.06614 0.06570 0.05643
  650  0.07022 0.06720 0.07045 0.07523 0.07051 0.07258 0.06986 0.05824 0.05716
  750  0.06506 0.06561 0.06406 0.06644 0.06941 0.07486 0.07301 0.06359 0.05653
  850  0.06985 0.07498 0.06774 0.06923 0.07298 0.07236 0.06854 0.06070 0.05533
  950  0.06210 0.06813 0.07294 0.06846 0.06805 0.07167 0.06850 0.06541 0.05488
  1050 0.06684 0.06684 0.06355 0.05986 0.06478 0.06233 0.05378 0.05629 0.05768
  1150 0.05800 0.05904 0.05773 0.05653 0.05351 0.05464 0.05286 0.05377 0.06111
      Frequencies
Times      134     136     138     140     142     144     146     148     150
  -250 0.08140 0.07901 0.07126 0.06864 0.06581 0.06358 0.05848 0.06172 0.06000
  -150 0.09763 0.08551 0.08517 0.08550 0.08341 0.07053 0.06068 0.06192 0.06871
  -50  0.11807 0.12219 0.12530 0.10922 0.10451 0.08875 0.08493 0.08545 0.08236
  50   0.11096 0.11514 0.12020 0.11430 0.11378 0.10778 0.09120 0.09865 0.09275
  150  0.09886 0.10829 0.10520 0.10537 0.09980 0.09570 0.09556 0.10336 0.09794
  250  0.08158 0.08190 0.08275 0.08408 0.08478 0.07779 0.07353 0.07308 0.06733
  350  0.06791 0.06282 0.06572 0.07017 0.06070 0.05831 0.04972 0.04511 0.04484
  450  0.05666 0.05011 0.05047 0.05398 0.05269 0.04869 0.03846 0.03420 0.03533
  550  0.05612 0.05218 0.04822 0.04340 0.04716 0.04646 0.04061 0.03706 0.03091
  650  0.05498 0.05369 0.04558 0.04103 0.03910 0.04281 0.04287 0.04024 0.03651
  750  0.05142 0.04852 0.04485 0.04529 0.04451 0.04116 0.04475 0.04101 0.03698
  850  0.04802 0.04366 0.04371 0.04950 0.04464 0.04353 0.04065 0.03835 0.03583
  950  0.05320 0.04806 0.04505 0.04366 0.03945 0.04018 0.03698 0.03501 0.03367
  1050 0.04767 0.04831 0.04472 0.03798 0.03569 0.03371 0.03254 0.03567 0.03870
  1150 0.05428 0.05022 0.04420 0.03744 0.02992 0.03384 0.03361 0.03534 0.03872
      Frequencies
Times      152     154     156     158     160     162     164     166     168
  -250 0.05714 0.05202 0.05228 0.05151 0.04785 0.04890 0.04656 0.04675 0.04852
  -150 0.07127 0.06422 0.05858 0.05631 0.05397 0.06094 0.06038 0.05707 0.05493
  -50  0.08747 0.08471 0.07737 0.07096 0.06075 0.06008 0.06164 0.06452 0.05943
  50   0.09561 0.08878 0.07878 0.07115 0.06855 0.06680 0.06320 0.07211 0.06582
  150  0.08405 0.07745 0.07276 0.06421 0.06654 0.06600 0.06525 0.06822 0.05894
  250  0.06275 0.05861 0.05640 0.05335 0.05570 0.05786 0.05523 0.05094 0.04336
  350  0.04205 0.04145 0.04160 0.04647 0.04434 0.04889 0.04123 0.03500 0.03521
  450  0.03426 0.03247 0.03425 0.03634 0.03283 0.03473 0.03234 0.03228 0.02852
  550  0.02991 0.02976 0.03097 0.03198 0.03115 0.03209 0.03354 0.03222 0.03134
  650  0.03124 0.02670 0.02828 0.02678 0.02708 0.02981 0.03210 0.03188 0.03314
  750  0.03257 0.02594 0.02473 0.02556 0.02501 0.02904 0.03004 0.03092 0.02870
  850  0.03388 0.03159 0.02851 0.02804 0.02686 0.02688 0.02641 0.02557 0.02602
  950  0.03407 0.03491 0.02958 0.02907 0.02521 0.02777 0.02542 0.02648 0.02766
  1050 0.04090 0.03891 0.03644 0.03081 0.02901 0.02631 0.02623 0.02927 0.02978
  1150 0.03544 0.03791 0.03392 0.02990 0.02793 0.02807 0.02801 0.03434 0.03276
      Frequencies
Times      170     172     174     176     178     180     182     184     186
  -250 0.05244 0.05256 0.05390 0.08985 0.10890 0.10741 0.10812 0.06909 0.03240
  -150 0.04834 0.04726 0.04976 0.08243 0.11649 0.11497 0.11317 0.08093 0.04312
  -50  0.05551 0.05356 0.04639 0.07573 0.10811 0.10989 0.11557 0.08843 0.05162
  50   0.05693 0.05712 0.05198 0.07839 0.10338 0.10922 0.10422 0.08301 0.05383
  150  0.05692 0.05293 0.05593 0.08116 0.10772 0.10359 0.11100 0.07885 0.04657
  250  0.04252 0.04435 0.05088 0.08621 0.11054 0.10644 0.10045 0.06439 0.03429
  350  0.03400 0.03949 0.04246 0.08499 0.11162 0.10409 0.09723 0.05849 0.02648
  450  0.03109 0.03269 0.03517 0.07159 0.09975 0.10115 0.09363 0.05623 0.02364
  550  0.02975 0.02730 0.02873 0.06564 0.09731 0.09505 0.09303 0.05981 0.02391
  650  0.03072 0.02687 0.02906 0.06597 0.09749 0.10130 0.09996 0.06808 0.02451
  750  0.02907 0.02840 0.02743 0.06548 0.10002 0.10072 0.09958 0.06673 0.02357
  850  0.02569 0.02294 0.02429 0.06206 0.09562 0.09799 0.09731 0.06330 0.02441
  950  0.02781 0.02304 0.02336 0.06033 0.08845 0.08889 0.08832 0.05427 0.02340
  1050 0.02604 0.02361 0.02492 0.06310 0.08689 0.08617 0.08587 0.05284 0.02170
  1150 0.02611 0.02662 0.02870 0.06408 0.08713 0.08411 0.08239 0.04893 0.01974
      Frequencies
Times      188     190     192     194     196     198     200     202     204
  -250 0.03101 0.02920 0.02835 0.02479 0.02065 0.02038 0.02267 0.02775 0.02924
  -150 0.04096 0.04148 0.04111 0.04052 0.03859 0.03447 0.03439 0.03609 0.03517
  -50  0.04976 0.04972 0.05428 0.05212 0.04514 0.03848 0.04074 0.04005 0.03819
  50   0.05163 0.05227 0.05035 0.04630 0.04268 0.04049 0.03482 0.04059 0.04260
  150  0.04335 0.04400 0.03978 0.03704 0.03795 0.03611 0.03452 0.03879 0.04384
  250  0.03125 0.02932 0.02841 0.03174 0.03409 0.03228 0.03187 0.03144 0.03215
  350  0.02316 0.02286 0.02172 0.02337 0.02466 0.02248 0.02276 0.02286 0.02226
  450  0.02103 0.01980 0.01803 0.01957 0.01850 0.01869 0.01991 0.02177 0.01999
  550  0.02172 0.02038 0.01771 0.01753 0.01786 0.02132 0.02233 0.02176 0.02064
  650  0.01976 0.01777 0.01576 0.01815 0.01751 0.01826 0.01923 0.01855 0.01975
  750  0.02006 0.01730 0.01465 0.01309 0.01322 0.01453 0.01411 0.01365 0.01387
  850  0.02128 0.02114 0.01944 0.01654 0.01455 0.01416 0.01255 0.01297 0.01332
  950  0.02096 0.02010 0.01953 0.01749 0.01542 0.01417 0.01488 0.01333 0.01361
  1050 0.01877 0.01634 0.01782 0.01720 0.01706 0.01730 0.01711 0.01575 0.01355
  1150 0.01509 0.01535 0.01776 0.02017 0.02115 0.02081 0.01799 0.01771 0.01483
      Frequencies
Times      206     208     210     212     214     216     218     220     222
  -250 0.02822 0.02495 0.01935 0.02047 0.02273 0.02292 0.02210 0.02179 0.02038
  -150 0.03278 0.02946 0.02845 0.02875 0.02951 0.02557 0.02666 0.02748 0.02779
  -50  0.03714 0.03641 0.03346 0.03321 0.03145 0.03242 0.03195 0.03569 0.03467
  50   0.04531 0.04323 0.03974 0.03946 0.04025 0.04117 0.04183 0.04138 0.04067
  150  0.03851 0.03918 0.04053 0.03907 0.03779 0.03801 0.03647 0.03295 0.03633
  250  0.02941 0.03264 0.03514 0.03274 0.03044 0.02797 0.02624 0.02485 0.02302
  350  0.02148 0.02113 0.02057 0.02114 0.02240 0.02025 0.02092 0.02131 0.01996
  450  0.01947 0.01891 0.01861 0.01861 0.01982 0.02047 0.02047 0.01974 0.01730
  550  0.01981 0.01725 0.01684 0.01894 0.01902 0.01786 0.01714 0.01869 0.01494
  650  0.01818 0.01668 0.01762 0.01688 0.01885 0.01867 0.01967 0.01913 0.01657
  750  0.01473 0.01525 0.01576 0.01647 0.01885 0.01866 0.01741 0.01637 0.01459
  850  0.01217 0.01308 0.01361 0.01504 0.01760 0.01692 0.01588 0.01340 0.01073
  950  0.01231 0.01135 0.01206 0.01196 0.01304 0.01173 0.01042 0.00941 0.00867
  1050 0.01160 0.01135 0.01134 0.01096 0.01190 0.01307 0.01307 0.01197 0.01054
  1150 0.01470 0.01442 0.01418 0.01319 0.01275 0.01267 0.01255 0.01358 0.01285
      Frequencies
Times      224     226     228     230
  -250 0.02088 0.02092 0.02062 0.02009
  -150 0.02871 0.02779 0.02574 0.02364
  -50  0.03367 0.03171 0.03116 0.02602
  50   0.03747 0.03389 0.03091 0.02774
  150  0.03381 0.03184 0.03156 0.03089
  250  0.02386 0.02721 0.02858 0.02877
  350  0.01907 0.02095 0.02061 0.01979
  450  0.01727 0.01637 0.01566 0.01560
  550  0.01675 0.01558 0.01396 0.01363
  650  0.01550 0.01562 0.01397 0.01311
  750  0.01343 0.01164 0.01214 0.01184
  850  0.00983 0.00968 0.01185 0.01078
  950  0.00897 0.01199 0.01358 0.01244
  1050 0.01182 0.01277 0.01475 0.01385
  1150 0.01177 0.01060 0.01121 0.01104

, , tasks = 66, files = data/PRR+2_tyr_4:240:2/data_860.1_1

      Frequencies
Times       8      10     12     14     16     18     20     22     24     26
  -250 27.308  9.0447 2.3289 1.6714 1.9293 2.8725 3.1825 2.6742 2.6591 2.6213
  -150 31.556  9.6785 2.6734 1.7098 1.8965 2.6558 2.2839 1.9815 1.7546 1.8189
  -50  36.282  9.0189 2.2738 1.5152 1.8731 2.7766 2.9637 1.8086 1.2617 1.2925
  50   33.052 14.4523 3.6347 1.9444 2.7121 3.8192 2.6684 1.6912 1.0926 1.1481
  150  46.539 10.1880 4.5994 1.9053 2.5685 3.2809 2.9404 1.8929 1.2640 1.2696
  250  44.446 15.2783 3.2209 1.9363 2.1624 2.6376 2.5234 1.7692 1.4551 1.6465
  350  32.408 10.7716 2.7408 1.8900 2.0338 2.8384 2.3379 1.8812 1.6073 1.7072
  450  40.196 11.9719 3.6522 2.1096 2.2625 3.1374 2.9410 2.4057 2.2248 2.3546
  550  45.144 14.6960 4.0521 2.2497 2.8799 3.9892 3.8650 3.5404 3.0633 3.0742
  650  40.528 11.6513 3.8440 2.5061 3.1031 4.2444 5.1254 4.5818 4.2136 4.4359
  750  36.066 12.5214 3.5755 3.2511 4.2048 5.8716 5.0703 4.9786 4.9549 5.5737
  850  38.776 10.8287 3.8306 3.9249 4.4581 5.9807 6.2176 5.1321 5.3014 5.9123
  950  33.587 11.7534 5.4877 4.9983 6.0802 7.9725 8.1129 7.0615 6.4863 6.6471
  1050 32.517 11.6853 5.3575 4.6759 5.9545 7.9465 7.9415 7.6170 7.0007 7.3827
  1150 35.867 11.1253 4.8942 4.7072 6.5003 7.9346 8.5139 7.5355 6.9980 7.4794
      Frequencies
Times      28     30     32      34     36     38     40     42     44      46
  -250 2.4863 1.9542 1.6071 1.45229 1.2856 1.2763 1.2141 1.1377 1.0623 1.00234
  -150 1.8727 1.7751 1.4654 1.26153 1.1461 1.1846 1.1251 1.0037 0.9184 0.96067
  -50  1.3704 1.3743 1.3865 1.12746 1.0346 1.0525 1.0866 1.0805 1.0085 1.01399
  50   1.3687 1.2509 1.0713 0.96301 1.0704 1.1591 1.2743 1.3190 1.2642 1.20000
  150  1.3990 1.3033 1.1643 1.16030 1.5344 1.6814 1.8194 2.0020 1.9534 1.75105
  250  1.6589 1.7749 1.7654 1.95447 2.5222 2.8136 3.0041 2.9791 3.0080 2.58057
  350  1.9535 2.2233 1.9773 2.31672 2.9477 3.2651 3.2020 3.3169 3.0550 2.65261
  450  2.7946 2.6483 2.5502 2.66396 2.9802 3.3704 3.2744 3.3186 3.0006 2.36760
  550  2.9904 3.2363 2.6914 2.96702 2.9279 3.1958 3.0282 2.5328 2.0154 1.88420
  650  4.1698 3.6394 3.5609 3.37272 3.2821 3.2263 2.9128 2.6432 2.1034 1.95912
  750  5.0379 4.8195 4.4485 4.10127 3.8557 3.8020 3.6162 3.0051 2.5562 2.30756
  850  5.3912 4.6844 4.3252 4.31142 3.6379 3.6011 3.1534 2.7917 2.5282 2.46691
  950  6.1344 5.5716 5.1087 4.59417 4.1231 3.7117 3.5328 3.2810 2.9008 2.73359
  1050 6.2316 5.9915 5.6085 4.92375 4.6820 4.0029 3.6658 3.2642 2.7500 2.46624
  1150 6.7828 6.6879 6.6838 5.71618 5.6812 5.1235 4.1202 3.3890 3.0120 2.49726
      Frequencies
Times       48      50      52      54     56     58     60     62     64
  -250 0.99155 0.89122 0.79580 0.92846 3.1324 3.4295 3.4593 3.3313 3.0727
  -150 0.96803 0.91689 0.84075 1.01066 2.8493 3.0923 3.1781 3.0513 2.7910
  -50  1.04787 0.93614 0.83518 1.04942 2.6422 2.8063 2.9595 2.8389 2.6101
  50   1.27691 1.25819 1.28645 1.35169 3.2046 3.3837 3.4441 3.2246 2.9958
  150  2.05598 2.32356 2.50030 2.72956 4.5785 4.7195 4.4483 4.0523 3.4527
  250  2.61876 2.96164 3.18407 3.57575 5.2545 5.3670 5.0099 4.4007 3.6637
  350  2.59459 3.09119 3.37681 3.53076 4.8801 4.9792 4.4749 3.8420 3.1294
  450  2.36416 2.67184 2.90137 2.53203 3.9778 3.9580 3.5932 2.9164 2.3935
  550  1.64934 1.70594 1.73032 1.55484 2.7877 2.9672 3.0007 2.7121 2.2444
  650  1.89010 1.68583 1.45039 1.44655 2.7264 2.9533 2.9096 2.6976 2.1428
  750  2.08212 1.85806 1.61751 1.51412 2.6495 2.8153 2.9155 2.5822 2.2327
  850  2.16076 2.03113 1.65975 1.51452 2.5713 2.6246 2.5323 2.3961 2.1614
  950  2.48529 2.21257 1.92535 1.74494 2.6318 2.6647 2.7414 2.6059 2.2619
  1050 2.39169 2.11171 1.77707 1.67319 2.6622 2.7616 2.8175 2.6612 2.2714
  1150 2.22350 2.02521 1.70213 1.69001 2.8995 2.8854 2.8302 2.6399 2.3952
      Frequencies
Times       66      68      70      72      74      76      78      80      82
  -250 0.68346 0.49634 0.53091 0.53291 0.52222 0.44836 0.39953 0.33714 0.31704
  -150 0.77737 0.61310 0.60946 0.61784 0.57336 0.52410 0.45966 0.40118 0.36625
  -50  0.84899 0.67086 0.71588 0.64528 0.60872 0.56505 0.53045 0.45019 0.44382
  50   1.15334 0.87342 0.73336 0.68533 0.63227 0.63534 0.55128 0.54216 0.55821
  150  1.56586 1.03508 0.84750 0.79225 0.74876 0.71580 0.65732 0.62864 0.58149
  250  1.72068 1.05468 0.75909 0.77165 0.75120 0.75631 0.67628 0.60489 0.56347
  350  1.27046 0.86742 0.69986 0.65114 0.60729 0.56354 0.53071 0.44762 0.40782
  450  0.85447 0.67352 0.59685 0.53996 0.50699 0.46216 0.42070 0.33864 0.31928
  550  0.81694 0.61317 0.52395 0.49666 0.46780 0.43383 0.35503 0.31483 0.29647
  650  0.79161 0.56488 0.56081 0.48106 0.46916 0.38556 0.36271 0.33740 0.30175
  750  0.76528 0.59762 0.53263 0.46745 0.46990 0.41585 0.42890 0.37191 0.34304
  850  0.74919 0.63513 0.52603 0.50985 0.53351 0.46173 0.46808 0.40751 0.34202
  950  0.83226 0.67097 0.55382 0.52697 0.53895 0.51088 0.49002 0.43222 0.32644
  1050 0.82608 0.60939 0.55885 0.51668 0.49004 0.47411 0.42907 0.39441 0.28404
  1150 0.89993 0.68392 0.66491 0.58675 0.50279 0.46283 0.41512 0.37038 0.31393
      Frequencies
Times       84      86      88      90      92      94      96      98     100
  -250 0.29843 0.26120 0.21996 0.19972 0.18143 0.16722 0.16489 0.18017 0.18222
  -150 0.36322 0.29449 0.25303 0.23665 0.20663 0.20692 0.20534 0.20181 0.20073
  -50  0.38798 0.32284 0.29470 0.25940 0.24769 0.24014 0.23085 0.22976 0.25029
  50   0.48543 0.41740 0.38346 0.32710 0.32319 0.31334 0.26910 0.26401 0.26829
  150  0.49451 0.45936 0.41536 0.36855 0.34256 0.35297 0.31237 0.29523 0.26963
  250  0.48785 0.44876 0.40298 0.34454 0.32634 0.31545 0.30274 0.27286 0.26682
  350  0.36541 0.32735 0.28775 0.27317 0.26323 0.23709 0.24105 0.22640 0.22195
  450  0.30367 0.25129 0.25871 0.26072 0.23736 0.22080 0.19876 0.21449 0.18619
  550  0.29448 0.27181 0.25561 0.24667 0.21389 0.19546 0.17446 0.18406 0.17762
  650  0.30707 0.28768 0.27774 0.27208 0.25088 0.22141 0.18842 0.17204 0.16187
  750  0.31746 0.27030 0.25191 0.25411 0.22719 0.19287 0.17706 0.15839 0.13242
  850  0.31239 0.26735 0.24457 0.23373 0.20887 0.17314 0.16601 0.14198 0.13213
  950  0.28771 0.25606 0.22125 0.19870 0.18946 0.18259 0.16297 0.15472 0.14952
  1050 0.25709 0.21173 0.20927 0.20646 0.18653 0.17308 0.15368 0.13508 0.13488
  1150 0.24988 0.22781 0.21195 0.19977 0.16479 0.14712 0.13914 0.13881 0.13225
      Frequencies
Times      102     104     106     108     110     112     114     116     118
  -250 0.17406 0.16964 0.14231 0.12846 0.12140 0.11675 0.11840 0.10908 0.11308
  -150 0.19236 0.18796 0.15712 0.13910 0.12642 0.12015 0.12373 0.11409 0.12906
  -50  0.20178 0.18809 0.18213 0.16034 0.16785 0.16188 0.16006 0.13603 0.12763
  50   0.23360 0.20404 0.18374 0.18195 0.19883 0.21034 0.20296 0.18597 0.18628
  150  0.23020 0.22787 0.21194 0.21321 0.22682 0.20683 0.21931 0.20869 0.19059
  250  0.25614 0.23706 0.22530 0.21764 0.20495 0.20550 0.18944 0.18805 0.16679
  350  0.22908 0.19553 0.19826 0.19362 0.16578 0.17016 0.15196 0.14744 0.13101
  450  0.18397 0.16393 0.14947 0.13751 0.13612 0.13325 0.11491 0.10610 0.09336
  550  0.15881 0.15871 0.12994 0.12085 0.12513 0.11245 0.12042 0.10034 0.09713
  650  0.14867 0.13903 0.12932 0.11607 0.11744 0.11113 0.09903 0.09337 0.08289
  750  0.12421 0.12839 0.12535 0.11161 0.11531 0.10177 0.09179 0.08575 0.08267
  850  0.12944 0.12950 0.12171 0.11220 0.10934 0.09689 0.08216 0.07626 0.06918
  950  0.13726 0.11901 0.11051 0.11551 0.11024 0.10340 0.09411 0.08993 0.07450
  1050 0.13618 0.13221 0.11886 0.10064 0.11289 0.11158 0.09861 0.09728 0.08849
  1150 0.12369 0.11262 0.10220 0.10552 0.11280 0.09866 0.10279 0.10022 0.09049
      Frequencies
Times      120     122     124     126     128     130     132     134     136
  -250 0.11483 0.11031 0.09739 0.07954 0.07624 0.07159 0.06588 0.06773 0.06370
  -150 0.13148 0.12210 0.12245 0.10257 0.08871 0.08733 0.08890 0.08502 0.07854
  -50  0.13477 0.13407 0.12674 0.12606 0.11647 0.10814 0.10462 0.09733 0.09410
  50   0.15099 0.14283 0.14680 0.14495 0.13309 0.11978 0.11429 0.10926 0.11129
  150  0.17103 0.16179 0.15041 0.14100 0.12474 0.11383 0.10833 0.10078 0.10264
  250  0.14868 0.13244 0.12575 0.11548 0.12041 0.10842 0.10127 0.10172 0.09563
  350  0.10693 0.09457 0.09704 0.09173 0.09646 0.09667 0.09017 0.08376 0.07939
  450  0.08826 0.08473 0.08119 0.08370 0.08361 0.07952 0.07319 0.07829 0.07706
  550  0.08607 0.07770 0.07616 0.07409 0.06870 0.06024 0.06475 0.06400 0.07221
  650  0.08455 0.07709 0.07298 0.06476 0.05380 0.05998 0.06019 0.06318 0.06588
  750  0.07638 0.06867 0.06416 0.05945 0.05591 0.05906 0.06317 0.06807 0.06206
  850  0.06955 0.06556 0.06119 0.06664 0.05862 0.05719 0.06158 0.05775 0.05738
  950  0.06019 0.06978 0.06520 0.06812 0.06527 0.05773 0.05322 0.04929 0.04460
  1050 0.07789 0.06829 0.06729 0.06479 0.05731 0.05236 0.04806 0.05079 0.05463
  1150 0.07801 0.07038 0.06189 0.05420 0.05550 0.05141 0.05417 0.05348 0.05335
      Frequencies
Times      138     140     142     144     146     148     150     152     154
  -250 0.06351 0.07201 0.07133 0.07066 0.07432 0.05989 0.06136 0.06004 0.05484
  -150 0.07728 0.07489 0.07635 0.07366 0.07816 0.07629 0.07136 0.07080 0.05785
  -50  0.08294 0.07957 0.08530 0.08698 0.08490 0.08757 0.08743 0.07674 0.07767
  50   0.10991 0.10437 0.09528 0.09204 0.08770 0.08406 0.08486 0.08498 0.08230
  150  0.10680 0.10394 0.10795 0.08865 0.08609 0.08459 0.08222 0.08635 0.07544
  250  0.08865 0.08883 0.08956 0.07803 0.07150 0.06838 0.06476 0.06209 0.05886
  350  0.07793 0.08400 0.07497 0.07115 0.06279 0.06520 0.05663 0.05464 0.05652
  450  0.07679 0.08351 0.07465 0.06478 0.06545 0.06064 0.04961 0.04795 0.04765
  550  0.06987 0.06287 0.05934 0.05378 0.05267 0.05759 0.04860 0.04574 0.04318
  650  0.06116 0.05105 0.04992 0.05007 0.05258 0.05368 0.04707 0.04142 0.03837
  750  0.04854 0.04669 0.04267 0.04937 0.05361 0.05150 0.05303 0.04322 0.04294
  850  0.05219 0.04728 0.04534 0.04730 0.05208 0.05024 0.05026 0.04836 0.04316
  950  0.04927 0.04671 0.04108 0.04569 0.04776 0.04893 0.04655 0.04481 0.04181
  1050 0.05026 0.04861 0.04130 0.03828 0.03940 0.04271 0.04344 0.04380 0.04228
  1150 0.05500 0.04614 0.04268 0.03977 0.03724 0.04186 0.04188 0.04209 0.03895
      Frequencies
Times      156     158     160     162     164     166     168     170     172
  -250 0.05343 0.04790 0.05256 0.05119 0.05070 0.04411 0.03804 0.04088 0.03978
  -150 0.05948 0.05801 0.06010 0.06262 0.06294 0.05682 0.05226 0.04371 0.04500
  -50  0.06541 0.06324 0.05394 0.06568 0.07641 0.07256 0.07015 0.05183 0.04537
  50   0.07294 0.06209 0.05723 0.06806 0.07675 0.08688 0.08056 0.06930 0.05734
  150  0.06155 0.05857 0.05448 0.06670 0.07929 0.08546 0.08148 0.07919 0.08155
  250  0.05270 0.05636 0.05486 0.06033 0.06652 0.07046 0.07437 0.07209 0.06906
  350  0.04884 0.04636 0.04960 0.04750 0.04500 0.04845 0.04821 0.05217 0.04893
  450  0.04291 0.03886 0.03519 0.03831 0.03788 0.04117 0.03842 0.03391 0.03395
  550  0.04017 0.03875 0.03917 0.03765 0.03401 0.03511 0.03374 0.03170 0.03218
  650  0.03950 0.04189 0.03503 0.03552 0.03084 0.02909 0.02862 0.03228 0.02930
  750  0.04281 0.03680 0.03347 0.03111 0.02625 0.02927 0.02852 0.03354 0.03146
  850  0.04160 0.03777 0.03181 0.03084 0.03066 0.02971 0.03239 0.03339 0.03221
  950  0.03657 0.03643 0.03335 0.03028 0.03073 0.03204 0.03056 0.02975 0.02845
  1050 0.03739 0.03431 0.03278 0.03208 0.03005 0.02783 0.02878 0.02840 0.02449
  1150 0.03970 0.03843 0.03603 0.03451 0.03239 0.02939 0.02872 0.02547 0.02208
      Frequencies
Times      174     176     178     180     182     184     186     188     190
  -250 0.03619 0.06849 0.10796 0.10572 0.10993 0.07966 0.04190 0.04028 0.03635
  -150 0.04584 0.08045 0.12307 0.12094 0.12521 0.08497 0.04725 0.04433 0.04195
  -50  0.04906 0.09011 0.13386 0.13100 0.12949 0.08657 0.04896 0.04743 0.04056
  50   0.06053 0.10297 0.14543 0.14419 0.14593 0.09903 0.05705 0.04970 0.04891
  150  0.08055 0.12011 0.14758 0.14452 0.14177 0.08858 0.05601 0.04942 0.04631
  250  0.07029 0.09240 0.13741 0.13343 0.13539 0.08082 0.05447 0.04293 0.04305
  350  0.04278 0.07071 0.12256 0.12508 0.13264 0.08310 0.04371 0.04420 0.03519
  450  0.02969 0.06052 0.11774 0.11658 0.12542 0.06999 0.03329 0.03261 0.02723
  550  0.02675 0.05024 0.10859 0.10822 0.11107 0.06778 0.03350 0.02962 0.02537
  650  0.02691 0.05082 0.08898 0.09052 0.09762 0.05525 0.02908 0.02607 0.02309
  750  0.03004 0.05342 0.08458 0.08271 0.08259 0.04354 0.02643 0.02441 0.02108
  850  0.03229 0.05273 0.08622 0.08654 0.08969 0.05757 0.02359 0.02078 0.02042
  950  0.02850 0.05196 0.08761 0.08611 0.08782 0.05116 0.02488 0.02170 0.01619
  1050 0.02645 0.05530 0.08817 0.09242 0.09371 0.05147 0.02303 0.01841 0.01473
  1150 0.02268 0.05088 0.09120 0.08948 0.08853 0.04906 0.01996 0.01885 0.01713
      Frequencies
Times      192     194     196     198     200     202     204     206     208
  -250 0.03188 0.03117 0.02992 0.03004 0.03137 0.03001 0.02677 0.02393 0.02982
  -150 0.03699 0.03572 0.03453 0.03624 0.03897 0.03877 0.03731 0.03546 0.03643
  -50  0.03877 0.03969 0.04139 0.04044 0.04069 0.03978 0.04138 0.03697 0.03885
  50   0.04956 0.04805 0.04836 0.04593 0.04308 0.04054 0.03956 0.03813 0.04035
  150  0.04984 0.04747 0.04555 0.04123 0.03623 0.03775 0.04316 0.04342 0.04355
  250  0.03975 0.04105 0.03620 0.03240 0.03066 0.03247 0.03437 0.03755 0.03794
  350  0.02863 0.02912 0.02793 0.03019 0.02747 0.02508 0.02336 0.02480 0.02381
  450  0.02601 0.02718 0.02686 0.02620 0.02270 0.01725 0.01715 0.01688 0.01721
  550  0.02187 0.02395 0.02166 0.01964 0.01626 0.01489 0.01635 0.01937 0.01908
  650  0.01949 0.01793 0.01764 0.01651 0.01707 0.01669 0.01922 0.02124 0.02197
  750  0.01750 0.01799 0.01883 0.01788 0.01859 0.01842 0.01871 0.02081 0.02035
  850  0.01968 0.01808 0.01927 0.02001 0.01949 0.01964 0.01968 0.01900 0.02025
  950  0.01833 0.01685 0.01753 0.01552 0.01577 0.01818 0.01930 0.01953 0.01906
  1050 0.01447 0.01534 0.01476 0.01655 0.01510 0.01612 0.01677 0.01624 0.01711
  1150 0.01594 0.01702 0.01897 0.01848 0.01769 0.01528 0.01411 0.01417 0.01359
      Frequencies
Times      210     212     214     216     218     220     222     224     226
  -250 0.03125 0.02909 0.02786 0.02249 0.02043 0.02035 0.01979 0.01965 0.02008
  -150 0.03532 0.03206 0.02912 0.02660 0.02707 0.02538 0.02416 0.02380 0.02262
  -50  0.03584 0.03565 0.03559 0.03185 0.03234 0.03026 0.02727 0.02500 0.02163
  50   0.04181 0.03988 0.04262 0.04253 0.03930 0.03460 0.03493 0.03103 0.02766
  150  0.04582 0.04253 0.04485 0.04353 0.04132 0.04319 0.04125 0.03672 0.03344
  250  0.03759 0.03095 0.03647 0.04073 0.04190 0.04255 0.03943 0.03251 0.02797
  350  0.02401 0.02422 0.02959 0.03127 0.03281 0.02907 0.02427 0.02429 0.02174
  450  0.01476 0.01822 0.02134 0.02289 0.02185 0.01853 0.01851 0.01722 0.01659
  550  0.01845 0.01634 0.01745 0.01956 0.01847 0.01749 0.01746 0.01559 0.01622
  650  0.01957 0.01541 0.01711 0.01497 0.01388 0.01501 0.01495 0.01392 0.01307
  750  0.01915 0.01722 0.01425 0.01571 0.01479 0.01480 0.01342 0.01132 0.01032
  850  0.01933 0.01743 0.01768 0.01791 0.01663 0.01287 0.01031 0.00961 0.01050
  950  0.01579 0.01565 0.01598 0.01647 0.01467 0.01402 0.01273 0.01195 0.01406
  1050 0.01546 0.01594 0.01556 0.01637 0.01587 0.01787 0.01795 0.01739 0.01597
  1150 0.01366 0.01474 0.01540 0.01660 0.01661 0.01700 0.01785 0.01709 0.01666
      Frequencies
Times      228     230
  -250 0.02011 0.02017
  -150 0.02350 0.02237
  -50  0.02319 0.02647
  50   0.02947 0.02970
  150  0.03074 0.03124
  250  0.02465 0.02362
  350  0.02090 0.01957
  450  0.01560 0.01841
  550  0.01529 0.01516
  650  0.01240 0.01239
  750  0.01036 0.01064
  850  0.01135 0.01156
  950  0.01334 0.01256
  1050 0.01450 0.01296
  1150 0.01518 0.01316

, , tasks = 62, files = data/PRR+2_tyr_4:240:2/data_865.1_1

      Frequencies
Times        8     10     12      14      16      18      20      22      24
  -250  9.5359 4.1637 2.9691  2.7981  3.5644  3.9748  4.1688  4.2417  4.4825
  -150 10.0932 4.3382 3.1499  2.8652  3.5916  4.0689  4.4896  4.3919  4.7885
  -50   8.4314 4.4607 3.2474  3.0600  3.5936  4.0749  4.2916  4.4763  5.7884
  50   10.1219 4.5630 2.9321  3.0210  3.5193  3.8769  4.5301  4.8884  6.6323
  150  10.7763 4.2938 3.5071  3.6295  3.5690  4.4221  4.9668  5.3009  7.8832
  250   7.9468 5.4977 3.9346  4.1092  3.9733  5.0755  5.6875  6.1126  8.9089
  350  10.7601 4.7669 4.4250  5.0682  5.6067  6.5277  7.0578  8.0254 10.3258
  450  10.9545 6.9767 5.1447  5.8213  6.3513  7.4906  8.1935  9.5624 12.0861
  550   8.8875 5.3481 5.6749  6.8237  7.8202  9.1203 10.2433 11.2665 14.5707
  650   8.6628 6.7333 6.2499  7.6193  9.0615 10.3074 11.2668 11.8962 15.2137
  750   8.2545 6.2675 6.5474  7.6782  9.4021 10.7055 11.3624 12.0317 15.1534
  850   8.5553 6.7279 7.4302  8.4839 10.7571 11.5515 12.6834 12.9305 14.3723
  950   9.7805 7.5254 8.8229 10.2636 11.5359 13.0132 14.1649 14.1903 15.2100
  1050  9.9414 8.4037 8.5618 10.0173 11.5713 12.7407 13.6813 13.4198 14.3100
  1150  9.6910 7.7862 7.9277  9.1654 10.7729 12.1092 13.4329 12.6081 13.7050
      Frequencies
Times       26      28      30      32      34     36     38     40     42
  -250  4.6441  4.6537  4.6074  4.5454  4.2842 3.7980 3.2352 2.5834 2.2769
  -150  5.0961  5.4367  5.3432  5.2051  4.9069 4.3321 3.3722 2.9311 2.4722
  -50   7.3499  8.4210  8.5071  8.3152  7.5811 5.7321 4.2550 3.3939 2.7797
  50    9.6413 10.2654 10.6643 10.6983  9.7600 7.2685 4.6725 3.8212 3.0833
  150  11.2071 11.7514 11.7322 12.0358 11.1832 7.6091 4.9360 4.3291 3.5445
  250  12.0502 13.0938 12.9894 12.5002 11.4236 7.8205 5.4716 4.0631 3.6654
  350  12.9547 13.5308 12.7391 12.3849 10.9008 6.8893 5.3728 4.6921 3.9621
  450  14.4733 14.8327 14.3457 13.6219 11.6577 7.8251 6.0565 4.9954 4.4976
  550  16.9205 17.0749 16.1421 15.1330 12.6430 8.5950 6.6635 6.1120 5.1714
  650  16.8460 16.5376 14.9697 15.0070 12.6455 8.7119 6.8379 6.2563 5.6631
  750  17.0853 16.7773 15.6365 14.8551 13.1898 9.1842 7.2267 6.6295 5.7721
  850  15.8912 15.2039 14.2508 13.6020 12.1473 8.6509 6.2587 5.7719 5.0908
  950  15.5804 15.6453 13.9788 13.0378 12.1089 8.2615 6.0651 5.3637 4.6292
  1050 14.3839 13.2699 11.8928 10.7971  9.5890 6.8612 5.4761 4.7532 4.1392
  1150 13.1235 12.2333 10.8720  9.6957  9.3605 6.6169 5.3481 4.5159 3.9672
      Frequencies
Times      44     46     48     50     52     54      56      58      60
  -250 1.8289 1.5263 1.6032 1.7416 1.9556 4.2186 12.6204 12.3041 11.0854
  -150 1.8605 1.6016 1.5481 1.4695 1.3739 2.2103  7.2600  7.1263  6.6869
  -50  2.0108 1.7792 1.7524 1.7524 1.4783 2.0550  6.5150  6.2261  5.9542
  50   2.2355 1.9587 1.8402 1.7198 1.4404 2.1264  6.0705  5.7309  5.5827
  150  2.5832 2.1902 1.9590 1.8754 1.6267 2.0336  6.0108  5.7611  5.4396
  250  3.0307 2.3243 2.1434 2.0473 1.8459 2.3616  5.8137  5.6718  5.2999
  350  3.3382 2.7799 2.5692 2.2068 1.8897 2.3307  5.5959  5.2045  4.9349
  450  3.5347 2.9651 2.7866 2.4645 2.0060 2.3953  5.4259  5.0368  4.8436
  550  4.2814 3.3823 2.9880 2.4637 1.9753 2.1151  5.0751  4.7477  4.4536
  650  4.6214 3.3856 3.0391 2.6529 1.9952 2.1030  4.8522  4.7009  4.5114
  750  4.6306 3.3928 2.9549 2.4581 2.0443 2.1864  4.6291  4.3746  4.2073
  850  4.3074 3.0975 2.7127 2.3832 1.8869 2.0151  4.4595  4.2682  4.1990
  950  3.6478 2.6953 2.4472 2.0846 1.7798 2.0813  4.5812  4.4091  4.1571
  1050 3.1246 2.3683 2.1348 1.8193 1.6175 2.0015  4.4779  4.3505  4.1032
  1150 2.7522 2.2374 2.0719 1.7411 1.5732 1.9956  4.4888  4.3209  4.1043
      Frequencies
Times       62      64     66      68      70      72      74      76      78
  -250 10.6298 10.4806 1.4345 0.77844 0.73411 0.68488 0.54405 0.48259 0.45853
  -150  6.8832  6.9592 1.6322 0.75806 0.67686 0.61325 0.54369 0.50585 0.44946
  -50   5.9944  6.0533 1.6110 0.71914 0.64724 0.61620 0.53699 0.47900 0.41300
  50    5.6172  5.6370 1.5938 0.72644 0.67518 0.62744 0.57516 0.54921 0.46677
  150   5.5515  5.4872 1.5421 0.68747 0.58956 0.59238 0.56507 0.55600 0.48297
  250   5.1469  5.0628 1.3952 0.54463 0.50553 0.50474 0.50765 0.47343 0.44364
  350   4.9920  4.9192 1.4506 0.63934 0.54166 0.48369 0.47935 0.45137 0.40926
  450   4.7758  4.7313 1.3680 0.67526 0.56291 0.49223 0.47989 0.45016 0.38638
  550   4.5323  4.5352 1.3555 0.74721 0.66307 0.56090 0.55785 0.49028 0.40678
  650   4.4533  4.4751 1.4139 0.72079 0.61307 0.53749 0.50680 0.45481 0.36885
  750   4.1416  4.1772 1.3761 0.72349 0.62457 0.55060 0.49975 0.44883 0.36376
  850   4.2233  4.1347 1.4356 0.73035 0.58883 0.53126 0.45916 0.40021 0.33930
  950   4.1239  4.0345 1.3495 0.64095 0.55127 0.50414 0.47608 0.41403 0.33652
  1050  4.0492  3.9937 1.2916 0.58104 0.56182 0.51693 0.47828 0.43429 0.35829
  1150  4.0466  4.0156 1.1189 0.53951 0.49639 0.45449 0.41502 0.40113 0.38648
      Frequencies
Times       80      82      84      86      88      90      92      94      96
  -250 0.41572 0.36710 0.37126 0.34432 0.27765 0.26637 0.27153 0.26470 0.24250
  -150 0.41898 0.37392 0.34811 0.33448 0.29804 0.28841 0.27735 0.27281 0.27341
  -50  0.40084 0.36873 0.35279 0.33705 0.33280 0.32044 0.31872 0.31956 0.29708
  50   0.41526 0.38571 0.35566 0.33831 0.31876 0.33585 0.33587 0.30996 0.29182
  150  0.44077 0.37318 0.32987 0.32934 0.31368 0.31816 0.32311 0.29883 0.28887
  250  0.41512 0.36716 0.32252 0.30651 0.30397 0.29147 0.27713 0.26206 0.24359
  350  0.35512 0.33451 0.31331 0.28576 0.26870 0.27413 0.25245 0.23211 0.23122
  450  0.33757 0.33032 0.29861 0.26797 0.26598 0.25342 0.23349 0.22845 0.22045
  550  0.33314 0.30567 0.27273 0.23821 0.23052 0.22703 0.22804 0.22079 0.22459
  650  0.31687 0.28820 0.26787 0.24289 0.22445 0.21113 0.21449 0.21394 0.20379
  750  0.30673 0.27044 0.25077 0.24060 0.22438 0.22271 0.21638 0.20553 0.20356
  850  0.28100 0.25359 0.25463 0.25608 0.24398 0.22969 0.20438 0.19774 0.20152
  950  0.30489 0.28475 0.27830 0.27571 0.26274 0.23929 0.19974 0.19088 0.17745
  1050 0.33359 0.32183 0.31709 0.31013 0.28289 0.26114 0.23224 0.20264 0.19425
  1150 0.34642 0.32787 0.29990 0.28490 0.26289 0.24827 0.22820 0.20201 0.19025
      Frequencies
Times       98     100     102     104     106     108     110     112     114
  -250 0.24838 0.22226 0.21340 0.20464 0.19485 0.19516 0.19018 0.17013 0.17334
  -150 0.26137 0.23673 0.23446 0.21476 0.21069 0.19972 0.20153 0.18702 0.17736
  -50  0.28695 0.26726 0.24609 0.22279 0.21213 0.20624 0.20266 0.20061 0.19769
  50   0.28852 0.25115 0.23297 0.20986 0.21754 0.20944 0.20422 0.20779 0.20912
  150  0.25719 0.22252 0.19875 0.20265 0.20483 0.20164 0.20022 0.19615 0.19646
  250  0.21730 0.19603 0.19739 0.19635 0.19622 0.18761 0.18499 0.17914 0.16473
  350  0.23134 0.20422 0.20182 0.20785 0.20319 0.20916 0.19210 0.17627 0.16948
  450  0.20315 0.20182 0.20754 0.20982 0.19761 0.20234 0.20349 0.18897 0.17246
  550  0.19950 0.18956 0.18964 0.19297 0.17957 0.19183 0.18684 0.17811 0.15672
  650  0.19984 0.18245 0.17210 0.16416 0.16048 0.14997 0.14682 0.14519 0.13785
  750  0.19805 0.19132 0.16945 0.15501 0.14625 0.13753 0.13349 0.13624 0.12596
  850  0.20292 0.18845 0.17978 0.16826 0.16577 0.15504 0.14655 0.15074 0.14200
  950  0.18038 0.17992 0.17475 0.18135 0.17325 0.17674 0.17633 0.16256 0.14668
  1050 0.18825 0.19060 0.18904 0.18566 0.18675 0.18972 0.18798 0.17522 0.16357
  1150 0.18155 0.18746 0.18654 0.18854 0.20037 0.19749 0.18761 0.17541 0.16983
      Frequencies
Times      116     118     120     122     124     126     128     130     132
  -250 0.17245 0.15947 0.16071 0.16736 0.16655 0.15859 0.14016 0.13199 0.13727
  -150 0.18156 0.18249 0.17708 0.17522 0.17767 0.17449 0.16425 0.15805 0.15623
  -50  0.19932 0.20578 0.19025 0.18582 0.18347 0.18648 0.17607 0.17465 0.17249
  50   0.19961 0.18806 0.18392 0.16725 0.16859 0.16389 0.16510 0.17325 0.17605
  150  0.17856 0.17030 0.16613 0.16251 0.15880 0.15180 0.14776 0.14690 0.15336
  250  0.14879 0.14618 0.14392 0.14108 0.13794 0.12933 0.13659 0.13290 0.12429
  350  0.15445 0.14118 0.13262 0.13495 0.13576 0.13608 0.13158 0.12442 0.11902
  450  0.16287 0.14055 0.13909 0.14473 0.13605 0.12847 0.13188 0.12830 0.12656
  550  0.15841 0.13826 0.14341 0.13629 0.13064 0.12404 0.12322 0.11383 0.11638
  650  0.13653 0.13251 0.12825 0.12545 0.11782 0.11317 0.10727 0.10286 0.10692
  750  0.12206 0.12545 0.12375 0.11911 0.10953 0.10538 0.10010 0.09212 0.09777
  850  0.12687 0.12173 0.12066 0.11535 0.11297 0.10977 0.10655 0.10831 0.10805
  950  0.14469 0.13077 0.12373 0.12360 0.12108 0.11966 0.11527 0.11078 0.10836
  1050 0.15470 0.14491 0.13009 0.13423 0.12545 0.12449 0.12095 0.11825 0.11295
  1150 0.15060 0.14580 0.14835 0.13886 0.12195 0.12457 0.11914 0.11614 0.11053
      Frequencies
Times      134     136     138     140     142     144     146     148     150
  -250 0.12956 0.12731 0.12875 0.12733 0.12440 0.11674 0.11367 0.10678 0.10562
  -150 0.15743 0.14777 0.14295 0.13917 0.13174 0.12204 0.11306 0.11748 0.11210
  -50  0.17233 0.17129 0.15964 0.14942 0.13692 0.12439 0.11950 0.11224 0.10891
  50   0.17231 0.16725 0.15824 0.13968 0.12444 0.11658 0.11520 0.11123 0.11606
  150  0.15898 0.15305 0.13573 0.11928 0.10523 0.09862 0.10028 0.10653 0.10640
  250  0.12330 0.11739 0.10268 0.08879 0.08196 0.08610 0.09242 0.09896 0.09796
  350  0.12181 0.11369 0.11324 0.11055 0.10281 0.09810 0.09360 0.09406 0.09050
  450  0.12395 0.12781 0.12386 0.12280 0.11524 0.10396 0.10574 0.10377 0.09689
  550  0.12549 0.13251 0.12558 0.12578 0.11700 0.10374 0.10114 0.10263 0.09650
  650  0.11769 0.11989 0.11201 0.10732 0.10383 0.09957 0.09666 0.09648 0.09428
  750  0.10736 0.10571 0.10267 0.09884 0.09556 0.08872 0.08651 0.08391 0.07830
  850  0.10290 0.09660 0.09458 0.09096 0.08809 0.08316 0.08063 0.08285 0.08191
  950  0.10950 0.10575 0.09833 0.09320 0.09227 0.08992 0.08723 0.08597 0.08633
  1050 0.11255 0.10782 0.10071 0.09709 0.09103 0.09466 0.09013 0.09143 0.09402
  1150 0.10913 0.10829 0.10147 0.10492 0.09561 0.10156 0.09416 0.09205 0.08893
      Frequencies
Times      152     154     156     158     160     162     164     166     168
  -250 0.10000 0.09330 0.08868 0.08720 0.08162 0.07878 0.07725 0.07634 0.07143
  -150 0.10492 0.09716 0.09835 0.09486 0.08891 0.08772 0.08318 0.08009 0.08151
  -50  0.11148 0.11507 0.11165 0.11237 0.10534 0.09806 0.09075 0.09246 0.09359
  50   0.11392 0.11150 0.10662 0.10276 0.10270 0.10026 0.09787 0.09524 0.09496
  150  0.10462 0.10338 0.10554 0.09476 0.09286 0.08828 0.08581 0.08742 0.08783
  250  0.09585 0.08686 0.07940 0.07863 0.07928 0.07755 0.07626 0.07284 0.07217
  350  0.09137 0.08570 0.08214 0.08018 0.08376 0.08411 0.08126 0.07401 0.06807
  450  0.09478 0.09420 0.08697 0.08668 0.08682 0.08321 0.08112 0.07603 0.07047
  550  0.09358 0.09127 0.08403 0.07969 0.08221 0.07972 0.07422 0.06889 0.06857
  650  0.08888 0.08171 0.07819 0.07146 0.07177 0.07176 0.06610 0.06123 0.06276
  750  0.07303 0.07096 0.06706 0.06422 0.06188 0.06468 0.06201 0.06201 0.06141
  850  0.07774 0.08025 0.07297 0.06719 0.06518 0.06132 0.05889 0.05997 0.06046
  950  0.08309 0.08305 0.07834 0.07398 0.06937 0.06400 0.06090 0.06278 0.06473
  1050 0.09086 0.08447 0.08119 0.07801 0.07335 0.06556 0.06123 0.05875 0.05814
  1150 0.08500 0.07709 0.07894 0.07352 0.07729 0.07455 0.07171 0.06218 0.06400
      Frequencies
Times      170     172     174     176     178     180     182     184     186
  -250 0.07715 0.08078 0.07987 0.09652 0.09911 0.09649 0.09222 0.08219 0.06014
  -150 0.08591 0.08812 0.08875 0.10537 0.10689 0.10687 0.10042 0.08963 0.06150
  -50  0.09711 0.09420 0.08617 0.09854 0.10423 0.10146 0.09737 0.09319 0.07075
  50   0.09337 0.08916 0.08562 0.09490 0.10164 0.09771 0.09536 0.08897 0.06655
  150  0.08769 0.08000 0.07700 0.09065 0.09240 0.08844 0.08566 0.07670 0.06157
  250  0.06808 0.06453 0.05943 0.07999 0.08603 0.08567 0.08397 0.06897 0.04491
  350  0.06588 0.06420 0.06198 0.07817 0.08550 0.08478 0.08344 0.07059 0.04605
  450  0.06576 0.06051 0.05952 0.08202 0.08770 0.08692 0.08501 0.07347 0.05184
  550  0.06432 0.06344 0.06525 0.08136 0.08636 0.08624 0.08325 0.07598 0.05459
  650  0.05864 0.05779 0.05859 0.08073 0.08804 0.08603 0.07986 0.07063 0.04897
  750  0.06090 0.05813 0.05573 0.07715 0.08240 0.08564 0.08352 0.07368 0.04889
  850  0.05954 0.05738 0.05538 0.07380 0.08040 0.08371 0.08510 0.07524 0.05098
  950  0.06168 0.06105 0.06029 0.07961 0.08717 0.09216 0.09379 0.08404 0.05984
  1050 0.05579 0.05909 0.06345 0.07912 0.08707 0.09296 0.09188 0.08432 0.06166
  1150 0.06116 0.05849 0.05912 0.08070 0.08534 0.08438 0.08430 0.08139 0.05942
      Frequencies
Times      188     190     192     194     196     198     200     202     204
  -250 0.05730 0.05531 0.05222 0.05439 0.05354 0.05180 0.04975 0.04734 0.04761
  -150 0.05809 0.05806 0.05879 0.06013 0.05870 0.05437 0.05289 0.05663 0.05714
  -50  0.06909 0.06780 0.06597 0.06688 0.06295 0.05928 0.05629 0.05815 0.05801
  50   0.06473 0.06427 0.06392 0.06249 0.06147 0.05728 0.05182 0.05409 0.05445
  150  0.05860 0.05429 0.05303 0.04889 0.04687 0.04605 0.04433 0.04675 0.04547
  250  0.04297 0.04298 0.04148 0.04145 0.04262 0.04179 0.03848 0.03917 0.03910
  350  0.04898 0.04721 0.04317 0.04360 0.04185 0.03910 0.03704 0.03710 0.03465
  450  0.05352 0.05098 0.04752 0.04944 0.04628 0.04232 0.03801 0.03198 0.03152
  550  0.05276 0.05135 0.04792 0.04401 0.03857 0.03450 0.03460 0.03132 0.02792
  650  0.04722 0.04202 0.03923 0.03539 0.03466 0.03216 0.03043 0.02781 0.02652
  750  0.04404 0.04263 0.03630 0.03207 0.03065 0.03125 0.02875 0.02734 0.02728
  850  0.04576 0.04048 0.03439 0.03256 0.03274 0.03422 0.03462 0.03295 0.03084
  950  0.05229 0.04518 0.03867 0.03790 0.03511 0.03696 0.03981 0.03673 0.03456
  1050 0.05515 0.04511 0.03791 0.03503 0.03418 0.03659 0.04001 0.03786 0.03723
  1150 0.05421 0.04646 0.04098 0.03420 0.03289 0.03229 0.03467 0.03431 0.03504
      Frequencies
Times      206     208     210     212     214     216     218     220     222
  -250 0.04648 0.04493 0.04395 0.04276 0.03989 0.04159 0.04145 0.04063 0.04183
  -150 0.05518 0.05136 0.05060 0.04454 0.04258 0.04269 0.03953 0.03904 0.03868
  -50  0.05890 0.05700 0.05203 0.04722 0.04060 0.03984 0.03706 0.03573 0.03618
  50   0.05149 0.04941 0.04329 0.03985 0.03642 0.03592 0.03562 0.03757 0.03699
  150  0.04262 0.03844 0.03521 0.03466 0.03444 0.03597 0.03713 0.03841 0.03823
  250  0.03407 0.03193 0.03108 0.03051 0.03083 0.03329 0.03417 0.03440 0.03237
  350  0.03085 0.02916 0.02890 0.02884 0.02962 0.02897 0.02866 0.02881 0.02776
  450  0.02951 0.02925 0.02951 0.02838 0.02750 0.02603 0.02508 0.02649 0.02816
  550  0.02799 0.02967 0.03068 0.03003 0.02865 0.02559 0.02334 0.02590 0.02651
  650  0.02583 0.02795 0.02899 0.02810 0.02824 0.02524 0.02431 0.02407 0.02378
  750  0.02579 0.02672 0.02704 0.02755 0.02831 0.02667 0.02555 0.02517 0.02529
  850  0.02879 0.02595 0.02683 0.02793 0.02575 0.02585 0.02524 0.02511 0.02470
  950  0.03258 0.02953 0.02813 0.02830 0.02629 0.02508 0.02436 0.02373 0.02267
  1050 0.03348 0.03132 0.02822 0.02847 0.02801 0.02858 0.02563 0.02342 0.02229
  1150 0.03351 0.03212 0.03249 0.03140 0.03192 0.03121 0.02982 0.02897 0.02877
      Frequencies
Times      224     226     228     230
  -250 0.04152 0.03999 0.03654 0.03294
  -150 0.03639 0.03673 0.03542 0.03158
  -50  0.03701 0.03676 0.03408 0.03211
  50   0.03669 0.03466 0.03196 0.03062
  150  0.03849 0.03493 0.03239 0.03055
  250  0.03322 0.03159 0.02781 0.02657
  350  0.03063 0.02843 0.02733 0.02564
  450  0.03035 0.02965 0.02629 0.02656
  550  0.02755 0.02907 0.02759 0.02625
  650  0.02428 0.02581 0.02323 0.02262
  750  0.02719 0.02497 0.02441 0.02178
  850  0.02493 0.02449 0.02499 0.02341
  950  0.02275 0.02166 0.02342 0.02316
  1050 0.02066 0.02129 0.02188 0.02377
  1150 0.02711 0.02659 0.02558 0.02651

, , tasks = 63, files = data/PRR+2_tyr_4:240:2/data_865.1_1

      Frequencies
Times        8     10     12     14     16      18      20      22      24
  -250 11.1004 4.8499 3.2945 3.0442 3.2982  3.6380  3.8659  3.7601  4.0692
  -150 11.3572 4.9820 3.0927 2.9193 3.3029  3.9737  4.1335  3.8475  4.2063
  -50  13.8518 5.3199 2.9749 3.0856 3.1618  4.0702  4.1637  3.9761  4.5749
  50   12.7018 5.5988 3.3430 3.2558 3.5777  4.2827  4.0817  4.3298  5.1609
  150  10.5844 4.3804 3.6785 3.6268 4.2139  5.0357  5.0772  5.0351  6.4772
  250   9.3185 6.1710 3.8507 3.9325 4.3527  5.3467  5.5885  6.1571  7.9277
  350  12.4938 4.9943 4.2121 4.2229 4.9955  5.2021  6.1447  6.8294  8.8838
  450  13.4242 6.1702 4.2606 4.3905 5.1161  5.5782  6.9954  7.4281  9.2541
  550  11.3677 5.2910 4.3042 4.6582 5.3839  6.8880  8.1405  8.7413 10.2806
  650   9.2372 4.9922 4.6979 5.3811 6.5363  8.4145  9.8019 10.9262 13.6404
  750   8.9017 5.8110 5.2374 6.5719 8.2866 10.2269 11.4416 12.6110 15.8943
  850   9.0126 6.0066 5.6684 6.8022 8.6722 10.7399 12.0504 14.7182 19.6432
  950   9.4972 6.3909 6.1251 7.1560 9.4112 11.6443 13.7043 16.9043 21.4758
  1050  9.7421 6.1621 5.9787 7.1048 9.6866 11.9117 14.5119 17.4198 21.6446
  1150  8.5766 5.7545 5.5391 7.3342 9.3306 11.1722 13.2650 16.7721 21.8166
      Frequencies
Times       26      28      30      32      34      36     38     40     42
  -250  4.3193  4.5556  4.4608  4.4262  4.1088  3.6438 3.4071 3.1995 2.5835
  -150  4.9085  5.2601  5.2259  5.2339  4.7411  4.1088 3.6011 2.9467 2.7229
  -50   5.2284  5.4304  5.3548  5.3914  5.2983  4.4564 3.7630 3.2563 2.8146
  50    6.2772  6.4704  6.8746  6.7096  6.4384  5.5561 4.1345 3.5102 3.1290
  150   8.6828  8.9292  9.1769  9.6496  8.7175  6.8593 5.2125 4.4417 3.5568
  250  10.8509 11.3855 11.1462 11.7682 11.0562  7.8146 5.8939 4.9858 4.2246
  350  11.5026 11.8755 12.4657 11.8481 11.1878  8.5297 6.4015 5.7073 4.7127
  450  11.8339 12.3698 11.9488 11.9035 10.8642  7.9861 6.4596 6.0044 4.4369
  550  11.9301 12.7409 12.9405 12.5663 12.0347  9.1521 7.1924 5.5998 4.4463
  650  16.3372 17.0206 17.0246 16.4343 15.1113 10.8487 7.8905 5.9062 4.5972
  750  17.9506 17.6442 17.6470 17.1626 14.9716 10.2740 7.4217 5.6408 4.0834
  850  22.4828 22.9298 23.0010 20.8304 18.0274 12.1492 7.8412 5.9654 4.4171
  950  23.6344 22.8679 22.1899 19.8705 16.0254 10.8290 7.7078 6.2861 4.8967
  1050 23.0187 22.3257 20.8333 19.1124 15.5228 10.2403 7.6627 6.3228 5.3011
  1150 23.9413 22.9348 21.6832 19.8316 15.5592 10.5027 7.7504 6.2036 4.9525
      Frequencies
Times      44     46     48     50     52     54     56     58     60     62
  -250 2.0968 1.7066 1.5593 1.4540 1.2980 2.4215 9.9408 9.7341 8.9812 9.0893
  -150 2.0261 1.8480 1.6093 1.4888 1.3551 2.0324 7.0535 7.0130 6.8467 6.8739
  -50  2.0184 1.6549 1.5568 1.4894 1.3606 1.8601 6.1118 6.0544 5.8877 6.0537
  50   2.1948 1.7104 1.6591 1.5422 1.4166 1.9877 5.7926 5.7821 5.5407 5.5618
  150  2.5018 1.9592 1.9622 1.8214 1.5822 1.9120 5.5002 5.3552 5.2012 5.2070
  250  2.9293 2.2395 2.1817 2.0267 1.7342 2.1073 5.3628 5.2132 5.1549 5.0776
  350  3.1875 2.5493 2.4188 2.1715 1.7706 2.0761 5.1589 5.0046 4.7979 4.7808
  450  3.4334 2.4363 2.3310 1.9354 1.6619 2.0514 5.0379 4.9197 4.7746 4.7426
  550  3.4772 2.2541 2.1071 1.8299 1.3870 1.7775 4.8887 4.7275 4.5779 4.6852
  650  3.1942 2.1321 1.9809 1.6460 1.3049 1.9587 4.6782 4.5608 4.5262 4.4906
  750  3.0114 2.2083 1.9683 1.6689 1.4141 1.8851 4.7878 4.6980 4.3317 4.3258
  850  3.0735 2.3393 2.0750 1.8206 1.4577 1.9934 4.6323 4.4370 4.2718 4.2709
  950  3.5886 2.3952 2.1554 1.8767 1.3894 1.9131 4.5185 4.3333 4.0785 4.1452
  1050 3.5755 2.5021 2.2776 1.9329 1.5379 1.8188 4.7079 4.4526 4.1833 4.1975
  1150 3.2279 2.2912 1.9592 1.7267 1.4066 1.6619 4.2409 4.0624 3.9177 3.9281
      Frequencies
Times      64     66      68      70      72      74      76      78      80
  -250 9.1316 1.7293 0.64778 0.57868 0.48378 0.46062 0.44439 0.41980 0.39100
  -150 6.8252 1.9251 0.67277 0.59006 0.52605 0.44801 0.41893 0.41462 0.39746
  -50  5.9342 1.6799 0.67402 0.60031 0.50433 0.46575 0.42990 0.41407 0.40906
  50   5.5068 1.5966 0.72581 0.61465 0.53088 0.47300 0.45459 0.44434 0.44131
  150  5.0877 1.4866 0.76846 0.65536 0.57227 0.48216 0.47031 0.44411 0.45957
  250  4.9363 1.6035 0.76739 0.64134 0.53599 0.49502 0.45765 0.43495 0.42062
  350  4.6700 1.6400 0.77244 0.64213 0.55551 0.49947 0.40422 0.38517 0.38208
  450  4.6436 1.5671 0.72909 0.62351 0.57182 0.50099 0.44851 0.41103 0.36726
  550  4.6296 1.4557 0.73818 0.64271 0.58729 0.52441 0.47771 0.43784 0.38546
  650  4.4427 1.4414 0.70171 0.61712 0.56665 0.49525 0.46320 0.42429 0.39781
  750  4.3864 1.1636 0.64999 0.59068 0.57745 0.51639 0.46763 0.43474 0.38808
  850  4.2264 1.2375 0.64136 0.55493 0.49686 0.47529 0.44998 0.41955 0.36772
  950  4.0983 1.3265 0.54605 0.51548 0.44304 0.41017 0.39930 0.40400 0.38943
  1050 4.0730 1.3010 0.51999 0.50663 0.45535 0.44124 0.42161 0.41835 0.40260
  1150 3.8980 1.2335 0.55526 0.47273 0.40548 0.42025 0.38552 0.39194 0.39844
      Frequencies
Times       82      84      86      88      90      92      94      96      98
  -250 0.35340 0.34604 0.28582 0.26916 0.25536 0.26010 0.24451 0.24680 0.24120
  -150 0.35547 0.32994 0.30913 0.28615 0.27881 0.27903 0.27346 0.27476 0.26787
  -50  0.40563 0.39650 0.36933 0.33423 0.30156 0.28330 0.28080 0.28512 0.29285
  50   0.44126 0.40879 0.38466 0.35526 0.33856 0.29384 0.29681 0.28924 0.27682
  150  0.43538 0.42017 0.37385 0.34870 0.31446 0.28134 0.25429 0.24890 0.24225
  250  0.42236 0.39333 0.36420 0.34570 0.29516 0.26656 0.24010 0.23161 0.21719
  350  0.37370 0.33980 0.33988 0.33556 0.29611 0.27415 0.23133 0.20810 0.20053
  450  0.35342 0.31436 0.31389 0.30676 0.28630 0.25313 0.22642 0.21485 0.20599
  550  0.34651 0.32583 0.28128 0.26117 0.26027 0.25353 0.24523 0.22894 0.21379
  650  0.35844 0.30207 0.26651 0.25486 0.23868 0.24119 0.24101 0.22907 0.21100
  750  0.33260 0.28061 0.25458 0.24423 0.22684 0.22547 0.22579 0.22600 0.21158
  850  0.33430 0.30378 0.26114 0.23148 0.22701 0.22198 0.22480 0.23192 0.22984
  950  0.36678 0.30987 0.27925 0.26037 0.24091 0.23289 0.22095 0.21809 0.21671
  1050 0.38123 0.34295 0.28179 0.27250 0.25624 0.24365 0.24548 0.24535 0.24433
  1150 0.38042 0.33816 0.30158 0.29575 0.27958 0.25383 0.23987 0.23309 0.22281
      Frequencies
Times      100     102     104     106     108     110     112     114     116
  -250 0.24213 0.23811 0.22239 0.20760 0.21126 0.19758 0.17619 0.18204 0.17531
  -150 0.26836 0.25765 0.25252 0.23141 0.22618 0.21801 0.20071 0.18984 0.17715
  -50  0.26609 0.26424 0.25444 0.24747 0.23300 0.20910 0.20826 0.20017 0.19381
  50   0.25492 0.26496 0.26033 0.25203 0.24698 0.23899 0.23910 0.20875 0.20613
  150  0.22867 0.21678 0.22306 0.22979 0.24027 0.24079 0.24084 0.21536 0.20462
  250  0.21035 0.18376 0.19352 0.19811 0.21539 0.22739 0.22801 0.21842 0.19052
  350  0.19909 0.17919 0.19622 0.20454 0.21374 0.21945 0.21228 0.20132 0.18681
  450  0.19403 0.18664 0.18760 0.19389 0.20146 0.20094 0.18621 0.18664 0.17545
  550  0.20523 0.19771 0.20199 0.21345 0.21252 0.20023 0.20193 0.19425 0.18559
  650  0.22431 0.21610 0.20323 0.21111 0.22235 0.20386 0.19320 0.18639 0.18898
  750  0.21866 0.22749 0.21084 0.20246 0.21376 0.19844 0.19557 0.18746 0.17578
  850  0.22388 0.22002 0.21765 0.19584 0.19936 0.19951 0.20238 0.18610 0.17069
  950  0.20763 0.21416 0.19858 0.18969 0.19616 0.19533 0.19501 0.19199 0.18153
  1050 0.23482 0.22296 0.20656 0.20023 0.20318 0.20101 0.20132 0.18972 0.18981
  1150 0.21490 0.19477 0.18812 0.19403 0.19806 0.18093 0.17601 0.17920 0.17494
      Frequencies
Times      118     120     122     124     126     128     130     132     134
  -250 0.18326 0.17805 0.16348 0.16934 0.16489 0.15108 0.14943 0.14770 0.13105
  -150 0.18730 0.18013 0.18425 0.18391 0.17870 0.16759 0.16202 0.14822 0.13129
  -50  0.19363 0.18867 0.19511 0.18530 0.17853 0.16678 0.16064 0.14919 0.15069
  50   0.18448 0.19004 0.19856 0.18007 0.17540 0.17055 0.15606 0.15138 0.16455
  150  0.18668 0.18632 0.19069 0.17231 0.16539 0.15693 0.14310 0.14799 0.16234
  250  0.16606 0.16213 0.16086 0.15642 0.15175 0.14656 0.13885 0.13318 0.14002
  350  0.16249 0.15495 0.15329 0.14225 0.13646 0.12464 0.12307 0.12573 0.12681
  450  0.16009 0.15084 0.14079 0.13462 0.13365 0.12573 0.11437 0.11772 0.11625
  550  0.16834 0.16873 0.16454 0.15959 0.14640 0.14168 0.14568 0.14535 0.14782
  650  0.17059 0.16302 0.17116 0.15934 0.14486 0.15120 0.14444 0.14458 0.16180
  750  0.16567 0.16393 0.16045 0.14416 0.14082 0.14409 0.15078 0.14971 0.16271
  850  0.16592 0.16065 0.14851 0.14406 0.13533 0.13026 0.13317 0.13265 0.13977
  950  0.17408 0.15911 0.14309 0.13893 0.13614 0.13110 0.13947 0.13778 0.13847
  1050 0.17649 0.15819 0.14138 0.13507 0.13495 0.13443 0.14048 0.14516 0.14133
  1150 0.16798 0.15153 0.13847 0.13072 0.13857 0.13627 0.13973 0.15071 0.14309
      Frequencies
Times      136     138     140     142     144     146     148     150     152
  -250 0.12668 0.11739 0.10456 0.10446 0.10892 0.10910 0.11141 0.11192 0.11156
  -150 0.12994 0.12832 0.11393 0.11435 0.11688 0.12769 0.12452 0.12527 0.12543
  -50  0.14394 0.13968 0.13835 0.13431 0.12951 0.13516 0.13198 0.13127 0.12069
  50   0.16641 0.15085 0.14573 0.13267 0.12242 0.12147 0.12102 0.12508 0.11655
  150  0.15723 0.14784 0.13688 0.12914 0.12177 0.11881 0.11455 0.10860 0.09987
  250  0.14344 0.13369 0.12653 0.10795 0.09919 0.09639 0.09382 0.09269 0.09081
  350  0.12851 0.12548 0.11241 0.10176 0.10187 0.09815 0.09625 0.09236 0.08741
  450  0.11475 0.11423 0.11093 0.10891 0.10563 0.10113 0.10642 0.09467 0.08643
  550  0.13594 0.12898 0.12822 0.13129 0.12179 0.11969 0.11818 0.10554 0.09374
  650  0.15480 0.15334 0.14807 0.13955 0.13247 0.12727 0.12294 0.11310 0.09863
  750  0.15392 0.14347 0.13418 0.13102 0.12246 0.11816 0.11033 0.10598 0.10172
  850  0.14290 0.13859 0.13544 0.13232 0.12254 0.12050 0.11900 0.11228 0.10487
  950  0.12843 0.12273 0.11546 0.11284 0.11372 0.10924 0.11407 0.10942 0.09976
  1050 0.13708 0.12999 0.12507 0.11823 0.11668 0.11172 0.11779 0.11368 0.10828
  1150 0.14002 0.12732 0.11380 0.10346 0.10064 0.10416 0.11236 0.11004 0.10798
      Frequencies
Times      154     156     158     160     162     164     166     168     170
  -250 0.10704 0.10308 0.10310 0.09402 0.08557 0.08191 0.07919 0.08046 0.07604
  -150 0.12157 0.11466 0.10674 0.10264 0.09057 0.08645 0.08556 0.08268 0.07361
  -50  0.11136 0.10604 0.09712 0.09820 0.09156 0.09174 0.09650 0.09531 0.08765
  50   0.10378 0.09493 0.09240 0.09401 0.09424 0.09806 0.09977 0.10034 0.09633
  150  0.09365 0.08654 0.08413 0.08499 0.08633 0.08962 0.08909 0.09103 0.08589
  250  0.08610 0.08225 0.07727 0.06914 0.06914 0.07017 0.06855 0.06803 0.06892
  350  0.08225 0.07655 0.06783 0.06192 0.06281 0.06470 0.06418 0.06867 0.06598
  450  0.07842 0.07071 0.06660 0.06461 0.06629 0.06681 0.06923 0.07265 0.06845
  550  0.08655 0.08422 0.08033 0.07643 0.07788 0.07809 0.07883 0.08144 0.08017
  650  0.09114 0.09200 0.08662 0.08559 0.08250 0.08039 0.07899 0.08520 0.08357
  750  0.09570 0.09314 0.08577 0.08227 0.08672 0.07687 0.07765 0.07979 0.08316
  850  0.10460 0.09371 0.08717 0.08547 0.08559 0.07776 0.08010 0.07887 0.07892
  950  0.09944 0.09436 0.08534 0.08352 0.08361 0.08134 0.07834 0.07163 0.07052
  1050 0.10101 0.10193 0.08988 0.08587 0.08309 0.08296 0.07788 0.07706 0.07485
  1150 0.10023 0.09635 0.08834 0.08394 0.08166 0.08082 0.07693 0.07441 0.07338
      Frequencies
Times      172     174     176     178     180     182     184     186     188
  -250 0.07737 0.07601 0.10374 0.10904 0.11056 0.10791 0.09550 0.06330 0.05670
  -150 0.07847 0.07397 0.09993 0.11077 0.10674 0.09928 0.08099 0.05543 0.05376
  -50  0.08501 0.08550 0.10265 0.10749 0.10566 0.10157 0.08324 0.06212 0.05928
  50   0.09443 0.09007 0.10488 0.11894 0.11361 0.10527 0.08942 0.06232 0.06487
  150  0.08291 0.08380 0.09411 0.10702 0.10456 0.10308 0.08701 0.06282 0.05833
  250  0.06554 0.06369 0.08563 0.09890 0.10020 0.09522 0.07711 0.04999 0.04462
  350  0.06484 0.06598 0.08471 0.09463 0.09367 0.08886 0.07265 0.04827 0.04402
  450  0.06645 0.07048 0.09010 0.10185 0.09544 0.09072 0.07481 0.05299 0.05297
  550  0.08123 0.08501 0.10697 0.11265 0.11149 0.10555 0.09353 0.06058 0.06463
  650  0.07879 0.08353 0.10505 0.11183 0.10855 0.10479 0.09172 0.06487 0.06674
  750  0.07359 0.07887 0.10385 0.11013 0.10895 0.10462 0.09737 0.06892 0.06799
  850  0.07054 0.07107 0.09304 0.10227 0.10380 0.10581 0.09300 0.07021 0.06572
  950  0.06618 0.06470 0.08980 0.09878 0.09998 0.10226 0.09091 0.07369 0.06892
  1050 0.07162 0.06882 0.08965 0.09811 0.09879 0.10234 0.09338 0.07122 0.06640
  1150 0.07036 0.06414 0.08457 0.08648 0.08756 0.08802 0.08419 0.06391 0.05866
      Frequencies
Times      190     192     194     196     198     200     202     204     206
  -250 0.05832 0.05948 0.06101 0.06074 0.06158 0.05452 0.04927 0.04311 0.04183
  -150 0.05846 0.06332 0.06549 0.06356 0.06175 0.05453 0.04493 0.04332 0.03938
  -50  0.06289 0.06774 0.06935 0.06807 0.05828 0.05264 0.04734 0.04470 0.05113
  50   0.06958 0.06890 0.06713 0.06413 0.05930 0.05228 0.05104 0.04835 0.04872
  150  0.06136 0.05740 0.05573 0.05473 0.05190 0.04651 0.04881 0.04755 0.04649
  250  0.04296 0.04108 0.04404 0.04421 0.04260 0.04400 0.04467 0.04096 0.04217
  350  0.04491 0.04569 0.04170 0.04330 0.04154 0.04371 0.04129 0.04178 0.04374
  450  0.05525 0.05376 0.05219 0.04888 0.04525 0.04387 0.04427 0.04159 0.04204
  550  0.06452 0.06506 0.06202 0.05665 0.05029 0.04780 0.04669 0.04564 0.04169
  650  0.06647 0.06776 0.06698 0.06469 0.05542 0.05015 0.04761 0.04583 0.04231
  750  0.06814 0.06711 0.06451 0.06337 0.05642 0.05201 0.04857 0.04430 0.04180
  850  0.06848 0.06427 0.06537 0.06004 0.05638 0.04883 0.04410 0.03993 0.03829
  950  0.06406 0.06189 0.05698 0.05269 0.05281 0.04493 0.03949 0.03839 0.03227
  1050 0.06203 0.06036 0.05567 0.05209 0.05130 0.04897 0.04627 0.04285 0.03702
  1150 0.05535 0.05183 0.05227 0.05060 0.04966 0.04798 0.04705 0.04346 0.04215
      Frequencies
Times      208     210     212     214     216     218     220     222     224
  -250 0.04302 0.04188 0.04353 0.04577 0.04413 0.04403 0.04333 0.04327 0.04300
  -150 0.03857 0.04501 0.04557 0.04697 0.04536 0.04315 0.04172 0.04350 0.04340
  -50  0.04873 0.04801 0.04738 0.04706 0.04267 0.04224 0.04132 0.04143 0.04131
  50   0.05090 0.05033 0.04721 0.04073 0.03816 0.03607 0.03932 0.04052 0.04037
  150  0.04782 0.04537 0.04185 0.03712 0.03708 0.03479 0.03359 0.03660 0.03525
  250  0.04281 0.03682 0.03754 0.03247 0.03160 0.03190 0.03180 0.03071 0.03003
  350  0.04181 0.04041 0.03738 0.03445 0.03395 0.03259 0.03199 0.03052 0.03046
  450  0.04011 0.03943 0.03717 0.03738 0.03496 0.03406 0.03244 0.03133 0.03140
  550  0.04234 0.04273 0.04007 0.03914 0.03489 0.03339 0.03213 0.03177 0.03081
  650  0.04569 0.04267 0.04275 0.03912 0.03634 0.03364 0.03237 0.03209 0.03139
  750  0.04037 0.03956 0.03981 0.03739 0.03333 0.03357 0.03206 0.02939 0.02954
  850  0.03282 0.03293 0.03361 0.03238 0.03333 0.03271 0.03228 0.02851 0.02932
  950  0.03221 0.03372 0.03249 0.03339 0.03477 0.03174 0.03415 0.03283 0.03104
  1050 0.03651 0.03551 0.03378 0.03525 0.03410 0.03183 0.03494 0.03645 0.03598
  1150 0.04076 0.03731 0.03428 0.03411 0.03556 0.03436 0.03496 0.03460 0.03561
      Frequencies
Times      226     228     230
  -250 0.04215 0.04149 0.03876
  -150 0.04536 0.04168 0.03647
  -50  0.04275 0.03848 0.03453
  50   0.03922 0.03580 0.03196
  150  0.03307 0.03296 0.03138
  250  0.03100 0.02968 0.02814
  350  0.03000 0.03024 0.02811
  450  0.03105 0.02924 0.02909
  550  0.02913 0.02925 0.02722
  650  0.03068 0.02834 0.02706
  750  0.02873 0.02973 0.03037
  850  0.02949 0.02964 0.02993
  950  0.03285 0.03231 0.03401
  1050 0.03456 0.03281 0.03229
  1150 0.03324 0.03217 0.03162

, , tasks = 64, files = data/PRR+2_tyr_4:240:2/data_865.1_1

      Frequencies
Times        8      10      12      14      16      18      20      22      24
  -250 11.7323  5.0049  3.3429  3.4071  3.5280  4.0127  4.0344  3.6723  3.5798
  -150 13.1672  5.4508  3.4005  3.1191  3.3128  3.4815  3.6145  3.6644  3.7703
  -50  12.3240  5.2030  3.3315  3.1783  3.3607  3.7572  3.9957  3.9068  4.5446
  50    9.4578  4.3728  2.9910  3.0458  3.4609  4.3120  4.9727  4.7210  5.8244
  150   9.1705  4.1035  3.1733  3.3953  3.8023  4.6196  5.1028  5.5140  6.6612
  250   8.9843  4.9922  3.6295  3.8729  4.3325  5.5421  6.4697  6.6577  7.9541
  350  10.6951  5.1592  4.6377  5.1544  5.7503  7.1109  7.7779  8.7711 10.9139
  450  12.1900  6.7137  5.0961  6.3381  7.5364  9.9863 12.5705 13.5343 16.2191
  550  11.3547  6.6987  7.0504  8.5328 11.3074 16.6959 20.7087 26.6356 34.0013
  650  10.3166  7.7690  7.9669 10.1573 13.4645 18.8050 23.4304 30.0173 40.7138
  750  10.1766  8.4108  8.7887 11.1114 16.7510 21.7632 28.3340 33.1850 47.8861
  850  10.1200  8.9028  9.2921 12.0909 18.0890 22.9446 29.5596 34.3887 46.5805
  950  26.9717 17.7012 12.8049 13.7611 18.0377 22.8921 27.6593 35.2770 43.9294
  1050 31.7935 18.2507 13.7050 15.3722 20.7086 24.9867 32.1966 40.4285 49.3650
  1150 33.6164 17.0351 13.0997 14.5508 19.4605 25.5874 31.8586 39.2656 51.7519
      Frequencies
Times       26      28      30      32      34      36      38     40     42
  -250  3.9098  3.9273  3.8969  4.0153  3.9909  3.6451  3.3572 3.1484 2.5501
  -150  4.1560  4.1951  4.3752  4.5561  4.3601  4.2623  3.8291 3.2837 3.0073
  -50   5.3002  5.8000  5.9553  6.2618  5.7913  4.7650  4.0372 3.4746 2.7481
  50    7.5366  7.5632  7.5611  7.6223  7.2425  5.7234  4.6432 4.0725 3.1771
  150   8.7940  9.0506  9.2086  9.2983  8.9153  6.8987  5.5925 5.1613 3.8331
  250   9.9489 10.5428  9.8868 10.3985 10.1392  7.7730  6.5731 5.9149 4.7653
  350  12.9786 13.1258 13.1923 13.1698 12.0791  9.6089  7.6665 6.4205 5.1596
  450  19.6177 19.1212 18.9941 17.1515 15.4927 11.7140  8.8383 7.1350 5.3293
  550  40.0760 39.1236 36.3351 31.5679 24.7219 16.4256 10.8388 8.0317 6.1433
  650  49.0541 47.3275 43.6405 40.1207 31.7646 18.2155 11.0064 8.8705 6.4844
  750  54.8923 52.0480 47.9922 42.6722 34.1236 18.2800 10.6322 8.5005 6.4812
  850  54.4037 53.1694 47.8822 42.6934 32.7032 17.1398  9.9772 7.4003 5.5655
  950  48.8616 45.7143 43.7480 35.8540 25.7467 15.7128 10.2106 6.7429 5.0849
  1050 53.4810 51.4706 47.5730 39.7960 27.7866 17.1225 11.3729 7.2244 5.3438
  1150 52.8379 51.2138 46.3284 39.2359 28.1316 16.4974 10.6144 7.1168 5.1206
      Frequencies
Times      44     46     48     50     52     54     56     58     60     62
  -250 2.0140 1.7879 1.6327 1.5802 1.4962 2.3314 9.4468 9.0033 8.5736 8.6472
  -150 2.2660 1.6624 1.6630 1.5767 1.5708 2.2260 7.3596 7.1427 6.7152 6.6987
  -50  2.1480 1.6468 1.6591 1.5315 1.5000 2.0370 6.4214 6.3084 6.0576 6.0452
  50   2.4521 1.9173 1.8453 1.6633 1.5253 2.0332 5.9061 5.8188 5.6584 5.6430
  150  2.7450 2.2420 2.1502 1.9833 1.8422 2.1211 5.9659 5.7950 5.4741 5.3125
  250  3.2639 2.4220 2.3866 2.2126 1.9471 2.2275 5.7393 5.4901 5.2907 5.1935
  350  3.6300 2.8967 2.7149 2.3744 1.9937 2.4049 5.3668 5.1524 4.9763 4.8819
  450  3.7955 3.0687 2.6083 2.3191 1.9970 2.4699 5.3395 5.1361 4.8505 4.7184
  550  3.8642 3.2186 2.6598 2.1877 1.7703 2.2984 5.0733 4.8315 4.6173 4.6324
  650  4.5472 3.4428 2.9066 2.2081 1.7714 2.1230 4.7656 4.6025 4.4939 4.4586
  750  4.6329 3.3167 2.8457 2.3228 1.8449 2.0967 4.7982 4.5959 4.3833 4.3509
  850  3.9819 3.0168 2.6097 2.1225 1.7639 2.0460 4.4214 4.3214 4.1913 4.1124
  950  3.6226 2.6650 2.4541 2.1334 1.7573 2.0035 4.3580 4.0954 3.9908 3.9217
  1050 3.2436 2.3991 2.0393 1.7224 1.4342 1.8636 4.1627 4.0639 3.9444 3.9463
  1150 3.1013 2.3784 2.0385 1.6951 1.4210 1.8586 4.1254 4.0747 3.9442 3.9765
      Frequencies
Times      64     66      68      70      72      74      76      78      80
  -250 8.6105 1.6295 0.67133 0.57456 0.50699 0.46793 0.44175 0.39550 0.37592
  -150 6.6918 1.7276 0.58262 0.53537 0.49989 0.47231 0.43765 0.40890 0.37125
  -50  6.0738 1.6598 0.68802 0.56304 0.50346 0.46681 0.44770 0.44269 0.41148
  50   5.6527 1.6608 0.74929 0.62167 0.56205 0.52116 0.50846 0.48019 0.43751
  150  5.3307 1.6137 0.76695 0.65480 0.59946 0.53654 0.50416 0.48722 0.45537
  250  5.1253 1.5559 0.77588 0.63302 0.57943 0.51134 0.47590 0.44660 0.41417
  350  4.7964 1.5300 0.71340 0.66344 0.59446 0.52917 0.49653 0.46760 0.40417
  450  4.6127 1.4121 0.68782 0.64728 0.59320 0.53286 0.48244 0.44634 0.39792
  550  4.5140 1.3252 0.69257 0.60633 0.57904 0.52827 0.49724 0.44717 0.41938
  650  4.4440 1.4688 0.67229 0.57024 0.49485 0.44573 0.43484 0.41816 0.38912
  750  4.2649 1.3998 0.63304 0.55035 0.45013 0.43593 0.44009 0.40798 0.39868
  850  4.0519 1.2519 0.65346 0.52536 0.48828 0.45510 0.43405 0.39985 0.39678
  950  3.9224 1.1979 0.66797 0.55101 0.47797 0.46952 0.43893 0.41839 0.38091
  1050 3.8978 1.2492 0.64989 0.51572 0.46785 0.44626 0.42374 0.40938 0.38224
  1150 3.9165 1.3122 0.60608 0.52939 0.46975 0.43427 0.41625 0.41853 0.39682
      Frequencies
Times       82      84      86      88      90      92      94      96      98
  -250 0.35659 0.35159 0.32779 0.31951 0.30146 0.29721 0.28956 0.29302 0.27645
  -150 0.36775 0.33650 0.31896 0.30356 0.30095 0.29805 0.29516 0.29453 0.27548
  -50  0.36626 0.35297 0.32703 0.33015 0.32464 0.33213 0.32855 0.33391 0.32637
  50   0.39664 0.37191 0.36089 0.35639 0.37341 0.36480 0.34622 0.32840 0.30942
  150  0.40495 0.36970 0.34840 0.34894 0.35271 0.35274 0.32507 0.31492 0.29013
  250  0.36826 0.35757 0.32469 0.29263 0.29443 0.28656 0.27275 0.25799 0.25127
  350  0.34544 0.31404 0.26823 0.24966 0.25635 0.25517 0.24349 0.21965 0.22404
  450  0.34505 0.30545 0.29568 0.27411 0.26670 0.27143 0.26611 0.24257 0.24838
  550  0.36305 0.33582 0.31318 0.28154 0.29324 0.29687 0.27615 0.25569 0.25177
  650  0.33746 0.33473 0.31088 0.28455 0.26929 0.27371 0.26169 0.26324 0.25383
  750  0.37093 0.34480 0.30496 0.29314 0.27094 0.24740 0.23546 0.23466 0.23811
  850  0.36583 0.33302 0.31192 0.31218 0.29383 0.27626 0.26821 0.26058 0.24462
  950  0.37388 0.36203 0.34059 0.34483 0.34898 0.30911 0.28734 0.27140 0.25312
  1050 0.38572 0.36486 0.35274 0.36120 0.35247 0.32444 0.30672 0.27359 0.24726
  1150 0.39488 0.38062 0.37173 0.36965 0.32969 0.30335 0.28245 0.24396 0.21433
      Frequencies
Times      100     102     104     106     108     110     112     114     116
  -250 0.25461 0.22962 0.19916 0.19649 0.19738 0.20388 0.19625 0.18924 0.18292
  -150 0.25581 0.23420 0.21134 0.19807 0.19974 0.20195 0.19891 0.20042 0.19397
  -50  0.30678 0.27843 0.23909 0.23827 0.23048 0.23018 0.22371 0.21494 0.22048
  50   0.29407 0.28213 0.25277 0.25609 0.25080 0.24969 0.23431 0.23394 0.23346
  150  0.28422 0.27989 0.25686 0.23681 0.24339 0.23861 0.22783 0.22241 0.22003
  250  0.23427 0.23073 0.22455 0.22015 0.22480 0.22967 0.21109 0.20241 0.18780
  350  0.22206 0.22383 0.22439 0.21728 0.20672 0.19588 0.18960 0.17590 0.17702
  450  0.24250 0.23598 0.23270 0.22549 0.21430 0.20620 0.18624 0.17049 0.17209
  550  0.25349 0.24592 0.25023 0.23165 0.21264 0.19398 0.17768 0.17782 0.17988
  650  0.24390 0.23285 0.22382 0.21140 0.18954 0.17961 0.17067 0.16473 0.16828
  750  0.22750 0.22960 0.21058 0.21122 0.18036 0.18581 0.16575 0.17069 0.16650
  850  0.23609 0.22863 0.22046 0.20934 0.19606 0.17580 0.15967 0.16773 0.16682
  950  0.23623 0.23228 0.22164 0.21942 0.21156 0.19090 0.17188 0.16896 0.15936
  1050 0.22441 0.21803 0.22033 0.21126 0.19235 0.18237 0.16694 0.16389 0.16166
  1150 0.20701 0.19606 0.19642 0.18234 0.18082 0.17276 0.15713 0.15618 0.14757
      Frequencies
Times      118     120     122     124     126     128     130     132     134
  -250 0.17039 0.15851 0.14237 0.13201 0.13786 0.13953 0.13745 0.14811 0.14361
  -150 0.18681 0.17311 0.14863 0.14083 0.14392 0.14111 0.13864 0.14736 0.14946
  -50  0.21316 0.20068 0.19283 0.18091 0.16959 0.15687 0.16512 0.16640 0.16625
  50   0.22081 0.21894 0.22762 0.22138 0.20201 0.19178 0.19307 0.18412 0.18085
  150  0.20420 0.20793 0.21338 0.20211 0.19693 0.18288 0.18091 0.17184 0.17055
  250  0.17640 0.17303 0.16240 0.15656 0.15024 0.15141 0.14646 0.14193 0.14511
  350  0.16651 0.15714 0.15245 0.14797 0.12544 0.11804 0.11403 0.11532 0.11912
  450  0.17005 0.16061 0.16757 0.16042 0.13968 0.13172 0.12916 0.12242 0.12308
  550  0.18304 0.18088 0.17805 0.16523 0.15060 0.14246 0.14076 0.14365 0.14414
  650  0.17019 0.16812 0.16153 0.15073 0.14171 0.14001 0.13380 0.13848 0.13923
  750  0.16564 0.16060 0.14981 0.14246 0.13528 0.13138 0.12646 0.12079 0.12143
  850  0.16031 0.15220 0.14823 0.14038 0.13760 0.13763 0.13389 0.12352 0.12005
  950  0.15498 0.14890 0.14672 0.13960 0.13246 0.13634 0.14093 0.13763 0.13239
  1050 0.15206 0.13398 0.12472 0.12326 0.12213 0.12700 0.13128 0.13021 0.12837
  1150 0.13508 0.12599 0.11932 0.10430 0.10293 0.11018 0.11561 0.12204 0.12188
      Frequencies
Times      136     138     140     142     144     146     148     150     152
  -250 0.13701 0.13138 0.12421 0.12055 0.11887 0.12378 0.11166 0.10965 0.10852
  -150 0.14402 0.15062 0.14556 0.14683 0.13852 0.13325 0.12480 0.11571 0.11655
  -50  0.16543 0.16805 0.16136 0.15069 0.14765 0.14122 0.14000 0.13254 0.12412
  50   0.17401 0.16991 0.15868 0.15062 0.14617 0.14123 0.14537 0.14381 0.13863
  150  0.15986 0.15246 0.13563 0.12315 0.11244 0.11691 0.12416 0.12948 0.11697
  250  0.13832 0.12416 0.11415 0.10896 0.09791 0.09181 0.09292 0.09317 0.09229
  350  0.12133 0.11297 0.10707 0.10089 0.09617 0.09256 0.08749 0.08460 0.07976
  450  0.13457 0.12892 0.11913 0.11106 0.10685 0.09434 0.09073 0.09282 0.09101
  550  0.15011 0.14841 0.13406 0.12354 0.12740 0.11674 0.11454 0.11271 0.10891
  650  0.13888 0.13675 0.12734 0.11959 0.12003 0.12022 0.11616 0.11323 0.10895
  750  0.11698 0.11590 0.12146 0.11141 0.11293 0.11732 0.11922 0.11534 0.10399
  850  0.11247 0.10612 0.10523 0.10398 0.10883 0.11355 0.11288 0.11550 0.10553
  950  0.13092 0.12630 0.12020 0.11034 0.11159 0.10230 0.10173 0.10081 0.10018
  1050 0.12973 0.13323 0.12858 0.11455 0.10813 0.10478 0.10041 0.09916 0.09526
  1150 0.12574 0.12383 0.11916 0.11381 0.10376 0.10086 0.09632 0.09272 0.09071
      Frequencies
Times      154     156     158     160     162     164     166     168     170
  -250 0.10332 0.09875 0.09405 0.08948 0.08960 0.08615 0.08260 0.08055 0.07549
  -150 0.11541 0.10802 0.10198 0.10150 0.09583 0.09745 0.09468 0.08641 0.08042
  -50  0.11879 0.11406 0.10697 0.10828 0.10109 0.09919 0.10118 0.09140 0.08664
  50   0.13108 0.12122 0.10966 0.10971 0.10656 0.10759 0.10890 0.10288 0.10122
  150  0.11448 0.10535 0.09818 0.10333 0.09998 0.09912 0.09824 0.09103 0.09107
  250  0.09057 0.08865 0.08648 0.08514 0.08584 0.08501 0.08218 0.07791 0.07515
  350  0.07258 0.07314 0.07305 0.07228 0.07236 0.07553 0.06867 0.06778 0.06595
  450  0.08827 0.08667 0.08315 0.07497 0.07253 0.07276 0.06963 0.06962 0.07075
  550  0.10722 0.10096 0.09281 0.09074 0.08541 0.08426 0.08641 0.08031 0.08163
  650  0.10166 0.09299 0.08638 0.08537 0.08270 0.08333 0.08477 0.08205 0.07486
  750  0.09070 0.08423 0.08309 0.07651 0.08477 0.08221 0.08423 0.08079 0.07571
  850  0.09496 0.08644 0.07884 0.07672 0.07816 0.07831 0.08145 0.08129 0.07575
  950  0.09326 0.08960 0.08753 0.08336 0.07773 0.07528 0.07716 0.07906 0.08043
  1050 0.09197 0.08616 0.08156 0.08255 0.08054 0.07462 0.07305 0.07941 0.08405
  1150 0.08587 0.08356 0.07607 0.07937 0.07709 0.07839 0.07641 0.07523 0.07834
      Frequencies
Times      172     174     176     178     180     182     184     186     188
  -250 0.06953 0.06799 0.09108 0.10059 0.09964 0.09828 0.08434 0.06694 0.06646
  -150 0.08412 0.07949 0.09899 0.10218 0.10110 0.09926 0.08944 0.06579 0.07345
  -50  0.09062 0.09376 0.10792 0.11758 0.11363 0.10749 0.10303 0.08129 0.07735
  50   0.09998 0.10373 0.12173 0.13014 0.12057 0.11768 0.10774 0.08680 0.07908
  150  0.08994 0.09090 0.11113 0.11566 0.11431 0.11156 0.10147 0.07622 0.07051
  250  0.07203 0.07213 0.08766 0.09730 0.10039 0.09925 0.08373 0.06540 0.06170
  350  0.06707 0.06550 0.08438 0.09356 0.09203 0.08791 0.07864 0.06170 0.05851
  450  0.06757 0.06328 0.08424 0.09757 0.09823 0.09693 0.08412 0.06039 0.05953
  550  0.07753 0.07625 0.09964 0.10872 0.10459 0.10047 0.08785 0.06523 0.06191
  650  0.06999 0.06804 0.08529 0.09656 0.09447 0.09428 0.08602 0.06104 0.05618
  750  0.07124 0.06519 0.07773 0.08591 0.07967 0.07640 0.07230 0.05926 0.05952
  850  0.07631 0.07261 0.07748 0.08358 0.08315 0.07944 0.07276 0.05530 0.05663
  950  0.07916 0.08377 0.08977 0.09718 0.09530 0.08755 0.07646 0.05705 0.05459
  1050 0.08288 0.08147 0.09442 0.10065 0.09708 0.09331 0.08281 0.06159 0.05519
  1150 0.07442 0.07612 0.08957 0.10003 0.10010 0.09394 0.08371 0.05869 0.05248
      Frequencies
Times      190     192     194     196     198     200     202     204     206
  -250 0.06501 0.05961 0.06153 0.05878 0.05362 0.05765 0.05563 0.05071 0.04857
  -150 0.07055 0.06440 0.06231 0.06039 0.05968 0.06137 0.06166 0.05645 0.05367
  -50  0.07287 0.06761 0.06223 0.06400 0.06452 0.06147 0.05929 0.05716 0.05766
  50   0.07607 0.07343 0.06941 0.06887 0.06592 0.06149 0.05646 0.05699 0.05815
  150  0.06423 0.05959 0.05928 0.06157 0.05759 0.05451 0.05075 0.05145 0.04906
  250  0.05712 0.05364 0.05209 0.04878 0.04598 0.04688 0.04695 0.04690 0.04612
  350  0.05906 0.05561 0.05002 0.04728 0.04795 0.04493 0.04432 0.04602 0.04219
  450  0.05726 0.05679 0.05705 0.05513 0.05451 0.05085 0.04664 0.04395 0.04082
  550  0.05865 0.05862 0.05779 0.05460 0.05327 0.05101 0.04818 0.04580 0.04269
  650  0.05623 0.05685 0.05130 0.04744 0.04549 0.04205 0.04195 0.04155 0.03717
  750  0.05677 0.05533 0.05104 0.04483 0.04459 0.04108 0.04034 0.03942 0.03876
  850  0.05527 0.05128 0.04799 0.04529 0.04415 0.04537 0.04610 0.04368 0.03881
  950  0.05367 0.05048 0.05061 0.04816 0.04621 0.04344 0.04461 0.04277 0.03811
  1050 0.05331 0.05118 0.04919 0.04905 0.04935 0.04831 0.04487 0.03879 0.03691
  1150 0.04971 0.05153 0.05222 0.05032 0.04614 0.04545 0.04341 0.03951 0.03821
      Frequencies
Times      208     210     212     214     216     218     220     222     224
  -250 0.04668 0.04096 0.03779 0.03915 0.04213 0.04265 0.04110 0.03998 0.03404
  -150 0.05080 0.04357 0.04052 0.03770 0.03976 0.03750 0.03953 0.03708 0.03585
  -50  0.05370 0.05027 0.04474 0.04020 0.03926 0.03945 0.03915 0.03672 0.03555
  50   0.05393 0.05346 0.04743 0.04320 0.04092 0.03908 0.04064 0.03921 0.03941
  150  0.04671 0.04472 0.04333 0.04090 0.04113 0.04024 0.03893 0.03779 0.03695
  250  0.04454 0.04018 0.03535 0.03647 0.03501 0.03274 0.03266 0.03412 0.03689
  350  0.04034 0.03962 0.03969 0.03786 0.03669 0.03538 0.03006 0.03116 0.03285
  450  0.04067 0.04069 0.04005 0.03763 0.03740 0.03514 0.03413 0.03483 0.03519
  550  0.04328 0.04024 0.03665 0.03724 0.03499 0.03626 0.03675 0.03517 0.03359
  650  0.03575 0.03618 0.03513 0.03511 0.03391 0.03495 0.03444 0.03163 0.03119
  750  0.03552 0.03780 0.03655 0.03448 0.03143 0.03218 0.03005 0.02969 0.02826
  850  0.03643 0.03328 0.03151 0.03172 0.02869 0.02735 0.02831 0.02904 0.03162
  950  0.03592 0.03069 0.02835 0.03018 0.02818 0.02750 0.03065 0.02947 0.03064
  1050 0.03383 0.03247 0.03211 0.03158 0.02950 0.02997 0.03360 0.03379 0.03172
  1150 0.03718 0.03370 0.03131 0.03028 0.03044 0.03163 0.03323 0.03190 0.03029
      Frequencies
Times      226     228     230
  -250 0.03148 0.03408 0.03803
  -150 0.03528 0.03681 0.03900
  -50  0.03454 0.03439 0.03848
  50   0.03458 0.03224 0.03269
  150  0.03508 0.03084 0.02996
  250  0.03436 0.03154 0.03090
  350  0.03208 0.03022 0.02722
  450  0.03329 0.02778 0.02781
  550  0.03147 0.02647 0.02406
  650  0.03004 0.02693 0.02697
  750  0.02934 0.03018 0.02953
  850  0.03059 0.03121 0.03179
  950  0.03133 0.03140 0.02921
  1050 0.02992 0.02729 0.02729
  1150 0.02776 0.02629 0.02548

, , tasks = 65, files = data/PRR+2_tyr_4:240:2/data_865.1_1

      Frequencies
Times        8     10      12      14      16      18      20      22      24
  -250  8.8003 4.0062  2.9183  2.7629  3.1289  3.7603  4.1606  4.0589  3.8685
  -150  9.0917 4.0917  2.9285  2.7098  2.9595  3.4565  3.6686  3.7637  3.7717
  -50   9.0232 4.3967  2.9771  2.7982  3.1225  3.2763  3.6677  3.7273  3.8582
  50    7.9223 3.6795  3.0657  2.9477  3.3986  3.8147  3.9763  4.0355  4.9633
  150   6.6034 4.3086  3.4946  3.4032  4.0038  4.7054  5.1903  5.1744  6.2161
  250   8.9808 4.0248  3.6414  3.9537  4.7678  5.9328  6.2373  6.0801  8.0031
  350   8.5914 4.9313  3.9100  4.2220  5.0156  6.0298  6.3241  6.6517  8.5443
  450   8.6026 5.1058  4.4746  4.6580  5.5525  6.7823  7.4128  9.3986 12.2567
  550   9.0789 5.8019  5.8209  6.4049  7.9368 10.2815 12.8000 17.0266 23.8889
  650   9.8308 6.7194  6.6403  7.4381 10.1268 12.7530 15.8467 20.9446 31.6443
  750   9.6277 6.4036  6.7161  7.5150 10.9470 14.8678 17.5481 22.8552 33.6709
  850   9.5190 6.9565  7.0500  8.1048 10.9202 14.2669 16.3635 20.1770 27.6206
  950  10.3192 7.2877  7.3825  8.9794 12.1952 17.1161 21.5316 25.7375 30.7617
  1050 10.8308 8.4112 10.1404 11.2676 14.7758 19.3059 22.7627 28.2329 33.9264
  1150 10.3328 8.9320  9.8654 13.2517 17.5450 22.5212 29.6720 34.9055 42.1315
      Frequencies
Times       26      28      30      32      34      36     38     40     42
  -250  4.3499  4.3528  4.1674  3.9023  3.6085  3.5283 3.0996 2.5478 2.3630
  -150  4.4901  4.6302  4.3118  4.2330  4.1071  3.6113 3.0970 2.6873 2.3515
  -50   4.7598  5.0980  4.6092  4.6165  4.6310  3.7353 3.0882 2.7732 2.5242
  50    6.0019  6.2804  6.4503  6.4170  5.4558  4.5267 3.5324 2.9996 2.5084
  150   7.6574  7.9303  7.9133  8.4243  7.7512  6.1357 4.9122 4.2829 3.5492
  250   9.3514  9.1352  9.1692  9.5808  9.2013  7.3133 5.8191 5.0729 4.5226
  350  10.5768 10.5563 10.1340 10.5854 10.2883  8.2096 6.5601 5.8803 5.1317
  450  15.6849 16.7210 16.3432 15.1834 12.5137  9.1490 6.0903 5.3034 4.4777
  550  29.4284 29.9407 29.7292 27.1080 20.8505 13.4365 8.5361 6.6377 4.7628
  650  40.2738 40.0411 37.8225 36.1322 27.8880 15.0882 9.1287 6.8297 5.0112
  750  40.9359 39.3803 36.7255 33.9903 26.8281 15.8396 9.2826 7.2550 5.7215
  850  33.5541 33.4359 30.0008 28.1258 23.3580 12.8544 8.4437 7.0395 5.3186
  950  33.3905 31.4522 27.5003 23.1868 17.0319 10.9543 7.4688 5.6162 4.7329
  1050 37.6661 37.8611 34.4398 29.7110 21.8688 13.5756 8.4276 5.5720 4.2925
  1150 48.4657 48.4882 42.9410 37.2520 28.4338 17.2923 9.4019 5.9126 4.6782
      Frequencies
Times      44     46     48     50     52     54     56     58     60     62
  -250 2.0564 1.7853 1.5907 1.4469 1.3700 2.4330 9.4656 9.1325 8.8431 9.0910
  -150 2.1193 1.7147 1.5537 1.5143 1.3647 2.0532 6.9319 6.7615 6.5521 6.8872
  -50  2.2195 1.6254 1.5869 1.4676 1.4189 1.8902 6.1825 6.0960 5.9410 6.0989
  50   2.1913 1.8826 1.7074 1.5629 1.5337 2.0116 5.7404 5.6262 5.6232 5.6482
  150  2.6421 2.1227 1.8992 1.7613 1.5166 2.1556 5.6625 5.5928 5.3514 5.4702
  250  3.0550 2.4321 2.2040 1.9894 1.7316 2.1282 5.4700 5.3718 5.2336 5.2540
  350  3.6401 2.6299 2.2637 2.1282 1.7924 2.1956 5.1539 5.0195 4.8301 4.8548
  450  3.4111 2.6537 2.4614 2.0743 1.8496 2.3074 5.0507 4.8462 4.8387 4.7677
  550  3.6707 2.7689 2.5392 2.2505 1.8696 2.2760 5.0053 4.7473 4.5305 4.6098
  650  3.7243 3.0636 2.7446 2.4770 2.1083 2.5126 5.0506 4.9369 4.5544 4.5945
  750  4.0009 3.2384 2.9569 2.4599 2.0616 2.2191 5.0285 4.7844 4.6314 4.5926
  850  3.9757 3.0766 2.7931 2.4452 2.0080 2.1692 4.8871 4.4636 4.4542 4.5174
  950  3.6955 2.8343 2.3240 2.1720 1.6101 1.9849 4.5328 4.3473 4.2975 4.2797
  1050 3.0262 2.4304 2.1152 1.9160 1.5432 1.8861 3.9644 3.9308 3.8738 3.9414
  1150 2.7909 2.2743 1.9798 1.8899 1.4412 1.6679 3.7859 3.7055 3.6015 3.6048
      Frequencies
Times      64     66      68      70      72      74      76      78      80
  -250 9.1200 1.9109 0.76570 0.65597 0.53924 0.51928 0.45654 0.45810 0.42363
  -150 6.8835 1.8735 0.82278 0.62509 0.54835 0.50689 0.46868 0.45080 0.44153
  -50  6.1847 1.7927 0.81688 0.72367 0.59518 0.51866 0.49768 0.47396 0.44489
  50   5.7227 1.8557 0.71164 0.62465 0.58993 0.50281 0.51354 0.49671 0.46969
  150  5.4937 1.6522 0.72025 0.64826 0.57161 0.52239 0.52344 0.50446 0.46216
  250  5.1745 1.7035 0.69836 0.60405 0.53930 0.54243 0.50359 0.49702 0.46947
  350  4.8534 1.6011 0.67803 0.61650 0.58648 0.53666 0.51794 0.48593 0.42664
  450  4.7233 1.4746 0.71451 0.65453 0.64881 0.56921 0.53167 0.45989 0.41879
  550  4.5860 1.3339 0.77855 0.69187 0.66502 0.57655 0.53230 0.47349 0.43694
  650  4.5245 1.3946 0.75640 0.65952 0.59687 0.55707 0.52961 0.49175 0.43939
  750  4.4921 1.4798 0.68095 0.59171 0.51604 0.48229 0.49491 0.43938 0.41156
  850  4.4313 1.4295 0.66540 0.53780 0.45553 0.43277 0.42353 0.39819 0.38394
  950  4.1653 1.3658 0.62045 0.50049 0.48749 0.45847 0.43025 0.38795 0.35130
  1050 3.7784 1.2814 0.69224 0.54130 0.48875 0.44896 0.40432 0.38726 0.35027
  1150 3.4933 1.2148 0.67387 0.50265 0.44732 0.43180 0.39534 0.35087 0.34339
      Frequencies
Times       82      84      86      88      90      92      94      96      98
  -250 0.41985 0.39920 0.37244 0.34858 0.34243 0.32992 0.29961 0.27595 0.26881
  -150 0.44216 0.42503 0.39336 0.38837 0.34867 0.32650 0.28970 0.27439 0.25796
  -50  0.42977 0.39344 0.36111 0.38069 0.38905 0.35681 0.31500 0.30638 0.26944
  50   0.44143 0.40462 0.37961 0.36823 0.36321 0.34797 0.32176 0.32369 0.29161
  150  0.45284 0.41173 0.37463 0.34166 0.34587 0.31422 0.30387 0.30426 0.27880
  250  0.43820 0.42306 0.38134 0.34529 0.31456 0.28435 0.26046 0.24617 0.22908
  350  0.40372 0.38545 0.33931 0.30101 0.27502 0.25495 0.22758 0.21422 0.20774
  450  0.39081 0.36742 0.31918 0.30067 0.27805 0.24620 0.22725 0.21861 0.21433
  550  0.39039 0.34562 0.34603 0.32126 0.31146 0.30139 0.25665 0.25511 0.23860
  650  0.41318 0.36588 0.36186 0.32723 0.33069 0.30882 0.28530 0.26805 0.26633
  750  0.39907 0.37418 0.35617 0.35102 0.33202 0.31042 0.27850 0.25444 0.25040
  850  0.35201 0.33806 0.31977 0.31250 0.28420 0.27809 0.26655 0.23256 0.22267
  950  0.31027 0.29849 0.30113 0.30186 0.27585 0.25489 0.24313 0.22467 0.20567
  1050 0.31861 0.29825 0.30080 0.28231 0.27949 0.26632 0.24879 0.23066 0.21936
  1150 0.31920 0.30189 0.30127 0.29243 0.28698 0.27048 0.24259 0.23010 0.22164
      Frequencies
Times      100     102     104     106     108     110     112     114     116
  -250 0.25359 0.24503 0.24939 0.25152 0.24175 0.23106 0.20311 0.19139 0.18792
  -150 0.24458 0.23453 0.24675 0.25042 0.23986 0.23429 0.21740 0.20421 0.19813
  -50  0.26016 0.25064 0.24993 0.23922 0.24756 0.25473 0.23663 0.22671 0.22444
  50   0.27846 0.25973 0.25858 0.25402 0.24718 0.26594 0.25805 0.24803 0.23419
  150  0.27006 0.26448 0.25049 0.24928 0.24624 0.25314 0.25945 0.24149 0.21448
  250  0.21438 0.22116 0.21868 0.23382 0.22337 0.22101 0.22354 0.19885 0.17388
  350  0.19029 0.18285 0.19766 0.20989 0.20770 0.19527 0.18263 0.15839 0.14539
  450  0.19986 0.19947 0.20061 0.21392 0.21206 0.19973 0.19006 0.17708 0.15410
  550  0.22933 0.22830 0.22237 0.22879 0.22063 0.21249 0.19946 0.18768 0.16696
  650  0.24858 0.24264 0.22272 0.22397 0.21368 0.21026 0.19471 0.18882 0.16980
  750  0.25082 0.24028 0.21667 0.20386 0.18936 0.18630 0.18485 0.17538 0.16929
  850  0.21050 0.19916 0.18253 0.18038 0.18762 0.18487 0.18225 0.17223 0.17196
  950  0.21701 0.21503 0.20991 0.20283 0.21980 0.19621 0.20087 0.19085 0.18455
  1050 0.21957 0.21147 0.21336 0.21429 0.21569 0.20974 0.20155 0.19240 0.17696
  1150 0.21032 0.20698 0.21193 0.20601 0.20055 0.19146 0.19584 0.18901 0.18465
      Frequencies
Times      118     120     122     124     126     128     130     132     134
  -250 0.18208 0.17943 0.18629 0.16678 0.16301 0.15573 0.15583 0.14156 0.13935
  -150 0.18889 0.17715 0.17712 0.16801 0.16785 0.15771 0.15907 0.14738 0.15036
  -50  0.20284 0.18559 0.17797 0.16262 0.15591 0.15604 0.15178 0.14950 0.14961
  50   0.22354 0.19082 0.16989 0.16352 0.14481 0.13627 0.14349 0.14314 0.15057
  150  0.19542 0.16746 0.15624 0.14648 0.14398 0.14500 0.14966 0.13660 0.14285
  250  0.16232 0.14018 0.13852 0.13122 0.12644 0.12909 0.13015 0.12677 0.12479
  350  0.13045 0.12459 0.12417 0.11821 0.12775 0.12517 0.12133 0.11665 0.11116
  450  0.13767 0.13369 0.12108 0.11942 0.12970 0.12638 0.12490 0.12317 0.12413
  550  0.14912 0.14405 0.13270 0.12678 0.13697 0.14738 0.14472 0.14754 0.14628
  650  0.15634 0.14420 0.14111 0.13531 0.14699 0.15391 0.14687 0.14713 0.15096
  750  0.15819 0.14661 0.14390 0.13514 0.14000 0.14131 0.14402 0.14500 0.14317
  850  0.15678 0.13788 0.13372 0.13286 0.12566 0.12782 0.13375 0.12839 0.12743
  950  0.16527 0.14397 0.13852 0.14049 0.13061 0.12959 0.13059 0.13048 0.12795
  1050 0.16816 0.15514 0.14138 0.14132 0.13781 0.13760 0.14242 0.14585 0.13557
  1150 0.17423 0.16101 0.14635 0.14740 0.14130 0.13632 0.13408 0.14303 0.13640
      Frequencies
Times      136     138     140     142     144     146     148     150     152
  -250 0.14024 0.12909 0.12550 0.11895 0.11540 0.11429 0.11685 0.11819 0.11086
  -150 0.14744 0.14319 0.13123 0.12507 0.11722 0.11191 0.11182 0.11998 0.10137
  -50  0.15143 0.14557 0.13894 0.12786 0.12821 0.12774 0.12730 0.12034 0.11528
  50   0.14678 0.14191 0.13413 0.13290 0.13004 0.13043 0.12459 0.11408 0.11071
  150  0.13763 0.13543 0.12519 0.12607 0.12932 0.12814 0.12108 0.11506 0.10721
  250  0.12019 0.12236 0.10997 0.10982 0.10836 0.10294 0.09978 0.09532 0.09243
  350  0.10840 0.10683 0.10416 0.10527 0.10891 0.10516 0.09668 0.09243 0.08251
  450  0.11779 0.11042 0.10987 0.10756 0.10736 0.10583 0.10635 0.09711 0.08842
  550  0.13354 0.12185 0.11951 0.12852 0.12659 0.12590 0.12721 0.11838 0.10618
  650  0.13718 0.13639 0.12855 0.12046 0.11947 0.11875 0.12214 0.11907 0.11104
  750  0.13644 0.12834 0.11988 0.11861 0.11879 0.12146 0.11756 0.11484 0.10676
  850  0.13123 0.12800 0.11725 0.10568 0.09975 0.10103 0.09803 0.09562 0.09385
  950  0.12925 0.11953 0.10850 0.10159 0.10528 0.10074 0.10059 0.09466 0.08755
  1050 0.12872 0.12385 0.10766 0.10593 0.10139 0.09678 0.09963 0.10207 0.09786
  1150 0.13695 0.13530 0.12047 0.10876 0.10561 0.10410 0.10871 0.10868 0.10139
      Frequencies
Times      154     156     158     160     162     164     166     168     170
  -250 0.10681 0.10797 0.10006 0.09430 0.08946 0.08442 0.07926 0.07428 0.07311
  -150 0.10119 0.10355 0.09529 0.08551 0.08721 0.08399 0.08411 0.08373 0.08279
  -50  0.10965 0.10212 0.09624 0.09519 0.09287 0.09711 0.09924 0.09561 0.09580
  50   0.10259 0.10255 0.10084 0.09766 0.09759 0.09742 0.09520 0.09661 0.09360
  150  0.09953 0.10276 0.10376 0.09974 0.10091 0.09476 0.09366 0.08691 0.08416
  250  0.08555 0.08532 0.08837 0.08585 0.08562 0.08310 0.07722 0.07171 0.07038
  350  0.07351 0.07333 0.07447 0.07392 0.07677 0.07495 0.07207 0.06914 0.06411
  450  0.07874 0.07494 0.07058 0.07255 0.07258 0.07155 0.07181 0.07060 0.06670
  550  0.09660 0.09038 0.08356 0.08408 0.07714 0.07726 0.07371 0.07562 0.07791
  650  0.10867 0.09535 0.08628 0.08380 0.07655 0.07041 0.07372 0.07732 0.07907
  750  0.09886 0.08765 0.08206 0.07570 0.07485 0.06888 0.06656 0.06451 0.06791
  850  0.08311 0.07757 0.07490 0.07280 0.07297 0.07084 0.06491 0.06378 0.06373
  950  0.08073 0.07713 0.07445 0.07202 0.07145 0.07499 0.06942 0.06872 0.06747
  1050 0.08987 0.08107 0.08028 0.07704 0.07812 0.08242 0.08101 0.07833 0.08092
  1150 0.09713 0.09012 0.09126 0.08778 0.08411 0.08326 0.08638 0.08495 0.08773
      Frequencies
Times      172     174     176     178     180     182     184     186     188
  -250 0.07131 0.06336 0.08395 0.09311 0.09837 0.09488 0.09133 0.06652 0.06148
  -150 0.07594 0.07080 0.09115 0.10122 0.10254 0.10105 0.09330 0.07093 0.06159
  -50  0.08981 0.08586 0.10222 0.10882 0.10776 0.10405 0.08808 0.06973 0.06751
  50   0.08933 0.08367 0.09903 0.10435 0.10445 0.10737 0.09494 0.07246 0.06803
  150  0.07851 0.07665 0.09016 0.09632 0.09163 0.09329 0.08971 0.07062 0.06855
  250  0.06793 0.06317 0.07624 0.08145 0.08343 0.08644 0.08578 0.06118 0.05630
  350  0.06308 0.05828 0.07684 0.07959 0.07908 0.07671 0.06893 0.04880 0.04821
  450  0.06746 0.06507 0.08586 0.08891 0.08456 0.08057 0.06914 0.05507 0.04985
  550  0.07772 0.07828 0.09799 0.10033 0.09821 0.09191 0.07434 0.05511 0.05650
  650  0.08093 0.07994 0.09988 0.10397 0.10044 0.09792 0.08246 0.06231 0.06315
  750  0.06582 0.07151 0.09936 0.10828 0.10697 0.10062 0.08649 0.06173 0.06463
  850  0.06191 0.06639 0.08906 0.09742 0.09921 0.09717 0.08869 0.06403 0.06145
  950  0.06473 0.06739 0.09294 0.10278 0.09874 0.08829 0.07836 0.05568 0.05345
  1050 0.07900 0.07863 0.09746 0.09918 0.09780 0.09115 0.08084 0.05779 0.06113
  1150 0.08569 0.09070 0.10567 0.10713 0.09991 0.09440 0.08197 0.06341 0.06500
      Frequencies
Times      190     192     194     196     198     200     202     204     206
  -250 0.05948 0.05592 0.05374 0.05321 0.05327 0.05038 0.05099 0.04615 0.04085
  -150 0.06373 0.05794 0.05424 0.05997 0.05597 0.05327 0.05256 0.04868 0.04249
  -50  0.06554 0.06275 0.06448 0.06438 0.05740 0.05512 0.05784 0.05401 0.05075
  50   0.06603 0.05983 0.06165 0.05651 0.05488 0.05683 0.05626 0.05413 0.05286
  150  0.05971 0.05781 0.05667 0.05365 0.04947 0.04905 0.04989 0.05029 0.04922
  250  0.05125 0.04904 0.04373 0.04513 0.04466 0.04315 0.04362 0.04249 0.04014
  350  0.04892 0.04467 0.04180 0.04202 0.04149 0.03943 0.04148 0.03886 0.03634
  450  0.05057 0.04708 0.04591 0.04273 0.04085 0.04029 0.04132 0.04234 0.04031
  550  0.05677 0.05257 0.05190 0.05234 0.04737 0.04498 0.04613 0.04194 0.04140
  650  0.06398 0.05970 0.05791 0.05408 0.04955 0.04724 0.04716 0.04448 0.04117
  750  0.06404 0.05922 0.05373 0.04964 0.04858 0.04578 0.04308 0.04055 0.03867
  850  0.06220 0.05807 0.05387 0.05216 0.04437 0.04321 0.03935 0.03690 0.03651
  950  0.05342 0.05311 0.04969 0.05323 0.04749 0.04309 0.04108 0.03452 0.03350
  1050 0.05990 0.05947 0.05542 0.05322 0.04940 0.04697 0.04228 0.03736 0.03544
  1150 0.06153 0.05937 0.05556 0.05314 0.05289 0.04800 0.04464 0.04087 0.03829
      Frequencies
Times      208     210     212     214     216     218     220     222     224
  -250 0.03888 0.04029 0.04241 0.04448 0.04553 0.03957 0.03972 0.03817 0.03478
  -150 0.04053 0.04331 0.04286 0.04556 0.04901 0.04463 0.04163 0.04074 0.03591
  -50  0.04922 0.05015 0.04616 0.04765 0.04975 0.04770 0.04662 0.04495 0.04347
  50   0.04812 0.04630 0.04404 0.04435 0.04472 0.04449 0.04542 0.04669 0.04765
  150  0.04349 0.03961 0.03542 0.03609 0.03595 0.03760 0.04031 0.04307 0.04284
  250  0.03483 0.02994 0.02837 0.02867 0.02961 0.03028 0.03102 0.03319 0.03097
  350  0.03410 0.02986 0.02652 0.02549 0.02621 0.02437 0.02435 0.02530 0.02583
  450  0.03610 0.03312 0.03038 0.03031 0.02863 0.02834 0.02642 0.02485 0.02571
  550  0.03852 0.03540 0.03300 0.03209 0.03287 0.03034 0.02912 0.03104 0.03014
  650  0.03684 0.03284 0.03273 0.03085 0.03155 0.03304 0.03258 0.03193 0.03214
  750  0.03394 0.03338 0.03346 0.02967 0.02916 0.02958 0.02958 0.03081 0.03142
  850  0.03483 0.03484 0.03543 0.03205 0.02933 0.02836 0.02690 0.02755 0.02809
  950  0.03457 0.03556 0.03762 0.03513 0.03164 0.02997 0.02863 0.03008 0.02821
  1050 0.03400 0.03681 0.03822 0.03667 0.03494 0.03436 0.03293 0.03174 0.03105
  1150 0.03746 0.03959 0.03903 0.03787 0.03561 0.03476 0.03243 0.03245 0.02996
      Frequencies
Times      226     228     230
  -250 0.03482 0.03642 0.03655
  -150 0.03644 0.03752 0.03761
  -50  0.04028 0.03894 0.04030
  50   0.04355 0.03985 0.03845
  150  0.03961 0.03654 0.03295
  250  0.03395 0.03224 0.02870
  350  0.02877 0.03192 0.02853
  450  0.02832 0.03096 0.02944
  550  0.02928 0.03014 0.03095
  650  0.03158 0.03199 0.02948
  750  0.03139 0.03069 0.02979
  850  0.02941 0.02939 0.02855
  950  0.02768 0.02800 0.02896
  1050 0.03004 0.03014 0.03077
  1150 0.02925 0.03022 0.02961

, , tasks = 66, files = data/PRR+2_tyr_4:240:2/data_865.1_1

      Frequencies
Times        8     10     12      14      16      18      20      22      24
  -250  8.2884 4.0846 3.1408  3.1214  3.6695  3.7721  4.0118  3.9623  3.9742
  -150  7.9866 4.1201 3.2103  3.0642  3.8620  4.1037  4.5980  4.6523  4.9748
  -50   7.8567 3.7368 3.1298  3.0341  3.5740  3.9628  4.5197  4.7710  5.7546
  50    8.1483 4.6658 2.8757  2.8738  3.3360  4.1805  4.7798  4.9095  6.1818
  150  10.4239 3.7164 3.2512  3.0730  3.7575  4.6067  5.3115  6.2249  7.6875
  250   7.5986 5.3177 3.8168  3.7605  4.3833  5.4234  6.7313  7.3215  8.8500
  350   8.6922 4.8033 4.0605  4.1800  4.7200  6.7616  8.0509  9.6912 12.7383
  450  11.4124 5.9284 4.6526  5.0305  6.2337  9.1117 10.9044 12.9455 16.7836
  550  10.9886 5.9190 5.4803  6.3357  7.4989  9.9619 13.0488 15.9994 19.9931
  650  10.6213 7.2631 6.5053  7.6900  9.2388 12.4677 14.6526 17.6475 22.4635
  750   9.5296 6.9379 7.5888  9.3435 12.1013 15.9733 18.6073 21.3952 26.9962
  850  11.1566 8.4550 8.1097 10.1550 12.9938 17.2391 20.2673 23.9062 32.5042
  950  10.8553 7.9981 8.0051 10.5663 13.5531 17.7747 21.2604 25.6401 32.4530
  1050  9.1899 7.6478 8.4260 10.4237 13.0078 17.7558 19.1480 21.6410 26.6164
  1150 10.7795 7.3858 7.4204  8.8451 10.7077 12.5857 13.9132 15.1933 18.3249
      Frequencies
Times       26      28      30      32      34      36     38     40     42
  -250  4.3155  4.3728  4.2185  4.1671  3.9752  3.6269 2.9397 2.5204 2.0221
  -150  5.3791  5.5710  5.1341  5.0799  4.9235  4.1072 3.2265 2.9392 2.2841
  -50   6.2704  6.4249  6.2559  5.9618  5.4234  4.2501 3.4679 3.0436 2.5586
  50    7.5424  7.6567  7.5871  7.3574  6.1715  4.8783 3.8015 3.2308 2.7208
  150   9.3247  9.4642  9.3222  9.3248  7.8977  6.3330 5.0602 4.2607 3.4167
  250  11.3322 11.4339 10.9510 11.3845 10.2664  7.8634 6.0186 5.0328 4.1952
  350  16.2320 16.9600 16.0129 15.3523 13.2726  8.7816 6.9030 5.7893 4.6555
  450  19.6282 19.3484 18.2082 16.7660 14.1686  9.3278 6.8949 5.5165 4.4496
  550  24.2457 24.1878 21.7660 19.8733 15.9548  9.9540 7.1156 5.6706 4.1677
  650  26.3962 26.7827 25.3779 22.7144 18.4407 11.2789 7.2725 6.0681 4.7678
  750  32.0639 31.5331 28.9314 26.9973 21.5984 13.0336 8.3069 6.3775 5.3986
  850  37.5538 36.5427 32.8219 29.3700 23.7353 13.1651 7.7261 6.1655 5.1346
  950  35.7906 34.1256 30.3554 27.3748 20.8732 11.1744 6.7717 5.0966 4.3428
  1050 29.0539 27.8645 25.4231 22.6687 17.6279  9.6536 6.1205 4.7568 4.1653
  1150 19.4826 18.2211 17.6715 15.6325 12.6580  8.4852 6.0103 4.4447 3.7472
      Frequencies
Times      44     46     48     50     52     54     56     58     60     62
  -250 1.6097 1.3328 1.3522 1.3684 1.3769 2.1957 9.8104 9.3217 8.7584 9.0557
  -150 1.7436 1.4057 1.3359 1.2480 1.2776 2.0300 7.1794 6.9760 6.7623 6.9404
  -50  1.9453 1.5860 1.3434 1.2890 1.2747 2.0544 6.1589 6.0994 5.8840 5.9722
  50   2.0899 1.6795 1.5192 1.4113 1.3436 1.8865 5.6732 5.6133 5.4828 5.5610
  150  2.6267 2.1836 1.9480 1.8065 1.5645 1.8270 5.2180 5.0764 5.1015 5.1228
  250  3.2350 2.7426 2.4368 2.3043 1.9061 2.0194 4.9792 4.8826 4.6571 4.7741
  350  3.4908 3.1777 2.8509 2.3233 2.1471 2.3657 4.9866 4.8430 4.6954 4.6325
  450  3.3874 3.0046 2.7561 2.4574 2.1165 2.3081 4.8452 4.6058 4.4862 4.5154
  550  3.2838 2.9103 2.6201 2.0642 1.8687 2.0501 4.9400 4.7292 4.6758 4.6775
  650  3.3740 2.7856 2.6506 2.1275 1.7074 2.1954 5.2479 4.9637 4.7287 4.7158
  750  3.4747 2.8644 2.6120 2.1106 1.5835 2.2342 5.2710 5.0485 4.8677 4.8399
  850  3.4737 2.8610 2.4707 2.0939 1.5914 2.2193 5.2850 5.1490 4.9423 4.8442
  950  3.1497 2.6622 2.3453 2.2920 1.6592 2.0826 5.0991 4.7979 4.5172 4.5888
  1050 3.0347 2.5328 2.2082 1.9448 1.6845 1.9840 4.6433 4.4009 4.2300 4.0870
  1150 3.1043 2.2586 2.0718 1.8896 1.6867 1.9587 4.4773 4.2178 3.9001 3.8864
      Frequencies
Times      64     66      68      70      72      74      76      78      80
  -250 9.1104 1.9011 0.71791 0.65241 0.59275 0.48726 0.44365 0.43818 0.41484
  -150 6.9392 1.8876 0.75202 0.64642 0.60851 0.56958 0.49271 0.47824 0.44633
  -50  6.0004 1.6946 0.74129 0.71364 0.63341 0.59743 0.53916 0.47985 0.48574
  50   5.5195 1.6695 0.76411 0.69273 0.59457 0.58906 0.58044 0.54747 0.48973
  150  5.0070 1.6028 0.77065 0.68018 0.61089 0.58624 0.56941 0.55713 0.48413
  250  4.7222 1.4754 0.78554 0.67498 0.55491 0.54568 0.52320 0.50951 0.45140
  350  4.5438 1.4416 0.74942 0.63045 0.58935 0.52804 0.52565 0.50054 0.45588
  450  4.4514 1.4589 0.72017 0.60556 0.56837 0.52040 0.50539 0.49256 0.47421
  550  4.5763 1.6299 0.67248 0.62244 0.59389 0.54733 0.51865 0.48935 0.46517
  650  4.6269 1.5871 0.71255 0.62378 0.58966 0.53115 0.49466 0.49462 0.45084
  750  4.7625 1.5814 0.72731 0.65068 0.60445 0.54508 0.51034 0.48235 0.43859
  850  4.7969 1.4558 0.68930 0.65197 0.53788 0.47770 0.45336 0.40951 0.39093
  950  4.4970 1.3397 0.71152 0.66547 0.53512 0.51692 0.48794 0.42490 0.39071
  1050 4.0626 1.1414 0.60479 0.55876 0.51370 0.46520 0.44159 0.39972 0.36305
  1150 3.8803 1.0582 0.56502 0.54529 0.50029 0.44309 0.40437 0.40233 0.35457
      Frequencies
Times       82      84      86      88      90      92      94      96      98
  -250 0.40318 0.38894 0.36905 0.33270 0.32815 0.31289 0.31009 0.29031 0.27706
  -150 0.43339 0.38939 0.36672 0.34194 0.34448 0.30024 0.28308 0.27465 0.28492
  -50  0.45107 0.40506 0.38284 0.36067 0.32306 0.30382 0.28314 0.25801 0.27974
  50   0.43937 0.40840 0.38861 0.36253 0.34016 0.31486 0.28970 0.28247 0.29208
  150  0.43649 0.39144 0.36973 0.35227 0.33366 0.33271 0.31231 0.29547 0.29164
  250  0.40798 0.40166 0.35713 0.35869 0.36110 0.34962 0.31645 0.30240 0.28123
  350  0.41881 0.40447 0.37231 0.35198 0.35583 0.32489 0.29839 0.29690 0.27319
  450  0.42253 0.39251 0.38493 0.36773 0.33525 0.31690 0.29953 0.30261 0.29246
  550  0.40567 0.37923 0.35473 0.32339 0.29653 0.31075 0.30214 0.30883 0.30158
  650  0.37193 0.33697 0.31984 0.30568 0.30494 0.33213 0.31823 0.31487 0.31169
  750  0.36769 0.34352 0.32670 0.31546 0.31780 0.31786 0.31141 0.30926 0.29477
  850  0.38000 0.34714 0.32028 0.32522 0.31943 0.29947 0.27193 0.25722 0.24407
  950  0.37066 0.35054 0.31364 0.29532 0.29944 0.27200 0.25172 0.22712 0.21382
  1050 0.35366 0.33808 0.30463 0.29041 0.28223 0.24671 0.24520 0.21617 0.20444
  1150 0.35077 0.34023 0.32427 0.31043 0.29144 0.27225 0.25492 0.23302 0.21365
      Frequencies
Times      100     102     104     106     108     110     112     114     116
  -250 0.27461 0.26297 0.25882 0.24784 0.24957 0.22661 0.20944 0.20487 0.19501
  -150 0.26659 0.25765 0.25243 0.25236 0.25477 0.24577 0.23377 0.22370 0.21039
  -50  0.27469 0.26561 0.27496 0.26395 0.26017 0.24635 0.24561 0.23000 0.21569
  50   0.27493 0.26967 0.26773 0.25266 0.25808 0.25093 0.24381 0.22934 0.20751
  150  0.27501 0.26498 0.24898 0.24866 0.25901 0.25652 0.25685 0.23883 0.21563
  250  0.24103 0.25037 0.22860 0.23999 0.26146 0.26499 0.25231 0.23529 0.20315
  350  0.25329 0.24598 0.24490 0.25824 0.26775 0.26958 0.26227 0.22994 0.20504
  450  0.27843 0.28432 0.28515 0.28169 0.27706 0.28121 0.25650 0.23362 0.20614
  550  0.30661 0.29171 0.27654 0.27178 0.26445 0.25463 0.24544 0.22359 0.20870
  650  0.31274 0.28243 0.25785 0.25008 0.25175 0.22890 0.21280 0.19947 0.19688
  750  0.28550 0.24561 0.22219 0.21163 0.20749 0.20414 0.20534 0.19308 0.18910
  850  0.22639 0.21060 0.20345 0.20451 0.19881 0.19558 0.19144 0.19044 0.19745
  950  0.20375 0.19097 0.18676 0.19775 0.19938 0.20551 0.21040 0.20348 0.18603
  1050 0.19375 0.19436 0.20634 0.22308 0.21255 0.20808 0.19894 0.18990 0.17159
  1150 0.21247 0.20124 0.20318 0.20448 0.20284 0.20604 0.19928 0.18880 0.17301
      Frequencies
Times      118     120     122     124     126     128     130     132     134
  -250 0.18238 0.18668 0.17714 0.16329 0.17335 0.16576 0.16722 0.16631 0.17266
  -150 0.19818 0.20933 0.19168 0.17542 0.17205 0.17263 0.16204 0.16236 0.16800
  -50  0.20740 0.20906 0.19171 0.17653 0.16806 0.16935 0.15414 0.15990 0.16390
  50   0.20332 0.18899 0.17435 0.16210 0.15367 0.15333 0.15022 0.15955 0.15366
  150  0.19206 0.17176 0.15622 0.14896 0.15433 0.15521 0.16343 0.15735 0.15483
  250  0.18309 0.16596 0.15852 0.15644 0.15425 0.15699 0.16466 0.15447 0.15466
  350  0.18256 0.17645 0.17290 0.17240 0.17671 0.16752 0.17113 0.17187 0.16466
  450  0.19118 0.19829 0.19293 0.18632 0.18615 0.17411 0.16468 0.16585 0.17247
  550  0.18336 0.18635 0.18625 0.18816 0.18294 0.18896 0.17706 0.17113 0.17164
  650  0.18578 0.17684 0.18513 0.18061 0.17624 0.17699 0.17330 0.17477 0.17960
  750  0.16987 0.15363 0.15473 0.14900 0.15046 0.16703 0.16710 0.16440 0.16898
  850  0.18795 0.15871 0.14622 0.13808 0.13741 0.14469 0.15059 0.14798 0.15237
  950  0.17807 0.15582 0.14234 0.14162 0.14092 0.14362 0.14093 0.15105 0.14952
  1050 0.16248 0.14984 0.14189 0.14315 0.14331 0.13378 0.14128 0.14174 0.13473
  1150 0.16094 0.15071 0.13787 0.14363 0.14244 0.14136 0.13947 0.13976 0.12698
      Frequencies
Times      136     138     140     142     144     146     148     150     152
  -250 0.16790 0.15708 0.14991 0.13959 0.12164 0.11594 0.11968 0.11536 0.10875
  -150 0.16507 0.16398 0.15829 0.14287 0.13238 0.13112 0.12250 0.11382 0.09906
  -50  0.16328 0.16250 0.15319 0.15037 0.15253 0.14835 0.12979 0.12645 0.11193
  50   0.15505 0.15336 0.15032 0.15642 0.16472 0.15823 0.14566 0.13422 0.12060
  150  0.14900 0.14130 0.14210 0.14054 0.15159 0.15384 0.14534 0.13406 0.11879
  250  0.15110 0.14935 0.13918 0.13566 0.13464 0.13942 0.13340 0.12903 0.11736
  350  0.15436 0.15530 0.14360 0.13780 0.13600 0.13163 0.13149 0.12873 0.11552
  450  0.16163 0.15665 0.15360 0.14908 0.13760 0.14323 0.13666 0.13047 0.11554
  550  0.16256 0.15549 0.15040 0.15271 0.14327 0.14010 0.13798 0.13351 0.12050
  650  0.17329 0.16511 0.14713 0.14497 0.13473 0.12872 0.13009 0.13328 0.12467
  750  0.16711 0.15805 0.14467 0.13967 0.12712 0.11766 0.11811 0.11974 0.11777
  850  0.16195 0.14861 0.12985 0.12442 0.11603 0.10829 0.11328 0.11787 0.11554
  950  0.14192 0.12840 0.12509 0.11673 0.11813 0.10807 0.11095 0.11475 0.10728
  1050 0.13404 0.12788 0.11530 0.10914 0.10165 0.10218 0.10782 0.11044 0.09962
  1150 0.12301 0.12196 0.10939 0.10180 0.09530 0.09914 0.10287 0.09756 0.08879
      Frequencies
Times      154     156     158     160     162     164     166     168     170
  -250 0.10488 0.09315 0.08994 0.08493 0.08883 0.08334 0.08021 0.08714 0.07782
  -150 0.09726 0.08992 0.08953 0.09338 0.09199 0.08260 0.08754 0.08760 0.08241
  -50  0.10613 0.09850 0.09496 0.09724 0.09496 0.09149 0.09830 0.09499 0.09141
  50   0.11078 0.11052 0.10619 0.10367 0.10087 0.09293 0.09502 0.09708 0.09061
  150  0.10720 0.10271 0.09890 0.09235 0.09122 0.08924 0.09040 0.08907 0.08319
  250  0.10419 0.10013 0.08931 0.08076 0.08099 0.08363 0.08158 0.08226 0.08089
  350  0.09960 0.09376 0.08336 0.08067 0.08230 0.08021 0.08218 0.08369 0.08415
  450  0.10185 0.10076 0.09283 0.09010 0.08923 0.08972 0.09437 0.09297 0.09449
  550  0.10752 0.09535 0.09291 0.09476 0.09785 0.09882 0.10260 0.09522 0.09414
  650  0.11369 0.11408 0.10767 0.10642 0.09975 0.09831 0.09578 0.09261 0.08858
  750  0.11847 0.11211 0.10373 0.09992 0.09167 0.08970 0.09019 0.08774 0.08694
  850  0.10796 0.10116 0.10008 0.09568 0.08732 0.08124 0.08475 0.08098 0.08802
  950  0.09312 0.08816 0.08609 0.08140 0.07730 0.08200 0.08723 0.08756 0.08434
  1050 0.08799 0.08008 0.07564 0.07504 0.07586 0.07715 0.07722 0.08201 0.08438
  1150 0.08442 0.08059 0.08018 0.08380 0.08654 0.08515 0.08113 0.07925 0.07576
      Frequencies
Times      172     174     176     178     180     182     184     186     188
  -250 0.07847 0.07674 0.09603 0.10149 0.10201 0.09906 0.08567 0.06405 0.06115
  -150 0.08069 0.07595 0.09011 0.09758 0.10423 0.10176 0.08681 0.06627 0.06321
  -50  0.08529 0.08069 0.09367 0.10980 0.11016 0.11247 0.10913 0.08666 0.07506
  50   0.08599 0.08090 0.10183 0.11577 0.11768 0.11919 0.11283 0.08944 0.08040
  150  0.08383 0.07848 0.10642 0.11710 0.12108 0.12554 0.11599 0.09102 0.07826
  250  0.07820 0.07775 0.10033 0.10536 0.10998 0.11041 0.10153 0.07627 0.07112
  350  0.08431 0.08377 0.10167 0.10386 0.10862 0.11108 0.09799 0.07854 0.07359
  450  0.08821 0.08917 0.10452 0.10508 0.10281 0.10354 0.09293 0.07369 0.06933
  550  0.08896 0.09376 0.10624 0.11040 0.10591 0.10154 0.08850 0.06892 0.06526
  650  0.08870 0.09431 0.10768 0.11015 0.11060 0.10335 0.09749 0.07022 0.06596
  750  0.08824 0.08797 0.10596 0.11475 0.10983 0.10888 0.10210 0.07610 0.06770
  850  0.09379 0.09046 0.09992 0.10468 0.10407 0.10425 0.09535 0.06891 0.06248
  950  0.08581 0.07907 0.09482 0.09916 0.09639 0.09816 0.08202 0.06019 0.05655
  1050 0.08083 0.07856 0.09299 0.09695 0.09578 0.09155 0.08211 0.05367 0.05216
  1150 0.07416 0.07334 0.09048 0.10083 0.10236 0.09516 0.08934 0.06424 0.05790
      Frequencies
Times      190     192     194     196     198     200     202     204     206
  -250 0.06119 0.05911 0.05996 0.05877 0.05578 0.05124 0.04887 0.04943 0.04443
  -150 0.05930 0.05237 0.05171 0.05233 0.05061 0.04531 0.04400 0.04601 0.04719
  -50  0.06802 0.05898 0.05343 0.04771 0.04402 0.04390 0.04159 0.04446 0.04882
  50   0.07385 0.06137 0.05116 0.04723 0.04399 0.04515 0.04404 0.04731 0.04713
  150  0.07099 0.06055 0.05248 0.04971 0.04787 0.04549 0.04790 0.04777 0.04412
  250  0.06635 0.06116 0.05781 0.05521 0.05149 0.04857 0.04731 0.04384 0.03870
  350  0.07067 0.06695 0.06527 0.06239 0.05771 0.05206 0.04828 0.04336 0.04021
  450  0.06552 0.06515 0.06307 0.06041 0.05610 0.05020 0.04996 0.04963 0.04561
  550  0.06227 0.05960 0.05453 0.05762 0.05594 0.05500 0.05569 0.05379 0.05191
  650  0.06187 0.05681 0.05122 0.05128 0.04965 0.04982 0.05266 0.05189 0.05636
  750  0.06408 0.05597 0.05203 0.05106 0.04906 0.04942 0.05221 0.05347 0.04903
  850  0.06032 0.05330 0.05432 0.05358 0.05263 0.05336 0.05461 0.05450 0.04836
  950  0.05386 0.05167 0.05093 0.05328 0.05036 0.05420 0.05360 0.05143 0.04835
  1050 0.05210 0.05156 0.05280 0.05421 0.05207 0.05118 0.05096 0.04692 0.04183
  1150 0.05706 0.05526 0.04978 0.04675 0.04633 0.04042 0.04104 0.04335 0.03913
      Frequencies
Times      208     210     212     214     216     218     220     222     224
  -250 0.04518 0.04664 0.04580 0.04312 0.04190 0.04210 0.04203 0.04075 0.04047
  -150 0.04493 0.04556 0.04348 0.03896 0.03818 0.03808 0.04085 0.04124 0.04141
  -50  0.04793 0.04814 0.04600 0.04293 0.04086 0.04120 0.03871 0.03957 0.03901
  50   0.04692 0.04565 0.04618 0.04402 0.04141 0.03971 0.03831 0.03746 0.03652
  150  0.04351 0.03824 0.03734 0.03658 0.03694 0.03664 0.03571 0.03590 0.03426
  250  0.03566 0.03133 0.03029 0.03083 0.03406 0.03320 0.03322 0.03378 0.03239
  350  0.03964 0.03902 0.03593 0.03629 0.03465 0.03325 0.03353 0.03418 0.03401
  450  0.04246 0.04341 0.04092 0.03838 0.03838 0.03882 0.03777 0.03812 0.04003
  550  0.04957 0.04535 0.04311 0.03863 0.03723 0.03700 0.03826 0.04020 0.03854
  650  0.05262 0.04534 0.04256 0.03870 0.03417 0.03456 0.03609 0.03484 0.03286
  750  0.04670 0.04357 0.03832 0.03533 0.02967 0.02870 0.02773 0.02823 0.02729
  850  0.04505 0.03862 0.03386 0.03428 0.03348 0.03268 0.02925 0.02715 0.02578
  950  0.04246 0.03471 0.03090 0.03195 0.03243 0.03173 0.02976 0.02723 0.02485
  1050 0.03554 0.03486 0.03206 0.03161 0.03226 0.03237 0.02776 0.02712 0.02516
  1150 0.03572 0.03394 0.03378 0.03326 0.03304 0.03168 0.02880 0.02885 0.02712
      Frequencies
Times      226     228     230
  -250 0.03881 0.03509 0.03342
  -150 0.03863 0.03391 0.03285
  -50  0.03713 0.03687 0.03670
  50   0.03663 0.03749 0.03779
  150  0.03350 0.03572 0.03720
  250  0.03208 0.03183 0.03196
  350  0.03387 0.03203 0.03479
  450  0.03616 0.03614 0.03454
  550  0.03626 0.03542 0.03508
  650  0.03480 0.03297 0.03085
  750  0.02699 0.02764 0.02855
  850  0.02506 0.02546 0.02555
  950  0.02462 0.02482 0.02365
  1050 0.02613 0.02584 0.02531
  1150 0.02842 0.02915 0.02805

, , tasks = 62, files = data/PRR+2_tyr_4:240:2/data_870.1_1

      Frequencies
Times        8     10     12     14     16      18      20      22     24
  -250  5.2073 1.8544 1.2778 1.3193 1.8266  2.3198  2.6533  2.6950 2.6660
  -150  4.5861 1.9050 1.2476 1.2850 1.8331  2.5393  2.4469  2.5813 2.4895
  -50   4.3178 2.1863 1.1948 1.1226 1.2921  1.6171  1.7912  1.7452 1.7961
  50    6.4558 3.6953 2.0767 1.1342 1.4275  1.6423  1.4243  1.2601 1.2819
  150  10.5842 2.9609 2.1295 1.2240 1.2465  1.4112  1.2103  1.0647 1.0798
  250   7.8226 3.9475 1.5533 1.3032 1.4269  1.7437  1.9637  2.3477 2.5291
  350   6.0807 2.6837 1.6191 1.6826 2.3227  3.4184  4.1983  4.5545 4.8144
  450   9.2749 2.9739 1.9291 1.9621 3.0289  4.4625  6.1342  6.8494 6.7110
  550   7.0093 3.9406 2.8905 3.5008 4.8606  6.2719  8.6218  9.2171 8.3207
  650   7.3295 3.4842 2.7429 4.2831 5.5132  6.9632  8.4189  8.6670 8.3236
  750   7.5766 3.9232 4.0234 5.1195 6.8982  8.8591  9.9739  9.9554 8.7336
  850   7.6424 4.7379 4.7769 5.8966 8.3284  9.9832 10.3041 10.2142 8.7824
  950   7.5320 4.7808 4.9854 5.8666 8.1275  9.1627 10.6573 10.0950 9.1797
  1050  8.5582 4.6905 4.6357 6.0750 8.6620 10.3062 11.6544 11.4299 9.6465
  1150  8.2717 4.3275 3.8061 5.0101 6.8379  8.7180  9.7671 10.4123 9.2016
      Frequencies
Times      26     28     30     32      34      36      38      40      42
  -250 2.6200 2.2032 1.8764 1.3441 1.15372 1.00540 0.87418 0.79988 0.68625
  -150 2.3039 1.8173 1.6940 1.3501 1.16139 0.97722 0.90389 0.76997 0.66912
  -50  1.7097 1.4946 1.2501 1.0289 0.91318 0.87364 0.82705 0.74843 0.67563
  50   1.2522 1.2731 1.2742 1.1072 0.93949 0.95120 0.85574 0.77929 0.75421
  150  1.1339 1.2798 1.3274 1.2011 1.11484 1.12450 1.05990 1.15964 1.05257
  250  2.6075 2.5722 2.3177 1.7487 1.55378 1.50356 1.37108 1.31796 1.35584
  350  4.7707 4.1452 3.1263 2.3995 1.93237 1.87508 1.77025 1.71779 1.62675
  450  6.1923 5.5595 4.1995 2.6557 2.21354 1.86362 1.81612 1.81179 1.73616
  550  7.6010 6.5164 4.5574 2.7132 2.35483 1.87929 1.80206 1.87574 1.70317
  650  6.6877 5.9054 4.2519 2.9819 2.52909 1.95860 1.83879 1.65923 1.48933
  750  7.7772 6.0525 4.4900 3.3016 2.77829 2.16103 1.90944 1.71623 1.49331
  850  7.7301 5.8290 4.1990 3.2772 2.74532 2.28033 1.97509 1.76520 1.57319
  950  8.0519 6.2949 4.2857 3.4130 2.66188 2.10151 1.79510 1.70209 1.45218
  1050 8.3461 6.1244 4.2266 3.1685 2.15000 1.67500 1.61647 1.59172 1.32125
  1150 7.9051 6.2886 4.0838 2.8436 1.89521 1.53147 1.47291 1.33309 1.27281
      Frequencies
Times       44      46      48      50      52      54     56     58     60
  -250 0.59262 0.54731 0.57661 0.57715 0.55937 1.38955 4.0287 4.0259 3.8276
  -150 0.61633 0.56915 0.62145 0.59354 0.49100 0.92823 3.2015 3.0837 3.0059
  -50  0.65641 0.59345 0.67349 0.64876 0.63246 1.03429 3.1270 3.0501 2.9987
  50   0.71430 0.78654 0.86531 0.87128 0.74288 1.06360 3.0489 2.9128 2.7903
  150  1.02786 1.03191 1.07677 1.00196 0.92936 1.16189 2.8977 2.8869 2.8791
  250  1.26161 1.16513 1.17870 1.21168 1.02437 1.25341 2.6755 2.6511 2.3844
  350  1.56816 1.35919 1.24933 1.19289 1.05468 1.18550 2.5832 2.5190 2.4179
  450  1.53598 1.31700 1.21501 1.14608 1.00939 1.01557 2.4844 2.4170 2.3595
  550  1.48820 1.36355 1.21516 1.06331 1.02170 1.13990 2.7467 2.6532 2.5494
  650  1.30029 1.25009 1.18100 1.06445 0.90202 1.18660 2.8181 2.7587 2.5862
  750  1.26707 1.20604 1.06015 0.97672 0.84439 1.19118 2.6286 2.5855 2.3839
  850  1.26802 1.12556 1.02461 0.90923 0.78304 0.99535 2.4396 2.3610 2.2888
  950  1.26558 1.11728 1.07618 0.91777 0.72401 0.88605 2.3513 2.2701 2.1873
  1050 1.31629 1.21249 1.08990 0.88930 0.76206 0.95160 2.2913 2.2265 2.1713
  1150 1.13226 1.11248 1.02833 0.83926 0.72107 0.96085 2.2525 2.1957 2.1614
      Frequencies
Times      62     64      66      68      70      72      74      76      78
  -250 3.7943 3.8599 0.77690 0.37490 0.31765 0.27180 0.24769 0.21098 0.18289
  -150 3.1898 3.2897 0.81983 0.46164 0.37986 0.28610 0.29598 0.27083 0.23140
  -50  3.0509 3.1380 0.96033 0.52438 0.42255 0.34607 0.32155 0.29281 0.27568
  50   2.9184 3.0055 0.92660 0.52582 0.48049 0.41748 0.39006 0.35346 0.34576
  150  2.8177 2.8223 0.96684 0.52769 0.49376 0.42203 0.38613 0.35241 0.32539
  250  2.4236 2.4037 0.67413 0.48312 0.44412 0.37809 0.35801 0.36892 0.31292
  350  2.3543 2.2785 0.70254 0.46824 0.41711 0.35750 0.35932 0.31993 0.29926
  450  2.3379 2.2364 0.78614 0.45290 0.41827 0.35660 0.33175 0.29441 0.25960
  550  2.4938 2.4432 0.84591 0.45293 0.44765 0.38866 0.34186 0.29037 0.24607
  650  2.5049 2.5375 0.77847 0.46402 0.43979 0.39527 0.34135 0.26314 0.23991
  750  2.3519 2.3857 0.67203 0.39704 0.38889 0.33840 0.27768 0.23742 0.20091
  850  2.2450 2.2362 0.63313 0.36854 0.34768 0.30664 0.24995 0.23640 0.22767
  950  2.0949 2.1121 0.54558 0.34446 0.29997 0.26827 0.21359 0.20317 0.20798
  1050 2.1308 2.1168 0.64855 0.35094 0.29937 0.29553 0.27713 0.25138 0.21500
  1150 2.2050 2.1879 0.63771 0.36599 0.35659 0.32873 0.29881 0.25317 0.22949
      Frequencies
Times       80      82      84      86      88      90      92      94      96
  -250 0.19155 0.18762 0.16189 0.16166 0.15911 0.13667 0.12316 0.11819 0.10414
  -150 0.21445 0.21135 0.20178 0.19008 0.16993 0.15163 0.12072 0.11641 0.10856
  -50  0.25994 0.25587 0.22412 0.19841 0.16865 0.14865 0.13259 0.12426 0.12028
  50   0.30702 0.27596 0.24588 0.22549 0.18533 0.16834 0.15171 0.14523 0.14155
  150  0.32002 0.28900 0.24661 0.24144 0.20818 0.18695 0.17862 0.16811 0.15122
  250  0.30612 0.29379 0.24094 0.23210 0.21923 0.19913 0.17922 0.18063 0.16052
  350  0.26986 0.25354 0.24123 0.22610 0.22166 0.20181 0.17033 0.14825 0.12620
  450  0.25478 0.22281 0.20870 0.19902 0.18135 0.18183 0.16506 0.13336 0.11930
  550  0.22284 0.21823 0.20775 0.20517 0.16629 0.16660 0.14975 0.12288 0.11404
  650  0.21905 0.20436 0.18572 0.19465 0.15989 0.13558 0.13192 0.11803 0.10677
  750  0.20370 0.19011 0.17898 0.16841 0.14037 0.12687 0.12158 0.11997 0.11551
  850  0.20856 0.19107 0.19150 0.17830 0.15250 0.13624 0.13188 0.11764 0.10658
  950  0.21184 0.19581 0.18294 0.17256 0.16068 0.13334 0.12320 0.11251 0.09752
  1050 0.21512 0.18667 0.16071 0.14750 0.14312 0.12498 0.11269 0.09974 0.10124
  1150 0.20774 0.18538 0.14117 0.13714 0.12916 0.13335 0.11889 0.10515 0.11087
      Frequencies
Times       98     100     102     104     106     108     110     112     114
  -250 0.09360 0.08704 0.08468 0.08457 0.07480 0.07267 0.06481 0.05511 0.05014
  -150 0.10217 0.10192 0.09898 0.09329 0.09388 0.08570 0.07733 0.07279 0.06679
  -50  0.10824 0.10851 0.11301 0.10857 0.11154 0.10635 0.09286 0.08770 0.08237
  50   0.14116 0.13892 0.13706 0.13651 0.14197 0.14034 0.12541 0.11217 0.10492
  150  0.15115 0.16250 0.15444 0.14881 0.15419 0.14441 0.12384 0.11568 0.10023
  250  0.13884 0.15203 0.15148 0.13558 0.13285 0.12852 0.10442 0.09852 0.09728
  350  0.11409 0.11592 0.11312 0.10111 0.10407 0.08622 0.08126 0.07642 0.07718
  450  0.10801 0.10132 0.09530 0.08779 0.08390 0.08273 0.08440 0.08533 0.07696
  550  0.10461 0.09527 0.08837 0.08711 0.08799 0.09677 0.09645 0.09682 0.08733
  650  0.10262 0.10288 0.09485 0.08768 0.08596 0.09066 0.09116 0.09274 0.08870
  750  0.10500 0.09819 0.08923 0.08825 0.08933 0.07979 0.08292 0.08047 0.07368
  850  0.10251 0.09958 0.09257 0.08796 0.08161 0.07124 0.06832 0.07102 0.06171
  950  0.09148 0.09241 0.09323 0.07766 0.07697 0.07104 0.06185 0.06236 0.05655
  1050 0.09154 0.08545 0.08627 0.07452 0.06964 0.06475 0.05971 0.06192 0.06539
  1150 0.09618 0.08548 0.08765 0.08064 0.07012 0.06904 0.06840 0.06409 0.06122
      Frequencies
Times      116     118     120     122     124     126     128     130     132
  -250 0.05024 0.04979 0.04990 0.04783 0.04866 0.04819 0.04771 0.04898 0.04838
  -150 0.06033 0.06041 0.05687 0.05526 0.05227 0.05170 0.05222 0.05379 0.05000
  -50  0.07329 0.07561 0.07003 0.06371 0.05828 0.05804 0.05855 0.06233 0.06579
  50   0.09458 0.08816 0.07790 0.06986 0.06191 0.06068 0.06641 0.07212 0.08218
  150  0.09570 0.09209 0.08240 0.07461 0.08088 0.07457 0.08124 0.08742 0.08436
  250  0.08550 0.08118 0.07901 0.07691 0.07768 0.07957 0.08744 0.08877 0.08329
  350  0.07182 0.07222 0.07734 0.07369 0.07279 0.08301 0.08195 0.07176 0.06815
  450  0.07073 0.06623 0.06580 0.06098 0.06124 0.06900 0.06473 0.05883 0.05708
  550  0.08042 0.07316 0.06709 0.06068 0.06155 0.06075 0.05659 0.05396 0.05404
  650  0.07665 0.06513 0.06011 0.05788 0.05275 0.05270 0.05194 0.05165 0.04976
  750  0.07118 0.06462 0.05530 0.05026 0.04492 0.04501 0.04407 0.04146 0.04696
  850  0.06185 0.05427 0.04947 0.04609 0.04800 0.04735 0.04257 0.04005 0.04194
  950  0.05225 0.05712 0.05604 0.05237 0.05140 0.05083 0.04729 0.04432 0.04158
  1050 0.06323 0.06375 0.06401 0.05893 0.05567 0.05416 0.05623 0.05153 0.04917
  1150 0.06130 0.06223 0.06154 0.06464 0.06272 0.06216 0.06412 0.06375 0.05876
      Frequencies
Times      134     136     138     140     142     144     146     148     150
  -250 0.04687 0.04805 0.04582 0.04370 0.04313 0.04395 0.04285 0.04149 0.04186
  -150 0.05018 0.05132 0.04810 0.04877 0.04871 0.04890 0.04557 0.04040 0.03922
  -50  0.06247 0.06853 0.06307 0.05919 0.06073 0.06004 0.05217 0.04618 0.04549
  50   0.08150 0.08485 0.07986 0.07878 0.07652 0.07004 0.06727 0.06013 0.05380
  150  0.08769 0.08506 0.07972 0.07980 0.07488 0.06501 0.06576 0.06561 0.05905
  250  0.08706 0.07743 0.07322 0.07258 0.06644 0.05904 0.05928 0.06419 0.05774
  350  0.06162 0.05694 0.05615 0.05499 0.05423 0.04942 0.04717 0.04703 0.04772
  450  0.05100 0.05056 0.05814 0.05646 0.05181 0.04780 0.04560 0.04511 0.04614
  550  0.05101 0.05486 0.05250 0.05078 0.05028 0.05032 0.04779 0.04586 0.05033
  650  0.05040 0.05312 0.05349 0.05348 0.05112 0.04810 0.04424 0.04609 0.04877
  750  0.04493 0.04256 0.04504 0.04703 0.04648 0.04506 0.04399 0.04193 0.04072
  850  0.04050 0.04025 0.04396 0.04643 0.04459 0.04750 0.04903 0.04715 0.04250
  950  0.04217 0.04238 0.04414 0.04822 0.05010 0.05067 0.04981 0.04917 0.04719
  1050 0.04771 0.04578 0.04950 0.05241 0.05325 0.05662 0.05518 0.05178 0.04800
  1150 0.05383 0.04962 0.05305 0.05379 0.05031 0.05088 0.05137 0.04353 0.04215
      Frequencies
Times      152     154     156     158     160     162     164     166     168
  -250 0.03857 0.03653 0.03282 0.02863 0.02709 0.02684 0.02621 0.02962 0.03154
  -150 0.03461 0.03284 0.02987 0.03035 0.02645 0.02981 0.03002 0.03177 0.03408
  -50  0.03969 0.03765 0.03412 0.03182 0.03008 0.03101 0.03772 0.03918 0.04112
  50   0.04671 0.04637 0.04493 0.04289 0.04279 0.04480 0.04842 0.04877 0.04888
  150  0.05995 0.05409 0.04933 0.04464 0.04457 0.04967 0.05094 0.05459 0.05594
  250  0.05737 0.05599 0.05061 0.04459 0.04385 0.04587 0.05179 0.05403 0.05321
  350  0.04714 0.04795 0.04376 0.04175 0.04271 0.04307 0.04585 0.05017 0.04472
  450  0.04800 0.04582 0.04406 0.04143 0.04325 0.04454 0.04498 0.04508 0.04213
  550  0.04752 0.04994 0.04662 0.04352 0.04262 0.04212 0.03995 0.03681 0.03787
  650  0.04494 0.04801 0.04629 0.04070 0.03866 0.03875 0.03586 0.03259 0.03135
  750  0.04267 0.04283 0.03824 0.03818 0.03659 0.03408 0.03222 0.03241 0.03260
  850  0.03970 0.03895 0.04338 0.04297 0.04310 0.04374 0.04066 0.03475 0.03175
  950  0.04090 0.03700 0.03961 0.04073 0.04318 0.04379 0.04147 0.03725 0.03550
  1050 0.04031 0.03342 0.03857 0.04392 0.04576 0.04540 0.04060 0.03653 0.03616
  1150 0.04341 0.03820 0.03637 0.03916 0.04581 0.04462 0.04342 0.04167 0.03677
      Frequencies
Times      170     172     174     176     178     180     182     184     186
  -250 0.03203 0.03158 0.03233 0.04320 0.05001 0.04878 0.04891 0.04078 0.02721
  -150 0.03251 0.03382 0.03275 0.04527 0.04934 0.05193 0.04939 0.04399 0.02753
  -50  0.03862 0.03440 0.03191 0.04044 0.04712 0.04916 0.04851 0.04191 0.03339
  50   0.04168 0.03783 0.03385 0.04340 0.05015 0.05476 0.05621 0.05041 0.03876
  150  0.04929 0.04358 0.04151 0.04912 0.05798 0.06100 0.06229 0.05631 0.03995
  250  0.04606 0.04159 0.04094 0.05407 0.06260 0.06315 0.06269 0.05301 0.03733
  350  0.04122 0.04200 0.03696 0.05317 0.05536 0.05375 0.05501 0.04132 0.02766
  450  0.03807 0.03910 0.03777 0.05205 0.05619 0.05322 0.05191 0.03867 0.03039
  550  0.03685 0.03640 0.03808 0.04675 0.05526 0.05288 0.05126 0.04404 0.03376
  650  0.03006 0.03121 0.03353 0.04502 0.05488 0.05351 0.05180 0.04374 0.03190
  750  0.03076 0.03053 0.02941 0.04513 0.05157 0.05383 0.05437 0.04294 0.02852
  850  0.03147 0.03128 0.03299 0.04517 0.05334 0.05460 0.05061 0.04059 0.02536
  950  0.03304 0.03197 0.03793 0.04531 0.05147 0.05388 0.05094 0.03919 0.02623
  1050 0.03168 0.03594 0.03995 0.04722 0.05522 0.05485 0.05241 0.04348 0.03192
  1150 0.03547 0.03740 0.04155 0.05464 0.06443 0.06452 0.06019 0.05046 0.03788
      Frequencies
Times      188     190     192     194     196     198     200     202     204
  -250 0.02381 0.02431 0.02280 0.02285 0.02253 0.02288 0.02222 0.01896 0.01951
  -150 0.02650 0.02474 0.02411 0.02595 0.02677 0.02580 0.02487 0.02522 0.02383
  -50  0.03043 0.02670 0.02727 0.03042 0.02898 0.03297 0.03215 0.03294 0.03267
  50   0.03617 0.03218 0.03153 0.03483 0.03754 0.03730 0.03750 0.03852 0.03843
  150  0.03366 0.03208 0.03063 0.03403 0.03948 0.03676 0.03666 0.03734 0.03708
  250  0.03259 0.02980 0.03096 0.03328 0.03728 0.03823 0.03513 0.03246 0.03190
  350  0.02538 0.02795 0.03295 0.03814 0.04172 0.04003 0.03709 0.03179 0.02911
  450  0.03318 0.03382 0.03797 0.03986 0.04022 0.04090 0.03959 0.03627 0.03368
  550  0.03492 0.03801 0.04113 0.04065 0.04018 0.03771 0.03526 0.03291 0.03029
  650  0.03342 0.03678 0.03585 0.03349 0.03295 0.02789 0.02688 0.02842 0.02655
  750  0.02822 0.02931 0.02927 0.02864 0.02799 0.02622 0.02470 0.02412 0.02552
  850  0.02613 0.02579 0.02878 0.02957 0.03151 0.03034 0.03133 0.03007 0.02967
  950  0.02578 0.02543 0.02827 0.03075 0.03223 0.03420 0.03402 0.03336 0.03283
  1050 0.03209 0.03163 0.02898 0.02942 0.03237 0.03307 0.03391 0.03485 0.03291
  1150 0.03526 0.03250 0.03092 0.02745 0.03031 0.03317 0.03603 0.03716 0.03355
      Frequencies
Times      206     208     210     212     214     216     218     220     222
  -250 0.01846 0.01831 0.01800 0.01703 0.01632 0.01661 0.01801 0.01881 0.02006
  -150 0.02241 0.02310 0.02284 0.02163 0.02050 0.02047 0.02069 0.02072 0.02359
  -50  0.03181 0.03206 0.03119 0.02954 0.02758 0.02431 0.02211 0.02177 0.02277
  50   0.04015 0.04279 0.04262 0.04018 0.03505 0.02925 0.02660 0.02833 0.02755
  150  0.04030 0.04620 0.04706 0.04325 0.04034 0.03297 0.02782 0.02874 0.02979
  250  0.03511 0.04135 0.04358 0.04179 0.03777 0.03425 0.02883 0.03069 0.03234
  350  0.02665 0.03355 0.03263 0.03265 0.03091 0.02763 0.02554 0.02866 0.03108
  450  0.02935 0.02904 0.02826 0.02627 0.02735 0.02629 0.02613 0.02763 0.02673
  550  0.03134 0.03080 0.02847 0.02981 0.02768 0.02790 0.02812 0.02754 0.02851
  650  0.02734 0.02843 0.02729 0.02720 0.02642 0.02601 0.02426 0.02159 0.02223
  750  0.02556 0.02494 0.02372 0.02419 0.02445 0.02521 0.02179 0.02283 0.02326
  850  0.02750 0.02556 0.02366 0.02281 0.02217 0.02355 0.02251 0.02307 0.02182
  950  0.03049 0.02713 0.02740 0.02651 0.02605 0.02471 0.02356 0.02324 0.02166
  1050 0.03176 0.03260 0.03001 0.02873 0.03013 0.02719 0.02584 0.02393 0.02295
  1150 0.03124 0.03001 0.02907 0.03177 0.02966 0.02651 0.02530 0.02480 0.02659
      Frequencies
Times      224     226     228     230
  -250 0.02067 0.01954 0.01856 0.01761
  -150 0.02263 0.02171 0.01939 0.01939
  -50  0.02344 0.02219 0.02068 0.02103
  50   0.02775 0.02835 0.02510 0.02424
  150  0.03086 0.03187 0.02979 0.02708
  250  0.02976 0.03360 0.03195 0.03013
  350  0.03003 0.03034 0.02629 0.02863
  450  0.02752 0.02714 0.02570 0.02708
  550  0.02808 0.02602 0.02443 0.02445
  650  0.02481 0.02364 0.02370 0.02318
  750  0.01965 0.02187 0.02113 0.02040
  850  0.01913 0.01927 0.01986 0.01934
  950  0.02109 0.02138 0.02326 0.02356
  1050 0.02421 0.02401 0.02649 0.02717
  1150 0.02756 0.02888 0.03095 0.02942

, , tasks = 63, files = data/PRR+2_tyr_4:240:2/data_870.1_1

      Frequencies
Times       8     10     12     14     16     18     20     22      24     26
  -250 4.5561 2.3986 1.7478 1.5381 1.6727 1.8174 2.0240 1.8091 1.74355 1.7209
  -150 5.5082 2.2257 1.5041 1.3088 1.6172 1.6160 1.7882 1.5658 1.53088 1.5888
  -50  6.1647 3.1249 1.5820 1.3275 1.3848 1.4076 1.2886 1.3237 1.31966 1.4130
  50   7.8857 3.7001 2.1771 1.3676 1.3639 1.6718 1.2944 1.0797 1.15451 1.2261
  150  9.1997 2.8398 2.1098 1.3765 1.2836 1.4678 1.1843 1.0399 0.98356 1.0283
  250  7.5125 4.5170 1.4945 1.2238 1.1586 1.1831 1.2577 1.0246 1.02408 1.0672
  350  8.4726 2.4723 1.2972 1.0116 1.0739 1.2000 1.1789 1.0858 1.22766 1.4079
  450  9.2956 4.1491 1.6520 1.0823 1.1861 1.5227 1.5917 1.4722 1.68354 2.0175
  550  9.5852 2.8613 1.7295 1.0425 1.0889 1.4976 1.8286 1.7571 1.88838 2.3173
  650  7.7843 3.7025 1.4115 1.1845 1.3255 1.8590 1.9480 2.0382 2.21425 2.5642
  750  8.4057 2.6602 1.5049 1.2990 1.4738 1.8517 2.4272 2.4385 2.58579 3.2062
  850  8.1672 3.1154 1.7427 1.5338 1.8437 2.3310 2.7914 3.1963 3.31615 3.9609
  950  7.2733 2.7581 1.5542 1.5139 1.9142 2.4934 2.9081 3.2911 3.41494 3.9398
  1050 7.4383 3.0759 1.4779 1.4564 1.8211 2.6266 3.1061 4.1357 4.29129 4.6651
  1150 7.2868 2.9352 1.4492 1.2459 1.6513 2.5494 2.9198 3.6972 4.04579 4.3648
      Frequencies
Times      28      30     32      34      36      38      40      42      44
  -250 1.6347 1.59586 1.3659 1.27210 1.03889 1.08694 1.06011 1.04344 0.86270
  -150 1.4720 1.27171 1.2072 1.17509 1.07490 1.06802 1.06039 0.87816 0.79888
  -50  1.2796 1.16554 1.1227 1.07031 0.94134 0.95154 0.96283 0.90228 0.79775
  50   1.1389 1.12474 1.0248 1.00718 0.87892 0.83229 0.93395 0.89076 0.86534
  150  1.0340 0.98677 1.0676 0.96351 0.91707 0.90087 0.97886 1.02792 1.07854
  250  1.1842 1.22622 1.1518 1.03216 0.97649 1.01587 1.08946 1.25551 1.21779
  350  1.5394 1.54731 1.6201 1.53679 1.36175 1.39250 1.38994 1.40382 1.31093
  450  2.2803 2.31822 2.2146 2.12671 1.75498 1.62413 1.53486 1.39499 1.26814
  550  2.4571 2.40223 2.3111 2.16479 1.91608 1.68764 1.51393 1.41185 1.18103
  650  2.6858 2.74862 2.5108 2.25751 1.87645 1.60459 1.27916 1.22908 1.07559
  750  3.3233 3.01734 2.7821 2.44527 1.90509 1.60699 1.30079 1.07562 1.09011
  850  4.2280 4.07777 3.1776 2.50160 2.00480 1.59201 1.41110 1.13660 1.19762
  950  4.1040 3.89937 3.4257 2.59455 2.02904 1.68607 1.45701 1.20148 1.17452
  1050 4.9405 4.17460 3.6271 2.75605 2.22577 1.88097 1.38448 1.10082 1.11211
  1150 4.2949 3.78298 3.2451 2.64599 2.34009 2.03463 1.73417 1.36379 1.06214
      Frequencies
Times       46      48      50      52      54     56     58     60     62
  -250 0.83377 0.64500 0.57547 0.50859 1.12762 3.5701 3.5302 3.3202 3.3588
  -150 0.77461 0.65628 0.59277 0.57168 1.02642 3.0179 3.0347 2.8957 2.9933
  -50  0.78190 0.70916 0.70276 0.68582 0.96149 2.8542 2.7583 2.7347 2.7127
  50   0.89336 0.93861 0.96989 0.86208 1.09614 2.8160 2.7358 2.6230 2.6052
  150  1.05813 1.08423 1.17088 1.18519 1.41978 3.0419 2.9797 2.9398 2.7386
  250  1.22627 1.31872 1.32009 1.16459 1.41761 3.0846 2.9996 2.8624 2.7201
  350  1.24698 1.30493 1.19881 1.00476 1.33927 3.0628 2.9733 2.8635 2.7720
  450  1.16390 1.15691 0.99830 0.90100 1.15822 2.6224 2.5873 2.5406 2.4602
  550  1.10302 0.95742 0.92100 0.68162 0.89322 2.5608 2.5298 2.4410 2.3827
  650  1.07986 0.94178 0.88550 0.72356 0.80823 2.4469 2.4474 2.2879 2.2230
  750  1.04225 0.97687 0.83964 0.74413 0.83200 2.3147 2.2700 2.2053 2.1185
  850  1.23760 1.12692 1.03073 0.83029 0.97630 2.3740 2.3070 2.2385 2.1947
  950  1.14154 1.07474 1.00953 0.88614 1.09565 2.4026 2.4059 2.3062 2.2232
  1050 1.11114 1.12525 1.02131 0.94637 1.13364 2.4886 2.4203 2.3142 2.2225
  1150 1.04710 1.05124 0.94348 0.92461 1.15185 2.4110 2.3459 2.2927 2.2143
      Frequencies
Times      64      66      68      70      72      74      76      78      80
  -250 3.3970 0.73755 0.30910 0.27192 0.24749 0.22403 0.20665 0.18698 0.18197
  -150 2.9374 0.84215 0.36767 0.33190 0.27199 0.26344 0.24961 0.23797 0.20478
  -50  2.6118 0.87870 0.44033 0.40404 0.36591 0.37378 0.32897 0.31251 0.28688
  50   2.5670 0.83057 0.56569 0.47282 0.43182 0.43480 0.41451 0.38864 0.37404
  150  2.6576 0.81936 0.58969 0.50754 0.51035 0.47241 0.47232 0.42564 0.39530
  250  2.5262 0.79048 0.53029 0.50105 0.47377 0.46737 0.43178 0.39140 0.37146
  350  2.5841 0.73710 0.46871 0.47015 0.42603 0.40288 0.36925 0.30826 0.25744
  450  2.3416 0.64103 0.41311 0.41347 0.34055 0.29956 0.29007 0.26815 0.21179
  550  2.3271 0.59422 0.37766 0.33525 0.29447 0.24987 0.24230 0.20625 0.19195
  650  2.1792 0.62273 0.33952 0.30904 0.26593 0.23495 0.22510 0.20329 0.20189
  750  2.0581 0.64059 0.32021 0.29136 0.25413 0.24008 0.21554 0.19832 0.18092
  850  2.0846 0.54536 0.32598 0.29734 0.28351 0.25981 0.22885 0.20697 0.18672
  950  2.1204 0.60900 0.34079 0.28327 0.26353 0.21657 0.22904 0.21292 0.19200
  1050 2.1236 0.68909 0.33119 0.29539 0.28492 0.25771 0.24986 0.23338 0.21052
  1150 2.1246 0.70334 0.33672 0.32189 0.31244 0.29465 0.27564 0.25222 0.23797
      Frequencies
Times       82      84      86      88      90      92      94      96      98
  -250 0.15445 0.14153 0.12999 0.10862 0.09696 0.10440 0.10385 0.10476 0.10347
  -150 0.18389 0.16495 0.15605 0.14058 0.13358 0.12295 0.11952 0.11417 0.11858
  -50  0.25659 0.22122 0.21201 0.18538 0.16705 0.16557 0.15816 0.14550 0.14854
  50   0.32872 0.28708 0.27237 0.24717 0.23043 0.20756 0.18815 0.17912 0.19164
  150  0.34703 0.32454 0.28945 0.26570 0.23480 0.24244 0.22878 0.21652 0.22142
  250  0.30654 0.27360 0.25660 0.24132 0.21423 0.21435 0.20345 0.21210 0.21352
  350  0.21926 0.19524 0.18503 0.17433 0.18035 0.17904 0.18052 0.16523 0.16330
  450  0.19153 0.17204 0.15895 0.15081 0.15277 0.15201 0.15666 0.15090 0.14599
  550  0.20316 0.20005 0.18251 0.17776 0.17535 0.14908 0.14632 0.13454 0.13381
  650  0.19529 0.19283 0.18931 0.16989 0.17308 0.15806 0.14909 0.13736 0.13111
  750  0.17015 0.16299 0.18165 0.17341 0.17577 0.16278 0.14356 0.13077 0.12570
  850  0.17820 0.18768 0.17990 0.15922 0.15632 0.14004 0.13408 0.13359 0.12527
  950  0.19312 0.18126 0.17693 0.15318 0.14396 0.13033 0.13054 0.12167 0.11012
  1050 0.18752 0.17427 0.16390 0.16638 0.14787 0.13471 0.13585 0.12423 0.10659
  1150 0.19768 0.18006 0.17505 0.18245 0.16439 0.15565 0.14511 0.13035 0.10970
      Frequencies
Times      100     102     104     106     108     110     112     114     116
  -250 0.09632 0.08411 0.07856 0.06645 0.06354 0.06325 0.06063 0.05813 0.05572
  -150 0.11408 0.10483 0.08918 0.07800 0.07251 0.07121 0.06895 0.07034 0.07732
  -50  0.14820 0.13446 0.11799 0.11036 0.09411 0.09482 0.09452 0.08713 0.08851
  50   0.19139 0.17319 0.15153 0.14338 0.11975 0.11607 0.11589 0.10986 0.10626
  150  0.21293 0.19762 0.18386 0.16038 0.14735 0.13286 0.13132 0.12481 0.12387
  250  0.20600 0.19507 0.16951 0.15457 0.14537 0.13493 0.12055 0.13167 0.13845
  350  0.16067 0.14953 0.13405 0.13357 0.12107 0.11430 0.11068 0.10965 0.11079
  450  0.13923 0.12997 0.11422 0.11100 0.09703 0.09687 0.09051 0.08436 0.07641
  550  0.12146 0.11747 0.10809 0.10355 0.08648 0.08494 0.07037 0.06093 0.06393
  650  0.11689 0.12229 0.10746 0.10251 0.08705 0.07630 0.06137 0.05535 0.06391
  750  0.10966 0.11034 0.09302 0.09374 0.07958 0.06986 0.06589 0.06118 0.05625
  850  0.11188 0.09537 0.09293 0.08986 0.08361 0.07658 0.07260 0.07187 0.06775
  950  0.09120 0.08204 0.07510 0.07577 0.07522 0.08392 0.08736 0.08602 0.07915
  1050 0.09923 0.08807 0.08225 0.08601 0.09049 0.09398 0.09319 0.08789 0.07791
  1150 0.10211 0.09262 0.09039 0.09870 0.10304 0.09249 0.09343 0.08957 0.07790
      Frequencies
Times      118     120     122     124     126     128     130     132     134
  -250 0.05497 0.05489 0.05242 0.04987 0.04950 0.04941 0.05178 0.04650 0.04565
  -150 0.07082 0.06609 0.06180 0.06047 0.06115 0.06322 0.06577 0.06207 0.06007
  -50  0.08402 0.07901 0.07762 0.07716 0.07585 0.07992 0.08298 0.07762 0.07049
  50   0.10795 0.09930 0.09522 0.09840 0.09081 0.08931 0.09259 0.08715 0.08483
  150  0.12348 0.12330 0.11824 0.10721 0.09736 0.08723 0.09415 0.08999 0.08150
  250  0.13693 0.12641 0.11766 0.10308 0.09147 0.07571 0.07843 0.08278 0.07757
  350  0.10158 0.10071 0.08946 0.08347 0.07572 0.06987 0.06657 0.06924 0.06733
  450  0.07159 0.06615 0.06401 0.06443 0.06390 0.06426 0.06258 0.06013 0.06049
  550  0.06316 0.06110 0.06287 0.06344 0.06557 0.06129 0.05905 0.05725 0.05082
  650  0.06341 0.06380 0.06667 0.06823 0.06737 0.06469 0.05948 0.05672 0.04672
  750  0.05883 0.06094 0.06264 0.06586 0.06568 0.06333 0.05611 0.05216 0.04580
  850  0.06603 0.06199 0.06039 0.06219 0.06521 0.06537 0.06397 0.05967 0.05146
  950  0.06718 0.06333 0.06314 0.06011 0.06403 0.06759 0.06740 0.06410 0.06103
  1050 0.07083 0.06592 0.05805 0.05629 0.05632 0.06086 0.06151 0.06395 0.05886
  1150 0.07496 0.08075 0.06967 0.07001 0.06740 0.06428 0.06274 0.06279 0.05976
      Frequencies
Times      136     138     140     142     144     146     148     150     152
  -250 0.04426 0.04311 0.03963 0.03837 0.03948 0.03817 0.03501 0.03341 0.03262
  -150 0.05505 0.05077 0.04488 0.04311 0.03996 0.03746 0.03482 0.03529 0.03255
  -50  0.06496 0.06274 0.05889 0.05782 0.05223 0.05145 0.04600 0.04096 0.04125
  50   0.08275 0.08143 0.08432 0.08357 0.07270 0.06558 0.05639 0.04368 0.04375
  150  0.08248 0.08378 0.08482 0.08734 0.08735 0.07686 0.06242 0.05332 0.05227
  250  0.08279 0.08130 0.07640 0.07451 0.07502 0.06467 0.05143 0.04989 0.05508
  350  0.06092 0.06110 0.05889 0.05869 0.05382 0.04806 0.04774 0.05095 0.04860
  450  0.06196 0.05894 0.05568 0.05307 0.05181 0.04595 0.04286 0.04229 0.04127
  550  0.04784 0.05165 0.05327 0.05394 0.05132 0.04522 0.03995 0.04138 0.04150
  650  0.04580 0.04775 0.04813 0.04757 0.04611 0.04256 0.03953 0.04438 0.04406
  750  0.04258 0.03993 0.04071 0.04223 0.04233 0.04080 0.04258 0.04205 0.04090
  850  0.04828 0.04293 0.04226 0.04410 0.04462 0.04612 0.04567 0.04366 0.03933
  950  0.05802 0.05574 0.05186 0.05231 0.05398 0.05220 0.04685 0.04540 0.04098
  1050 0.05462 0.05580 0.05280 0.05625 0.05396 0.05325 0.05390 0.05035 0.04561
  1150 0.05939 0.06279 0.05586 0.06295 0.05839 0.05691 0.05627 0.05113 0.05011
      Frequencies
Times      154     156     158     160     162     164     166     168     170
  -250 0.02944 0.02974 0.03035 0.02939 0.02908 0.03084 0.03185 0.03166 0.02932
  -150 0.03270 0.03226 0.03466 0.03192 0.03127 0.03243 0.03180 0.03307 0.03380
  -50  0.04371 0.04125 0.04182 0.03893 0.03450 0.03757 0.03809 0.04357 0.04360
  50   0.04860 0.05153 0.05343 0.05745 0.05409 0.05565 0.05854 0.05849 0.05660
  150  0.05510 0.06191 0.06451 0.06469 0.06184 0.06301 0.06354 0.05980 0.05596
  250  0.05680 0.05931 0.06086 0.05932 0.05635 0.06140 0.06067 0.05596 0.05316
  350  0.05140 0.04840 0.04600 0.04173 0.04120 0.04219 0.04113 0.03805 0.03563
  450  0.04191 0.04037 0.03594 0.03413 0.03395 0.03668 0.03694 0.03671 0.03696
  550  0.04103 0.04028 0.03370 0.03115 0.03034 0.03072 0.03297 0.03263 0.03214
  650  0.04471 0.04500 0.03804 0.03253 0.03291 0.03344 0.03365 0.03238 0.03271
  750  0.04248 0.04137 0.03826 0.03627 0.03743 0.03692 0.03381 0.03365 0.03397
  850  0.03643 0.03955 0.04009 0.04107 0.04192 0.04062 0.03682 0.03524 0.03644
  950  0.03887 0.03614 0.03357 0.03708 0.03488 0.03370 0.03394 0.03223 0.03314
  1050 0.04120 0.03502 0.02876 0.03150 0.03041 0.02719 0.02754 0.02719 0.02809
  1150 0.04594 0.04217 0.03818 0.03912 0.03716 0.03764 0.03654 0.03721 0.03972
      Frequencies
Times      172     174     176     178     180     182     184     186     188
  -250 0.02579 0.02395 0.03477 0.03740 0.03918 0.04069 0.03630 0.02251 0.02238
  -150 0.03089 0.03133 0.03645 0.04083 0.04286 0.04151 0.03813 0.03000 0.02533
  -50  0.04095 0.03860 0.04352 0.04654 0.04751 0.04745 0.04217 0.03251 0.03275
  50   0.05168 0.04557 0.05345 0.05790 0.05773 0.05562 0.04994 0.03914 0.03942
  150  0.05037 0.04681 0.05918 0.06680 0.06525 0.06290 0.05506 0.04071 0.04116
  250  0.04134 0.03732 0.05167 0.06042 0.05997 0.06208 0.04999 0.03712 0.03822
  350  0.03350 0.03294 0.04949 0.05252 0.04874 0.04833 0.04001 0.03236 0.03475
  450  0.03265 0.03456 0.04320 0.04744 0.04331 0.04004 0.03473 0.03058 0.03232
  550  0.02880 0.03021 0.04671 0.05050 0.04575 0.04227 0.03320 0.02599 0.02639
  650  0.02778 0.02670 0.03815 0.04482 0.04633 0.04450 0.03646 0.02927 0.02695
  750  0.03225 0.02945 0.04202 0.05208 0.05372 0.05110 0.04216 0.03017 0.02467
  850  0.03360 0.03180 0.03992 0.05153 0.05552 0.05383 0.04691 0.03364 0.02834
  950  0.03224 0.03421 0.04381 0.04984 0.05104 0.05096 0.04175 0.03072 0.02497
  1050 0.02978 0.02995 0.04038 0.04669 0.04717 0.04393 0.03924 0.02920 0.02672
  1150 0.04335 0.04078 0.04862 0.05446 0.05088 0.04571 0.03852 0.03102 0.02850
      Frequencies
Times      190     192     194     196     198     200     202     204     206
  -250 0.02101 0.01951 0.01890 0.01922 0.01888 0.01898 0.02036 0.01889 0.02021
  -150 0.02468 0.02300 0.02186 0.02361 0.02322 0.02194 0.02336 0.02178 0.02208
  -50  0.03255 0.03057 0.03067 0.03468 0.03498 0.03731 0.03961 0.03402 0.03223
  50   0.03810 0.03615 0.04019 0.04108 0.04240 0.04357 0.04491 0.04045 0.03649
  150  0.04006 0.03739 0.03603 0.04057 0.04097 0.04304 0.04281 0.04014 0.03829
  250  0.03492 0.03374 0.03140 0.02871 0.02562 0.02815 0.02974 0.02864 0.03030
  350  0.02997 0.02837 0.02309 0.02452 0.02549 0.02833 0.02981 0.03013 0.02959
  450  0.02984 0.02766 0.02782 0.02667 0.02561 0.03247 0.03477 0.03571 0.03401
  550  0.02725 0.02497 0.02331 0.02374 0.02535 0.02953 0.03181 0.03377 0.03327
  650  0.02793 0.02962 0.02531 0.02635 0.02678 0.02746 0.02909 0.03101 0.02793
  750  0.02490 0.02663 0.02624 0.02660 0.02772 0.02866 0.02720 0.02669 0.02642
  850  0.02624 0.02642 0.02715 0.02767 0.02935 0.03064 0.02893 0.02900 0.02609
  950  0.02391 0.02768 0.02683 0.02879 0.02895 0.02463 0.02354 0.02350 0.02268
  1050 0.02524 0.02681 0.02518 0.02492 0.02475 0.02575 0.02512 0.02378 0.02255
  1150 0.02849 0.02750 0.02769 0.02839 0.02970 0.02778 0.02779 0.02843 0.02566
      Frequencies
Times      208     210     212     214     216     218     220     222     224
  -250 0.02031 0.01717 0.01648 0.01778 0.01665 0.01658 0.01587 0.01490 0.01511
  -150 0.02176 0.02144 0.02147 0.02290 0.02072 0.01956 0.01882 0.01716 0.01774
  -50  0.03005 0.03062 0.03048 0.02846 0.02684 0.02427 0.02283 0.02037 0.02244
  50   0.03453 0.03339 0.03355 0.03189 0.02865 0.02626 0.02555 0.02386 0.02417
  150  0.03431 0.03178 0.03093 0.02815 0.02713 0.02444 0.02355 0.02461 0.02539
  250  0.02900 0.02742 0.02539 0.02198 0.02093 0.02078 0.01933 0.02053 0.02175
  350  0.02759 0.02414 0.02475 0.02422 0.02093 0.02012 0.01904 0.01882 0.02077
  450  0.03079 0.02672 0.02603 0.02462 0.02254 0.02250 0.02191 0.02164 0.02323
  550  0.02952 0.02762 0.02644 0.02288 0.02234 0.02201 0.02119 0.02231 0.02202
  650  0.02841 0.02556 0.02321 0.01986 0.01992 0.02156 0.02208 0.02149 0.02033
  750  0.02574 0.02452 0.02138 0.02029 0.01844 0.01984 0.02065 0.01954 0.01883
  850  0.02667 0.02697 0.02393 0.02265 0.02008 0.02057 0.02235 0.02387 0.02229
  950  0.02207 0.02363 0.02285 0.02258 0.02184 0.02229 0.02081 0.02188 0.02216
  1050 0.02284 0.02230 0.02161 0.02299 0.02510 0.02558 0.02360 0.02240 0.01992
  1150 0.02386 0.02393 0.02696 0.02680 0.02941 0.02923 0.02883 0.02653 0.02298
      Frequencies
Times      226     228     230
  -250 0.01551 0.01622 0.01741
  -150 0.01828 0.01820 0.01794
  -50  0.02210 0.02228 0.02184
  50   0.02351 0.02403 0.02506
  150  0.02680 0.02687 0.02809
  250  0.02348 0.02656 0.02647
  350  0.02192 0.02418 0.02499
  450  0.02341 0.02370 0.02382
  550  0.02087 0.02309 0.02317
  650  0.01764 0.01889 0.01896
  750  0.01704 0.01636 0.01727
  850  0.02065 0.01910 0.01933
  950  0.02055 0.02007 0.01830
  1050 0.01907 0.01858 0.01959
  1150 0.02188 0.01962 0.01944

, , tasks = 64, files = data/PRR+2_tyr_4:240:2/data_870.1_1

      Frequencies
Times       8     10     12      14     16     18     20      22      24     26
  -250 3.9590 1.8468 1.2644 1.26419 1.4082 1.7400 2.3615 2.28789 2.39254 2.3613
  -150 3.4379 1.6957 1.1504 1.19578 1.3539 1.4880 1.8443 1.99015 1.96588 2.0026
  -50  3.9250 2.1832 1.3372 1.07120 1.0424 1.2749 1.4802 1.47667 1.32836 1.4179
  50   4.8395 2.0742 1.7585 1.28700 1.0913 1.2572 1.1805 1.09291 0.94547 1.1619
  150  5.6498 2.9178 1.3243 1.27802 1.1939 1.2592 1.0725 0.92769 0.95197 1.1040
  250  4.7463 2.5388 1.3673 1.21617 1.0909 1.0070 1.0155 1.01441 1.03134 1.1714
  350  4.1666 2.3028 1.2923 0.95117 0.9670 1.1108 1.2119 1.23049 1.26240 1.3799
  450  6.9542 2.6179 1.3253 1.06545 1.1441 1.3567 1.3946 1.50396 1.67639 1.9588
  550  6.8045 3.0904 1.6318 1.22380 1.3493 1.4974 1.8228 2.13917 2.24508 2.8045
  650  7.5017 2.7254 1.7181 1.36267 1.5205 1.7208 2.1844 2.34127 2.73561 3.3586
  750  5.8456 3.1977 1.7623 1.68955 1.9052 2.2629 2.6636 2.93745 3.72485 3.9731
  850  5.5854 2.5456 1.8259 1.56834 1.9581 2.2617 3.3245 3.91124 4.63859 4.9931
  950  6.4840 3.0829 2.0169 2.01689 2.4546 3.9177 4.7308 5.30067 5.73904 5.7754
  1050 6.3544 3.0496 2.1223 2.31480 2.9176 4.6659 6.1801 6.76502 6.75183 6.2800
  1150 6.9407 3.1578 2.2432 2.68287 3.1864 4.6603 6.0667 6.34056 6.39250 5.6152
      Frequencies
Times      28     30     32     34      36      38      40      42      44
  -250 2.0652 1.9163 1.6148 1.5074 1.31113 1.12530 0.97439 0.82936 0.68239
  -150 1.8191 1.4946 1.4016 1.3031 1.09722 1.01568 0.89373 0.75527 0.67218
  -50  1.3599 1.1759 1.1645 1.1062 0.96321 0.89022 0.75883 0.73396 0.71287
  50   1.1407 1.0326 1.0197 1.0060 0.93552 0.90099 0.90305 0.75797 0.81183
  150  1.1599 1.0536 1.0462 1.0257 1.09106 1.09736 1.11914 1.15098 1.16525
  250  1.2752 1.2504 1.2296 1.1320 1.16954 1.22001 1.29955 1.24480 1.27117
  350  1.5074 1.5328 1.3602 1.1680 1.26644 1.28021 1.28506 1.29760 1.25540
  450  2.0427 2.0308 1.8882 1.5596 1.48432 1.46436 1.40307 1.31844 1.27000
  550  2.9494 2.8661 2.3611 2.0286 1.89505 1.51058 1.38090 1.22283 1.18786
  650  3.4035 3.2296 2.9287 2.4750 2.00593 1.77864 1.63205 1.39700 1.26438
  750  3.9293 3.8672 3.3226 2.7703 2.30409 1.94976 1.81514 1.49718 1.25726
  850  4.8024 3.6795 3.3378 2.5790 2.30878 2.05576 1.71709 1.57469 1.24068
  950  4.9610 3.9719 3.2673 2.5305 2.22944 1.96535 2.03105 1.72256 1.45534
  1050 5.6081 4.3356 3.2699 2.6917 2.41945 2.11989 1.83439 1.71541 1.38858
  1150 5.0880 3.5956 2.8473 2.3397 2.16460 2.04767 1.87339 1.59634 1.39669
      Frequencies
Times       46      48      50      52      54     56     58     60     62
  -250 0.58161 0.51827 0.52219 0.48791 1.09333 3.4314 3.4171 3.2122 3.2157
  -150 0.60778 0.54882 0.55538 0.58365 1.02358 3.0413 3.0084 2.9029 2.9143
  -50  0.65958 0.68998 0.73391 0.74810 1.10236 3.1115 2.9579 2.8065 2.8211
  50   0.82176 0.82396 0.88378 0.91849 1.36485 3.0170 2.8959 2.8775 2.8264
  150  1.17785 1.23673 1.26194 1.18886 1.54740 3.0682 3.0216 2.8018 2.8237
  250  1.22749 1.20407 1.29349 1.19896 1.49997 2.9612 2.9543 2.7390 2.6625
  350  1.26610 1.21722 1.29518 1.09660 1.25577 2.6774 2.5988 2.3995 2.4046
  450  1.24376 1.17211 1.11625 0.97166 1.15418 2.7625 2.6838 2.5856 2.5656
  550  1.06919 1.02370 0.94052 0.89152 1.02242 2.6425 2.5993 2.5204 2.5521
  650  1.16268 0.98668 0.94691 0.82540 1.01293 2.5349 2.4515 2.3949 2.3515
  750  1.11538 0.98952 0.86378 0.72354 0.93231 2.2658 2.2411 2.1941 2.1323
  850  1.08519 0.93640 0.94213 0.82411 0.95634 2.2208 2.1715 2.0103 2.0028
  950  1.27642 1.14410 1.06728 0.96364 1.20719 2.3198 2.2309 2.1483 2.0640
  1050 1.26070 1.26160 1.16444 0.96747 1.16284 2.4254 2.2613 2.1042 2.1236
  1150 1.35202 1.40981 1.29466 1.10299 1.28311 2.5588 2.4219 2.2626 2.2682
      Frequencies
Times      64      66      68      70      72      74      76      78      80
  -250 3.3038 0.75665 0.29001 0.26755 0.22632 0.21863 0.20546 0.18538 0.17238
  -150 2.9770 0.78893 0.38357 0.29625 0.28869 0.25463 0.23549 0.19891 0.18957
  -50  2.8854 0.77129 0.45637 0.41681 0.36974 0.33414 0.31200 0.29670 0.32407
  50   2.7461 1.03907 0.58969 0.49962 0.46935 0.43084 0.40093 0.38317 0.37233
  150  2.7272 0.92402 0.65928 0.61752 0.56667 0.48803 0.44187 0.41798 0.41104
  250  2.5877 0.89108 0.69343 0.63405 0.53299 0.48533 0.41526 0.38655 0.36014
  350  2.4101 0.82603 0.61550 0.56784 0.53181 0.48168 0.39161 0.32734 0.26967
  450  2.4935 0.82059 0.51122 0.51105 0.46252 0.39149 0.32698 0.27177 0.23415
  550  2.4810 0.81879 0.50624 0.50433 0.46672 0.41095 0.34839 0.30169 0.24948
  650  2.3570 0.74087 0.46710 0.44172 0.41665 0.37644 0.33306 0.27883 0.25838
  750  2.1577 0.69782 0.44117 0.39028 0.37235 0.35142 0.30700 0.25924 0.24559
  850  1.9531 0.69161 0.42357 0.35427 0.31608 0.30497 0.28119 0.25571 0.25765
  950  1.9328 0.70541 0.40350 0.36893 0.33915 0.32430 0.28004 0.27100 0.26335
  1050 2.0080 0.75790 0.42748 0.42173 0.37940 0.34935 0.29667 0.28962 0.26343
  1150 2.1621 0.82670 0.49309 0.41918 0.38881 0.33231 0.28475 0.27910 0.25747
      Frequencies
Times       82      84      86      88      90      92      94      96      98
  -250 0.15724 0.15565 0.13240 0.13197 0.13588 0.12338 0.11569 0.11341 0.09862
  -150 0.17708 0.17792 0.17415 0.16276 0.16595 0.15331 0.13874 0.13185 0.12653
  -50  0.30636 0.29262 0.26621 0.23913 0.22132 0.20803 0.17165 0.16374 0.15641
  50   0.36766 0.32978 0.31040 0.28261 0.25387 0.21417 0.18827 0.17380 0.17491
  150  0.39813 0.37018 0.34048 0.29269 0.24943 0.22658 0.19429 0.17641 0.17429
  250  0.32173 0.29243 0.26430 0.22570 0.21172 0.18716 0.17682 0.15489 0.14983
  350  0.24433 0.23553 0.22661 0.18580 0.16638 0.15206 0.14845 0.14084 0.11999
  450  0.21806 0.20114 0.17923 0.16085 0.16349 0.16757 0.15485 0.14740 0.12546
  550  0.20617 0.19264 0.17665 0.17368 0.17048 0.16460 0.15776 0.13926 0.12711
  650  0.23376 0.19497 0.17700 0.18023 0.17195 0.17364 0.17540 0.14464 0.13525
  750  0.23277 0.18970 0.19019 0.17446 0.17195 0.16315 0.15393 0.13827 0.12927
  850  0.23680 0.23335 0.21401 0.18364 0.16927 0.15023 0.15425 0.13951 0.13098
  950  0.24568 0.22870 0.21761 0.19170 0.15929 0.14905 0.13787 0.12123 0.11708
  1050 0.22974 0.22958 0.20637 0.18860 0.17368 0.15626 0.14320 0.13399 0.12528
  1150 0.21482 0.19253 0.19638 0.18101 0.17711 0.16113 0.14190 0.12770 0.11798
      Frequencies
Times      100     102     104     106     108     110     112     114     116
  -250 0.09434 0.09534 0.08522 0.07528 0.07496 0.07026 0.06741 0.06579 0.06188
  -150 0.11631 0.10368 0.09430 0.08314 0.07180 0.07226 0.07608 0.07395 0.07498
  -50  0.13768 0.13428 0.11972 0.09607 0.08839 0.08560 0.08250 0.08248 0.08423
  50   0.17968 0.17801 0.16980 0.14840 0.14522 0.12893 0.12470 0.12901 0.11880
  150  0.19107 0.19781 0.20071 0.18545 0.19378 0.16476 0.14265 0.14091 0.13111
  250  0.17552 0.18642 0.17748 0.17249 0.17513 0.15333 0.14053 0.13904 0.13028
  350  0.14417 0.14118 0.13921 0.13119 0.13979 0.11396 0.11297 0.10545 0.11173
  450  0.11537 0.10517 0.09944 0.09453 0.08986 0.08909 0.09134 0.09341 0.09232
  550  0.12657 0.11122 0.10943 0.08778 0.08596 0.08575 0.09258 0.09721 0.09325
  650  0.12941 0.11498 0.10267 0.08891 0.09253 0.09421 0.08986 0.09624 0.09077
  750  0.12305 0.11587 0.10343 0.09056 0.09742 0.09273 0.08844 0.08855 0.08298
  850  0.11966 0.11663 0.11207 0.10400 0.10906 0.10364 0.09987 0.09291 0.08223
  950  0.11075 0.10758 0.11081 0.10230 0.10882 0.11588 0.11022 0.10025 0.08481
  1050 0.11936 0.11588 0.11842 0.10874 0.11287 0.11351 0.10447 0.10776 0.10030
  1150 0.11812 0.12393 0.12051 0.10670 0.09842 0.10253 0.10691 0.11033 0.10897
      Frequencies
Times      118     120     122     124     126     128     130     132     134
  -250 0.06391 0.06639 0.06581 0.06396 0.05771 0.04618 0.04224 0.04322 0.03918
  -150 0.07141 0.07131 0.06818 0.06801 0.06349 0.05753 0.04953 0.04608 0.04412
  -50  0.08010 0.08633 0.07695 0.07253 0.07334 0.07127 0.07010 0.06615 0.06465
  50   0.10611 0.10740 0.10072 0.09394 0.10166 0.09387 0.09637 0.09209 0.09167
  150  0.12089 0.11205 0.10773 0.10820 0.10052 0.09888 0.09768 0.09717 0.09765
  250  0.11674 0.11084 0.10721 0.10587 0.09574 0.09115 0.08919 0.08044 0.09338
  350  0.09952 0.09468 0.08872 0.08282 0.06829 0.07035 0.06247 0.05275 0.05944
  450  0.08786 0.07860 0.07258 0.06431 0.05801 0.05830 0.05585 0.04981 0.05351
  550  0.08179 0.09019 0.07381 0.06384 0.06322 0.05622 0.05224 0.04752 0.04949
  650  0.08132 0.08135 0.07168 0.06442 0.06530 0.06373 0.06175 0.05975 0.05746
  750  0.08371 0.08711 0.08318 0.07660 0.07497 0.07341 0.07196 0.06985 0.06014
  850  0.08630 0.08051 0.07501 0.07168 0.07570 0.07667 0.07874 0.07445 0.06297
  950  0.07832 0.07622 0.07544 0.06992 0.06680 0.05797 0.06583 0.06853 0.06071
  1050 0.09322 0.08669 0.07829 0.07404 0.07144 0.05924 0.06750 0.07128 0.07233
  1150 0.10660 0.09196 0.08613 0.07609 0.06867 0.06934 0.07450 0.07802 0.07813
      Frequencies
Times      136     138     140     142     144     146     148     150     152
  -250 0.04513 0.04467 0.04594 0.04451 0.04242 0.03841 0.03665 0.03071 0.02867
  -150 0.04884 0.04843 0.04816 0.04572 0.04477 0.04120 0.03831 0.03702 0.03840
  -50  0.06535 0.06789 0.06428 0.06322 0.05574 0.05027 0.04758 0.04894 0.04783
  50   0.09336 0.09249 0.08897 0.08301 0.07305 0.05812 0.05067 0.05226 0.05438
  150  0.09876 0.09589 0.09490 0.08666 0.07315 0.05994 0.05542 0.05617 0.05994
  250  0.08584 0.08364 0.08051 0.07655 0.06118 0.05798 0.05669 0.05394 0.05465
  350  0.05976 0.05695 0.06103 0.06203 0.05728 0.05678 0.05554 0.04976 0.04495
  450  0.05243 0.05343 0.06270 0.06207 0.06351 0.05940 0.05265 0.04991 0.04618
  550  0.04566 0.04889 0.05706 0.05612 0.06205 0.06430 0.05600 0.05344 0.05075
  650  0.04859 0.04572 0.04941 0.05239 0.06178 0.06179 0.06231 0.06017 0.05614
  750  0.05231 0.04835 0.04459 0.05493 0.06503 0.06055 0.06414 0.06543 0.05389
  850  0.05766 0.05069 0.04876 0.05594 0.05962 0.06073 0.06307 0.06626 0.05921
  950  0.06254 0.06118 0.05895 0.05964 0.06055 0.06230 0.06367 0.06071 0.06493
  1050 0.07158 0.07091 0.06437 0.06281 0.06192 0.06643 0.06594 0.06855 0.06678
  1150 0.07999 0.07315 0.06585 0.07195 0.06545 0.06530 0.06489 0.06302 0.05729
      Frequencies
Times      154     156     158     160     162     164     166     168     170
  -250 0.02904 0.02792 0.02816 0.02629 0.02451 0.02371 0.02395 0.02669 0.02825
  -150 0.03886 0.03628 0.03435 0.03315 0.03386 0.03064 0.02874 0.02914 0.02890
  -50  0.04796 0.04754 0.04338 0.04323 0.04082 0.03717 0.03769 0.03669 0.03757
  50   0.05853 0.06142 0.06052 0.05670 0.05214 0.04544 0.04653 0.04256 0.04207
  150  0.06679 0.06625 0.06119 0.05747 0.05170 0.04493 0.04529 0.04586 0.05062
  250  0.06151 0.05950 0.05748 0.05320 0.04073 0.03832 0.04110 0.04575 0.04696
  350  0.04671 0.04229 0.03946 0.03540 0.03421 0.03636 0.03942 0.04547 0.04941
  450  0.04120 0.03631 0.03872 0.03488 0.03418 0.03405 0.03706 0.04087 0.04356
  550  0.04645 0.04135 0.04115 0.03585 0.03412 0.03767 0.03753 0.03672 0.04102
  650  0.04943 0.04187 0.04053 0.03857 0.03660 0.03812 0.03757 0.03836 0.03670
  750  0.04658 0.04318 0.03933 0.03941 0.03994 0.03825 0.03869 0.03802 0.03875
  850  0.05684 0.05469 0.05024 0.04255 0.04209 0.04038 0.03891 0.03954 0.03987
  950  0.05960 0.06044 0.05389 0.05243 0.04809 0.04252 0.04133 0.04089 0.04024
  1050 0.06223 0.06473 0.06192 0.05698 0.05122 0.04762 0.04662 0.04324 0.04348
  1150 0.06014 0.06239 0.06364 0.05782 0.05229 0.04840 0.04681 0.04718 0.04709
      Frequencies
Times      172     174     176     178     180     182     184     186     188
  -250 0.02703 0.02736 0.03734 0.03868 0.03869 0.03718 0.03404 0.02278 0.02219
  -150 0.02824 0.02973 0.04408 0.04348 0.04495 0.04181 0.03578 0.02195 0.02245
  -50  0.03720 0.04131 0.05408 0.05430 0.05564 0.05475 0.04571 0.02959 0.02752
  50   0.04602 0.04774 0.06368 0.06690 0.06596 0.06633 0.05739 0.03847 0.03606
  150  0.05111 0.04963 0.06373 0.06865 0.06805 0.06746 0.06109 0.04069 0.04454
  250  0.04472 0.04257 0.05685 0.06249 0.06291 0.06511 0.05984 0.03929 0.03847
  350  0.04692 0.04335 0.06126 0.06234 0.06098 0.05860 0.04884 0.03146 0.03435
  450  0.04200 0.04147 0.05770 0.05792 0.05226 0.05589 0.04695 0.03105 0.03249
  550  0.04276 0.04456 0.05952 0.05851 0.05320 0.05085 0.04506 0.03147 0.03005
  650  0.04180 0.04980 0.06224 0.06332 0.05963 0.05548 0.04865 0.03638 0.03387
  750  0.04556 0.05079 0.06607 0.06739 0.06214 0.06078 0.05105 0.03498 0.03379
  850  0.04386 0.04535 0.06288 0.06435 0.06290 0.05966 0.05265 0.04139 0.04109
  950  0.04230 0.04400 0.05664 0.06324 0.06317 0.05828 0.05163 0.04399 0.03918
  1050 0.04214 0.04256 0.06042 0.06558 0.06624 0.06579 0.05656 0.04451 0.04367
  1150 0.04743 0.04910 0.06292 0.06945 0.06930 0.06720 0.06156 0.04985 0.04671
      Frequencies
Times      190     192     194     196     198     200     202     204     206
  -250 0.02094 0.01832 0.01820 0.01775 0.01920 0.01937 0.02101 0.02111 0.02048
  -150 0.02029 0.01944 0.02007 0.01957 0.02003 0.02117 0.02145 0.02138 0.02174
  -50  0.02479 0.02702 0.03043 0.03123 0.03230 0.03410 0.03276 0.03372 0.03167
  50   0.03567 0.03911 0.04298 0.04096 0.04493 0.04911 0.04902 0.04832 0.04603
  150  0.04867 0.04644 0.05057 0.05196 0.05111 0.04931 0.05295 0.05262 0.05107
  250  0.04104 0.04415 0.04710 0.04927 0.04235 0.04018 0.04131 0.03673 0.03734
  350  0.03623 0.03942 0.04390 0.04140 0.03771 0.03410 0.03403 0.03256 0.03174
  450  0.03532 0.03580 0.03828 0.04229 0.04235 0.03809 0.03611 0.03217 0.03168
  550  0.02918 0.03174 0.03306 0.03688 0.03785 0.03673 0.03631 0.03595 0.03338
  650  0.03113 0.02998 0.03079 0.03611 0.03732 0.03822 0.03734 0.03416 0.03137
  750  0.03247 0.03272 0.03208 0.03535 0.03372 0.03472 0.03684 0.03682 0.03713
  850  0.03841 0.03677 0.03500 0.03534 0.03773 0.03524 0.03621 0.03694 0.03852
  950  0.03717 0.04158 0.04137 0.03972 0.03628 0.03471 0.03493 0.03613 0.03355
  1050 0.04294 0.04148 0.04066 0.04231 0.04480 0.04188 0.04001 0.03647 0.03382
  1150 0.04850 0.04887 0.05031 0.04966 0.05282 0.04790 0.04367 0.04157 0.03935
      Frequencies
Times      208     210     212     214     216     218     220     222     224
  -250 0.01845 0.01625 0.01767 0.01775 0.01708 0.01811 0.01806 0.01565 0.01491
  -150 0.01926 0.01827 0.01632 0.01711 0.01615 0.01639 0.01632 0.01472 0.01585
  -50  0.03080 0.02803 0.02745 0.02419 0.02384 0.02260 0.02144 0.01968 0.01763
  50   0.04506 0.04006 0.03824 0.03581 0.03483 0.03355 0.03047 0.02750 0.02543
  150  0.04877 0.04578 0.04436 0.04483 0.03976 0.03460 0.03247 0.02989 0.02881
  250  0.03856 0.04023 0.03935 0.03680 0.03435 0.03429 0.03006 0.03162 0.03152
  350  0.03164 0.03323 0.03312 0.03100 0.03095 0.03024 0.02650 0.02696 0.02787
  450  0.03194 0.03184 0.03182 0.02942 0.02904 0.02694 0.02821 0.02878 0.02934
  550  0.02995 0.02847 0.02741 0.02698 0.02667 0.02937 0.02891 0.02858 0.02826
  650  0.02922 0.02822 0.02606 0.02624 0.02749 0.02879 0.02887 0.02976 0.03006
  750  0.03550 0.03350 0.02828 0.02722 0.02693 0.02781 0.02683 0.02630 0.02704
  850  0.03701 0.03637 0.03438 0.03193 0.02613 0.02511 0.02318 0.02558 0.02550
  950  0.03632 0.03516 0.03342 0.03370 0.03281 0.03245 0.02948 0.02652 0.02752
  1050 0.03580 0.03552 0.03829 0.03900 0.03952 0.03894 0.03605 0.03575 0.03553
  1150 0.03940 0.04063 0.04163 0.04287 0.04475 0.04318 0.04122 0.03900 0.03608
      Frequencies
Times      226     228     230
  -250 0.01664 0.01769 0.01808
  -150 0.01684 0.01766 0.01932
  -50  0.01733 0.02029 0.02264
  50   0.02433 0.02771 0.03086
  150  0.02800 0.02990 0.03307
  250  0.03001 0.03049 0.03052
  350  0.02473 0.02534 0.02516
  450  0.02697 0.02661 0.02274
  550  0.02697 0.02465 0.02365
  650  0.02807 0.02533 0.02338
  750  0.02669 0.02618 0.02636
  850  0.02701 0.03014 0.03135
  950  0.02729 0.03028 0.03269
  1050 0.03282 0.03081 0.03212
  1150 0.03695 0.03554 0.03705

, , tasks = 65, files = data/PRR+2_tyr_4:240:2/data_870.1_1

      Frequencies
Times        8     10     12     14     16     18     20     22     24     26
  -250  4.0059 2.0499 1.3032 1.5032 1.7175 2.4499 2.6569 2.6357 2.6142 2.4657
  -150  4.2080 1.9659 1.4284 1.5285 1.6522 2.0859 2.5125 2.4497 2.3723 2.1565
  -50   5.9743 3.4835 1.8168 1.5228 1.5121 1.5398 1.6401 1.8027 1.6619 1.4554
  50    7.1507 2.9049 1.9682 1.4636 1.4244 1.6421 1.5645 1.3034 1.2162 1.2091
  150   6.8728 4.1326 1.9671 1.5763 1.2281 1.5551 1.3189 1.1544 1.1220 1.1798
  250   9.2211 2.5984 1.5173 1.4758 1.2631 1.4101 1.3811 1.1895 1.0854 1.2193
  350   6.5221 3.4043 1.5058 1.2341 1.2275 1.3637 1.2809 1.2780 1.3219 1.4207
  450   8.5514 3.3583 1.6317 1.1534 1.3148 1.4678 1.5144 1.4201 1.4786 1.5997
  550  10.6105 3.5485 1.9579 1.4087 1.6513 2.1396 1.9612 1.9509 1.9823 2.2504
  650   8.2737 3.6987 1.7302 1.4570 2.1128 2.7440 2.7598 2.6856 2.5723 3.0450
  750   7.7471 3.0848 1.6598 1.5590 2.0509 2.7647 3.0633 3.0027 2.9940 3.4637
  850   8.4426 3.8754 1.8062 1.6884 2.5149 3.5882 3.5434 3.9089 4.0352 4.1321
  950   7.7515 3.0779 1.9944 1.5025 2.3143 3.3275 4.1665 4.6752 5.0499 5.5272
  1050  7.3261 3.9557 2.1748 1.9905 3.0022 4.1425 5.3333 5.7124 6.0301 6.3417
  1150  7.8156 3.2850 2.2180 2.8236 3.9663 5.1048 6.8263 8.5069 8.7594 8.8579
      Frequencies
Times      28     30      32      34      36      38      40      42      44
  -250 2.3615 1.8565 1.46613 1.16063 1.08208 1.09087 0.89800 0.90934 0.78201
  -150 1.8898 1.5344 1.17132 1.04255 0.91146 0.95887 0.87566 0.75828 0.65510
  -50  1.4030 1.2577 0.99750 0.97169 0.89579 0.90164 0.85492 0.72389 0.70818
  50   1.1230 1.0341 0.97654 0.90346 0.88941 0.81075 0.77124 0.73682 0.74607
  150  1.0969 1.0609 1.11383 1.05747 1.11060 1.16793 1.21787 1.12261 1.08448
  250  1.2992 1.2738 1.40787 1.44859 1.53734 1.68242 1.71550 1.60422 1.46708
  350  1.6401 1.5638 1.67975 1.85118 2.07094 2.17098 2.13882 2.18886 1.97177
  450  2.0094 2.2205 2.20972 2.20689 2.34720 2.38048 2.27759 2.19484 2.07432
  550  2.6102 2.4513 2.40791 2.10564 2.19818 2.13607 2.14953 2.04764 1.78205
  650  3.3066 3.0214 2.76276 2.30105 2.10521 1.84698 1.80568 1.53985 1.29992
  750  3.5210 3.2708 3.01502 2.47477 2.26211 1.92656 1.71065 1.51398 1.31178
  850  4.0313 3.5897 3.26542 2.63521 2.47935 2.10605 1.89899 1.58045 1.40710
  950  5.0657 4.3466 3.48011 2.94932 2.36465 2.15857 1.72032 1.55165 1.37658
  1050 5.5371 4.9565 3.97442 3.35389 2.32274 2.03879 1.72812 1.53472 1.22485
  1150 8.1133 6.3725 4.81572 3.59885 2.44597 1.91129 1.64804 1.68258 1.38914
      Frequencies
Times       46      48      50      52     54     56     58     60     62
  -250 0.69160 0.63431 0.51720 0.48505 1.2171 4.1507 4.0666 3.9402 4.0996
  -150 0.67226 0.60697 0.59826 0.55159 1.1165 3.6620 3.5968 3.4888 3.5992
  -50  0.64442 0.72373 0.70697 0.67300 1.1071 3.4034 3.3548 3.3537 3.3721
  50   0.73427 0.79917 0.81605 0.74550 1.0788 3.0244 2.9602 2.8921 3.1177
  150  1.14316 1.11892 1.06353 1.04205 1.4364 3.0514 3.0446 3.0032 3.0792
  250  1.45107 1.36439 1.33312 1.27620 1.5587 3.2099 3.2641 3.1949 3.1677
  350  1.88871 1.78864 1.57518 1.32045 1.7457 3.3825 3.3012 3.2755 3.1783
  450  1.82347 1.61065 1.48061 1.28483 1.3958 3.1345 3.0505 3.0314 3.0171
  550  1.45932 1.29826 1.18517 1.11953 1.2553 2.9042 2.8504 2.9233 2.8884
  650  1.33866 1.23184 1.16945 1.04907 1.1799 2.4745 2.5033 2.4048 2.4507
  750  1.32756 1.19928 1.06615 0.92078 1.1600 2.5139 2.5523 2.5205 2.3543
  850  1.27871 1.19330 1.02108 0.90298 1.1616 2.4406 2.4473 2.2918 2.3169
  950  1.33684 1.24056 1.09692 0.96621 1.2213 2.4392 2.4135 2.3640 2.2358
  1050 1.19129 1.09431 1.04594 0.92744 1.1207 2.3508 2.2413 2.2085 2.2484
  1150 1.36715 1.30951 1.22727 0.96500 1.1422 2.2847 2.2103 2.2886 2.2169
      Frequencies
Times      64      66      68      70      72      74      76      78      80
  -250 4.0634 0.96927 0.33386 0.26490 0.23639 0.23548 0.21513 0.18485 0.17121
  -150 3.6074 1.08748 0.35863 0.33589 0.30757 0.30882 0.28674 0.25813 0.20161
  -50  3.3604 1.00831 0.49834 0.45924 0.44687 0.39937 0.33494 0.28800 0.25037
  50   3.1427 1.03909 0.63942 0.62862 0.55502 0.48872 0.45814 0.41105 0.35919
  150  3.0776 1.06323 0.79575 0.75926 0.63614 0.54887 0.49570 0.44022 0.37027
  250  3.2264 1.10820 0.78334 0.63325 0.58026 0.56664 0.51917 0.48015 0.42061
  350  3.1097 1.10026 0.67899 0.61430 0.54382 0.53918 0.49465 0.44900 0.40026
  450  2.8881 1.02253 0.57591 0.53157 0.53441 0.52485 0.47021 0.43173 0.39681
  550  2.6812 0.83280 0.55702 0.52645 0.48834 0.48410 0.46259 0.41120 0.36549
  650  2.3051 0.78991 0.53392 0.49211 0.43505 0.42097 0.39048 0.36311 0.31639
  750  2.2992 0.72902 0.45528 0.43146 0.39920 0.35131 0.33443 0.28812 0.25130
  850  2.2733 0.69553 0.40956 0.40005 0.32035 0.31019 0.28138 0.25395 0.22563
  950  2.2389 0.66490 0.37301 0.33536 0.29874 0.27470 0.23402 0.20832 0.20292
  1050 2.1761 0.66778 0.43544 0.36119 0.29865 0.26136 0.23348 0.20728 0.19974
  1150 2.0768 0.72514 0.43730 0.35380 0.31616 0.30611 0.29298 0.24091 0.25224
      Frequencies
Times       82      84      86      88      90      92      94      96      98
  -250 0.15226 0.14471 0.13605 0.12337 0.11300 0.10052 0.09239 0.09409 0.09795
  -150 0.18480 0.15889 0.14829 0.13103 0.12867 0.11588 0.10589 0.09328 0.09888
  -50  0.23346 0.21187 0.19934 0.18826 0.16646 0.14728 0.13097 0.13109 0.12654
  50   0.29454 0.27405 0.23940 0.21423 0.19868 0.18248 0.17318 0.17071 0.15902
  150  0.33527 0.30979 0.26902 0.22322 0.22324 0.21269 0.20697 0.19808 0.17660
  250  0.34702 0.29753 0.26692 0.22498 0.23589 0.21289 0.20409 0.20920 0.18320
  350  0.36631 0.33111 0.27634 0.25405 0.23623 0.23137 0.21337 0.20177 0.17593
  450  0.35427 0.32736 0.27162 0.24063 0.22478 0.20720 0.17877 0.16569 0.18243
  550  0.34400 0.29349 0.24092 0.22868 0.20555 0.20003 0.17432 0.15998 0.15266
  650  0.25935 0.21990 0.18842 0.17492 0.15680 0.15280 0.15020 0.14202 0.13969
  750  0.21088 0.20304 0.17858 0.18866 0.16958 0.14753 0.13637 0.13678 0.11477
  850  0.20960 0.18972 0.18110 0.17938 0.16856 0.14886 0.13788 0.12300 0.10892
  950  0.18993 0.17651 0.17078 0.16268 0.14275 0.13907 0.12297 0.11267 0.10360
  1050 0.18541 0.18031 0.17515 0.16982 0.15255 0.14243 0.12827 0.11151 0.10004
  1150 0.21816 0.19083 0.17601 0.16879 0.14124 0.13167 0.11228 0.10734 0.09188
      Frequencies
Times      100     102     104     106     108     110     112     114     116
  -250 0.09005 0.08803 0.08687 0.08519 0.08576 0.07904 0.07738 0.07250 0.06235
  -150 0.10341 0.10009 0.09977 0.10187 0.09687 0.08953 0.07822 0.07721 0.06722
  -50  0.12852 0.12638 0.11827 0.10710 0.10969 0.10849 0.09761 0.09401 0.07668
  50   0.14946 0.15281 0.13832 0.12687 0.12005 0.11537 0.11127 0.09918 0.09725
  150  0.16542 0.16881 0.14645 0.14030 0.13712 0.14021 0.11285 0.10644 0.10207
  250  0.17368 0.16119 0.16619 0.14370 0.14123 0.12637 0.11407 0.10552 0.10524
  350  0.14525 0.15366 0.14683 0.13532 0.12909 0.11974 0.10580 0.10220 0.09015
  450  0.16322 0.15572 0.13130 0.12067 0.11280 0.11257 0.10099 0.09840 0.09627
  550  0.14727 0.12309 0.11920 0.10755 0.10001 0.10282 0.10940 0.10473 0.10428
  650  0.13370 0.13263 0.13219 0.11488 0.09985 0.10930 0.10385 0.10536 0.10788
  750  0.11504 0.12790 0.12325 0.10546 0.10090 0.10090 0.09443 0.09661 0.10330
  850  0.10778 0.10938 0.10556 0.09761 0.09719 0.08933 0.08121 0.07872 0.07949
  950  0.09814 0.09371 0.08599 0.08528 0.08765 0.08783 0.07821 0.07650 0.07539
  1050 0.10086 0.09632 0.08780 0.08306 0.08201 0.07797 0.07283 0.07689 0.07084
  1150 0.09322 0.09445 0.08679 0.09025 0.08692 0.08483 0.08265 0.08426 0.07125
      Frequencies
Times      118     120     122     124     126     128     130     132     134
  -250 0.06109 0.05630 0.05315 0.05138 0.05085 0.04980 0.04811 0.04439 0.04052
  -150 0.06137 0.05373 0.05712 0.05250 0.05143 0.04951 0.04628 0.04411 0.04462
  -50  0.06318 0.05977 0.05998 0.05494 0.05566 0.06176 0.05854 0.05587 0.05692
  50   0.08690 0.08044 0.07500 0.07387 0.07387 0.08174 0.07704 0.07240 0.07088
  150  0.09524 0.08058 0.07921 0.08297 0.08663 0.09008 0.09126 0.08377 0.07673
  250  0.09945 0.09451 0.08111 0.08379 0.08397 0.08376 0.08374 0.07842 0.07581
  350  0.08927 0.08524 0.07799 0.07860 0.06902 0.07140 0.07068 0.06560 0.06956
  450  0.08536 0.08449 0.07752 0.07345 0.06434 0.06077 0.06108 0.06267 0.06614
  550  0.09366 0.08443 0.07731 0.06829 0.06528 0.06049 0.05692 0.05468 0.05498
  650  0.10188 0.08677 0.07700 0.06529 0.06152 0.05981 0.05530 0.05904 0.06323
  750  0.09763 0.08581 0.08412 0.07311 0.07002 0.06670 0.06347 0.06745 0.06459
  850  0.07748 0.07900 0.07720 0.06964 0.06372 0.06584 0.06700 0.06735 0.06670
  950  0.07092 0.07520 0.07425 0.07072 0.06226 0.05915 0.05915 0.06130 0.05801
  1050 0.07276 0.07081 0.06747 0.06541 0.05656 0.05726 0.05741 0.05597 0.05768
  1150 0.06923 0.06545 0.05889 0.05313 0.05251 0.05177 0.04971 0.04996 0.05400
      Frequencies
Times      136     138     140     142     144     146     148     150     152
  -250 0.03754 0.03584 0.03562 0.03797 0.03677 0.03488 0.03803 0.03435 0.03286
  -150 0.03851 0.03524 0.03635 0.04005 0.04125 0.04193 0.04538 0.03981 0.03439
  -50  0.05013 0.05058 0.05437 0.05434 0.05689 0.05663 0.05655 0.05377 0.04852
  50   0.06668 0.06520 0.06587 0.06610 0.06617 0.06517 0.05935 0.06105 0.05641
  150  0.07478 0.07273 0.07536 0.07438 0.07624 0.07200 0.06646 0.06195 0.05938
  250  0.07901 0.08094 0.08399 0.08113 0.07858 0.07139 0.06204 0.05733 0.05253
  350  0.07301 0.08238 0.08377 0.08387 0.08475 0.07329 0.06303 0.05733 0.05365
  450  0.07142 0.08258 0.07923 0.07530 0.07798 0.06450 0.05799 0.05188 0.04775
  550  0.06097 0.06152 0.06235 0.05892 0.05490 0.04804 0.04693 0.04647 0.03976
  650  0.06556 0.06137 0.05961 0.05824 0.04726 0.04309 0.03921 0.04083 0.03865
  750  0.06527 0.06640 0.06360 0.05949 0.05545 0.05311 0.04615 0.04300 0.04203
  850  0.06747 0.06190 0.05997 0.05803 0.05880 0.05242 0.04500 0.04269 0.04059
  950  0.04918 0.04829 0.04748 0.05346 0.05690 0.05569 0.05248 0.04466 0.04127
  1050 0.05113 0.05193 0.05245 0.05251 0.05245 0.04773 0.04791 0.04401 0.04016
  1150 0.05118 0.04985 0.04972 0.05380 0.05001 0.04809 0.04744 0.04688 0.04162
      Frequencies
Times      154     156     158     160     162     164     166     168     170
  -250 0.03198 0.02826 0.02770 0.03225 0.03224 0.03159 0.03095 0.02713 0.02588
  -150 0.03526 0.02935 0.03045 0.03241 0.03131 0.03227 0.03477 0.03171 0.03085
  -50  0.04682 0.04185 0.03917 0.03988 0.04228 0.04012 0.03616 0.03696 0.03965
  50   0.05305 0.05015 0.05161 0.04923 0.04851 0.04473 0.04446 0.04729 0.04807
  150  0.05127 0.05093 0.04858 0.04644 0.04932 0.04671 0.04636 0.04895 0.04783
  250  0.04689 0.04795 0.04367 0.04313 0.04101 0.03891 0.04139 0.04619 0.04761
  350  0.04741 0.04467 0.04192 0.03496 0.03412 0.03514 0.03845 0.04219 0.04525
  450  0.04250 0.03943 0.03682 0.03351 0.03004 0.03154 0.03440 0.03754 0.04398
  550  0.03723 0.03379 0.03347 0.02993 0.02977 0.03109 0.03202 0.03251 0.03483
  650  0.03790 0.03372 0.03084 0.02946 0.03008 0.03305 0.03403 0.03355 0.03464
  750  0.03644 0.03398 0.03099 0.03112 0.03159 0.03204 0.03489 0.03730 0.03506
  850  0.03718 0.03819 0.03721 0.03389 0.03464 0.03271 0.03673 0.03578 0.03293
  950  0.03638 0.03749 0.03898 0.03734 0.03532 0.03289 0.03456 0.03218 0.03208
  1050 0.04054 0.04145 0.03942 0.04046 0.03985 0.04016 0.03749 0.03189 0.02983
  1150 0.04003 0.04030 0.03727 0.03682 0.03952 0.03836 0.03667 0.03380 0.03200
      Frequencies
Times      172     174     176     178     180     182     184     186     188
  -250 0.02593 0.02475 0.04085 0.04663 0.04357 0.04030 0.03437 0.01987 0.01865
  -150 0.03227 0.03294 0.04248 0.04765 0.04628 0.04463 0.03433 0.02123 0.02224
  -50  0.03884 0.03902 0.05408 0.05627 0.05390 0.05409 0.04431 0.02750 0.02978
  50   0.04885 0.04967 0.05700 0.06154 0.05952 0.05458 0.04607 0.03756 0.03645
  150  0.04706 0.04530 0.05430 0.05605 0.05734 0.05461 0.04965 0.04117 0.03872
  250  0.04812 0.04761 0.05668 0.06190 0.06125 0.05800 0.04846 0.03763 0.03787
  350  0.04503 0.04560 0.05756 0.06477 0.06105 0.05985 0.04829 0.03261 0.02737
  450  0.04504 0.04575 0.05847 0.06849 0.06589 0.06028 0.04838 0.03122 0.02773
  550  0.03523 0.03830 0.05231 0.06259 0.05722 0.05585 0.04289 0.02718 0.02673
  650  0.03445 0.03133 0.04509 0.05544 0.05404 0.05503 0.04074 0.03029 0.03087
  750  0.03382 0.03057 0.04241 0.05307 0.05649 0.05767 0.04501 0.02902 0.02981
  850  0.03080 0.02625 0.04023 0.05447 0.05602 0.06051 0.04620 0.03379 0.03195
  950  0.02836 0.02542 0.04281 0.05330 0.05869 0.06023 0.04344 0.02767 0.02603
  1050 0.02724 0.02656 0.03961 0.05041 0.05221 0.05274 0.04334 0.02612 0.02706
  1150 0.02899 0.03146 0.04612 0.05637 0.05846 0.05665 0.04835 0.02854 0.02719
      Frequencies
Times      190     192     194     196     198     200     202     204     206
  -250 0.01959 0.01789 0.01675 0.01600 0.01563 0.01547 0.01752 0.01823 0.01818
  -150 0.02282 0.02246 0.02218 0.02051 0.01922 0.01876 0.01966 0.01980 0.01874
  -50  0.03298 0.03117 0.03588 0.03704 0.03339 0.03174 0.03117 0.03088 0.02975
  50   0.03856 0.03906 0.04190 0.04437 0.04402 0.03868 0.04016 0.03870 0.03825
  150  0.03893 0.04221 0.04468 0.04224 0.04464 0.04254 0.04073 0.04218 0.04160
  250  0.03325 0.03382 0.03453 0.03148 0.03217 0.02953 0.02968 0.03099 0.02959
  350  0.02561 0.02773 0.02847 0.03109 0.03228 0.03145 0.02883 0.02754 0.02619
  450  0.02793 0.02549 0.02544 0.02932 0.03225 0.03348 0.03296 0.03019 0.02678
  550  0.02951 0.02712 0.02774 0.03068 0.03123 0.03293 0.03450 0.03292 0.02958
  650  0.02852 0.02909 0.03059 0.03196 0.03034 0.02897 0.03022 0.02818 0.02886
  750  0.02700 0.02614 0.02904 0.02776 0.02824 0.02842 0.02775 0.02666 0.02770
  850  0.02660 0.02653 0.02697 0.02793 0.02893 0.02725 0.02378 0.02199 0.02177
  950  0.02282 0.02315 0.02380 0.02360 0.02267 0.02377 0.02424 0.02095 0.02130
  1050 0.02414 0.02302 0.02340 0.02359 0.02424 0.02478 0.02602 0.02314 0.01947
  1150 0.02681 0.02481 0.02626 0.02579 0.02785 0.02684 0.02585 0.02265 0.02206
      Frequencies
Times      208     210     212     214     216     218     220     222     224
  -250 0.01828 0.01848 0.01626 0.01625 0.01357 0.01147 0.01156 0.01317 0.01501
  -150 0.01945 0.01991 0.01936 0.01904 0.01870 0.01768 0.01798 0.01809 0.01782
  -50  0.02910 0.03205 0.03206 0.03091 0.03036 0.03120 0.02738 0.02622 0.02396
  50   0.03497 0.03602 0.03646 0.03484 0.03418 0.03736 0.03678 0.03287 0.02714
  150  0.03788 0.03965 0.03919 0.03970 0.04116 0.04049 0.03697 0.03347 0.02915
  250  0.02872 0.02895 0.02894 0.03213 0.03472 0.03568 0.03094 0.02774 0.02451
  350  0.02637 0.02823 0.03253 0.03291 0.03263 0.03001 0.02403 0.02154 0.01956
  450  0.02628 0.02619 0.02958 0.02928 0.02883 0.02862 0.02202 0.02072 0.01873
  550  0.02813 0.02466 0.02468 0.02550 0.02419 0.02457 0.02124 0.02151 0.01895
  650  0.02792 0.02560 0.02440 0.02445 0.02411 0.02200 0.02163 0.02034 0.01971
  750  0.02569 0.02383 0.02228 0.02220 0.02044 0.01911 0.01938 0.02000 0.02050
  850  0.01952 0.01903 0.02209 0.02139 0.01866 0.01876 0.01772 0.01857 0.01838
  950  0.01825 0.01522 0.01675 0.01803 0.02041 0.01849 0.01744 0.01773 0.01798
  1050 0.01805 0.01807 0.01891 0.01912 0.02027 0.01812 0.01785 0.01609 0.01725
  1150 0.02157 0.02236 0.02247 0.02259 0.02133 0.01995 0.01989 0.02175 0.02192
      Frequencies
Times      226     228     230
  -250 0.01494 0.01517 0.01472
  -150 0.01641 0.01461 0.01490
  -50  0.02105 0.01718 0.01487
  50   0.02268 0.02081 0.01742
  150  0.02389 0.02114 0.02020
  250  0.02194 0.01801 0.01731
  350  0.01927 0.02015 0.01874
  450  0.01996 0.02096 0.02068
  550  0.01828 0.01844 0.01930
  650  0.02101 0.01821 0.01636
  750  0.02092 0.02012 0.01694
  850  0.01973 0.01815 0.01701
  950  0.01714 0.01647 0.01613
  1050 0.01806 0.01663 0.01458
  1150 0.02140 0.01840 0.01626

, , tasks = 66, files = data/PRR+2_tyr_4:240:2/data_870.1_1

      Frequencies
Times        8      10     12     14     16     18     20     22     24     26
  -250  9.9652  2.9509 1.6020 1.4077 1.5801 2.0126 2.0246 2.1409 2.0871 2.0571
  -150  8.2847  3.5016 1.4783 1.2308 1.3980 1.6884 1.9267 1.8041 1.7648 1.8672
  -50   9.7639  4.1515 1.9694 1.5365 1.4503 1.5120 1.3154 1.4750 1.3565 1.4297
  50   10.5874  3.7966 2.4345 1.4230 1.2966 1.5404 1.3807 1.0875 1.0741 1.1790
  150  13.8954  5.4068 1.6837 1.5648 1.3631 1.3097 1.0592 1.1276 1.0718 1.0960
  250  13.1719  4.0496 1.5293 1.5556 1.3485 1.4389 1.5083 1.0923 1.1422 1.0932
  350  10.6313  3.8552 1.7702 1.3562 1.3082 1.2946 1.1499 1.0417 1.1299 1.1230
  450  12.4719  4.6182 1.6920 1.3422 1.3791 1.4258 1.6357 1.2276 1.1836 1.1859
  550  12.2148  4.2330 2.1131 1.6182 1.6121 1.8214 1.6633 1.3888 1.5029 1.5902
  650  12.1134  4.8071 1.7813 1.4871 1.6104 1.8850 2.4227 2.2692 2.3553 2.3898
  750  28.1085 11.4127 7.3571 6.4128 5.9467 5.7179 4.5697 4.1370 4.1074 3.9579
  850  24.2016 13.1811 7.8909 6.2341 5.6004 5.5408 5.3786 4.4984 4.4094 4.6330
  950  22.7338 12.4322 8.6720 6.1167 5.5765 5.1859 5.1677 4.6342 4.1689 4.2971
  1050 15.1451  5.6926 2.9741 2.0449 2.4062 3.3500 4.0035 3.4561 3.6115 3.7361
  1150 10.4976  4.3504 1.8380 1.5034 1.8638 2.7230 2.8897 3.1886 3.3758 3.7407
      Frequencies
Times      28     30     32      34      36      38      40      42      44
  -250 1.9158 1.8033 1.5293 1.37089 1.28604 1.10292 0.97266 0.91526 0.79532
  -150 1.7688 1.5340 1.3780 1.19445 0.97813 0.94504 0.87104 0.76147 0.72811
  -50  1.4212 1.4637 1.1176 0.98430 0.95851 0.83510 0.76744 0.72018 0.71961
  50   1.3561 1.2566 1.2089 0.96299 0.85313 0.73806 0.79016 0.75054 0.83433
  150  1.3549 1.3746 1.2130 1.02819 1.02799 0.95403 1.03652 1.01153 1.14603
  250  1.1888 1.1988 1.1812 1.02325 1.05352 1.05789 1.16444 1.22746 1.26429
  350  1.1047 1.2529 1.1573 1.06149 1.08019 1.22915 1.25569 1.29589 1.24322
  450  1.2174 1.2462 1.2592 1.16023 1.15260 1.35254 1.27399 1.19402 1.15490
  550  1.6857 1.8346 1.8345 1.58559 1.49810 1.45810 1.37692 1.19117 1.04702
  650  2.6678 2.3505 2.1183 1.92395 1.80921 1.81458 1.60125 1.30070 1.20677
  750  3.8898 3.5897 3.4579 3.38869 3.17732 3.17943 2.83396 2.44037 2.33616
  850  4.1742 4.0493 3.7519 3.42099 3.05543 2.89839 2.96365 2.56573 2.45585
  950  4.1538 3.8349 3.5660 3.24375 2.80489 2.82671 2.81360 2.69563 2.51106
  1050 3.6572 3.3620 2.9471 2.49201 2.10860 2.00798 2.02481 1.87954 1.77060
  1150 3.7628 3.3792 2.7329 2.36650 2.01305 1.98167 1.79466 1.71060 1.70755
      Frequencies
Times       46      48      50      52     54     56     58     60     62
  -250 0.70082 0.66103 0.60109 0.54923 1.2425 3.9387 3.8319 3.7078 3.6993
  -150 0.65877 0.64713 0.65189 0.59051 1.0878 3.5420 3.4832 3.3216 3.4133
  -50  0.70499 0.69350 0.68747 0.73454 1.1406 3.2614 3.1802 3.0932 2.9910
  50   0.91379 0.99602 0.95776 0.87430 1.1448 3.0679 2.9950 2.9202 2.9814
  150  1.18353 1.20302 1.14405 1.12853 1.2527 3.0313 3.0030 2.8888 2.8402
  250  1.27171 1.31410 1.26700 1.11370 1.2359 2.9663 2.9253 2.9619 2.8087
  350  1.22117 1.26446 1.20890 1.08255 1.1783 2.9076 2.8925 2.7837 2.7408
  450  1.02631 0.93568 0.95944 1.02272 1.1872 2.8284 2.7967 2.8454 2.7317
  550  0.96386 0.89853 0.90383 0.89068 1.0668 2.6829 2.7010 2.5870 2.6092
  650  1.17819 1.06512 1.07267 1.02170 1.2043 2.5215 2.5694 2.4259 2.3791
  750  2.16173 2.04368 1.81269 1.52776 1.7076 3.0746 2.9735 2.9073 2.7641
  850  2.36094 2.26019 1.93254 1.64457 1.7378 3.1343 3.0267 2.9167 3.0276
  950  2.23821 2.18865 2.01634 1.72624 1.9245 3.2365 3.2008 3.1138 2.9402
  1050 1.66992 1.53960 1.44876 1.20541 1.3893 2.8184 2.8106 2.8073 2.6964
  1150 1.51282 1.28820 1.26159 1.15602 1.2784 2.6158 2.6283 2.4692 2.4068
      Frequencies
Times      64      66      68      70      72      74      76      78      80
  -250 3.6597 0.74445 0.30445 0.25670 0.22409 0.21583 0.18667 0.19439 0.18790
  -150 3.3434 0.81024 0.35676 0.28817 0.27297 0.22597 0.21345 0.22037 0.20636
  -50  2.9799 0.86707 0.41375 0.40402 0.37089 0.29701 0.27709 0.22309 0.21618
  50   2.8891 0.85011 0.55353 0.49724 0.45363 0.42105 0.37428 0.34187 0.32785
  150  2.7982 0.80332 0.61114 0.60469 0.55517 0.55633 0.49717 0.46046 0.41761
  250  2.6846 0.89337 0.59546 0.56228 0.55753 0.56135 0.51592 0.52152 0.49849
  350  2.6379 0.94414 0.58850 0.50702 0.54716 0.56771 0.51838 0.50927 0.48604
  450  2.5790 0.94078 0.65223 0.57960 0.58273 0.55906 0.45024 0.46095 0.45700
  550  2.5412 0.82148 0.64706 0.66038 0.58119 0.52920 0.49562 0.46784 0.40876
  650  2.2603 0.87069 0.64770 0.70658 0.59590 0.52657 0.43491 0.41239 0.35384
  750  2.6845 1.08633 0.81037 0.76671 0.65349 0.57728 0.50417 0.43494 0.37712
  850  2.8708 1.16834 0.83971 0.68255 0.58442 0.51642 0.42827 0.39641 0.37207
  950  2.7173 1.11892 0.73840 0.65117 0.58785 0.51570 0.45337 0.46195 0.41681
  1050 2.5298 0.83022 0.57548 0.50570 0.43513 0.37473 0.35713 0.35343 0.33088
  1150 2.3229 0.82964 0.57022 0.55538 0.47577 0.40674 0.35403 0.35511 0.34075
      Frequencies
Times       82      84      86      88      90      92      94      96      98
  -250 0.16597 0.16661 0.14610 0.13634 0.13614 0.11948 0.10879 0.09587 0.09093
  -150 0.18970 0.19195 0.17475 0.16031 0.15145 0.14313 0.12611 0.11409 0.10153
  -50  0.22990 0.22521 0.21554 0.19709 0.18976 0.16526 0.14937 0.14118 0.14544
  50   0.28766 0.28471 0.27582 0.25406 0.20294 0.20995 0.18638 0.18925 0.19096
  150  0.35959 0.33787 0.35599 0.30441 0.26526 0.26846 0.23989 0.23895 0.23005
  250  0.40172 0.38090 0.37709 0.34430 0.30802 0.30248 0.26560 0.23999 0.22973
  350  0.39283 0.36490 0.35473 0.33593 0.30101 0.28105 0.24399 0.20370 0.18602
  450  0.41766 0.35023 0.30626 0.26448 0.22720 0.20687 0.20665 0.18119 0.15147
  550  0.36103 0.29729 0.23853 0.20905 0.18706 0.17268 0.15453 0.14069 0.13008
  650  0.30414 0.24160 0.19374 0.17971 0.17839 0.17151 0.15927 0.14115 0.13828
  750  0.29591 0.30974 0.28528 0.26911 0.25268 0.22574 0.20801 0.19078 0.18327
  850  0.32357 0.30680 0.28472 0.27759 0.25902 0.22573 0.21140 0.19758 0.18590
  950  0.39893 0.34423 0.31670 0.30314 0.26149 0.24070 0.21082 0.19466 0.18259
  1050 0.32308 0.29735 0.24961 0.22538 0.22545 0.20681 0.17524 0.17542 0.15295
  1150 0.31932 0.30063 0.26431 0.23117 0.23493 0.20917 0.19661 0.18785 0.16499
      Frequencies
Times      100     102     104     106     108     110     112     114     116
  -250 0.07282 0.07191 0.06960 0.08017 0.07991 0.08084 0.07680 0.06894 0.06404
  -150 0.09784 0.08401 0.08182 0.08572 0.08850 0.07871 0.07368 0.06659 0.06276
  -50  0.13546 0.11939 0.12333 0.11656 0.10401 0.09832 0.08939 0.08195 0.08005
  50   0.18733 0.16734 0.16852 0.16194 0.16149 0.15712 0.14448 0.12322 0.11029
  150  0.22029 0.21385 0.21375 0.19841 0.18317 0.18033 0.16305 0.14919 0.13871
  250  0.21202 0.19762 0.20512 0.20436 0.19789 0.19501 0.17851 0.16114 0.14421
  350  0.17993 0.16861 0.17142 0.15055 0.14489 0.15151 0.15136 0.15855 0.15124
  450  0.14138 0.13293 0.13356 0.13539 0.12352 0.12703 0.13223 0.13681 0.13577
  550  0.13275 0.12685 0.12010 0.13011 0.12309 0.12307 0.11512 0.11086 0.10499
  650  0.13259 0.13110 0.12501 0.12505 0.12049 0.10785 0.10421 0.09584 0.08717
  750  0.17050 0.16160 0.15456 0.13870 0.14376 0.13333 0.11569 0.11497 0.09908
  850  0.17691 0.16056 0.15256 0.14304 0.13412 0.12982 0.12132 0.11347 0.11105
  950  0.17113 0.16100 0.14694 0.14657 0.14634 0.14010 0.13964 0.12803 0.13235
  1050 0.13541 0.14030 0.12444 0.12851 0.12552 0.12338 0.11043 0.11002 0.10571
  1150 0.14805 0.14569 0.12351 0.11565 0.12406 0.12262 0.11342 0.12029 0.11576
      Frequencies
Times      118     120     122     124     126     128     130     132     134
  -250 0.06311 0.06339 0.05911 0.05751 0.05028 0.04587 0.04281 0.04087 0.04122
  -150 0.06753 0.06784 0.06645 0.06091 0.05369 0.04818 0.04655 0.04511 0.04765
  -50  0.08070 0.08726 0.08182 0.07485 0.06924 0.06681 0.06136 0.05460 0.06066
  50   0.10589 0.10546 0.11279 0.11645 0.10251 0.09494 0.08975 0.08699 0.07854
  150  0.13390 0.13019 0.13056 0.12722 0.11847 0.11429 0.11584 0.10698 0.09894
  250  0.13816 0.13601 0.12618 0.12336 0.11815 0.12373 0.11641 0.10642 0.10509
  350  0.12784 0.12264 0.10486 0.09950 0.09448 0.09077 0.09497 0.09213 0.08966
  450  0.11568 0.10689 0.09198 0.09034 0.08424 0.08631 0.07982 0.07900 0.08304
  550  0.09757 0.09540 0.08769 0.08398 0.08035 0.07222 0.06564 0.07218 0.07442
  650  0.08323 0.08291 0.08396 0.07476 0.06949 0.06591 0.06900 0.06598 0.06301
  750  0.09058 0.09685 0.09643 0.10260 0.10361 0.10883 0.10934 0.11320 0.11590
  850  0.11419 0.10916 0.11349 0.11254 0.11037 0.12122 0.12545 0.12579 0.12905
  950  0.12918 0.12199 0.12125 0.12253 0.11918 0.12664 0.13348 0.13500 0.13840
  1050 0.10026 0.09940 0.09694 0.08820 0.08349 0.08764 0.08732 0.08856 0.08564
  1150 0.09226 0.09128 0.08373 0.08520 0.08872 0.08484 0.08501 0.08490 0.08782
      Frequencies
Times      136     138     140     142     144     146     148     150     152
  -250 0.03928 0.03839 0.03875 0.03650 0.03704 0.03886 0.03812 0.03720 0.03512
  -150 0.04870 0.04593 0.04504 0.04496 0.04171 0.03877 0.03830 0.03576 0.03190
  -50  0.05784 0.05922 0.06516 0.07085 0.06726 0.06219 0.05490 0.05185 0.04767
  50   0.07485 0.08519 0.10022 0.09997 0.09733 0.09989 0.09225 0.08383 0.07528
  150  0.08919 0.09853 0.11545 0.12363 0.12751 0.12053 0.11218 0.10472 0.09836
  250  0.09421 0.09418 0.09771 0.11319 0.11452 0.10493 0.10198 0.10450 0.09984
  350  0.08131 0.07649 0.08189 0.08443 0.08930 0.08338 0.07273 0.07026 0.07229
  450  0.07385 0.07299 0.06584 0.06488 0.06804 0.07490 0.06854 0.06816 0.06566
  550  0.07299 0.07211 0.06636 0.05896 0.06388 0.07036 0.06946 0.06340 0.06271
  650  0.06585 0.06344 0.05569 0.05562 0.06204 0.06382 0.06589 0.06375 0.05971
  750  0.12218 0.10949 0.10719 0.10098 0.10178 0.09561 0.09859 0.10715 0.10966
  850  0.12182 0.11749 0.11275 0.10053 0.10055 0.09365 0.10149 0.10855 0.10887
  950  0.13424 0.12873 0.12405 0.11811 0.11038 0.10331 0.10063 0.10731 0.10631
  1050 0.08290 0.07962 0.07563 0.06816 0.06562 0.06434 0.05433 0.04961 0.05091
  1150 0.08744 0.08519 0.07195 0.06451 0.06381 0.05848 0.05484 0.05119 0.05036
      Frequencies
Times      154     156     158     160     162     164     166     168     170
  -250 0.03066 0.02658 0.02643 0.02445 0.02397 0.02573 0.02749 0.02914 0.02796
  -150 0.02976 0.03128 0.02976 0.02722 0.02528 0.02616 0.02869 0.02946 0.02705
  -50  0.04033 0.03932 0.03710 0.03447 0.03270 0.03072 0.03242 0.03339 0.03332
  50   0.07516 0.06943 0.06189 0.05379 0.05579 0.05761 0.05437 0.05079 0.05010
  150  0.09693 0.09211 0.07625 0.07079 0.06530 0.06748 0.06579 0.06497 0.06142
  250  0.09664 0.09102 0.07973 0.07582 0.07588 0.07524 0.07725 0.07288 0.06046
  350  0.07429 0.07437 0.06676 0.06451 0.06603 0.05915 0.05911 0.05370 0.05001
  450  0.06001 0.05497 0.05380 0.05211 0.04932 0.05090 0.04944 0.04583 0.04194
  550  0.05131 0.04697 0.04375 0.03893 0.03819 0.03540 0.03739 0.03864 0.03961
  650  0.05587 0.05310 0.04115 0.04099 0.03694 0.03743 0.03926 0.04079 0.04496
  750  0.12586 0.12479 0.12739 0.12691 0.12690 0.12629 0.12294 0.11556 0.11527
  850  0.12799 0.13349 0.13623 0.14359 0.13729 0.13763 0.12468 0.11880 0.12143
  950  0.11438 0.12470 0.14034 0.14497 0.14177 0.14069 0.12815 0.12341 0.12327
  1050 0.05016 0.05172 0.05691 0.05753 0.05970 0.05837 0.05596 0.05020 0.05432
  1150 0.04875 0.05169 0.05149 0.05165 0.05515 0.05135 0.05201 0.05748 0.05995
      Frequencies
Times      172     174     176     178     180     182     184     186     188
  -250 0.02555 0.02706 0.04064 0.04160 0.04336 0.04193 0.03482 0.02077 0.01935
  -150 0.02609 0.02447 0.04003 0.04363 0.04476 0.04486 0.03681 0.02484 0.02736
  -50  0.02953 0.02709 0.04382 0.05403 0.05511 0.05350 0.04588 0.02837 0.03094
  50   0.04572 0.04361 0.06450 0.07010 0.06868 0.06459 0.05634 0.04478 0.04563
  150  0.06308 0.06649 0.07766 0.07468 0.07583 0.07179 0.05711 0.04976 0.05246
  250  0.06340 0.06753 0.07371 0.07444 0.06470 0.05747 0.05384 0.04811 0.04940
  350  0.05426 0.05141 0.05474 0.05821 0.05115 0.05019 0.05178 0.04546 0.04187
  450  0.04200 0.03865 0.04446 0.04930 0.05058 0.05424 0.04804 0.03990 0.04099
  550  0.03959 0.03959 0.04750 0.05304 0.05387 0.05626 0.04788 0.04173 0.03830
  650  0.04553 0.04208 0.04796 0.05530 0.05923 0.05834 0.04661 0.03301 0.03121
  750  0.11648 0.12174 0.13177 0.13353 0.13441 0.13271 0.13107 0.11999 0.11334
  850  0.12022 0.12435 0.13906 0.14302 0.14328 0.14217 0.13377 0.12265 0.12132
  950  0.12389 0.12301 0.14315 0.14775 0.14631 0.14507 0.13742 0.12349 0.12601
  1050 0.05508 0.05271 0.06558 0.06833 0.06379 0.06674 0.06199 0.04910 0.04491
  1150 0.06048 0.05973 0.06316 0.06651 0.06330 0.06369 0.05312 0.04330 0.04026
      Frequencies
Times      190     192     194     196     198     200     202     204     206
  -250 0.02068 0.02050 0.01921 0.01894 0.02026 0.02077 0.02028 0.01989 0.01772
  -150 0.02666 0.02514 0.02307 0.02169 0.02373 0.02617 0.02676 0.02850 0.02527
  -50  0.03322 0.03378 0.03307 0.03285 0.03566 0.04055 0.03958 0.04135 0.03725
  50   0.04631 0.04528 0.04383 0.04305 0.04647 0.05150 0.05313 0.05416 0.04942
  150  0.05307 0.04760 0.04470 0.04374 0.04574 0.05257 0.05496 0.05547 0.05680
  250  0.04903 0.04461 0.04066 0.04123 0.04001 0.04466 0.04823 0.04524 0.04741
  350  0.04311 0.03681 0.03709 0.04022 0.04279 0.04087 0.04421 0.03998 0.03670
  450  0.04229 0.04042 0.03955 0.04335 0.04723 0.05087 0.05093 0.04462 0.03899
  550  0.03757 0.03730 0.03815 0.04033 0.04582 0.05064 0.05127 0.04520 0.03816
  650  0.03533 0.03364 0.03333 0.03567 0.04023 0.04304 0.04718 0.04370 0.03856
  750  0.11898 0.11918 0.12107 0.11891 0.11677 0.11445 0.12448 0.12414 0.12157
  850  0.12127 0.12506 0.12532 0.11861 0.11630 0.11907 0.12247 0.12476 0.11972
  950  0.12601 0.12670 0.12216 0.11471 0.11500 0.11597 0.11880 0.11970 0.11548
  1050 0.04425 0.04368 0.03934 0.03598 0.03622 0.03551 0.03479 0.03386 0.03702
  1150 0.03708 0.03977 0.04078 0.04015 0.04224 0.04298 0.03758 0.03566 0.03714
      Frequencies
Times      208     210     212     214     216     218     220     222     224
  -250 0.01753 0.01921 0.02027 0.02071 0.02091 0.01867 0.01697 0.01765 0.01696
  -150 0.02129 0.02064 0.01993 0.01990 0.02007 0.01866 0.01699 0.01928 0.01923
  -50  0.03066 0.02978 0.02774 0.02394 0.02145 0.02072 0.01972 0.02260 0.02325
  50   0.04359 0.04132 0.04029 0.03653 0.03615 0.03763 0.03523 0.03474 0.03097
  150  0.05104 0.05077 0.05059 0.04815 0.04951 0.04804 0.04669 0.04637 0.04156
  250  0.04564 0.04625 0.04786 0.05013 0.05024 0.05277 0.04866 0.04890 0.04431
  350  0.03263 0.03406 0.04074 0.04040 0.03564 0.03748 0.03256 0.03408 0.03563
  450  0.03360 0.03408 0.03630 0.03724 0.03695 0.03619 0.03146 0.02966 0.03223
  550  0.03318 0.03392 0.03389 0.03433 0.03465 0.03014 0.02704 0.02674 0.02446
  650  0.03268 0.03162 0.03343 0.03340 0.03159 0.03009 0.02828 0.02542 0.02481
  750  0.11710 0.10955 0.11422 0.11673 0.11241 0.10318 0.09845 0.10180 0.10426
  850  0.12562 0.12508 0.12200 0.12166 0.11472 0.10965 0.11272 0.11321 0.11270
  950  0.11953 0.12230 0.12442 0.12235 0.11375 0.10678 0.11108 0.11110 0.11285
  1050 0.03893 0.04232 0.03790 0.03509 0.03417 0.03365 0.03546 0.03782 0.03520
  1150 0.04057 0.04426 0.04209 0.03954 0.03596 0.03380 0.03206 0.03256 0.03099
      Frequencies
Times      226     228     230
  -250 0.01472 0.01419 0.01249
  -150 0.01787 0.01588 0.01397
  -50  0.02165 0.02108 0.02220
  50   0.03062 0.02980 0.03322
  150  0.03929 0.03556 0.03484
  250  0.03913 0.03069 0.03229
  350  0.03544 0.03308 0.03163
  450  0.03385 0.03443 0.03488
  550  0.02601 0.03363 0.03410
  650  0.02651 0.02877 0.02766
  750  0.10486 0.09726 0.09413
  850  0.10860 0.09874 0.09613
  950  0.10420 0.09953 0.09272
  1050 0.03116 0.03060 0.03062
  1150 0.03016 0.03123 0.03308

, , tasks = 62, files = data/PRR+2_tyr_4:240:2/data_871.1_1

      Frequencies
Times       8     10     12      14      16      18      20      22      24
  -250 18.000 5.1349 2.1911  1.7143  2.5612  3.4503  3.8054  3.7469  3.8632
  -150 16.119 6.0986 2.3144  1.8041  2.2864  2.9136  3.3300  3.2048  3.3567
  -50  15.817 5.9627 2.7900  2.2400  2.3489  2.7099  2.7573  2.5671  2.5966
  50   18.700 6.4876 2.5147  2.1098  2.2308  2.0800  2.1083  2.1919  2.1316
  150  17.921 6.1663 2.5758  1.9876  1.8305  2.0524  1.9970  1.8404  2.1030
  250  15.761 5.5750 2.9213  2.1163  2.1961  2.7121  2.5503  2.4104  2.8075
  350  19.086 5.5233 2.4178  1.8881  2.1585  2.8110  3.5939  3.9430  4.3398
  450  18.753 5.5763 3.0657  2.3534  3.0212  4.4339  5.5064  6.0983  6.0839
  550  18.651 5.9620 3.3949  3.4797  4.9051  6.4540  8.6941  9.0891  9.5904
  650  15.532 6.6438 5.1121  6.3575  9.7779 11.6844 14.2817 13.6982 13.7906
  750  14.735 6.3619 6.2149  8.0750 11.9917 16.1319 18.1497 17.2137 16.5778
  850  13.547 8.2661 7.9310 10.4125 15.1934 19.0645 20.5239 21.3046 18.5354
  950  16.981 8.0816 8.8407 12.5781 17.4003 22.2716 22.6986 21.0503 18.8047
  1050 16.666 9.3309 9.8955 11.5575 16.6666 21.5555 23.2343 20.8326 18.8231
  1150 15.485 8.8391 9.7686 11.6107 17.2500 21.5264 23.6714 23.1100 20.3598
      Frequencies
Times       26      28     30     32     34     36     38     40     42     44
  -250  3.7303  3.4345 2.9161 2.4080 2.1428 1.7402 1.9019 1.7653 1.9173 2.0127
  -150  3.1062  3.0617 2.8143 2.1654 1.8035 1.7031 2.0579 2.2759 2.6040 2.6098
  -50   2.6358  2.5989 2.4609 2.1235 1.9518 2.1266 2.7616 3.5728 3.8114 4.1816
  50    2.1562  2.3588 2.1617 2.0447 1.9330 2.3329 3.0765 3.9078 4.2238 4.8119
  150   2.2140  2.3493 2.4062 2.2312 2.0706 2.3302 3.0513 3.6679 4.5255 4.7622
  250   3.4480  3.3286 3.3714 3.3766 2.7854 2.7920 3.3239 3.8427 4.1812 4.7666
  350   4.9570  4.8886 4.2455 3.6702 3.1977 3.2026 3.2542 3.9245 4.1969 4.4868
  450   6.4907  6.3483 5.7792 4.3325 3.7863 3.2643 3.5707 4.3266 4.8409 5.2979
  550   9.4355  8.9491 6.8863 4.8258 4.0941 3.0850 3.3799 3.9477 3.9696 4.7011
  650  12.0206 10.5085 7.6252 5.5457 4.5444 3.5326 3.3314 3.4807 3.9555 3.9415
  750  13.0820 10.8043 7.3737 5.4963 4.1933 3.1357 2.8134 2.7838 3.1668 3.4690
  850  14.8424 10.9520 6.9916 5.2838 3.5903 3.0364 2.9388 3.3400 3.4925 4.1462
  950  15.6463 11.4471 7.8216 5.9612 3.7387 3.1375 2.8649 3.1911 3.6657 4.4132
  1050 16.2027 12.1003 7.5405 6.2311 3.8372 3.1648 2.9724 3.0966 3.4097 3.8632
  1150 17.1180 13.8474 8.8748 6.4561 4.3557 3.4247 3.1795 3.2969 3.3056 3.3904
      Frequencies
Times      46     48     50     52     54     56     58     60     62     64
  -250 1.8981 1.7078 1.5549 1.1161 1.7239 5.0016 5.1127 4.7656 4.6276 4.5876
  -150 2.4291 2.1243 1.6997 1.2174 1.2738 3.6727 3.6030 3.5303 3.4622 3.4367
  -50  4.2693 3.6564 2.6602 1.8030 1.4592 3.3412 3.2153 3.2615 3.3323 3.2450
  50   4.9051 4.1768 3.2008 2.3652 1.9202 3.4698 3.3801 3.2021 3.1886 3.1504
  150  4.8364 4.0681 3.2753 2.4169 1.8534 3.3875 3.2970 3.3433 3.2734 3.1904
  250  4.7498 3.8852 3.1857 2.2672 1.5213 3.3046 3.1322 3.0625 3.0867 2.9846
  350  4.4402 4.0575 3.0390 2.3127 1.5218 2.9818 2.9327 2.8913 2.8644 2.7811
  450  4.9961 4.5108 3.3893 2.5496 1.6355 2.9059 2.7650 2.7103 2.7075 2.6362
  550  4.6826 4.2375 3.3035 2.3541 1.5165 2.8446 2.6195 2.6028 2.5951 2.4697
  650  4.1598 3.7086 2.9309 2.3214 1.5422 2.8515 2.5405 2.5168 2.4210 2.3070
  750  3.6049 3.1913 2.6652 1.9486 1.4406 2.5911 2.3914 2.3626 2.2754 2.2175
  850  4.1218 3.5827 2.8975 2.1438 1.6597 2.5005 2.3638 2.3046 2.2409 2.1565
  950  4.5387 4.1060 3.2912 2.4906 1.8488 2.4188 2.3472 2.2764 2.2345 2.1516
  1050 3.9796 3.5656 2.9664 2.3532 1.6217 2.2768 2.2062 2.1597 2.1194 2.0340
  1150 3.5586 3.2458 2.6969 2.1162 1.2829 2.2956 2.2016 2.1990 2.1775 2.0774
      Frequencies
Times       66      68      70      72      74      76      78      80      82
  -250 0.60769 0.27161 0.23541 0.18756 0.14534 0.13758 0.14108 0.12994 0.11296
  -150 0.64576 0.27597 0.24166 0.24568 0.19644 0.17657 0.17318 0.16138 0.14084
  -50  0.65951 0.34509 0.32599 0.34670 0.30838 0.28834 0.27806 0.25127 0.20339
  50   0.73165 0.37128 0.41453 0.41999 0.38964 0.36637 0.31231 0.27978 0.22495
  150  0.79021 0.42780 0.44340 0.45113 0.41211 0.38977 0.32373 0.27863 0.22918
  250  0.70312 0.44766 0.45381 0.41474 0.33434 0.29610 0.25896 0.22468 0.17095
  350  0.70620 0.41675 0.38096 0.34207 0.30113 0.25456 0.23055 0.19757 0.15184
  450  0.68215 0.35367 0.33850 0.29713 0.25188 0.23358 0.19705 0.17208 0.14476
  550  0.58008 0.28230 0.26425 0.24821 0.22143 0.19156 0.16373 0.13003 0.12299
  650  0.55519 0.23790 0.20764 0.22712 0.21519 0.17790 0.16284 0.14068 0.10474
  750  0.46771 0.23821 0.20577 0.21441 0.19060 0.17206 0.16127 0.13510 0.11302
  850  0.48013 0.24852 0.23089 0.22431 0.20502 0.18224 0.17056 0.13043 0.12364
  950  0.49105 0.26814 0.26800 0.24301 0.23268 0.20767 0.18139 0.15367 0.13833
  1050 0.49811 0.23043 0.23583 0.23542 0.19261 0.17572 0.15025 0.13075 0.12719
  1150 0.39587 0.22672 0.20660 0.19639 0.19069 0.17978 0.16024 0.14421 0.11798
      Frequencies
Times       84      86      88      90      92      94      96      98     100
  -250 0.09972 0.08494 0.06661 0.06397 0.06159 0.05852 0.06064 0.05276 0.04143
  -150 0.12025 0.09789 0.07768 0.08028 0.07547 0.06402 0.06006 0.05750 0.04949
  -50  0.17453 0.13071 0.09265 0.08059 0.08509 0.07556 0.07009 0.06684 0.05731
  50   0.18857 0.14005 0.10726 0.09026 0.08329 0.08226 0.08048 0.07447 0.06910
  150  0.19627 0.14081 0.10154 0.08112 0.07859 0.08305 0.07990 0.07515 0.06745
  250  0.15146 0.12150 0.08670 0.07531 0.07025 0.07196 0.07849 0.07670 0.06828
  350  0.12735 0.11749 0.08999 0.07126 0.07145 0.06579 0.06608 0.06244 0.06086
  450  0.12461 0.10832 0.09313 0.07555 0.06690 0.05791 0.06253 0.06230 0.05923
  550  0.10710 0.09768 0.08985 0.07429 0.05938 0.05204 0.05120 0.04973 0.04816
  650  0.09760 0.08478 0.06853 0.05819 0.04198 0.04372 0.04091 0.04103 0.03964
  750  0.09703 0.08366 0.06524 0.06017 0.04258 0.03899 0.03843 0.03783 0.03704
  850  0.10082 0.08235 0.06310 0.05473 0.04354 0.03831 0.04072 0.04019 0.03854
  950  0.10623 0.09184 0.07434 0.06202 0.04883 0.04497 0.04521 0.04287 0.03759
  1050 0.10838 0.08443 0.06682 0.06149 0.04798 0.04657 0.04510 0.04167 0.03806
  1150 0.09937 0.08157 0.06745 0.06019 0.05983 0.05400 0.05448 0.05273 0.04273
      Frequencies
Times      102     104     106     108     110     112     114     116     118
  -250 0.03916 0.04079 0.03860 0.03591 0.02910 0.02766 0.02857 0.03205 0.03037
  -150 0.04881 0.04647 0.04402 0.03872 0.03599 0.03659 0.03578 0.04012 0.04012
  -50  0.05111 0.05728 0.05961 0.05285 0.04513 0.04831 0.04743 0.05084 0.05356
  50   0.06533 0.06461 0.06180 0.05296 0.05211 0.05115 0.05463 0.04917 0.05104
  150  0.05743 0.05969 0.05999 0.05744 0.05548 0.05124 0.04866 0.04602 0.04684
  250  0.06012 0.05443 0.04873 0.05254 0.05121 0.04982 0.04083 0.03631 0.03808
  350  0.05635 0.04933 0.05133 0.04779 0.04942 0.04698 0.03854 0.03604 0.03754
  450  0.05035 0.05082 0.05087 0.04894 0.04579 0.04527 0.03899 0.03414 0.03410
  550  0.05367 0.05406 0.05279 0.04851 0.04737 0.04302 0.03856 0.02983 0.02847
  650  0.04891 0.05033 0.04839 0.04713 0.04199 0.03656 0.03082 0.02669 0.02590
  750  0.04246 0.04717 0.04302 0.04079 0.03898 0.03311 0.02785 0.02360 0.02186
  850  0.03574 0.03853 0.03827 0.04011 0.03805 0.03239 0.03204 0.03063 0.03633
  950  0.03664 0.04017 0.03956 0.04259 0.04174 0.03762 0.03911 0.04021 0.04551
  1050 0.03646 0.03516 0.03700 0.04005 0.04109 0.03967 0.03753 0.04326 0.04504
  1150 0.03770 0.03208 0.02939 0.02807 0.03039 0.03172 0.03378 0.03722 0.03394
      Frequencies
Times      120     122     124     126     128     130     132     134     136
  -250 0.02924 0.02315 0.02063 0.01870 0.01804 0.01792 0.01966 0.02026 0.01819
  -150 0.03846 0.03342 0.03378 0.03357 0.03708 0.03422 0.03495 0.03791 0.04090
  -50  0.05291 0.05247 0.05603 0.05953 0.06469 0.07081 0.07156 0.07752 0.08546
  50   0.05027 0.05788 0.06304 0.07035 0.07633 0.08199 0.08415 0.09047 0.09627
  150  0.04844 0.04828 0.05385 0.05442 0.06503 0.07271 0.08192 0.08577 0.08765
  250  0.03679 0.03855 0.03855 0.04185 0.04632 0.05571 0.06308 0.06582 0.06301
  350  0.03352 0.03333 0.03190 0.03548 0.04353 0.05217 0.05875 0.06146 0.06407
  450  0.03406 0.03419 0.03582 0.04026 0.05147 0.05964 0.06696 0.06833 0.06935
  550  0.02994 0.03212 0.03608 0.03813 0.04148 0.04853 0.05438 0.05599 0.06649
  650  0.02732 0.02985 0.03328 0.03293 0.03381 0.04108 0.04124 0.04822 0.05907
  750  0.02507 0.02980 0.03546 0.03502 0.03472 0.03550 0.03693 0.04777 0.06258
  850  0.04075 0.04393 0.04808 0.05025 0.04907 0.05337 0.05684 0.07693 0.08832
  950  0.05324 0.05525 0.06000 0.06258 0.06923 0.07381 0.09017 0.10314 0.11763
  1050 0.04998 0.05417 0.04975 0.05484 0.06249 0.06927 0.07868 0.08771 0.09118
  1150 0.02894 0.03070 0.03130 0.03645 0.04495 0.05025 0.06172 0.06486 0.07264
      Frequencies
Times      138     140     142     144     146     148     150     152     154
  -250 0.01895 0.01985 0.01963 0.02367 0.02517 0.02243 0.02406 0.02667 0.02484
  -150 0.04155 0.04600 0.04861 0.04969 0.04597 0.04827 0.04806 0.04701 0.04642
  -50  0.08560 0.09456 0.10068 0.10101 0.10494 0.10363 0.11013 0.11586 0.11472
  50   0.10113 0.11025 0.11775 0.11643 0.11975 0.12325 0.12898 0.13804 0.14240
  150  0.09000 0.09720 0.09543 0.09338 0.09496 0.10175 0.11117 0.12575 0.12799
  250  0.06070 0.06059 0.06431 0.06236 0.05889 0.06256 0.06557 0.07122 0.07147
  350  0.06219 0.06092 0.06100 0.06066 0.06084 0.06021 0.06039 0.06288 0.06040
  450  0.06948 0.07620 0.07865 0.07711 0.07208 0.06820 0.07090 0.07501 0.07660
  550  0.06853 0.06999 0.07221 0.07012 0.06878 0.06913 0.07343 0.07708 0.07649
  650  0.06546 0.07621 0.08200 0.08002 0.08022 0.08051 0.08612 0.09001 0.08920
  750  0.06975 0.07850 0.08313 0.08468 0.09015 0.09128 0.09383 0.09591 0.09066
  850  0.10231 0.11398 0.11711 0.12253 0.12820 0.12824 0.13042 0.13600 0.12153
  950  0.11892 0.13406 0.13194 0.13578 0.13763 0.14616 0.15192 0.15192 0.14587
  1050 0.10213 0.10287 0.10717 0.10844 0.11073 0.11987 0.12688 0.12259 0.11655
  1150 0.08160 0.08192 0.07880 0.07276 0.07416 0.07468 0.08709 0.08520 0.08615
      Frequencies
Times      156     158     160     162     164     166     168     170     172
  -250 0.02267 0.01891 0.01705 0.01569 0.01399 0.01282 0.01255 0.01231 0.01330
  -150 0.04530 0.04370 0.03482 0.02921 0.02307 0.02087 0.01901 0.01537 0.02099
  -50  0.10792 0.09356 0.07318 0.05644 0.04641 0.03966 0.03860 0.03898 0.04029
  50   0.13363 0.10899 0.08638 0.06196 0.05144 0.04634 0.04359 0.04192 0.04476
  150  0.11721 0.09897 0.07234 0.05069 0.03963 0.03769 0.03397 0.03595 0.03960
  250  0.06490 0.05484 0.04348 0.03131 0.02413 0.02462 0.02447 0.02579 0.02668
  350  0.05804 0.05092 0.04447 0.03863 0.03338 0.02877 0.02656 0.02472 0.02885
  450  0.06971 0.06358 0.05332 0.04427 0.03766 0.03337 0.02942 0.03049 0.03059
  550  0.06871 0.05715 0.04868 0.03999 0.03519 0.03036 0.03072 0.02803 0.03035
  650  0.07584 0.06477 0.05065 0.03921 0.03148 0.03170 0.03117 0.02949 0.02973
  750  0.08009 0.06774 0.05412 0.04340 0.03665 0.03370 0.03161 0.02846 0.03006
  850  0.11305 0.09161 0.07494 0.05747 0.04767 0.03986 0.03633 0.03544 0.03833
  950  0.12729 0.10738 0.08393 0.06769 0.05366 0.04516 0.04177 0.04093 0.04328
  1050 0.10797 0.08797 0.07156 0.05740 0.04801 0.03891 0.03292 0.03054 0.03349
  1150 0.06998 0.05548 0.04523 0.03592 0.03239 0.02808 0.02451 0.02244 0.02230
      Frequencies
Times      174     176     178     180     182     184     186     188     190
  -250 0.01283 0.02695 0.04323 0.04678 0.04588 0.03608 0.02057 0.01800 0.01729
  -150 0.02471 0.05104 0.06442 0.06571 0.06543 0.05565 0.04507 0.04113 0.04230
  -50  0.04869 0.07495 0.09263 0.10580 0.11653 0.11086 0.10420 0.10988 0.10957
  50   0.05711 0.08301 0.10446 0.11161 0.12671 0.12604 0.11764 0.12518 0.12639
  150  0.04503 0.06267 0.08356 0.09401 0.10889 0.11434 0.10386 0.11325 0.11481
  250  0.03003 0.04336 0.06109 0.06309 0.06857 0.05807 0.05558 0.05766 0.05797
  350  0.03116 0.04971 0.06309 0.06405 0.06828 0.05869 0.05396 0.05360 0.05522
  450  0.03788 0.05563 0.06916 0.07317 0.07897 0.07709 0.06697 0.06621 0.06609
  550  0.03575 0.05073 0.06708 0.07126 0.07226 0.07042 0.06596 0.06970 0.07308
  650  0.03157 0.04974 0.06627 0.07560 0.08287 0.07947 0.07479 0.07777 0.08333
  750  0.03457 0.05325 0.07294 0.08065 0.08866 0.09025 0.08001 0.08302 0.08715
  850  0.04262 0.06713 0.09751 0.10331 0.11437 0.11688 0.11355 0.11262 0.12034
  950  0.04829 0.07177 0.09450 0.10433 0.12565 0.12693 0.12396 0.12769 0.14058
  1050 0.03893 0.06071 0.07352 0.08627 0.09957 0.10215 0.09389 0.10534 0.11414
  1150 0.02249 0.04101 0.05433 0.05879 0.06569 0.06251 0.05937 0.06472 0.07044
      Frequencies
Times      192     194     196     198     200     202     204     206     208
  -250 0.01837 0.01640 0.01540 0.01662 0.01426 0.01267 0.01218 0.01262 0.01139
  -150 0.04254 0.04437 0.04305 0.04486 0.04338 0.04162 0.04020 0.03741 0.03327
  -50  0.10898 0.10932 0.11091 0.10847 0.11109 0.10908 0.10127 0.09334 0.08263
  50   0.13117 0.13337 0.13048 0.13141 0.13200 0.13125 0.12236 0.11082 0.09368
  150  0.11871 0.12418 0.11873 0.11932 0.11694 0.11289 0.10615 0.09735 0.07955
  250  0.06192 0.06077 0.06335 0.06647 0.06483 0.06046 0.05620 0.04928 0.04161
  350  0.05827 0.05735 0.05979 0.05997 0.05898 0.05478 0.04829 0.04377 0.03738
  450  0.06642 0.06801 0.06929 0.06733 0.06586 0.06651 0.06139 0.05427 0.04543
  550  0.07435 0.07451 0.07194 0.07068 0.07328 0.07164 0.06590 0.06006 0.05487
  650  0.08535 0.08457 0.08424 0.08246 0.08121 0.08155 0.07648 0.07155 0.06386
  750  0.09024 0.08403 0.08956 0.09022 0.09167 0.09360 0.08773 0.08375 0.07347
  850  0.12270 0.12150 0.12617 0.12368 0.12929 0.12148 0.12363 0.11782 0.10828
  950  0.13586 0.14418 0.14178 0.14540 0.15161 0.14716 0.14767 0.13690 0.12663
  1050 0.11066 0.11113 0.11115 0.11508 0.11797 0.11937 0.11568 0.11014 0.09629
  1150 0.06974 0.07307 0.07388 0.07117 0.07523 0.07767 0.07715 0.07227 0.06154
      Frequencies
Times      210     212     214     216     218     220     222     224     226
  -250 0.01052 0.01069 0.01061 0.00933 0.00890 0.00804 0.00733 0.00655 0.00674
  -150 0.02957 0.02754 0.02351 0.02124 0.01970 0.01788 0.01838 0.01725 0.01618
  -50  0.06725 0.05569 0.04842 0.04076 0.03694 0.03473 0.03426 0.03715 0.03672
  50   0.07632 0.06662 0.05451 0.04466 0.03794 0.03730 0.03881 0.04130 0.04231
  150  0.06352 0.05351 0.04130 0.03329 0.02780 0.02707 0.03291 0.03455 0.03610
  250  0.03264 0.02479 0.02243 0.01864 0.01693 0.01700 0.01823 0.01804 0.01674
  350  0.03247 0.02478 0.02309 0.02131 0.01857 0.01618 0.01514 0.01613 0.01384
  450  0.04077 0.03487 0.02773 0.02329 0.01950 0.01731 0.01724 0.01821 0.01759
  550  0.04599 0.03501 0.03001 0.02586 0.02111 0.01917 0.01761 0.01777 0.01992
  650  0.05483 0.04430 0.03511 0.02966 0.02504 0.02259 0.02300 0.02527 0.02528
  750  0.06094 0.04857 0.03967 0.03281 0.02808 0.02683 0.02880 0.03158 0.03106
  850  0.08899 0.07238 0.05606 0.04517 0.03994 0.04100 0.04566 0.04664 0.04852
  950  0.10808 0.08839 0.06639 0.05398 0.04873 0.04603 0.05153 0.05666 0.05703
  1050 0.08643 0.06862 0.05258 0.04273 0.03647 0.03561 0.03913 0.04212 0.04358
  1150 0.05197 0.04120 0.03343 0.02802 0.02499 0.02447 0.02375 0.02524 0.02386
      Frequencies
Times      228     230
  -250 0.00588 0.00639
  -150 0.01527 0.01389
  -50  0.03552 0.03249
  50   0.04067 0.03593
  150  0.03388 0.03009
  250  0.01414 0.01437
  350  0.01416 0.01336
  450  0.01658 0.01433
  550  0.01875 0.01784
  650  0.02396 0.02307
  750  0.03104 0.02746
  850  0.04796 0.04317
  950  0.05571 0.04910
  1050 0.04193 0.03899
  1150 0.02621 0.02505

, , tasks = 63, files = data/PRR+2_tyr_4:240:2/data_871.1_1

      Frequencies
Times        8     10     12     14     16     18     20      22      24
  -250 12.2710 3.7736 2.2547 2.1508 2.8633 3.5869 4.6945  5.1307  4.6680
  -150  9.8878 4.3307 2.5816 2.1972 2.8785 3.3592 3.7976  3.8056  3.7850
  -50  12.9198 3.8203 2.3550 2.1615 2.4026 2.4964 2.4618  2.2992  2.5021
  50   12.0553 4.6925 1.8522 1.6886 1.8951 1.9225 1.8886  1.8954  1.9660
  150  11.8648 3.9065 2.0813 1.5007 1.5327 1.6077 1.3831  1.4802  1.4841
  250  15.1602 4.7202 2.3831 1.5671 1.4335 1.6479 1.6524  1.5743  1.6226
  350  16.3313 4.7451 1.9404 1.5248 1.6180 2.0348 2.1747  2.3433  2.8984
  450  12.8551 3.9518 2.3112 1.5680 1.5696 1.9648 2.5089  3.0584  4.1514
  550  13.5623 5.3199 2.0261 1.5546 2.0151 2.4963 3.6001  4.9210  5.6714
  650  15.9148 4.3740 2.2507 1.6421 2.3187 3.1597 3.4713  4.9924  6.1535
  750  13.6916 5.9525 2.4699 1.9618 2.7983 3.5812 3.9992  5.0177  6.0351
  850  13.7987 4.9186 2.8176 2.7656 4.1042 4.8973 5.3888  6.3466  7.0181
  950  15.9508 6.1220 2.9331 3.1458 4.6257 5.7550 6.4383  7.2081  7.8761
  1050 15.9329 6.0721 3.5080 3.2764 5.3071 7.6350 8.0701  9.2702 10.1566
  1150 13.5903 4.9394 3.4815 3.0521 5.1223 7.1749 9.9032 10.3984 10.9077
      Frequencies
Times       26      28     30     32     34     36     38     40     42     44
  -250  4.2845  4.2416 3.5060 2.6841 2.1210 1.8676 1.7768 1.5794 1.4641 1.2752
  -150  3.4857  3.1374 2.8427 2.1433 1.7998 1.7846 1.7280 1.5374 1.5445 1.4123
  -50   2.3569  2.3876 2.1121 1.7419 1.6796 1.6934 1.7579 2.0167 2.1900 2.3980
  50    1.9227  1.8218 1.7213 1.2488 1.2193 1.6734 1.8714 2.4456 3.1776 3.6901
  150   1.4005  1.4507 1.5843 1.4203 1.4537 1.9792 2.2652 2.8984 3.5610 3.9566
  250   1.6772  1.8751 2.0877 2.0612 1.9637 2.1702 2.5604 2.8462 3.3829 3.8360
  350   3.1513  3.5750 3.2564 2.9508 2.8143 2.8165 2.9154 3.0897 3.5619 3.8161
  450   4.8962  5.5158 5.4358 4.6561 4.1501 3.3561 3.3481 3.5146 4.0117 4.0015
  550   5.8373  6.5142 5.9141 5.2747 4.4511 3.8584 3.6439 3.9773 4.6739 4.4080
  650   6.5669  7.2787 7.1630 5.4986 4.6105 3.9847 3.6534 3.8646 4.2129 4.2344
  750   6.2502  6.3601 6.0471 5.1920 4.2634 3.9482 3.7684 3.5869 3.6484 3.4803
  850   7.1903  6.7539 6.4348 5.5040 4.3584 3.6625 3.4335 3.0961 3.0772 3.0697
  950   8.2900  7.9118 7.1310 6.4164 4.7757 3.8435 3.2003 2.7911 2.7345 2.5694
  1050 10.3707  9.6727 8.4272 7.0704 5.2599 3.7541 2.6968 2.6626 2.4117 2.4333
  1150 11.3344 10.2430 8.7785 6.6923 5.2510 3.5453 2.6538 2.1406 2.0206 1.9843
      Frequencies
Times      46      48      50      52      54     56     58     60     62
  -250 1.1640 0.98884 0.90019 0.64218 1.12161 4.1693 4.0950 3.8990 3.7465
  -150 1.3248 1.17282 0.93511 0.72588 0.97356 3.4358 3.3445 3.1543 3.1949
  -50  2.3905 2.21763 1.82882 1.40120 1.45354 3.3625 3.1516 3.0211 2.9518
  50   3.5415 3.33770 2.82037 1.96066 1.60006 3.4561 3.2796 3.0607 3.0270
  150  4.0525 3.69614 3.32827 2.50776 2.09464 3.5733 3.3855 3.1237 3.0588
  250  3.9959 3.44557 2.94372 2.19781 1.89797 3.3754 3.3201 3.1423 3.1020
  350  3.9675 3.53975 2.84014 1.95782 1.70252 3.2891 3.1591 3.1023 3.0386
  450  3.8120 3.43538 2.82385 2.02939 1.72716 3.1991 3.1206 2.9113 2.7620
  550  4.1302 3.74775 2.95799 2.05543 1.64588 2.9922 2.9050 2.7152 2.7220
  650  3.9481 3.64000 2.94838 1.96731 1.57806 2.8647 2.6786 2.6186 2.5903
  750  3.2906 2.88428 2.35695 1.59029 1.39618 2.7866 2.6658 2.5603 2.4450
  850  3.0137 2.45239 2.22303 1.45171 1.29979 2.8538 2.7119 2.4753 2.3490
  950  2.4112 2.15623 1.89530 1.35112 1.26400 2.7810 2.5735 2.4693 2.3274
  1050 2.1335 2.05445 1.62513 1.27438 1.07870 2.6217 2.3856 2.3202 2.3123
  1150 1.8562 1.82145 1.38334 1.00258 1.03576 2.6465 2.5678 2.4681 2.3405
      Frequencies
Times      64      66      68      70      72      74      76      78      80
  -250 3.7506 0.59462 0.17638 0.16303 0.14410 0.13046 0.13219 0.11272 0.09375
  -150 3.1644 0.62878 0.21120 0.15026 0.14153 0.13709 0.13540 0.12739 0.11234
  -50  2.8686 0.57975 0.23503 0.21825 0.22073 0.20794 0.21125 0.20011 0.16504
  50   2.9330 0.79538 0.36616 0.31644 0.29375 0.27058 0.28407 0.28292 0.26160
  150  2.9597 0.87497 0.38940 0.36869 0.31316 0.29863 0.32260 0.31215 0.29186
  250  2.9820 0.84343 0.35887 0.33561 0.26602 0.24535 0.26959 0.23526 0.23121
  350  2.8175 0.73399 0.34116 0.28922 0.24745 0.21154 0.20178 0.18528 0.15139
  450  2.5718 0.72156 0.31790 0.30815 0.23774 0.23278 0.21179 0.18964 0.15948
  550  2.5919 0.73093 0.35198 0.31251 0.28455 0.26537 0.26845 0.22300 0.17227
  650  2.4519 0.55520 0.28330 0.29588 0.27963 0.27718 0.26920 0.24351 0.19051
  750  2.3348 0.47689 0.26611 0.22639 0.22949 0.24054 0.21669 0.18560 0.15759
  850  2.2621 0.40182 0.22708 0.21043 0.18082 0.18592 0.18137 0.16277 0.13302
  950  2.2424 0.45714 0.20153 0.19389 0.16944 0.16057 0.15766 0.12924 0.10739
  1050 2.1881 0.46923 0.19795 0.17631 0.16115 0.16033 0.14340 0.11796 0.10214
  1150 2.2244 0.45908 0.19954 0.17193 0.16101 0.16263 0.14033 0.12613 0.10650
      Frequencies
Times       82      84      86      88      90      92      94      96      98
  -250 0.08949 0.07712 0.08323 0.08882 0.08314 0.07879 0.06907 0.06266 0.05692
  -150 0.11201 0.10470 0.09644 0.09540 0.09502 0.08800 0.07402 0.06861 0.06099
  -50  0.13712 0.11319 0.10992 0.09462 0.08782 0.09817 0.09090 0.08919 0.07766
  50   0.23860 0.19395 0.15212 0.11355 0.10276 0.10223 0.09275 0.08792 0.08015
  150  0.26538 0.23633 0.16373 0.12698 0.10342 0.09744 0.09222 0.08152 0.08413
  250  0.23559 0.21042 0.15714 0.13361 0.11006 0.08929 0.08615 0.08189 0.08114
  350  0.13703 0.13229 0.12025 0.10280 0.09151 0.08801 0.07607 0.06637 0.06750
  450  0.14395 0.12245 0.09984 0.08880 0.07785 0.06951 0.06089 0.05917 0.05823
  550  0.15007 0.11264 0.09364 0.07563 0.07049 0.06435 0.06272 0.06252 0.05270
  650  0.13971 0.10943 0.09273 0.07348 0.06237 0.06128 0.06304 0.05072 0.04492
  750  0.11910 0.08338 0.07091 0.06261 0.05877 0.05588 0.05558 0.04593 0.04400
  850  0.10962 0.07602 0.06780 0.06562 0.06255 0.05730 0.05198 0.04632 0.04306
  950  0.09936 0.07738 0.06665 0.06409 0.06196 0.05671 0.04548 0.04422 0.04476
  1050 0.09897 0.08743 0.08057 0.07517 0.06297 0.05844 0.04486 0.04077 0.03960
  1150 0.09974 0.09453 0.08503 0.06878 0.05540 0.04404 0.03941 0.04184 0.04047
      Frequencies
Times      100     102     104     106     108     110     112     114     116
  -250 0.05161 0.04347 0.03798 0.03370 0.03244 0.02786 0.02556 0.02386 0.02249
  -150 0.05271 0.04666 0.03729 0.03676 0.03566 0.03031 0.02860 0.02444 0.02363
  -50  0.05995 0.05281 0.04194 0.03979 0.04008 0.03589 0.03382 0.03391 0.03738
  50   0.06721 0.05657 0.04802 0.04991 0.04936 0.04861 0.04470 0.04208 0.04490
  150  0.07400 0.06942 0.06803 0.06102 0.06209 0.05809 0.05483 0.04914 0.04734
  250  0.07466 0.07276 0.06838 0.06130 0.05773 0.05440 0.04614 0.04213 0.03714
  350  0.06815 0.06439 0.05983 0.04918 0.04213 0.04100 0.04027 0.04132 0.03351
  450  0.05230 0.05164 0.04405 0.04199 0.03961 0.03792 0.03606 0.03883 0.03866
  550  0.03947 0.03887 0.04251 0.04350 0.04327 0.03926 0.03563 0.03784 0.03569
  650  0.04081 0.04120 0.03756 0.03683 0.04050 0.03700 0.03684 0.03616 0.03235
  750  0.04044 0.03673 0.03194 0.03409 0.03185 0.03120 0.02997 0.03199 0.03023
  850  0.04374 0.04163 0.03745 0.03326 0.02748 0.03112 0.03025 0.03176 0.03385
  950  0.04624 0.03976 0.03615 0.03416 0.03411 0.03228 0.02844 0.03262 0.03448
  1050 0.04266 0.03954 0.03897 0.03522 0.03126 0.02998 0.03238 0.03083 0.02848
  1150 0.03683 0.03721 0.03420 0.03150 0.03070 0.02899 0.03144 0.02667 0.02367
      Frequencies
Times      118     120     122     124     126     128     130     132     134
  -250 0.02305 0.02132 0.01924 0.02025 0.01972 0.01938 0.01770 0.01843 0.01688
  -150 0.02427 0.02551 0.02464 0.02525 0.02571 0.02390 0.02382 0.02392 0.02361
  -50  0.03974 0.03806 0.03565 0.03791 0.03756 0.04166 0.04687 0.05257 0.06313
  50   0.05120 0.05105 0.05091 0.04966 0.04634 0.04927 0.06116 0.07032 0.07576
  150  0.05230 0.04961 0.04926 0.04608 0.04216 0.04345 0.05304 0.06178 0.07026
  250  0.03741 0.03890 0.03621 0.03303 0.02883 0.03348 0.03591 0.03509 0.03655
  350  0.03020 0.03337 0.02945 0.02694 0.02496 0.02572 0.03368 0.03531 0.03966
  450  0.03428 0.03548 0.03274 0.03036 0.03314 0.04065 0.04908 0.05768 0.06349
  550  0.03530 0.03830 0.03561 0.03628 0.04045 0.04669 0.05723 0.06904 0.07335
  650  0.03638 0.03308 0.03147 0.03538 0.03586 0.03923 0.05142 0.05905 0.06123
  750  0.03328 0.03150 0.02632 0.02569 0.02971 0.03250 0.03925 0.04215 0.04320
  850  0.03199 0.02958 0.02774 0.02610 0.02712 0.03410 0.04407 0.04876 0.04945
  950  0.03193 0.02694 0.02280 0.02353 0.02854 0.03356 0.03828 0.04532 0.04725
  1050 0.02725 0.02291 0.02362 0.02605 0.03060 0.03182 0.03709 0.04498 0.04602
  1150 0.02460 0.02393 0.02421 0.02387 0.02294 0.02658 0.03035 0.03210 0.03537
      Frequencies
Times      136     138     140     142     144     146     148     150     152
  -250 0.01612 0.01448 0.01616 0.01589 0.01593 0.01499 0.01540 0.01466 0.01525
  -150 0.02603 0.02474 0.02346 0.02496 0.02478 0.02265 0.02377 0.02472 0.02399
  -50  0.07255 0.07698 0.07644 0.07462 0.07527 0.07962 0.07992 0.08323 0.08590
  50   0.09082 0.09603 0.09573 0.09816 0.09627 0.09953 0.09846 0.10783 0.11292
  150  0.08380 0.08304 0.08534 0.09111 0.08799 0.09391 0.08885 0.09771 0.10723
  250  0.03763 0.03478 0.03442 0.03339 0.03261 0.03497 0.03959 0.04476 0.04893
  350  0.04441 0.04155 0.04901 0.05148 0.05167 0.05159 0.05036 0.05281 0.05209
  450  0.07067 0.07638 0.08746 0.09161 0.09041 0.09517 0.09483 0.09368 0.09402
  550  0.08257 0.09253 0.10655 0.11021 0.11245 0.11137 0.11336 0.11998 0.12350
  650  0.06994 0.07705 0.09251 0.08870 0.09562 0.09342 0.10319 0.10830 0.11171
  750  0.04638 0.05123 0.05370 0.05477 0.05196 0.05254 0.05543 0.06754 0.06963
  850  0.05209 0.04793 0.05161 0.05264 0.04874 0.04969 0.05536 0.06431 0.06387
  950  0.04954 0.04763 0.04776 0.04716 0.04622 0.04466 0.04740 0.05241 0.05585
  1050 0.04748 0.05146 0.05220 0.05087 0.05013 0.04660 0.05042 0.04977 0.04973
  1150 0.04092 0.04072 0.04104 0.04112 0.03478 0.03165 0.02627 0.02604 0.02968
      Frequencies
Times      154     156     158     160     162     164     166     168     170
  -250 0.01553 0.01533 0.01549 0.01376 0.01170 0.01063 0.00885 0.00854 0.00907
  -150 0.02511 0.02267 0.02086 0.01912 0.01850 0.01569 0.01479 0.01394 0.01482
  -50  0.08443 0.07934 0.06506 0.05186 0.04168 0.03869 0.03720 0.03481 0.03355
  50   0.10992 0.09856 0.08214 0.06652 0.05292 0.04616 0.04255 0.04120 0.04194
  150  0.10339 0.09286 0.07870 0.05793 0.04175 0.03568 0.03302 0.03333 0.03203
  250  0.04698 0.03887 0.03243 0.02512 0.01997 0.01794 0.01549 0.01562 0.01684
  350  0.05363 0.04594 0.03978 0.03220 0.02547 0.02377 0.02295 0.02190 0.02178
  450  0.08973 0.07876 0.06713 0.05419 0.04484 0.03909 0.03538 0.03483 0.03382
  550  0.12184 0.10788 0.08653 0.06586 0.05440 0.04604 0.04072 0.03962 0.03603
  650  0.11082 0.09793 0.07525 0.05915 0.04753 0.03645 0.03411 0.02956 0.03278
  750  0.06934 0.06090 0.04610 0.03560 0.02805 0.02353 0.02222 0.02191 0.02196
  850  0.06441 0.05288 0.04189 0.02853 0.02269 0.02121 0.02038 0.02178 0.02284
  950  0.05493 0.04872 0.03768 0.02624 0.02065 0.01855 0.01966 0.02091 0.02160
  1050 0.04933 0.04624 0.03685 0.02701 0.02182 0.02049 0.01962 0.01993 0.02035
  1150 0.03181 0.03224 0.02608 0.02064 0.01823 0.01608 0.01455 0.01317 0.01310
      Frequencies
Times      172     174     176     178     180     182     184     186     188
  -250 0.01058 0.01204 0.02496 0.03668 0.03430 0.03329 0.02409 0.00823 0.00849
  -150 0.01362 0.01458 0.03066 0.04344 0.04450 0.04462 0.03714 0.02264 0.02167
  -50  0.03225 0.03766 0.05569 0.06810 0.07656 0.08085 0.08360 0.07815 0.08580
  50   0.04260 0.04575 0.06199 0.07053 0.08108 0.09521 0.09869 0.09974 0.10719
  150  0.03071 0.03604 0.05336 0.06169 0.07438 0.08335 0.09070 0.08969 0.09378
  250  0.01734 0.02110 0.03096 0.04163 0.04204 0.04611 0.04022 0.03206 0.02919
  350  0.02117 0.02224 0.03559 0.04900 0.05110 0.05461 0.04581 0.03644 0.03852
  450  0.03235 0.03449 0.05144 0.06659 0.07781 0.08687 0.08786 0.07301 0.07664
  550  0.03795 0.04492 0.06257 0.08070 0.09042 0.10217 0.10884 0.10308 0.11173
  650  0.03156 0.03912 0.05602 0.06794 0.08200 0.09155 0.09920 0.09048 0.10135
  750  0.02288 0.02468 0.04318 0.05615 0.06343 0.06722 0.06710 0.06341 0.06622
  850  0.02457 0.02511 0.04055 0.05717 0.06338 0.07060 0.06528 0.06011 0.05972
  950  0.02318 0.02589 0.04079 0.05737 0.06212 0.06787 0.06037 0.05043 0.05140
  1050 0.01943 0.02378 0.04025 0.05511 0.05913 0.06265 0.05496 0.04532 0.04801
  1150 0.01304 0.01324 0.02858 0.03877 0.04249 0.04573 0.03437 0.02658 0.02906
      Frequencies
Times      190     192     194     196     198     200     202     204     206
  -250 0.00857 0.00738 0.00653 0.00624 0.00614 0.00602 0.00693 0.00827 0.00895
  -150 0.02464 0.02429 0.02495 0.02365 0.02280 0.02025 0.02124 0.01964 0.02201
  -50  0.08675 0.08848 0.09144 0.08863 0.08973 0.08848 0.08562 0.08265 0.07991
  50   0.11010 0.11236 0.11455 0.11324 0.11339 0.11592 0.11054 0.10736 0.09827
  150  0.10027 0.10037 0.10235 0.09979 0.09818 0.09959 0.09666 0.09303 0.08444
  250  0.02760 0.02601 0.02958 0.03365 0.03332 0.03216 0.03044 0.02824 0.02523
  350  0.04000 0.04042 0.04368 0.04251 0.04179 0.03778 0.03856 0.03951 0.03909
  450  0.08371 0.08684 0.08733 0.08787 0.08444 0.08168 0.07762 0.07415 0.07499
  550  0.12161 0.12406 0.12552 0.12011 0.11430 0.11096 0.10577 0.10414 0.10165
  650  0.10559 0.11323 0.11106 0.11065 0.10246 0.10508 0.09749 0.09255 0.08773
  750  0.06879 0.06786 0.06733 0.06355 0.06373 0.06540 0.06507 0.06495 0.06112
  850  0.06222 0.05853 0.06195 0.06198 0.06567 0.07055 0.06676 0.06525 0.05687
  950  0.05085 0.05283 0.05496 0.05498 0.05498 0.05690 0.05844 0.05559 0.05296
  1050 0.05074 0.05488 0.05673 0.05557 0.05606 0.05674 0.05564 0.05336 0.04884
  1150 0.03455 0.03646 0.03611 0.03692 0.03722 0.03518 0.03519 0.03221 0.02989
      Frequencies
Times      208     210     212     214     216     218     220     222     224
  -250 0.00943 0.00860 0.00771 0.00681 0.00661 0.00654 0.00637 0.00602 0.00526
  -150 0.02042 0.02049 0.01832 0.01451 0.01203 0.01258 0.01195 0.01058 0.00863
  -50  0.06798 0.06155 0.05056 0.04345 0.03317 0.02900 0.02857 0.03132 0.03235
  50   0.08798 0.07730 0.06323 0.05233 0.04339 0.03659 0.03707 0.04087 0.04384
  150  0.07647 0.06771 0.05297 0.04099 0.03118 0.02416 0.02484 0.03224 0.03657
  250  0.02136 0.01793 0.01659 0.01572 0.01478 0.01340 0.01200 0.01416 0.01395
  350  0.03450 0.03462 0.03065 0.02716 0.02436 0.02161 0.02076 0.02084 0.01806
  450  0.06941 0.06478 0.05689 0.04822 0.04198 0.03707 0.03356 0.03282 0.03123
  550  0.09636 0.08629 0.07746 0.06150 0.05042 0.04135 0.03995 0.04175 0.04233
  650  0.07687 0.07283 0.06124 0.04818 0.03920 0.03459 0.03094 0.03503 0.03595
  750  0.05130 0.04220 0.03726 0.03114 0.02617 0.02162 0.02259 0.02321 0.02451
  850  0.05425 0.04663 0.03813 0.03313 0.02569 0.02254 0.01995 0.02124 0.02182
  950  0.04790 0.04274 0.03731 0.03082 0.02438 0.02083 0.01777 0.01621 0.01717
  1050 0.04650 0.04000 0.03599 0.02927 0.02252 0.01806 0.01557 0.01451 0.01573
  1150 0.02817 0.02508 0.02259 0.01820 0.01426 0.01296 0.01236 0.01312 0.01429
      Frequencies
Times      226     228     230
  -250 0.00470 0.00505 0.00526
  -150 0.00765 0.00691 0.00791
  -50  0.03168 0.02708 0.02517
  50   0.04305 0.03905 0.03338
  150  0.03679 0.03165 0.02556
  250  0.01412 0.01123 0.01031
  350  0.01795 0.01584 0.01573
  450  0.03228 0.03144 0.02819
  550  0.04226 0.03804 0.03631
  650  0.03633 0.03344 0.03062
  750  0.02518 0.02257 0.02038
  850  0.02021 0.02100 0.01849
  950  0.01859 0.01802 0.01732
  1050 0.01716 0.01632 0.01596
  1150 0.01455 0.01345 0.01273

, , tasks = 64, files = data/PRR+2_tyr_4:240:2/data_871.1_1

      Frequencies
Times        8     10     12     14     16     18     20     22      24      26
  -250 14.3251 5.4058 2.5388 2.3010 3.2530 3.9352 5.3461 5.0914  5.0404  5.2373
  -150 21.5046 6.7675 2.7198 2.0165 2.8983 3.9414 4.5422 4.7290  4.2930  4.2213
  -50  20.2078 5.2605 2.3994 1.7139 2.1280 3.2063 3.1579 2.7158  2.1717  2.0233
  50   14.8427 6.3436 1.9860 1.6717 1.5535 1.6816 1.8217 1.6311  1.5010  1.4927
  150  19.2811 5.9346 2.2952 1.4512 1.4535 1.7692 1.6854 1.3599  1.3584  1.3684
  250  21.5356 6.2360 3.2664 1.5772 1.5663 1.8919 1.6750 1.6027  1.5353  1.7671
  350  18.3506 5.7244 2.3220 1.3811 1.2076 1.4984 1.8371 1.9505  2.0720  2.5543
  450  12.2057 4.1019 1.8643 1.6410 1.4191 1.9361 2.1799 2.5665  3.2616  4.0041
  550  12.8270 3.8628 2.1422 1.7809 1.9542 2.7436 3.5824 4.2690  5.0298  6.3561
  650  11.1593 3.7066 2.1562 2.1831 3.3847 4.5443 6.1090 6.8631  7.5917  8.7626
  750  11.3384 4.5614 2.3178 2.5494 3.8650 5.1337 7.2420 9.1030  9.7380 10.1428
  850  13.7112 4.2664 2.6543 2.8007 4.1597 6.0827 7.9826 9.8112 10.1152 10.1007
  950  10.7259 4.2180 2.9541 2.8284 3.9087 5.3176 7.5664 8.5488 10.2977 10.6423
  1050  8.4433 4.1545 2.2670 3.0192 3.9663 4.9159 7.0564 8.0292 10.1943  9.5984
  1150 11.7778 3.7254 2.4998 2.5296 3.9205 5.1843 7.0449 8.0191  9.7789  9.6950
      Frequencies
Times       28     30     32     34     36     38     40     42     44     46
  -250  4.6607 3.4374 2.7435 2.3071 1.7172 1.7296 1.6257 1.5655 1.3907 1.2827
  -150  3.7824 2.7968 1.9318 1.7786 1.3571 1.4079 1.5343 1.6143 1.4825 1.4771
  -50   1.8995 1.8015 1.6474 1.4221 1.4487 1.8491 2.2857 2.8428 3.1421 3.2649
  50    1.5448 1.4539 1.4133 1.3867 1.5181 1.9837 2.5601 3.0936 3.6084 3.9907
  150   1.4819 1.4367 1.3920 1.4881 1.7502 2.3899 3.3296 3.6471 4.4377 4.7801
  250   1.9823 1.9929 1.8902 1.7513 2.1549 2.6715 3.1250 3.7834 4.3772 4.6616
  350   2.8613 2.5890 2.4631 2.1931 2.2931 2.9125 3.7890 3.9404 4.6115 4.8063
  450   4.2606 4.3815 3.8508 3.3939 3.3182 3.3443 4.0206 4.3799 5.1606 5.0501
  550   6.0625 5.7679 5.1213 4.4746 3.5946 3.3731 3.5513 3.8806 4.5355 4.4719
  650   8.4848 7.7434 6.3579 5.4041 4.3705 3.7661 3.5393 4.0207 4.3621 4.3835
  750   9.8626 8.2306 6.2197 5.0570 4.0474 3.6707 3.2742 3.7915 4.2819 4.1174
  850   9.8648 9.0516 6.3659 5.3529 4.2710 3.8192 3.3732 3.7406 4.1602 4.0790
  950  10.7458 8.5788 6.3225 4.7539 3.8717 3.2211 2.9264 3.2259 3.5163 3.2136
  1050  9.7384 8.8723 6.5125 5.0870 3.8556 3.1960 2.6006 2.7879 2.8073 2.6809
  1150  8.7324 8.5378 6.5097 5.2251 3.3062 2.9047 2.5050 2.5330 2.2250 2.0843
      Frequencies
Times      48      50      52      54     56     58     60     62     64
  -250 1.1558 0.90915 0.76920 1.10212 4.0398 4.0254 3.8500 3.6254 3.5588
  -150 1.3670 1.09271 0.78911 1.15355 3.5989 3.5471 3.4298 3.3565 3.1793
  -50  3.0566 2.32277 1.53548 1.41420 3.5465 3.3702 3.3917 3.2850 3.1145
  50   3.7911 3.05792 2.41900 1.75125 3.4362 3.2612 3.1726 3.1536 3.0492
  150  4.5449 3.51858 3.06096 2.34720 3.7860 3.4897 3.3188 3.1147 2.9996
  250  4.4691 3.46656 2.65667 2.25405 3.6291 3.4675 3.2523 3.1090 3.0186
  350  4.2372 3.42457 2.84728 2.58694 3.8018 3.6077 3.4106 3.1585 2.9292
  450  4.4724 4.05025 2.92434 2.49442 3.7352 3.4639 3.0968 2.9589 2.7036
  550  4.0474 3.55388 2.99064 2.26694 3.4819 3.2204 3.0842 2.8321 2.5965
  650  3.9767 3.62792 2.82457 1.83182 3.3412 3.0212 2.7359 2.6688 2.5292
  750  3.8589 3.15252 2.17750 1.33062 2.8110 2.5970 2.5756 2.5018 2.4566
  850  3.6209 3.05027 2.28701 1.49992 2.6886 2.5395 2.4589 2.4400 2.3673
  950  3.0078 2.65197 1.77455 1.51713 2.6489 2.4909 2.3196 2.2990 2.2148
  1050 2.4144 1.95277 1.51820 1.28288 2.5387 2.4168 2.2160 2.2111 2.1121
  1150 1.7861 1.49216 0.88698 0.83103 2.4056 2.2565 2.1694 2.1334 2.0530
      Frequencies
Times       66      68      70      72      74      76      78      80      82
  -250 0.49305 0.21505 0.19220 0.18877 0.18028 0.15594 0.13464 0.11352 0.09956
  -150 0.52846 0.22257 0.20427 0.19168 0.16748 0.15158 0.13915 0.12719 0.09681
  -50  0.62941 0.28389 0.22833 0.24232 0.24461 0.24406 0.22774 0.21363 0.17265
  50   0.83824 0.40204 0.35683 0.31381 0.32060 0.31058 0.28896 0.27014 0.21976
  150  0.94392 0.51409 0.40315 0.39020 0.36125 0.35403 0.31647 0.28937 0.23709
  250  0.86810 0.49744 0.43770 0.38360 0.32462 0.27952 0.24602 0.22262 0.15572
  350  0.73399 0.40595 0.33088 0.28863 0.27736 0.27293 0.24290 0.21203 0.16714
  450  0.55241 0.32431 0.30598 0.31124 0.30360 0.26751 0.22248 0.20092 0.16452
  550  0.63216 0.29084 0.26416 0.27513 0.24732 0.24458 0.22233 0.20810 0.16556
  650  0.65920 0.27222 0.26407 0.25319 0.23118 0.20127 0.18872 0.17521 0.14479
  750  0.69048 0.26640 0.21592 0.19716 0.19843 0.17435 0.14391 0.13960 0.12535
  850  0.55055 0.24277 0.23018 0.19763 0.18685 0.17444 0.15342 0.13674 0.11220
  950  0.47917 0.21824 0.19621 0.19306 0.19333 0.18579 0.16422 0.13259 0.11008
  1050 0.43887 0.18823 0.17245 0.17068 0.15395 0.16518 0.14088 0.12017 0.10198
  1150 0.49105 0.19903 0.20215 0.19420 0.17120 0.14119 0.12544 0.10972 0.10380
      Frequencies
Times       84      86      88      90      92      94      96      98     100
  -250 0.10046 0.08944 0.07825 0.06821 0.06957 0.05359 0.04870 0.04232 0.03616
  -150 0.09599 0.08585 0.07445 0.07049 0.06640 0.05698 0.05321 0.04565 0.04170
  -50  0.14823 0.12462 0.10270 0.08980 0.08165 0.07584 0.05753 0.05382 0.04845
  50   0.16246 0.14217 0.11871 0.09473 0.09100 0.08985 0.07869 0.06904 0.06504
  150  0.16983 0.13984 0.11949 0.09348 0.09551 0.09075 0.07671 0.06335 0.06457
  250  0.12846 0.11239 0.10619 0.10144 0.09403 0.08919 0.07383 0.07095 0.06855
  350  0.13030 0.10975 0.10553 0.10179 0.09780 0.08950 0.08122 0.07188 0.06740
  450  0.12289 0.09809 0.10044 0.09902 0.09189 0.08800 0.08200 0.07306 0.06651
  550  0.13073 0.09485 0.08102 0.07149 0.07138 0.07614 0.07229 0.06913 0.05915
  650  0.11477 0.09284 0.07769 0.06232 0.06437 0.06492 0.06193 0.05403 0.05426
  750  0.10848 0.09124 0.07298 0.06314 0.06067 0.05447 0.05801 0.05253 0.05112
  850  0.09169 0.08280 0.06831 0.06453 0.05994 0.04986 0.04858 0.04639 0.04590
  950  0.08955 0.07600 0.06138 0.05996 0.05664 0.05633 0.05100 0.04672 0.04418
  1050 0.08489 0.06732 0.06119 0.05316 0.05118 0.04935 0.04619 0.04677 0.04574
  1150 0.09507 0.07790 0.07147 0.06161 0.05443 0.04990 0.04798 0.04660 0.04490
      Frequencies
Times      102     104     106     108     110     112     114     116     118
  -250 0.03725 0.03425 0.03532 0.03508 0.03021 0.02557 0.02623 0.02635 0.02784
  -150 0.04176 0.03831 0.03570 0.03365 0.03019 0.02888 0.03074 0.02881 0.02890
  -50  0.05488 0.05304 0.04904 0.04882 0.04636 0.04351 0.04226 0.03620 0.03882
  50   0.06831 0.06336 0.05933 0.06358 0.05646 0.05280 0.04866 0.04431 0.04287
  150  0.06562 0.06123 0.06133 0.05995 0.05518 0.05402 0.04847 0.04240 0.04817
  250  0.06403 0.05865 0.05996 0.05287 0.04326 0.04388 0.03707 0.03750 0.03954
  350  0.06376 0.05946 0.05559 0.05020 0.04386 0.03938 0.03590 0.03675 0.03548
  450  0.06545 0.05952 0.05402 0.04976 0.04416 0.04060 0.03698 0.03922 0.04094
  550  0.05279 0.04740 0.04755 0.04405 0.04294 0.03795 0.03585 0.03730 0.03677
  650  0.05340 0.04620 0.04724 0.04019 0.03932 0.03478 0.03112 0.03033 0.03230
  750  0.04561 0.04270 0.04002 0.03889 0.03986 0.03359 0.03127 0.03186 0.03315
  850  0.04701 0.04901 0.04503 0.03870 0.03431 0.03348 0.03358 0.03271 0.02986
  950  0.04438 0.04201 0.03944 0.03492 0.02787 0.02795 0.03012 0.03272 0.03161
  1050 0.04245 0.03775 0.03170 0.02568 0.02374 0.02266 0.02735 0.02713 0.02714
  1150 0.04098 0.03305 0.02993 0.02723 0.02465 0.02508 0.02344 0.02495 0.02454
      Frequencies
Times      120     122     124     126     128     130     132     134     136
  -250 0.02583 0.02114 0.02297 0.02258 0.02144 0.02130 0.01856 0.01697 0.01658
  -150 0.02481 0.02291 0.02442 0.02533 0.02392 0.02187 0.02020 0.01928 0.02144
  -50  0.03573 0.03760 0.04464 0.04319 0.04592 0.04606 0.05171 0.05888 0.06243
  50   0.04711 0.05222 0.05863 0.06272 0.06412 0.07217 0.08126 0.09559 0.09762
  150  0.04939 0.05202 0.05822 0.06163 0.07062 0.08173 0.09119 0.10333 0.10446
  250  0.03779 0.03837 0.04292 0.05080 0.05557 0.05988 0.06978 0.07711 0.07126
  350  0.03574 0.03809 0.03638 0.03734 0.04811 0.05792 0.05841 0.06506 0.06637
  450  0.03897 0.04077 0.04179 0.04137 0.05178 0.06053 0.06522 0.07285 0.07214
  550  0.03963 0.04420 0.04578 0.04522 0.05243 0.06026 0.06947 0.07586 0.08372
  650  0.03862 0.04115 0.04437 0.04758 0.05317 0.06345 0.07159 0.08223 0.08713
  750  0.03509 0.03576 0.03772 0.04115 0.05360 0.06183 0.07307 0.08166 0.09441
  850  0.02888 0.03143 0.03270 0.03678 0.04327 0.05512 0.06274 0.07310 0.08304
  950  0.02773 0.02329 0.02236 0.02532 0.03291 0.04554 0.04955 0.05632 0.05892
  1050 0.02400 0.02126 0.02002 0.02152 0.02393 0.02745 0.02998 0.03049 0.03494
  1150 0.02198 0.02028 0.01789 0.02036 0.02090 0.02318 0.02240 0.02306 0.02498
      Frequencies
Times      138     140     142     144     146     148     150     152     154
  -250 0.01524 0.01460 0.01383 0.01346 0.01460 0.01657 0.01355 0.01278 0.01215
  -150 0.01909 0.01920 0.02066 0.02228 0.02165 0.02195 0.02276 0.02103 0.01646
  -50  0.06304 0.06782 0.07075 0.07671 0.07651 0.08061 0.08721 0.09720 0.09357
  50   0.09822 0.10183 0.10333 0.10971 0.11341 0.11534 0.12340 0.13028 0.12785
  150  0.10357 0.10527 0.10884 0.10691 0.11466 0.11873 0.12497 0.14376 0.13741
  250  0.06300 0.06539 0.06357 0.06179 0.06697 0.06829 0.07384 0.07359 0.07355
  350  0.06652 0.06708 0.06886 0.07111 0.07810 0.08404 0.09298 0.09868 0.10058
  450  0.07493 0.08040 0.08556 0.09455 0.10051 0.10364 0.11197 0.11386 0.10712
  550  0.09517 0.09627 0.09556 0.10365 0.11486 0.12381 0.13044 0.13206 0.12039
  650  0.08908 0.10007 0.10445 0.10326 0.10525 0.10907 0.10944 0.11056 0.10783
  750  0.10104 0.10500 0.10510 0.09956 0.10606 0.10679 0.11322 0.11269 0.11319
  850  0.08841 0.09593 0.09714 0.09874 0.08896 0.09596 0.09497 0.09947 0.10038
  950  0.06757 0.06878 0.07004 0.06711 0.06292 0.06769 0.07950 0.07710 0.07673
  1050 0.03334 0.03101 0.03220 0.03054 0.03005 0.03607 0.04040 0.04137 0.04102
  1150 0.02240 0.02148 0.01954 0.01546 0.01804 0.02101 0.02062 0.02173 0.01985
      Frequencies
Times      156     158     160     162     164     166     168     170     172
  -250 0.01039 0.00988 0.01082 0.01043 0.01121 0.01154 0.01084 0.01091 0.01045
  -150 0.01690 0.01628 0.01690 0.01572 0.01557 0.01423 0.01218 0.01238 0.01352
  -50  0.08698 0.07049 0.06052 0.04968 0.04057 0.03645 0.03534 0.03208 0.03344
  50   0.11330 0.10076 0.08014 0.05967 0.05078 0.04507 0.04269 0.04001 0.04271
  150  0.11985 0.09973 0.07640 0.05842 0.04397 0.04033 0.03572 0.03447 0.03450
  250  0.06888 0.06052 0.04506 0.03205 0.02954 0.03085 0.02739 0.02593 0.02480
  350  0.09152 0.07681 0.05828 0.04620 0.04098 0.03984 0.03836 0.03740 0.03827
  450  0.09890 0.08443 0.06638 0.05174 0.04320 0.04140 0.04315 0.04096 0.04245
  550  0.11126 0.08499 0.06608 0.05069 0.04485 0.04101 0.03772 0.04129 0.04429
  650  0.09671 0.08150 0.06092 0.04760 0.03332 0.03315 0.03090 0.03504 0.04323
  750  0.09774 0.07599 0.05706 0.04355 0.03259 0.03416 0.03332 0.03569 0.04321
  850  0.08992 0.07414 0.05421 0.04113 0.03072 0.03160 0.03173 0.03601 0.04065
  950  0.06392 0.05320 0.03959 0.02870 0.02404 0.02335 0.02265 0.02487 0.02675
  1050 0.03452 0.02901 0.02305 0.01754 0.01755 0.01708 0.01697 0.01835 0.01798
  1150 0.01577 0.01368 0.01297 0.01180 0.01326 0.01359 0.01211 0.01136 0.01021
      Frequencies
Times      174     176     178     180     182     184     186     188     190
  -250 0.01107 0.02656 0.03980 0.03735 0.03616 0.01769 0.00715 0.00769 0.00796
  -150 0.01544 0.03103 0.04376 0.04349 0.04571 0.02800 0.01514 0.01671 0.01735
  -50  0.03857 0.06020 0.08140 0.08839 0.10112 0.10007 0.09173 0.09032 0.09765
  50   0.04634 0.06851 0.09005 0.10544 0.12599 0.12687 0.11673 0.12577 0.13387
  150  0.04223 0.06364 0.08634 0.10058 0.11687 0.12044 0.12038 0.13274 0.14394
  250  0.02588 0.04379 0.05759 0.06735 0.07473 0.07149 0.05826 0.06273 0.07288
  350  0.04153 0.06078 0.07468 0.08283 0.09214 0.09322 0.08859 0.08933 0.09162
  450  0.04996 0.07060 0.09024 0.09911 0.10565 0.10957 0.09769 0.09944 0.10750
  550  0.05231 0.07108 0.09224 0.10140 0.11374 0.11896 0.11240 0.11217 0.11652
  650  0.04624 0.07131 0.08676 0.09109 0.09427 0.09613 0.08986 0.10470 0.11260
  750  0.04787 0.06542 0.07277 0.08411 0.09326 0.09284 0.09090 0.09791 0.10033
  850  0.04466 0.06232 0.07757 0.08584 0.09402 0.08917 0.08131 0.08827 0.08835
  950  0.02682 0.04620 0.06360 0.06960 0.07812 0.06956 0.05841 0.05679 0.06088
  1050 0.01729 0.03689 0.05385 0.05703 0.05965 0.05121 0.03181 0.02969 0.02974
  1150 0.01129 0.02407 0.03882 0.03983 0.04075 0.02886 0.01431 0.01294 0.01336
      Frequencies
Times      192     194     196     198     200     202     204     206     208
  -250 0.00922 0.00927 0.00864 0.00875 0.00970 0.00991 0.01008 0.00908 0.00771
  -150 0.01970 0.02089 0.02003 0.01907 0.01762 0.01777 0.01492 0.01474 0.01347
  -50  0.09810 0.09798 0.09646 0.09255 0.08942 0.08540 0.08646 0.08098 0.07067
  50   0.13491 0.13006 0.13084 0.13106 0.12900 0.12605 0.11627 0.11400 0.10331
  150  0.13938 0.13631 0.13856 0.13848 0.13309 0.12459 0.12323 0.12096 0.11235
  250  0.07353 0.07359 0.07266 0.07210 0.07239 0.07015 0.06301 0.05529 0.04858
  350  0.09203 0.09452 0.09114 0.09116 0.08750 0.08648 0.08115 0.07517 0.07094
  450  0.10544 0.10551 0.10602 0.10695 0.10291 0.10096 0.09545 0.08970 0.08640
  550  0.11467 0.11200 0.11457 0.11274 0.11701 0.11436 0.11242 0.10095 0.09610
  650  0.11630 0.11632 0.11115 0.10871 0.10806 0.10672 0.09968 0.09453 0.09154
  750  0.10328 0.10594 0.10610 0.10289 0.10142 0.10221 0.09370 0.09166 0.08466
  850  0.09708 0.09312 0.09534 0.09136 0.09218 0.09065 0.08542 0.07980 0.07180
  950  0.05914 0.06307 0.06180 0.06180 0.06193 0.06112 0.05927 0.05465 0.05087
  1050 0.02925 0.03085 0.02907 0.02976 0.03040 0.03186 0.03040 0.02970 0.02603
  1150 0.01383 0.01209 0.01159 0.01116 0.01215 0.01214 0.01416 0.01337 0.01416
      Frequencies
Times      210     212     214     216     218     220     222     224     226
  -250 0.00780 0.00754 0.00634 0.00643 0.00739 0.00850 0.00847 0.00736 0.00691
  -150 0.01232 0.01090 0.01125 0.01092 0.01035 0.00952 0.00822 0.00779 0.00794
  -50  0.06270 0.05352 0.04276 0.03402 0.02782 0.02569 0.02500 0.02599 0.02738
  50   0.09328 0.08098 0.06410 0.05008 0.03929 0.03598 0.03772 0.04134 0.04441
  150  0.09563 0.07969 0.05952 0.04374 0.03425 0.03344 0.03819 0.04075 0.04169
  250  0.04824 0.04193 0.03474 0.02401 0.01873 0.01833 0.02036 0.02321 0.02413
  350  0.06054 0.05086 0.04109 0.03427 0.02770 0.02753 0.02938 0.02875 0.02934
  450  0.07331 0.06197 0.05186 0.04227 0.03583 0.03682 0.03664 0.03786 0.03742
  550  0.08548 0.06923 0.05785 0.04781 0.04398 0.04350 0.04207 0.04440 0.04181
  650  0.07843 0.06445 0.05473 0.04118 0.03673 0.03649 0.03800 0.03797 0.04071
  750  0.07457 0.06535 0.05358 0.04150 0.03832 0.03544 0.03529 0.03554 0.03599
  850  0.06308 0.05117 0.04427 0.03355 0.03180 0.02825 0.02733 0.02989 0.03017
  950  0.03988 0.03327 0.02481 0.02169 0.01909 0.01574 0.01872 0.02142 0.02218
  1050 0.01990 0.01719 0.01368 0.01170 0.01007 0.01128 0.01185 0.01209 0.01333
  1150 0.01272 0.01143 0.00964 0.00755 0.00630 0.00548 0.00727 0.00877 0.00897
      Frequencies
Times      228     230
  -250 0.00655 0.00649
  -150 0.00830 0.00760
  -50  0.02620 0.02613
  50   0.04204 0.03869
  150  0.04006 0.03771
  250  0.02227 0.01692
  350  0.02763 0.02597
  450  0.03561 0.03460
  550  0.04203 0.03981
  650  0.03814 0.03374
  750  0.03372 0.03276
  850  0.03116 0.02881
  950  0.02121 0.01979
  1050 0.01198 0.01004
  1150 0.00917 0.00752

, , tasks = 65, files = data/PRR+2_tyr_4:240:2/data_871.1_1

      Frequencies
Times       8     10     12     14     16      18      20      22      24
  -250 18.121 5.0940 2.5735 2.5727 2.8667  3.9133  4.3727  4.6308  4.4042
  -150 14.109 6.4195 2.7041 1.9297 2.2525  3.3280  4.0386  4.0510  3.9173
  -50  19.757 5.9315 2.8645 1.9015 2.1627  2.9911  2.7374  2.7755  2.7029
  50   21.052 5.8618 2.6889 1.8624 1.9323  2.1122  2.3140  1.9265  1.7245
  150  19.231 5.7638 2.2593 1.6724 1.8227  1.8943  1.6660  1.4974  1.3435
  250  20.062 5.9919 1.9502 1.4035 1.7340  1.9010  1.9035  1.5671  1.4462
  350  19.963 4.9696 2.2599 1.3063 1.5261  1.8475  1.6836  1.5309  1.6648
  450  22.196 6.0593 2.0795 1.5591 1.8676  2.1401  2.0148  2.0889  2.5887
  550  17.034 5.2233 2.1190 1.6682 2.0764  2.4062  2.9560  3.2255  3.9988
  650  15.820 5.1679 2.5641 3.0716 4.1002  5.3909  5.9886  6.4561  6.3055
  750  14.323 5.3698 3.3909 4.8603 5.6116  8.1573  8.3580  9.2291  8.6959
  850  14.772 5.6903 4.8597 6.0499 7.5476 10.3235 12.0452 12.7027 11.1318
  950  15.266 6.7980 5.5371 6.8207 9.5069 11.4950 16.1353 16.7872 13.5434
  1050 14.601 6.4008 3.8493 5.1174 7.9899 11.7335 17.1024 18.6816 18.4122
  1150 13.998 6.5611 3.7495 4.9556 8.1095 11.8815 17.5936 19.8371 20.8261
      Frequencies
Times       26      28      30     32     34     36     38     40     42     44
  -250  3.9713  4.0540  3.3943 2.6610 2.3496 2.1772 1.7926 1.6807 1.6080 1.4091
  -150  3.7012  3.6245  2.7585 2.4814 2.0577 1.7972 1.8328 1.8769 1.8476 1.8783
  -50   2.6746  2.5342  2.5054 2.1019 1.8683 1.8703 2.3365 2.7471 3.1676 3.2069
  50    1.7096  1.7308  1.6358 1.6110 1.7312 1.8529 2.8030 3.2111 3.4162 4.1463
  150   1.3983  1.6383  1.7737 1.8857 1.9101 2.4192 3.4218 3.7169 4.5800 5.3976
  250   1.6450  1.9364  1.9337 2.1693 2.2648 2.7923 3.5037 4.3047 4.3106 5.3750
  350   2.0442  2.2614  2.7354 3.0306 2.8158 3.5865 4.2446 4.7822 5.2719 5.8418
  450   3.0262  3.7676  4.4452 4.6850 4.2237 4.4660 5.1205 6.0976 5.9075 6.3334
  550   5.1122  5.8000  5.6392 5.6662 5.0898 4.5554 4.9270 5.3316 5.9051 6.7434
  650   6.8242  6.7576  6.3257 5.5641 5.2712 4.4352 4.6691 5.2303 5.7796 6.0049
  750   9.8659  8.6296  7.4962 7.1000 5.5209 4.1236 3.9563 4.1620 4.0940 4.2517
  850  10.7566 10.0614  8.0558 5.7625 4.4569 3.6486 3.8439 3.8844 3.9543 4.1272
  950  14.3768 13.1586  9.9732 6.8014 5.5569 4.8472 3.9063 3.5847 3.5603 3.8766
  1050 18.2832 16.7975 11.7670 7.2167 5.7360 4.6976 3.6937 3.5995 3.4792 3.4669
  1150 20.3406 18.0592 12.4673 8.3607 5.9674 4.5549 3.6785 3.1590 3.2978 3.3279
      Frequencies
Times      46     48      50      52     54     56     58     60     62     64
  -250 1.2000 1.0651 0.92413 0.68343 1.2832 4.4616 4.4211 4.2684 4.2181 4.1600
  -150 1.9322 1.6323 1.30768 1.06573 1.1699 4.0293 3.9539 3.8375 3.8270 3.7731
  -50  3.4665 2.9377 2.40368 1.91101 1.4826 3.8979 3.6799 3.6300 3.6207 3.5089
  50   4.2654 3.8654 3.07547 2.52945 1.9380 3.6623 3.4677 3.4895 3.3820 3.2634
  150  4.9929 4.6390 3.92301 3.28445 2.3672 4.2678 3.8886 3.6489 3.5392 3.3336
  250  5.2371 4.5945 3.54370 3.43051 2.6879 4.6754 4.4127 4.2229 3.7711 3.3887
  350  5.6639 4.9489 4.09287 3.40089 2.9087 4.6488 4.3995 4.1499 3.8964 3.4245
  450  6.0048 4.9867 4.32434 3.34920 2.9282 4.4312 4.2608 4.1445 3.8676 3.4260
  550  6.2395 5.1698 4.56091 3.09202 2.0548 3.7445 3.5164 3.4099 3.1747 3.0156
  650  5.8069 4.6711 3.72081 2.50752 1.7451 3.1242 3.0885 2.9855 2.8072 2.7484
  750  4.1925 3.7573 3.01056 2.04413 1.6431 2.9099 2.9048 2.8832 2.8011 2.6142
  850  3.8859 3.3237 2.40128 1.91484 1.5531 2.6666 2.6376 2.5711 2.4508 2.2988
  950  3.7875 3.3673 2.64629 1.80295 1.2458 2.4283 2.4010 2.3204 2.2245 2.1080
  1050 3.3878 2.9209 2.27711 1.58032 1.1015 2.3142 2.2939 2.1051 1.9997 1.9056
  1150 3.2459 2.7718 2.35968 1.84145 1.1881 2.4516 2.2190 2.1570 2.1092 1.9715
      Frequencies
Times       66      68      70      72      74      76      78      80      82
  -250 0.62390 0.24385 0.22347 0.17763 0.16286 0.15379 0.13216 0.11956 0.11979
  -150 0.76927 0.29884 0.23706 0.18862 0.18018 0.18132 0.17095 0.15358 0.13139
  -50  0.71413 0.35286 0.32805 0.27851 0.24770 0.21992 0.21652 0.20335 0.18265
  50   0.81730 0.49902 0.44911 0.40093 0.34654 0.30691 0.28641 0.26091 0.19148
  150  0.93421 0.56708 0.52396 0.47707 0.44187 0.36926 0.33588 0.30586 0.24009
  250  1.03165 0.54180 0.49442 0.46287 0.43870 0.38124 0.33854 0.30856 0.26347
  350  0.96421 0.53268 0.46706 0.39804 0.41188 0.36570 0.32554 0.29470 0.23601
  450  0.83151 0.45949 0.46984 0.39092 0.39583 0.36069 0.31126 0.26776 0.23524
  550  0.92935 0.50665 0.42311 0.37664 0.34625 0.32220 0.29346 0.26736 0.23309
  650  0.80816 0.53145 0.48386 0.37167 0.32759 0.31081 0.27068 0.23293 0.21239
  750  0.67701 0.44630 0.36808 0.31708 0.28226 0.28055 0.24961 0.22106 0.19760
  850  0.51939 0.33850 0.30452 0.27332 0.26169 0.25444 0.25179 0.21031 0.16137
  950  0.49109 0.25495 0.23860 0.26747 0.26479 0.25145 0.23740 0.21044 0.14197
  1050 0.42552 0.22919 0.22195 0.21908 0.20407 0.19546 0.18509 0.17056 0.13146
  1150 0.52682 0.28694 0.25085 0.21315 0.22148 0.19455 0.16970 0.13532 0.12704
      Frequencies
Times       84      86      88      90      92      94      96      98     100
  -250 0.10843 0.09997 0.09243 0.07328 0.06060 0.05462 0.05363 0.04502 0.04567
  -150 0.11964 0.12175 0.10211 0.08369 0.06143 0.04789 0.05037 0.05102 0.04497
  -50  0.15486 0.15195 0.13364 0.10891 0.08825 0.07509 0.05646 0.05488 0.05139
  50   0.18019 0.15749 0.13913 0.12947 0.11842 0.09904 0.08159 0.06875 0.06240
  150  0.18819 0.16104 0.13740 0.12484 0.11761 0.09379 0.08447 0.07319 0.07009
  250  0.17732 0.15581 0.12967 0.11876 0.10501 0.10769 0.08656 0.08226 0.06493
  350  0.19062 0.14688 0.12732 0.10450 0.09422 0.10122 0.08826 0.07385 0.06140
  450  0.19570 0.17031 0.12933 0.09927 0.10032 0.09768 0.08281 0.06876 0.05576
  550  0.21407 0.18393 0.13593 0.10029 0.09736 0.07819 0.06512 0.06307 0.05415
  650  0.17427 0.15446 0.11565 0.09642 0.08346 0.07155 0.05617 0.05103 0.05061
  750  0.13868 0.12180 0.09045 0.07170 0.05545 0.06036 0.05501 0.05528 0.05254
  850  0.12139 0.09278 0.06176 0.05890 0.05679 0.05638 0.05149 0.04853 0.04823
  950  0.11427 0.09022 0.06289 0.05312 0.05239 0.05204 0.04993 0.04048 0.03738
  1050 0.09941 0.08584 0.07598 0.06667 0.06239 0.05444 0.04913 0.03256 0.02786
  1150 0.10584 0.09064 0.07233 0.06502 0.05290 0.04656 0.04238 0.03630 0.03303
      Frequencies
Times      102     104     106     108     110     112     114     116     118
  -250 0.04676 0.04663 0.04477 0.03752 0.02923 0.02664 0.02427 0.02489 0.02605
  -150 0.04130 0.04341 0.04580 0.04710 0.04115 0.03648 0.03796 0.03514 0.03401
  -50  0.05263 0.05894 0.06097 0.06683 0.06593 0.05513 0.04350 0.04051 0.04433
  50   0.06087 0.06573 0.07096 0.06697 0.06444 0.05675 0.05081 0.04385 0.05076
  150  0.05747 0.05430 0.06291 0.06018 0.05565 0.05638 0.04756 0.03908 0.03956
  250  0.05744 0.04992 0.04828 0.04942 0.04519 0.04165 0.04028 0.03946 0.03864
  350  0.05199 0.04365 0.04807 0.04624 0.04171 0.04316 0.04492 0.03868 0.04168
  450  0.05109 0.04251 0.04455 0.04712 0.04998 0.04935 0.04602 0.04566 0.04501
  550  0.04621 0.03951 0.04431 0.05020 0.04899 0.04991 0.05003 0.04462 0.04232
  650  0.04317 0.04459 0.04230 0.04508 0.04338 0.04394 0.03794 0.03539 0.03899
  750  0.04588 0.04231 0.04230 0.04353 0.04143 0.03575 0.03134 0.03066 0.03629
  850  0.04735 0.03954 0.04320 0.04371 0.03904 0.03203 0.02890 0.02953 0.03361
  950  0.03775 0.03479 0.03782 0.04041 0.03607 0.03283 0.02902 0.02844 0.03309
  1050 0.03052 0.03090 0.03565 0.03826 0.03544 0.03490 0.03110 0.03114 0.03101
  1150 0.03219 0.03327 0.03542 0.03538 0.03489 0.03340 0.03069 0.02998 0.02718
      Frequencies
Times      120     122     124     126     128     130     132     134     136
  -250 0.02644 0.02355 0.01827 0.01720 0.01704 0.01764 0.01552 0.01675 0.01559
  -150 0.02858 0.02616 0.02045 0.02252 0.02461 0.02498 0.03045 0.03003 0.02729
  -50  0.04581 0.04689 0.04163 0.04099 0.04763 0.05409 0.05680 0.05798 0.05635
  50   0.05189 0.04784 0.04823 0.05004 0.05307 0.06001 0.06873 0.07860 0.08079
  150  0.04109 0.04155 0.03725 0.04044 0.04821 0.06400 0.07748 0.07594 0.08217
  250  0.03940 0.04056 0.03552 0.03946 0.04583 0.05475 0.06624 0.06777 0.07229
  350  0.04080 0.04395 0.04439 0.04887 0.05185 0.05817 0.06863 0.07283 0.07641
  450  0.04484 0.04641 0.04724 0.04642 0.05487 0.06485 0.07204 0.07895 0.08597
  550  0.04398 0.04252 0.04507 0.04483 0.05179 0.05924 0.06917 0.07767 0.08531
  650  0.04345 0.04372 0.04484 0.04378 0.04716 0.05765 0.06993 0.07542 0.08441
  750  0.04032 0.04227 0.04372 0.03878 0.04017 0.04878 0.06041 0.06823 0.07675
  850  0.03667 0.03718 0.03836 0.03453 0.03750 0.04549 0.05671 0.06921 0.07913
  950  0.03603 0.03556 0.03301 0.03150 0.03641 0.04351 0.05372 0.06321 0.06925
  1050 0.02964 0.03065 0.02937 0.03386 0.03989 0.04466 0.04950 0.05614 0.06036
  1150 0.02588 0.02650 0.02448 0.02866 0.03467 0.04072 0.04033 0.03904 0.03625
      Frequencies
Times      138     140     142     144     146     148     150     152     154
  -250 0.01626 0.01673 0.01578 0.01488 0.01425 0.01360 0.01349 0.01358 0.01371
  -150 0.02890 0.02907 0.03655 0.04079 0.04126 0.04263 0.03996 0.03718 0.03524
  -50  0.06570 0.07211 0.08243 0.08703 0.08937 0.08916 0.09110 0.09074 0.09214
  50   0.08295 0.08398 0.09681 0.10683 0.10980 0.11711 0.11919 0.11938 0.11216
  150  0.08569 0.08434 0.09169 0.09541 0.10044 0.10208 0.11253 0.11508 0.11472
  250  0.07311 0.07413 0.07931 0.07862 0.08137 0.07727 0.08192 0.08819 0.08466
  350  0.08590 0.09015 0.09424 0.09507 0.09221 0.08455 0.09152 0.09512 0.09873
  450  0.09097 0.09514 0.10181 0.10586 0.10165 0.10206 0.11195 0.12157 0.12360
  550  0.09920 0.10255 0.10524 0.10570 0.10365 0.10301 0.11610 0.12291 0.12287
  650  0.09238 0.09282 0.08949 0.09046 0.09142 0.08909 0.10130 0.10888 0.10361
  750  0.08228 0.08307 0.08082 0.07664 0.07002 0.06936 0.07943 0.09071 0.08950
  850  0.08617 0.08922 0.08762 0.08653 0.08467 0.07808 0.09111 0.10075 0.10187
  950  0.08175 0.08386 0.07918 0.08288 0.07813 0.08170 0.09064 0.10019 0.09891
  1050 0.06456 0.06951 0.06992 0.06363 0.06025 0.06740 0.07779 0.08482 0.08153
  1150 0.03246 0.03325 0.03648 0.03713 0.03896 0.04288 0.04702 0.04718 0.04367
      Frequencies
Times      156     158     160     162     164     166     168     170     172
  -250 0.01332 0.01295 0.01186 0.01123 0.01085 0.00939 0.00810 0.00886 0.01032
  -150 0.02874 0.02595 0.02044 0.02127 0.02065 0.01846 0.01507 0.01588 0.01738
  -50  0.07988 0.06623 0.05634 0.04455 0.03926 0.03529 0.03392 0.03145 0.03526
  50   0.10128 0.08565 0.06958 0.06033 0.04898 0.04032 0.03354 0.03498 0.04202
  150  0.10036 0.08639 0.06410 0.05074 0.04117 0.03449 0.02699 0.02666 0.03421
  250  0.07601 0.06647 0.05075 0.04664 0.03751 0.03070 0.02967 0.02971 0.03301
  350  0.09341 0.08019 0.06460 0.05287 0.04127 0.03417 0.03624 0.03372 0.03605
  450  0.11665 0.09605 0.07282 0.05701 0.04619 0.04155 0.03982 0.03952 0.04280
  550  0.11367 0.09336 0.07119 0.05000 0.04175 0.03725 0.03519 0.03867 0.04122
  650  0.09929 0.07972 0.05821 0.04065 0.03403 0.02797 0.02684 0.03219 0.03153
  750  0.08483 0.06960 0.05616 0.04339 0.03477 0.02830 0.02384 0.02600 0.02854
  850  0.08974 0.07622 0.05955 0.04708 0.03377 0.02946 0.02798 0.02640 0.03147
  950  0.08495 0.06746 0.05268 0.04076 0.03323 0.03025 0.02851 0.02989 0.03433
  1050 0.06969 0.05344 0.03873 0.02891 0.02804 0.02436 0.02096 0.02175 0.02501
  1150 0.03146 0.02428 0.02003 0.01848 0.01719 0.01724 0.01654 0.01694 0.01628
      Frequencies
Times      174     176     178     180     182     184     186     188     190
  -250 0.01137 0.02473 0.04137 0.04152 0.04075 0.02042 0.00852 0.00800 0.00767
  -150 0.02182 0.03934 0.06167 0.06449 0.06700 0.05128 0.03045 0.02800 0.02768
  -50  0.04020 0.06246 0.09193 0.09791 0.10420 0.10020 0.08609 0.08677 0.09020
  50   0.05085 0.07023 0.09871 0.11174 0.12146 0.12109 0.10781 0.10874 0.11624
  150  0.04028 0.07064 0.09167 0.09988 0.10800 0.10561 0.09978 0.10021 0.11080
  250  0.03676 0.05157 0.07056 0.07200 0.08354 0.08337 0.08024 0.08200 0.08277
  350  0.03784 0.05754 0.07354 0.08848 0.10044 0.09795 0.09080 0.10163 0.09791
  450  0.04363 0.05737 0.07561 0.09055 0.10933 0.11944 0.11533 0.12308 0.11760
  550  0.04109 0.06229 0.08511 0.10040 0.11579 0.11952 0.11579 0.11990 0.11923
  650  0.03623 0.05327 0.06692 0.08768 0.10009 0.09390 0.09324 0.10041 0.10318
  750  0.03233 0.04622 0.06620 0.07054 0.08087 0.07670 0.07434 0.07472 0.07747
  850  0.03651 0.05837 0.07690 0.08773 0.09543 0.09089 0.08051 0.08125 0.08408
  950  0.04226 0.06548 0.08253 0.08917 0.09886 0.08964 0.07947 0.08026 0.07787
  1050 0.03442 0.05601 0.07443 0.08007 0.08742 0.07302 0.06503 0.06316 0.06501
  1150 0.01817 0.03496 0.05136 0.05465 0.05520 0.04301 0.03236 0.03248 0.03191
      Frequencies
Times      192     194     196     198     200     202     204     206     208
  -250 0.00754 0.00822 0.00882 0.01002 0.00846 0.00817 0.00817 0.00773 0.00736
  -150 0.02848 0.02818 0.02727 0.02975 0.03002 0.02575 0.02383 0.01975 0.02044
  -50  0.09131 0.09065 0.09185 0.09054 0.08973 0.08980 0.08627 0.07656 0.06721
  50   0.11859 0.11943 0.11798 0.11768 0.11934 0.11553 0.10430 0.09462 0.08394
  150  0.11364 0.10894 0.10971 0.10893 0.11269 0.11284 0.10629 0.09705 0.08363
  250  0.07559 0.07368 0.07237 0.07473 0.07507 0.07352 0.07497 0.06537 0.05674
  350  0.08883 0.08558 0.08218 0.08436 0.08629 0.08636 0.08445 0.07534 0.06664
  450  0.11314 0.11047 0.10705 0.10546 0.10332 0.10375 0.10294 0.09028 0.08093
  550  0.11904 0.11869 0.11611 0.11251 0.11250 0.11260 0.10805 0.10375 0.09894
  650  0.10704 0.10719 0.10248 0.10010 0.10112 0.10886 0.10412 0.09945 0.09044
  750  0.07998 0.08413 0.08765 0.08721 0.08923 0.08867 0.08851 0.08234 0.07670
  850  0.08397 0.08796 0.08936 0.09455 0.09402 0.09940 0.09011 0.08813 0.07789
  950  0.07873 0.08245 0.08524 0.08522 0.09140 0.08909 0.08308 0.08002 0.07267
  1050 0.06450 0.06407 0.06744 0.06945 0.06808 0.07142 0.06823 0.06592 0.05848
  1150 0.03690 0.03732 0.03733 0.03609 0.03520 0.03606 0.03050 0.02933 0.02905
      Frequencies
Times      210     212     214     216     218     220     222     224     226
  -250 0.00758 0.00732 0.00732 0.00786 0.00731 0.00652 0.00606 0.00665 0.00728
  -150 0.02115 0.01832 0.01879 0.01639 0.01441 0.01342 0.01127 0.01134 0.01153
  -50  0.05828 0.04751 0.04151 0.03477 0.02907 0.02723 0.02832 0.02902 0.02769
  50   0.07427 0.06394 0.05084 0.04102 0.03337 0.03138 0.03401 0.03595 0.03444
  150  0.07045 0.05580 0.04417 0.03573 0.02899 0.02709 0.02906 0.03263 0.03136
  250  0.05060 0.04359 0.03695 0.02792 0.02264 0.02193 0.02245 0.02333 0.02269
  350  0.05916 0.05007 0.03838 0.03009 0.02559 0.02438 0.02609 0.02829 0.02797
  450  0.07358 0.06133 0.04774 0.03839 0.03489 0.03699 0.03710 0.03871 0.04032
  550  0.08153 0.06496 0.05360 0.04366 0.03843 0.04237 0.04118 0.04502 0.04410
  650  0.07611 0.06287 0.04910 0.03859 0.03464 0.03495 0.03480 0.03958 0.03814
  750  0.06838 0.05520 0.04188 0.03284 0.02951 0.02687 0.02724 0.02872 0.02769
  850  0.07107 0.05911 0.04966 0.03628 0.02632 0.02663 0.02652 0.03166 0.03297
  950  0.06413 0.05420 0.04450 0.03476 0.02877 0.02890 0.02977 0.03264 0.03352
  1050 0.05067 0.04520 0.03473 0.02825 0.02320 0.02126 0.02396 0.02644 0.02666
  1150 0.02386 0.02243 0.01832 0.01651 0.01314 0.01288 0.01189 0.01299 0.01423
      Frequencies
Times      228     230
  -250 0.00660 0.00606
  -150 0.01084 0.01008
  -50  0.02737 0.02384
  50   0.03392 0.03019
  150  0.03045 0.02959
  250  0.02334 0.02357
  350  0.02903 0.02514
  450  0.03948 0.03682
  550  0.04157 0.03844
  650  0.03589 0.03135
  750  0.02769 0.02582
  850  0.03070 0.02776
  950  0.03122 0.02961
  1050 0.02575 0.02469
  1150 0.01300 0.01111

, , tasks = 66, files = data/PRR+2_tyr_4:240:2/data_871.1_1

      Frequencies
Times       8     10     12     14     16     18     20     22     24     26
  -250 18.554 4.9171 2.0822 2.0170 2.9687 3.1320 3.6774 3.7975 3.7471 3.6475
  -150 15.823 5.6497 2.6063 2.1933 2.9144 3.3975 3.3651 3.2505 3.0268 3.0406
  -50  18.162 5.9946 3.3756 2.3558 2.3791 3.3232 3.0419 2.4196 2.3252 2.3014
  50   25.382 6.4266 2.8303 2.3107 2.2469 2.5114 2.2255 1.9353 1.6706 1.5401
  150  19.529 5.5835 2.3513 1.8457 1.7496 1.8624 1.5541 1.3640 1.3085 1.2528
  250  19.821 6.5154 2.6058 1.8524 1.8356 1.8283 1.5284 1.2248 1.0531 1.1655
  350  31.649 5.1238 2.5709 1.7388 1.8500 2.1677 1.7193 1.3239 1.1762 1.4534
  450  22.419 7.3611 2.6295 1.6642 1.8381 1.8108 1.8399 1.8078 1.6843 1.9824
  550  11.980 4.5449 2.1693 1.6595 1.6952 2.1032 2.7907 2.7128 3.1510 3.2135
  650  15.671 4.7652 1.9231 1.6443 1.6515 2.6586 3.3424 3.5520 4.0233 4.4309
  750  16.386 4.7311 2.5452 2.1851 2.2309 3.3450 3.8992 4.2053 4.9729 5.4875
  850  12.481 4.5030 2.3235 2.3034 2.8753 3.8852 5.5021 6.1671 6.6818 6.5857
  950  12.712 5.8468 2.4426 2.7190 3.7656 5.6189 7.1897 8.3174 8.2317 8.3018
  1050 17.154 4.5824 2.8228 3.1253 4.3852 6.0984 7.4665 8.6825 8.7782 8.3848
  1150 14.218 6.0287 3.1613 3.0771 3.9917 6.6225 7.8408 9.3299 9.4200 9.0544
      Frequencies
Times      28     30     32     34     36     38     40     42     44     46
  -250 3.4112 2.9310 2.3443 1.7464 1.5921 1.3964 1.4640 1.4427 1.5272 1.3893
  -150 2.7765 2.5119 2.0218 1.6178 1.3460 1.1963 1.4062 1.6064 1.7598 1.7277
  -50  2.1105 1.8929 1.6409 1.5028 1.2977 1.4471 1.7858 2.2866 2.6949 2.8324
  50   1.6777 1.4161 1.4500 1.3142 1.2836 1.5829 2.1616 2.8649 3.5169 3.8138
  150  1.4468 1.4851 1.3329 1.3837 1.5489 1.6056 2.3227 3.4278 3.8881 4.0027
  250  1.2330 1.3739 1.4606 1.5097 1.6702 1.8363 2.0811 2.9676 3.7632 3.8927
  350  1.6761 1.8146 1.8730 1.8041 2.0452 2.4769 3.1579 3.4922 4.0690 4.2816
  450  2.3094 2.2047 2.0223 2.2012 2.4517 2.6322 3.2731 4.6773 4.7697 4.8967
  550  3.5401 3.1573 3.2875 3.2121 3.4983 3.6445 4.1530 5.0686 5.3209 5.3294
  650  4.9819 4.5273 3.9937 3.6564 3.6920 3.6820 4.1721 4.5658 4.7684 4.8917
  750  6.0899 5.5849 5.2168 4.7212 4.2669 3.8025 3.9757 4.5939 4.5393 4.6034
  850  7.6989 5.6677 5.6307 5.2848 4.7798 4.1175 4.2942 4.3808 4.1314 3.9184
  950  7.5426 6.1281 4.8613 4.8420 4.4919 4.1928 3.9525 3.7866 3.6992 3.5515
  1050 8.2631 7.2843 5.8861 5.8231 5.5228 4.4632 4.1645 3.6593 2.9191 2.4297
  1150 8.3762 6.7155 6.1467 5.4210 5.0795 4.4895 4.1053 3.5754 2.9915 2.4377
      Frequencies
Times      48     50      52     54     56     58     60     62     64      66
  -250 1.2135 1.1217 0.91615 1.2897 4.3692 4.4216 4.1319 4.0129 3.8584 0.52072
  -150 1.5911 1.3335 1.01588 1.1240 3.7517 3.7051 3.6204 3.5877 3.3866 0.58886
  -50  2.6432 2.3185 1.42640 1.3216 3.4174 3.2906 3.2369 3.2495 3.1122 0.60138
  50   3.7936 3.4430 2.40072 1.6294 3.3896 3.3230 3.2519 3.1933 3.1141 0.82698
  150  3.9432 3.6637 2.76030 1.7675 3.3965 3.3579 3.1937 3.1401 3.0224 0.84303
  250  3.7930 3.6832 2.39962 1.8686 3.5719 3.4583 3.3535 3.1724 2.9556 0.94116
  350  3.7393 3.3195 2.61751 1.9830 3.4308 3.4212 3.1571 2.9673 2.7837 1.11719
  450  4.6341 3.9785 2.73783 2.2915 3.3026 3.2594 3.1645 2.9434 2.7133 1.02671
  550  4.6977 4.0641 2.96486 2.2765 3.1613 3.0720 2.9295 2.6611 2.5332 0.77194
  650  4.5339 3.8803 2.81993 2.2499 3.2883 3.1477 2.8386 2.6998 2.5530 0.64290
  750  4.2229 3.5608 2.66879 2.1179 3.2283 2.8896 2.7140 2.5501 2.4043 0.59462
  850  3.6204 3.1356 2.45507 1.9293 3.1139 2.6956 2.5942 2.4845 2.3580 0.54741
  950  3.2598 3.0425 2.12354 1.5692 2.7375 2.5888 2.4851 2.3832 2.2698 0.57121
  1050 2.0513 1.8193 1.38080 1.3275 2.6677 2.6100 2.3933 2.2820 2.1013 0.57064
  1150 2.0134 1.6137 1.24897 1.2018 2.5038 2.4332 2.3945 2.3091 2.1844 0.57889
      Frequencies
Times       68      70      72      74      76      78      80      82      84
  -250 0.17887 0.18249 0.16915 0.13907 0.13146 0.12085 0.11062 0.10724 0.10528
  -150 0.23709 0.20638 0.17565 0.16657 0.14645 0.12606 0.11295 0.10283 0.09241
  -50  0.31030 0.28253 0.24678 0.23703 0.23295 0.21968 0.19661 0.17381 0.13095
  50   0.41047 0.35782 0.32845 0.28965 0.28691 0.25255 0.26257 0.23858 0.17643
  150  0.46960 0.45388 0.39001 0.32627 0.32263 0.30145 0.27879 0.25229 0.20902
  250  0.60292 0.49821 0.43134 0.35963 0.32455 0.26007 0.24270 0.21454 0.18329
  350  0.60576 0.51366 0.46162 0.40779 0.34757 0.31464 0.24557 0.19810 0.16380
  450  0.59036 0.52272 0.47460 0.41012 0.36461 0.32044 0.27010 0.19332 0.16025
  550  0.44442 0.41965 0.39747 0.35887 0.32220 0.28787 0.24058 0.18437 0.16465
  650  0.35243 0.30504 0.29187 0.28446 0.25227 0.21101 0.17292 0.15820 0.13383
  750  0.27164 0.26221 0.26721 0.25642 0.23553 0.19371 0.16060 0.14162 0.10803
  850  0.27607 0.25131 0.24022 0.23076 0.22443 0.19843 0.15389 0.12626 0.10205
  950  0.32197 0.29984 0.24833 0.23805 0.22035 0.17543 0.13303 0.12232 0.09620
  1050 0.31104 0.30514 0.26580 0.23964 0.19672 0.16860 0.11588 0.10142 0.08954
  1150 0.37592 0.32801 0.28392 0.22082 0.20082 0.16056 0.13466 0.11563 0.10273
      Frequencies
Times       86      88      90      92      94      96      98     100     102
  -250 0.09845 0.08143 0.07520 0.06517 0.05020 0.04536 0.04462 0.04311 0.04554
[truncated: 24,356,621 more chars]
