# Supplementary material for: Local field potentials in the parietal reach region reveal mechanisms of bimanual coordination
Source: Nat Commun. 2021 May 4;12:2514. doi: 10.1038/s41467-021-22701-3 (PMC8096826; doi:10.1038/s41467-021-22701-3)
Supplement: Supplementary file 4 — Source Data [file 41467_2021_22701_MOESM4_ESM.zip › AllFigureData/FigureS4_Data.txt]

[1] "Raw data dimensions:"
$Times  (milliseconds)
 [1] "-250" "-150" "-50"  "50"   "150"  "250"  "350"  "450"  "550"  "650" 
[11] "750"  "850"  "950"  "1050" "1150"

$Frequencies (Hz)
 [1] "6"   "8"   "10"  "12"  "14"  "16"  "18"  "20"  "22"  "24"  "26"  "28" 
[13] "30"  "32"  "34"  "36"  "38"  "40"  "42"  "44"  "46"  "48"  "50"  "52" 
[25] "54"  "56"  "58"  "60"  "62"  "64"  "66"  "68"  "70"  "72"  "74"  "76" 
[37] "78"  "80"  "82"  "84"  "86"  "88"  "90"  "92"  "94"  "96"  "98"  "100"
[49] "102" "104" "106" "108" "110" "112" "114" "116" "118" "120"

$tasks ( (saccades, ipsilateral arm reach, contra reach, together, apart)
[1] "62" "63" "64" "65" "66"

$files (unique identifiers)
  [1] "/data/coord/grab/lfp-lfp/data/cohLFP/400ms_2Hz_Target_-450:1350ms/zen/data_905.2_1_2"  
  [2] "/data/coord/grab/lfp-lfp/data/cohLFP/400ms_2Hz_Target_-450:1350ms/zen/data_906.2_1_2"  
  [3] "/data/coord/grab/lfp-lfp/data/cohLFP/400ms_2Hz_Target_-450:1350ms/zen/data_907.2_1_2"  
  [4] "/data/coord/grab/lfp-lfp/data/cohLFP/400ms_2Hz_Target_-450:1350ms/zen/data_926.2_1_2"  
  [5] "/data/coord/grab/lfp-lfp/data/cohLFP/400ms_2Hz_Target_-450:1350ms/zen/data_930.2_1_2"  
  [6] "/data/coord/grab/lfp-lfp/data/cohLFP/400ms_2Hz_Target_-450:1350ms/zen/data_936.1_1_2"  
  [7] "/data/coord/grab/lfp-lfp/data/cohLFP/400ms_2Hz_Target_-450:1350ms/zen/data_938.1_1_2"  
  [8] "/data/coord/grab/lfp-lfp/data/cohLFP/400ms_2Hz_Target_-450:1350ms/zen/data_940.1_1_2"  
  [9] "/data/coord/grab/lfp-lfp/data/cohLFP/400ms_2Hz_Target_-450:1350ms/zen/data_942.1_1_2"  
 [10] "/data/coord/grab/lfp-lfp/data/cohLFP/400ms_2Hz_Target_-450:1350ms/zen/data_945.1_1_2"  
 [11] "/data/coord/grab/lfp-lfp/data/cohLFP/400ms_2Hz_Target_-450:1350ms/zen/data_961.2_1_2"  
 [12] "/data/coord/grab/lfp-lfp/data/cohLFP/400ms_2Hz_Target_-450:1350ms/zen/data_966.1_1_2"  
 [13] "/data/coord/grab/lfp-lfp/data/cohLFP/400ms_2Hz_Target_-450:1350ms/zen/data_1013.1_1_2" 
 [14] "/data/coord/grab/lfp-lfp/data/cohLFP/400ms_2Hz_Target_-450:1350ms/zen/data_1023.1_1_2" 
 [15] "/data/coord/grab/lfp-lfp/data/cohLFP/400ms_2Hz_Target_-450:1350ms/zen/data_1024.1_1_2" 
 [16] "/data/coord/grab/lfp-lfp/data/cohLFP/400ms_2Hz_Target_-450:1350ms/zen/data_1092.1_1_2" 
 [17] "/data/coord/grab/lfp-lfp/data/cohLFP/400ms_2Hz_Target_-450:1350ms/zen/data_1093.1_1_2" 
 [18] "/data/coord/grab/lfp-lfp/data/cohLFP/400ms_2Hz_Target_-450:1350ms/zen/data_1112.1_1_2" 
 [19] "/data/coord/grab/lfp-lfp/data/cohLFP/400ms_2Hz_Target_-450:1350ms/zen/data_1113.1_1_2" 
 [20] "/data/coord/grab/lfp-lfp/data/cohLFP/400ms_2Hz_Target_-450:1350ms/zen/data_1114.1_1_2" 
 [21] "/data/coord/grab/lfp-lfp/data/cohLFP/400ms_2Hz_Target_-450:1350ms/zen/data_1118.2_1_2" 
 [22] "/data/coord/grab/lfp-lfp/data/cohLFP/400ms_2Hz_Target_-450:1350ms/zen/data_1121.2_1_2" 
 [23] "/data/coord/grab/lfp-lfp/data/cohLFP/400ms_2Hz_Target_-450:1350ms/zen/data_1122.2_1_2" 
 [24] "/data/coord/grab/lfp-lfp/data/cohLFP/400ms_2Hz_Target_-450:1350ms/zen/data_1125.2_1_2" 
 [25] "/data/coord/grab/lfp-lfp/data/cohLFP/400ms_2Hz_Target_-450:1350ms/zen/data_1126.2_1_2" 
 [26] "/data/coord/grab/lfp-lfp/data/cohLFP/400ms_2Hz_Target_-450:1350ms/zen/data_1127.2_1_2" 
 [27] "/data/coord/grab/lfp-lfp/data/cohLFP/400ms_2Hz_Target_-450:1350ms/zen/data_1128.2_1_2" 
 [28] "/data/coord/grab/lfp-lfp/data/cohLFP/400ms_2Hz_Target_-450:1350ms/zen/data_1224.2_1_2" 
 [29] "/data/coord/grab/lfp-lfp/data/cohLFP/400ms_2Hz_Target_-450:1350ms/zen/data_1225.2_1_2" 
 [30] "/data/coord/grab/lfp-lfp/data/cohLFP/400ms_2Hz_Target_-450:1350ms/zen/data_1226.2_1_2" 
 [31] "/data/coord/grab/lfp-lfp/data/cohLFP/400ms_2Hz_Target_-450:1350ms/zen/data_1227.2_1_2" 
 [32] "/data/coord/grab/lfp-lfp/data/cohLFP/400ms_2Hz_Target_-450:1350ms/zen/data_1228.2_1_2" 
 [33] "/data/coord/grab/lfp-lfp/data/cohLFP/400ms_2Hz_Target_-450:1350ms/zen/data_1229.2_1_2" 
 [34] "/data/coord/grab/lfp-lfp/data/cohLFP/400ms_2Hz_Target_-450:1350ms/zen/data_1230.2_1_2" 
 [35] "/data/coord/grab/lfp-lfp/data/cohLFP/400ms_2Hz_Target_-450:1350ms/zen/data_1231.2_1_2" 
 [36] "/data/coord/grab/lfp-lfp/data/cohLFP/400ms_2Hz_Target_-450:1350ms/zen/data_1232.2_1_2" 
 [37] "/data/coord/grab/lfp-lfp/data/cohLFP/400ms_2Hz_Target_-450:1350ms/zen/data_1236.3_1_2" 
 [38] "/data/coord/grab/lfp-lfp/data/cohLFP/400ms_2Hz_Target_-450:1350ms/zen/data_1237.2_1_2" 
 [39] "/data/coord/grab/lfp-lfp/data/cohLFP/400ms_2Hz_Target_-450:1350ms/zen/data_1238.2_1_2" 
 [40] "/data/coord/grab/lfp-lfp/data/cohLFP/400ms_2Hz_Target_-450:1350ms/zen/data_1239.2_1_2" 
 [41] "/data/coord/grab/lfp-lfp/data/cohLFP/400ms_2Hz_Target_-450:1350ms/zen/data_1240.2_1_2" 
 [42] "/data/coord/grab/lfp-lfp/data/cohLFP/400ms_2Hz_Target_-450:1350ms/zen/data_1248.2_1_2" 
 [43] "/data/coord/grab/lfp-lfp/data/cohLFP/400ms_2Hz_Target_-450:1350ms/zen/data_1249.1_1_2" 
 [44] "/data/coord/grab/lfp-lfp/data/cohLFP/400ms_2Hz_Target_-450:1350ms/zen/data_1252.3_1_2" 
 [45] "/data/coord/grab/lfp-lfp/data/cohLFP/400ms_2Hz_Target_-450:1350ms/zen/data_1253.3_1_2" 
 [46] "/data/coord/grab/lfp-lfp/data/cohLFP/400ms_2Hz_Target_-450:1350ms/zen/data_1275.3_1_2" 
 [47] "/data/coord/grab/lfp-lfp/data/cohLFP/400ms_2Hz_Target_-450:1350ms/zen/data_1276.2_1_2" 
 [48] "/data/coord/grab/lfp-lfp/data/cohLFP/400ms_2Hz_Target_-450:1350ms/zen/data_1278.2_1_2" 
 [49] "/data/coord/grab/lfp-lfp/data/cohLFP/400ms_2Hz_Target_-450:1350ms/zen/data_1279.2_1_2" 
 [50] "/data/coord/grab/lfp-lfp/data/cohLFP/400ms_2Hz_Target_-450:1350ms/zen/data_1280.2_1_2" 
 [51] "/data/coord/grab/lfp-lfp/data/cohLFP/400ms_2Hz_Target_-450:1350ms/zen/data_1281.2_1_2" 
 [52] "/data/coord/grab/lfp-lfp/data/cohLFP/400ms_2Hz_Target_-450:1350ms/zen/data_1284.2_1_2" 
 [53] "/data/coord/grab/lfp-lfp/data/cohLFP/400ms_2Hz_Target_-450:1350ms/zen/data_1285.4_1_2" 
 [54] "/data/coord/grab/lfp-lfp/data/cohLFP/400ms_2Hz_Target_-450:1350ms/zen/data_1289.2_1_2" 
 [55] "/data/coord/grab/lfp-lfp/data/cohLFP/400ms_2Hz_Target_-450:1350ms/zen/data_1299.4_1_2" 
 [56] "/data/coord/grab/lfp-lfp/data/cohLFP/400ms_2Hz_Target_-450:1350ms/zen/data_1301.2_1_2" 
 [57] "/data/coord/grab/lfp-lfp/data/cohLFP/400ms_2Hz_Target_-450:1350ms/zen/data_1302.3_1_2" 
 [58] "/data/coord/grab/lfp-lfp/data/cohLFP/400ms_2Hz_Target_-450:1350ms/zen/data_1305.2_1_2" 
 [59] "/data/coord/grab/lfp-lfp/data/cohLFP/400ms_2Hz_Target_-450:1350ms/tyr/data_908.2_1_2"  
 [60] "/data/coord/grab/lfp-lfp/data/cohLFP/400ms_2Hz_Target_-450:1350ms/tyr/data_909.2_1_2"  
 [61] "/data/coord/grab/lfp-lfp/data/cohLFP/400ms_2Hz_Target_-450:1350ms/tyr/data_918.2_1_2"  
 [62] "/data/coord/grab/lfp-lfp/data/cohLFP/400ms_2Hz_Target_-450:1350ms/tyr/data_919.3_1_2"  
 [63] "/data/coord/grab/lfp-lfp/data/cohLFP/400ms_2Hz_Target_-450:1350ms/tyr/data_920.2_1_2"  
 [64] "/data/coord/grab/lfp-lfp/data/cohLFP/400ms_2Hz_Target_-450:1350ms/tyr/data_10929.2_1_2"
 [65] "/data/coord/grab/lfp-lfp/data/cohLFP/400ms_2Hz_Target_-450:1350ms/tyr/data_10930.2_1_2"
 [66] "/data/coord/grab/lfp-lfp/data/cohLFP/400ms_2Hz_Target_-450:1350ms/tyr/data_963.3_1_2"  
 [67] "/data/coord/grab/lfp-lfp/data/cohLFP/400ms_2Hz_Target_-450:1350ms/tyr/data_964.2_1_2"  
 [68] "/data/coord/grab/lfp-lfp/data/cohLFP/400ms_2Hz_Target_-450:1350ms/tyr/data_974.2_1_2"  
 [69] "/data/coord/grab/lfp-lfp/data/cohLFP/400ms_2Hz_Target_-450:1350ms/tyr/data_975.2_1_2"  
 [70] "/data/coord/grab/lfp-lfp/data/cohLFP/400ms_2Hz_Target_-450:1350ms/tyr/data_976.2_1_2"  
 [71] "/data/coord/grab/lfp-lfp/data/cohLFP/400ms_2Hz_Target_-450:1350ms/tyr/data_981.2_1_2"  
 [72] "/data/coord/grab/lfp-lfp/data/cohLFP/400ms_2Hz_Target_-450:1350ms/tyr/data_982.2_1_2"  
 [73] "/data/coord/grab/lfp-lfp/data/cohLFP/400ms_2Hz_Target_-450:1350ms/tyr/data_983.2_1_2"  
 [74] "/data/coord/grab/lfp-lfp/data/cohLFP/400ms_2Hz_Target_-450:1350ms/tyr/data_985.2_1_2"  
 [75] "/data/coord/grab/lfp-lfp/data/cohLFP/400ms_2Hz_Target_-450:1350ms/tyr/data_986.2_1_2"  
 [76] "/data/coord/grab/lfp-lfp/data/cohLFP/400ms_2Hz_Target_-450:1350ms/tyr/data_987.2_1_2"  
 [77] "/data/coord/grab/lfp-lfp/data/cohLFP/400ms_2Hz_Target_-450:1350ms/tyr/data_988.2_1_2"  
 [78] "/data/coord/grab/lfp-lfp/data/cohLFP/400ms_2Hz_Target_-450:1350ms/tyr/data_989.3_1_2"  
 [79] "/data/coord/grab/lfp-lfp/data/cohLFP/400ms_2Hz_Target_-450:1350ms/tyr/data_992.2_1_2"  
 [80] "/data/coord/grab/lfp-lfp/data/cohLFP/400ms_2Hz_Target_-450:1350ms/tyr/data_997.2_1_2"  
 [81] "/data/coord/grab/lfp-lfp/data/cohLFP/400ms_2Hz_Target_-450:1350ms/tyr/data_1001.3_1_2" 
 [82] "/data/coord/grab/lfp-lfp/data/cohLFP/400ms_2Hz_Target_-450:1350ms/tyr/data_1002.2_1_2" 
 [83] "/data/coord/grab/lfp-lfp/data/cohLFP/400ms_2Hz_Target_-450:1350ms/tyr/data_1005.2_1_2" 
 [84] "/data/coord/grab/lfp-lfp/data/cohLFP/400ms_2Hz_Target_-450:1350ms/tyr/data_1006.2_1_2" 
 [85] "/data/coord/grab/lfp-lfp/data/cohLFP/400ms_2Hz_Target_-450:1350ms/tyr/data_1011.2_1_2" 
 [86] "/data/coord/grab/lfp-lfp/data/cohLFP/400ms_2Hz_Target_-450:1350ms/tyr/data_1012.3_1_2" 
 [87] "/data/coord/grab/lfp-lfp/data/cohLFP/400ms_2Hz_Target_-450:1350ms/tyr/data_11023.4_1_2"
 [88] "/data/coord/grab/lfp-lfp/data/cohLFP/400ms_2Hz_Target_-450:1350ms/tyr/data_1028.4_1_2" 
 [89] "/data/coord/grab/lfp-lfp/data/cohLFP/400ms_2Hz_Target_-450:1350ms/tyr/data_1029.2_1_2" 
 [90] "/data/coord/grab/lfp-lfp/data/cohLFP/400ms_2Hz_Target_-450:1350ms/tyr/data_1033.2_1_2" 
 [91] "/data/coord/grab/lfp-lfp/data/cohLFP/400ms_2Hz_Target_-450:1350ms/tyr/data_1034.2_1_2" 
 [92] "/data/coord/grab/lfp-lfp/data/cohLFP/400ms_2Hz_Target_-450:1350ms/tyr/data_1035.2_1_2" 
 [93] "/data/coord/grab/lfp-lfp/data/cohLFP/400ms_2Hz_Target_-450:1350ms/tyr/data_1036.2_1_2" 
 [94] "/data/coord/grab/lfp-lfp/data/cohLFP/400ms_2Hz_Target_-450:1350ms/tyr/data_1038.3_1_2" 
 [95] "/data/coord/grab/lfp-lfp/data/cohLFP/400ms_2Hz_Target_-450:1350ms/tyr/data_1039.2_1_2" 
 [96] "/data/coord/grab/lfp-lfp/data/cohLFP/400ms_2Hz_Target_-450:1350ms/tyr/data_11040.2_1_2"
 [97] "/data/coord/grab/lfp-lfp/data/cohLFP/400ms_2Hz_Target_-450:1350ms/tyr/data_1041.1_1_2" 
 [98] "/data/coord/grab/lfp-lfp/data/cohLFP/400ms_2Hz_Target_-450:1350ms/tyr/data_1042.4_1_2" 
 [99] "/data/coord/grab/lfp-lfp/data/cohLFP/400ms_2Hz_Target_-450:1350ms/tyr/data_1043.4_1_2" 
[100] "/data/coord/grab/lfp-lfp/data/cohLFP/400ms_2Hz_Target_-450:1350ms/tyr/data_1102.1_1_2" 
[101] "/data/coord/grab/lfp-lfp/data/cohLFP/400ms_2Hz_Target_-450:1350ms/tyr/data_1104.1_1_2" 
[102] "/data/coord/grab/lfp-lfp/data/cohLFP/400ms_2Hz_Target_-450:1350ms/tyr/data_1105.2_1_2" 
[103] "/data/coord/grab/lfp-lfp/data/cohLFP/400ms_2Hz_Target_-450:1350ms/tyr/data_1107.2_1_2" 
[104] "/data/coord/grab/lfp-lfp/data/cohLFP/400ms_2Hz_Target_-450:1350ms/tyr/data_1108.1_1_2" 
[105] "/data/coord/grab/lfp-lfp/data/cohLFP/400ms_2Hz_Target_-450:1350ms/tyr/data_1803.1_1_2" 
[106] "/data/coord/grab/lfp-lfp/data/cohLFP/400ms_2Hz_Target_-450:1350ms/tyr/data_1804.1_1_2" 
[107] "/data/coord/grab/lfp-lfp/data/cohLFP/400ms_2Hz_Target_-450:1350ms/tyr/data_1957.1_1_3" 
[108] "/data/coord/grab/lfp-lfp/data/cohLFP/400ms_2Hz_Target_-450:1350ms/tyr/data_1957.1_1_4" 
[109] "/data/coord/grab/lfp-lfp/data/cohLFP/400ms_2Hz_Target_-450:1350ms/tyr/data_1957.1_2_3" 
[110] "/data/coord/grab/lfp-lfp/data/cohLFP/400ms_2Hz_Target_-450:1350ms/tyr/data_1957.1_2_4" 

[1] "Times (values not part of the data structure so added here):"
 [1] "-250" "-150" "-50"  "50"   "150"  "250"  "350"  "450"  "550"  "650" 
[11] "750"  "850"  "950"  "1050" "1150"
[1] "Data:"
, , tasks = 62

       Frequencies
times         6       8      10      12      14      16      18      20      22
   [1,] 0.53916 0.42806 0.34756 0.30164 0.27352 0.25136 0.24573 0.23875 0.21285
   [2,] 0.54194 0.41580 0.36974 0.30309 0.26907 0.24718 0.24548 0.23216 0.20976
   [3,] 0.55245 0.41142 0.34958 0.29925 0.26959 0.25567 0.25412 0.24033 0.21426
   [4,] 0.57190 0.44105 0.39751 0.30477 0.28581 0.27658 0.26717 0.24667 0.20871
   [5,] 0.60061 0.45439 0.36234 0.31660 0.28726 0.27340 0.25825 0.24317 0.19598
   [6,] 0.60786 0.41227 0.38933 0.30681 0.28070 0.27602 0.26945 0.24057 0.20714
   [7,] 0.60336 0.46948 0.37642 0.29892 0.26586 0.25944 0.26464 0.24695 0.21645
   [8,] 0.58109 0.46773 0.37957 0.29238 0.25631 0.24851 0.25206 0.23784 0.21721
   [9,] 0.56150 0.41631 0.36176 0.28430 0.24859 0.24094 0.23264 0.23096 0.21834
  [10,] 0.55582 0.40966 0.33856 0.26895 0.24294 0.23832 0.23806 0.22658 0.21855
  [11,] 0.54193 0.40346 0.32955 0.26611 0.24220 0.23147 0.23436 0.22845 0.21539
  [12,] 0.52519 0.39793 0.32052 0.25960 0.23844 0.23629 0.23472 0.23211 0.21874
  [13,] 0.51851 0.39622 0.31813 0.25199 0.23380 0.23017 0.23011 0.23083 0.22272
  [14,] 0.52185 0.38550 0.31238 0.24670 0.23389 0.22942 0.22812 0.22283 0.21248
  [15,] 0.52760 0.38988 0.31810 0.24971 0.23024 0.22494 0.22473 0.22847 0.21107
       Frequencies
times        24      26      28      30      32      34      36      38      40
   [1,] 0.20678 0.20419 0.21004 0.21117 0.20011 0.18978 0.18718 0.18859 0.19019
   [2,] 0.20369 0.20521 0.20927 0.20991 0.20266 0.19435 0.18670 0.19142 0.19010
   [3,] 0.19390 0.19735 0.19895 0.20501 0.20203 0.20353 0.20137 0.20607 0.20527
   [4,] 0.18184 0.19033 0.20070 0.20618 0.20749 0.20337 0.20583 0.21154 0.21403
   [5,] 0.18055 0.18181 0.20490 0.21566 0.21575 0.21528 0.21916 0.22328 0.22154
   [6,] 0.19377 0.19595 0.21911 0.22814 0.22886 0.22651 0.22265 0.21785 0.21477
   [7,] 0.20706 0.21250 0.22659 0.22968 0.22523 0.21820 0.21426 0.21811 0.21594
   [8,] 0.21007 0.21891 0.22678 0.23071 0.22495 0.21775 0.21269 0.21308 0.20837
   [9,] 0.21481 0.21820 0.22734 0.21920 0.21593 0.20449 0.20022 0.20004 0.19775
  [10,] 0.21564 0.21225 0.22069 0.20956 0.20628 0.19258 0.18848 0.18784 0.18428
  [11,] 0.22143 0.21398 0.21752 0.21100 0.19668 0.19107 0.18535 0.18134 0.17566
  [12,] 0.21108 0.21092 0.20702 0.20421 0.19361 0.17969 0.16958 0.16802 0.16891
  [13,] 0.21667 0.21340 0.20801 0.20522 0.19084 0.18329 0.17078 0.16570 0.16577
  [14,] 0.20921 0.21011 0.20001 0.20979 0.20196 0.18729 0.17053 0.16558 0.16982
  [15,] 0.20482 0.20726 0.20726 0.20904 0.20021 0.19673 0.17889 0.16805 0.16439
       Frequencies
times        42      44      46      48      50      52      54      56      58
   [1,] 0.17173 0.15764 0.15586 0.15343 0.14787 0.14396 0.18150 0.29310 0.31864
   [2,] 0.18112 0.16729 0.16250 0.15776 0.15735 0.15402 0.18840 0.28860 0.30787
   [3,] 0.19113 0.16702 0.15813 0.15595 0.15766 0.15939 0.18911 0.28278 0.29951
   [4,] 0.19289 0.17111 0.15592 0.15800 0.15760 0.15341 0.17905 0.27649 0.28871
   [5,] 0.20259 0.17711 0.16462 0.16167 0.15264 0.15045 0.17466 0.27522 0.29042
   [6,] 0.19871 0.17540 0.16309 0.15847 0.15153 0.14551 0.16861 0.27661 0.28909
   [7,] 0.19853 0.17451 0.16241 0.16145 0.15484 0.15401 0.17633 0.28335 0.29566
   [8,] 0.18926 0.16262 0.15061 0.15675 0.15499 0.14940 0.17472 0.28208 0.30188
   [9,] 0.17725 0.15739 0.14773 0.15185 0.15298 0.14791 0.17855 0.28624 0.30833
  [10,] 0.16817 0.14906 0.14144 0.14421 0.14593 0.13486 0.17073 0.28399 0.30517
  [11,] 0.16201 0.14327 0.13686 0.14269 0.14193 0.12652 0.16428 0.27626 0.30068
  [12,] 0.15766 0.13924 0.13292 0.13283 0.13145 0.12500 0.15738 0.27475 0.29832
  [13,] 0.15079 0.12994 0.12360 0.12265 0.12688 0.12615 0.15510 0.28050 0.30344
  [14,] 0.15477 0.13622 0.12968 0.12961 0.13319 0.13043 0.15670 0.27957 0.30050
  [15,] 0.15072 0.13291 0.12506 0.13208 0.13323 0.12850 0.15588 0.27589 0.29583
       Frequencies
times        60      62      64      66      68      70      72      74      76
   [1,] 0.32365 0.33435 0.32632 0.19188 0.14227 0.13529 0.13372 0.12388 0.12241
   [2,] 0.31763 0.32221 0.31161 0.18930 0.14101 0.13939 0.13315 0.12403 0.12469
   [3,] 0.30389 0.30975 0.30359 0.18638 0.13852 0.13595 0.13444 0.12459 0.12042
   [4,] 0.29829 0.30649 0.30003 0.18085 0.13924 0.13950 0.13470 0.12366 0.12258
   [5,] 0.30118 0.30865 0.30194 0.18101 0.13619 0.13418 0.13015 0.12414 0.12309
   [6,] 0.29985 0.30457 0.29844 0.17463 0.12878 0.13189 0.12867 0.12804 0.12101
   [7,] 0.30230 0.30573 0.29538 0.16848 0.13110 0.13130 0.12723 0.12652 0.12352
   [8,] 0.30833 0.31811 0.31307 0.18095 0.13201 0.13886 0.13522 0.13298 0.13082
   [9,] 0.31346 0.31792 0.31574 0.18418 0.12913 0.12635 0.13040 0.12608 0.12609
  [10,] 0.31750 0.32526 0.31838 0.18272 0.12748 0.12682 0.12619 0.13004 0.12576
  [11,] 0.31031 0.32270 0.31530 0.18307 0.12491 0.12614 0.12459 0.12663 0.12514
  [12,] 0.30729 0.31673 0.30839 0.18337 0.13306 0.13822 0.13146 0.12322 0.11758
  [13,] 0.31315 0.31713 0.30968 0.17238 0.12042 0.12291 0.12858 0.12290 0.11775
  [14,] 0.31313 0.31756 0.31491 0.17931 0.12933 0.12765 0.12752 0.11973 0.11472
  [15,] 0.31162 0.32153 0.31641 0.18074 0.12826 0.12764 0.12480 0.12144 0.11886
       Frequencies
times        78      80      82      84      86      88      90      92      94
   [1,] 0.12047 0.12105 0.11827 0.11264 0.11269 0.10614 0.10569 0.11316 0.11919
   [2,] 0.12095 0.12044 0.11656 0.11460 0.11563 0.11573 0.11319 0.11930 0.12828
   [3,] 0.11719 0.11416 0.11864 0.11408 0.12310 0.11512 0.11445 0.11638 0.12653
   [4,] 0.12026 0.11830 0.12078 0.12127 0.11745 0.11435 0.11598 0.11710 0.11866
   [5,] 0.12179 0.12023 0.11771 0.11957 0.11440 0.10691 0.10440 0.10569 0.11193
   [6,] 0.11790 0.11608 0.11893 0.11586 0.10752 0.10894 0.10828 0.10831 0.11391
   [7,] 0.12095 0.11879 0.11743 0.11706 0.11540 0.11696 0.11820 0.11763 0.12172
   [8,] 0.12755 0.11659 0.11412 0.11387 0.11926 0.11919 0.12220 0.11813 0.11902
   [9,] 0.12536 0.12433 0.11532 0.11428 0.11537 0.11456 0.10835 0.10997 0.11899
  [10,] 0.12360 0.12192 0.11257 0.11162 0.11094 0.10592 0.10803 0.11780 0.13122
  [11,] 0.12026 0.11286 0.11158 0.11425 0.11479 0.11208 0.10933 0.11911 0.12476
  [12,] 0.10999 0.11230 0.11668 0.11594 0.11543 0.11600 0.11816 0.12011 0.12617
  [13,] 0.11905 0.11490 0.11739 0.11445 0.12139 0.11856 0.11320 0.11461 0.12230
  [14,] 0.11871 0.11783 0.11875 0.11804 0.11929 0.11881 0.10759 0.11268 0.12606
  [15,] 0.11882 0.11890 0.11813 0.11823 0.11282 0.11539 0.10958 0.10770 0.12327
       Frequencies
times        96      98     100     102     104     106     108     110     112
   [1,] 0.12733 0.13375 0.13952 0.13058 0.11865 0.11507 0.10718 0.10524 0.10250
   [2,] 0.13766 0.14530 0.14977 0.14552 0.13540 0.12089 0.11191 0.10164 0.10289
   [3,] 0.13750 0.13707 0.14023 0.13353 0.12703 0.11658 0.10847 0.10600 0.10578
   [4,] 0.12755 0.12919 0.13140 0.12727 0.11872 0.11368 0.10371 0.10814 0.10583
   [5,] 0.12725 0.12879 0.13045 0.12190 0.10628 0.10989 0.10967 0.10710 0.10283
   [6,] 0.12677 0.12600 0.12959 0.12292 0.11488 0.10555 0.10418 0.10894 0.10694
   [7,] 0.12977 0.12904 0.13072 0.12311 0.12164 0.11449 0.11388 0.10951 0.10905
   [8,] 0.12790 0.12619 0.12381 0.12445 0.11622 0.11239 0.10937 0.11342 0.11166
   [9,] 0.12988 0.12893 0.12520 0.12164 0.11064 0.10575 0.10573 0.11067 0.11342
  [10,] 0.13648 0.13381 0.13403 0.12166 0.10594 0.11097 0.10663 0.11824 0.11545
  [11,] 0.14061 0.14180 0.13835 0.12605 0.10950 0.10649 0.10442 0.10650 0.10928
  [12,] 0.14043 0.14349 0.13897 0.12724 0.11644 0.11526 0.10730 0.10477 0.11506
  [13,] 0.13355 0.13426 0.14262 0.13629 0.11748 0.11052 0.10691 0.10592 0.10969
  [14,] 0.13762 0.14260 0.14203 0.13641 0.11412 0.11046 0.10744 0.10212 0.10272
  [15,] 0.13540 0.14183 0.14463 0.12496 0.10924 0.10838 0.10782 0.10387 0.10691
       Frequencies
times       114     116     118     120
   [1,] 0.10255 0.10777 0.11006 0.11624
   [2,] 0.10717 0.11287 0.12239 0.12713
   [3,] 0.10927 0.11737 0.12734 0.12939
   [4,] 0.10902 0.11785 0.12488 0.12629
   [5,] 0.10360 0.11741 0.11995 0.11658
   [6,] 0.10682 0.11321 0.11680 0.11630
   [7,] 0.10767 0.11264 0.12182 0.12777
   [8,] 0.11306 0.12003 0.12397 0.12654
   [9,] 0.11704 0.12566 0.12894 0.12747
  [10,] 0.11607 0.11350 0.12150 0.12896
  [11,] 0.11221 0.11885 0.12362 0.12894
  [12,] 0.11581 0.11550 0.12029 0.12609
  [13,] 0.11759 0.11620 0.12450 0.12672
  [14,] 0.11121 0.11791 0.12254 0.12135
  [15,] 0.10900 0.11850 0.13039 0.12243

, , tasks = 63

       Frequencies
times         6       8      10      12      14      16      18      20      22
   [1,] 0.55371 0.42935 0.35092 0.29268 0.26095 0.24037 0.23819 0.24084 0.22360
   [2,] 0.55855 0.41936 0.35914 0.29576 0.25956 0.24151 0.24209 0.23013 0.20600
   [3,] 0.57025 0.42141 0.34812 0.28829 0.26154 0.25018 0.24669 0.23035 0.19709
   [4,] 0.58363 0.43271 0.38162 0.30210 0.28939 0.27167 0.25276 0.23160 0.19726
   [5,] 0.59957 0.43427 0.36032 0.31521 0.28591 0.27105 0.25625 0.24327 0.20046
   [6,] 0.60190 0.41209 0.38134 0.31200 0.28505 0.27605 0.27274 0.23644 0.19705
   [7,] 0.60065 0.45041 0.37506 0.30273 0.26992 0.25942 0.26117 0.24039 0.20512
   [8,] 0.58416 0.45057 0.38073 0.30041 0.25721 0.24484 0.25359 0.23665 0.20317
   [9,] 0.57218 0.43201 0.37226 0.28935 0.25166 0.23837 0.23930 0.22404 0.20738
  [10,] 0.55595 0.42901 0.35280 0.27630 0.23821 0.23428 0.24221 0.23025 0.19763
  [11,] 0.54801 0.42764 0.34859 0.27148 0.24012 0.23325 0.24057 0.22798 0.20781
  [12,] 0.54607 0.41047 0.33799 0.26359 0.23139 0.22534 0.23086 0.22742 0.20771
  [13,] 0.54942 0.39794 0.32844 0.26351 0.23471 0.22289 0.22417 0.22859 0.21347
  [14,] 0.54525 0.40274 0.33372 0.26335 0.23679 0.21635 0.22594 0.22871 0.21268
  [15,] 0.54707 0.40883 0.33575 0.26862 0.24160 0.21444 0.22668 0.22573 0.21332
       Frequencies
times        24      26      28      30      32      34      36      38      40
   [1,] 0.21525 0.21518 0.22300 0.21332 0.19344 0.18610 0.18397 0.19023 0.19064
   [2,] 0.20329 0.19951 0.21224 0.21097 0.20092 0.19734 0.19969 0.19616 0.19268
   [3,] 0.18602 0.18944 0.19825 0.20732 0.20105 0.19852 0.20265 0.20847 0.20682
   [4,] 0.17564 0.17520 0.19093 0.19714 0.19949 0.19805 0.19725 0.20883 0.20582
   [5,] 0.17418 0.17055 0.19045 0.19856 0.19627 0.19759 0.20899 0.21890 0.21556
   [6,] 0.17739 0.18518 0.19677 0.20308 0.20999 0.21370 0.21795 0.22141 0.21994
   [7,] 0.18662 0.19548 0.20724 0.21518 0.22439 0.22106 0.22365 0.22279 0.22029
   [8,] 0.18828 0.20169 0.22474 0.23292 0.23064 0.22915 0.22279 0.21600 0.20892
   [9,] 0.19164 0.19834 0.21639 0.22635 0.22509 0.21906 0.20646 0.20046 0.19164
  [10,] 0.19052 0.19646 0.21182 0.22692 0.22109 0.21432 0.20812 0.19684 0.18113
  [11,] 0.19948 0.20364 0.21350 0.21855 0.21249 0.20453 0.19562 0.18915 0.18133
  [12,] 0.20203 0.20163 0.21189 0.21242 0.21097 0.20638 0.19689 0.18051 0.17450
  [13,] 0.20722 0.20908 0.21789 0.22202 0.21537 0.21057 0.20109 0.19018 0.18237
  [14,] 0.21016 0.21516 0.21789 0.21306 0.20968 0.20107 0.19616 0.18372 0.17449
  [15,] 0.20767 0.21063 0.21495 0.21254 0.20739 0.19967 0.18852 0.18330 0.17208
       Frequencies
times        42      44      46      48      50      52      54      56      58
   [1,] 0.17590 0.16123 0.15198 0.14320 0.14057 0.13628 0.17665 0.29211 0.31249
   [2,] 0.17506 0.15318 0.14538 0.14274 0.14154 0.13988 0.17645 0.28836 0.30333
   [3,] 0.18200 0.16242 0.15145 0.15192 0.14715 0.14852 0.17508 0.28594 0.30144
   [4,] 0.18684 0.16417 0.16198 0.16024 0.15639 0.15142 0.17476 0.28145 0.29604
   [5,] 0.19710 0.17310 0.16625 0.16292 0.15557 0.14907 0.17133 0.27443 0.28609
   [6,] 0.20278 0.18141 0.16431 0.15990 0.15779 0.15166 0.16945 0.26976 0.28180
   [7,] 0.19934 0.17919 0.16070 0.15776 0.16092 0.15175 0.17248 0.26972 0.28214
   [8,] 0.18860 0.16540 0.16000 0.16209 0.15643 0.14441 0.16081 0.26280 0.28599
   [9,] 0.16814 0.15867 0.15243 0.15416 0.14940 0.14037 0.16427 0.26341 0.28331
  [10,] 0.16212 0.14550 0.13776 0.14356 0.14330 0.13400 0.15954 0.26356 0.28060
  [11,] 0.15987 0.14225 0.13634 0.14158 0.13442 0.12970 0.15893 0.25991 0.28073
  [12,] 0.15368 0.13705 0.13271 0.13631 0.13674 0.12912 0.15762 0.26079 0.28474
  [13,] 0.16302 0.14362 0.13345 0.13055 0.13105 0.13467 0.16318 0.26481 0.28893
  [14,] 0.16141 0.13668 0.12851 0.12632 0.12897 0.12690 0.15546 0.26745 0.29394
  [15,] 0.15430 0.13671 0.13075 0.12955 0.13472 0.13271 0.15290 0.27094 0.29213
       Frequencies
times        60      62      64      66      68      70      72      74      76
   [1,] 0.32255 0.33358 0.32068 0.18370 0.13259 0.13760 0.13809 0.13234 0.12631
   [2,] 0.30881 0.31229 0.31022 0.18268 0.13631 0.13800 0.13597 0.13448 0.12713
   [3,] 0.30613 0.31341 0.30708 0.18716 0.13847 0.13843 0.13879 0.13408 0.12571
   [4,] 0.30102 0.30619 0.30173 0.18055 0.13513 0.13107 0.13146 0.12459 0.12463
   [5,] 0.29201 0.29715 0.29414 0.17895 0.12991 0.12968 0.12541 0.12540 0.11850
   [6,] 0.28248 0.29426 0.29181 0.17689 0.13177 0.13128 0.12952 0.12412 0.12422
   [7,] 0.29615 0.30091 0.29697 0.17366 0.13272 0.13197 0.12533 0.12341 0.12641
   [8,] 0.29738 0.30073 0.30352 0.18021 0.13852 0.13621 0.13080 0.12859 0.12457
   [9,] 0.29417 0.29852 0.29967 0.17523 0.13527 0.13090 0.12798 0.12873 0.12766
  [10,] 0.29303 0.30495 0.30248 0.16738 0.12278 0.12167 0.12029 0.12231 0.11903
  [11,] 0.29533 0.30844 0.30686 0.17516 0.12085 0.11762 0.11966 0.12018 0.11951
  [12,] 0.29939 0.31420 0.31184 0.17917 0.12899 0.12523 0.12622 0.12064 0.12189
  [13,] 0.30439 0.31366 0.31493 0.18454 0.12715 0.12099 0.12302 0.12578 0.12026
  [14,] 0.30717 0.31339 0.31188 0.18229 0.12239 0.12390 0.12449 0.12406 0.11836
  [15,] 0.30397 0.31091 0.30475 0.17166 0.12184 0.12367 0.12501 0.12070 0.11653
       Frequencies
times        78      80      82      84      86      88      90      92      94
   [1,] 0.12701 0.12190 0.11098 0.10782 0.10461 0.10697 0.11591 0.11736 0.12509
   [2,] 0.12408 0.11993 0.11463 0.11387 0.11470 0.11033 0.11576 0.11425 0.12383
   [3,] 0.12571 0.12104 0.11979 0.11793 0.11536 0.11448 0.11043 0.10997 0.11783
   [4,] 0.12812 0.12113 0.11648 0.11345 0.11313 0.11094 0.11671 0.11668 0.11824
   [5,] 0.11083 0.11115 0.10967 0.11110 0.11471 0.11302 0.11513 0.10774 0.11323
   [6,] 0.11158 0.10606 0.10352 0.10907 0.11688 0.11840 0.11655 0.10975 0.11630
   [7,] 0.12098 0.11507 0.11129 0.11210 0.11465 0.11524 0.11253 0.11164 0.12015
   [8,] 0.12464 0.11871 0.11682 0.11501 0.11500 0.11679 0.11690 0.11655 0.12833
   [9,] 0.12714 0.12549 0.11926 0.11769 0.11732 0.11411 0.11366 0.12069 0.12999
  [10,] 0.11790 0.11698 0.11856 0.11639 0.11574 0.11675 0.11659 0.11793 0.12403
  [11,] 0.11416 0.11508 0.11161 0.12080 0.11680 0.11827 0.11808 0.11948 0.12717
  [12,] 0.11843 0.11673 0.11497 0.11650 0.11974 0.12310 0.11151 0.10949 0.12104
  [13,] 0.12263 0.11771 0.11642 0.12116 0.12123 0.11589 0.10820 0.10667 0.11906
  [14,] 0.11585 0.11476 0.11426 0.11719 0.11484 0.11018 0.10828 0.10725 0.11890
  [15,] 0.11389 0.11512 0.11558 0.11474 0.11146 0.10809 0.10363 0.10226 0.11751
       Frequencies
times        96      98     100     102      104      106     108      110
   [1,] 0.13232 0.13410 0.13526 0.12927 0.118173 0.116946 0.10686 0.103575
   [2,] 0.13626 0.12995 0.13058 0.12698 0.120076 0.114025 0.11247 0.110708
   [3,] 0.12684 0.12399 0.12005 0.11365 0.105400 0.102532 0.11087 0.106915
   [4,] 0.12112 0.12711 0.12117 0.11526 0.099935 0.099742 0.10865 0.114704
   [5,] 0.11962 0.12093 0.11897 0.11703 0.107889 0.104212 0.10776 0.112188
   [6,] 0.12684 0.12346 0.12293 0.11746 0.107997 0.103388 0.10561 0.106206
   [7,] 0.12562 0.12502 0.12457 0.12290 0.116949 0.110621 0.11230 0.108610
   [8,] 0.13237 0.13555 0.12966 0.12768 0.116347 0.115222 0.11285 0.108797
   [9,] 0.13397 0.13774 0.12910 0.11882 0.112069 0.110651 0.10722 0.108491
  [10,] 0.12956 0.13054 0.12823 0.11808 0.111057 0.110016 0.11504 0.115254
  [11,] 0.13110 0.13273 0.13779 0.12117 0.107535 0.111289 0.11737 0.113356
  [12,] 0.13273 0.13486 0.13103 0.12499 0.110597 0.110872 0.11107 0.110664
  [13,] 0.13295 0.13363 0.13698 0.12807 0.117405 0.108488 0.10813 0.107720
  [14,] 0.12948 0.12720 0.13541 0.12418 0.113838 0.109596 0.10785 0.098583
  [15,] 0.12839 0.12653 0.13157 0.12135 0.108760 0.107273 0.10107 0.095764
       Frequencies
times       112     114     116     118     120
   [1,] 0.10753 0.11053 0.11266 0.11623 0.11634
   [2,] 0.11325 0.11248 0.11447 0.11401 0.10891
   [3,] 0.10778 0.11701 0.11945 0.11822 0.11598
   [4,] 0.11614 0.12126 0.12510 0.12190 0.11645
   [5,] 0.11534 0.12229 0.12238 0.12441 0.12481
   [6,] 0.11067 0.11307 0.11138 0.11778 0.12204
   [7,] 0.10645 0.10546 0.10860 0.12082 0.12117
   [8,] 0.11017 0.11530 0.12384 0.12705 0.12827
   [9,] 0.11247 0.12120 0.12305 0.12581 0.12967
  [10,] 0.11820 0.12043 0.12684 0.12887 0.12925
  [11,] 0.11235 0.11150 0.11488 0.11668 0.11915
  [12,] 0.10336 0.10775 0.11202 0.12026 0.12802
  [13,] 0.10654 0.11158 0.11824 0.12195 0.12657
  [14,] 0.10553 0.10970 0.12370 0.12233 0.12150
  [15,] 0.10094 0.10109 0.11555 0.11761 0.11945

, , tasks = 64

       Frequencies
times         6       8      10      12      14      16      18      20      22
   [1,] 0.53869 0.41885 0.34041 0.29485 0.26262 0.24144 0.23028 0.23024 0.21340
   [2,] 0.54080 0.41861 0.35684 0.29757 0.26951 0.24731 0.23736 0.22447 0.20650
   [3,] 0.55190 0.42307 0.34760 0.29976 0.27336 0.26022 0.25797 0.23497 0.20628
   [4,] 0.56566 0.42509 0.37679 0.30480 0.27849 0.27153 0.25949 0.24596 0.21161
   [5,] 0.58635 0.42251 0.36260 0.31517 0.28499 0.28190 0.27217 0.25285 0.20072
   [6,] 0.59088 0.41026 0.38590 0.31393 0.28546 0.28806 0.28107 0.23664 0.19269
   [7,] 0.59306 0.44478 0.37904 0.30207 0.26582 0.25692 0.25707 0.23712 0.19467
   [8,] 0.58261 0.45778 0.38172 0.30311 0.26440 0.25359 0.24902 0.23557 0.19598
   [9,] 0.56679 0.43398 0.36808 0.29447 0.25652 0.24456 0.23798 0.22752 0.19276
  [10,] 0.55357 0.42073 0.36600 0.29002 0.25122 0.23698 0.23690 0.22292 0.18911
  [11,] 0.54214 0.41680 0.34082 0.28169 0.24385 0.23222 0.23295 0.21965 0.19088
  [12,] 0.53421 0.40093 0.34333 0.27641 0.24057 0.22276 0.23001 0.22409 0.20405
  [13,] 0.53269 0.40207 0.33535 0.27538 0.24655 0.22831 0.22196 0.22326 0.21240
  [14,] 0.53132 0.40107 0.34220 0.27945 0.25353 0.23195 0.23654 0.22888 0.21378
  [15,] 0.53451 0.40426 0.34457 0.28997 0.26031 0.23814 0.22986 0.22018 0.21225
       Frequencies
times        24      26      28      30      32      34      36      38      40
   [1,] 0.20513 0.20966 0.21550 0.20362 0.20216 0.19340 0.18849 0.18599 0.17901
   [2,] 0.19786 0.19760 0.20674 0.21114 0.19890 0.19406 0.19097 0.19718 0.18851
   [3,] 0.19212 0.19018 0.19695 0.20397 0.20068 0.19617 0.19607 0.19640 0.19067
   [4,] 0.18028 0.17696 0.19076 0.19784 0.19138 0.18795 0.18677 0.19321 0.19338
   [5,] 0.17438 0.16116 0.17525 0.18523 0.19162 0.18593 0.19167 0.19536 0.19172
   [6,] 0.17675 0.17501 0.18658 0.19542 0.19428 0.19365 0.20149 0.20014 0.19667
   [7,] 0.18239 0.18622 0.20155 0.20695 0.20350 0.20093 0.19668 0.20076 0.19308
   [8,] 0.17900 0.18875 0.21009 0.21733 0.21278 0.20501 0.20093 0.20079 0.19723
   [9,] 0.17206 0.18198 0.20281 0.20989 0.20558 0.19892 0.19908 0.19936 0.18769
  [10,] 0.16911 0.17785 0.19144 0.19585 0.19770 0.19130 0.19093 0.18719 0.18625
  [11,] 0.17281 0.17289 0.17999 0.18871 0.19236 0.18603 0.19066 0.18696 0.18478
  [12,] 0.19269 0.18985 0.19523 0.20046 0.19438 0.19175 0.18677 0.18498 0.17536
  [13,] 0.20314 0.20172 0.20862 0.21132 0.20439 0.19764 0.18226 0.18227 0.17848
  [14,] 0.21151 0.21457 0.21489 0.21077 0.20637 0.19333 0.18347 0.18309 0.17529
  [15,] 0.21153 0.21048 0.21318 0.21303 0.20403 0.18479 0.18450 0.17941 0.17141
       Frequencies
times        42      44      46      48      50      52      54      56      58
   [1,] 0.16269 0.15176 0.15056 0.14938 0.14531 0.13881 0.17076 0.29178 0.31406
   [2,] 0.16712 0.15402 0.15359 0.16011 0.15113 0.14225 0.17582 0.28302 0.30136
   [3,] 0.17222 0.15435 0.15717 0.16656 0.15724 0.15006 0.17803 0.28422 0.30073
   [4,] 0.18078 0.16661 0.16856 0.17091 0.16366 0.15063 0.18055 0.28841 0.30235
   [5,] 0.17641 0.16304 0.16507 0.15990 0.15634 0.14716 0.16819 0.27718 0.29583
   [6,] 0.18324 0.16800 0.16506 0.15618 0.15141 0.14954 0.16567 0.27527 0.28953
   [7,] 0.17860 0.15370 0.15499 0.15271 0.15132 0.14580 0.17035 0.27764 0.29380
   [8,] 0.18342 0.16171 0.15737 0.14685 0.14477 0.14385 0.16782 0.27578 0.29644
   [9,] 0.17397 0.15604 0.14973 0.13866 0.14070 0.13622 0.16618 0.28039 0.29874
  [10,] 0.17493 0.15937 0.14558 0.14233 0.14456 0.13502 0.16507 0.27941 0.29534
  [11,] 0.16875 0.15861 0.14220 0.14386 0.14098 0.13007 0.15896 0.27429 0.28781
  [12,] 0.15854 0.14293 0.13813 0.14077 0.14285 0.13784 0.16161 0.27516 0.28667
  [13,] 0.15600 0.14545 0.13847 0.13338 0.13767 0.12844 0.15482 0.26854 0.28787
  [14,] 0.16046 0.14890 0.14209 0.13879 0.13564 0.13140 0.15924 0.26949 0.28671
  [15,] 0.15896 0.14998 0.14173 0.14136 0.14321 0.13496 0.16338 0.27564 0.29480
       Frequencies
times        60      62      64      66      68      70      72      74      76
   [1,] 0.32513 0.33468 0.31957 0.17970 0.12492 0.12976 0.13202 0.12923 0.12509
   [2,] 0.31192 0.32206 0.31815 0.18302 0.13446 0.13097 0.13277 0.13793 0.13027
   [3,] 0.31293 0.32151 0.31469 0.18090 0.13395 0.12967 0.13272 0.13200 0.12767
   [4,] 0.30922 0.31659 0.30715 0.18080 0.12950 0.13254 0.12827 0.12798 0.12211
   [5,] 0.30007 0.30874 0.30222 0.17714 0.13377 0.12889 0.12436 0.11816 0.11862
   [6,] 0.29783 0.30285 0.29962 0.17513 0.12774 0.13252 0.12626 0.11495 0.10970
   [7,] 0.29951 0.30423 0.30114 0.17861 0.12638 0.12874 0.12953 0.12884 0.11837
   [8,] 0.30536 0.31211 0.30634 0.18752 0.13541 0.13298 0.13380 0.12636 0.12271
   [9,] 0.30702 0.31403 0.31236 0.19105 0.14336 0.13520 0.12477 0.12341 0.12232
  [10,] 0.30860 0.31718 0.31165 0.18765 0.14237 0.13298 0.12113 0.11671 0.11903
  [11,] 0.29995 0.31196 0.30692 0.17993 0.12970 0.13157 0.13238 0.13102 0.12716
  [12,] 0.30031 0.31172 0.30928 0.17984 0.13212 0.13245 0.13128 0.12522 0.11975
  [13,] 0.30272 0.31338 0.30960 0.17643 0.12850 0.12540 0.12409 0.12060 0.11873
  [14,] 0.30074 0.31178 0.31137 0.18067 0.12773 0.12581 0.11881 0.11926 0.11443
  [15,] 0.30606 0.31339 0.31360 0.17219 0.12445 0.12127 0.11846 0.11784 0.11626
       Frequencies
times        78      80      82      84      86      88      90      92      94
   [1,] 0.11680 0.11453 0.11363 0.11529 0.11592 0.11620 0.10860 0.10961 0.11652
   [2,] 0.12373 0.11857 0.11831 0.12161 0.11613 0.11235 0.11690 0.11333 0.12237
   [3,] 0.12147 0.11794 0.11987 0.11547 0.12026 0.12045 0.11501 0.11674 0.12517
   [4,] 0.12126 0.11852 0.11190 0.11514 0.11223 0.11677 0.11543 0.12344 0.13035
   [5,] 0.11208 0.10726 0.11260 0.12083 0.12123 0.12070 0.11899 0.12667 0.13591
   [6,] 0.10926 0.10994 0.11596 0.11994 0.11449 0.11509 0.11703 0.11756 0.11899
   [7,] 0.11789 0.11295 0.12065 0.12178 0.12148 0.11589 0.11377 0.11028 0.11747
   [8,] 0.12047 0.12743 0.12083 0.11895 0.11871 0.11181 0.11093 0.10483 0.11198
   [9,] 0.11881 0.12079 0.11450 0.11116 0.11431 0.11563 0.11649 0.11675 0.11747
  [10,] 0.12270 0.11976 0.12118 0.11451 0.11187 0.11740 0.11624 0.11797 0.12474
  [11,] 0.12145 0.11673 0.12177 0.12131 0.11670 0.11933 0.12061 0.12015 0.13299
  [12,] 0.11804 0.11726 0.11649 0.11518 0.12140 0.11753 0.11751 0.12084 0.12935
  [13,] 0.11641 0.11697 0.11449 0.11863 0.11718 0.11563 0.11296 0.11672 0.12796
  [14,] 0.10943 0.10760 0.10776 0.10667 0.10710 0.10656 0.10695 0.11239 0.12724
  [15,] 0.11335 0.10829 0.10824 0.10654 0.10552 0.10492 0.10791 0.11234 0.12442
       Frequencies
times        96      98     100     102     104     106     108     110     112
   [1,] 0.12734 0.12945 0.12820 0.12372 0.10940 0.10923 0.10978 0.10493 0.10308
   [2,] 0.12873 0.12991 0.13576 0.12969 0.11828 0.11192 0.10970 0.11193 0.11469
   [3,] 0.13634 0.13327 0.13571 0.12853 0.12025 0.11498 0.11299 0.11292 0.11659
   [4,] 0.14111 0.14183 0.13507 0.12458 0.12062 0.12042 0.11368 0.11959 0.11552
   [5,] 0.14001 0.13481 0.13069 0.12263 0.11716 0.11777 0.11559 0.11344 0.11303
   [6,] 0.12994 0.12662 0.12545 0.12057 0.11254 0.11680 0.12254 0.11829 0.11204
   [7,] 0.12539 0.12724 0.13143 0.12290 0.11690 0.12350 0.12265 0.12298 0.11621
   [8,] 0.12627 0.12824 0.13442 0.13135 0.12234 0.12528 0.12587 0.13374 0.12738
   [9,] 0.13067 0.12688 0.13609 0.13361 0.11950 0.11696 0.12301 0.12583 0.12206
  [10,] 0.13067 0.13079 0.13259 0.12979 0.11653 0.11368 0.11469 0.11326 0.11457
  [11,] 0.13798 0.13508 0.13893 0.12924 0.11252 0.10341 0.10882 0.10462 0.10686
  [12,] 0.13492 0.13595 0.12954 0.12011 0.10987 0.10561 0.10602 0.10957 0.11601
  [13,] 0.13137 0.13454 0.13276 0.12448 0.11287 0.10763 0.10802 0.11070 0.11966
  [14,] 0.12912 0.13030 0.13260 0.11736 0.10710 0.10986 0.10814 0.10525 0.11155
  [15,] 0.12717 0.12449 0.12898 0.11419 0.10194 0.10490 0.10729 0.10907 0.10480
       Frequencies
times       114     116     118     120
   [1,] 0.10332 0.11588 0.12433 0.12557
   [2,] 0.11817 0.12657 0.12504 0.12829
   [3,] 0.11885 0.12098 0.12190 0.11866
   [4,] 0.11842 0.12122 0.12616 0.12569
   [5,] 0.10967 0.11673 0.12549 0.13136
   [6,] 0.10858 0.11499 0.12631 0.12453
   [7,] 0.11307 0.11587 0.11710 0.12271
   [8,] 0.12286 0.12173 0.11959 0.11882
   [9,] 0.12795 0.12393 0.11731 0.11783
  [10,] 0.12258 0.12711 0.12541 0.12813
  [11,] 0.10498 0.11347 0.11422 0.11924
  [12,] 0.11546 0.11454 0.11194 0.11761
  [13,] 0.11444 0.11480 0.11561 0.11736
  [14,] 0.11701 0.11879 0.12655 0.12032
  [15,] 0.11011 0.11488 0.11986 0.11877

, , tasks = 65

       Frequencies
times         6       8      10      12      14      16      18      20      22
   [1,] 0.54085 0.43257 0.34850 0.29132 0.25648 0.24914 0.24388 0.23922 0.21930
   [2,] 0.54248 0.41673 0.36432 0.29286 0.26327 0.25312 0.24185 0.22970 0.20653
   [3,] 0.55928 0.43390 0.35208 0.30834 0.27738 0.27098 0.25767 0.24318 0.20979
   [4,] 0.57799 0.43607 0.39601 0.31384 0.28759 0.27972 0.26392 0.23639 0.21002
   [5,] 0.59951 0.44684 0.37813 0.33664 0.30300 0.29216 0.28234 0.26654 0.20266
   [6,] 0.61050 0.42560 0.40552 0.33169 0.29760 0.29522 0.29057 0.25586 0.20615
   [7,] 0.61392 0.45617 0.39403 0.31088 0.27856 0.27008 0.27220 0.24918 0.20351
   [8,] 0.60932 0.46724 0.40098 0.32430 0.27590 0.26748 0.26230 0.24251 0.20106
   [9,] 0.59731 0.46482 0.40496 0.32232 0.27405 0.26394 0.26375 0.24320 0.20058
  [10,] 0.59013 0.46113 0.40043 0.31943 0.26788 0.26020 0.25730 0.24147 0.19839
  [11,] 0.58211 0.45163 0.39186 0.31487 0.26382 0.24740 0.25333 0.24155 0.20060
  [12,] 0.57444 0.43535 0.37630 0.30867 0.26246 0.25000 0.25530 0.23832 0.20201
  [13,] 0.57120 0.42969 0.37438 0.29817 0.26002 0.24426 0.23906 0.23621 0.21568
  [14,] 0.56792 0.43120 0.36634 0.30040 0.26422 0.24137 0.24157 0.23096 0.21096
  [15,] 0.56401 0.42155 0.36510 0.29525 0.25644 0.24076 0.24021 0.23240 0.21366
       Frequencies
times        24      26      28      30      32      34      36      38      40
   [1,] 0.20791 0.20865 0.21907 0.21576 0.19516 0.18390 0.18595 0.18591 0.18477
   [2,] 0.19504 0.19471 0.20544 0.20193 0.20206 0.19332 0.19106 0.19196 0.19665
   [3,] 0.18781 0.18583 0.20086 0.20969 0.19436 0.19465 0.19309 0.20109 0.20625
   [4,] 0.17437 0.18333 0.19303 0.19734 0.19025 0.19605 0.19196 0.20311 0.20722
   [5,] 0.16935 0.16994 0.18655 0.19512 0.19724 0.20191 0.20293 0.21084 0.21122
   [6,] 0.17358 0.18364 0.20366 0.21156 0.21318 0.21712 0.21963 0.22302 0.21586
   [7,] 0.17821 0.18882 0.20949 0.21546 0.22413 0.22369 0.22621 0.23005 0.22526
   [8,] 0.17622 0.18857 0.21440 0.22849 0.22955 0.22962 0.22810 0.23193 0.22010
   [9,] 0.18879 0.20447 0.22305 0.22515 0.22876 0.22376 0.21807 0.21999 0.20970
  [10,] 0.18999 0.20315 0.22321 0.23329 0.22725 0.22451 0.21567 0.20738 0.19321
  [11,] 0.19102 0.20299 0.21546 0.22300 0.22238 0.22299 0.21412 0.19749 0.19217
  [12,] 0.19327 0.20259 0.22009 0.22783 0.22250 0.21759 0.20721 0.20156 0.19324
  [13,] 0.20599 0.20848 0.22885 0.23005 0.22491 0.21180 0.20450 0.19885 0.19085
  [14,] 0.21361 0.21805 0.22854 0.23608 0.22675 0.21439 0.20810 0.20171 0.19109
  [15,] 0.21722 0.22559 0.23209 0.22899 0.22486 0.22077 0.20347 0.19465 0.18283
       Frequencies
times        42      44      46      48      50      52      54      56      58
   [1,] 0.17215 0.15710 0.15318 0.15585 0.15179 0.14657 0.18068 0.29861 0.32472
   [2,] 0.17368 0.15710 0.15707 0.15866 0.15069 0.14951 0.17966 0.29051 0.31081
   [3,] 0.18747 0.16583 0.16167 0.16229 0.15913 0.15039 0.18431 0.28999 0.30811
   [4,] 0.18783 0.16953 0.16181 0.15961 0.15569 0.15013 0.17858 0.28919 0.30424
   [5,] 0.19360 0.17637 0.17011 0.16327 0.15490 0.14807 0.17372 0.28678 0.29986
   [6,] 0.20045 0.17720 0.16481 0.15941 0.15452 0.15070 0.17341 0.28256 0.29448
   [7,] 0.20508 0.17788 0.16540 0.16379 0.15994 0.15431 0.18133 0.28180 0.29304
   [8,] 0.20720 0.17994 0.16170 0.15855 0.15808 0.15362 0.17943 0.28124 0.29709
   [9,] 0.19129 0.16611 0.14933 0.14879 0.14519 0.14028 0.16362 0.27955 0.29992
  [10,] 0.18051 0.15739 0.15210 0.14780 0.14538 0.13328 0.15980 0.27192 0.29569
  [11,] 0.17870 0.15712 0.14786 0.14631 0.14595 0.14168 0.16611 0.27498 0.29630
  [12,] 0.18042 0.16109 0.15516 0.15890 0.15781 0.14889 0.17772 0.28385 0.29910
  [13,] 0.17983 0.16882 0.15609 0.15658 0.15572 0.14302 0.17266 0.28555 0.30320
  [14,] 0.17514 0.15716 0.15163 0.14907 0.14491 0.13369 0.16029 0.27755 0.29595
  [15,] 0.17339 0.14994 0.14943 0.14330 0.13991 0.13072 0.15530 0.27485 0.29012
       Frequencies
times        60      62      64      66      68      70      72      74      76
   [1,] 0.33135 0.34103 0.33048 0.18728 0.13235 0.13421 0.12845 0.12811 0.12024
   [2,] 0.31898 0.32638 0.32537 0.19116 0.13678 0.13534 0.13198 0.13211 0.12260
   [3,] 0.31692 0.32648 0.32209 0.19256 0.14579 0.14213 0.13257 0.12707 0.12023
   [4,] 0.31814 0.32528 0.31826 0.19004 0.14411 0.14553 0.14041 0.13468 0.12389
   [5,] 0.30918 0.31400 0.31032 0.18190 0.13381 0.13123 0.13265 0.13175 0.12001
   [6,] 0.29956 0.30690 0.30470 0.18177 0.13198 0.12606 0.12302 0.11760 0.11014
   [7,] 0.29842 0.31081 0.30639 0.18452 0.13413 0.12586 0.12372 0.11864 0.11212
   [8,] 0.30463 0.31096 0.31025 0.18861 0.13860 0.13340 0.12612 0.11720 0.12017
   [9,] 0.30294 0.31444 0.31325 0.18903 0.13764 0.13580 0.12863 0.12365 0.12602
  [10,] 0.30703 0.31620 0.31788 0.19958 0.13944 0.13151 0.13465 0.13269 0.12501
  [11,] 0.30464 0.31881 0.31392 0.18963 0.13917 0.13709 0.13208 0.12812 0.12523
  [12,] 0.30910 0.31491 0.30825 0.17751 0.12970 0.12826 0.12757 0.12179 0.11629
  [13,] 0.30649 0.30929 0.30601 0.17240 0.12010 0.12571 0.12358 0.12124 0.11313
  [14,] 0.29922 0.30745 0.30507 0.17607 0.12459 0.11967 0.12313 0.11847 0.11625
  [15,] 0.30107 0.30724 0.30450 0.18315 0.12810 0.12542 0.12907 0.12140 0.11600
       Frequencies
times        78      80      82      84      86      88      90      92      94
   [1,] 0.12164 0.12510 0.12736 0.11935 0.11276 0.11001 0.11218 0.11130 0.12347
   [2,] 0.11996 0.11877 0.11576 0.11012 0.10345 0.10333 0.10576 0.11499 0.13040
   [3,] 0.12350 0.11641 0.11238 0.10346 0.10755 0.11241 0.11456 0.11677 0.12374
   [4,] 0.11942 0.11391 0.11320 0.11267 0.11243 0.11714 0.11348 0.11560 0.12304
   [5,] 0.11732 0.11621 0.11726 0.11664 0.11129 0.11203 0.10708 0.11198 0.11979
   [6,] 0.11285 0.11002 0.11115 0.10853 0.11094 0.10947 0.10217 0.10523 0.11869
   [7,] 0.11274 0.11079 0.10642 0.10706 0.10209 0.10446 0.10404 0.10766 0.11767
   [8,] 0.11639 0.11228 0.10770 0.10141 0.10082 0.10913 0.11454 0.10964 0.11830
   [9,] 0.11699 0.11530 0.11367 0.10932 0.10540 0.11080 0.11577 0.11440 0.11231
  [10,] 0.11882 0.11947 0.11564 0.10830 0.10521 0.10923 0.10979 0.10962 0.11098
  [11,] 0.11684 0.11452 0.11378 0.10836 0.11031 0.10489 0.10619 0.11098 0.11721
  [12,] 0.10868 0.11285 0.11192 0.10840 0.11095 0.11159 0.10898 0.10661 0.11656
  [13,] 0.11384 0.11303 0.11384 0.11227 0.11877 0.11718 0.11200 0.10741 0.11971
  [14,] 0.11439 0.11236 0.11452 0.11121 0.11554 0.11551 0.11267 0.10855 0.11926
  [15,] 0.11139 0.11027 0.10733 0.11283 0.10772 0.10800 0.10706 0.10175 0.10969
       Frequencies
times        96      98     100     102     104     106     108     110     112
   [1,] 0.12876 0.12859 0.12961 0.12744 0.11826 0.11701 0.11267 0.11439 0.11470
   [2,] 0.13035 0.12685 0.12643 0.11879 0.11552 0.11547 0.11403 0.10924 0.11147
   [3,] 0.12571 0.12543 0.12518 0.12457 0.11737 0.11743 0.10713 0.10505 0.11031
   [4,] 0.12879 0.12869 0.12916 0.12378 0.11323 0.11934 0.11497 0.11454 0.11137
   [5,] 0.12766 0.12352 0.12887 0.12498 0.11612 0.11905 0.12118 0.11762 0.11600
   [6,] 0.12619 0.12994 0.12767 0.12492 0.11721 0.12096 0.11124 0.10828 0.10947
   [7,] 0.12726 0.12810 0.12343 0.12337 0.12316 0.11845 0.11323 0.10889 0.10773
   [8,] 0.12985 0.12816 0.12898 0.12990 0.11710 0.11585 0.11268 0.10202 0.10106
   [9,] 0.12169 0.12590 0.13283 0.12426 0.12126 0.12194 0.12180 0.11957 0.11902
  [10,] 0.12352 0.12778 0.12990 0.12524 0.11842 0.11775 0.11939 0.11958 0.11465
  [11,] 0.13080 0.12890 0.13086 0.12404 0.12013 0.11199 0.11111 0.11279 0.11417
  [12,] 0.13273 0.13277 0.13102 0.11626 0.11212 0.11657 0.12138 0.12036 0.11479
  [13,] 0.13500 0.13396 0.12987 0.12262 0.11745 0.12171 0.11981 0.11157 0.10708
  [14,] 0.13141 0.12772 0.13047 0.12692 0.11399 0.11551 0.11454 0.11476 0.11071
  [15,] 0.12833 0.12578 0.12817 0.13006 0.12271 0.11258 0.11068 0.10598 0.10561
       Frequencies
times       114     116     118     120
   [1,] 0.11704 0.12250 0.12335 0.12618
   [2,] 0.11892 0.12277 0.12554 0.12518
   [3,] 0.11599 0.12028 0.12612 0.12594
   [4,] 0.11377 0.12130 0.12423 0.12408
   [5,] 0.11270 0.12165 0.12674 0.12662
   [6,] 0.10391 0.11243 0.11677 0.12717
   [7,] 0.10777 0.10846 0.11649 0.11384
   [8,] 0.11227 0.11208 0.11060 0.11787
   [9,] 0.11451 0.11870 0.11205 0.11746
  [10,] 0.10846 0.11171 0.11863 0.12293
  [11,] 0.11444 0.11508 0.11909 0.11380
  [12,] 0.11304 0.11209 0.11913 0.11552
  [13,] 0.11573 0.12299 0.11806 0.11688
  [14,] 0.11441 0.10542 0.11871 0.12042
  [15,] 0.10610 0.11323 0.11884 0.11729

, , tasks = 66

       Frequencies
times         6       8      10      12      14      16      18      20      22
   [1,] 0.54076 0.42218 0.35362 0.30138 0.27056 0.24479 0.24431 0.23930 0.21543
   [2,] 0.54456 0.41077 0.36402 0.29382 0.25746 0.24150 0.24322 0.23060 0.21602
   [3,] 0.56291 0.42192 0.34198 0.28907 0.26104 0.25330 0.25356 0.24814 0.20857
   [4,] 0.57192 0.43627 0.38966 0.30047 0.27024 0.26998 0.26080 0.22771 0.20675
   [5,] 0.58899 0.45613 0.36250 0.32145 0.28232 0.28219 0.25839 0.26307 0.20120
   [6,] 0.60768 0.42123 0.40618 0.32693 0.29488 0.30093 0.28662 0.24749 0.20058
   [7,] 0.61746 0.43689 0.39157 0.31498 0.27974 0.26892 0.26746 0.24295 0.19943
   [8,] 0.61211 0.47656 0.39482 0.31532 0.27776 0.26153 0.26938 0.24466 0.19359
   [9,] 0.58994 0.46211 0.40953 0.31676 0.26563 0.25655 0.25889 0.23689 0.18849
  [10,] 0.57157 0.45516 0.38912 0.31241 0.26362 0.25137 0.25517 0.24125 0.19293
  [11,] 0.56421 0.45329 0.39005 0.30821 0.26853 0.25203 0.25369 0.24006 0.19608
  [12,] 0.56211 0.43556 0.38597 0.31250 0.27046 0.24805 0.25050 0.23585 0.19237
  [13,] 0.56056 0.43337 0.37692 0.30994 0.26813 0.24706 0.24594 0.22288 0.17975
  [14,] 0.56342 0.43152 0.37433 0.29808 0.26111 0.24149 0.23260 0.21555 0.17413
  [15,] 0.56562 0.42476 0.37256 0.30257 0.26681 0.24325 0.23281 0.20411 0.17643
       Frequencies
times        24      26      28      30      32      34      36      38      40
   [1,] 0.20483 0.21253 0.21553 0.20785 0.19363 0.18002 0.18292 0.18620 0.18704
   [2,] 0.20262 0.19936 0.20416 0.20072 0.18609 0.17820 0.18128 0.18492 0.19071
   [3,] 0.18570 0.18390 0.19022 0.19118 0.18804 0.18306 0.18688 0.19376 0.19431
   [4,] 0.16973 0.17503 0.19025 0.19432 0.19307 0.18235 0.18454 0.18959 0.18822
   [5,] 0.17816 0.16881 0.18336 0.18912 0.18551 0.18164 0.18420 0.19114 0.19003
   [6,] 0.17969 0.17418 0.18972 0.19039 0.18972 0.18020 0.18102 0.19198 0.19424
   [7,] 0.17372 0.17184 0.18788 0.19399 0.19088 0.18266 0.18182 0.18477 0.18037
   [8,] 0.16503 0.17229 0.19130 0.19528 0.19089 0.18135 0.18245 0.18223 0.18364
   [9,] 0.16161 0.16173 0.18688 0.19668 0.19221 0.18676 0.18411 0.18152 0.17880
  [10,] 0.16229 0.16318 0.18479 0.18433 0.18323 0.18264 0.18045 0.18473 0.18228
  [11,] 0.16318 0.16579 0.18213 0.18744 0.18618 0.18359 0.18281 0.18810 0.18283
  [12,] 0.17010 0.17354 0.19008 0.19430 0.18649 0.18389 0.17952 0.18596 0.18096
  [13,] 0.16798 0.16995 0.18167 0.19224 0.19174 0.18125 0.17573 0.17957 0.17321
  [14,] 0.16135 0.15885 0.17559 0.18441 0.19098 0.18837 0.18357 0.18315 0.17917
  [15,] 0.15935 0.16473 0.17492 0.18347 0.18789 0.18469 0.17759 0.18656 0.17807
       Frequencies
times        42      44      46      48      50      52      54      56      58
   [1,] 0.17862 0.15908 0.15052 0.14546 0.14864 0.14083 0.16705 0.29078 0.30931
   [2,] 0.17969 0.15875 0.15146 0.14933 0.14904 0.13654 0.15968 0.28086 0.29863
   [3,] 0.18279 0.16228 0.15899 0.15848 0.15424 0.14520 0.16514 0.27421 0.29319
   [4,] 0.17716 0.16224 0.16178 0.15897 0.15333 0.14617 0.16416 0.27084 0.28849
   [5,] 0.17873 0.16939 0.16544 0.16425 0.16167 0.15028 0.16597 0.26591 0.28684
   [6,] 0.18322 0.16678 0.16372 0.15979 0.15356 0.14556 0.16931 0.26370 0.28355
   [7,] 0.17440 0.16088 0.16262 0.16587 0.16120 0.15587 0.17860 0.26511 0.28278
   [8,] 0.17138 0.15829 0.15658 0.15466 0.15478 0.14763 0.17690 0.27427 0.28467
   [9,] 0.16833 0.15908 0.16252 0.16342 0.15044 0.14690 0.17276 0.27671 0.29302
  [10,] 0.16902 0.15945 0.15606 0.15882 0.15678 0.14832 0.17178 0.27830 0.29533
  [11,] 0.16978 0.15447 0.15523 0.16038 0.15498 0.14382 0.16466 0.27590 0.30054
  [12,] 0.17113 0.15758 0.16141 0.15268 0.15455 0.14751 0.16744 0.27773 0.30120
  [13,] 0.16770 0.16279 0.15936 0.15415 0.14682 0.14026 0.16416 0.27752 0.29847
  [14,] 0.16826 0.16585 0.15333 0.15133 0.15101 0.14696 0.16532 0.27376 0.28993
  [15,] 0.15799 0.15226 0.14431 0.13938 0.14410 0.13367 0.15981 0.26548 0.28840
       Frequencies
times        60      62      64      66      68      70      72      74      76
   [1,] 0.32371 0.33060 0.32434 0.18494 0.13051 0.12685 0.12747 0.12001 0.11929
   [2,] 0.30704 0.32033 0.31702 0.18201 0.14119 0.13363 0.12307 0.12289 0.12152
   [3,] 0.30051 0.30754 0.31187 0.17824 0.13740 0.13244 0.12688 0.11967 0.11854
   [4,] 0.30259 0.30678 0.30638 0.17716 0.13097 0.13299 0.13280 0.12740 0.12630
   [5,] 0.29558 0.30289 0.30088 0.17521 0.13162 0.13425 0.13287 0.12690 0.12502
   [6,] 0.29793 0.30351 0.30001 0.17556 0.13098 0.13697 0.13502 0.12936 0.12721
   [7,] 0.29325 0.30375 0.30226 0.17513 0.13284 0.13303 0.13390 0.13092 0.12588
   [8,] 0.29689 0.30416 0.30071 0.17203 0.12824 0.13391 0.12757 0.12612 0.11876
   [9,] 0.30403 0.31082 0.30294 0.17551 0.13271 0.13171 0.12885 0.12926 0.11752
  [10,] 0.30666 0.31225 0.30584 0.17629 0.13541 0.13973 0.13525 0.13015 0.12364
  [11,] 0.31065 0.31204 0.30531 0.17688 0.13601 0.13356 0.13430 0.12829 0.11760
  [12,] 0.30695 0.31345 0.30647 0.17434 0.12761 0.12988 0.12748 0.13031 0.11729
  [13,] 0.31059 0.31509 0.31207 0.17581 0.12509 0.11953 0.12041 0.12105 0.11917
  [14,] 0.29535 0.30790 0.30714 0.17316 0.12824 0.12759 0.12312 0.12239 0.12058
  [15,] 0.29875 0.31012 0.30922 0.17335 0.12842 0.12682 0.12336 0.11941 0.11962
       Frequencies
times        78      80      82      84      86      88       90      92
   [1,] 0.11807 0.11602 0.11231 0.11226 0.10877 0.10982 0.106140 0.11154
   [2,] 0.11648 0.11419 0.11659 0.11661 0.11363 0.11073 0.109262 0.10829
   [3,] 0.12114 0.12531 0.12366 0.11786 0.10982 0.11054 0.112169 0.10649
   [4,] 0.12355 0.12251 0.11929 0.11227 0.11086 0.11075 0.110698 0.10824
   [5,] 0.11798 0.12067 0.11594 0.11459 0.11132 0.11093 0.110926 0.10761
   [6,] 0.12213 0.11662 0.11532 0.11577 0.11394 0.11394 0.111762 0.11224
   [7,] 0.12139 0.11878 0.11654 0.11655 0.11928 0.11996 0.114977 0.11350
   [8,] 0.11683 0.11418 0.11145 0.11967 0.11969 0.12009 0.118966 0.11775
   [9,] 0.11584 0.12010 0.12168 0.12018 0.12037 0.11971 0.116575 0.11598
  [10,] 0.12512 0.12508 0.12302 0.11783 0.12003 0.11922 0.115834 0.11155
  [11,] 0.11896 0.12435 0.11699 0.10994 0.11310 0.11213 0.108729 0.10739
  [12,] 0.11734 0.11337 0.11616 0.11919 0.11952 0.11234 0.102710 0.10428
  [13,] 0.11743 0.11660 0.11427 0.11205 0.10671 0.10558 0.099546 0.10448
  [14,] 0.12345 0.11930 0.11434 0.11179 0.10300 0.10088 0.106788 0.10934
  [15,] 0.11707 0.11553 0.11241 0.10555 0.10297 0.11058 0.112400 0.11201
       Frequencies
times        94      96      98     100     102     104      106      108
   [1,] 0.12351 0.12956 0.13644 0.12951 0.11651 0.10957 0.112276 0.116820
   [2,] 0.11575 0.12256 0.12385 0.12168 0.12441 0.11992 0.122326 0.108104
   [3,] 0.10901 0.11644 0.11855 0.12438 0.12784 0.11890 0.117509 0.112221
   [4,] 0.11499 0.11878 0.11197 0.11695 0.11316 0.10658 0.107047 0.106571
   [5,] 0.11298 0.11694 0.11753 0.11721 0.11203 0.10963 0.103622 0.103876
   [6,] 0.11033 0.11677 0.11998 0.11635 0.11093 0.10626 0.107244 0.106903
   [7,] 0.11909 0.12041 0.12197 0.12167 0.11461 0.10236 0.100255 0.107982
   [8,] 0.12543 0.12740 0.12506 0.12700 0.12225 0.11275 0.105251 0.108455
   [9,] 0.12814 0.13278 0.12781 0.12284 0.12202 0.11123 0.109717 0.110234
  [10,] 0.11992 0.12797 0.12802 0.12830 0.12089 0.11170 0.112943 0.112812
  [11,] 0.11537 0.12793 0.12706 0.12691 0.11944 0.11014 0.106461 0.111266
  [12,] 0.11395 0.12920 0.12784 0.12571 0.11481 0.10191 0.100905 0.104946
  [13,] 0.11964 0.12620 0.12298 0.12336 0.11676 0.10063 0.099337 0.095051
  [14,] 0.11796 0.12233 0.12337 0.12601 0.11839 0.10473 0.101503 0.101551
  [15,] 0.11918 0.12461 0.12457 0.12520 0.11826 0.10765 0.111500 0.107996
       Frequencies
times       110     112     114     116     118     120
   [1,] 0.11984 0.12157 0.12508 0.12393 0.13208 0.12727
   [2,] 0.10715 0.10722 0.11183 0.11447 0.12044 0.11708
   [3,] 0.10717 0.11244 0.11795 0.12133 0.11404 0.11637
   [4,] 0.11467 0.11513 0.11593 0.11867 0.12039 0.11027
   [5,] 0.11211 0.12495 0.12643 0.12827 0.12793 0.11781
   [6,] 0.11058 0.11910 0.12041 0.12225 0.12551 0.12218
   [7,] 0.11021 0.11046 0.11413 0.11476 0.11753 0.12131
   [8,] 0.11192 0.11377 0.12048 0.11928 0.12534 0.12419
   [9,] 0.11179 0.11685 0.12075 0.11827 0.11840 0.12369
  [10,] 0.11424 0.10999 0.11065 0.11480 0.11738 0.12487
  [11,] 0.11557 0.11316 0.11177 0.11669 0.11698 0.11703
  [12,] 0.10750 0.10538 0.10941 0.11259 0.11706 0.11437
  [13,] 0.10231 0.10781 0.11670 0.12109 0.12339 0.11996
  [14,] 0.10885 0.10696 0.11103 0.11747 0.12063 0.12710
  [15,] 0.11061 0.10837 0.11064 0.11125 0.11635 0.11663
