# Supplementary material for: Local field potentials in the parietal reach region reveal mechanisms of bimanual coordination
Source: Nat Commun. 2021 May 4;12:2514. doi: 10.1038/s41467-021-22701-3 (PMC8096826; doi:10.1038/s41467-021-22701-3)
Supplement: Supplementary file 4 — Source Data [file 41467_2021_22701_MOESM4_ESM.zip › AllFigureData/FigureS10_Data.txt]

Raw data dimensions:

$Times
 [1] "-1420" "-1380" "-1340" "-1300" "-1260" "-1220" "-1180" "-1140" "-1100"
[10] "-1060" "-1020" "-980"  "-940"  "-900"  "-860"  "-820"  "-780"  "-740" 
[19] "-700"  "-660"  "-620"  "-580"  "-540"  "-500"  "-460"  "-420"  "-380" 
[28] "-340"  "-300"  "-260"  "-220"  "-180"  "-140"  "-100"  "-60"   "-20"  
[37] "20"    "60"    "100"   "140"   "180"   "220"  

$Frequencies
  [1] "4"   "6"   "8"   "10"  "12"  "14"  "16"  "18"  "20"  "22"  "24"  "26" 
 [13] "28"  "30"  "32"  "34"  "36"  "38"  "40"  "42"  "44"  "46"  "48"  "50" 
 [25] "52"  "54"  "56"  "58"  "60"  "62"  "64"  "66"  "68"  "70"  "72"  "74" 
 [37] "76"  "78"  "80"  "82"  "84"  "86"  "88"  "90"  "92"  "94"  "96"  "98" 
 [49] "100" "102" "104" "106" "108" "110" "112" "114" "116" "118" "120" "122"
 [61] "124" "126" "128" "130" "132" "134" "136" "138" "140" "142" "144" "146"
 [73] "148" "150" "152" "154" "156" "158" "160" "162" "164" "166" "168" "170"
 [85] "172" "174" "176" "178" "180" "182" "184" "186" "188" "190" "192" "194"
 [97] "196" "198" "200" "202" "204" "206" "208" "210" "212" "214" "216" "218"
[109] "220" "222" "224" "226" "228" "230" "232" "234" "236" "238" "240"

$tasks (saccade, ipsilateral reach, contra reach, both together, both apart)
[1] "62" "63" "64" "65" "66"

$files
  [1] "data/PRR+2_tyr_4:240:2_go/data_859.1_1"  
  [2] "data/PRR+2_tyr_4:240:2_go/data_860.1_1"  
  [3] "data/PRR+2_tyr_4:240:2_go/data_865.1_1"  
  [4] "data/PRR+2_tyr_4:240:2_go/data_870.1_1"  
  [5] "data/PRR+2_tyr_4:240:2_go/data_871.1_1"  
  [6] "data/PRR+2_tyr_4:240:2_go/data_872.1_1"  
  [7] "data/PRR+2_tyr_4:240:2_go/data_873.1_1"  
  [8] "data/PRR+2_tyr_4:240:2_go/data_874.1_1"  
  [9] "data/PRR+2_tyr_4:240:2_go/data_875.1_1"  
 [10] "data/PRR+2_tyr_4:240:2_go/data_876.1_1"  
 [11] "data/PRR+2_tyr_4:240:2_go/data_877.1_1"  
 [12] "data/PRR+2_tyr_4:240:2_go/data_878.1_1"  
 [13] "data/PRR+2_tyr_4:240:2_go/data_880.2_1"  
 [14] "data/PRR+2_tyr_4:240:2_go/data_908.2_1"  
 [15] "data/PRR+2_tyr_4:240:2_go/data_908.2_2"  
 [16] "data/PRR+2_tyr_4:240:2_go/data_909.2_1"  
 [17] "data/PRR+2_tyr_4:240:2_go/data_909.2_2"  
 [18] "data/PRR+2_tyr_4:240:2_go/data_915.2_2"  
 [19] "data/PRR+2_tyr_4:240:2_go/data_916.2_2"  
 [20] "data/PRR+2_tyr_4:240:2_go/data_917.2_1"  
 [21] "data/PRR+2_tyr_4:240:2_go/data_918.2_1"  
 [22] "data/PRR+2_tyr_4:240:2_go/data_918.2_2"  
 [23] "data/PRR+2_tyr_4:240:2_go/data_919.3_1"  
 [24] "data/PRR+2_tyr_4:240:2_go/data_919.3_2"  
 [25] "data/PRR+2_tyr_4:240:2_go/data_920.2_1"  
 [26] "data/PRR+2_tyr_4:240:2_go/data_920.2_2"  
 [27] "data/PRR+2_tyr_4:240:2_go/data_932.2_1"  
 [28] "data/PRR+2_tyr_4:240:2_go/data_963.3_1"  
 [29] "data/PRR+2_tyr_4:240:2_go/data_963.3_2"  
 [30] "data/PRR+2_tyr_4:240:2_go/data_964.2_1"  
 [31] "data/PRR+2_tyr_4:240:2_go/data_964.2_2"  
 [32] "data/PRR+2_tyr_4:240:2_go/data_965.2_2"  
 [33] "data/PRR+2_tyr_4:240:2_go/data_974.2_1"  
 [34] "data/PRR+2_tyr_4:240:2_go/data_974.2_2"  
 [35] "data/PRR+2_tyr_4:240:2_go/data_975.2_1"  
 [36] "data/PRR+2_tyr_4:240:2_go/data_975.2_2"  
 [37] "data/PRR+2_tyr_4:240:2_go/data_976.2_1"  
 [38] "data/PRR+2_tyr_4:240:2_go/data_976.2_2"  
 [39] "data/PRR+2_tyr_4:240:2_go/data_981.2_1"  
 [40] "data/PRR+2_tyr_4:240:2_go/data_981.2_2"  
 [41] "data/PRR+2_tyr_4:240:2_go/data_982.2_1"  
 [42] "data/PRR+2_tyr_4:240:2_go/data_982.2_2"  
 [43] "data/PRR+2_tyr_4:240:2_go/data_983.2_1"  
 [44] "data/PRR+2_tyr_4:240:2_go/data_983.2_2"  
 [45] "data/PRR+2_tyr_4:240:2_go/data_985.2_1"  
 [46] "data/PRR+2_tyr_4:240:2_go/data_985.2_2"  
 [47] "data/PRR+2_tyr_4:240:2_go/data_986.2_1"  
 [48] "data/PRR+2_tyr_4:240:2_go/data_986.2_2"  
 [49] "data/PRR+2_tyr_4:240:2_go/data_987.2_1"  
 [50] "data/PRR+2_tyr_4:240:2_go/data_987.2_2"  
 [51] "data/PRR+2_tyr_4:240:2_go/data_988.2_1"  
 [52] "data/PRR+2_tyr_4:240:2_go/data_988.2_2"  
 [53] "data/PRR+2_tyr_4:240:2_go/data_989.3_1"  
 [54] "data/PRR+2_tyr_4:240:2_go/data_989.3_2"  
 [55] "data/PRR+2_tyr_4:240:2_go/data_992.2_1"  
 [56] "data/PRR+2_tyr_4:240:2_go/data_992.2_2"  
 [57] "data/PRR+2_tyr_4:240:2_go/data_994.2_2"  
 [58] "data/PRR+2_tyr_4:240:2_go/data_997.2_1"  
 [59] "data/PRR+2_tyr_4:240:2_go/data_997.2_2"  
 [60] "data/PRR+2_tyr_4:240:2_go/data_1001.3_1" 
 [61] "data/PRR+2_tyr_4:240:2_go/data_1001.3_2" 
 [62] "data/PRR+2_tyr_4:240:2_go/data_1002.2_1" 
 [63] "data/PRR+2_tyr_4:240:2_go/data_1002.2_2" 
 [64] "data/PRR+2_tyr_4:240:2_go/data_1005.2_1" 
 [65] "data/PRR+2_tyr_4:240:2_go/data_1005.2_2" 
 [66] "data/PRR+2_tyr_4:240:2_go/data_1006.2_1" 
 [67] "data/PRR+2_tyr_4:240:2_go/data_1006.2_2" 
 [68] "data/PRR+2_tyr_4:240:2_go/data_1012.3_1" 
 [69] "data/PRR+2_tyr_4:240:2_go/data_1012.3_2" 
 [70] "data/PRR+2_tyr_4:240:2_go/data_1025.2_2" 
 [71] "data/PRR+2_tyr_4:240:2_go/data_1026.3_2" 
 [72] "data/PRR+2_tyr_4:240:2_go/data_1028.4_1" 
 [73] "data/PRR+2_tyr_4:240:2_go/data_1028.4_2" 
 [74] "data/PRR+2_tyr_4:240:2_go/data_1029.2_1" 
 [75] "data/PRR+2_tyr_4:240:2_go/data_1029.2_2" 
 [76] "data/PRR+2_tyr_4:240:2_go/data_1031.3_2" 
 [77] "data/PRR+2_tyr_4:240:2_go/data_1032.2_2" 
 [78] "data/PRR+2_tyr_4:240:2_go/data_1033.2_1" 
 [79] "data/PRR+2_tyr_4:240:2_go/data_1033.2_2" 
 [80] "data/PRR+2_tyr_4:240:2_go/data_1034.2_1" 
 [81] "data/PRR+2_tyr_4:240:2_go/data_1035.2_1" 
 [82] "data/PRR+2_tyr_4:240:2_go/data_1038.3_1" 
 [83] "data/PRR+2_tyr_4:240:2_go/data_1038.3_2" 
 [84] "data/PRR+2_tyr_4:240:2_go/data_1039.2_1" 
 [85] "data/PRR+2_tyr_4:240:2_go/data_1039.2_2" 
 [86] "data/PRR+2_tyr_4:240:2_go/data_1042.4_1" 
 [87] "data/PRR+2_tyr_4:240:2_go/data_1042.4_2" 
 [88] "data/PRR+2_tyr_4:240:2_go/data_1043.4_2" 
 [89] "data/PRR+2_tyr_4:240:2_go/data_1044.3_2" 
 [90] "data/PRR+2_tyr_4:240:2_go/data_1045.3_2" 
 [91] "data/PRR+2_tyr_4:240:2_go/data_1046.2_2" 
 [92] "data/PRR+2_tyr_4:240:2_go/data_1099.3_1" 
 [93] "data/PRR+2_tyr_4:240:2_go/data_1099.3_2" 
 [94] "data/PRR+2_tyr_4:240:2_go/data_1100.4_1" 
 [95] "data/PRR+2_tyr_4:240:2_go/data_1100.4_2" 
 [96] "data/PRR+2_tyr_4:240:2_go/data_1102.1_1" 
 [97] "data/PRR+2_tyr_4:240:2_go/data_1102.1_2" 
 [98] "data/PRR+2_tyr_4:240:2_go/data_1103.1_2" 
 [99] "data/PRR+2_tyr_4:240:2_go/data_1104.1_1" 
[100] "data/PRR+2_tyr_4:240:2_go/data_1104.1_2" 
[101] "data/PRR+2_tyr_4:240:2_go/data_1105.2_1" 
[102] "data/PRR+2_tyr_4:240:2_go/data_1105.2_2" 
[103] "data/PRR+2_tyr_4:240:2_go/data_1106.1_1" 
[104] "data/PRR+2_tyr_4:240:2_go/data_1106.1_2" 
[105] "data/PRR+2_tyr_4:240:2_go/data_1107.2_1" 
[106] "data/PRR+2_tyr_4:240:2_go/data_1107.2_2" 
[107] "data/PRR+2_tyr_4:240:2_go/data_1111.4_2" 
[108] "data/PRR+2_tyr_4:240:2_go/data_1800.1_2" 
[109] "data/PRR+2_tyr_4:240:2_go/data_1801.1_2" 
[110] "data/PRR+2_tyr_4:240:2_go/data_1803.1_1" 
[111] "data/PRR+2_tyr_4:240:2_go/data_1803.1_2" 
[112] "data/PRR+2_tyr_4:240:2_go/data_1804.1_1" 
[113] "data/PRR+2_tyr_4:240:2_go/data_1804.1_2" 
[114] "data/PRR+2_tyr_4:240:2_go/data_11023.4_1"
[115] "data/PRR+2_tyr_4:240:2_go/data_11023.4_2"
[116] "data/PRR+2_tyr_4:240:2_go/data_11040.2_1"
[117] "data/PRR+2_tyr_4:240:2_go/data_11040.2_2"
[118] "data/PRR+2_tyr_4:240:2_go/data_11047.2_2"
[119] "data/PRR+2_tyr_4:240:2_go/data_11112.4_2"
[120] "data/PRR+2_tyr_4:240:2_go/data_11115.4_2"
[121] "data/PRR+2_tyr_4:240:2_go/data_11116.3_2"
[122] "data/PRR+2_tyr_4:240:2_go/data_11117.2_2"
[123] "data/PRR+2_zen_4:240:2_go/data_1059.1_1" 
[124] "data/PRR+2_zen_4:240:2_go/data_1064.1_1" 
[125] "data/PRR+2_zen_4:240:2_go/data_1065.1_1" 
[126] "data/PRR+2_zen_4:240:2_go/data_1067.1_1" 
[127] "data/PRR+2_zen_4:240:2_go/data_1068.1_1" 
[128] "data/PRR+2_zen_4:240:2_go/data_1069.1_1" 
[129] "data/PRR+2_zen_4:240:2_go/data_1092.1_1" 
[130] "data/PRR+2_zen_4:240:2_go/data_1092.1_2" 
[131] "data/PRR+2_zen_4:240:2_go/data_1106.1_1" 
[132] "data/PRR+2_zen_4:240:2_go/data_1106.1_2" 
[133] "data/PRR+2_zen_4:240:2_go/data_1109.1_2" 
[134] "data/PRR+2_zen_4:240:2_go/data_1110.1_1" 
[135] "data/PRR+2_zen_4:240:2_go/data_1111.1_1" 
[136] "data/PRR+2_zen_4:240:2_go/data_1112.1_1" 
[137] "data/PRR+2_zen_4:240:2_go/data_1112.1_2" 
[138] "data/PRR+2_zen_4:240:2_go/data_1113.1_1" 
[139] "data/PRR+2_zen_4:240:2_go/data_1113.1_2" 
[140] "data/PRR+2_zen_4:240:2_go/data_1114.1_1" 
[141] "data/PRR+2_zen_4:240:2_go/data_1114.1_2" 
[142] "data/PRR+2_zen_4:240:2_go/data_1115.1_2" 
[143] "data/PRR+2_zen_4:240:2_go/data_1116.1_1" 
[144] "data/PRR+2_zen_4:240:2_go/data_1116.1_2" 
[145] "data/PRR+2_zen_4:240:2_go/data_1117.1_1" 
[146] "data/PRR+2_zen_4:240:2_go/data_1117.1_2" 
[147] "data/PRR+2_zen_4:240:2_go/data_1118.2_1" 
[148] "data/PRR+2_zen_4:240:2_go/data_1118.2_2" 
[149] "data/PRR+2_zen_4:240:2_go/data_1121.2_1" 
[150] "data/PRR+2_zen_4:240:2_go/data_1121.2_2" 
[151] "data/PRR+2_zen_4:240:2_go/data_1122.2_1" 
[152] "data/PRR+2_zen_4:240:2_go/data_1122.2_2" 
[153] "data/PRR+2_zen_4:240:2_go/data_1125.2_1" 
[154] "data/PRR+2_zen_4:240:2_go/data_1125.2_2" 
[155] "data/PRR+2_zen_4:240:2_go/data_1126.2_1" 
[156] "data/PRR+2_zen_4:240:2_go/data_1126.2_2" 
[157] "data/PRR+2_zen_4:240:2_go/data_1127.2_1" 
[158] "data/PRR+2_zen_4:240:2_go/data_1127.2_2" 
[159] "data/PRR+2_zen_4:240:2_go/data_1128.2_1" 
[160] "data/PRR+2_zen_4:240:2_go/data_1128.2_2" 
[161] "data/PRR+2_zen_4:240:2_go/data_1201.2_3" 
[162] "data/PRR+2_zen_4:240:2_go/data_1207.2_3" 
[163] "data/PRR+2_zen_4:240:2_go/data_1208.2_3" 
[164] "data/PRR+2_zen_4:240:2_go/data_1209.1_3" 
[165] "data/PRR+2_zen_4:240:2_go/data_1217.2_2" 
[166] "data/PRR+2_zen_4:240:2_go/data_1218.2_2" 
[167] "data/PRR+2_zen_4:240:2_go/data_1219.2_2" 
[168] "data/PRR+2_zen_4:240:2_go/data_1220.2_1" 
[169] "data/PRR+2_zen_4:240:2_go/data_1224.2_1" 
[170] "data/PRR+2_zen_4:240:2_go/data_1224.2_2" 
[171] "data/PRR+2_zen_4:240:2_go/data_1225.2_1" 
[172] "data/PRR+2_zen_4:240:2_go/data_1225.2_2" 
[173] "data/PRR+2_zen_4:240:2_go/data_1226.2_1" 
[174] "data/PRR+2_zen_4:240:2_go/data_1226.2_2" 
[175] "data/PRR+2_zen_4:240:2_go/data_1227.2_1" 
[176] "data/PRR+2_zen_4:240:2_go/data_1227.2_2" 
[177] "data/PRR+2_zen_4:240:2_go/data_1228.2_1" 
[178] "data/PRR+2_zen_4:240:2_go/data_1228.2_2" 
[179] "data/PRR+2_zen_4:240:2_go/data_1229.2_1" 
[180] "data/PRR+2_zen_4:240:2_go/data_1229.2_2" 
[181] "data/PRR+2_zen_4:240:2_go/data_1230.2_1" 
[182] "data/PRR+2_zen_4:240:2_go/data_1230.2_2" 
[183] "data/PRR+2_zen_4:240:2_go/data_1231.2_1" 
[184] "data/PRR+2_zen_4:240:2_go/data_1231.2_2" 
[185] "data/PRR+2_zen_4:240:2_go/data_1232.2_1" 
[186] "data/PRR+2_zen_4:240:2_go/data_1232.2_2" 
[187] "data/PRR+2_zen_4:240:2_go/data_1236.3_1" 
[188] "data/PRR+2_zen_4:240:2_go/data_1236.3_2" 
[189] "data/PRR+2_zen_4:240:2_go/data_1237.2_1" 
[190] "data/PRR+2_zen_4:240:2_go/data_1237.2_2" 
[191] "data/PRR+2_zen_4:240:2_go/data_1238.2_1" 
[192] "data/PRR+2_zen_4:240:2_go/data_1238.2_2" 
[193] "data/PRR+2_zen_4:240:2_go/data_1239.2_1" 
[194] "data/PRR+2_zen_4:240:2_go/data_1239.2_2" 
[195] "data/PRR+2_zen_4:240:2_go/data_1240.2_1" 
[196] "data/PRR+2_zen_4:240:2_go/data_1240.2_2" 
[197] "data/PRR+2_zen_4:240:2_go/data_1244.1_2" 
[198] "data/PRR+2_zen_4:240:2_go/data_1248.2_1" 
[199] "data/PRR+2_zen_4:240:2_go/data_1248.2_2" 
[200] "data/PRR+2_zen_4:240:2_go/data_1249.1_1" 
[201] "data/PRR+2_zen_4:240:2_go/data_1249.1_2" 
[202] "data/PRR+2_zen_4:240:2_go/data_1250.2_1" 
[203] "data/PRR+2_zen_4:240:2_go/data_1252.3_1" 
[204] "data/PRR+2_zen_4:240:2_go/data_1252.3_2" 
[205] "data/PRR+2_zen_4:240:2_go/data_1253.3_1" 
[206] "data/PRR+2_zen_4:240:2_go/data_1253.3_2" 
[207] "data/PRR+2_zen_4:240:2_go/data_1254.2_1" 
[208] "data/PRR+2_zen_4:240:2_go/data_1257.2_1" 
[209] "data/PRR+2_zen_4:240:2_go/data_1257.2_2" 
[210] "data/PRR+2_zen_4:240:2_go/data_1258.2_1" 
[211] "data/PRR+2_zen_4:240:2_go/data_1258.2_2" 
[212] "data/PRR+2_zen_4:240:2_go/data_1259.2_2" 
[213] "data/PRR+2_zen_4:240:2_go/data_1260.2_2" 
[214] "data/PRR+2_zen_4:240:2_go/data_1261.2_2" 
[215] "data/PRR+2_zen_4:240:2_go/data_1272.2_2" 
[216] "data/PRR+2_zen_4:240:2_go/data_1273.2_2" 
[217] "data/PRR+2_zen_4:240:2_go/data_1274.2_2" 
[218] "data/PRR+2_zen_4:240:2_go/data_1275.3_1" 
[219] "data/PRR+2_zen_4:240:2_go/data_1275.3_2" 
[220] "data/PRR+2_zen_4:240:2_go/data_1276.2_1" 
[221] "data/PRR+2_zen_4:240:2_go/data_1276.2_2" 
[222] "data/PRR+2_zen_4:240:2_go/data_1278.2_1" 
[223] "data/PRR+2_zen_4:240:2_go/data_1278.2_2" 
[224] "data/PRR+2_zen_4:240:2_go/data_1279.2_1" 
[225] "data/PRR+2_zen_4:240:2_go/data_1279.2_2" 
[226] "data/PRR+2_zen_4:240:2_go/data_1280.2_1" 
[227] "data/PRR+2_zen_4:240:2_go/data_1280.2_2" 
[228] "data/PRR+2_zen_4:240:2_go/data_1281.2_1" 
[229] "data/PRR+2_zen_4:240:2_go/data_1281.2_2" 
[230] "data/PRR+2_zen_4:240:2_go/data_1282.2_1" 
[231] "data/PRR+2_zen_4:240:2_go/data_1282.2_2" 
[232] "data/PRR+2_zen_4:240:2_go/data_1284.2_1" 
[233] "data/PRR+2_zen_4:240:2_go/data_1284.2_2" 
[234] "data/PRR+2_zen_4:240:2_go/data_1285.4_1" 
[235] "data/PRR+2_zen_4:240:2_go/data_1285.4_2" 
[236] "data/PRR+2_zen_4:240:2_go/data_1289.2_1" 
[237] "data/PRR+2_zen_4:240:2_go/data_1289.2_2" 
[238] "data/PRR+2_zen_4:240:2_go/data_1293.2_1" 
[239] "data/PRR+2_zen_4:240:2_go/data_1293.2_2" 
[240] "data/PRR+2_zen_4:240:2_go/data_1294.3_1" 
[241] "data/PRR+2_zen_4:240:2_go/data_1294.3_2" 
[242] "data/PRR+2_zen_4:240:2_go/data_1295.2_1" 
[243] "data/PRR+2_zen_4:240:2_go/data_1295.2_2" 
[244] "data/PRR+2_zen_4:240:2_go/data_1296.4_1" 
[245] "data/PRR+2_zen_4:240:2_go/data_1296.4_2" 
[246] "data/PRR+2_zen_4:240:2_go/data_1298.2_1" 
[247] "data/PRR+2_zen_4:240:2_go/data_1298.2_2" 
[248] "data/PRR+2_zen_4:240:2_go/data_1302.3_1" 
[249] "data/PRR+2_zen_4:240:2_go/data_1302.3_2" 
[250] "data/PRR+2_zen_4:240:2_go/data_1305.2_1" 
[251] "data/PRR+2_zen_4:240:2_go/data_1305.2_2" 


Data:
, , tasks = 62, files = data/PRR+2_tyr_4:240:2_go/data_859.1_1

       Frequencies
Times         4       6       8      10      12      14      16      18     20
  -1420 1.02031 1.02349 1.02288 1.02194 1.02801 1.04233 1.07444 1.14011 1.0891
  -1380 0.97925 0.98189 0.98229 0.98195 0.98966 1.01025 1.06457 1.25748 1.0826
  -1340 0.94467 0.94210 0.93955 0.94598 0.95878 0.97496 1.00271 1.32081 1.2553
  -1300 0.90595 0.90405 0.90362 0.90858 0.91975 0.93866 0.98241 1.35116 1.2055
  -1260 0.87579 0.87494 0.87721 0.88181 0.88818 0.89872 0.92783 1.28333 1.1075
  -1220 0.86352 0.86439 0.86341 0.86402 0.87558 0.90137 0.96000 1.43945 1.2744
  -1180 0.84551 0.84515 0.84444 0.84853 0.85740 0.87249 0.91475 1.49075 1.2235
  -1140 0.83927 0.83856 0.84818 0.84286 0.82239 0.80136 0.80704 1.55193 1.1667
  -1100 0.83028 0.83158 0.83066 0.83142 0.84164 0.86621 0.93000 1.43005 1.1486
  -1060 0.84042 0.84158 0.83906 0.83883 0.84904 0.87346 0.93414 1.40927 1.1450
  -1020 0.82651 0.83065 0.83344 0.82981 0.83648 0.86388 0.93992 1.36409 1.0440
  -980  0.82497 0.82656 0.82606 0.82804 0.83958 0.86397 0.92169 1.49555 1.2533
  -940  0.81590 0.81758 0.81591 0.81611 0.83152 0.87063 0.97691 1.76810 1.2884
  -900  0.80628 0.80631 0.80748 0.81178 0.82511 0.85561 0.94825 1.85438 1.3177
  -860  0.82240 0.82082 0.83104 0.83093 0.81267 0.78657 0.77922 1.84743 1.4794
  -820  0.82674 0.82616 0.82800 0.83263 0.84148 0.85798 0.90908 1.76595 1.4533
  -780  0.84103 0.84405 0.84395 0.84380 0.85577 0.88676 0.97469 1.82620 1.4324
  -740  0.86089 0.86275 0.86978 0.86516 0.84955 0.83582 0.86459 1.92352 1.4090
  -700  0.86787 0.86798 0.86737 0.87134 0.88683 0.91939 1.01102 1.93873 1.5051
  -660  0.88384 0.88194 0.89387 0.89622 0.87587 0.84250 0.82678 1.97655 1.5495
  -620  0.90268 0.90359 0.91456 0.91096 0.89004 0.86451 0.86754 1.91654 1.4746
  -580  0.89821 0.90426 0.90330 0.90124 0.91258 0.94393 1.03601 1.83717 1.4124
  -540  0.89950 0.90212 0.89073 0.89595 0.93917 1.02093 1.18805 1.75116 1.4278
  -500  0.90213 0.90319 0.89703 0.90588 0.94441 1.01414 1.15845 1.63326 1.2912
  -460  0.94947 0.95058 0.95141 0.95552 0.96699 0.98948 1.05631 1.82981 1.5176
  -420  0.96920 0.97321 0.96548 0.97347 1.01507 1.09074 1.24846 1.79461 1.4113
  -380  0.99968 1.00319 1.00419 1.00524 1.01628 1.04360 1.12943 1.90813 1.5124
  -340  1.04194 1.03744 1.04327 1.04724 1.02722 0.98210 0.92302 1.89335 1.7225
  -300  1.03936 1.04111 1.04324 1.04504 1.05136 1.06764 1.13137 1.80951 1.4578
  -260  1.06620 1.06747 1.06832 1.07163 1.07588 1.08140 1.11305 1.72843 1.4922
  -220  1.10311 1.10233 1.09993 1.10262 1.10719 1.11034 1.12760 1.65052 1.5536
  -180  1.11826 1.11954 1.12110 1.12116 1.11768 1.11175 1.11941 1.40555 1.2415
  -140  1.17774 1.17605 1.17337 1.17457 1.17382 1.16610 1.15526 1.32424 1.3316
  -100  1.19739 1.20223 1.19332 1.19674 1.22540 1.27408 1.36101 1.04385 1.0640
  -60   1.24439 1.24688 1.23620 1.24105 1.27275 1.32355 1.40902 1.11832 1.2207
  -20   1.28219 1.28184 1.27014 1.27788 1.30820 1.35038 1.41763 1.15445 1.2170
  20    1.31607 1.31973 1.31993 1.31692 1.30905 1.29309 1.26816 1.06494 1.1679
  60    1.33302 1.33497 1.33363 1.33215 1.32485 1.30432 1.25946 0.98226 1.2049
  100   1.30056 1.30242 1.30396 1.30266 1.29062 1.26322 1.21154 0.88859 1.0447
  140   1.26396 1.26301 1.26136 1.26095 1.25399 1.23326 1.18530 0.97409 1.2043
  180   1.21050 1.20911 1.19691 1.20567 1.23482 1.27095 1.31349 0.95903 1.1379
  220   1.17045 1.17093 1.16205 1.16840 1.19714 1.24154 1.31301 0.96074 1.0151
       Frequencies
Times        22      24      26      28      30      32      34      36      38
  -1420 1.22015 1.15535 1.22790 1.17031 1.15095 1.17482 1.20709 1.23529 1.24800
  -1380 1.29282 1.20871 1.13153 1.21806 1.20555 1.22210 1.27220 1.31564 1.32902
  -1340 1.40676 1.32291 1.40732 1.31345 1.28036 1.32387 1.39169 1.40215 1.36277
  -1300 1.39836 1.32035 1.28449 1.33864 1.31651 1.35945 1.39382 1.36868 1.32071
  -1260 1.29770 1.37161 1.45479 1.40530 1.41321 1.56569 1.45903 1.52804 1.60206
  -1220 1.51290 1.36170 1.34093 1.42490 1.37597 1.42518 1.43671 1.45945 1.44728
  -1180 1.45814 1.58945 1.65372 1.50196 1.46262 1.53852 1.57625 1.60746 1.64082
  -1140 1.34998 1.43902 1.22954 1.39579 1.51497 1.45988 1.41803 1.47917 1.43453
  -1100 1.44751 1.46940 1.44101 1.40153 1.38461 1.35438 1.41083 1.45190 1.46002
  -1060 1.42794 1.40846 1.35615 1.39249 1.34872 1.37428 1.42169 1.55047 1.57502
  -1020 1.37723 1.38194 1.32294 1.44612 1.51659 1.59746 1.57896 1.73372 1.73940
  -980  1.58009 1.60603 1.61147 1.60231 1.54296 1.59789 1.64707 1.66691 1.52569
  -940  1.66129 1.58682 1.50547 1.66252 1.64152 1.62224 1.68638 1.68082 1.54077
  -900  1.68637 1.77501 1.69297 1.78897 1.80723 1.78998 1.80830 1.72401 1.51709
  -860  1.75216 1.92225 1.80326 1.85898 1.95586 1.87840 1.81952 1.87685 1.65740
  -820  1.78983 1.89676 1.92511 1.97320 1.88991 1.88367 1.85402 1.78024 1.69197
  -780  1.83931 1.80918 1.73762 1.79660 1.75116 1.72102 1.70678 1.73429 1.61180
  -740  1.67785 1.83534 1.66435 1.70182 1.71347 1.65952 1.67284 1.71952 1.58604
  -700  1.91243 1.84811 1.77771 1.84595 1.78649 1.70966 1.64068 1.67060 1.56770
  -660  1.82415 2.06985 1.95676 1.90704 1.95104 1.88796 1.65475 1.66714 1.60460
  -620  1.72984 1.88975 1.76972 1.85618 1.95795 1.83305 1.60039 1.62081 1.52185
  -580  1.79407 1.83171 1.80982 1.79561 1.71086 1.65235 1.60506 1.53288 1.42390
  -540  1.91708 1.59465 1.50647 1.60053 1.53670 1.56152 1.66240 1.53995 1.40180
  -500  1.70543 1.58252 1.61735 1.69439 1.64732 1.69992 1.71303 1.55414 1.44560
  -460  1.85831 1.79061 1.66263 1.73891 1.72984 1.70041 1.71662 1.60530 1.54353
  -420  1.89025 1.74525 1.80469 1.80319 1.67952 1.67090 1.72375 1.64295 1.50351
  -380  1.86527 1.81337 1.70602 1.79943 1.75504 1.69329 1.74586 1.73612 1.53552
  -340  1.77385 1.91938 1.95695 1.81199 1.71895 1.67901 1.69937 1.70156 1.48445
  -300  1.66391 1.70691 1.66349 1.72862 1.77521 1.76742 1.80444 1.77308 1.57593
  -260  1.73805 1.76833 1.80071 1.73562 1.69303 1.67672 1.66244 1.62902 1.49725
  -220  1.72507 1.59147 1.60977 1.60008 1.56159 1.53864 1.54746 1.53882 1.38544
  -180  1.38992 1.43277 1.43373 1.39585 1.41685 1.45062 1.34615 1.40604 1.31159
  -140  1.31187 1.18045 1.24322 1.18947 1.17770 1.18902 1.16005 1.20102 1.13663
  -100  1.26316 1.07360 1.15828 1.04043 1.02825 1.03514 1.08952 1.10298 1.06327
  -60   1.42141 1.04028 1.09325 1.05553 1.04033 1.11769 1.12977 1.07587 1.08190
  -20   1.34445 1.04846 1.16323 1.09454 1.07284 1.12882 1.15652 1.18056 1.19481
  20    1.17251 1.06719 1.09822 1.02126 1.03563 1.05874 1.06299 1.11411 1.13839
  60    1.09017 0.99118 1.10603 0.98856 0.98871 1.01696 1.00169 1.05161 1.03932
  100   0.89213 0.97368 1.07221 0.94913 0.98004 0.99380 0.93802 0.98047 0.99894
  140   1.02460 0.92958 1.00185 0.97460 0.98841 0.99555 0.96710 0.98455 0.97332
  180   1.22664 1.01308 1.17555 1.02089 0.96934 1.00010 1.04104 1.06517 1.08312
  220   1.13649 0.91825 0.90902 0.98223 0.97232 1.02791 1.03613 1.01724 1.03511
       Frequencies
Times        40      42      44      46      48      50      52      54      56
  -1420 1.31509 1.29072 1.21827 1.18577 1.03376 0.85946 0.82493 0.85286 0.83939
  -1380 1.35964 1.39345 1.28034 1.15179 1.05772 0.89919 0.72532 0.68033 0.72876
  -1340 1.36210 1.29300 1.17861 1.02853 0.83451 0.79623 0.75752 0.66813 0.63743
  -1300 1.31241 1.22126 1.16639 1.09889 0.97171 0.85018 0.81342 0.80831 0.79658
  -1260 1.42841 1.29516 1.25687 1.15575 0.94935 0.79309 0.74834 0.67638 0.68468
  -1220 1.39940 1.30161 1.20178 1.16168 1.08833 0.95357 0.82529 0.74443 0.71675
  -1180 1.60675 1.60588 1.46260 1.22778 0.98043 0.80210 0.76058 0.67869 0.60240
  -1140 1.44224 1.53026 1.39678 1.23999 1.15294 0.97741 0.77551 0.70408 0.64137
  -1100 1.47307 1.36684 1.24930 1.15824 0.99634 0.80944 0.81646 0.84432 0.71439
  -1060 1.55996 1.54668 1.41316 1.23063 1.19614 1.05090 0.75286 0.56160 0.54628
  -1020 1.58334 1.47762 1.42929 1.38139 1.11311 0.84336 0.76376 0.67323 0.61439
  -980  1.44157 1.42710 1.34756 1.28524 1.15687 0.97692 0.80355 0.70593 0.67755
  -940  1.47470 1.51163 1.37605 1.25784 1.12209 0.98412 0.79273 0.75467 0.75563
  -900  1.48459 1.46990 1.25861 1.12103 1.01825 0.92374 0.87677 0.79419 0.69713
  -860  1.47492 1.36639 1.22095 1.16786 1.10230 0.92822 0.71733 0.62522 0.60768
  -820  1.41850 1.28380 1.14250 0.99468 0.82672 0.69692 0.64555 0.64220 0.66678
  -780  1.40096 1.29717 1.14025 1.05209 0.90486 0.71995 0.60612 0.53136 0.54430
  -740  1.55299 1.60141 1.35576 1.15365 1.01109 0.78228 0.56304 0.49123 0.47280
  -700  1.52999 1.54674 1.35883 1.17016 0.91303 0.76464 0.72974 0.68319 0.62220
  -660  1.55812 1.61187 1.48626 1.32974 1.28777 1.07101 0.75886 0.65807 0.61021
  -620  1.49687 1.50778 1.36295 1.22627 1.11164 0.91098 0.84362 0.80474 0.70086
  -580  1.35935 1.31149 1.28156 1.18404 1.05283 0.93665 0.95074 0.90313 0.77112
  -540  1.35928 1.24713 1.19117 1.17424 1.09612 0.92192 0.75582 0.65170 0.63177
  -500  1.47107 1.36816 1.14056 0.95851 0.73446 0.69215 0.77373 0.75325 0.76231
  -460  1.61298 1.52278 1.24651 1.23035 1.18102 1.02128 0.88964 0.80723 0.74471
  -420  1.54353 1.54956 1.32614 1.25401 1.10806 0.95189 0.97445 0.91271 0.78425
  -380  1.55432 1.58193 1.42833 1.37418 1.25579 1.02102 0.91785 0.87156 0.77880
  -340  1.50754 1.46536 1.24558 1.23485 1.16452 0.82948 0.67285 0.67574 0.62611
  -300  1.51884 1.43885 1.25440 1.12527 0.93886 0.76082 0.77071 0.73414 0.61953
  -260  1.45630 1.38888 1.18213 1.06296 0.98076 0.78680 0.62067 0.53942 0.49397
  -220  1.36132 1.35183 1.23238 1.14859 0.97571 0.76546 0.66225 0.63010 0.61999
  -180  1.26968 1.20128 1.12188 1.09691 1.07723 0.91419 0.68767 0.64570 0.67248
  -140  1.14137 1.12701 1.11655 1.11068 1.01968 0.82386 0.72920 0.75207 0.72157
  -100  1.11689 1.10049 1.08867 1.09376 0.98763 0.88255 0.83074 0.76182 0.74525
  -60   1.17705 1.13086 1.11457 1.15114 1.10584 0.96917 0.88201 0.74759 0.69749
  -20   1.25237 1.24212 1.15993 1.09755 0.93090 0.73380 0.71553 0.69774 0.60902
  20    1.18577 1.20651 1.13594 1.07429 0.93814 0.74466 0.64673 0.57961 0.54201
  60    1.05039 1.07500 1.00066 0.88679 0.78101 0.60471 0.41632 0.33366 0.37469
  100   0.99877 1.00248 1.00270 0.90555 0.69644 0.49989 0.47875 0.49624 0.51935
  140   0.94015 0.91043 0.88048 0.82838 0.72530 0.60838 0.51260 0.59992 0.65813
  180   1.07914 1.04121 1.08187 1.09098 1.13853 1.27361 1.50051 1.57020 1.55199
  220   1.11900 1.10435 1.17859 1.62041 2.14225 0.89903 0.82448 0.78591 0.75251
       Frequencies
Times        58      60      62      64      66      68      70       72
  -1420 0.74660 0.60876 0.54725 0.55094 0.54810 0.52141 0.40098 0.375718
  -1380 0.68234 0.60172 0.59040 0.62040 0.64747 0.61419 0.43767 0.444408
  -1340 0.58455 0.51405 0.49766 0.46621 0.40100 0.41074 0.36763 0.377195
  -1300 0.73392 0.66734 0.61025 0.53648 0.41465 0.39087 0.22374 0.131240
  -1260 0.68862 0.65125 0.59897 0.54659 0.45801 0.41413 0.26505 0.263061
  -1220 0.68743 0.62970 0.55734 0.50841 0.46932 0.42876 0.24212 0.122811
  -1180 0.56500 0.51049 0.45537 0.44118 0.42786 0.36671 0.11786 0.011647
  -1140 0.51828 0.46665 0.48769 0.43447 0.38468 0.36117 0.22415 0.185843
  -1100 0.50609 0.44387 0.45483 0.43752 0.39135 0.36826 0.21497 0.197789
  -1060 0.49417 0.39052 0.37815 0.38983 0.35623 0.34774 0.26805 0.276019
  -1020 0.57061 0.52039 0.48895 0.44250 0.38066 0.36204 0.25452 0.199067
  -980  0.60658 0.56522 0.54979 0.49637 0.45097 0.44592 0.21918 0.025385
  -940  0.69518 0.63499 0.62955 0.58589 0.53758 0.52870 0.38204 0.178327
  -900  0.63851 0.61213 0.59372 0.54571 0.52042 0.53404 0.33014 0.117038
  -860  0.58450 0.57336 0.57289 0.55514 0.54201 0.53477 0.41887 0.339333
  -820  0.61676 0.56040 0.56032 0.55624 0.49524 0.47122 0.36198 0.288529
  -780  0.57482 0.53224 0.47600 0.45777 0.43595 0.43437 0.33688 0.220420
  -740  0.45360 0.42959 0.41225 0.41422 0.39893 0.37910 0.27450 0.204492
  -700  0.55760 0.51177 0.49752 0.45596 0.42568 0.41025 0.24578 0.110484
  -660  0.52451 0.46048 0.45564 0.48443 0.50282 0.46637 0.39499 0.456088
  -620  0.58508 0.53628 0.49492 0.47857 0.49508 0.46290 0.29574 0.332464
  -580  0.66766 0.62323 0.62133 0.62099 0.59120 0.56182 0.46387 0.400141
  -540  0.61171 0.55254 0.56673 0.58094 0.53158 0.52710 0.46967 0.417031
  -500  0.76811 0.70323 0.67793 0.67486 0.60741 0.59878 0.54953 0.384495
  -460  0.69913 0.70331 0.71391 0.64026 0.54000 0.55015 0.49545 0.341091
  -420  0.70654 0.66067 0.65556 0.65603 0.58366 0.50979 0.37659 0.231321
  -380  0.74317 0.71047 0.63938 0.55620 0.50698 0.47307 0.25376 0.080735
  -340  0.55561 0.47549 0.43783 0.43860 0.42196 0.41138 0.34305 0.291549
  -300  0.54597 0.53460 0.50158 0.43816 0.41352 0.39327 0.21753 0.144596
  -260  0.43875 0.38865 0.38172 0.39040 0.38974 0.39664 0.31485 0.283601
  -220  0.58758 0.59486 0.58077 0.53176 0.51432 0.53320 0.36918 0.216239
  -180  0.60014 0.52069 0.49596 0.48094 0.44744 0.43972 0.33450 0.249339
  -140  0.64037 0.60599 0.58911 0.58134 0.56341 0.53168 0.48381 0.603256
  -100  0.75243 0.70722 0.68573 0.70002 0.68275 0.65013 0.55937 0.568862
  -60   0.67918 0.62340 0.58429 0.59303 0.58896 0.61282 0.64187 0.779410
  -20   0.56708 0.53770 0.53003 0.54961 0.53053 0.53070 0.45015 0.510210
  20    0.51894 0.49224 0.46877 0.44305 0.42792 0.41576 0.31293 0.334355
  60    0.40882 0.38220 0.39278 0.41470 0.39705 0.35767 0.28933 0.381990
  100   0.48907 0.45024 0.45972 0.48276 0.49067 0.46835 0.38003 0.476081
  140   0.59913 0.55952 0.59000 0.61438 0.63784 0.69241 0.68368 0.764759
  180   1.66826 1.73025 1.69779 1.67697 1.65963 1.67061 1.82028 1.781064
  220   0.71512 0.68245 0.65951 0.63796 0.61270 0.59870 0.51460 0.522129
       Frequencies
Times         74       76       78        80       82      84      86      88
  -1420 0.547363 0.760656 0.840497  0.880172 0.885105 0.89723 0.90354 0.88227
  -1380 0.767131 0.936817 0.803527  0.838117 1.004912 0.96187 0.86752 0.82374
  -1340 0.416591 0.574151 0.655518  0.670656 0.651532 0.63758 0.63512 0.62274
  -1300 0.292997 0.474650 0.487441  0.437173 0.546933 0.60124 0.60933 0.57788
  -1260 0.352718 0.360468 0.328990  0.396258 0.540032 0.58370 0.58127 0.54237
  -1220 0.154226 0.311525 0.336887  0.295754 0.327503 0.36629 0.35534 0.36388
  -1180 0.159950 0.390157 0.460456  0.418358 0.351602 0.36249 0.43351 0.45200
  -1140 0.255818 0.434855 0.498046  0.485972 0.488883 0.51579 0.55153 0.51996
  -1100 0.361843 0.536091 0.568787  0.560779 0.566500 0.57949 0.57556 0.52997
  -1060 0.309909 0.394941 0.444729  0.450004 0.429769 0.46539 0.52150 0.49545
  -1020 0.160348 0.211634 0.243435  0.195735 0.200418 0.27714 0.35929 0.39556
  -980  0.079234 0.073863 0.002104 -0.053935 0.050367 0.21967 0.33395 0.37128
  -940  0.122184 0.141015 0.108934  0.024573 0.122046 0.28052 0.37927 0.40151
  -900  0.169332 0.288383 0.263143  0.181416 0.198187 0.27489 0.36718 0.39173
  -860  0.297899 0.386151 0.443032  0.327918 0.361042 0.49128 0.55240 0.53825
  -820  0.240641 0.357060 0.367722  0.318131 0.383665 0.49008 0.55135 0.53864
  -780  0.152561 0.176055 0.118299  0.093190 0.219986 0.34834 0.45613 0.50753
  -740  0.058287 0.080202 0.119865  0.130023 0.206632 0.35625 0.47881 0.48861
  -700  0.151411 0.284706 0.281285  0.271130 0.378687 0.50591 0.58968 0.55320
  -660  0.518394 0.578307 0.582851  0.609925 0.637766 0.66272 0.67910 0.62444
  -620  0.454474 0.556122 0.577565  0.516441 0.548374 0.62473 0.65502 0.63743
  -580  0.389756 0.420384 0.396795  0.347528 0.407386 0.49249 0.53143 0.51675
  -540  0.389076 0.302047 0.251560  0.262899 0.312742 0.35296 0.40991 0.41450
  -500  0.202078 0.131896 0.114906  0.118575 0.190325 0.24893 0.29808 0.31261
  -460  0.185447 0.178417 0.124531  0.056703 0.152804 0.28971 0.36730 0.38247
  -420  0.092910 0.118501 0.063383  0.056288 0.192008 0.30740 0.37191 0.40704
  -380  0.133162 0.159073 0.106487  0.105814 0.201311 0.30256 0.41688 0.46813
  -340  0.174563 0.278487 0.269898  0.250033 0.349988 0.45475 0.50136 0.51630
  -300  0.235387 0.376135 0.328697  0.328991 0.473847 0.53016 0.52957 0.50923
  -260  0.281573 0.285633 0.358031  0.409954 0.461900 0.50246 0.54744 0.53079
  -220  0.213314 0.427948 0.593880  0.626076 0.693654 0.72674 0.67763 0.63854
  -180  0.316290 0.578038 0.744467  0.737301 0.757539 0.84211 0.89244 0.92291
  -140  0.731758 0.872805 0.910129  0.843201 0.844460 0.90859 0.99410 1.09790
  -100  0.813857 1.106191 1.148621  1.224085 1.192347 1.07803 1.07101 1.15382
  -60   1.058488 1.131814 1.052982  1.078137 1.097463 1.02519 0.96681 0.94935
  -20   0.661903 0.816895 0.910161  0.942529 0.981466 1.00601 1.01121 1.01306
  20    0.487149 0.718022 0.823757  0.869174 0.899043 0.94041 1.00615 1.12002
  60    0.561320 0.752016 0.728119  0.718625 0.801549 0.85695 0.95772 1.13347
  100   0.651043 0.913766 0.987266  0.936338 0.972918 1.05875 1.07903 1.11099
  140   0.882609 0.901268 0.942237  0.930009 1.012808 1.12907 1.13330 1.15830
  180   1.727197 1.487065 1.067470  0.931046 0.944528 1.02811 1.08726 1.07156
  220   2.642319 1.483507 0.794945  0.649317 0.717478 0.80823 0.80317 0.75574
       Frequencies
Times        90      92      94      96      98     100     102     104     106
  -1420 0.83576 0.77149 0.84806 0.92130 0.96114 0.95856 0.88710 0.83366 0.85134
  -1380 0.77236 0.70806 0.74844 0.75066 0.67448 0.62810 0.64213 0.66002 0.68475
  -1340 0.59812 0.56977 0.60555 0.56682 0.50504 0.48437 0.47237 0.45650 0.52521
  -1300 0.53715 0.49732 0.53722 0.54727 0.50662 0.46443 0.45128 0.43333 0.50156
  -1260 0.50300 0.46694 0.51338 0.48269 0.50095 0.55860 0.53672 0.49135 0.56100
  -1220 0.36990 0.28382 0.35622 0.42046 0.48786 0.54995 0.56945 0.53924 0.57159
  -1180 0.39556 0.31855 0.41315 0.44782 0.48903 0.56860 0.62000 0.61894 0.65111
  -1140 0.41389 0.30922 0.42206 0.47936 0.49938 0.55499 0.57479 0.55705 0.62100
  -1100 0.40637 0.27720 0.38918 0.42101 0.47060 0.57252 0.60665 0.61030 0.66664
  -1060 0.40798 0.36556 0.45073 0.45285 0.43566 0.50315 0.55311 0.56444 0.62196
  -1020 0.38475 0.35181 0.45012 0.47108 0.48251 0.52675 0.53917 0.50719 0.53978
  -980  0.35793 0.33023 0.43944 0.45021 0.43863 0.47550 0.48984 0.45138 0.49249
  -940  0.38805 0.36393 0.42488 0.39830 0.38795 0.44110 0.44359 0.41793 0.50239
  -900  0.33339 0.27377 0.40133 0.42554 0.40450 0.40256 0.39466 0.36734 0.45385
  -860  0.48560 0.41038 0.44071 0.42647 0.40117 0.41229 0.41363 0.41831 0.51022
  -820  0.46922 0.41515 0.48635 0.44333 0.42581 0.49169 0.51622 0.51737 0.59597
  -780  0.47887 0.45078 0.52618 0.48794 0.48337 0.57529 0.62633 0.63043 0.68310
  -740  0.39777 0.37798 0.51416 0.52994 0.53967 0.57832 0.59330 0.62343 0.70908
  -700  0.45987 0.44287 0.57513 0.57988 0.55995 0.58274 0.56804 0.54484 0.60784
  -660  0.53142 0.48748 0.54450 0.52623 0.49915 0.51270 0.49939 0.46963 0.54551
  -620  0.57392 0.51906 0.55256 0.52110 0.49677 0.55660 0.58230 0.57221 0.61999
  -580  0.45998 0.40157 0.48373 0.51940 0.55064 0.60580 0.61941 0.60779 0.66637
  -540  0.38550 0.35219 0.45261 0.45046 0.49528 0.60263 0.63742 0.59852 0.63580
  -500  0.30220 0.30385 0.42951 0.45789 0.45985 0.52541 0.56528 0.58447 0.64918
  -460  0.37316 0.35181 0.45870 0.48021 0.44775 0.47130 0.51269 0.51534 0.53318
  -420  0.41909 0.42259 0.53849 0.57267 0.58171 0.58970 0.54523 0.50477 0.55505
  -380  0.45194 0.44786 0.52851 0.52520 0.49281 0.50739 0.51002 0.49468 0.55619
  -340  0.47756 0.42267 0.49968 0.53545 0.52159 0.54121 0.55234 0.53765 0.59391
  -300  0.45960 0.41098 0.48819 0.53912 0.59889 0.63270 0.60475 0.54479 0.58965
  -260  0.49260 0.43758 0.51788 0.53020 0.53274 0.58403 0.63398 0.63038 0.63649
  -220  0.62681 0.62298 0.71286 0.77016 0.78464 0.78704 0.77704 0.75840 0.77077
  -180  0.98079 0.97872 0.92301 0.88272 0.90700 0.94563 0.92797 0.89521 0.91555
  -140  1.20504 1.30420 1.30288 1.31980 1.34556 1.28648 1.20439 1.18992 1.20080
  -100  1.18443 1.19415 1.24739 1.31455 1.33171 1.37927 1.43067 1.37544 1.18967
  -60   1.01198 1.10583 1.16830 1.25825 1.31372 1.30303 1.30581 1.30264 1.19769
  -20   1.04292 1.09023 1.09816 1.10766 1.20751 1.23425 1.11714 1.04737 1.09420
  20    1.20283 1.23338 1.17607 1.17369 1.20706 1.18687 1.14103 1.14860 1.20131
  60    1.28868 1.42032 1.48388 1.51938 1.38715 1.27551 1.29554 1.33976 1.31158
  100   1.20081 1.29191 1.30550 1.30614 1.33584 1.43815 1.49679 1.47980 1.34182
  140   1.20870 1.23269 1.27523 1.42441 1.48266 1.31311 1.18842 1.17375 1.13577
  180   0.98228 0.99066 1.11648 1.18184 1.18952 1.17523 1.15022 1.12292 1.09296
  220   0.75669 0.78959 0.88601 0.91511 0.90241 0.93336 0.99861 1.08608 1.10323
       Frequencies
Times       108     110     112     114     116     118     120     122     124
  -1420 0.86955 0.85897 0.82322 0.81242 0.85458 0.88587 0.91523 0.93927 0.93812
  -1380 0.66691 0.65033 0.63549 0.65446 0.71732 0.76112 0.79370 0.79467 0.79313
  -1340 0.57520 0.59622 0.58388 0.59125 0.65589 0.68795 0.72119 0.72331 0.70712
  -1300 0.54956 0.54681 0.50191 0.48701 0.53282 0.56209 0.60288 0.58210 0.54085
  -1260 0.61110 0.62498 0.61449 0.59986 0.61079 0.64330 0.68271 0.63818 0.54905
  -1220 0.58874 0.58834 0.59106 0.60525 0.63279 0.67543 0.73096 0.72121 0.68465
  -1180 0.67103 0.67357 0.64168 0.64107 0.70806 0.73918 0.75736 0.77776 0.79305
  -1140 0.64866 0.62210 0.59360 0.59998 0.63504 0.65529 0.68444 0.65461 0.60881
  -1100 0.67233 0.65672 0.63977 0.62167 0.61860 0.60342 0.59043 0.51319 0.43615
  -1060 0.65758 0.65052 0.59950 0.56590 0.59573 0.59917 0.60693 0.58108 0.56253
  -1020 0.58130 0.57374 0.52262 0.51174 0.55879 0.58747 0.61533 0.59513 0.56316
  -980  0.53419 0.53168 0.48120 0.47605 0.54667 0.57222 0.58138 0.56302 0.59217
  -940  0.56220 0.54460 0.47072 0.45529 0.52713 0.56268 0.58763 0.54849 0.47888
  -900  0.50362 0.50335 0.46257 0.45857 0.51989 0.56256 0.58954 0.52514 0.43031
  -860  0.54019 0.51507 0.46286 0.46656 0.51736 0.52460 0.54474 0.50857 0.47147
  -820  0.61980 0.57442 0.49982 0.48906 0.53569 0.55202 0.57441 0.54462 0.49086
  -780  0.68869 0.63621 0.53679 0.48577 0.53500 0.57117 0.55814 0.44231 0.33784
  -740  0.71173 0.64894 0.55895 0.50467 0.52001 0.53805 0.54420 0.46791 0.40879
  -700  0.62155 0.59434 0.53130 0.51465 0.55833 0.56489 0.55999 0.50226 0.42866
  -660  0.61303 0.62810 0.58926 0.54719 0.53454 0.56116 0.61926 0.57612 0.49969
  -620  0.63481 0.61244 0.54761 0.48348 0.51317 0.54969 0.57971 0.53878 0.49354
  -580  0.68367 0.66584 0.63861 0.62954 0.65790 0.67322 0.66388 0.58128 0.50624
  -540  0.68439 0.70579 0.67506 0.62737 0.63015 0.63451 0.63094 0.58597 0.54865
  -500  0.67605 0.65307 0.58874 0.51614 0.51851 0.54539 0.58263 0.52690 0.43615
  -460  0.53750 0.52035 0.46349 0.43267 0.48042 0.53683 0.57101 0.50531 0.42298
  -420  0.56027 0.52337 0.47680 0.47859 0.52845 0.56384 0.58686 0.55521 0.51207
  -380  0.60407 0.61461 0.59042 0.57879 0.63170 0.68213 0.70291 0.63987 0.58610
  -340  0.64293 0.64639 0.65007 0.64634 0.61901 0.61920 0.67437 0.67205 0.61819
  -300  0.63849 0.64913 0.59482 0.55016 0.61757 0.69738 0.75563 0.72915 0.70562
  -260  0.62984 0.66080 0.65475 0.65495 0.72352 0.76956 0.78792 0.78197 0.77839
  -220  0.78093 0.79755 0.82264 0.83572 0.84866 0.86934 0.89557 0.92705 0.96263
  -180  0.93642 0.95793 0.96664 0.93047 0.90704 0.94589 1.01179 1.06670 1.14562
  -140  1.15094 1.04186 0.96733 0.92384 0.95760 1.05591 1.12576 1.16589 1.20869
  -100  1.10755 1.13511 1.11705 1.01146 0.97122 1.01708 1.05719 1.08836 1.11755
  -60   1.14032 1.16037 1.24583 1.21956 1.15428 1.17402 1.15614 1.10832 1.04652
  -20   1.13440 1.16897 1.27511 1.36463 1.35435 1.31204 1.24437 1.23351 1.24898
  20    1.26349 1.33914 1.43542 1.44804 1.39342 1.35658 1.31967 1.31410 1.22880
  60    1.33722 1.39023 1.41702 1.33978 1.27299 1.30448 1.34952 1.39020 1.32640
  100   1.23856 1.22414 1.24867 1.22724 1.25460 1.27799 1.23245 1.22822 1.26719
  140   1.10060 1.10174 1.10502 1.10107 1.08499 1.05899 1.03437 1.04029 1.08263
  180   1.07237 1.05248 1.03421 1.02101 1.03282 1.04386 1.01269 0.99678 1.00836
  220   1.03812 0.97550 0.93013 0.89831 0.89894 0.90671 0.90194 0.92434 0.93047
       Frequencies
Times       126     128     130     132     134     136     138     140     142
  -1420 0.92574 0.90381 0.89999 0.90423 0.91921 0.93881 0.88918 0.80499 0.80355
  -1380 0.77969 0.72327 0.63620 0.55515 0.53303 0.62603 0.62796 0.60844 0.67480
  -1340 0.68683 0.68422 0.68952 0.67685 0.62064 0.65034 0.63519 0.62341 0.64928
  -1300 0.51254 0.51187 0.52752 0.49840 0.45356 0.54701 0.56095 0.51951 0.58402
  -1260 0.49250 0.50803 0.55957 0.51465 0.40738 0.41593 0.42949 0.45838 0.54428
  -1220 0.68472 0.71370 0.71583 0.66975 0.58066 0.60173 0.62041 0.62150 0.63437
  -1180 0.75626 0.70216 0.65271 0.57626 0.47118 0.51060 0.53404 0.53999 0.58236
  -1140 0.59508 0.60458 0.57626 0.47161 0.28938 0.33912 0.39025 0.38886 0.43427
  -1100 0.41537 0.41293 0.40878 0.33772 0.19958 0.30660 0.38152 0.38610 0.43192
  -1060 0.54121 0.51760 0.50616 0.45953 0.38064 0.45167 0.46885 0.43853 0.49845
  -1020 0.55508 0.55921 0.57352 0.56479 0.48637 0.50017 0.49299 0.48947 0.51749
  -980  0.63170 0.60527 0.56999 0.50886 0.40519 0.44190 0.45651 0.46846 0.52868
  -940  0.42129 0.39174 0.41567 0.43821 0.41382 0.49750 0.52352 0.48502 0.50267
  -900  0.41503 0.43882 0.46131 0.44430 0.39559 0.48374 0.51724 0.52343 0.56469
  -860  0.47838 0.49043 0.49159 0.45415 0.39912 0.48707 0.50490 0.46952 0.52004
  -820  0.42324 0.38225 0.37091 0.36056 0.33848 0.45300 0.46332 0.43651 0.47774
  -780  0.31321 0.33491 0.39148 0.37030 0.29121 0.39073 0.42694 0.40977 0.46037
  -740  0.40937 0.43010 0.47402 0.48409 0.44833 0.53080 0.57882 0.57002 0.59364
  -700  0.42281 0.45650 0.51428 0.52185 0.45744 0.51693 0.54840 0.55931 0.60973
  -660  0.49580 0.53332 0.56125 0.52520 0.47409 0.55877 0.59329 0.57820 0.61719
  -620  0.47964 0.51743 0.60548 0.63209 0.59962 0.66388 0.69677 0.68252 0.69099
  -580  0.49723 0.54434 0.62411 0.64742 0.62708 0.67021 0.65827 0.63243 0.66008
  -540  0.52210 0.50828 0.52699 0.51952 0.47446 0.53225 0.52639 0.49977 0.54742
  -500  0.39338 0.38977 0.41708 0.37995 0.32365 0.42913 0.45045 0.43195 0.51239
  -460  0.38434 0.38729 0.40922 0.35386 0.25925 0.35322 0.39493 0.44352 0.55272
  -420  0.49309 0.50692 0.54183 0.53302 0.46388 0.53746 0.55542 0.57353 0.65154
  -380  0.57411 0.56417 0.56884 0.53525 0.45198 0.52714 0.55266 0.55984 0.64487
  -340  0.52134 0.43796 0.50943 0.52947 0.48637 0.55855 0.56638 0.51622 0.55674
  -300  0.69411 0.67268 0.66763 0.63747 0.56426 0.58685 0.60637 0.62776 0.68785
  -260  0.73867 0.71558 0.77807 0.80963 0.72965 0.71372 0.70933 0.71149 0.74604
  -220  0.95009 0.89570 0.83828 0.79694 0.73268 0.72992 0.71198 0.66363 0.68226
  -180  1.20591 1.16536 1.06958 0.98574 0.92347 0.92116 0.92162 0.87154 0.82151
  -140  1.22747 1.19792 1.19574 1.22215 1.23990 1.21229 1.16167 1.04336 0.91876
  -100  1.10485 1.04198 1.04910 1.08938 1.16079 1.21518 1.22134 1.20138 1.18117
  -60   1.05166 1.11768 1.13059 1.11171 1.16954 1.22594 1.22177 1.21062 1.20786
  -20   1.20650 1.13956 1.07506 1.04066 1.13491 1.24559 1.24080 1.18196 1.13760
  20    1.15331 1.12939 1.13235 1.14653 1.16432 1.17000 1.20273 1.19194 1.16233
  60    1.23213 1.21766 1.24721 1.28925 1.34307 1.32550 1.31377 1.27578 1.23249
  100   1.24346 1.17997 1.17782 1.20418 1.24598 1.23460 1.20486 1.15957 1.12935
  140   1.08912 1.01071 0.96311 0.96970 1.04900 1.06689 1.08967 1.16307 1.21640
  180   0.98815 0.96311 0.97486 0.95965 0.93331 0.96023 1.00384 1.04951 1.09717
  220   0.82662 0.75548 0.77895 0.80587 0.80244 0.83303 0.85206 0.89393 0.95468
       Frequencies
Times       144     146     148     150      152      154      156      158
  -1420 0.82481 0.84929 0.93305 1.02884 1.066426 1.121631 1.155064 1.134949
  -1380 0.70380 0.65798 0.63228 0.72638 0.791728 0.852796 0.925598 0.988035
  -1340 0.63964 0.57847 0.52190 0.51704 0.507370 0.509552 0.505512 0.467110
  -1300 0.61305 0.56473 0.45047 0.38010 0.356549 0.358675 0.318158 0.244497
  -1260 0.56817 0.46807 0.32786 0.26420 0.258430 0.288894 0.283266 0.253108
  -1220 0.59183 0.48757 0.38663 0.37319 0.382985 0.416625 0.421289 0.391949
  -1180 0.59031 0.55122 0.47634 0.42156 0.365699 0.354560 0.375568 0.383518
  -1140 0.43457 0.40500 0.38213 0.36879 0.272834 0.275864 0.377458 0.450069
  -1100 0.42848 0.40042 0.40632 0.43176 0.388746 0.311526 0.280344 0.301720
  -1060 0.51944 0.47089 0.37988 0.33392 0.315030 0.338615 0.344800 0.281809
  -1020 0.51660 0.46889 0.40126 0.34806 0.308591 0.329700 0.326237 0.284500
  -980  0.50137 0.39185 0.26346 0.19997 0.156075 0.188253 0.234107 0.224407
  -940  0.48960 0.37741 0.19386 0.12930 0.090662 0.091726 0.138883 0.160547
  -900  0.55406 0.46619 0.33883 0.25509 0.178444 0.131503 0.127366 0.103324
  -860  0.54543 0.49814 0.41813 0.36266 0.302829 0.299353 0.296501 0.273199
  -820  0.47833 0.41323 0.34923 0.30581 0.212675 0.181052 0.227403 0.260821
  -780  0.47396 0.41839 0.32209 0.28367 0.194034 0.146076 0.132695 0.129514
  -740  0.58147 0.47700 0.33137 0.24268 0.173868 0.160821 0.157102 0.124312
  -700  0.58533 0.47582 0.32477 0.24504 0.147602 0.108871 0.097974 0.074623
  -660  0.58645 0.49438 0.40055 0.34774 0.264700 0.214142 0.227575 0.215438
  -620  0.68644 0.62028 0.47733 0.34272 0.229452 0.187910 0.195089 0.227636
  -580  0.67660 0.65293 0.57801 0.44228 0.275715 0.244489 0.305783 0.334368
  -540  0.52929 0.46713 0.39606 0.37240 0.343330 0.358675 0.401694 0.435180
  -500  0.55843 0.51587 0.44780 0.41951 0.380104 0.381992 0.424383 0.447558
  -460  0.58462 0.53337 0.51375 0.52772 0.453481 0.385764 0.441743 0.491506
  -420  0.68807 0.65034 0.56999 0.53965 0.547532 0.499264 0.404100 0.332753
  -380  0.70269 0.70131 0.63116 0.56415 0.508048 0.490349 0.480933 0.463881
  -340  0.57559 0.51775 0.45933 0.46647 0.458565 0.486406 0.517888 0.542092
  -300  0.67660 0.58974 0.50165 0.48500 0.478561 0.512466 0.548999 0.555366
  -260  0.72583 0.65821 0.54988 0.46757 0.427214 0.498750 0.594033 0.619406
  -220  0.70187 0.68687 0.64325 0.62697 0.612098 0.636425 0.718821 0.780849
  -180  0.79365 0.74571 0.69963 0.72009 0.724451 0.775472 0.861829 0.939243
  -140  0.86339 0.87384 0.94458 0.98110 0.904250 0.906117 0.956537 0.986959
  -100  1.15942 1.12505 1.09545 1.09166 1.075238 1.050136 1.028729 1.031625
  -60   1.17211 1.15018 1.21596 1.24195 1.165053 1.108429 1.137188 1.165085
  -20   1.11516 1.09921 1.12934 1.17160 1.188439 1.215243 1.288618 1.363840
  20    1.17414 1.21877 1.24900 1.25546 1.298928 1.378292 1.424579 1.472007
  60    1.28368 1.37696 1.38961 1.32189 1.372136 1.413097 1.294290 1.132438
  100   1.16013 1.22734 1.36289 1.48725 1.508383 1.363376 1.239631 1.155578
  140   1.25708 1.29241 1.31452 1.32581 1.288252 1.246447 1.247366 1.176386
  180   1.09079 1.06292 1.11317 1.14443 1.118451 1.152663 1.190816 1.214056
  220   0.99049 1.04495 1.07127 1.09009 1.101504 1.071738 1.041620 1.100687
       Frequencies
Times        160     162     164     166     168     170     172     174
  -1420 1.050765 1.00041 1.01564 0.99942 0.98107 0.97151 0.94293 0.88701
  -1380 0.976498 0.90941 0.87176 0.84258 0.83746 0.83062 0.84820 0.85722
  -1340 0.446183 0.49303 0.54773 0.64737 0.74832 0.84872 0.94647 0.98861
  -1300 0.270186 0.40645 0.53919 0.62906 0.70106 0.78181 0.84081 0.89488
  -1260 0.222995 0.31469 0.45347 0.56855 0.62573 0.67271 0.72841 0.75764
  -1220 0.358378 0.40952 0.49616 0.60915 0.68526 0.74844 0.79713 0.88015
  -1180 0.340585 0.36959 0.46076 0.55454 0.61008 0.68972 0.78397 0.82392
  -1140 0.434966 0.44331 0.48637 0.54610 0.59105 0.64154 0.71524 0.77203
  -1100 0.340004 0.41950 0.47997 0.50916 0.52354 0.53685 0.58501 0.60249
  -1060 0.194371 0.21717 0.31173 0.43130 0.45757 0.44696 0.49911 0.55864
  -1020 0.269025 0.32333 0.36846 0.42954 0.45220 0.44129 0.43455 0.50910
  -980  0.199400 0.27936 0.37184 0.48113 0.56635 0.60360 0.61697 0.63781
  -940  0.172516 0.23176 0.31973 0.43177 0.51249 0.54661 0.58164 0.61755
  -900  0.089353 0.19125 0.31742 0.42923 0.45342 0.40209 0.41448 0.46559
  -860  0.293394 0.38687 0.45134 0.51377 0.55085 0.51513 0.48738 0.47462
  -820  0.279082 0.36172 0.48299 0.59705 0.67068 0.68137 0.64651 0.58525
  -780  0.146020 0.25191 0.37060 0.50279 0.58031 0.58597 0.54728 0.51312
  -740  0.088773 0.18242 0.35281 0.48639 0.54548 0.55968 0.59914 0.62509
  -700  0.085678 0.21294 0.39301 0.56759 0.65380 0.69145 0.72792 0.75044
  -660  0.184314 0.28148 0.44316 0.56043 0.59059 0.59069 0.63431 0.70492
  -620  0.266124 0.34079 0.43569 0.49658 0.50068 0.47152 0.50408 0.55898
  -580  0.309253 0.33235 0.42039 0.52397 0.59013 0.66500 0.70753 0.70559
  -540  0.463203 0.51664 0.56872 0.62683 0.64751 0.63981 0.66402 0.67379
  -500  0.444056 0.46788 0.53404 0.61345 0.64705 0.65382 0.69051 0.67831
  -460  0.524705 0.58901 0.63238 0.66440 0.64567 0.58361 0.55177 0.55412
  -420  0.355477 0.44983 0.51892 0.58336 0.62204 0.59117 0.55643 0.50709
  -380  0.453146 0.48842 0.56569 0.61871 0.62189 0.60345 0.59112 0.60115
  -340  0.602647 0.63739 0.64163 0.66409 0.69201 0.68767 0.67927 0.70325
  -300  0.526446 0.54908 0.62563 0.70325 0.72162 0.65855 0.57971 0.56149
  -260  0.606515 0.63739 0.70957 0.74672 0.70689 0.63304 0.61183 0.60032
  -220  0.821387 0.88119 0.94806 0.96693 0.95100 0.88430 0.79521 0.79948
  -180  0.955223 0.94301 0.96691 1.01009 1.05042 1.05716 0.98260 0.92568
  -140  1.067011 1.20255 1.25092 1.20737 1.10535 0.98096 0.89781 0.88233
  -100  1.101823 1.14746 1.13372 1.10546 1.06991 0.96994 0.82844 0.74425
  -60   1.263509 1.28356 1.18548 1.15562 1.19234 1.17302 1.06417 0.96601
  -20   1.461555 1.52007 1.55753 1.58490 1.57791 1.54283 1.48777 1.39397
  20    1.566187 1.59264 1.55006 1.49636 1.50120 1.49764 1.42610 1.28217
  60    1.093700 1.18662 1.22300 1.13189 1.11026 1.10076 1.06112 1.02241
  100   1.179959 1.22175 1.14190 1.00738 0.93443 0.90162 0.91451 0.99162
  140   1.032585 0.94685 0.94094 0.92426 0.89407 0.89217 0.92784 0.96166
  180   1.218833 1.16493 1.10651 1.05387 1.00454 0.95971 0.93475 0.90409
  220   1.216899 1.21042 1.12376 1.04352 0.97018 0.92696 0.92816 0.94325
       Frequencies
Times       176     178     180     182     184     186     188     190     192
  -1420 0.86041 0.89292 0.90278 0.87269 0.81447 0.76209 0.73147 0.71402 0.77760
  -1380 0.84677 0.84859 0.86088 0.92479 1.02552 1.04588 0.95917 0.89717 0.95335
  -1340 0.98681 0.99413 1.04244 1.05642 1.01533 0.99412 1.02703 1.05157 1.00398
  -1300 0.94389 0.97314 0.99187 1.01117 1.01630 0.94978 0.75845 0.66189 0.75556
  -1260 0.75220 0.75483 0.79316 0.82333 0.80695 0.73661 0.62330 0.51256 0.50951
  -1220 0.93225 0.96490 0.94129 0.85898 0.78051 0.72652 0.70734 0.74980 0.84291
  -1180 0.78657 0.77738 0.85601 0.96798 1.03037 0.98642 0.88819 0.83011 0.82035
  -1140 0.79330 0.79013 0.77581 0.75843 0.73344 0.69838 0.65056 0.62104 0.67555
  -1100 0.59070 0.58574 0.57964 0.57744 0.57212 0.52423 0.45352 0.51199 0.62781
  -1060 0.55760 0.53670 0.53054 0.51299 0.43748 0.30203 0.21362 0.27503 0.42950
  -1020 0.53832 0.53474 0.54980 0.53790 0.47145 0.38353 0.32974 0.39675 0.54518
  -980  0.66490 0.68382 0.66873 0.62748 0.57916 0.53140 0.46119 0.41535 0.45626
  -940  0.60325 0.57201 0.53583 0.50636 0.48212 0.43848 0.38396 0.41140 0.54938
  -900  0.48485 0.47178 0.41670 0.35760 0.35112 0.33362 0.29538 0.35139 0.52000
  -860  0.45339 0.39018 0.30687 0.26619 0.27180 0.27442 0.26188 0.30095 0.40537
  -820  0.51577 0.46295 0.38792 0.30206 0.25530 0.24203 0.22753 0.21529 0.31749
  -780  0.48940 0.46982 0.41394 0.32812 0.24899 0.18840 0.14746 0.16542 0.24325
  -740  0.62798 0.60124 0.57350 0.52625 0.46684 0.43821 0.39930 0.36688 0.44157
  -700  0.77493 0.79935 0.81517 0.80710 0.76304 0.68749 0.62245 0.65062 0.70310
  -660  0.73765 0.72011 0.68650 0.65582 0.63762 0.66944 0.71047 0.71458 0.74140
  -620  0.58615 0.59280 0.57498 0.53356 0.54156 0.63891 0.74425 0.79798 0.82455
  -580  0.68600 0.67440 0.66090 0.62703 0.59177 0.59564 0.61535 0.64358 0.67687
  -540  0.62598 0.58633 0.60334 0.63320 0.67304 0.67263 0.60854 0.60244 0.69287
  -500  0.63998 0.63537 0.63889 0.59298 0.54689 0.52635 0.51428 0.57116 0.69575
  -460  0.52868 0.48139 0.42706 0.36377 0.32250 0.31185 0.36012 0.50185 0.65326
  -420  0.45193 0.43176 0.40569 0.34388 0.32031 0.29088 0.29141 0.38182 0.51921
  -380  0.59070 0.59594 0.57393 0.54019 0.55951 0.60281 0.57220 0.53961 0.59135
  -340  0.71273 0.69323 0.67868 0.67227 0.66746 0.68298 0.69570 0.71261 0.76028
  -300  0.57469 0.58751 0.61900 0.63502 0.62937 0.64953 0.74425 0.91295 0.98509
  -260  0.58178 0.62517 0.67381 0.66450 0.66503 0.76953 0.89614 0.96648 1.03519
  -220  0.80676 0.83564 0.80226 0.76825 0.76352 0.80749 0.86719 0.91464 0.98981
  -180  0.89605 0.84937 0.79972 0.76917 0.79166 0.79289 0.80245 0.90506 1.03598
  -140  0.86059 0.80661 0.75295 0.73260 0.74048 0.80590 0.94498 1.11892 1.22249
  -100  0.73255 0.75306 0.76015 0.71546 0.66261 0.69705 0.85327 1.11075 1.28072
  -60   0.92624 0.99256 1.10571 1.11630 1.00854 0.93837 1.00545 1.13723 1.24059
  -20   1.31508 1.34701 1.39520 1.32631 1.17714 1.10986 1.13605 1.20429 1.25292
  20    1.11193 1.02728 1.03461 1.00660 0.97361 0.99385 1.00062 1.09159 1.24164
  60    0.99226 1.03768 1.08413 1.09413 1.10921 1.15181 1.18744 1.17161 1.14143
  100   1.06246 1.08201 1.05937 1.06305 1.07768 1.13535 1.31747 1.50296 1.51786
  140   1.00845 1.03768 1.07736 1.13504 1.20140 1.26968 1.30441 1.29925 1.30328
  180   0.87878 0.91528 0.97726 0.99015 0.95347 0.95509 0.99807 1.08060 1.10995
  220   0.89896 0.83564 0.78914 0.74677 0.78924 0.92377 1.05343 1.09215 1.06431
       Frequencies
Times       194     196     198     200     202     204     206     208     210
  -1420 0.81581 0.78509 0.78983 0.78877 0.74133 0.71337 0.79387 0.91575 1.00226
  -1380 0.98284 0.95664 0.91539 0.83254 0.72346 0.69406 0.68400 0.69303 0.71151
  -1340 0.95265 0.89891 0.87642 0.86470 0.83566 0.76427 0.68744 0.72141 0.82613
  -1300 0.81110 0.75736 0.67169 0.67920 0.75073 0.82591 0.82392 0.80316 0.79165
  -1260 0.55376 0.55645 0.63086 0.67920 0.68993 0.70785 0.70309 0.71278 0.72051
  -1220 0.86844 0.80302 0.75024 0.74262 0.76546 0.76121 0.74473 0.77293 0.80283
  -1180 0.80584 0.78052 0.82323 0.84296 0.79586 0.74618 0.70434 0.69581 0.70467
  -1140 0.66457 0.61027 0.67385 0.74828 0.75982 0.77593 0.74441 0.71709 0.69100
  -1100 0.64019 0.61516 0.65962 0.69469 0.70748 0.72656 0.71217 0.69427 0.66522
  -1060 0.45737 0.42567 0.49416 0.53271 0.52883 0.53614 0.53061 0.55484 0.58042
  -1020 0.58590 0.47361 0.40293 0.41481 0.45487 0.51284 0.53875 0.56379 0.59471
  -980  0.44241 0.38359 0.46788 0.56576 0.61001 0.63334 0.63391 0.66404 0.69939
  -940  0.60639 0.56885 0.59406 0.64705 0.67363 0.71705 0.70215 0.66681 0.62142
  -900  0.62108 0.62299 0.65808 0.68605 0.67081 0.64346 0.61043 0.60204 0.60061
  -860  0.44075 0.41001 0.49695 0.56904 0.59841 0.63549 0.62139 0.59247 0.56271
  -820  0.33798 0.23911 0.28417 0.33412 0.35395 0.45059 0.47144 0.43454 0.40087
  -780  0.27177 0.24661 0.36829 0.46989 0.50752 0.54687 0.57944 0.59988 0.57793
  -740  0.49836 0.52580 0.61694 0.67176 0.69839 0.73944 0.71311 0.64029 0.57980
  -700  0.66567 0.64191 0.65746 0.64615 0.59465 0.58060 0.58414 0.58014 0.56240
  -660  0.73520 0.74073 0.78921 0.74590 0.61314 0.51927 0.52685 0.55515 0.58228
  -620  0.80113 0.72475 0.70416 0.69082 0.64918 0.64929 0.65582 0.66095 0.65466
  -580  0.64130 0.61647 0.65220 0.68575 0.70622 0.73269 0.70904 0.70506 0.72207
  -540  0.70473 0.66995 0.70138 0.70034 0.67300 0.68363 0.67116 0.66311 0.66243
  -500  0.75044 0.74693 0.71375 0.67682 0.68334 0.69099 0.64299 0.59618 0.56706
  -460  0.66983 0.64256 0.69766 0.74024 0.72848 0.72901 0.69495 0.69149 0.69691
  -420  0.57398 0.58255 0.62127 0.62799 0.61063 0.64990 0.64581 0.63967 0.63571
  -380  0.64462 0.62005 0.60272 0.57916 0.56738 0.62997 0.67617 0.69859 0.70250
  -340  0.76595 0.71790 0.72550 0.74143 0.75637 0.79831 0.77853 0.75935 0.75344
  -300  0.98727 1.02807 1.02333 0.99630 0.98485 0.97769 0.94350 0.86701 0.78699
  -260  1.07785 1.14744 1.17116 1.15143 1.11210 1.01203 0.91752 0.85775 0.83172
  -220  1.07093 1.07471 1.00601 0.97546 0.94599 0.89275 0.82048 0.77447 0.76183
  -180  1.06234 1.05938 1.07776 1.03531 0.88926 0.77930 0.76194 0.80963 0.83079
  -140  1.21414 1.16244 1.06910 1.01476 1.02559 1.09574 1.13978 1.13846 1.14390
  -100  1.35680 1.39010 1.32981 1.30119 1.34214 1.39686 1.47191 1.48456 1.46572
  -60   1.32245 1.41456 1.39043 1.36521 1.42112 1.47811 1.55643 1.56476 1.52349
  -20   1.33104 1.46283 1.44517 1.41970 1.45811 1.46002 1.43153 1.31922 1.22405
  20    1.34904 1.36531 1.26919 1.25683 1.31080 1.29505 1.30725 1.33032 1.34426
  60    1.13658 1.18723 1.22219 1.26010 1.29920 1.29996 1.26718 1.22390 1.21069
  100   1.46400 1.44000 1.30321 1.18120 1.12213 1.13346 1.15230 1.16622 1.20820
  140   1.31497 1.30921 1.24291 1.22348 1.20361 1.15922 1.09908 1.02618 1.03456
  180   1.11054 1.13766 1.21786 1.31161 1.41391 1.41311 1.38801 1.37382 1.36911
  220   1.06013 1.09199 1.05704 0.98320 0.98328 1.08164 1.19080 1.25660 1.29083
       Frequencies
Times       212     214     216     218     220     222     224     226     228
  -1420 1.05776 1.06185 1.00354 0.95536 1.00028 1.08227 1.10150 1.10280 1.13786
  -1380 0.73657 0.72287 0.71452 0.71736 0.73504 0.79586 0.86797 0.90110 0.91343
  -1340 0.88650 0.85939 0.80577 0.76908 0.78463 0.80825 0.79185 0.77681 0.76098
  -1300 0.80628 0.79937 0.79847 0.76944 0.74781 0.78657 0.82576 0.88919 0.97530
  -1260 0.72988 0.72881 0.73576 0.74050 0.77486 0.88295 0.96726 1.03916 1.10025
  -1220 0.81615 0.77926 0.79748 0.80634 0.86090 0.94767 1.00082 1.01795 1.00886
  -1180 0.69996 0.68726 0.73244 0.76438 0.79891 0.84474 0.85655 0.86389 0.85318
  -1140 0.67417 0.66582 0.67404 0.62910 0.60730 0.68743 0.70605 0.68750 0.67565
  -1100 0.61974 0.56624 0.53401 0.47862 0.45026 0.50670 0.51334 0.46422 0.42656
  -1060 0.58282 0.55404 0.54131 0.49164 0.48821 0.53321 0.52061 0.49139 0.49530
  -1020 0.62643 0.64571 0.65877 0.62656 0.61782 0.66436 0.66903 0.62908 0.56930
  -980  0.70028 0.67769 0.66541 0.67142 0.70310 0.75662 0.77352 0.77570 0.74036
  -940  0.60096 0.62526 0.67669 0.65876 0.64863 0.70051 0.71920 0.71653 0.70194
  -900  0.58600 0.55041 0.51609 0.44462 0.43749 0.52460 0.55244 0.56879 0.57618
  -860  0.55289 0.54348 0.52770 0.45945 0.44049 0.53768 0.61817 0.68601 0.73833
  -820  0.42397 0.49831 0.58046 0.57267 0.57912 0.65163 0.67872 0.68341 0.69223
  -780  0.55130 0.54480 0.57184 0.56218 0.58551 0.65369 0.68149 0.70722 0.71852
  -740  0.52775 0.50523 0.53069 0.48947 0.47581 0.58760 0.64101 0.62163 0.55717
  -700  0.51247 0.47654 0.51012 0.53469 0.61557 0.71565 0.76348 0.77756 0.73146
  -660  0.60764 0.59888 0.62426 0.63814 0.65201 0.71634 0.72854 0.72546 0.68253
  -620  0.65030 0.65923 0.71883 0.71663 0.69409 0.72219 0.73200 0.71020 0.68091
  -580  0.73211 0.72551 0.67868 0.61210 0.59227 0.65954 0.68322 0.66182 0.63845
  -540  0.66399 0.65395 0.63322 0.56109 0.53216 0.58691 0.59984 0.57847 0.52078
  -500  0.53475 0.50490 0.51476 0.50756 0.53329 0.59035 0.59949 0.57996 0.55272
  -460  0.72001 0.75321 0.78387 0.74919 0.72189 0.77762 0.80120 0.76416 0.70517
  -420  0.63852 0.66483 0.71153 0.69493 0.66328 0.68880 0.68460 0.67113 0.66312
  -380  0.72383 0.75552 0.76993 0.73363 0.70386 0.73528 0.75241 0.72099 0.67282
  -340  0.76108 0.75716 0.77027 0.77270 0.78839 0.81445 0.77905 0.69978 0.61055
  -300  0.71842 0.68759 0.67371 0.64357 0.61557 0.63338 0.61299 0.57140 0.53817
  -260  0.80246 0.78882 0.81539 0.80019 0.77899 0.81066 0.79635 0.75895 0.70801
  -220  0.78750 0.85246 0.90034 0.90038 0.92476 0.99276 1.04442 1.02688 1.02059
  -180  0.82602 0.84851 0.90598 0.98430 1.08556 1.12426 1.11880 1.12996 1.15444
  -140  1.16280 1.18518 1.16281 1.14671 1.15845 1.16901 1.17381 1.18280 1.24583
  -100  1.42192 1.38138 1.35991 1.44115 1.56870 1.57487 1.54470 1.50879 1.48765
  -60   1.48813 1.50966 1.50426 1.49866 1.50671 1.53149 1.58587 1.71904 1.83542
  -20   1.18318 1.21090 1.29123 1.36808 1.39776 1.38278 1.42326 1.48274 1.49978
  20    1.31274 1.26597 1.17310 1.09101 1.10510 1.19001 1.29456 1.40831 1.41931
  60    1.25162 1.32764 1.33370 1.31925 1.28468 1.25679 1.29663 1.38413 1.41891
  100   1.23697 1.24289 1.24842 1.25559 1.23659 1.21480 1.25269 1.32793 1.43751
  140   1.04184 1.04042 1.00586 0.93258 0.88043 0.96557 1.10911 1.22597 1.24704
  180   1.31719 1.27949 1.26800 1.28199 1.23020 1.13838 1.13956 1.22560 1.31417
  220   1.31305 1.35698 1.34797 1.35000 1.36057 1.35559 1.40008 1.42543 1.42255
       Frequencies
Times       230     232     234     236     238     240
  -1420 1.19570 1.28290 1.33488 1.28461 1.24251 1.24788
  -1380 0.95797 0.97515 0.93669 0.89163 0.89468 0.94281
  -1340 0.76700 0.71401 0.66174 0.72476 0.80303 0.84487
  -1300 1.03087 1.07424 1.09152 1.08159 1.05794 1.02459
  -1260 1.14340 1.19515 1.23299 1.17308 1.10099 1.09692
  -1220 1.01225 1.01252 0.96338 0.87682 0.81582 0.81072
  -1180 0.83752 0.83325 0.81701 0.79099 0.75784 0.74962
  -1140 0.70360 0.72367 0.75695 0.75962 0.72118 0.73075
  -1100 0.49203 0.53515 0.55363 0.56661 0.61717 0.67504
  -1060 0.55344 0.59435 0.65729 0.71779 0.74250 0.71278
  -1020 0.59940 0.61744 0.61814 0.63414 0.66492 0.65976
  -980  0.68696 0.60695 0.56431 0.55615 0.57114 0.59461
  -940  0.69409 0.65103 0.63149 0.68076 0.71479 0.68357
  -900  0.62040 0.66321 0.70890 0.69949 0.70158 0.69480
  -860  0.73926 0.62164 0.53406 0.59232 0.67856 0.69840
  -820  0.72104 0.68546 0.67420 0.72258 0.75912 0.74288
  -780  0.71945 0.68000 0.64350 0.66900 0.72459 0.73614
  -740  0.55621 0.58596 0.66174 0.77879 0.76637 0.74198
  -700  0.69132 0.67412 0.68087 0.68163 0.65000 0.61258
  -660  0.65725 0.65397 0.66174 0.65070 0.62570 0.61483
  -620  0.71589 0.68336 0.62927 0.59275 0.58094 0.58428
  -580  0.62080 0.54103 0.49535 0.53045 0.57838 0.59506
  -540  0.48212 0.44825 0.45931 0.53873 0.56602 0.54789
  -500  0.58989 0.63760 0.70623 0.76441 0.79450 0.77073
  -460  0.68260 0.65943 0.66619 0.71605 0.79237 0.88755
  -420  0.68617 0.68000 0.72937 0.80057 0.80090 0.79590
  -380  0.66081 0.62416 0.60791 0.65505 0.72545 0.78826
  -340  0.59029 0.55992 0.56075 0.58360 0.60609 0.62471
  -300  0.57008 0.55321 0.52204 0.53481 0.56261 0.56990
  -260  0.71628 0.68252 0.60035 0.52217 0.52894 0.64089
  -220  1.01185 0.97012 0.87174 0.81800 0.82392 0.87677
  -180  1.15409 1.15401 1.15603 1.12559 1.04174 1.04031
  -140  1.31020 1.32782 1.31352 1.24758 1.20799 1.25777
  -100  1.43659 1.45546 1.49949 1.48459 1.35676 1.16476
  -60   1.74048 1.65447 1.62362 1.59002 1.56819 1.62754
  -20   1.46076 1.50920 1.60982 1.64100 1.66751 1.76682
  20    1.27018 1.27241 1.42652 1.53426 1.53579 1.53947
  60    1.38508 1.41137 1.41229 1.31990 1.20031 1.20340
  100   1.45521 1.43573 1.37581 1.30248 1.28599 1.35302
  140   1.18975 1.15317 1.19162 1.30378 1.37295 1.42580
  180   1.35497 1.46218 1.59648 1.62096 1.57586 1.56149
  220   1.41282 1.47561 1.52841 1.48764 1.41345 1.35032

, , tasks = 63, files = data/PRR+2_tyr_4:240:2_go/data_859.1_1

       Frequencies
Times        4      6      8     10     12     14     16     18     20      22
  -1420 1.9576 1.9559 1.9550 1.9566 1.9245 1.8369 1.6613 1.0521 1.6053 1.22286
  -1380 1.9539 1.9551 1.9536 1.9517 1.9228 1.8489 1.7089 1.1141 1.5535 1.14660
  -1340 1.9464 1.9425 1.9390 1.9429 1.9158 1.8325 1.6579 1.1435 1.7625 1.38297
  -1300 1.9351 1.9305 1.9284 1.9312 1.9003 1.8129 1.6384 1.1483 1.6780 1.21557
  -1260 1.9191 1.9191 1.9182 1.9168 1.8843 1.8016 1.6424 1.1065 1.5758 1.15636
  -1220 1.8952 1.8955 1.8946 1.8918 1.8584 1.7772 1.6249 1.1309 1.5872 1.16452
  -1180 1.8744 1.8697 1.8654 1.8664 1.8367 1.7537 1.5886 1.2303 1.7095 1.30965
  -1140 1.8792 1.8701 1.8774 1.8749 1.8014 1.6381 1.3414 1.3118 1.8227 1.21540
  -1100 1.8521 1.8502 1.8518 1.8524 1.8204 1.7397 1.5901 1.1471 1.5342 1.04127
  -1060 1.8659 1.8649 1.8646 1.8640 1.8332 1.7550 1.6079 1.1650 1.1492 1.16106
  -1020 1.8709 1.8725 1.8678 1.8634 1.8358 1.7657 1.6290 1.1963 1.6644 1.38452
  -980  1.8597 1.8595 1.8553 1.8518 1.8222 1.7476 1.6045 1.1787 1.6177 1.27658
  -940  1.8602 1.8537 1.8513 1.8545 1.8220 1.7321 1.5539 1.1117 1.5941 1.02718
  -900  1.8814 1.8756 1.8747 1.8777 1.8433 1.7499 1.5658 1.0815 1.5919 1.08910
  -860  1.9268 1.9263 1.9375 1.9248 1.8441 1.6851 1.4115 1.1357 1.5672 0.95839
  -820  1.9222 1.9263 1.9244 1.9173 1.8836 1.8072 1.6686 1.1642 1.5842 1.31957
  -780  1.9273 1.9210 1.9171 1.9197 1.8864 1.7926 1.6064 1.2406 1.7248 1.28018
  -740  1.9522 1.9429 1.9522 1.9490 1.8711 1.7009 1.3948 1.3424 1.9082 1.27026
  -700  1.9383 1.9378 1.9400 1.9426 1.9079 1.8163 1.6438 1.1700 1.6018 1.18545
  -660  1.9646 1.9583 1.9723 1.9677 1.8875 1.7199 1.4301 1.2821 1.6979 1.11102
  -620  1.9681 1.9568 1.9663 1.9678 1.8894 1.7080 1.3696 1.3102 1.9669 1.34431
  -580  1.9526 1.9497 1.9461 1.9459 1.9149 1.8307 1.6665 1.3001 1.7971 1.38547
  -540  1.9578 1.9598 1.9440 1.9481 1.9610 1.9595 1.9487 1.3062 1.6746 1.64533
  -500  1.9745 1.9781 1.9632 1.9669 1.9806 1.9805 1.9689 1.2934 1.7527 1.50712
  -460  1.9982 1.9977 1.9972 1.9957 1.9610 1.8745 1.7185 1.3472 1.7718 1.46696
  -420  1.9861 1.9853 1.9709 1.9814 1.9961 1.9871 1.9532 1.4688 1.9180 1.68493
  -380  1.9897 1.9880 1.9870 1.9900 1.9606 1.8766 1.7182 1.5480 1.9992 1.75298
  -340  1.9820 1.9776 1.9910 1.9865 1.9080 1.7442 1.4737 1.6575 1.9322 1.44928
  -300  1.9596 1.9539 1.9512 1.9562 1.9265 1.8386 1.6725 1.5792 2.0006 1.57078
  -260  1.9714 1.9664 1.9615 1.9640 1.9328 1.8423 1.6650 1.4758 1.9777 1.61746
  -220  1.9877 1.9900 1.9875 1.9811 1.9449 1.8610 1.7106 1.2718 1.6923 1.25625
  -180  2.0249 2.0269 2.0235 2.0161 1.9794 1.8954 1.7457 1.1982 1.6253 1.20745
  -140  2.0504 2.0491 2.0462 2.0443 2.0067 1.9112 1.7306 1.2025 1.7014 1.23261
  -100  2.0708 2.0690 2.0538 2.0610 2.0706 2.0552 2.0101 1.2109 1.7014 1.40575
  -60   2.1052 2.1085 2.0951 2.0991 2.1057 2.0897 2.0482 1.0969 1.6007 1.32254
  -20   2.1361 2.1417 2.1271 2.1282 2.1359 2.1246 2.0886 1.0426 1.6180 1.25854
  20    2.1651 2.1635 2.1594 2.1581 2.1200 2.0178 1.8116 1.0836 1.7748 1.02130
  60    2.1413 2.1406 2.1391 2.1376 2.0980 1.9968 1.7998 1.0195 1.6228 0.90988
  100   2.1100 2.1088 2.1077 2.1072 2.0689 1.9690 1.7717 1.0264 1.6404 1.10401
  140   2.0587 2.0572 2.0557 2.0559 2.0193 1.9209 1.7195 1.0133 1.6824 1.04999
  180   1.9804 1.9808 1.9672 1.9732 1.9827 1.9697 1.9215 1.0023 1.5507 1.10880
  220   1.9327 1.9324 1.9159 1.9223 1.9364 1.9310 1.8962 1.0845 1.6006 1.41499
       Frequencies
Times        24      26      28      30      32      34      36      38      40
  -1420 1.10580 1.33192 1.00317 1.03914 1.13724 1.06783 1.14938 1.23547 1.27224
  -1380 1.07022 1.24874 1.07332 1.08332 1.14877 1.12618 1.19199 1.24766 1.36486
  -1340 1.16056 1.40471 1.11002 1.09126 1.14314 1.09029 1.15647 1.20859 1.34039
  -1300 1.11109 1.30726 1.09138 1.13538 1.18053 1.12923 1.26559 1.34135 1.45993
  -1260 1.12575 1.37690 1.09783 1.12410 1.09542 1.11353 1.25578 1.24272 1.31827
  -1220 1.15313 1.26578 1.10271 1.09852 1.11448 1.14966 1.18809 1.20633 1.31215
  -1180 1.14456 1.37342 1.13548 1.14378 1.18559 1.20659 1.33867 1.30684 1.29309
  -1140 1.31700 1.46674 1.12045 1.17456 1.20111 1.24040 1.39462 1.28681 1.26458
  -1100 1.13777 1.31320 1.17132 1.21503 1.26842 1.17775 1.23779 1.17876 1.16486
  -1060 1.12855 1.27446 1.11216 1.14326 1.16310 1.10172 1.17276 1.10539 1.11905
  -1020 1.17629 1.37710 1.10718 1.09550 1.10045 1.19390 1.34946 1.31009 1.22933
  -980  1.15605 1.33472 1.11845 1.12481 1.10809 1.23018 1.44167 1.43024 1.37644
  -940  1.09370 1.30945 1.10389 1.17363 1.25229 1.25993 1.41191 1.52489 1.50782
  -900  1.09367 1.30901 1.08195 1.14087 1.22432 1.15956 1.26265 1.29191 1.23635
  -860  1.13451 1.30090 1.09368 1.15519 1.20282 1.21074 1.39589 1.37124 1.25647
  -820  1.20189 1.32790 1.13234 1.12302 1.16798 1.26858 1.40214 1.38704 1.41921
  -780  1.17848 1.50165 1.24158 1.26083 1.32846 1.35406 1.46772 1.41891 1.43893
  -740  1.29339 1.39454 1.20909 1.27975 1.28426 1.22944 1.35275 1.32865 1.37523
  -700  1.32317 1.61615 1.25730 1.25917 1.41105 1.31385 1.35285 1.39083 1.41842
  -660  1.22935 1.22746 1.22933 1.34318 1.41423 1.35808 1.50941 1.44174 1.40716
  -620  1.44323 1.67956 1.24981 1.28568 1.35402 1.28204 1.32636 1.21421 1.13811
  -580  1.25129 1.49160 1.28764 1.28311 1.33848 1.40396 1.55628 1.44030 1.32049
  -540  1.25672 1.47527 1.29159 1.25781 1.31378 1.45764 1.65809 1.64591 1.64279
  -500  1.32370 1.51720 1.35211 1.29736 1.35579 1.47750 1.60871 1.61315 1.72088
  -460  1.34967 1.59966 1.35651 1.43117 1.44722 1.51128 1.76808 1.65740 1.56078
  -420  1.49862 1.73518 1.54225 1.42455 1.51105 1.56543 1.57107 1.50068 1.49634
  -380  1.57719 1.81350 1.53888 1.53304 1.54514 1.51365 1.45845 1.33088 1.35405
  -340  1.68471 1.73220 1.51826 1.64554 1.63482 1.57698 1.67043 1.50043 1.52731
  -300  1.56316 1.76591 1.52116 1.53402 1.55546 1.54882 1.70672 1.58476 1.45446
  -260  1.42308 1.67373 1.36807 1.34999 1.37016 1.50577 1.65835 1.61943 1.53170
  -220  1.22804 1.38786 1.15027 1.17955 1.15234 1.31881 1.44874 1.38856 1.30975
  -180  1.07869 1.27000 1.03456 1.06505 1.06750 1.07746 1.16904 1.14008 1.05754
  -140  1.10631 1.31896 0.95410 0.97696 0.89348 0.93007 0.93048 0.87106 0.89881
  -100  0.99172 1.20640 0.98917 1.00093 1.01662 0.90422 0.90252 0.93218 0.94450
  -60   1.00763 1.33326 0.95420 0.98293 0.97006 0.88275 0.90287 0.88636 0.93742
  -20   0.99166 1.21856 0.92974 0.92271 0.87834 0.88655 0.90916 0.90462 0.90418
  20    0.99566 1.17607 0.87987 0.91118 0.82642 0.86364 0.89291 0.83736 0.86354
  60    0.96176 0.99468 0.88015 0.92834 0.83195 0.87150 0.86699 0.82417 0.87820
  100   0.99709 1.17940 0.89054 0.92263 0.90089 0.84187 0.82242 0.77054 0.87144
  140   1.02357 1.33040 0.95431 0.99265 0.98182 0.86518 0.85809 0.78353 0.80785
  180   0.96613 1.14023 0.93711 0.94942 0.90194 0.88667 0.87245 0.86628 0.88124
  220   0.97270 1.19080 0.90589 0.91801 0.86804 0.89912 0.90719 0.87101 0.90991
       Frequencies
Times        42      44      46      48      50      52      54      56      58
  -1420 1.37361 1.31401 1.23657 1.22387 1.22818 1.32379 1.31633 1.29107 1.39256
  -1380 1.52515 1.37517 1.22901 1.21181 1.25522 1.32148 1.31439 1.26628 1.31538
  -1340 1.43277 1.29803 1.31403 1.35935 1.30567 1.31183 1.35605 1.28408 1.21040
  -1300 1.63387 1.61729 1.60268 1.53018 1.49659 1.55323 1.56607 1.39972 1.34731
  -1260 1.44772 1.32710 1.26566 1.29870 1.32115 1.32258 1.32199 1.22242 1.15864
  -1220 1.35732 1.23751 1.27601 1.28322 1.15365 1.22505 1.26995 1.12302 1.12230
  -1180 1.34819 1.13050 1.04887 1.13052 1.05394 1.04185 1.08327 0.98838 0.86782
  -1140 1.30422 1.24314 1.28683 1.31030 1.14559 0.99833 1.02482 0.94506 0.92048
  -1100 1.22542 1.14570 1.08361 0.95406 0.78922 0.86451 0.94191 0.86950 0.89238
  -1060 1.23694 1.05252 0.94507 0.90512 0.85458 0.81741 0.92363 0.94759 0.84231
  -1020 1.29557 1.23836 1.14727 0.97690 0.75014 0.68185 0.71123 0.70553 0.71164
  -980  1.40075 1.28380 1.18038 1.13283 0.95623 0.79946 0.76039 0.72776 0.70687
  -940  1.49982 1.40913 1.35027 1.26788 1.06966 0.93800 0.92168 0.75956 0.62109
  -900  1.33029 1.30788 1.22846 1.13697 0.93802 0.80346 0.81099 0.72321 0.57140
  -860  1.36770 1.25816 1.18032 1.07161 0.91146 0.87558 0.90067 0.85810 0.77501
  -820  1.51063 1.39317 1.28502 1.25607 1.17699 0.89873 0.79913 0.76275 0.67221
  -780  1.47964 1.34952 1.22642 1.09680 0.97383 1.00459 1.05991 0.95480 0.81473
  -740  1.43661 1.31034 1.27894 1.27197 1.08084 0.85442 0.81416 0.70962 0.64872
  -700  1.39870 1.22548 1.12106 0.95090 0.74468 0.78676 0.85586 0.78160 0.76065
  -660  1.51291 1.26432 1.06844 1.03801 0.87533 0.71057 0.73295 0.74569 0.70852
  -620  1.15535 1.14727 1.12080 0.93922 0.64138 0.69041 0.77480 0.66128 0.64272
  -580  1.30751 1.19689 1.08682 0.96719 0.83470 0.79753 0.82918 0.80439 0.79642
  -540  1.62408 1.46617 1.22453 1.00751 0.79244 0.74534 0.69865 0.65974 0.69793
  -500  1.65889 1.38533 1.25051 1.04676 0.90643 0.85628 0.81633 0.75180 0.74194
  -460  1.57337 1.33030 1.07593 0.87266 0.67155 0.66198 0.67989 0.60599 0.53781
  -420  1.36573 1.21247 1.13810 0.97547 0.70260 0.57340 0.54996 0.51336 0.48945
  -380  1.24212 0.97054 0.83875 0.72921 0.57737 0.54886 0.57136 0.55290 0.54119
  -340  1.60373 1.33715 1.16259 1.05447 0.84055 0.71333 0.74390 0.67815 0.59453
  -300  1.57766 1.43870 1.21534 1.01466 0.78555 0.81291 0.80364 0.74528 0.74200
  -260  1.49870 1.31209 1.15490 1.10097 1.00505 0.91187 0.86050 0.83189 0.78731
  -220  1.23420 1.12565 1.08588 0.96071 0.70432 0.63351 0.69983 0.64389 0.61974
  -180  1.07418 1.04833 0.92088 0.81379 0.66511 0.72293 0.76953 0.70250 0.68680
  -140  0.87608 0.89732 0.91548 0.88615 0.67832 0.61706 0.67963 0.63942 0.61641
  -100  0.92763 0.96090 0.99904 0.92405 0.73618 0.77806 0.83075 0.78912 0.81946
  -60   0.94742 0.92067 0.88886 0.78948 0.65188 0.68474 0.70613 0.71977 0.78527
  -20   0.88381 0.87741 0.89354 0.81615 0.55386 0.53217 0.63744 0.61568 0.58395
  20    0.88309 0.83946 0.80436 0.74564 0.54476 0.48226 0.50063 0.48713 0.45115
  60    0.94280 0.90719 0.77507 0.58850 0.36765 0.33581 0.38615 0.37243 0.38584
  100   0.96667 0.94321 0.87644 0.75884 0.53874 0.49282 0.59062 0.61008 0.60923
  140   0.84332 0.82065 0.76416 0.66550 0.48240 0.45838 0.56151 0.55592 0.52894
  180   0.84900 0.94047 0.92259 0.75058 0.49304 0.49729 0.63066 0.64363 0.66586
  220   0.91402 0.95719 0.94917 0.87925 0.69999 0.65981 0.63760 0.60198 0.56743
       Frequencies
Times        60      62      64      66      68      70       72      74
  -1420 1.44655 1.34509 1.28648 1.29823 1.15164 1.08292 1.179468 1.22886
  -1380 1.34130 1.22754 1.18339 1.27731 1.23471 1.06975 1.032001 1.05413
  -1340 1.14328 1.04180 1.02352 1.06917 1.00386 0.84267 0.820092 0.82146
  -1300 1.38090 1.29528 1.17491 1.16696 1.14679 1.14033 1.217197 1.34809
  -1260 1.14270 1.07469 1.11626 1.20944 1.16593 1.16615 1.378767 1.46720
  -1220 1.19741 1.10129 1.05312 1.13481 1.08663 0.96950 1.088661 1.33770
  -1180 0.82960 0.79961 0.80023 0.79309 0.71551 0.60909 0.652683 0.69477
  -1140 0.93565 0.84242 0.79638 0.83114 0.72397 0.52668 0.528577 0.50781
  -1100 0.96197 0.89987 0.87396 0.92402 0.83577 0.59335 0.594844 0.74187
  -1060 0.77167 0.77023 0.74813 0.71200 0.72049 0.67593 0.660680 0.70844
  -1020 0.72798 0.68982 0.72058 0.75463 0.65797 0.54143 0.720858 0.84520
  -980  0.71817 0.73473 0.74207 0.74951 0.72155 0.51568 0.237908 0.20729
  -940  0.59531 0.56419 0.55823 0.56165 0.53835 0.40038 0.362810 0.34739
  -900  0.52497 0.51278 0.50070 0.49261 0.47553 0.39027 0.432528 0.31796
  -860  0.73207 0.68448 0.64750 0.66510 0.63420 0.38660 0.205770 0.20820
  -820  0.62954 0.62560 0.67194 0.67422 0.55708 0.35361 0.410594 0.51108
  -780  0.77801 0.72056 0.62726 0.56690 0.56004 0.41335 0.243632 0.21491
  -740  0.66680 0.57897 0.57793 0.63138 0.57058 0.33802 0.398133 0.49405
  -700  0.77630 0.64366 0.56517 0.59292 0.54697 0.31324 0.292760 0.36984
  -660  0.69641 0.61930 0.55244 0.52552 0.51538 0.43790 0.344078 0.27245
  -620  0.71409 0.61985 0.56394 0.57275 0.49387 0.33092 0.389207 0.39839
  -580  0.80420 0.73203 0.66726 0.66477 0.68348 0.63958 0.644005 0.55991
  -540  0.70278 0.62612 0.61099 0.63841 0.59707 0.43200 0.480561 0.64626
  -500  0.73366 0.69472 0.65223 0.60036 0.53784 0.36139 0.340311 0.41582
  -460  0.52537 0.50423 0.46736 0.44245 0.41156 0.23510 0.146985 0.19802
  -420  0.48828 0.45102 0.43868 0.44643 0.37785 0.19328 0.199233 0.31120
  -380  0.53916 0.54586 0.54348 0.55891 0.54927 0.28046 0.095485 0.13684
  -340  0.58227 0.55442 0.54149 0.55604 0.51469 0.36775 0.363805 0.43308
  -300  0.74389 0.67675 0.60825 0.61946 0.56594 0.38269 0.398714 0.44906
  -260  0.75710 0.71472 0.63253 0.59324 0.53556 0.29051 0.119078 0.13452
  -220  0.60153 0.52293 0.51703 0.53737 0.42573 0.22171 0.240861 0.35018
  -180  0.73648 0.68489 0.58258 0.57373 0.60207 0.48622 0.470075 0.58088
  -140  0.65666 0.58804 0.56054 0.57653 0.56639 0.50492 0.743588 1.13639
  -100  0.83137 0.72757 0.72271 0.75705 0.74420 0.72932 0.742609 0.79122
  -60   0.76595 0.69444 0.72717 0.76821 0.75269 0.77371 0.961968 1.10672
  -20   0.56599 0.50939 0.52174 0.55855 0.56395 0.54688 0.760279 1.08082
  20    0.43841 0.44833 0.51641 0.55097 0.54545 0.58912 0.889412 1.25459
  60    0.47544 0.50888 0.61730 0.72607 0.60640 0.54441 0.939984 1.52568
  100   0.66058 0.68759 0.77497 0.87882 0.86132 0.89944 1.324446 1.94319
  140   0.59690 0.62860 0.68251 0.78862 0.86818 1.08490 1.678462 2.31235
  180   0.73361 0.71105 0.71345 0.78361 0.78108 0.74670 1.007346 1.56936
  220   0.55716 0.55631 0.57313 0.55042 0.52596 0.46839 0.640488 1.20575
       Frequencies
Times        76      78      80      82      84      86      88      90      92
  -1420 1.24964 1.19574 1.12593 1.08383 1.13018 1.11236 1.05700 1.06952 1.15646
  -1380 1.07836 0.98227 0.97168 1.07168 1.10159 1.03891 1.01538 0.99478 0.93312
  -1340 0.82769 0.90807 0.84438 0.81150 0.92091 0.94225 0.89078 0.85095 0.82405
  -1300 1.39731 1.44343 1.29052 0.96770 0.95171 0.98913 0.99149 0.97765 0.97279
  -1260 1.43029 1.42118 1.34205 1.10429 0.95950 0.89824 0.92160 0.98782 1.01331
  -1220 1.28995 1.21398 1.06247 0.95167 0.94202 0.93588 0.90521 0.87107 0.95839
  -1180 0.81690 0.90621 0.82463 0.77937 0.84470 0.88415 0.89363 0.86782 0.85001
  -1140 0.59956 0.65545 0.70126 0.80910 0.77511 0.72544 0.74089 0.77819 0.75388
  -1100 0.70232 0.61946 0.59398 0.64947 0.68586 0.65122 0.60248 0.55394 0.49805
  -1060 0.83421 0.84940 0.72499 0.66224 0.64689 0.64476 0.66521 0.67099 0.60114
  -1020 0.72140 0.73200 0.79935 0.72067 0.63068 0.64000 0.67977 0.69609 0.69470
  -980  0.31634 0.28709 0.21341 0.30763 0.44541 0.51357 0.53079 0.54631 0.55211
  -940  0.38860 0.43295 0.34054 0.34257 0.44275 0.52464 0.54005 0.57583 0.59870
  -900  0.35882 0.41680 0.38225 0.45267 0.57357 0.61209 0.66180 0.75231 0.80991
  -860  0.39963 0.46388 0.43676 0.57402 0.70882 0.72816 0.74164 0.76275 0.74494
  -820  0.52886 0.48927 0.44115 0.49798 0.62517 0.73202 0.79118 0.81972 0.78821
  -780  0.42125 0.53485 0.45965 0.40903 0.45639 0.52482 0.59165 0.63265 0.62809
  -740  0.51854 0.49038 0.44724 0.42654 0.41758 0.45131 0.51764 0.51104 0.50574
  -700  0.42293 0.39353 0.33463 0.39843 0.52142 0.55423 0.52925 0.49697 0.40286
  -660  0.48087 0.50950 0.36413 0.42640 0.57240 0.57616 0.63010 0.68090 0.58434
  -620  0.37874 0.42003 0.39820 0.48040 0.56587 0.60775 0.64119 0.63781 0.55525
  -580  0.58847 0.54275 0.55646 0.61501 0.65724 0.70267 0.69128 0.60661 0.58327
  -540  0.61951 0.54924 0.62033 0.70426 0.74431 0.80026 0.75686 0.56715 0.45740
  -500  0.55540 0.59763 0.58191 0.60330 0.67551 0.73816 0.73418 0.60482 0.44511
  -460  0.32181 0.33457 0.35330 0.45219 0.53817 0.59767 0.63137 0.63732 0.66389
  -420  0.36743 0.37732 0.41383 0.43382 0.45893 0.56281 0.63314 0.61196 0.61588
  -380  0.40666 0.51172 0.48500 0.54796 0.61507 0.66884 0.67362 0.65576 0.66148
  -340  0.60127 0.57362 0.50959 0.62496 0.77055 0.81283 0.79906 0.77109 0.67227
  -300  0.52443 0.52810 0.57876 0.65297 0.72569 0.74755 0.67332 0.57526 0.51730
  -260  0.36427 0.43895 0.38564 0.45792 0.62235 0.70405 0.71569 0.76428 0.83179
  -220  0.50909 0.56673 0.59329 0.61459 0.69387 0.75317 0.79275 0.84474 0.85800
  -180  0.82512 0.94762 0.95889 1.02201 1.03216 0.96729 1.00504 1.15297 1.25199
  -140  1.27718 1.25734 1.31235 1.27134 1.15088 1.10919 1.17450 1.23942 1.27279
  -100  1.10407 1.24860 1.28219 1.23104 1.18998 1.17985 1.23333 1.23515 1.24198
  -60   1.20563 1.34208 1.44657 1.44357 1.38539 1.33725 1.35907 1.44702 1.62428
  -20   1.46960 1.72751 1.89777 1.85833 1.68942 1.59280 1.72283 1.93312 2.13429
  20    1.68131 1.90485 2.07360 2.01401 1.81783 1.76955 1.94316 2.17559 2.48011
  60    1.97767 2.17973 2.34903 2.33913 2.17448 1.98265 1.96708 2.13201 2.45222
  100   2.57040 2.77937 2.93743 3.00570 2.84867 2.63332 2.51178 2.57449 2.82068
  140   2.71858 2.77470 2.79501 2.80357 2.66543 2.54291 2.52693 2.52302 2.59068
  180   2.19105 2.43623 2.54330 2.53440 2.44909 2.35290 2.30823 2.41450 2.55772
  220   1.90214 2.21451 2.29795 2.17947 1.96793 1.96275 2.01917 2.12864 2.23932
       Frequencies
Times        94      96      98     100     102     104     106     108     110
  -1420 1.20841 1.31258 1.43571 1.48602 1.49417 1.52127 1.47244 1.42346 1.33813
  -1380 1.00505 1.09439 1.05844 0.97074 0.96327 0.99765 1.04145 1.09410 1.15869
  -1340 0.83791 0.91708 0.98555 0.97436 0.94616 0.96105 0.99869 0.98532 0.94280
  -1300 0.99401 1.01521 1.05327 1.05898 1.10162 1.07445 0.99511 0.97264 0.98103
  -1260 1.01020 1.02289 1.01240 1.00862 1.02577 1.00006 0.98004 0.98303 0.99409
  -1220 1.00783 1.01329 1.01600 0.99510 0.96064 0.96651 0.98237 0.93082 0.83409
  -1180 0.89909 0.93906 0.91644 0.84950 0.80609 0.79881 0.81569 0.80330 0.73561
  -1140 0.81440 0.84891 0.80420 0.75863 0.72526 0.66750 0.71536 0.76305 0.72783
  -1100 0.59766 0.62171 0.59781 0.61664 0.62642 0.64670 0.72778 0.75740 0.73691
  -1060 0.56728 0.53937 0.56431 0.64256 0.68553 0.71452 0.76949 0.76650 0.75851
  -1020 0.70681 0.67528 0.60721 0.63734 0.67390 0.69700 0.76284 0.80254 0.82915
  -980  0.64927 0.69666 0.71468 0.77049 0.81306 0.82492 0.86468 0.90962 0.92086
  -940  0.71764 0.78873 0.84724 0.86645 0.86796 0.89796 0.92811 0.88761 0.84711
  -900  0.80381 0.79436 0.81572 0.85913 0.88819 0.89226 0.87870 0.85691 0.88163
  -860  0.79109 0.82522 0.82840 0.82942 0.82008 0.80016 0.81133 0.80648 0.80034
  -820  0.83840 0.85224 0.81500 0.79900 0.81786 0.82782 0.83296 0.80630 0.80514
  -780  0.68027 0.66887 0.68675 0.76398 0.81944 0.84694 0.86564 0.84211 0.80058
  -740  0.66865 0.72253 0.70339 0.72419 0.74690 0.75860 0.77920 0.74906 0.70853
  -700  0.48684 0.50621 0.52321 0.59585 0.64385 0.65814 0.74240 0.77524 0.76010
  -660  0.57542 0.60404 0.61678 0.64287 0.67136 0.68966 0.75853 0.77932 0.76115
  -620  0.61950 0.67754 0.68171 0.69225 0.70734 0.71467 0.75038 0.76771 0.74713
  -580  0.67319 0.66772 0.65815 0.71554 0.74789 0.68107 0.66921 0.71446 0.69215
  -540  0.55456 0.62410 0.68698 0.76813 0.79957 0.79881 0.79236 0.78031 0.79020
  -500  0.53575 0.64220 0.72120 0.76144 0.79374 0.84631 0.88778 0.85458 0.82295
  -460  0.69842 0.69790 0.72259 0.77656 0.78826 0.78408 0.81972 0.82423 0.77815
  -420  0.71527 0.68526 0.68877 0.73378 0.82211 0.85065 0.81101 0.77914 0.75054
  -380  0.74611 0.77648 0.74085 0.74203 0.76993 0.75840 0.77201 0.77614 0.76384
  -340  0.70186 0.72594 0.66845 0.68605 0.75183 0.78201 0.81944 0.85883 0.86814
  -300  0.58552 0.61987 0.66301 0.73106 0.75341 0.75748 0.78942 0.78031 0.77594
  -260  0.85996 0.83935 0.76301 0.76630 0.83397 0.95048 1.06844 1.13023 1.16892
  -220  0.85517 0.91268 0.97045 1.00250 1.05364 1.11027 1.12816 1.18509 1.25612
  -180  1.22992 1.28795 1.38315 1.33502 1.27884 1.28232 1.31808 1.35192 1.35892
  -140  1.26305 1.33939 1.42115 1.39827 1.34215 1.31925 1.28504 1.30279 1.36636
  -100  1.34042 1.46983 1.51661 1.50342 1.53431 1.54763 1.42895 1.37012 1.39244
  -60   1.60345 1.62618 1.66392 1.61239 1.64342 1.72996 1.66035 1.54317 1.53990
  -20   2.00200 1.94575 1.99694 1.96521 1.92401 1.96988 1.85999 1.79082 1.89705
  20    2.56704 2.81581 2.93800 2.69790 2.45116 2.38267 2.18786 2.01017 2.00581
  60    2.49748 2.59236 2.73188 2.70937 2.69613 2.81375 2.59873 2.30658 2.26467
  100   2.71687 2.60290 2.47129 2.34219 2.38450 2.46739 2.29492 2.18153 2.26011
  140   2.45924 2.50238 2.45565 2.26475 2.14242 2.20222 2.14689 2.13536 2.23567
  180   2.32335 2.19306 2.10288 1.87269 1.73638 1.79918 1.84074 1.86414 1.97114
  220   2.06036 1.96060 1.87594 1.66093 1.46788 1.46537 1.48949 1.48275 1.50254
       Frequencies
Times       112     114     116     118     120     122     124     126     128
  -1420 1.26955 1.21770 1.18485 1.17070 1.19040 1.32734 1.56883 1.68685 1.60148
  -1380 1.17843 1.10962 1.06896 1.10050 1.12308 1.15598 1.19324 1.19145 1.23372
  -1340 0.91862 0.93536 0.98708 1.05183 1.06511 1.02699 1.01837 1.05115 1.06479
  -1300 1.01246 1.01183 1.00437 0.96085 0.91737 0.90268 0.89846 0.86747 0.85819
  -1260 0.98179 0.95600 0.93255 0.93308 0.98481 0.98965 0.94671 0.90257 0.93808
  -1220 0.78706 0.78143 0.82045 0.85566 0.87579 0.84212 0.82861 0.87728 0.94414
  -1180 0.62988 0.59236 0.65365 0.71053 0.74437 0.71163 0.68347 0.69783 0.73685
  -1140 0.63306 0.60054 0.62102 0.62182 0.65489 0.69229 0.69742 0.66341 0.65397
  -1100 0.70422 0.69969 0.72122 0.76199 0.79149 0.78177 0.77933 0.76599 0.74899
  -1060 0.78995 0.84848 0.88320 0.92243 0.94811 0.91734 0.87662 0.83846 0.80376
  -1020 0.85955 0.90010 0.90848 0.84343 0.78333 0.73988 0.69852 0.64793 0.61167
  -980  0.89959 0.87451 0.84292 0.76555 0.71428 0.69527 0.65729 0.59212 0.51879
  -940  0.81257 0.76396 0.74639 0.75897 0.77374 0.72263 0.60746 0.57554 0.56519
  -900  0.93019 0.88573 0.80241 0.77271 0.75563 0.68203 0.60329 0.53994 0.52879
  -860  0.83514 0.81576 0.72777 0.67456 0.67014 0.63193 0.62552 0.66755 0.70481
  -820  0.81998 0.79153 0.77477 0.81706 0.83373 0.76411 0.68425 0.70569 0.70985
  -780  0.76311 0.74983 0.75225 0.75088 0.75473 0.75834 0.76514 0.71449 0.63073
  -740  0.71538 0.74952 0.77793 0.78749 0.79477 0.75434 0.73463 0.75051 0.76129
  -700  0.77769 0.81093 0.80224 0.77655 0.79381 0.78475 0.77610 0.75500 0.70413
  -660  0.77989 0.81285 0.78741 0.76141 0.75706 0.69670 0.62386 0.63339 0.65499
  -620  0.71446 0.69808 0.71582 0.72276 0.73138 0.69459 0.64278 0.60167 0.58732
  -580  0.63213 0.63159 0.66750 0.68812 0.69552 0.63410 0.55945 0.50873 0.49111
  -540  0.77364 0.74065 0.75236 0.75815 0.74109 0.66601 0.58578 0.57165 0.57143
  -500  0.76664 0.71928 0.72697 0.73231 0.73406 0.69249 0.62079 0.53893 0.48333
  -460  0.71573 0.70763 0.72369 0.69720 0.67902 0.63872 0.61764 0.59356 0.56639
  -420  0.70832 0.70701 0.73047 0.72363 0.70571 0.66106 0.58626 0.50637 0.48880
  -380  0.75125 0.72925 0.72662 0.73021 0.74681 0.71197 0.63293 0.57216 0.58031
  -340  0.83462 0.79252 0.75478 0.74308 0.74711 0.74755 0.76388 0.76058 0.70686
  -300  0.79059 0.82326 0.84815 0.85671 0.87507 0.86806 0.84729 0.81698 0.77069
  -260  1.23409 1.26808 1.21639 1.14725 1.05898 0.98510 0.94293 0.86367 0.75403
  -220  1.31809 1.33463 1.29919 1.24394 1.17276 1.12149 1.06174 0.93969 0.85263
  -180  1.37195 1.35583 1.32062 1.29272 1.21983 1.13575 1.08208 1.03872 0.98003
  -140  1.39839 1.36004 1.31953 1.30494 1.25670 1.26413 1.27003 1.18840 1.13042
  -100  1.42327 1.33606 1.22403 1.17408 1.19939 1.30100 1.41667 1.46925 1.47194
  -60   1.65502 1.66481 1.55671 1.50473 1.55016 1.70922 1.82884 1.78266 1.74793
  -20   2.13844 2.18938 2.09291 2.05652 1.94543 1.92973 2.00907 2.08702 2.06007
  20    2.24298 2.28667 2.04160 1.97031 1.98922 2.07631 2.18906 2.27172 2.26087
  60    2.49267 2.35688 1.87601 1.72908 1.79179 1.97474 2.13513 2.20888 2.16491
  100   2.48185 2.29051 1.87917 1.76878 1.79668 1.88954 2.04502 2.13480 2.01094
  140   2.33670 2.15678 1.87853 1.78461 1.77487 1.81208 1.81331 1.78765 1.79057
  180   2.16708 2.02448 1.79430 1.79108 1.79435 1.82498 1.88616 1.86342 1.77818
  220   1.55523 1.54328 1.48512 1.44558 1.35947 1.37764 1.42408 1.40870 1.39820
       Frequencies
Times       130     132     134     136     138     140     142     144     146
  -1420 1.44170 1.43217 1.52170 1.44471 1.34961 1.31218 1.29599 1.28520 1.20561
  -1380 1.32746 1.36639 1.34380 1.18232 1.11083 1.13251 1.15595 1.14206 1.14431
  -1340 1.07091 1.06502 1.02323 0.93936 0.87929 0.88671 0.95929 1.00318 0.97977
  -1300 0.87686 0.86028 0.77230 0.78153 0.80962 0.80085 0.79472 0.80492 0.84824
  -1260 1.00743 1.05771 1.09469 1.06778 0.99522 0.92619 0.89207 0.84705 0.75158
  -1220 0.98439 0.96077 0.94109 0.95823 0.94746 0.85848 0.74958 0.66512 0.57812
  -1180 0.77392 0.76253 0.70230 0.68763 0.64742 0.62128 0.66616 0.66482 0.59538
  -1140 0.68767 0.72487 0.67569 0.65267 0.64636 0.64771 0.70865 0.73395 0.67595
  -1100 0.79944 0.80110 0.70874 0.67587 0.65997 0.64357 0.67970 0.66421 0.59350
  -1060 0.86636 0.90179 0.82297 0.73159 0.64338 0.56387 0.58579 0.59731 0.55040
  -1020 0.63205 0.59626 0.52707 0.62825 0.66593 0.61672 0.61680 0.62330 0.57847
  -980  0.50775 0.48308 0.45514 0.59285 0.63381 0.60664 0.63329 0.65081 0.60572
  -940  0.57988 0.53393 0.41321 0.49229 0.57159 0.58732 0.61072 0.59690 0.49755
  -900  0.58199 0.58661 0.50860 0.53391 0.55308 0.52789 0.57755 0.57193 0.44364
  -860  0.72696 0.67848 0.59464 0.66621 0.68327 0.62882 0.62445 0.60249 0.50918
  -820  0.70877 0.69543 0.66779 0.73125 0.73272 0.69515 0.70885 0.71213 0.67407
  -780  0.61272 0.61788 0.58346 0.62348 0.67891 0.66565 0.66332 0.66746 0.60971
  -740  0.77984 0.72274 0.59051 0.59995 0.60467 0.57183 0.62544 0.66056 0.62122
  -700  0.69226 0.70213 0.67703 0.70095 0.68454 0.67138 0.70885 0.73030 0.69204
  -660  0.68246 0.64985 0.52440 0.55644 0.62924 0.67700 0.74065 0.76512 0.73420
  -620  0.62208 0.63625 0.54737 0.53569 0.52851 0.57586 0.70787 0.76360 0.77977
  -580  0.52514 0.52104 0.47008 0.56921 0.66040 0.71054 0.76057 0.76380 0.73279
  -540  0.57396 0.47861 0.32256 0.44168 0.57638 0.63147 0.68962 0.71944 0.71329
  -500  0.48082 0.44471 0.33738 0.38596 0.42747 0.47005 0.56449 0.62228 0.61769
  -460  0.57034 0.54997 0.49354 0.56155 0.60679 0.63880 0.68726 0.66289 0.58140
  -420  0.53865 0.52733 0.46789 0.55666 0.63115 0.66894 0.69894 0.65853 0.57377
  -380  0.59718 0.54774 0.48515 0.59729 0.66965 0.66267 0.68628 0.68878 0.64764
  -340  0.67469 0.67188 0.61627 0.65744 0.71241 0.70789 0.70394 0.67243 0.62251
  -300  0.74550 0.73207 0.73706 0.82926 0.86450 0.84341 0.80963 0.76218 0.69791
  -260  0.69720 0.66021 0.65187 0.72981 0.76176 0.72126 0.71562 0.72979 0.72492
  -220  0.82663 0.73664 0.60825 0.65778 0.71039 0.72306 0.77224 0.79852 0.77002
  -180  0.97424 0.97447 0.90378 0.82926 0.84600 0.93797 0.97656 0.97313 0.98658
  -140  1.15698 1.18632 1.12956 1.08365 1.09860 1.12561 1.10943 1.11029 1.12634
  -100  1.49343 1.53185 1.56764 1.45037 1.39917 1.35930 1.29461 1.25323 1.24695
  -60   1.79951 1.84865 1.85673 1.65959 1.47480 1.33309 1.30658 1.39738 1.50392
  -20   2.03849 2.18809 2.39542 2.15605 1.88683 1.66187 1.49608 1.47220 1.57333
  20    2.22768 2.37273 2.58220 2.23219 1.99819 1.91934 1.79313 1.74031 1.76793
  60    2.15547 2.42572 2.78732 2.51944 2.35726 2.31510 2.09077 1.99056 2.06976
  100   1.91286 2.01482 2.20294 2.05017 1.96288 1.90555 1.73141 1.68783 1.76476
  140   1.84180 1.97026 2.13659 1.92974 1.74176 1.69329 1.64348 1.62966 1.64015
  180   1.74345 1.83018 2.00571 1.85393 1.66997 1.57687 1.53955 1.53068 1.56335
  220   1.34406 1.38578 1.49995 1.49477 1.43449 1.33882 1.24623 1.24186 1.26715
       Frequencies
Times       148     150     152     154     156     158     160     162     164
  -1420 1.09334 1.04565 1.04423 1.10140 1.13667 1.09405 1.10028 1.16147 1.14973
  -1380 1.16027 1.12166 0.98763 0.80445 0.79583 0.79448 0.74248 0.81228 0.95179
  -1340 0.95161 0.95503 0.89510 0.80359 0.79720 0.84632 0.90146 1.00002 1.00959
  -1300 0.89930 0.90415 0.84426 0.80205 0.88813 1.00526 1.09235 1.13671 1.14137
  -1260 0.65548 0.64738 0.63582 0.68820 0.77090 0.82067 0.84808 0.91287 0.94894
  -1220 0.52471 0.58865 0.61125 0.62922 0.69716 0.74246 0.77149 0.81343 0.81912
  -1180 0.50348 0.47307 0.46128 0.50064 0.55020 0.58012 0.58157 0.59362 0.62794
  -1140 0.56001 0.48641 0.41484 0.35593 0.35013 0.38998 0.45489 0.61109 0.67613
  -1100 0.53301 0.53808 0.49805 0.47749 0.51806 0.54012 0.55894 0.62299 0.71472
  -1060 0.49786 0.50243 0.50635 0.54710 0.60881 0.65528 0.69974 0.74605 0.76541
  -1020 0.52331 0.50919 0.48212 0.50612 0.56378 0.58514 0.58021 0.61666 0.62136
  -980  0.53835 0.50589 0.43128 0.40428 0.44312 0.44487 0.40615 0.44926 0.54809
  -940  0.40505 0.39517 0.34469 0.32524 0.40633 0.41796 0.36998 0.41854 0.52194
  -900  0.29130 0.22808 0.17963 0.23712 0.35133 0.39410 0.37520 0.44657 0.56302
  -860  0.42179 0.36266 0.26792 0.29867 0.43109 0.50155 0.54501 0.64200 0.72273
  -820  0.60289 0.53447 0.49297 0.54744 0.61225 0.61761 0.69258 0.83224 0.89239
  -780  0.51361 0.44527 0.44043 0.53921 0.60675 0.58048 0.54308 0.63758 0.75616
  -740  0.57561 0.58252 0.57736 0.63437 0.67774 0.62891 0.61328 0.68442 0.72344
  -700  0.64817 0.66953 0.65531 0.63094 0.61861 0.60900 0.64307 0.74259 0.82339
  -660  0.67573 0.59336 0.50737 0.52292 0.59902 0.64237 0.65738 0.65256 0.71295
  -620  0.78231 0.77129 0.67683 0.60574 0.63718 0.65995 0.67885 0.74201 0.79991
  -580  0.71819 0.71805 0.68717 0.63865 0.64027 0.63447 0.72082 0.79711 0.79120
  -540  0.61499 0.58268 0.54228 0.54093 0.52958 0.44056 0.34639 0.42430 0.57387
  -500  0.57772 0.51892 0.45568 0.44817 0.46856 0.46585 0.47519 0.54524 0.57441
  -460  0.49786 0.49081 0.47094 0.49498 0.52150 0.53115 0.54521 0.59938 0.61869
  -420  0.52260 0.53070 0.52737 0.52807 0.50018 0.46837 0.43632 0.47038 0.55342
  -380  0.57224 0.52992 0.48246 0.44749 0.44690 0.42029 0.40654 0.45636 0.51501
  -340  0.56338 0.54279 0.45501 0.41920 0.43710 0.37383 0.28392 0.32774 0.46290
  -300  0.61330 0.55080 0.47822 0.46909 0.49743 0.50980 0.54153 0.69268 0.81627
  -260  0.65815 0.59210 0.58990 0.66489 0.72020 0.73744 0.82139 0.97910 1.01155
  -220  0.77753 0.86944 0.92882 0.94521 0.99160 1.13603 1.29619 1.35613 1.31424
  -180  1.03147 1.04046 1.08744 1.20513 1.30082 1.35702 1.44144 1.50875 1.52889
  -140  1.19093 1.23787 1.26656 1.28931 1.24479 1.18069 1.25152 1.42869 1.54525
  -100  1.30820 1.40166 1.39705 1.34109 1.40069 1.53892 1.65883 1.67653 1.67028
  -60   1.61599 1.64147 1.59871 1.56466 1.60575 1.69534 1.81819 1.83586 1.78890
  -20   1.76743 1.86196 1.74902 1.69650 1.77024 1.80494 1.87699 1.88386 1.70638
  20    1.78894 1.77244 1.76630 1.77812 1.80651 1.94360 2.12493 2.11845 2.02401
  60    2.17000 2.02717 1.90747 1.92368 1.97358 2.00423 2.07136 2.00710 1.87551
  100   1.86206 1.85756 1.88391 1.85938 1.85206 1.85284 1.90213 2.00921 2.01974
  140   1.73481 1.76491 1.62633 1.43916 1.40791 1.47075 1.52557 1.57210 1.58260
  180   1.66957 1.66927 1.52126 1.39921 1.41186 1.46932 1.42442 1.28721 1.17907
  220   1.34841 1.38062 1.35417 1.32531 1.33417 1.32653 1.23895 1.09505 1.04302
       Frequencies
Times       166     168     170     172     174     176     178     180     182
  -1420 1.14607 1.22211 1.22749 1.07139 0.96199 0.87914 0.90763 1.00562 1.12429
  -1380 1.02856 1.06745 1.05086 1.03703 1.09020 1.09666 1.03905 1.02530 1.10236
  -1340 1.03174 1.10090 1.12627 1.07878 1.06794 1.11994 1.15203 1.13005 1.14440
  -1300 1.11167 1.11149 1.13335 1.16629 1.21355 1.24288 1.22343 1.19142 1.17754
  -1260 0.99448 1.06500 1.07746 1.03912 1.04166 1.07265 1.06494 1.02657 0.99838
  -1220 0.82236 0.83454 0.80354 0.75169 0.71228 0.70564 0.71030 0.77750 0.86903
  -1180 0.68049 0.72055 0.75111 0.75105 0.72517 0.67617 0.68813 0.75951 0.85829
  -1140 0.73144 0.77962 0.80244 0.88160 0.98208 1.01118 0.98001 0.97049 0.94445
  -1100 0.80834 0.86738 0.84526 0.82652 0.87178 0.89424 0.83760 0.80162 0.78608
  -1060 0.82682 0.91310 0.89012 0.77048 0.70643 0.70546 0.74678 0.79887 0.82927
  -1020 0.63399 0.70934 0.79456 0.79472 0.74442 0.71291 0.68970 0.66005 0.66039
  -980  0.68128 0.76489 0.75867 0.73965 0.74810 0.71891 0.63262 0.58154 0.59960
  -940  0.62189 0.66470 0.61950 0.60781 0.70643 0.78330 0.78327 0.74999 0.76894
  -900  0.67857 0.74356 0.80842 0.87598 0.96852 1.05574 1.08024 1.10889 1.13481
  -860  0.77140 0.78790 0.79252 0.80468 0.85220 0.91097 0.97216 1.02022 1.06351
  -820  0.89449 0.91019 0.96175 0.96156 0.93404 0.93661 0.96883 0.99419 0.97255
  -780  0.78542 0.81690 0.89012 0.95594 1.01271 1.06919 1.12143 1.17301 1.17411
  -740  0.73367 0.77455 0.86509 0.98452 1.05304 1.00481 0.97236 0.98996 1.01117
  -700  0.89417 0.95345 1.01559 1.06449 1.07965 1.08229 1.03317 0.95758 0.96044
  -660  0.77109 0.80555 0.83959 0.85141 0.83111 0.75802 0.67225 0.65455 0.66885
  -620  0.84481 0.88303 0.86919 0.81223 0.76936 0.75656 0.69578 0.66196 0.65673
  -580  0.78558 0.77517 0.74434 0.73772 0.74710 0.73128 0.69520 0.69603 0.72049
  -540  0.64912 0.61391 0.53795 0.56558 0.68417 0.77548 0.80249 0.79104 0.78928
  -500  0.58240 0.59182 0.60234 0.63335 0.71379 0.76675 0.78052 0.79379 0.86972
  -460  0.62810 0.66101 0.72608 0.79440 0.80735 0.81203 0.82897 0.82892 0.83704
  -420  0.60517 0.64337 0.70263 0.79761 0.84467 0.81931 0.78484 0.78977 0.77739
  -380  0.59004 0.68173 0.78291 0.85526 0.86358 0.87532 0.89135 0.92224 0.96524
  -340  0.61855 0.69983 0.75332 0.90359 1.11179 1.21542 1.22755 1.24390 1.29317
  -300  0.85643 0.84820 0.85943 0.92768 0.99798 1.06901 1.15949 1.19205 1.18325
  -260  1.00085 1.05472 1.12375 1.09420 0.99580 0.91242 0.86644 0.82152 0.80436
  -220  1.25928 1.22149 1.19979 1.18187 1.13204 1.01209 0.94235 0.94510 0.93485
  -180  1.48793 1.44688 1.44727 1.44248 1.39246 1.27616 1.17557 1.15566 1.12155
  -140  1.50512 1.43983 1.46490 1.55135 1.59280 1.60262 1.57023 1.54037 1.51279
  -100  1.73536 1.84074 1.86272 1.74790 1.67414 1.69555 1.71774 1.69824 1.65013
  -60   1.79189 1.86130 1.85658 1.74693 1.66811 1.63044 1.60907 1.68004 1.79776
  -20   1.50289 1.44443 1.51874 1.51538 1.42359 1.39529 1.42469 1.49339 1.55232
  20    1.92007 1.81972 1.76527 1.75544 1.78912 1.86778 1.95763 2.00593 1.94287
  60    1.74890 1.76326 1.85186 1.98105 2.11163 2.15641 2.18124 2.21415 2.24041
  100   1.94953 1.97883 2.09430 2.08735 2.06494 2.10457 2.14103 2.19151 2.22670
  140   1.53490 1.50580 1.51764 1.55537 1.57539 1.57715 1.55317 1.58269 1.62956
  180   1.09718 1.06822 1.13697 1.16886 1.12116 1.04719 1.03297 1.06805 1.10350
  220   1.00372 0.91755 0.84447 0.84402 0.86626 0.86223 0.82760 0.81559 0.89257
       Frequencies
Times       184     186     188     190     192     194     196     198     200
  -1420 1.25865 1.40029 1.44438 1.45140 1.54566 1.73075 1.92531 1.84567 1.79575
  -1380 1.23730 1.34056 1.38930 1.47028 1.55353 1.62521 1.68950 1.58001 1.50455
  -1340 1.18975 1.22614 1.20419 1.22402 1.24321 1.22439 1.12037 1.05456 1.03441
  -1300 1.17908 1.15314 1.06025 0.97662 0.98902 0.96761 0.88032 0.85817 0.89150
  -1260 1.04299 1.20066 1.28738 1.13864 1.03860 0.95237 0.88945 0.88694 0.92425
  -1220 0.94547 1.03447 1.10539 1.15104 1.18681 1.17674 1.05416 0.91137 0.91978
  -1180 0.88822 0.89934 0.92454 0.94338 1.01053 1.04711 0.99350 0.93147 0.91680
  -1140 0.84722 0.73448 0.71387 0.77911 0.78914 0.69531 0.61549 0.68437 0.73905
  -1100 0.73441 0.67263 0.62813 0.63428 0.70782 0.69725 0.62103 0.62932 0.64943
  -1060 0.81592 0.81041 0.82517 0.83546 0.86652 0.84074 0.76747 0.74560 0.78222
  -1020 0.70555 0.76236 0.82034 0.80700 0.74874 0.67260 0.57994 0.61880 0.68665
  -980  0.59953 0.51706 0.37601 0.35082 0.48223 0.55681 0.52580 0.53530 0.53629
  -940  0.74800 0.67873 0.63182 0.64639 0.67005 0.59808 0.54667 0.58354 0.63395
  -900  1.12983 1.08040 1.00204 0.92365 0.86993 0.81138 0.75182 0.78612 0.83433
  -860  1.13566 1.15446 0.94129 0.70979 0.68342 0.66955 0.62951 0.68127 0.73280
  -820  0.91078 0.82554 0.71756 0.62019 0.61627 0.61858 0.53884 0.59282 0.69737
  -780  1.06773 0.95191 0.83056 0.75741 0.76186 0.75404 0.66180 0.64385 0.68278
  -740  0.98477 0.89430 0.75816 0.69768 0.75950 0.79143 0.80237 0.86591 0.94181
  -700  0.96075 0.90386 0.81949 0.76136 0.75136 0.80140 0.85586 0.93302 0.96861
  -660  0.69269 0.70369 0.64261 0.60047 0.64854 0.66346 0.64712 0.72550 0.78818
  -620  0.67231 0.65511 0.56680 0.52721 0.64040 0.69060 0.68659 0.76447 0.83016
  -580  0.68080 0.54839 0.40980 0.46663 0.69365 0.82329 0.87771 0.89065 0.86053
  -540  0.81471 0.81253 0.78769 0.88928 0.99060 1.05015 1.03035 0.95188 0.90549
  -500  0.96196 0.95615 0.85838 0.82532 0.85314 0.85542 0.80400 0.75859 0.71732
  -460  0.90398 1.00182 1.02561 0.95465 0.87728 0.83935 0.81933 0.84828 0.84832
  -420  0.81398 0.91527 0.88649 0.78333 0.83295 0.83742 0.77987 0.74189 0.75840
  -380  0.92557 0.72015 0.50832 0.49368 0.60473 0.58922 0.49742 0.57612 0.69022
  -340  1.26544 1.17517 1.07700 0.95662 0.90246 0.84019 0.76682 0.73261 0.68456
  -300  1.16258 1.15845 1.13634 1.08651 0.98588 0.93409 0.84738 0.80931 0.80932
  -260  0.82466 0.82581 0.68718 0.52044 0.57509 0.65265 0.68430 0.74931 0.82956
  -220  0.82708 0.73209 0.67469 0.64273 0.69680 0.80002 0.89859 0.95188 0.96355
  -180  1.00660 0.88049 0.78513 0.82588 0.98273 1.10500 1.18103 1.28064 1.34377
  -140  1.40129 1.29145 1.23599 1.16428 1.16189 1.18810 1.32454 1.43898 1.52063
  -100  1.54248 1.47224 1.34984 1.36264 1.51628 1.67978 1.91194 1.90691 1.94492
  -60   1.82437 1.82054 1.86940 1.93012 1.87068 1.85707 2.00391 2.03062 2.07176
  -20   1.53932 1.52241 1.59997 1.74866 1.90924 1.96676 2.03131 1.90907 1.83892
  20    1.79792 1.77488 1.91596 2.06678 2.00577 1.90720 1.94847 1.99536 2.13488
  60    2.21129 2.25167 2.29328 2.21640 2.04669 1.97313 2.05610 2.04268 2.06372
  100   2.20717 2.25937 2.30748 2.18202 1.89560 1.63906 1.56524 1.51321 1.51914
  140   1.63879 1.70028 1.67180 1.52720 1.50107 1.51718 1.43282 1.32950 1.29554
  180   1.12304 1.15393 1.15734 1.18062 1.14143 1.10749 1.08351 1.03075 0.98558
  220   0.96002 0.98191 0.97848 0.97522 0.95466 0.92744 0.89402 0.88354 0.86053
       Frequencies
Times       202     204     206     208     210     212     214     216     218
  -1420 1.80380 1.71453 1.66286 1.57740 1.54617 1.51869 1.47965 1.40338 1.34674
  -1380 1.44557 1.34319 1.26061 1.18874 1.15974 1.17681 1.21387 1.20827 1.16914
  -1340 1.00397 0.94641 0.89498 0.91513 0.93454 0.91356 0.85015 0.81008 0.79476
  -1300 0.92217 0.95040 0.96322 0.95245 0.93982 0.91610 0.88972 0.82933 0.74304
  -1260 0.98172 1.05833 1.09564 1.10761 1.12961 1.10805 1.02756 0.94746 0.94487
  -1220 1.05631 1.12395 1.11786 1.10545 1.14887 1.19336 1.22178 1.24743 1.25957
  -1180 0.96918 1.04086 1.14979 1.18596 1.16099 1.13734 1.10769 1.09479 1.11886
  -1140 0.75480 0.78604 0.78511 0.78156 0.87490 0.88841 0.84686 0.81307 0.77234
  -1100 0.64667 0.73882 0.82486 0.85991 0.87055 0.86231 0.81619 0.76031 0.70506
  -1060 0.81623 0.89613 1.00173 1.08201 1.09296 1.05585 1.02525 1.03207 1.05954
  -1020 0.71813 0.78543 0.83770 0.89878 0.95224 0.98900 0.98865 0.95410 0.92462
  -980  0.57365 0.68394 0.75662 0.76768 0.77208 0.80532 0.83235 0.86450 0.88483
  -940  0.62787 0.66523 0.66678 0.72820 0.78109 0.79227 0.78750 0.86517 0.94560
  -900  0.84068 0.84921 0.85836 0.84572 0.81619 0.81615 0.85510 0.89669 0.89857
  -860  0.73757 0.77041 0.80671 0.81210 0.85160 0.90528 0.91808 0.89569 0.80778
  -820  0.75825 0.81119 0.82862 0.81210 0.80842 0.79259 0.74694 0.70656 0.67214
  -780  0.67394 0.73300 0.81328 0.77570 0.67858 0.64266 0.60845 0.57515 0.53794
  -740  0.96260 0.96389 0.90281 0.78434 0.72424 0.70728 0.66121 0.67271 0.64718
  -700  0.95727 0.97002 0.97982 0.93209 0.88950 0.90082 0.89434 0.86318 0.84396
  -660  0.79774 0.77409 0.73252 0.73190 0.80252 0.84894 0.86104 0.85986 0.80706
  -620  0.85165 0.85964 0.81078 0.76861 0.77705 0.79227 0.79970 0.84128 0.82551
  -580  0.87954 0.95040 0.98795 0.96109 0.92522 0.90082 0.87291 0.83033 0.78934
  -540  0.89177 0.89459 0.91157 0.95184 0.98393 1.02242 1.06251 1.04833 0.98502
  -500  0.62944 0.57018 0.57162 0.62857 0.71741 0.83270 0.92468 0.94480 0.93149
  -460  0.73757 0.66983 0.73064 0.80100 0.83048 0.84957 0.91413 0.99026 1.02301
  -420  0.77800 0.78451 0.78949 0.81087 0.82954 0.87695 0.96557 0.95974 0.88085
  -380  0.71657 0.72778 0.72657 0.71802 0.75033 0.81869 0.87027 0.83265 0.79006
  -340  0.66673 0.74189 0.76852 0.73098 0.70871 0.73752 0.77662 0.79183 0.79006
  -300  0.83159 0.85964 0.82987 0.79143 0.80221 0.78495 0.76178 0.79449 0.82478
  -260  0.86763 0.88693 0.92253 0.92654 0.93951 0.96672 0.96755 0.91395 0.90979
  -220  0.98297 1.06447 1.14166 1.13537 1.11905 1.13447 1.15023 1.15153 1.15937
  -180  1.41109 1.43733 1.42401 1.34791 1.28058 1.24270 1.20101 1.14158 1.14563
  -140  1.51546 1.45174 1.46502 1.40960 1.31661 1.23061 1.17166 1.14224 1.09752
  -100  1.99937 1.89053 1.78494 1.69740 1.66545 1.63966 1.60727 1.58356 1.64769
  -60   2.11534 2.05059 2.02504 1.93831 1.82605 1.77558 1.79885 1.76142 1.81480
  -20   1.91475 1.94113 1.95805 1.85039 1.67726 1.62119 1.56901 1.49629 1.49360
  20    2.23820 2.03925 1.89451 1.87631 1.87233 1.83256 1.74444 1.57195 1.47587
  60    2.11189 1.99693 1.93332 1.82541 1.73534 1.64188 1.56802 1.43789 1.32323
  100   1.66402 1.74458 1.72046 1.53144 1.42005 1.42733 1.43942 1.34366 1.16046
  140   1.32961 1.37723 1.41306 1.36796 1.34115 1.36940 1.42491 1.43092 1.42740
  180   0.91872 0.92434 0.99265 1.05857 1.09544 1.11824 1.15583 1.18969 1.18831
  220   0.82219 0.77439 0.73972 0.74825 0.79444 0.84543 0.87027 0.88839 0.91268
       Frequencies
Times       220     222     224     226     228     230     232     234     236
  -1420 1.33652 1.31841 1.29075 1.24235 1.14838 1.06059 0.98187 0.92601 0.92953
  -1380 1.09533 1.04887 1.00774 0.98297 0.96438 0.99006 0.99950 0.96739 0.95785
  -1340 0.81393 0.84199 0.81365 0.77049 0.78241 0.85892 0.92477 0.97807 1.03845
  -1300 0.70874 0.75662 0.79116 0.80472 0.80020 0.80107 0.76355 0.75206 0.87289
  -1260 0.96158 0.99758 1.01674 0.98855 0.92435 0.89180 0.90042 0.97406 1.12690
  -1220 1.23809 1.17865 1.12122 1.06410 1.04607 1.09625 1.15233 1.18984 1.17961
  -1180 1.11111 1.07504 1.05410 1.02949 0.95629 0.86803 0.85130 0.86818 0.92082
  -1140 0.75420 0.81583 0.82126 0.77644 0.69345 0.64932 0.57000 0.55630 0.58709
  -1100 0.70423 0.73906 0.76037 0.74555 0.71084 0.72302 0.72408 0.71202 0.71910
  -1060 1.06640 1.04715 0.99806 0.91562 0.80425 0.79552 0.84248 0.89487 0.97397
  -1020 0.89208 0.90980 0.92471 0.90445 0.84671 0.82366 0.79588 0.82324 0.91298
  -980  0.90711 0.93528 0.94270 0.91041 0.80991 0.72738 0.69260 0.73560 0.83281
  -940  0.94994 0.90326 0.88942 0.88957 0.85318 0.81296 0.75096 0.74227 0.80449
  -900  0.89546 0.91979 0.90533 0.86761 0.84954 0.87318 0.87817 0.87707 0.88292
  -860  0.72865 0.81858 0.87350 0.88957 0.90292 0.94608 0.96382 0.97495 0.97876
  -820  0.68019 0.72426 0.76314 0.77942 0.77837 0.82207 0.86851 0.88197 0.89468
  -780  0.56335 0.64853 0.65416 0.63540 0.61136 0.70558 0.81939 0.85794 0.85852
  -740  0.62158 0.69156 0.77594 0.83784 0.85277 0.87041 0.90798 1.00565 1.07244
  -700  0.83948 0.86368 0.85621 0.83524 0.82851 0.86011 0.87061 0.86106 0.86331
  -660  0.75420 0.78037 0.75968 0.67187 0.57496 0.54908 0.50912 0.56342 0.65375
  -620  0.75082 0.74319 0.73650 0.68638 0.63077 0.63031 0.61870 0.61058 0.64895
  -580  0.79327 0.82202 0.81746 0.78537 0.71407 0.67151 0.63592 0.59412 0.59537
  -540  0.93566 0.91221 0.87662 0.82742 0.74278 0.71232 0.68504 0.66664 0.68904
  -500  0.92101 0.89466 0.81711 0.76267 0.75532 0.81573 0.86641 0.85438 0.81582
  -460  0.99089 0.95662 0.90014 0.84417 0.80991 0.82445 0.88405 0.95493 0.94783
  -420  0.85902 0.90843 0.94132 0.94576 0.94376 0.95916 0.98901 0.99453 0.99706
  -380  0.84436 0.98244 1.09597 1.15303 1.12775 1.08198 1.05576 1.03056 0.99358
  -340  0.83122 0.90980 0.94547 0.93199 0.92394 0.93776 0.89328 0.93358 0.98443
  -300  0.82633 0.85025 0.88700 0.90594 0.86571 0.80384 0.78916 0.82591 0.85503
  -260  0.90560 0.93941 0.97349 0.95990 0.86935 0.82167 0.85340 0.93224 1.00447
  -220  1.11637 1.03614 1.01466 1.03470 1.03394 0.98254 0.89790 0.94425 1.01885
  -180  1.16483 1.12357 1.05860 1.01497 0.98339 0.96233 0.97893 1.09196 1.20575
  -140  1.01981 0.99173 0.97764 0.99600 1.03960 1.09625 1.17374 1.31574 1.46106
  -100  1.63483 1.52943 1.50007 1.53744 1.49493 1.34229 1.28962 1.28772 1.26414
  -60   1.86926 1.82616 1.85711 1.91627 1.96725 1.85063 1.71492 1.54932 1.40965
  -20   1.56382 1.59277 1.64503 1.68592 1.64900 1.58240 1.66076 1.68991 1.61878
  20    1.40490 1.29500 1.23055 1.19471 1.13746 1.12715 1.16073 1.16848 1.19094
  60    1.25387 1.19862 1.12641 1.04102 0.93284 0.89180 0.90378 0.96472 1.07069
  100   1.02094 1.00103 1.00463 0.90892 0.83983 0.86882 0.92099 0.99764 1.12907
  140   1.36170 1.24440 1.13022 1.01944 0.90130 0.84743 0.82443 0.85083 0.92126
  180   1.11975 1.02616 0.97626 0.93943 0.90009 0.86763 0.84626 0.82324 0.83325
  220   0.97173 1.00206 0.97453 0.96102 1.00037 1.07763 1.12504 1.12355 1.08856
       Frequencies
Times       238     240
  -1420 0.98377 1.05334
  -1380 0.95691 0.97382
  -1340 1.08352 1.10726
  -1300 1.03322 1.10276
  -1260 1.24422 1.25867
  -1220 1.17730 1.25328
  -1180 0.96459 0.99538
  -1140 0.58904 0.58563
  -1100 0.75401 0.83678
  -1060 1.08096 1.20161
  -1020 0.95606 0.96124
  -980  0.86995 0.86059
  -940  0.85802 0.89744
  -900  0.88104 0.83948
  -860  0.93730 0.87228
  -820  0.91002 0.87452
  -780  0.87081 0.89609
  -740  1.01744 1.01740
  -700  0.89723 0.87857
  -660  0.70882 0.77388
  -620  0.70285 0.77658
  -580  0.63167 0.67773
  -540  0.72118 0.71817
  -500  0.80345 0.81656
  -460  0.94711 0.99134
  -420  1.05964 1.12837
  -380  0.97141 0.98011
  -340  0.97609 0.91316
  -300  0.84310 0.80892
  -260  1.04558 1.05064
  -220  1.03023 0.96708
  -180  1.25317 1.27529
  -140  1.52897 1.54487
  -100  1.23399 1.21374
  -60   1.37850 1.40424
  -20   1.55625 1.54532
  20    1.30262 1.49320
  60    1.17985 1.31483
  100   1.26766 1.31078
  140   0.98803 1.03537
  180   0.94924 1.11579
  220   1.08778 1.21688

, , tasks = 64, files = data/PRR+2_tyr_4:240:2_go/data_859.1_1

       Frequencies
Times         4       6       8      10      12      14      16      18      20
  -1420 0.77277 0.77398 0.77238 0.77315 0.78744 0.81929 0.88074 1.10119 0.94611
  -1380 0.77217 0.77631 0.77797 0.77593 0.78798 0.82336 0.90184 1.09583 0.87048
  -1340 0.75953 0.76292 0.76410 0.76357 0.77603 0.80965 0.88354 1.10884 0.88645
  -1300 0.74155 0.74088 0.73907 0.74047 0.75442 0.78573 0.85133 1.20322 0.97404
  -1260 0.71411 0.71403 0.71281 0.71366 0.72664 0.75745 0.82244 1.18509 0.96875
  -1220 0.70401 0.70564 0.70431 0.70372 0.71834 0.75380 0.82245 1.09766 0.92282
  -1180 0.68689 0.68728 0.68901 0.69162 0.70368 0.73165 0.78795 1.04850 0.84962
  -1140 0.67810 0.67676 0.68593 0.68331 0.67070 0.66126 0.66716 1.14162 0.87954
  -1100 0.65873 0.65798 0.65640 0.65969 0.67681 0.71290 0.78601 1.22659 0.95428
  -1060 0.65181 0.65410 0.65183 0.65095 0.67122 0.72079 0.82485 1.34641 1.05669
  -1020 0.63600 0.63918 0.64028 0.64187 0.66085 0.70672 0.81006 1.44290 1.05295
  -980  0.63375 0.63189 0.63344 0.63956 0.65908 0.70125 0.80004 1.51649 1.10265
  -940  0.62690 0.62729 0.62763 0.63181 0.65466 0.70586 0.81932 1.48675 1.09002
  -900  0.63090 0.63418 0.63246 0.63399 0.65889 0.71620 0.84059 1.49268 1.10528
  -860  0.63668 0.63757 0.64403 0.64092 0.63664 0.64480 0.68981 1.44977 1.07737
  -820  0.61672 0.61751 0.61890 0.62220 0.64169 0.68693 0.78757 1.38662 1.02354
  -780  0.60559 0.60563 0.60780 0.61124 0.62774 0.66774 0.76298 1.39831 0.96295
  -740  0.60760 0.60743 0.61468 0.61072 0.60238 0.60474 0.64327 1.43612 1.04305
  -700  0.57705 0.58043 0.58121 0.57980 0.59576 0.64128 0.75101 1.40110 0.92839
  -660  0.58042 0.58103 0.58621 0.57850 0.57125 0.58194 0.64322 1.48850 0.99184
  -620  0.57376 0.57449 0.57978 0.57426 0.56559 0.56868 0.61211 1.43284 0.94423
  -580  0.56776 0.57026 0.57064 0.56856 0.58642 0.63781 0.75821 1.39604 0.96006
  -540  0.57265 0.57374 0.56856 0.57430 0.61406 0.69595 0.85857 1.30777 0.87098
  -500  0.59803 0.60075 0.59374 0.59637 0.63702 0.72466 0.90120 1.30743 0.87446
  -460  0.63739 0.64035 0.63868 0.63509 0.65030 0.69455 0.79465 1.27068 0.91718
  -420  0.64483 0.65266 0.64529 0.64272 0.68354 0.77919 0.97454 1.18644 0.77454
  -380  0.67391 0.67379 0.67383 0.67532 0.68907 0.72278 0.79691 1.15469 0.85675
  -340  0.69871 0.69608 0.70423 0.70234 0.68914 0.67619 0.67281 1.15437 0.92860
  -300  0.70552 0.70773 0.70870 0.70917 0.72180 0.75396 0.82205 1.08357 0.84023
  -260  0.71503 0.71828 0.71844 0.71643 0.72950 0.76591 0.84322 1.09205 0.88430
  -220  0.69875 0.70142 0.70209 0.70032 0.71223 0.74659 0.82056 1.05015 0.83068
  -180  0.69504 0.69443 0.69181 0.69156 0.70572 0.74065 0.81625 1.17077 0.89973
  -140  0.69674 0.69980 0.69729 0.69211 0.70542 0.74804 0.84992 1.18090 0.80526
  -100  0.72649 0.73019 0.72072 0.72130 0.75974 0.84122 0.99723 1.02663 0.76899
  -60   0.81483 0.81634 0.80503 0.80700 0.84648 0.92463 1.06612 1.06924 0.94357
  -20   0.89914 0.90908 0.90195 0.89735 0.93039 1.00933 1.17393 1.00010 0.73124
  20    0.98790 0.99655 0.99779 0.98962 0.99208 1.01327 1.07074 0.94061 0.81924
  60    1.01860 1.01969 1.01951 1.01985 1.02333 1.02970 1.03901 0.93502 0.97935
  100   1.01497 1.01352 1.01325 1.01544 1.01758 1.01881 1.01899 0.93909 0.94102
  140   1.01149 1.01049 1.00838 1.01056 1.01537 1.01927 1.01554 0.91559 1.01587
  180   0.98467 0.99002 0.98146 0.98342 1.01906 1.08768 1.20545 0.85739 0.87410
  220   0.96747 0.97042 0.96201 0.96629 1.00033 1.06267 1.17198 0.91054 0.85506
       Frequencies
Times        22      24      26      28      30      32      34      36      38
  -1420 1.17223 1.13120 1.09198 1.12195 1.09128 1.14878 1.23215 1.32874 1.39570
  -1380 1.08839 1.11726 1.06457 1.18399 1.19307 1.22780 1.29581 1.31155 1.32525
  -1340 1.17685 1.18970 1.15682 1.22983 1.19931 1.21057 1.23577 1.32160 1.36176
  -1300 1.14537 1.18239 1.17142 1.24007 1.23953 1.30586 1.40336 1.55857 1.64581
  -1260 1.21882 1.20661 1.14363 1.22361 1.22733 1.28404 1.41989 1.60983 1.69201
  -1220 1.09634 1.15130 1.17116 1.26908 1.25196 1.26713 1.34430 1.52955 1.59683
  -1180 1.11126 1.18446 1.17029 1.21299 1.23288 1.25786 1.31853 1.46573 1.54935
  -1140 0.98139 1.14499 1.03188 1.18580 1.27207 1.26701 1.28879 1.44525 1.50465
  -1100 1.23988 1.31002 1.30342 1.32505 1.34527 1.40103 1.50689 1.65993 1.77670
  -1060 1.39558 1.27396 1.20045 1.36109 1.35240 1.35103 1.52077 1.64099 1.52644
  -1020 1.44232 1.51206 1.48270 1.57190 1.53455 1.55106 1.63304 1.68309 1.66352
  -980  1.49386 1.52783 1.42169 1.54808 1.65751 1.64069 1.59209 1.58624 1.60286
  -940  1.50113 1.46998 1.36520 1.54109 1.50540 1.49699 1.57553 1.49139 1.40668
  -900  1.54270 1.50330 1.42433 1.48566 1.39018 1.40591 1.55938 1.55003 1.42563
  -860  1.34149 1.42076 1.26486 1.38795 1.41987 1.41361 1.48493 1.56270 1.41431
  -820  1.38069 1.41661 1.36628 1.46017 1.46965 1.51261 1.58756 1.57460 1.48995
  -780  1.32716 1.45879 1.37985 1.46216 1.50925 1.61090 1.64496 1.71225 1.75500
  -740  1.33304 1.43166 1.25406 1.39585 1.52100 1.53911 1.59251 1.87049 1.83891
  -700  1.32415 1.47467 1.46744 1.54400 1.53273 1.62322 1.70742 1.92642 1.93585
  -660  1.26373 1.30810 1.14407 1.35398 1.46862 1.49255 1.59243 1.94619 1.83411
  -620  1.25149 1.52101 1.43169 1.45361 1.50757 1.55782 1.62554 1.90219 1.89495
  -580  1.38967 1.35545 1.22866 1.44621 1.45934 1.46009 1.52226 1.64354 1.57769
  -540  1.36801 1.36629 1.30838 1.47480 1.42771 1.52828 1.72005 1.82583 1.83584
  -500  1.37360 1.28206 1.19232 1.37869 1.34893 1.39535 1.61533 1.68603 1.64195
  -460  1.25296 1.24100 1.15781 1.29678 1.28378 1.31739 1.49382 1.68972 1.69166
  -420  1.25195 1.13564 1.05575 1.25466 1.16813 1.22178 1.40658 1.57944 1.59970
  -380  1.10542 1.14219 1.10918 1.21026 1.18691 1.20912 1.28516 1.44357 1.46183
  -340  1.07622 1.14999 1.01487 1.14052 1.22904 1.20737 1.17158 1.26754 1.23706
  -300  1.10555 1.18128 1.18173 1.20212 1.20854 1.26309 1.24482 1.21155 1.24893
  -260  1.12644 1.14829 1.09483 1.19201 1.17948 1.19520 1.27008 1.31341 1.31110
  -220  1.08875 1.09427 1.03622 1.13581 1.14656 1.20140 1.21153 1.30533 1.32190
  -180  1.09677 1.06698 1.05774 1.12576 1.09822 1.13993 1.15050 1.21558 1.19047
  -140  1.01496 0.96323 0.90731 0.99766 0.97287 0.96427 0.96779 0.91721 0.89031
  -100  1.10642 0.92869 0.90698 0.98368 0.92551 0.94549 0.97830 0.94223 1.00954
  -60   1.25116 0.91443 0.89289 0.98542 0.93151 0.93666 0.98607 0.94952 1.00300
  -20   0.90812 0.91395 0.89814 0.95833 0.91780 0.91454 0.95233 0.92364 0.96245
  20    0.91142 0.91841 0.79968 0.90615 0.92987 0.89997 0.92275 0.93684 0.93331
  60    0.99956 0.93177 0.94416 0.93415 0.92749 0.91014 0.88655 0.84096 0.85959
  100   0.92315 0.89207 0.92288 0.90973 0.93344 0.93319 0.88671 0.85081 0.87452
  140   0.99740 0.91758 0.89614 0.89600 0.89428 0.88276 0.89336 0.85339 0.86434
  180   1.14149 0.87675 0.89038 0.90053 0.88065 0.88121 0.91558 0.86509 0.87645
  220   1.04522 0.88977 0.93267 0.94370 0.91151 0.92521 0.93175 0.89983 0.95782
       Frequencies
Times        40      42      44      46      48      50      52      54      56
  -1420 1.39100 1.37231 1.36786 1.25622 1.18769 1.13824 1.08987 0.99301 0.98578
  -1380 1.33565 1.35432 1.27808 1.19867 1.17251 1.15527 1.13682 1.12325 1.11006
  -1340 1.35720 1.42867 1.38556 1.32142 1.25543 1.28320 1.29786 1.22483 1.15039
  -1300 1.66369 1.68656 1.59383 1.43497 1.15263 1.03005 1.08852 1.01622 0.88306
  -1260 1.74378 1.66264 1.50795 1.44046 1.42245 1.40957 1.15681 1.02068 0.98574
  -1220 1.47464 1.46848 1.45254 1.41830 1.30338 1.14702 1.12809 1.05837 0.94165
  -1180 1.48798 1.57066 1.58836 1.55975 1.45038 1.40034 1.32132 1.15949 1.04519
  -1140 1.44834 1.53117 1.43478 1.28382 1.23290 1.21591 1.04555 0.91314 0.86797
  -1100 1.72850 1.59401 1.49869 1.41208 1.28383 1.10742 1.01490 0.90555 0.80305
  -1060 1.55193 1.51671 1.34780 1.31234 1.33403 1.34639 1.11281 0.92409 0.87850
  -1020 1.69021 1.58363 1.43026 1.35910 1.20980 1.01495 0.88387 0.83455 0.79233
  -980  1.66986 1.73711 1.58193 1.36071 1.19030 1.17420 0.97955 0.84921 0.83025
  -940  1.48762 1.54484 1.41854 1.19970 1.07125 0.93392 0.76196 0.70556 0.64875
  -900  1.42792 1.39860 1.32424 1.17351 0.99668 0.82791 0.74689 0.64143 0.58686
  -860  1.31624 1.32002 1.19481 1.03139 0.93029 0.77163 0.62551 0.60656 0.60278
  -820  1.41262 1.31920 1.25398 1.17663 1.05249 0.85734 0.70725 0.66010 0.64814
  -780  1.57210 1.41486 1.33401 1.17924 1.00863 0.93266 0.91102 0.79601 0.74784
  -740  1.50149 1.46858 1.37382 1.30127 1.24877 1.16244 1.00631 0.91710 0.79072
  -700  1.61610 1.38524 1.33668 1.21698 0.98294 0.75027 0.72961 0.71471 0.58974
  -660  1.50604 1.46269 1.30899 1.22665 1.30543 1.18624 0.76302 0.62971 0.61822
  -620  1.57640 1.49905 1.34547 1.17040 0.94742 0.73323 0.66063 0.60496 0.51591
  -580  1.42754 1.35665 1.25747 1.16533 1.08459 0.91904 0.73284 0.59997 0.57959
  -540  1.53676 1.39219 1.35938 1.19013 0.98844 0.84341 0.81568 0.73188 0.70134
  -500  1.48506 1.37011 1.20967 1.12160 1.01989 0.90817 0.80614 0.68140 0.67432
  -460  1.49161 1.28203 1.16367 1.12422 0.96510 0.86674 0.94620 0.90161 0.83938
  -420  1.53323 1.34657 1.15640 1.14249 1.01799 0.78356 0.75253 0.73066 0.65012
  -380  1.35278 1.27379 1.15847 1.01114 0.89078 0.77136 0.73912 0.74913 0.71419
  -340  1.13952 1.10907 1.11606 1.06141 0.95120 0.71037 0.64894 0.66381 0.63100
  -300  1.15357 1.13248 1.13137 1.06251 0.92469 0.81106 0.75053 0.66297 0.63949
  -260  1.26160 1.24228 1.19094 1.13074 0.99791 0.85393 0.71219 0.67463 0.66651
  -220  1.27682 1.24544 1.22015 1.10134 0.93597 0.76009 0.68089 0.62342 0.62896
  -180  1.11441 1.09594 1.08805 0.97018 0.87142 0.89338 0.82453 0.80837 0.89328
  -140  0.87379 0.88530 0.95163 0.91616 0.78565 0.72254 0.71228 0.73127 0.82213
  -100  0.95910 0.92718 0.97581 0.95612 0.79542 0.79425 0.84642 0.77103 0.78983
  -60   0.97095 0.90155 0.91617 0.84298 0.73688 0.63805 0.61116 0.59804 0.63033
  -20   0.97396 0.91384 0.96227 0.94611 0.75484 0.56831 0.55164 0.56056 0.56138
  20    0.92194 0.89882 0.92722 0.86730 0.73904 0.64386 0.57998 0.51283 0.48764
  60    0.90855 0.92277 0.92076 0.90879 0.84814 0.67338 0.56968 0.55134 0.57649
  100   0.92118 0.94401 0.93211 0.84307 0.67742 0.52720 0.51281 0.54424 0.54993
  140   0.89416 0.92025 0.91440 0.84619 0.77735 0.75036 0.70447 0.71115 0.78154
  180   0.91464 0.86056 0.93777 0.98152 0.81644 0.59910 0.62723 0.68332 0.70357
  220   0.94458 0.92276 0.98818 0.88315 0.75493 0.78929 0.84530 0.78102 0.82994
       Frequencies
Times        58      60      62      64      66      68      70       72
  -1420 1.05830 1.06879 1.02298 0.99242 0.97586 0.94951 0.89337 0.820441
  -1380 1.05602 1.03262 1.03229 0.99506 0.95291 0.92685 0.82830 0.715084
  -1340 1.08968 1.04214 1.02782 0.98822 0.89877 0.83233 0.73103 0.756845
  -1300 0.84264 0.82266 0.77743 0.75948 0.69023 0.58279 0.40885 0.432395
  -1260 0.89731 0.75652 0.71975 0.73417 0.69070 0.61946 0.44685 0.344410
  -1220 0.85171 0.76656 0.67986 0.62162 0.59638 0.58203 0.46396 0.394052
  -1180 0.92952 0.77958 0.68735 0.66090 0.63404 0.57776 0.34689 0.212307
  -1140 0.79501 0.73151 0.70016 0.65518 0.65371 0.60816 0.33010 0.209470
  -1100 0.76563 0.74958 0.72415 0.66830 0.63349 0.62058 0.47859 0.390418
  -1060 0.85547 0.82541 0.79727 0.72441 0.64083 0.62842 0.51487 0.312421
  -1020 0.74886 0.71187 0.67949 0.64430 0.60536 0.59422 0.54248 0.552419
  -980  0.77437 0.69062 0.68893 0.63931 0.52703 0.50875 0.43668 0.258730
  -940  0.48364 0.40463 0.43351 0.41690 0.37414 0.38267 0.26629 0.161304
  -900  0.48836 0.39415 0.35669 0.32863 0.28843 0.26910 0.12365 0.096464
  -860  0.51251 0.45757 0.46500 0.45557 0.44020 0.42313 0.24098 0.103549
  -820  0.59225 0.49093 0.44009 0.45492 0.44829 0.43998 0.31599 0.335566
  -780  0.69221 0.60511 0.58090 0.57229 0.51862 0.51268 0.44835 0.432329
  -740  0.65850 0.61296 0.57802 0.50526 0.46517 0.45379 0.34243 0.305552
  -700  0.45019 0.43970 0.45911 0.39952 0.35728 0.37373 0.27849 0.276799
  -660  0.54855 0.53999 0.58668 0.52087 0.46759 0.47673 0.27057 0.056113
  -620  0.49444 0.51076 0.48418 0.45097 0.48276 0.44334 0.22703 0.290404
  -580  0.55172 0.51170 0.49420 0.42579 0.36648 0.37347 0.26344 0.114416
  -540  0.67493 0.58602 0.54201 0.49220 0.43193 0.42691 0.28344 0.109721
  -500  0.64257 0.50951 0.47820 0.50594 0.48129 0.48051 0.38355 0.388046
  -460  0.77067 0.68732 0.63361 0.58139 0.55068 0.56992 0.46277 0.390186
  -420  0.61914 0.56183 0.52368 0.51930 0.49985 0.50908 0.47506 0.571184
  -380  0.63975 0.57967 0.54927 0.48022 0.42775 0.46613 0.39754 0.304424
  -340  0.56691 0.55139 0.48018 0.43251 0.45424 0.44718 0.25662 0.176037
  -300  0.65079 0.62963 0.58246 0.53704 0.49535 0.44516 0.21276 0.091271
  -260  0.61509 0.58063 0.60010 0.54081 0.44674 0.43759 0.26997 0.126876
  -220  0.62869 0.64344 0.65373 0.59050 0.55932 0.59462 0.55141 0.600452
  -180  0.89444 0.87777 0.92606 0.86674 0.79172 0.83670 0.88126 0.901192
  -140  0.86227 0.88178 0.94263 0.97699 0.96243 0.96499 0.97973 1.164170
  -100  0.85092 0.81687 0.81843 0.86033 0.82347 0.80637 0.81291 0.902901
  -60   0.63739 0.60470 0.64012 0.67623 0.65978 0.69668 0.77869 0.859215
  -20   0.55644 0.51762 0.52845 0.54490 0.53912 0.56590 0.48757 0.483813
  20    0.46740 0.44721 0.47713 0.46450 0.40446 0.39896 0.36926 0.418325
  60    0.59604 0.57758 0.56793 0.55857 0.51201 0.45715 0.36798 0.578252
  100   0.51424 0.54545 0.62043 0.63453 0.60800 0.60819 0.56874 0.758471
  140   0.77849 0.76641 0.84264 0.90088 0.89958 0.94684 1.09635 1.336425
  180   0.75100 0.76510 0.78057 0.84108 0.88294 0.91193 0.98337 1.217828
  220   0.91555 0.91862 0.94916 0.98520 0.93285 0.95068 1.07098 1.131451
       Frequencies
Times           74      76      78      80      82      84      86      88
  -1420  0.8321999 0.90390 0.89189 0.88851 0.94171 0.96482 0.93842 0.88250
  -1380  0.7711886 0.87376 0.75471 0.61376 0.62122 0.66190 0.68221 0.70280
  -1340  0.7123822 0.60312 0.52412 0.49597 0.54024 0.54628 0.56344 0.58880
  -1300  0.5194495 0.48230 0.41804 0.29959 0.33962 0.50528 0.59491 0.58213
  -1260  0.3856046 0.44170 0.46574 0.38363 0.37759 0.50718 0.59530 0.59630
  -1220  0.3585119 0.35048 0.30187 0.25913 0.33945 0.44604 0.55046 0.56145
  -1180  0.1583545 0.18613 0.23188 0.28019 0.36811 0.45959 0.56778 0.59793
  -1140  0.2850685 0.36077 0.29401 0.28320 0.40172 0.50547 0.59752 0.64580
  -1100  0.3867071 0.33416 0.32171 0.35068 0.42390 0.49720 0.55399 0.56230
  -1060  0.2134547 0.28381 0.23374 0.17312 0.24975 0.37443 0.44841 0.45877
  -1020  0.4469912 0.24458 0.17194 0.17817 0.29898 0.41720 0.46280 0.42507
  -980   0.1862447 0.27900 0.22506 0.15264 0.24601 0.37205 0.45185 0.45259
  -940   0.1808027 0.34513 0.38671 0.27386 0.36808 0.53950 0.65544 0.66966
  -900   0.1935632 0.44227 0.52855 0.48971 0.48916 0.54900 0.63270 0.67489
  -860   0.1627878 0.38226 0.47759 0.49597 0.53499 0.60371 0.67333 0.68572
  -820   0.5256656 0.53519 0.47175 0.42227 0.47769 0.54982 0.58094 0.57977
  -780   0.4146911 0.34343 0.35131 0.33508 0.35256 0.38681 0.44736 0.46682
  -740   0.3589107 0.39366 0.39921 0.38924 0.39070 0.42679 0.43755 0.43777
  -700   0.4170837 0.53570 0.49720 0.42604 0.40708 0.47536 0.53661 0.53583
  -660   0.0830579 0.27873 0.37803 0.41608 0.48160 0.53570 0.58007 0.57123
  -620   0.4779543 0.43118 0.35020 0.35192 0.42095 0.50506 0.59207 0.56983
  -580  -0.0015275 0.15578 0.23113 0.22620 0.32603 0.42201 0.48078 0.49457
  -540   0.1111124 0.30988 0.34850 0.21597 0.19026 0.34188 0.45649 0.46869
  -500   0.5283162 0.52685 0.35660 0.29548 0.32198 0.41321 0.49023 0.45920
  -460   0.4779074 0.51953 0.48379 0.46698 0.51847 0.58392 0.64158 0.61024
  -420   0.7495379 0.66160 0.57701 0.57790 0.60454 0.63017 0.65547 0.64548
  -380   0.2970784 0.45548 0.45504 0.43368 0.52706 0.65208 0.70130 0.70761
  -340   0.1989349 0.29927 0.27610 0.30156 0.52967 0.74231 0.79617 0.78902
  -300   0.0759036 0.21926 0.28886 0.34960 0.50275 0.60102 0.64197 0.65562
  -260   0.2807055 0.60252 0.66090 0.68746 0.75036 0.73946 0.75225 0.76860
  -220   0.7001612 0.86811 0.88553 0.83601 0.80481 0.73335 0.75171 0.78846
  -180   1.1760776 1.45394 1.41374 1.30111 1.19763 0.98888 0.90001 0.91058
  -140   1.4736748 1.62836 1.44399 1.34859 1.33358 1.24593 1.18365 1.17254
  -100   1.1468503 1.33141 1.37093 1.48454 1.46554 1.33828 1.24615 1.27789
  -60    1.0141079 1.28483 1.44464 1.51768 1.40292 1.23051 1.23152 1.30492
  -20    0.7229847 1.16383 1.40186 1.46545 1.49743 1.55626 1.69191 1.81209
  20     0.5987102 0.87591 1.00528 1.17791 1.47189 1.63933 1.71689 1.84651
  60     0.8368444 1.05629 1.18977 1.42617 1.68829 1.81834 1.91450 2.04273
  100    1.2526642 1.66257 1.72731 1.84613 1.93838 1.90185 1.93508 2.09548
  140    1.6186617 1.87727 2.12546 2.27872 2.21480 2.10856 2.10459 2.22116
  180    1.7225522 2.09502 2.00258 1.88034 1.86478 1.87722 1.88898 1.97441
  220    1.3892301 1.80136 1.89986 1.85298 1.64298 1.56123 1.61709 1.76634
       Frequencies
Times        90      92      94      96      98     100     102     104     106
  -1420 0.83049 0.78881 0.78475 0.81331 0.82943 0.83081 0.84714 0.82985 0.80996
  -1380 0.69149 0.66840 0.71380 0.73439 0.75991 0.78727 0.79256 0.80175 0.83374
  -1340 0.59169 0.55413 0.63324 0.68193 0.69637 0.73267 0.79152 0.82159 0.82531
  -1300 0.54818 0.51343 0.54438 0.51112 0.51556 0.59505 0.63398 0.61011 0.65363
  -1260 0.56154 0.51941 0.52364 0.46246 0.44847 0.52546 0.57334 0.56096 0.57622
  -1220 0.49361 0.39719 0.47518 0.51137 0.52595 0.59710 0.63398 0.61904 0.61738
  -1180 0.61686 0.54588 0.58503 0.63046 0.65608 0.70425 0.73178 0.69468 0.68397
  -1140 0.61851 0.61348 0.75478 0.80905 0.78532 0.80703 0.82605 0.80957 0.81834
  -1100 0.54968 0.52985 0.60081 0.64506 0.67555 0.73797 0.78070 0.77486 0.77953
  -1060 0.43615 0.40342 0.53121 0.57710 0.56629 0.61887 0.68494 0.74508 0.77714
  -1020 0.36425 0.33982 0.45200 0.48038 0.52330 0.59679 0.64457 0.63424 0.64579
  -980  0.40705 0.37213 0.47817 0.51965 0.56453 0.62882 0.67598 0.68367 0.71587
  -940  0.63852 0.61017 0.66362 0.69598 0.76706 0.82300 0.77731 0.70463 0.71325
  -900  0.61114 0.56861 0.64031 0.66909 0.69565 0.73115 0.71771 0.67392 0.69799
  -860  0.60882 0.50987 0.57668 0.62888 0.64691 0.70331 0.70205 0.64636 0.67829
  -820  0.56786 0.55331 0.61267 0.63985 0.65667 0.66928 0.66792 0.69700 0.77998
  -780  0.47453 0.49603 0.59926 0.61437 0.63279 0.68346 0.71662 0.75551 0.82334
  -740  0.45081 0.42963 0.53804 0.55837 0.53526 0.56427 0.57040 0.56454 0.64185
  -700  0.51620 0.49337 0.56965 0.55798 0.52883 0.50677 0.46382 0.45418 0.55266
  -660  0.50726 0.42241 0.52602 0.55884 0.55248 0.61927 0.65661 0.61208 0.60482
  -620  0.52278 0.48516 0.57390 0.59729 0.60518 0.64028 0.63561 0.62290 0.64497
  -580  0.48556 0.43892 0.51587 0.58842 0.65177 0.71264 0.72160 0.74629 0.79222
  -540  0.44359 0.43707 0.52925 0.54577 0.58764 0.68543 0.72323 0.71462 0.74685
  -500  0.42826 0.41287 0.50974 0.57459 0.66760 0.74997 0.75997 0.78572 0.86321
  -460  0.50367 0.40398 0.47122 0.51009 0.53976 0.61664 0.63878 0.61913 0.67636
  -420  0.59142 0.53724 0.61238 0.61582 0.59866 0.62734 0.64475 0.63810 0.68754
  -380  0.69324 0.68254 0.73564 0.73849 0.68738 0.65491 0.65693 0.61706 0.64212
  -340  0.79140 0.81056 0.85848 0.85399 0.79449 0.71549 0.68336 0.64448 0.66953
  -300  0.67578 0.71442 0.78062 0.76773 0.76729 0.78553 0.80455 0.78597 0.75386
  -260  0.75171 0.78954 0.86875 0.83013 0.75033 0.72339 0.71970 0.70390 0.71009
  -220  0.78994 0.70549 0.68436 0.65761 0.64268 0.64354 0.66417 0.66620 0.72132
  -180  0.87074 0.77003 0.79763 0.83457 0.84584 0.85614 0.87447 0.90795 0.95080
  -140  1.15432 1.14705 1.05535 0.97197 1.01132 1.10154 1.12461 1.11403 1.13994
  -100  1.35081 1.43076 1.33257 1.26358 1.32600 1.41032 1.38279 1.33160 1.24485
  -60   1.28299 1.26437 1.27564 1.35108 1.40734 1.43789 1.42515 1.39600 1.31052
  -20   1.85580 1.92630 1.83937 1.79226 1.69895 1.60383 1.56631 1.59329 1.47597
  20    1.97670 2.14512 2.12031 2.19579 2.27160 2.13967 1.93148 1.83558 1.70962
  60    2.15729 2.41977 2.38829 2.38539 2.43959 2.39251 2.28679 2.20584 2.01247
  100   2.20899 2.39459 2.25583 2.18111 2.27097 2.25186 2.15953 2.07125 1.90816
  140   2.27901 2.34427 2.09704 2.03897 2.09326 2.03306 2.02313 2.11088 2.02255
  180   2.03677 2.12226 1.95134 1.84736 1.86407 1.83379 1.74226 1.63877 1.52698
  220   1.84072 1.86682 1.65768 1.50769 1.46584 1.48419 1.54757 1.65639 1.55503
       Frequencies
Times       108     110     112     114     116     118     120     122     124
  -1420 0.81253 0.80951 0.79175 0.78850 0.81672 0.83162 0.78404 0.67701 0.61070
  -1380 0.87752 0.87692 0.83820 0.78496 0.75334 0.72841 0.73609 0.70939 0.63317
  -1340 0.84857 0.85656 0.79730 0.75385 0.78270 0.77754 0.74419 0.67253 0.58003
  -1300 0.67834 0.65182 0.58863 0.57991 0.62889 0.66338 0.68694 0.61571 0.52216
  -1260 0.58847 0.59718 0.56161 0.54248 0.59803 0.64103 0.67097 0.64205 0.58255
  -1220 0.61128 0.58820 0.54639 0.52506 0.56574 0.60063 0.62040 0.56132 0.52910
  -1180 0.68793 0.67299 0.61888 0.60711 0.62010 0.58258 0.61569 0.59846 0.55141
  -1140 0.81244 0.75746 0.68137 0.68290 0.71536 0.70134 0.69617 0.66370 0.62197
  -1100 0.78936 0.80351 0.75397 0.68761 0.69927 0.72590 0.76862 0.73166 0.65769
  -1060 0.79546 0.81143 0.80500 0.78360 0.77351 0.73458 0.68831 0.62535 0.54392
  -1020 0.67470 0.69633 0.67778 0.67522 0.73593 0.77492 0.76957 0.71897 0.63593
  -980  0.71011 0.66411 0.62236 0.65384 0.72685 0.76654 0.75700 0.68910 0.62891
  -940  0.66758 0.61946 0.57382 0.57575 0.63222 0.69755 0.72685 0.67260 0.63411
  -900  0.73557 0.73388 0.67517 0.62527 0.66187 0.69249 0.70541 0.66465 0.63734
  -860  0.72907 0.76591 0.75987 0.74605 0.75064 0.78225 0.76617 0.68814 0.60683
  -820  0.82701 0.85988 0.88229 0.86732 0.85797 0.84891 0.80507 0.73479 0.64736
  -780  0.82840 0.78257 0.76346 0.78750 0.82126 0.79448 0.74943 0.70919 0.66927
  -740  0.68250 0.65556 0.60309 0.60835 0.64952 0.68958 0.76069 0.76249 0.72289
  -700  0.58927 0.59372 0.59210 0.61554 0.64205 0.65308 0.70094 0.70308 0.67306
  -660  0.63961 0.65638 0.66696 0.70682 0.72088 0.68836 0.69415 0.64082 0.57845
  -620  0.64149 0.63770 0.64330 0.65415 0.67393 0.67986 0.68682 0.63410 0.55622
  -580  0.76668 0.72783 0.70896 0.71091 0.70841 0.66577 0.63815 0.60206 0.57546
  -540  0.76220 0.77815 0.80158 0.80492 0.79839 0.76031 0.72995 0.71367 0.71752
  -500  0.88510 0.86641 0.85220 0.83931 0.84895 0.82492 0.77564 0.72175 0.64200
  -460  0.73432 0.76509 0.74477 0.72770 0.72858 0.68818 0.68879 0.66832 0.63963
  -420  0.72612 0.71981 0.69351 0.72454 0.79029 0.78994 0.77684 0.73961 0.68378
  -380  0.66838 0.67026 0.65840 0.68346 0.70703 0.71315 0.74312 0.72236 0.67006
  -340  0.68676 0.65537 0.59974 0.60116 0.63383 0.65127 0.68015 0.67341 0.66021
  -300  0.71321 0.68668 0.61993 0.60643 0.66210 0.68213 0.66883 0.60491 0.55441
  -260  0.74010 0.78507 0.77387 0.72826 0.71599 0.72014 0.73055 0.67796 0.58247
  -220  0.77233 0.81628 0.82634 0.79283 0.79322 0.78668 0.76325 0.70566 0.64026
  -180  0.99070 1.01281 1.02721 1.03637 1.02253 1.01336 1.00083 0.98476 0.93954
  -140  1.19773 1.20920 1.22900 1.27570 1.24845 1.20086 1.16496 1.16033 1.20719
  -100  1.19926 1.26145 1.32498 1.37058 1.38641 1.35925 1.30388 1.35741 1.43220
  -60   1.26931 1.32733 1.40724 1.42133 1.40497 1.35588 1.24586 1.21362 1.28540
  -20   1.36649 1.37611 1.44479 1.50567 1.44938 1.40425 1.40349 1.53406 1.66517
  20    1.61606 1.50345 1.46741 1.50437 1.53632 1.49780 1.38401 1.42347 1.56244
  60    1.86988 1.78575 1.74053 1.67224 1.55361 1.52085 1.45997 1.42585 1.44821
  100   1.78051 1.70652 1.73694 1.69437 1.59889 1.57342 1.53527 1.49754 1.39113
  140   1.91399 1.85091 1.83975 1.72591 1.60228 1.51561 1.32080 1.25979 1.24212
  180   1.49257 1.52621 1.56715 1.53021 1.45725 1.40920 1.41886 1.54051 1.51270
  220   1.40674 1.38259 1.42280 1.38390 1.36992 1.37759 1.32217 1.30283 1.30614
       Frequencies
Times       126     128     130     132     134     136     138     140     142
  -1420 0.56565 0.51640 0.55330 0.58793 0.57131 0.62248 0.63892 0.65036 0.71837
  -1380 0.56861 0.56699 0.60565 0.61483 0.59476 0.66322 0.67316 0.67180 0.72229
  -1340 0.53436 0.50786 0.49910 0.46775 0.42706 0.51715 0.52554 0.53437 0.62092
  -1300 0.53833 0.59108 0.59806 0.54033 0.47822 0.53424 0.51618 0.50189 0.54153
  -1260 0.54408 0.54255 0.53026 0.46237 0.34188 0.37797 0.40078 0.39990 0.45645
  -1220 0.50205 0.47317 0.43703 0.35071 0.21137 0.25177 0.28027 0.30056 0.38962
  -1180 0.53487 0.53879 0.51278 0.42014 0.24928 0.27474 0.28452 0.30088 0.37421
  -1140 0.59948 0.60193 0.60980 0.56225 0.42257 0.43735 0.45587 0.41805 0.42868
  -1100 0.59432 0.57664 0.55692 0.48917 0.40252 0.46110 0.46480 0.43747 0.46351
  -1060 0.47643 0.44984 0.43483 0.38066 0.30542 0.41482 0.48225 0.49743 0.53819
  -1020 0.59677 0.61236 0.59365 0.50683 0.39219 0.47786 0.52298 0.51059 0.55615
  -980  0.57546 0.54622 0.55931 0.56865 0.56268 0.62193 0.61009 0.57002 0.60728
  -940  0.59897 0.58014 0.58164 0.54855 0.46340 0.49717 0.53638 0.53681 0.57892
  -900  0.59203 0.54144 0.51958 0.47648 0.38575 0.45067 0.47214 0.47048 0.52730
  -860  0.55288 0.50205 0.46520 0.38370 0.26508 0.35355 0.41673 0.43832 0.50218
  -820  0.59212 0.57288 0.55516 0.48866 0.41394 0.52547 0.57893 0.54477 0.54163
  -780  0.60337 0.50786 0.48223 0.47688 0.42014 0.49884 0.54021 0.53468 0.56606
  -740  0.68472 0.65961 0.66436 0.62529 0.52063 0.55178 0.57808 0.58499 0.60689
  -700  0.62772 0.60304 0.62190 0.60803 0.52683 0.53302 0.50256 0.48735 0.55291
  -660  0.57681 0.62184 0.65183 0.61676 0.51079 0.50017 0.50033 0.49170 0.56027
  -620  0.49529 0.49017 0.50563 0.50165 0.41625 0.47675 0.52958 0.58552 0.65399
  -580  0.55322 0.56399 0.62358 0.60509 0.46170 0.43713 0.47395 0.50136 0.53986
  -540  0.68810 0.66841 0.64971 0.54540 0.43217 0.49107 0.49076 0.45530 0.49217
  -500  0.55575 0.54315 0.59930 0.58763 0.47774 0.42680 0.42301 0.44352 0.49433
  -460  0.61504 0.64329 0.67981 0.66193 0.58941 0.57032 0.53745 0.54593 0.59972
  -420  0.62916 0.61424 0.65677 0.62691 0.55405 0.59362 0.60424 0.60675 0.65704
  -380  0.64743 0.71617 0.81497 0.82688 0.77497 0.75423 0.77006 0.78982 0.80855
  -340  0.62620 0.57732 0.56522 0.57819 0.60035 0.71272 0.78133 0.80255 0.81120
  -300  0.54941 0.58630 0.65483 0.68609 0.68991 0.72382 0.72028 0.72932 0.79815
  -260  0.50197 0.45266 0.45363 0.40248 0.30445 0.41859 0.48916 0.53861 0.63407
  -220  0.58121 0.57955 0.61643 0.57738 0.50629 0.54978 0.56106 0.55824 0.60188
  -180  0.89174 0.87433 0.86759 0.82140 0.77096 0.81738 0.86482 0.88257 0.89501
  -140  1.22604 1.22765 1.20554 1.16967 1.22046 1.26590 1.24134 1.21741 1.16036
  -100  1.35390 1.28644 1.27652 1.26549 1.29313 1.26523 1.22453 1.21242 1.18961
  -60   1.27323 1.28157 1.37010 1.41948 1.40820 1.28244 1.17593 1.09833 1.03328
  -20   1.63797 1.61934 1.60926 1.57194 1.53993 1.45814 1.40577 1.29265 1.15919
  20    1.59568 1.56269 1.55002 1.59864 1.68551 1.62230 1.61083 1.55341 1.44966
  60    1.45133 1.43648 1.45450 1.57540 1.77130 1.73073 1.71666 1.77618 1.72150
  100   1.33598 1.32028 1.29629 1.28874 1.47115 1.60398 1.67050 1.67525 1.61276
  140   1.16828 1.14289 1.20775 1.30001 1.46629 1.48822 1.52723 1.58790 1.56173
  180   1.26655 1.17912 1.26292 1.35868 1.42898 1.39165 1.36727 1.38764 1.40354
  220   1.21648 1.14024 1.18912 1.27230 1.28195 1.19975 1.19401 1.20924 1.16723
       Frequencies
Times       144     146     148     150     152     154     156     158     160
  -1420 0.74857 0.71341 0.65028 0.61629 0.60701 0.63505 0.64440 0.59537 0.52200
  -1380 0.72137 0.67524 0.59178 0.47354 0.33791 0.33021 0.39774 0.43841 0.44154
  -1340 0.64949 0.58716 0.48576 0.40962 0.37383 0.38131 0.39740 0.36648 0.30539
  -1300 0.51711 0.41698 0.27429 0.20986 0.18336 0.20574 0.22912 0.24539 0.25452
  -1260 0.42392 0.31986 0.22324 0.19164 0.17370 0.23712 0.32435 0.34280 0.31235
  -1220 0.40189 0.33489 0.24518 0.21708 0.22081 0.28598 0.34463 0.34692 0.34832
  -1180 0.36859 0.27570 0.17080 0.16416 0.21776 0.32044 0.40341 0.41993 0.38062
  -1140 0.40777 0.32432 0.22001 0.18552 0.16963 0.18225 0.19715 0.20683 0.25065
  -1100 0.43894 0.34241 0.19667 0.15301 0.17861 0.26781 0.31283 0.27786 0.17484
  -1060 0.51599 0.42098 0.28821 0.19604 0.16116 0.17694 0.23170 0.26262 0.26844
  -1020 0.56127 0.50154 0.43050 0.39517 0.32418 0.28358 0.28258 0.26369 0.24137
  -980  0.63244 0.57964 0.45610 0.34617 0.25623 0.27912 0.34514 0.34908 0.30732
  -940  0.56482 0.51963 0.42263 0.34272 0.27402 0.27398 0.32710 0.32773 0.29127
  -900  0.51630 0.41687 0.30367 0.26985 0.23860 0.25186 0.28120 0.27535 0.24292
  -860  0.49275 0.39502 0.29411 0.25540 0.23352 0.27106 0.29753 0.29185 0.29069
  -820  0.52097 0.47230 0.40688 0.36094 0.31757 0.33639 0.35872 0.33652 0.37250
  -780  0.57376 0.51939 0.43880 0.39235 0.35435 0.35953 0.37591 0.35051 0.32647
  -740  0.57701 0.49109 0.40084 0.35560 0.30368 0.34856 0.40685 0.41724 0.44386
  -700  0.58716 0.54782 0.47058 0.41983 0.41247 0.44783 0.48351 0.48612 0.52413
  -660  0.58919 0.58411 0.57688 0.57153 0.53177 0.51298 0.52751 0.53653 0.53824
  -620  0.67396 0.63766 0.52345 0.43286 0.38875 0.40925 0.45343 0.47357 0.46011
  -580  0.51051 0.43002 0.31717 0.22101 0.18997 0.25666 0.32005 0.28898 0.22396
  -540  0.46828 0.37271 0.31633 0.32372 0.29436 0.28049 0.28189 0.25472 0.21661
  -500  0.45528 0.35908 0.26008 0.20750 0.16523 0.18894 0.25130 0.27427 0.23963
  -460  0.56878 0.46608 0.34487 0.27158 0.21386 0.24603 0.31799 0.33670 0.32395
  -420  0.64655 0.59244 0.52331 0.44056 0.39129 0.42914 0.47956 0.47070 0.44193
  -380  0.78421 0.71588 0.62708 0.58315 0.56804 0.60608 0.65075 0.65134 0.60052
  -340  0.81598 0.77648 0.66786 0.59383 0.54855 0.54316 0.55897 0.54227 0.49647
  -300  0.83862 0.81805 0.73043 0.63309 0.58092 0.59013 0.58836 0.50406 0.41118
  -260  0.66878 0.63155 0.52570 0.45877 0.43908 0.45760 0.49847 0.52380 0.53670
  -220  0.60970 0.59702 0.60346 0.64644 0.61396 0.54316 0.52511 0.56649 0.60632
  -180  0.93395 1.00091 1.01432 0.95676 0.92645 0.89086 0.82951 0.82623 0.87864
  -140  1.12074 1.13186 1.14326 1.17803 1.29113 1.37195 1.37645 1.40851 1.45208
  -100  1.11800 1.10050 1.18769 1.19170 1.15794 1.25622 1.37456 1.38142 1.33468
  -60   0.95354 0.95699 1.13960 1.29676 1.27927 1.27336 1.36408 1.47434 1.56464
  -20   1.08399 1.09228 1.19529 1.27540 1.36993 1.45253 1.48319 1.54484 1.65941
  20    1.43444 1.55383 1.75126 1.83620 1.90103 1.94151 1.94023 1.88351 1.89923
  60    1.69138 1.80410 2.04359 2.16238 2.21877 2.18583 2.05144 1.94647 1.79634
  100   1.66681 1.84779 2.10897 2.28802 2.25029 2.06598 1.97788 1.98073 1.97736
  140   1.58377 1.72002 1.91198 1.94456 1.85256 1.71314 1.61657 1.49353 1.42752
  180   1.35393 1.28007 1.25125 1.23755 1.22741 1.17821 1.13478 1.18589 1.26216
  220   1.08897 1.02769 1.04722 1.01361 0.95712 0.92035 0.89380 0.90947 0.99120
       Frequencies
Times       162     164     166     168     170     172     174     176     178
  -1420 0.50608 0.51216 0.54562 0.55929 0.57039 0.64748 0.72266 0.73910 0.77640
  -1380 0.46884 0.46503 0.48814 0.49822 0.52142 0.60059 0.64835 0.67854 0.69676
  -1340 0.34406 0.45258 0.57317 0.61775 0.60282 0.60380 0.60149 0.60052 0.60673
  -1300 0.31872 0.40332 0.49674 0.54886 0.59400 0.67750 0.71329 0.70891 0.69343
  -1260 0.34732 0.43498 0.52604 0.59105 0.63887 0.69420 0.77220 0.82749 0.83348
  -1220 0.41106 0.50025 0.60087 0.65135 0.66217 0.68264 0.72316 0.72255 0.69578
  -1180 0.41182 0.51269 0.62794 0.68295 0.69239 0.71187 0.70358 0.68763 0.68068
  -1140 0.32524 0.37860 0.42716 0.47137 0.57495 0.69966 0.74977 0.74383 0.70736
  -1100 0.18837 0.29946 0.43305 0.49393 0.52583 0.53475 0.55529 0.57469 0.55416
  -1060 0.34348 0.44618 0.53272 0.54379 0.50175 0.47598 0.46559 0.40246 0.29622
  -1020 0.31795 0.40385 0.47620 0.48702 0.45231 0.40822 0.38224 0.36045 0.33192
  -980  0.35826 0.43533 0.51282 0.54042 0.53213 0.50665 0.47111 0.43520 0.42980
  -940  0.34540 0.42111 0.49722 0.57310 0.68846 0.77240 0.75044 0.69218 0.67126
  -900  0.28666 0.40794 0.54737 0.62465 0.66232 0.68907 0.69571 0.67017 0.61360
  -860  0.41106 0.51394 0.54960 0.52569 0.49230 0.51966 0.59195 0.65035 0.64145
  -820  0.49591 0.57761 0.63224 0.66286 0.69885 0.74543 0.80450 0.84786 0.84015
  -780  0.38898 0.47890 0.59036 0.67682 0.75300 0.84531 0.94543 0.98408 0.97962
  -740  0.52931 0.59166 0.64052 0.67559 0.75300 0.90231 0.96685 0.95152 0.90724
  -700  0.61243 0.65106 0.65788 0.65856 0.70562 0.76309 0.80768 0.83113 0.82897
  -660  0.58652 0.62794 0.63447 0.63309 0.65414 0.66980 0.67396 0.63889 0.60438
  -620  0.45079 0.44565 0.49180 0.50881 0.51387 0.56157 0.62609 0.63907 0.60830
  -580  0.28109 0.36668 0.44865 0.47444 0.47860 0.52512 0.57940 0.57124 0.56103
  -540  0.24423 0.32969 0.41123 0.47705 0.53276 0.56269 0.56701 0.54759 0.53337
  -500  0.25441 0.33183 0.43926 0.48733 0.46333 0.45463 0.47128 0.46739 0.44549
  -460  0.36249 0.41915 0.49132 0.50145 0.44964 0.42460 0.43027 0.39719 0.33172
  -420  0.45675 0.48406 0.55103 0.60624 0.61021 0.55242 0.46375 0.37482 0.32152
  -380  0.56175 0.56498 0.57492 0.57417 0.56976 0.58068 0.55965 0.49612 0.45118
  -340  0.52662 0.56889 0.60676 0.62480 0.65067 0.66418 0.63379 0.58106 0.52905
  -300  0.41067 0.45009 0.53018 0.61499 0.66311 0.68907 0.70258 0.68691 0.68480
  -260  0.59477 0.62420 0.64768 0.66439 0.69113 0.72841 0.77304 0.75311 0.72069
  -220  0.63067 0.64910 0.73239 0.87259 0.97325 0.99930 1.00350 1.01918 1.03375
  -180  0.90519 0.89079 0.89305 0.93704 0.99151 1.00267 1.00417 1.00645 0.98884
  -140  1.42927 1.39747 1.30052 1.15583 1.06235 1.03896 1.05689 1.04300 1.04474
  -100  1.25112 1.26070 1.28746 1.25694 1.22765 1.21366 1.17505 1.08829 1.03022
  -60   1.50068 1.41525 1.41086 1.37247 1.30904 1.32671 1.42242 1.41711 1.38683
  -20   1.63180 1.58189 1.63250 1.64757 1.61509 1.62104 1.67715 1.67900 1.62613
  20    1.86159 1.75226 1.60098 1.56426 1.59242 1.53915 1.45907 1.51732 1.63673
  60    1.60819 1.44068 1.29064 1.19909 1.18404 1.16822 1.08802 1.07356 1.11535
  100   1.82415 1.63293 1.45385 1.27535 1.16074 1.07268 0.99028 0.98881 1.06102
  140   1.43138 1.41756 1.34542 1.27765 1.20986 1.15939 1.14124 1.13576 1.12869
  180   1.26840 1.27155 1.29860 1.29867 1.27047 1.23181 1.21723 1.20596 1.16812
  220   1.09793 1.17036 1.23921 1.28854 1.29613 1.25863 1.22376 1.21232 1.15988
       Frequencies
Times       180     182      184       186      188     190     192     194
  -1420 0.82109 0.81579 0.796759 0.8027100 0.803873 0.77967 0.77681 0.74157
  -1380 0.66809 0.62908 0.671583 0.7705875 0.854693 0.82842 0.74953 0.67731
  -1340 0.58853 0.54567 0.506137 0.4557348 0.376583 0.30377 0.32772 0.37399
  -1300 0.68650 0.67067 0.638834 0.5680305 0.460053 0.36040 0.35894 0.37122
  -1260 0.80014 0.79408 0.816409 0.8104087 0.753052 0.62977 0.58348 0.51471
  -1220 0.69391 0.73123 0.759400 0.7055463 0.579013 0.48551 0.49954 0.51166
  -1180 0.69031 0.72666 0.776139 0.7528008 0.619329 0.50467 0.53154 0.50667
  -1140 0.68291 0.70952 0.759158 0.7464294 0.640338 0.55510 0.57535 0.56955
  -1100 0.50113 0.44969 0.419776 0.3869769 0.348759 0.37055 0.47645 0.51692
  -1060 0.18371 0.12884 0.084518 0.0052245 0.042701 0.20120 0.31041 0.35044
  -1020 0.27703 0.18940 0.090098 0.0150471 0.020555 0.13640 0.29362 0.30141
  -980  0.43532 0.43804 0.409830 0.3105202 0.186361 0.18993 0.33061 0.36402
  -940  0.66534 0.62337 0.551259 0.4204267 0.271819 0.27418 0.39094 0.40363
  -900  0.53414 0.46203 0.443550 0.4398063 0.353586 0.31335 0.44812 0.50363
  -860  0.58366 0.52853 0.508806 0.5385628 0.558855 0.51425 0.47436 0.44324
  -820  0.77115 0.72049 0.737082 0.7222712 0.639203 0.60216 0.62807 0.60335
  -780  0.97049 0.97164 0.975304 0.9402258 0.796491 0.62977 0.59214 0.58479
  -740  0.90468 0.93965 0.951773 0.8786357 0.703367 0.51791 0.49009 0.43161
  -700  0.75867 0.64416 0.554170 0.4724597 0.317813 0.26009 0.35054 0.35792
  -660  0.58535 0.56510 0.510989 0.4193648 0.340242 0.27305 0.30805 0.34269
  -620  0.57604 0.56555 0.554413 0.5316605 0.506899 0.53397 0.55908 0.50446
  -580  0.54472 0.50751 0.495464 0.5125463 0.531032 0.49847 0.48931 0.44933
  -540  0.50325 0.45243 0.437242 0.4371516 0.400148 0.38041 0.45075 0.47288
  -500  0.37945 0.31006 0.271797 0.2245065 0.185793 0.26150 0.38359 0.35460
  -460  0.27195 0.26093 0.273010 0.2311433 0.212765 0.30940 0.45731 0.52329
  -420  0.29671 0.28104 0.302605 0.3460938 0.411220 0.51847 0.64093 0.67980
  -380  0.42135 0.41061 0.438455 0.4809549 0.499801 0.55989 0.62125 0.66318
  -340  0.44611 0.40673 0.424870 0.4459122 0.469706 0.52495 0.62099 0.63243
  -300  0.69539 0.66907 0.601718 0.5467925 0.536426 0.55172 0.61916 0.61914
  -260  0.73306 0.75820 0.782689 0.7735078 0.686900 0.62470 0.64513 0.62135
  -220  1.01938 1.00043 0.985978 0.9505793 0.878826 0.76643 0.72566 0.72994
  -180  0.97197 1.00409 1.078162 1.1088021 1.034410 0.90055 0.85288 0.89753
  -140  1.00647 0.94742 0.890156 0.8865999 0.935325 1.08003 1.19967 1.28311
  -100  1.01578 0.98764 0.971908 1.0310180 1.120720 1.22852 1.27548 1.34073
  -60   1.38399 1.38984 1.336762 1.2149919 1.101130 1.17893 1.34237 1.44738
  -20   1.57042 1.53632 1.549027 1.5818776 1.564193 1.55706 1.52599 1.49835
  20    1.59835 1.50502 1.526952 1.6078942 1.632332 1.63849 1.62069 1.62937
  60    1.13894 1.10053 1.103149 1.1472959 1.200216 1.31643 1.45097 1.54931
  100   1.10381 1.12018 1.223473 1.4210001 1.544887 1.53621 1.50107 1.51829
  140   1.11037 1.02991 0.968027 1.0596893 1.269775 1.42463 1.47379 1.52992
  180   1.15248 1.13001 1.126680 1.1956122 1.309522 1.42491 1.46959 1.41580
  220   1.10571 1.05871 1.045170 1.1122532 1.220658 1.34968 1.32899 1.23630
       Frequencies
Times       196     198     200     202     204     206     208     210     212
  -1420 0.71757 0.78333 0.82540 0.82626 0.84768 0.81891 0.75689 0.67081 0.58027
  -1380 0.64354 0.73014 0.78967 0.79367 0.82008 0.82017 0.72635 0.61987 0.57581
  -1340 0.40153 0.54674 0.63365 0.65075 0.67320 0.66772 0.61129 0.52326 0.50546
  -1300 0.35978 0.49540 0.57589 0.56581 0.55239 0.51746 0.47495 0.42417 0.38991
  -1260 0.36435 0.38839 0.47555 0.49780 0.52847 0.50995 0.48698 0.47977 0.49528
  -1220 0.43382 0.44406 0.44041 0.39438 0.40858 0.41541 0.45367 0.51146 0.59905
  -1180 0.43513 0.47870 0.50502 0.46145 0.41747 0.35280 0.38334 0.44902 0.51501
  -1140 0.58026 0.63890 0.62144 0.54983 0.52909 0.51558 0.50826 0.51394 0.52806
  -1100 0.47818 0.52169 0.56070 0.56299 0.57048 0.52842 0.47680 0.47915 0.50960
  -1060 0.29912 0.37942 0.44458 0.45424 0.50180 0.51840 0.50796 0.47915 0.46153
  -1020 0.23976 0.34386 0.40587 0.39908 0.43096 0.43012 0.44873 0.48412 0.47840
  -980  0.31249 0.40757 0.48091 0.49122 0.52694 0.54063 0.54744 0.54314 0.52393
  -940  0.33434 0.40262 0.44756 0.41475 0.43679 0.46675 0.51073 0.53662 0.55799
  -900  0.44295 0.42798 0.40766 0.36241 0.41625 0.43576 0.43485 0.44809 0.46249
  -860  0.39501 0.46355 0.49371 0.46615 0.47451 0.45110 0.44318 0.49748 0.52584
  -820  0.49122 0.48612 0.53599 0.54419 0.54779 0.49899 0.52214 0.58694 0.63120
  -780  0.54406 0.58138 0.63216 0.67426 0.72043 0.72939 0.74887 0.75313 0.69900
  -740  0.36696 0.48829 0.59107 0.64981 0.71675 0.73220 0.70938 0.67299 0.65953
  -700  0.26781 0.35963 0.46304 0.52194 0.57723 0.55816 0.51567 0.49531 0.48413
  -660  0.31934 0.41004 0.44786 0.42666 0.44476 0.46800 0.46045 0.41423 0.37877
  -620  0.42338 0.47375 0.52974 0.58932 0.66309 0.60636 0.50024 0.44747 0.44657
  -580  0.39338 0.46942 0.52646 0.52726 0.53583 0.48866 0.46415 0.44529 0.43225
  -540  0.40479 0.45798 0.49460 0.49874 0.50824 0.47583 0.48575 0.49531 0.48063
  -500  0.25118 0.35654 0.47078 0.52382 0.58367 0.60636 0.60327 0.58259 0.60924
  -460  0.55841 0.66210 0.70005 0.65984 0.65419 0.66208 0.67638 0.70094 0.66813
  -420  0.65136 0.67354 0.67593 0.68397 0.71061 0.73189 0.77169 0.75717 0.70633
  -380  0.65104 0.68622 0.66789 0.64762 0.67811 0.67241 0.65324 0.63385 0.62101
  -340  0.55841 0.55911 0.52259 0.44045 0.41778 0.38912 0.43269 0.51363 0.54971
  -300  0.59787 0.62468 0.61787 0.55422 0.52541 0.48084 0.45367 0.44623 0.46854
  -260  0.55580 0.61138 0.62561 0.59966 0.59839 0.60198 0.62764 0.64223 0.65953
  -220  0.74171 0.75240 0.74381 0.81655 0.92587 0.96260 0.96356 0.98144 1.02592
  -180  0.98958 1.07838 1.11689 1.16788 1.18559 1.21146 1.24950 1.28244 1.30223
  -140  1.37346 1.35270 1.31102 1.27256 1.22637 1.25028 1.26585 1.28804 1.26562
  -100  1.47424 1.50022 1.45721 1.41485 1.34350 1.24621 1.15110 1.11564 1.13575
  -60   1.53328 1.49032 1.40481 1.34684 1.32572 1.35452 1.36086 1.35575 1.32642
  -20   1.51534 1.47269 1.47061 1.53144 1.49590 1.47128 1.50646 1.55300 1.53015
  20    1.70940 1.69444 1.69749 1.75303 1.66945 1.55987 1.50183 1.53095 1.57217
  60    1.66080 1.63815 1.56708 1.47127 1.36589 1.39146 1.41392 1.36631 1.28536
  100   1.60177 1.51816 1.43994 1.43648 1.39164 1.36297 1.30565 1.26163 1.22488
  140   1.56850 1.40033 1.24998 1.22116 1.21625 1.20207 1.10854 1.01437 1.01001
  180   1.28442 1.19621 1.16363 1.06822 0.94488 0.89811 0.91821 0.96063 0.96831
  220   1.22409 1.20239 1.14101 1.04847 0.92955 0.91439 0.99286 1.04885 1.06253
       Frequencies
Times       214     216     218     220     222     224     226     228     230
  -1420 0.52502 0.50813 0.45222 0.44876 0.52495 0.53756 0.52302 0.54949 0.64536
  -1380 0.55865 0.53069 0.46994 0.44801 0.52529 0.55244 0.55688 0.56162 0.59148
  -1340 0.49864 0.49286 0.42147 0.36122 0.39792 0.41163 0.42403 0.42534 0.46588
  -1300 0.38059 0.38502 0.29993 0.27744 0.40515 0.47598 0.48506 0.48600 0.51501
  -1260 0.51941 0.55591 0.53831 0.53517 0.61204 0.64412 0.60005 0.54019 0.54512
  -1220 0.65065 0.66110 0.62801 0.61970 0.65472 0.65070 0.62461 0.56283 0.51580
  -1180 0.55107 0.59009 0.58171 0.61219 0.68915 0.70778 0.63726 0.49894 0.46984
  -1140 0.55371 0.61000 0.61788 0.61820 0.65920 0.64412 0.56954 0.51956 0.56453
  -1100 0.53953 0.55724 0.49237 0.44688 0.51669 0.55209 0.54907 0.53008 0.55899
  -1060 0.44621 0.43977 0.37553 0.35747 0.45369 0.51265 0.53493 0.50501 0.49995
  -1020 0.42741 0.36246 0.28149 0.29548 0.43510 0.51196 0.52488 0.50420 0.54552
  -980  0.49501 0.47428 0.40881 0.40105 0.48605 0.51334 0.50516 0.51026 0.55067
  -940  0.57976 0.60070 0.55965 0.53179 0.57555 0.56835 0.54535 0.53978 0.59148
  -900  0.52700 0.55491 0.47971 0.41908 0.46643 0.47978 0.46236 0.43343 0.45122
  -860  0.54085 0.53633 0.46849 0.45890 0.57073 0.61368 0.57326 0.51390 0.51065
  -820  0.62658 0.58909 0.51769 0.49309 0.54388 0.54033 0.52451 0.48519 0.48054
  -780  0.60482 0.53301 0.48477 0.50624 0.55490 0.52026 0.43222 0.36266 0.40447
  -740  0.64340 0.62526 0.54228 0.47318 0.49672 0.50642 0.44897 0.35579 0.35454
  -700  0.47556 0.49684 0.44426 0.39729 0.44302 0.44380 0.41473 0.38733 0.41952
  -660  0.38652 0.42384 0.38168 0.32253 0.38209 0.41682 0.42664 0.41564 0.44884
  -620  0.43895 0.43513 0.36613 0.32891 0.41376 0.45557 0.42999 0.36469 0.40526
  -580  0.44027 0.50282 0.52890 0.53141 0.56866 0.57389 0.55949 0.52401 0.52016
  -540  0.47819 0.52173 0.51009 0.52465 0.59138 0.58980 0.57065 0.53170 0.53442
  -500  0.67769 0.72248 0.68878 0.64900 0.68949 0.71505 0.74220 0.74642 0.71113
  -460  0.62559 0.62791 0.60378 0.63135 0.70292 0.69187 0.65140 0.63845 0.67904
  -420  0.68462 0.70556 0.70759 0.73654 0.76488 0.69948 0.58591 0.47063 0.47856
  -380  0.62032 0.62825 0.57882 0.54907 0.60550 0.62129 0.59261 0.54827 0.56295
  -340  0.54282 0.54197 0.48622 0.49347 0.58725 0.60226 0.55465 0.48438 0.48569
  -300  0.49963 0.51808 0.46126 0.46416 0.54560 0.54414 0.47092 0.40553 0.45716
  -260  0.71430 0.78686 0.76546 0.70310 0.71806 0.74722 0.71057 0.59316 0.56453
  -220  1.08329 1.08118 1.04181 0.98487 0.95834 0.91260 0.82035 0.72175 0.71549
  -180  1.32566 1.28658 1.20965 1.12839 1.08054 1.05376 1.02912 1.02423 1.05266
  -140  1.21354 1.12366 1.03458 1.02169 1.04819 1.08074 1.12215 1.16576 1.21075
  -100  1.16243 1.16513 1.10873 1.00479 0.99552 1.04580 1.12996 1.22642 1.22383
  -60   1.30719 1.29123 1.27548 1.27716 1.24337 1.17935 1.10503 1.06669 1.08872
  -20   1.47141 1.44752 1.46466 1.46689 1.40516 1.32120 1.22523 1.09419 1.01819
  20    1.55912 1.49231 1.44838 1.42256 1.36523 1.31877 1.30189 1.28223 1.25909
  60    1.22805 1.22121 1.26644 1.31210 1.31015 1.31186 1.29184 1.28061 1.28247
  100   1.15023 1.07322 1.02409 1.02958 1.12736 1.21637 1.26058 1.22925 1.18024
  140   1.05625 1.07886 1.06135 1.00479 0.96660 0.94235 0.93832 0.97126 0.99521
  180   0.98832 1.03539 1.04796 1.01493 0.96041 0.92125 0.94055 1.00482 1.09545
  220   1.10637 1.15418 1.16552 1.10773 1.06299 1.05480 1.13778 1.24745 1.23967
       Frequencies
Times       232     234     236     238     240
  -1420 0.67160 0.66085 0.68032 0.70413 0.71053
  -1380 0.54481 0.50069 0.51956 0.55536 0.58428
  -1340 0.46504 0.47311 0.51607 0.55281 0.53531
  -1300 0.50450 0.51626 0.58709 0.65895 0.69525
  -1260 0.52592 0.51181 0.54308 0.57156 0.57035
  -1220 0.44615 0.40771 0.43678 0.45817 0.42703
  -1180 0.45790 0.45486 0.47512 0.47181 0.41984
  -1140 0.57504 0.57721 0.59493 0.60012 0.58158
  -1100 0.58847 0.61725 0.65680 0.69262 0.69750
  -1060 0.48225 0.50692 0.56269 0.58051 0.56316
  -1020 0.55447 0.54207 0.53481 0.53149 0.50251
  -980  0.54985 0.56698 0.59929 0.61163 0.56541
  -940  0.59225 0.58433 0.58491 0.57583 0.53800
  -900  0.45874 0.45620 0.50257 0.54428 0.53620
  -860  0.46294 0.43707 0.46640 0.51657 0.54968
  -820  0.42263 0.35966 0.37883 0.42748 0.45398
  -780  0.41424 0.42506 0.46771 0.49654 0.51733
  -740  0.33321 0.34053 0.39060 0.44198 0.48364
  -700  0.40878 0.38902 0.39234 0.39381 0.37041
  -660  0.40206 0.32896 0.30215 0.30386 0.30527
  -620  0.42138 0.44953 0.47163 0.47480 0.45623
  -580  0.48729 0.47578 0.49952 0.52425 0.53081
  -540  0.48603 0.45664 0.46205 0.44965 0.41894
  -500  0.62710 0.57054 0.52609 0.48844 0.45758
  -460  0.66950 0.66619 0.73827 0.82051 0.86329
  -420  0.50492 0.56653 0.67074 0.79365 0.89968
  -380  0.57882 0.61814 0.65810 0.67898 0.70154
  -340  0.47638 0.50024 0.54134 0.54428 0.51059
  -300  0.45328 0.44953 0.47207 0.51615 0.52138
  -260  0.54271 0.54162 0.56705 0.61419 0.67953
  -220  0.71695 0.68844 0.69949 0.74591 0.81207
  -180  1.05408 1.00254 0.97092 0.96885 0.97157
  -140  1.28794 1.31619 1.30422 1.29580 1.31887
  -100  1.21237 1.25034 1.29420 1.36144 1.41233
  -60   1.12378 1.10531 1.06764 1.12103 1.22991
  -20   0.99447 1.02167 0.97354 0.91727 0.92934
  20    1.26065 1.21431 1.16044 1.10653 1.05154
  60    1.31817 1.33265 1.22928 1.08906 0.97921
  100   1.12924 1.10620 1.11383 1.13723 1.17285
  140   1.03771 1.08573 1.09248 1.10355 1.13197
  180   1.17458 1.21787 1.18876 1.13296 1.11804
  220   1.21447 1.22454 1.21055 1.22163 1.19846

, , tasks = 65, files = data/PRR+2_tyr_4:240:2_go/data_859.1_1

       Frequencies
Times          4        6        8       10       12      14      16      18
  -1420 0.374560 0.374305 0.375968 0.380452 0.406919 0.46794 0.58506 0.98626
  -1380 0.361297 0.362410 0.362545 0.364864 0.394406 0.46499 0.60416 1.08379
  -1340 0.339565 0.343115 0.343410 0.343376 0.372659 0.44771 0.60224 1.09244
  -1300 0.309198 0.313782 0.314121 0.311652 0.341615 0.42287 0.59308 1.10760
  -1260 0.285135 0.286871 0.284768 0.284978 0.317588 0.39787 0.55928 1.18657
  -1220 0.257103 0.258444 0.257846 0.259155 0.290512 0.36841 0.52861 1.17433
  -1180 0.245583 0.245784 0.246557 0.248906 0.280137 0.35749 0.51637 1.18574
  -1140 0.244979 0.245488 0.252105 0.251581 0.262875 0.30526 0.40533 1.17581
  -1100 0.224660 0.229085 0.230373 0.229550 0.263006 0.35095 0.53401 1.14123
  -1060 0.201680 0.203759 0.204318 0.206923 0.241910 0.32704 0.50215 1.25961
  -1020 0.182031 0.180222 0.180182 0.186931 0.224428 0.30757 0.47164 1.34822
  -980  0.168567 0.169914 0.171371 0.174831 0.211779 0.30204 0.49307 1.41900
  -940  0.164262 0.168026 0.169814 0.171976 0.207812 0.29821 0.49282 1.39031
  -900  0.145427 0.151723 0.154567 0.151097 0.185310 0.28401 0.50719 1.42923
  -860  0.138058 0.142243 0.145341 0.138857 0.157721 0.22709 0.39525 1.47636
  -820  0.127022 0.129111 0.124996 0.125569 0.165633 0.26321 0.46833 1.51958
  -780  0.117159 0.119633 0.122611 0.123804 0.159732 0.25508 0.46674 1.43766
  -740  0.129798 0.130382 0.140437 0.142750 0.158509 0.21170 0.34211 1.29800
  -700  0.122640 0.123705 0.126462 0.131947 0.169411 0.25740 0.43450 1.25978
  -660  0.104429 0.105758 0.112299 0.112066 0.132603 0.19758 0.34575 1.26924
  -620  0.095272 0.094618 0.097675 0.096789 0.118363 0.18564 0.34305 1.35926
  -580  0.083814 0.088731 0.087350 0.084228 0.123243 0.22782 0.45032 1.34273
  -540  0.073005 0.083060 0.079440 0.075892 0.131400 0.27252 0.57003 1.43582
  -500  0.075585 0.079369 0.074752 0.077735 0.133591 0.26382 0.53359 1.50648
  -460  0.059366 0.063042 0.065601 0.065774 0.103297 0.20332 0.42032 1.39337
  -420  0.043227 0.047534 0.044027 0.047418 0.104228 0.23536 0.49450 1.23450
  -380  0.036767 0.038758 0.038767 0.041197 0.082084 0.18224 0.38388 1.17300
  -340  0.021756 0.022745 0.029574 0.029259 0.051776 0.12280 0.28296 1.20139
  -300  0.017398 0.016413 0.017272 0.023017 0.063743 0.15970 0.35463 1.27070
  -260  0.025017 0.027321 0.028155 0.029458 0.069314 0.17212 0.39379 1.37693
  -220  0.033204 0.039292 0.040650 0.037487 0.075213 0.17992 0.40641 1.34661
  -180  0.051482 0.055871 0.054897 0.051371 0.089326 0.19228 0.40834 1.27377
  -140  0.066249 0.070699 0.070091 0.065912 0.101110 0.20067 0.41772 1.20070
  -100  0.104614 0.109815 0.103127 0.101747 0.157063 0.29047 0.55728 1.12581
  -60   0.144033 0.153766 0.150177 0.145751 0.198142 0.33324 0.61512 1.10683
  -20   0.202753 0.208824 0.203643 0.202859 0.255171 0.38113 0.63578 1.10920
  20    0.260244 0.262026 0.260569 0.260793 0.293335 0.37350 0.52986 1.03259
  60    0.277416 0.284282 0.286747 0.282404 0.310425 0.39240 0.56385 0.88113
  100   0.292686 0.298162 0.297447 0.293650 0.324711 0.40901 0.57729 0.89499
  140   0.258319 0.263532 0.264322 0.261528 0.290549 0.37056 0.53194 0.84232
  180   0.225397 0.226446 0.220062 0.223675 0.275821 0.39090 0.60396 0.90913
  220   0.183787 0.189354 0.184966 0.186178 0.237113 0.35521 0.57886 0.85346
       Frequencies
Times        20      22      24      26      28      30      32      34      36
  -1420 0.64361 1.04196 1.09199 1.02637 1.18463 1.19229 1.27272 1.29005 1.36670
  -1380 0.69229 1.10525 1.08907 1.03674 1.22683 1.19290 1.23002 1.28676 1.34786
  -1340 0.66065 1.16456 1.17610 1.02808 1.20149 1.18086 1.21611 1.28821 1.37662
  -1300 0.59180 1.09562 1.10822 0.98415 1.20042 1.18440 1.23597 1.35416 1.44846
  -1260 0.72283 1.19814 1.16509 1.03844 1.24433 1.18720 1.22020 1.35722 1.46298
  -1220 0.66269 1.15938 1.20890 1.07713 1.27574 1.26374 1.29475 1.41344 1.57959
  -1180 0.66149 1.13563 1.17545 1.05069 1.29515 1.30565 1.33205 1.45809 1.67853
  -1140 0.71317 1.13268 1.30939 1.13666 1.30348 1.31302 1.31551 1.49164 1.65702
  -1100 0.59163 1.14254 1.22352 1.07639 1.30913 1.32700 1.38897 1.55022 1.64535
  -1060 0.71039 1.26168 1.36791 1.20825 1.39433 1.36812 1.39538 1.57325 1.67811
  -1020 0.83367 1.35338 1.37097 1.23514 1.44937 1.42752 1.43780 1.56847 1.65153
  -980  0.75660 1.33212 1.42108 1.23962 1.49534 1.54780 1.54128 1.64795 1.78739
  -940  0.71517 1.33820 1.49496 1.29394 1.49370 1.52098 1.49578 1.57455 1.62423
  -900  0.64308 1.31408 1.39707 1.15324 1.46945 1.53962 1.50650 1.55699 1.68073
  -860  0.76798 1.35493 1.45108 1.18503 1.46242 1.47416 1.36780 1.49949 1.81453
  -820  0.83348 1.44785 1.48131 1.31011 1.52719 1.44017 1.40107 1.57763 1.76727
  -780  0.66937 1.30059 1.38719 1.17499 1.46889 1.55490 1.54710 1.63414 1.70792
  -740  0.65595 1.18638 1.49029 1.29457 1.45833 1.55726 1.59318 1.60026 1.60373
  -700  0.69512 1.28803 1.42703 1.28208 1.46811 1.48980 1.57705 1.67639 1.60964
  -660  0.65471 1.19609 1.36729 1.16127 1.39565 1.46842 1.45401 1.54022 1.66502
  -620  0.65820 1.16359 1.31083 1.11036 1.37427 1.38740 1.32940 1.50897 1.85733
  -580  0.63863 1.27945 1.30147 1.07925 1.41443 1.37966 1.35517 1.63198 1.92500
  -540  0.61884 1.45221 1.42900 1.16980 1.53139 1.50483 1.45614 1.73956 1.94553
  -500  0.66306 1.37555 1.44716 1.30092 1.58833 1.58089 1.56979 1.79868 1.90148
  -460  0.63196 1.29852 1.39469 1.14211 1.47111 1.49696 1.47864 1.61514 1.63067
  -420  0.55342 1.25291 1.26302 1.11155 1.38652 1.37052 1.39570 1.58437 1.57551
  -380  0.55116 1.14045 1.24122 1.04458 1.29982 1.27624 1.27188 1.43529 1.52992
  -340  0.53385 1.03522 1.24039 1.03823 1.29406 1.37243 1.33937 1.41275 1.52428
  -300  0.62247 1.19762 1.29413 1.07863 1.31805 1.33647 1.31069 1.33455 1.41388
  -260  0.56602 1.20867 1.31441 1.10619 1.38621 1.35568 1.33292 1.40852 1.54396
  -220  0.57163 1.26156 1.36347 1.11939 1.38241 1.36194 1.33385 1.43728 1.59146
  -180  0.59892 1.22515 1.23105 1.00857 1.28144 1.25095 1.23590 1.34699 1.47712
  -140  0.42471 0.97115 1.08122 0.91203 1.14407 1.13536 1.17657 1.28301 1.37517
  -100  0.44351 1.06091 0.92026 0.73896 1.00668 0.95174 0.97018 1.03930 0.98291
  -60   0.33853 0.97481 0.90893 0.72547 1.00750 0.94313 0.93067 0.95021 0.89390
  -20   0.45032 1.01357 0.89912 0.74120 0.97952 0.91408 0.92731 0.95094 0.88021
  20    0.59495 0.98039 0.93226 0.79332 0.93584 0.90317 0.93337 0.91984 0.85596
  60    0.37445 0.80604 0.86928 0.71701 0.92239 0.91641 0.94274 0.92920 0.89786
  100   0.45755 0.86812 0.83121 0.69015 0.90348 0.86464 0.85490 0.90285 0.86708
  140   0.37465 0.79739 0.87641 0.73064 0.89201 0.87421 0.88930 0.91993 0.89745
  180   0.47826 0.89810 0.78159 0.63815 0.92561 0.88909 0.88611 0.92413 0.85797
  220   0.35792 0.88930 0.86050 0.75294 0.91405 0.86719 0.86957 0.88365 0.82706
       Frequencies
Times        38      40      42      44      46      48      50      52      54
  -1420 1.51509 1.62170 1.74752 1.76318 1.76862 1.74293 1.75289 1.64813 1.43812
  -1380 1.43562 1.57908 1.74358 1.71606 1.62257 1.55776 1.52115 1.36547 1.24296
  -1340 1.44088 1.51893 1.62545 1.60213 1.48755 1.30816 1.22271 1.12673 1.05940
  -1300 1.51800 1.55038 1.55062 1.45446 1.31788 1.16322 0.97018 0.87857 0.83311
  -1260 1.51922 1.60529 1.54429 1.42388 1.41152 1.30256 1.13758 0.97953 0.91003
  -1220 1.68194 1.63749 1.59569 1.51011 1.41067 1.23935 1.13085 1.02296 0.92386
  -1180 1.77289 1.71687 1.71729 1.62870 1.47096 1.30481 1.19736 1.01409 0.88214
  -1140 1.60638 1.54756 1.51326 1.42856 1.37136 1.33747 1.24492 1.03491 0.95351
  -1100 1.68313 1.68462 1.70449 1.67871 1.63139 1.35123 1.15865 1.08709 0.92232
  -1060 1.68156 1.75718 1.79899 1.69111 1.54672 1.28753 1.18242 1.02851 0.83279
  -1020 1.60635 1.69431 1.61465 1.39795 1.35686 1.29532 1.18022 0.99432 0.84597
  -980  1.77479 1.82270 1.71461 1.53368 1.43158 1.18909 1.04444 0.98728 0.86020
  -940  1.65818 1.68167 1.57910 1.49694 1.39462 1.18588 1.01293 0.83896 0.73544
  -900  1.73847 1.72729 1.59199 1.46776 1.27993 1.06304 0.92521 0.78771 0.67255
  -860  1.79072 1.63552 1.62113 1.51126 1.36951 1.21413 1.09180 0.86759 0.71216
  -820  1.78831 1.65694 1.57963 1.52329 1.38225 1.13898 1.02981 0.92454 0.72014
  -780  1.72583 1.58315 1.36105 1.34725 1.29024 1.11098 0.99391 0.82826 0.75337
  -740  1.58418 1.47256 1.29154 1.21275 1.14785 1.06210 0.95582 0.89627 0.91043
  -700  1.56616 1.52731 1.32808 1.31422 1.25432 1.09267 0.99279 0.87833 0.78571
  -660  1.60384 1.57738 1.59028 1.53196 1.39044 1.28680 1.16763 1.00317 0.91160
  -620  1.79958 1.76468 1.83848 1.62192 1.39428 1.25561 1.13975 0.91694 0.85583
  -580  1.88706 1.87336 1.74885 1.54138 1.43107 1.29856 1.11408 0.90203 0.80568
  -540  1.81883 1.76899 1.61784 1.49038 1.46721 1.32601 1.16719 1.02543 0.81338
  -500  1.82319 1.76728 1.60659 1.56838 1.54634 1.26063 0.94922 0.87269 0.78475
  -460  1.56203 1.53869 1.52513 1.44992 1.38315 1.25311 1.05581 0.86523 0.79925
  -420  1.56215 1.62551 1.48427 1.40323 1.36545 1.04317 0.74268 0.67876 0.59984
  -380  1.56935 1.67801 1.56449 1.38899 1.27643 1.14171 1.01455 0.71945 0.59690
  -340  1.52878 1.57511 1.46485 1.29571 1.20533 1.03716 0.85286 0.85554 0.81760
  -300  1.43887 1.47087 1.44100 1.35581 1.19815 1.05670 0.99442 0.93771 0.84316
  -260  1.56821 1.47698 1.47046 1.36294 1.14936 0.97907 0.81847 0.76264 0.72459
  -220  1.62805 1.45049 1.32686 1.24593 1.17876 0.99652 0.76452 0.72471 0.69220
  -180  1.50656 1.29387 1.10248 1.06992 1.08434 0.97553 0.75079 0.63424 0.62224
  -140  1.44711 1.21257 1.09270 1.13975 1.10620 0.90307 0.70451 0.66293 0.59839
  -100  1.03045 0.95405 0.93085 1.02084 1.00868 0.90480 0.79905 0.69446 0.58378
  -60   0.91474 0.95849 0.93640 0.98555 0.95744 0.79106 0.64804 0.62984 0.57378
  -20   0.93964 1.00542 0.97482 1.00363 0.96597 0.77767 0.64341 0.68527 0.65376
  20    0.88361 0.89525 0.86009 0.91933 0.93112 0.91055 0.84130 0.69029 0.62186
  60    0.94750 0.90504 0.87696 0.95919 0.92388 0.76836 0.63866 0.64374 0.63077
  100   0.91807 0.91759 0.89504 0.94173 0.86399 0.74122 0.63902 0.59145 0.57928
  140   0.96177 0.95004 0.93641 0.99394 0.93949 0.80795 0.68638 0.56645 0.51156
  180   0.92877 0.95370 0.88766 0.96914 0.98703 0.82546 0.59918 0.54271 0.52872
  220   0.89737 0.91762 0.86045 0.93196 0.88754 0.71784 0.60941 0.61059 0.56168
       Frequencies
Times        56      58      60      62      64      66      68      70
  -1420 1.30539 1.19198 1.07983 1.03203 1.01824 0.94568 0.87360 0.77390
  -1380 1.19860 1.05506 0.93626 0.96107 0.96701 0.83032 0.78609 0.82502
  -1340 1.02714 0.99308 0.96199 0.93419 0.82385 0.71420 0.73670 0.69131
  -1300 0.81061 0.81913 0.83078 0.79484 0.72946 0.70768 0.75465 0.76334
  -1260 0.87769 0.82912 0.80294 0.80058 0.74071 0.66393 0.64319 0.54103
  -1220 0.88300 0.80180 0.67785 0.61448 0.59621 0.59558 0.60609 0.51286
  -1180 0.87615 0.71239 0.56909 0.55617 0.56554 0.53798 0.55960 0.46994
  -1140 0.90995 0.75550 0.68457 0.67515 0.60662 0.57996 0.59881 0.44366
  -1100 0.84522 0.80050 0.69486 0.61989 0.54154 0.46533 0.50279 0.52727
  -1060 0.83352 0.85326 0.76710 0.71331 0.68157 0.63351 0.63014 0.53923
  -1020 0.81050 0.77413 0.69756 0.68913 0.69429 0.66927 0.65808 0.47695
  -980  0.78043 0.71903 0.60776 0.54194 0.50136 0.44295 0.43937 0.30809
  -940  0.67122 0.57949 0.46079 0.42505 0.38505 0.36163 0.37335 0.19877
  -900  0.62164 0.52136 0.40213 0.36389 0.34405 0.31833 0.34071 0.20355
  -860  0.66090 0.57164 0.51559 0.47425 0.40050 0.35246 0.37526 0.27178
  -820  0.63932 0.57164 0.52077 0.54331 0.53388 0.45470 0.43657 0.32712
  -780  0.77691 0.68677 0.60244 0.65751 0.67687 0.60966 0.59637 0.44312
  -740  0.87069 0.76398 0.76684 0.79096 0.70839 0.63222 0.60210 0.41599
  -700  0.73648 0.71768 0.71531 0.71553 0.63232 0.54512 0.55416 0.49368
  -660  0.78942 0.70064 0.71977 0.73315 0.62386 0.55659 0.54241 0.37621
  -620  0.81729 0.66267 0.59621 0.60933 0.54399 0.49319 0.48887 0.31920
  -580  0.79530 0.71485 0.61080 0.60287 0.54968 0.46249 0.48488 0.41996
  -540  0.75871 0.72248 0.59674 0.54517 0.55708 0.50159 0.45865 0.37559
  -500  0.73949 0.67259 0.55600 0.55224 0.55466 0.46303 0.45717 0.44486
  -460  0.78957 0.78172 0.75261 0.72435 0.62068 0.56092 0.59558 0.54289
  -420  0.54552 0.54321 0.53042 0.54305 0.53547 0.48868 0.51673 0.48876
  -380  0.59533 0.50620 0.44625 0.52695 0.51083 0.40333 0.43187 0.38907
  -340  0.65459 0.53877 0.55912 0.57414 0.51468 0.47090 0.46182 0.33026
  -300  0.78451 0.66575 0.55011 0.54090 0.51818 0.42110 0.42585 0.39897
  -260  0.72327 0.67398 0.58523 0.52111 0.45419 0.36352 0.37826 0.33471
  -220  0.65648 0.62453 0.56763 0.49830 0.39798 0.35180 0.38685 0.34242
  -180  0.62694 0.57955 0.57509 0.59418 0.54260 0.51215 0.56773 0.52528
  -140  0.61361 0.68420 0.70790 0.70349 0.70992 0.75233 0.78290 0.69342
  -100  0.63304 0.68211 0.62760 0.64404 0.68519 0.61524 0.63419 0.75562
  -60   0.60993 0.61456 0.55914 0.57975 0.61965 0.58642 0.61648 0.62069
  -20   0.66233 0.67197 0.61705 0.61129 0.62044 0.58041 0.60001 0.60373
  20    0.68403 0.67833 0.63198 0.64892 0.67853 0.65478 0.65651 0.68364
  60    0.63852 0.65085 0.67347 0.72114 0.73994 0.74818 0.75967 0.71352
  100   0.61026 0.60910 0.60878 0.65642 0.67208 0.69475 0.80096 0.91643
  140   0.54260 0.53939 0.53062 0.55439 0.57304 0.60549 0.69228 0.76937
  180   0.55889 0.57697 0.54687 0.54277 0.51693 0.47729 0.53031 0.60800
  220   0.57825 0.58751 0.53782 0.55594 0.51852 0.41138 0.44970 0.53692
       Frequencies
Times         72      74      76      78      80      82      84      86
  -1420 0.749014 0.83720 1.05617 1.08799 1.07253 1.02184 0.99414 1.01306
  -1380 0.924371 1.08567 1.15167 1.15655 1.08664 1.04669 1.04514 1.06219
  -1340 0.682846 0.91320 0.95033 0.83939 0.84019 0.93025 0.92471 0.94539
  -1300 0.834793 1.06161 1.12123 1.06336 0.99382 0.98064 1.00689 1.01321
  -1260 0.556617 0.71081 0.80470 0.70228 0.66388 0.76595 0.83406 0.84945
  -1220 0.556434 0.79624 0.88327 0.81478 0.84002 0.83790 0.78107 0.78940
  -1180 0.363473 0.36750 0.57415 0.71389 0.68584 0.68075 0.76087 0.81205
  -1140 0.388046 0.57931 0.69769 0.62263 0.56337 0.67100 0.74178 0.73738
  -1100 0.588307 0.70849 0.78350 0.74509 0.66083 0.56894 0.62261 0.71228
  -1060 0.380513 0.38924 0.53968 0.47465 0.34946 0.38339 0.48786 0.56527
  -1020 0.297571 0.26705 0.33984 0.29845 0.27431 0.33615 0.41267 0.49173
  -980  0.183852 0.22274 0.31469 0.36681 0.35949 0.40241 0.49879 0.57466
  -940  0.091536 0.21510 0.32689 0.36952 0.35808 0.39544 0.48520 0.59509
  -900  0.179505 0.24240 0.29406 0.28765 0.33373 0.43986 0.56667 0.64440
  -860  0.251098 0.27852 0.33646 0.28827 0.23309 0.30409 0.41872 0.50827
  -820  0.232134 0.23989 0.32163 0.32811 0.36382 0.44137 0.50651 0.56440
  -780  0.317448 0.29025 0.26088 0.30001 0.34103 0.39448 0.47450 0.52919
  -740  0.332978 0.42884 0.46293 0.41735 0.40235 0.46763 0.51547 0.56709
  -700  0.436742 0.50481 0.47788 0.40348 0.41659 0.41563 0.40162 0.47240
  -660  0.284613 0.37571 0.43620 0.45654 0.41393 0.46513 0.53510 0.56700
  -620  0.115129 0.10659 0.30800 0.34132 0.25730 0.29263 0.40805 0.46938
  -580  0.316320 0.30067 0.37691 0.42897 0.38955 0.39008 0.48983 0.56371
  -540  0.356239 0.36733 0.36830 0.30396 0.29427 0.34580 0.38152 0.44799
  -500  0.394201 0.41401 0.44876 0.40048 0.35493 0.39211 0.49236 0.57134
  -460  0.517311 0.55044 0.62001 0.57531 0.50216 0.52115 0.61058 0.67742
  -420  0.475600 0.69029 0.90447 0.82278 0.75819 0.76990 0.76454 0.76789
  -380  0.291283 0.34667 0.56506 0.60961 0.53311 0.55177 0.62960 0.66184
  -340  0.367289 0.43702 0.37297 0.37536 0.34549 0.41092 0.52028 0.55542
  -300  0.424564 0.43158 0.38824 0.34338 0.26767 0.29771 0.40751 0.44778
  -260  0.368102 0.44333 0.43417 0.34155 0.24239 0.29547 0.41606 0.47255
  -220  0.391115 0.54664 0.72263 0.66629 0.56496 0.53880 0.63217 0.69508
  -180  0.510210 0.76134 0.94121 0.80069 0.70327 0.77330 0.83869 0.88122
  -140  0.819877 1.13723 1.34654 1.36819 1.44892 1.36626 1.22066 1.23475
  -100  0.942506 1.14124 1.30860 1.29014 1.36460 1.40247 1.31409 1.26479
  -60   0.700865 1.03815 1.40066 1.48422 1.60784 1.68476 1.59589 1.60785
  -20   0.615832 0.86227 1.19717 1.40855 1.64903 1.79317 1.77385 1.83683
  20    0.868490 1.14324 1.37620 1.45828 1.59996 1.73498 1.70996 1.70894
  60    0.905871 1.35078 1.57446 1.68450 1.97178 2.15420 2.15488 2.23413
  100   1.124632 1.52793 1.88791 2.15281 2.44722 2.48943 2.36352 2.38007
  140   0.998718 1.40347 1.88979 2.10911 2.37711 2.51098 2.38957 2.36843
  180   0.852081 1.30936 1.83696 1.86021 1.98710 2.22688 2.20528 2.19811
  220   0.686032 1.00688 1.55637 1.81029 1.89064 1.95112 1.91446 1.86238
       Frequencies
Times        88      90      92      94      96      98     100     102     104
  -1420 0.97958 0.87698 0.86492 0.86887 0.82006 0.79935 0.82755 0.83501 0.80701
  -1380 1.01914 0.87388 0.74592 0.76124 0.79560 0.77767 0.75537 0.77269 0.79519
  -1340 0.96627 0.89397 0.83196 0.85783 0.81024 0.75546 0.78941 0.79998 0.75884
  -1300 0.96299 0.91035 0.86097 0.79027 0.69717 0.67830 0.75403 0.81659 0.84312
  -1260 0.78421 0.71008 0.66857 0.71470 0.74272 0.78775 0.78945 0.76038 0.74262
  -1220 0.77027 0.71326 0.68782 0.75596 0.77234 0.77489 0.79075 0.79206 0.75222
  -1180 0.77364 0.76117 0.75370 0.76148 0.75936 0.74566 0.72785 0.69051 0.63115
  -1140 0.77374 0.84650 0.82259 0.79984 0.81084 0.77444 0.72018 0.69223 0.62044
  -1100 0.70175 0.63433 0.60170 0.63663 0.59781 0.58288 0.62703 0.62878 0.57472
  -1060 0.59126 0.59853 0.54511 0.57860 0.58538 0.58805 0.61539 0.60728 0.59282
  -1020 0.54129 0.63018 0.65482 0.66984 0.67045 0.70110 0.72410 0.71707 0.68237
  -980  0.59705 0.60010 0.60183 0.70341 0.75612 0.79409 0.83883 0.84266 0.78790
  -940  0.64083 0.65434 0.71301 0.81849 0.87196 0.91307 0.87680 0.81220 0.78389
  -900  0.66691 0.64615 0.60286 0.67548 0.69512 0.72205 0.74712 0.76111 0.74735
  -860  0.54862 0.55488 0.54571 0.65806 0.70695 0.68608 0.68163 0.72531 0.73842
  -820  0.56567 0.54669 0.60312 0.73359 0.73234 0.70627 0.71536 0.71884 0.70356
  -780  0.51430 0.50423 0.52946 0.61018 0.63042 0.62623 0.64648 0.66113 0.65138
  -740  0.60660 0.61798 0.64472 0.73278 0.71113 0.68383 0.71090 0.71200 0.69787
  -700  0.51721 0.50438 0.50467 0.60838 0.63652 0.64943 0.73347 0.78984 0.80349
  -660  0.60258 0.60265 0.59049 0.65696 0.71040 0.72799 0.74386 0.76649 0.76130
  -620  0.47769 0.47647 0.45434 0.54830 0.63720 0.68068 0.69069 0.71241 0.71278
  -580  0.56691 0.56741 0.57343 0.64559 0.68138 0.71238 0.75444 0.72413 0.69159
  -540  0.47333 0.48609 0.50376 0.62502 0.69734 0.76706 0.79507 0.76414 0.75541
  -500  0.61053 0.69927 0.74158 0.73846 0.68317 0.71454 0.74404 0.72553 0.74711
  -460  0.72070 0.75489 0.76935 0.77408 0.77661 0.77929 0.78954 0.78971 0.79663
  -420  0.75116 0.71172 0.72985 0.85603 0.87346 0.87305 0.90437 0.90470 0.89284
  -380  0.64086 0.60111 0.64627 0.74402 0.75300 0.77961 0.86939 0.90452 0.91862
  -340  0.50998 0.47883 0.50944 0.62150 0.63806 0.65685 0.73829 0.77504 0.76164
  -300  0.44431 0.43933 0.44850 0.54188 0.59059 0.67034 0.73623 0.77260 0.82927
  -260  0.46875 0.47401 0.49942 0.59275 0.59781 0.60055 0.69479 0.78346 0.80238
  -220  0.64168 0.52933 0.51137 0.68530 0.77353 0.81360 0.84231 0.84184 0.82497
  -180  0.86928 0.81354 0.81902 0.89283 0.94350 0.98776 0.96374 0.92367 0.90863
  -140  1.23555 1.20799 1.30403 1.38426 1.39825 1.38616 1.36901 1.30061 1.18282
  -100  1.30780 1.42259 1.58182 1.65269 1.73929 1.76055 1.59513 1.44959 1.41927
  -60   1.74769 1.93375 2.17130 2.05934 1.81962 1.71302 1.69278 1.66737 1.70905
  -20   2.01453 2.10919 2.22540 2.21563 2.26425 2.23679 2.04528 1.84835 1.86696
  20    1.88872 2.05963 2.28075 2.24254 2.20684 2.14915 2.05848 2.04829 2.02670
  60    2.37278 2.37201 2.48982 2.45368 2.50499 2.52494 2.34117 2.22180 2.21607
  100   2.47634 2.43440 2.62510 2.55334 2.45424 2.39188 2.31980 2.24448 2.24460
  140   2.58059 2.65832 2.72016 2.51829 2.40186 2.30968 2.25066 2.19361 2.15086
  180   2.39821 2.51830 2.57899 2.35852 2.14666 2.10886 2.01196 1.88224 1.91094
  220   1.89935 1.96158 2.09716 2.01088 1.99138 2.02289 1.88366 1.67334 1.63915
       Frequencies
Times       106     108     110     112     114     116     118     120     122
  -1420 0.76619 0.74342 0.76706 0.79458 0.80498 0.83941 0.86771 0.87418 0.88347
  -1380 0.81009 0.77802 0.78756 0.82472 0.84321 0.84280 0.83400 0.84106 0.85950
  -1340 0.76316 0.78828 0.79496 0.80540 0.84452 0.84165 0.79488 0.81633 0.83791
  -1300 0.85088 0.82463 0.79395 0.73077 0.74822 0.81827 0.82743 0.81175 0.75644
  -1260 0.74144 0.71971 0.68245 0.63335 0.61771 0.65750 0.68574 0.70005 0.63200
  -1220 0.67682 0.65413 0.64606 0.58203 0.54985 0.58964 0.58579 0.57834 0.51916
  -1180 0.62150 0.60205 0.57715 0.53685 0.51335 0.53282 0.54364 0.57137 0.53084
  -1140 0.57943 0.58596 0.58815 0.57787 0.58852 0.59556 0.56436 0.59478 0.60260
  -1100 0.60092 0.63423 0.65004 0.65261 0.68154 0.69238 0.66513 0.67872 0.68122
  -1060 0.63695 0.65122 0.64246 0.61038 0.61479 0.64302 0.63759 0.65006 0.62874
  -1020 0.69469 0.72791 0.73282 0.67541 0.64435 0.68324 0.68737 0.69218 0.67830
  -980  0.73787 0.75247 0.76404 0.72400 0.69852 0.73340 0.75990 0.77993 0.74124
  -940  0.77856 0.74490 0.71515 0.69207 0.68817 0.69985 0.67764 0.67050 0.63614
  -900  0.71930 0.71724 0.71453 0.69114 0.70849 0.74662 0.75262 0.77862 0.76344
  -860  0.74886 0.74714 0.73667 0.72151 0.70205 0.67945 0.68649 0.72811 0.71849
  -820  0.73282 0.78174 0.82785 0.81419 0.75720 0.77173 0.82481 0.87740 0.86839
  -780  0.68200 0.71760 0.72346 0.66245 0.60091 0.63532 0.68382 0.71458 0.71693
  -740  0.72948 0.72759 0.70195 0.64382 0.61988 0.64480 0.67386 0.70165 0.65807
  -700  0.83599 0.83521 0.80024 0.73997 0.69350 0.68933 0.67194 0.66746 0.64707
  -660  0.78411 0.77076 0.76015 0.73812 0.71618 0.72237 0.74674 0.79370 0.78475
  -620  0.73406 0.77358 0.81445 0.85319 0.87569 0.89325 0.89518 0.89396 0.86439
  -580  0.73259 0.72029 0.69590 0.67118 0.68810 0.72714 0.72916 0.75706 0.76520
  -540  0.77494 0.73235 0.70786 0.68721 0.66784 0.68600 0.70256 0.72685 0.73879
  -500  0.81605 0.80536 0.73474 0.63265 0.56491 0.59166 0.61611 0.65709 0.66513
  -460  0.80020 0.80733 0.75328 0.62756 0.56695 0.59234 0.61064 0.61134 0.55067
  -420  0.86812 0.82118 0.76466 0.68038 0.62378 0.64676 0.65215 0.62915 0.56255
  -380  0.94552 0.93611 0.88057 0.79967 0.71959 0.70783 0.71432 0.72042 0.66574
  -340  0.79731 0.84135 0.81637 0.68761 0.63190 0.67784 0.70384 0.71327 0.66038
  -300  0.86060 0.87658 0.88384 0.83705 0.77716 0.75909 0.74721 0.76319 0.72128
  -260  0.80767 0.83360 0.88062 0.89189 0.89118 0.90336 0.89489 0.88145 0.88951
  -220  0.81578 0.81935 0.83673 0.84977 0.84259 0.83384 0.84914 0.88931 0.94016
  -180  0.93714 0.95081 0.93872 0.91335 0.90041 0.92140 0.90648 0.90009 0.92542
  -140  1.08645 1.06210 1.07317 1.10658 1.19254 1.25029 1.23375 1.19212 1.17343
  -100  1.37533 1.35909 1.42442 1.58855 1.70267 1.69467 1.68944 1.65132 1.77555
  -60   1.74981 1.79799 1.86075 2.05479 2.11142 2.02293 2.02608 1.98803 2.04976
  -20   1.88739 1.87580 1.91112 2.09164 2.13732 2.05820 2.05606 2.00238 2.07468
  20    1.81659 1.70261 1.72246 1.82141 1.79730 1.70633 1.70248 1.70035 1.77175
  60    1.97933 1.67262 1.54552 1.58797 1.61641 1.51971 1.52790 1.58442 1.68424
  100   2.16403 2.02676 1.87271 1.89430 1.94615 1.88842 1.82397 1.73764 1.75315
  140   1.95119 1.83564 1.85820 1.97535 2.03656 1.99132 1.90331 1.72269 1.71533
  180   1.82254 1.62650 1.55008 1.67712 1.73248 1.64422 1.65148 1.68807 1.70658
  220   1.56603 1.49522 1.49039 1.55130 1.52637 1.49771 1.53517 1.49791 1.50107
       Frequencies
Times       124     126     128     130     132     134     136     138     140
  -1420 0.90414 0.89064 0.80478 0.72546 0.69929 0.70984 0.76522 0.77644 0.77560
  -1380 0.86527 0.81572 0.73873 0.72819 0.74497 0.71968 0.70362 0.70943 0.71383
  -1340 0.83255 0.80641 0.77265 0.74867 0.67076 0.57459 0.59262 0.57776 0.54689
  -1300 0.67755 0.64726 0.66730 0.67487 0.64224 0.57556 0.62381 0.66678 0.70300
  -1260 0.55709 0.52954 0.55930 0.59277 0.58245 0.54907 0.61616 0.62945 0.62882
  -1220 0.45349 0.42687 0.46744 0.53653 0.55058 0.49038 0.55233 0.62615 0.66151
  -1180 0.45830 0.45977 0.51016 0.55648 0.53962 0.50362 0.60916 0.69305 0.74089
  -1140 0.60415 0.61647 0.63389 0.64883 0.60773 0.55247 0.65456 0.71805 0.72932
  -1100 0.66313 0.63576 0.64346 0.62366 0.54936 0.46328 0.55256 0.58967 0.58499
  -1060 0.60218 0.61614 0.61407 0.56399 0.46673 0.36898 0.45910 0.50990 0.55294
  -1020 0.65114 0.63922 0.63064 0.61537 0.54175 0.45672 0.51660 0.53043 0.50635
  -980  0.68323 0.61960 0.62936 0.64353 0.59311 0.49171 0.51404 0.54309 0.54774
  -940  0.62859 0.62282 0.60586 0.59568 0.56469 0.51103 0.60872 0.68944 0.71669
  -900  0.72344 0.69309 0.68379 0.68361 0.61554 0.52136 0.57742 0.58510 0.53543
  -860  0.67566 0.65631 0.63953 0.62049 0.58753 0.55563 0.62381 0.61296 0.54891
  -820  0.79400 0.71576 0.69575 0.70215 0.64945 0.57811 0.61582 0.55978 0.49436
  -780  0.74740 0.77741 0.78949 0.81162 0.78435 0.70267 0.68708 0.65391 0.61492
  -740  0.62213 0.62518 0.63679 0.66948 0.66731 0.59622 0.61349 0.62275 0.58456
  -700  0.58515 0.53140 0.52683 0.52408 0.42928 0.32353 0.42547 0.47587 0.44957
  -660  0.75355 0.74113 0.72797 0.71168 0.63381 0.47336 0.45044 0.43247 0.38748
  -620  0.82214 0.81394 0.81068 0.79282 0.74141 0.66026 0.66666 0.63147 0.58117
  -580  0.74023 0.67956 0.68909 0.71919 0.69218 0.63134 0.69185 0.71581 0.69780
  -540  0.74267 0.73343 0.74215 0.73614 0.62234 0.49864 0.58508 0.62690 0.60972
  -500  0.65359 0.60387 0.55237 0.56805 0.58732 0.61044 0.68575 0.65285 0.62182
  -460  0.50009 0.48303 0.48000 0.52593 0.54987 0.51018 0.52647 0.52075 0.57724
  -420  0.51696 0.50222 0.51674 0.55463 0.51647 0.43679 0.48463 0.49267 0.50221
  -380  0.59390 0.56218 0.57331 0.60539 0.58418 0.49852 0.49184 0.44013 0.41922
  -340  0.59485 0.58730 0.59937 0.61687 0.61960 0.57058 0.57820 0.56032 0.54477
  -300  0.64334 0.61444 0.63286 0.66683 0.66701 0.65382 0.69418 0.71177 0.74461
  -260  0.87229 0.83483 0.80453 0.78717 0.76557 0.76221 0.85190 0.92821 0.97926
  -220  0.98668 0.99864 1.02335 1.02941 1.00878 1.02882 1.10296 1.14721 1.16530
  -180  0.96066 0.99542 1.02754 1.04531 1.07263 1.08849 1.10230 1.11764 1.12677
  -140  1.15737 1.18714 1.25235 1.25798 1.23829 1.29556 1.31352 1.30536 1.28883
  -100  1.91974 1.89294 1.81048 1.73709 1.68563 1.72257 1.66758 1.66986 1.67652
  -60   2.11881 2.02968 1.91592 1.86528 1.85444 1.89902 1.81376 1.83312 1.92146
  -20   2.13056 1.99374 1.87089 1.91860 2.03512 2.16320 2.08125 2.12253 2.18371
  20    1.70885 1.57276 1.50330 1.51206 1.59752 1.81541 1.90000 1.91832 1.89164
  60    1.71113 1.68110 1.69726 1.71679 1.82460 2.17219 2.14729 2.04531 1.96848
  100   1.78248 1.80017 1.80954 1.86095 1.97929 2.13768 2.01754 1.93831 1.87954
  140   1.77941 1.73716 1.72469 1.80913 2.00152 2.10864 1.81165 1.64625 1.68077
  180   1.66131 1.64194 1.66608 1.64660 1.69284 1.85090 1.72718 1.49011 1.38435
  220   1.51277 1.43991 1.35138 1.34997 1.37066 1.38062 1.29398 1.23549 1.23269
       Frequencies
Times       142     144     146     148     150     152     154     156     158
  -1420 0.77450 0.73162 0.66796 0.60402 0.57185 0.55465 0.53870 0.49640 0.47859
  -1380 0.69609 0.66908 0.64647 0.58504 0.54028 0.51923 0.49824 0.46718 0.47590
  -1340 0.58147 0.57650 0.50272 0.40435 0.39596 0.41688 0.44200 0.48059 0.50765
  -1300 0.72377 0.68360 0.60184 0.51895 0.48265 0.45890 0.43617 0.43109 0.45886
  -1260 0.65664 0.62462 0.53090 0.43472 0.43176 0.43501 0.43377 0.43659 0.45384
  -1220 0.70914 0.70989 0.65680 0.56760 0.48296 0.38468 0.33039 0.31489 0.31212
  -1180 0.74977 0.67111 0.55474 0.48759 0.49427 0.46195 0.42640 0.41751 0.40935
  -1140 0.76940 0.77690 0.69039 0.56394 0.52772 0.50601 0.47903 0.47612 0.47967
  -1100 0.64536 0.64279 0.56449 0.49040 0.48202 0.47890 0.51332 0.56155 0.57976
  -1060 0.61965 0.60188 0.55944 0.54974 0.56619 0.58651 0.62905 0.64130 0.63214
  -1020 0.53319 0.51843 0.47030 0.43768 0.45610 0.53211 0.61259 0.62239 0.61205
  -980  0.57293 0.56493 0.51986 0.47128 0.45077 0.41755 0.40805 0.45257 0.50765
  -940  0.72504 0.68289 0.58845 0.48127 0.40255 0.32994 0.31170 0.30131 0.25670
  -900  0.56165 0.55132 0.47160 0.34431 0.27032 0.22555 0.26232 0.31661 0.29311
  -860  0.56832 0.56848 0.49732 0.39366 0.34036 0.27453 0.24020 0.26006 0.27625
  -820  0.49767 0.48280 0.43836 0.36386 0.28681 0.23030 0.28118 0.38055 0.44792
  -780  0.62553 0.59731 0.53114 0.43219 0.34492 0.28368 0.30895 0.39087 0.48469
  -740  0.56665 0.52980 0.46889 0.42446 0.42187 0.41044 0.42931 0.53198 0.69600
  -700  0.47666 0.46300 0.37835 0.28905 0.29372 0.32350 0.38971 0.47853 0.58048
  -660  0.43623 0.44280 0.37459 0.33391 0.41041 0.54126 0.70381 0.79926 0.81314
  -620  0.59021 0.56391 0.50777 0.45933 0.47134 0.50906 0.60128 0.71590 0.76327
  -580  0.69001 0.64980 0.57154 0.44274 0.34649 0.31639 0.35782 0.37832 0.37509
  -540  0.62671 0.59457 0.49039 0.35106 0.28430 0.23657 0.23163 0.24803 0.22620
  -500  0.66665 0.65751 0.57906 0.48211 0.37805 0.30096 0.30895 0.29444 0.27069
  -460  0.66253 0.67030 0.63555 0.56535 0.50353 0.47738 0.48538 0.46976 0.44810
  -420  0.55929 0.53254 0.44047 0.38635 0.41763 0.41857 0.43926 0.46598 0.48056
  -380  0.50404 0.50137 0.41287 0.35247 0.39517 0.41739 0.43257 0.43349 0.44361
  -340  0.59972 0.60076 0.53783 0.45103 0.42517 0.41383 0.46275 0.52579 0.55465
  -300  0.80689 0.83385 0.80114 0.72227 0.66796 0.61362 0.57247 0.50397 0.44971
  -260  0.97558 0.92542 0.88182 0.85248 0.78825 0.71564 0.64757 0.58991 0.52308
  -220  1.12798 1.06044 0.98482 0.91955 0.87243 0.83477 0.80685 0.77864 0.74264
  -180  1.11591 1.10267 1.10367 1.09672 1.08475 1.10811 1.10431 1.05142 1.02983
  -140  1.19334 1.12704 1.12458 1.10937 1.15244 1.20098 1.25553 1.28140 1.31308
  -100  1.58695 1.50489 1.43122 1.40761 1.39994 1.47517 1.57563 1.58443 1.55775
  -60   1.87154 1.78742 1.75572 1.78740 1.81547 1.84477 1.81001 1.66659 1.55506
  -20   2.07242 1.98335 2.04486 2.20248 2.20431 2.12082 2.00614 1.78571 1.59470
  20    1.81286 1.82620 1.91861 2.05582 2.07067 1.93119 1.75806 1.64579 1.62143
  60    1.85633 1.80224 1.87727 2.08873 2.26038 2.25436 2.00683 1.72624 1.55273
  100   1.79588 1.78234 1.79600 1.76870 1.77668 1.83968 1.67490 1.50193 1.42537
  140   1.68332 1.66001 1.64826 1.57873 1.39475 1.34739 1.33749 1.26490 1.26805
  180   1.39883 1.37373 1.27855 1.25026 1.27289 1.15743 1.09917 1.16074 1.23002
  220   1.24653 1.22632 1.17907 1.18347 1.18966 1.24521 1.30148 1.34826 1.42770
       Frequencies
Times       160     162     164     166     168     170     172     174     176
  -1420 0.52335 0.56982 0.58881 0.64705 0.68817 0.68798 0.70480 0.73772 0.74037
  -1380 0.49821 0.58037 0.66404 0.71615 0.72208 0.71900 0.77385 0.84367 0.86823
  -1340 0.54231 0.64027 0.73678 0.76949 0.74018 0.70546 0.74334 0.72651 0.64889
  -1300 0.52509 0.61474 0.67862 0.70039 0.67574 0.65792 0.67172 0.66074 0.59524
  -1260 0.50150 0.60418 0.69374 0.72762 0.69339 0.65996 0.66402 0.67279 0.64926
  -1220 0.31950 0.37976 0.47392 0.58877 0.64859 0.62659 0.59320 0.58860 0.59597
  -1180 0.39512 0.40299 0.45223 0.53081 0.58813 0.67744 0.80323 0.87262 0.87750
  -1140 0.47152 0.50704 0.56498 0.62078 0.68111 0.77646 0.86249 0.89019 0.91824
  -1100 0.55932 0.56386 0.62153 0.68654 0.70858 0.72451 0.75442 0.72634 0.66508
  -1060 0.59897 0.58844 0.62794 0.66807 0.63677 0.61746 0.65775 0.64852 0.58542
  -1020 0.62392 0.66158 0.69836 0.73399 0.72101 0.69239 0.70352 0.69789 0.65035
  -980  0.56493 0.61263 0.63558 0.65023 0.66608 0.69475 0.73515 0.74258 0.72764
  -940  0.20037 0.25767 0.39176 0.52811 0.58062 0.61037 0.68232 0.76802 0.80294
  -900  0.23034 0.26708 0.35744 0.44356 0.52247 0.61635 0.71171 0.77153 0.79785
  -860  0.27115 0.32659 0.41292 0.51011 0.60670 0.76024 0.88127 0.91630 0.93243
  -820  0.46726 0.50781 0.58276 0.64339 0.69738 0.76906 0.83904 0.81839 0.75929
  -780  0.61947 0.74163 0.81965 0.88079 0.91034 0.91563 0.93089 0.93538 0.88496
  -740  0.80282 0.88311 0.95286 0.97537 0.97616 0.96081 0.91291 0.87831 0.85186
  -700  0.72043 0.83896 0.89773 0.91089 0.86078 0.84242 0.87887 0.86057 0.81712
  -660  0.78251 0.79001 0.82090 0.84401 0.83746 0.77882 0.67317 0.59027 0.57269
  -620  0.74151 0.74643 0.77092 0.77172 0.71487 0.63682 0.58887 0.54542 0.49576
  -580  0.39184 0.44945 0.49491 0.50534 0.51326 0.50253 0.50970 0.52366 0.51959
  -540  0.20733 0.27495 0.36455 0.42827 0.44790 0.45704 0.50489 0.57923 0.61707
  -500  0.25955 0.31315 0.36633 0.43894 0.47168 0.47246 0.50906 0.54927 0.53777
  -460  0.45276 0.48132 0.52568 0.56934 0.59903 0.63808 0.67702 0.65320 0.61016
  -420  0.50614 0.55503 0.60482 0.65772 0.65825 0.61746 0.61183 0.63714 0.65326
  -380  0.49956 0.58402 0.65799 0.72634 0.72914 0.70546 0.71909 0.75295 0.77729
  -340  0.54424 0.57346 0.64572 0.71838 0.76028 0.81708 0.85109 0.85773 0.86350
  -300  0.43497 0.46212 0.49687 0.55358 0.60962 0.69806 0.80725 0.80852 0.79039
  -260  0.47519 0.51760 0.56427 0.62906 0.70152 0.73805 0.74077 0.72818 0.72219
  -220  0.66531 0.64872 0.75616 0.83892 0.82181 0.74135 0.65374 0.60350 0.63525
  -180  1.04728 1.00060 0.96211 0.96932 0.95315 0.90240 0.87870 0.89086 0.89860
  -140  1.36524 1.38301 1.37043 1.35625 1.35851 1.35879 1.30327 1.23932 1.20723
  -100  1.58959 1.58745 1.54525 1.53378 1.56625 1.53889 1.47845 1.44786 1.43857
  -60   1.52306 1.46402 1.42468 1.42630 1.40515 1.40287 1.43060 1.35999 1.31781
  -20   1.63194 1.67710 1.62279 1.50098 1.41650 1.39374 1.43863 1.41254 1.37692
  20    1.70582 1.76042 1.76080 1.72119 1.69421 1.69396 1.66697 1.62309 1.61607
  60    1.52944 1.55136 1.62955 1.71116 1.78397 1.77220 1.69443 1.63765 1.64590
  100   1.38477 1.35248 1.48906 1.63760 1.66031 1.60753 1.55906 1.50677 1.50350
  140   1.34745 1.37705 1.37755 1.38586 1.41267 1.43263 1.39833 1.34777 1.33400
  180   1.37858 1.44021 1.40209 1.42010 1.46299 1.43766 1.35963 1.26978 1.22669
  220   1.47393 1.39011 1.33647 1.37010 1.38244 1.34683 1.28303 1.20434 1.15358
       Frequencies
Times       178     180     182     184     186     188     190     192     194
  -1420 0.71834 0.68058 0.67364 0.72107 0.77377 0.73744 0.63569 0.61653 0.60833
  -1380 0.84525 0.80437 0.75363 0.69536 0.64236 0.62018 0.64245 0.71123 0.69393
  -1340 0.58967 0.60927 0.68187 0.71695 0.66626 0.56822 0.52129 0.55751 0.55127
  -1300 0.54337 0.52145 0.47734 0.40983 0.32857 0.27835 0.36660 0.55331 0.64407
  -1260 0.57182 0.48230 0.42021 0.42390 0.45096 0.48475 0.51904 0.60630 0.67149
  -1220 0.60810 0.59678 0.55938 0.51244 0.41459 0.32491 0.40210 0.56800 0.62468
  -1180 0.84290 0.75951 0.72369 0.79506 0.82607 0.77321 0.68190 0.62125 0.61886
  -1140 0.93666 0.95907 1.00706 1.03231 0.98111 0.84930 0.73374 0.74953 0.73492
  -1100 0.65695 0.69201 0.76505 0.83315 0.78386 0.60598 0.50100 0.57063 0.62883
  -1060 0.50316 0.37353 0.29864 0.33608 0.36043 0.30532 0.31814 0.45232 0.51969
  -1020 0.60634 0.55044 0.47757 0.45325 0.43211 0.38567 0.34406 0.39986 0.44656
  -980  0.71893 0.69306 0.65171 0.60245 0.54759 0.50662 0.49001 0.45547 0.46235
  -940  0.80288 0.78956 0.77557 0.78269 0.79926 0.80160 0.76136 0.71044 0.68202
  -900  0.81720 0.80459 0.79133 0.84916 0.89934 0.82772 0.68612 0.69024 0.75044
  -860  0.94333 0.93134 0.93713 0.96924 0.97633 0.93107 0.80672 0.77130 0.76512
  -820  0.74580 0.74576 0.76185 0.81131 0.81811 0.75220 0.73966 0.80304 0.80002
  -780  0.79013 0.73877 0.74929 0.77638 0.80722 0.83368 0.91069 0.97722 0.97924
  -740  0.79288 0.75041 0.75020 0.77080 0.79395 0.81324 0.83771 0.89066 0.89891
  -700  0.79386 0.75930 0.70815 0.67789 0.64635 0.60740 0.59230 0.66847 0.69420
  -660  0.59496 0.55932 0.52556 0.56606 0.62405 0.63210 0.60357 0.63647 0.63132
  -620  0.45746 0.44801 0.48648 0.55708 0.60573 0.64800 0.66753 0.75399 0.82966
  -580  0.48963 0.46875 0.49105 0.52749 0.53803 0.59065 0.69852 0.79255 0.80750
  -540  0.61183 0.55805 0.49334 0.47290 0.47060 0.50150 0.60188 0.72461 0.75985
  -500  0.52552 0.53160 0.53127 0.57770 0.64953 0.65113 0.63315 0.70546 0.77897
  -460  0.63105 0.67169 0.69992 0.77274 0.86058 0.87627 0.84532 0.86731 0.92079
  -420  0.67087 0.68883 0.70107 0.76498 0.87147 0.95775 1.00170 0.99821 0.92024
  -380  0.73423 0.64016 0.61857 0.65751 0.69625 0.74340 0.80700 0.86862 0.85708
  -340  0.85290 0.82046 0.79659 0.77226 0.72944 0.69968 0.74220 0.80829 0.82329
  -300  0.81740 0.82257 0.76026 0.69123 0.64263 0.66277 0.77178 0.88305 0.87897
  -260  0.70991 0.69518 0.68438 0.67280 0.67688 0.76611 0.90477 0.95282 0.93492
  -220  0.72462 0.78681 0.78037 0.75091 0.76315 0.83851 0.96451 1.01919 0.97342
  -180  0.91783 0.94298 0.96159 0.96972 1.00819 1.05088 1.03157 1.00581 0.98118
  -140  1.19126 1.19904 1.25318 1.31056 1.38994 1.44580 1.33898 1.21514 1.17508
  -100  1.47235 1.53212 1.58820 1.66353 1.76028 1.71268 1.63793 1.58134 1.52854
  -60   1.43273 1.54587 1.51713 1.45903 1.50091 1.55965 1.64892 1.71617 1.75707
  -20   1.44646 1.54926 1.56900 1.52137 1.45180 1.36432 1.41646 1.54619 1.64931
  20    1.60260 1.55074 1.51416 1.53811 1.63391 1.67407 1.73739 1.67131 1.60749
  60    1.72754 1.82013 1.84118 1.90078 2.05973 2.15814 2.07298 1.94675 1.95180
  100   1.53943 1.55582 1.48970 1.46072 1.54073 1.59855 1.70386 1.80326 1.91247
  140   1.32563 1.27564 1.24107 1.23876 1.24499 1.28823 1.37166 1.41110 1.33048
  180   1.19283 1.12328 1.02123 1.00247 1.09526 1.19823 1.26290 1.31168 1.37314
  220   1.15439 1.16793 1.10121 1.04857 1.07190 1.07416 1.07919 1.15848 1.25348
       Frequencies
Times       196     198     200     202     204     206     208     210     212
  -1420 0.54439 0.57488 0.64199 0.69055 0.74066 0.72187 0.71154 0.72579 0.78081
  -1380 0.56135 0.52726 0.56457 0.61596 0.68210 0.70215 0.71864 0.74692 0.76904
  -1340 0.49253 0.55942 0.65062 0.70403 0.75783 0.77885 0.78681 0.79662 0.83588
  -1300 0.61777 0.65127 0.71523 0.75073 0.78267 0.77853 0.78372 0.80935 0.85435
  -1260 0.63897 0.64138 0.66283 0.66485 0.66891 0.66647 0.66496 0.65590 0.69518
  -1220 0.57407 0.57148 0.59732 0.61189 0.65634 0.67711 0.71308 0.74723 0.81296
  -1180 0.58874 0.59684 0.60328 0.62568 0.71245 0.76100 0.78958 0.83514 0.88459
  -1140 0.65136 0.63055 0.68516 0.72722 0.77991 0.78448 0.75257 0.73760 0.75949
  -1100 0.63701 0.66952 0.65717 0.58838 0.54595 0.50244 0.49685 0.54749 0.65730
  -1060 0.52351 0.57396 0.58899 0.56143 0.54932 0.53405 0.55423 0.55930 0.55162
  -1020 0.44654 0.52602 0.56606 0.55171 0.57478 0.60042 0.63566 0.62235 0.55703
  -980  0.46709 0.57829 0.64109 0.66924 0.71061 0.72156 0.72141 0.70125 0.69646
  -940  0.64354 0.65993 0.69320 0.67833 0.64438 0.60480 0.62671 0.69131 0.76553
  -900  0.78117 0.83684 0.86113 0.84820 0.81456 0.77791 0.76583 0.76245 0.75821
  -860  0.71529 0.72179 0.73429 0.75010 0.77899 0.76914 0.76460 0.78854 0.80883
  -820  0.77693 0.78704 0.78341 0.79022 0.83357 0.79512 0.75565 0.79475 0.86899
  -780  0.94294 0.92591 0.95045 0.94473 0.87865 0.79669 0.74640 0.73263 0.71874
  -740  0.84966 0.83220 0.83314 0.80808 0.76458 0.70998 0.66774 0.63851 0.63566
  -700  0.65658 0.68158 0.71136 0.73318 0.74404 0.71874 0.70722 0.70343 0.69264
  -660  0.56461 0.62406 0.71910 0.76703 0.78482 0.75161 0.73406 0.73791 0.73657
  -620  0.80172 0.79323 0.79324 0.80213 0.81732 0.81516 0.82475 0.80563 0.78877
  -580  0.81281 0.90271 0.94717 0.93940 0.88723 0.83832 0.86824 0.87987 0.84543
  -540  0.78802 0.89622 0.94688 0.97639 1.01050 1.00548 0.97991 0.98703 1.01033
  -500  0.87608 0.92621 0.91085 0.88926 0.92985 0.97011 0.97127 0.97989 0.96735
  -460  0.95403 0.93889 0.92544 0.93470 0.92464 0.87839 0.83956 0.82426 0.82920
  -420  0.82325 0.85446 0.92038 0.96667 0.94917 0.90907 0.85405 0.82861 0.83493
  -380  0.81998 0.83745 0.82569 0.82156 0.85381 0.84678 0.83647 0.85377 0.84607
  -340  0.79389 0.73663 0.73458 0.74885 0.74005 0.69339 0.65263 0.64938 0.64935
  -300  0.80107 0.79663 0.83344 0.85635 0.87374 0.86180 0.81056 0.75996 0.73911
  -260  0.91261 0.90024 0.91710 0.94849 0.93415 0.90813 0.91976 0.93081 0.91260
  -220  0.94229 0.93549 0.93735 0.94442 0.96328 0.99234 1.02648 1.03674 1.05808
  -180  0.92370 0.87395 0.86351 0.89396 0.94151 0.95602 0.95708 1.00101 1.07495
  -140  1.15657 1.06755 0.99630 0.95351 0.93169 0.92065 0.92346 0.91621 0.90655
  -100  1.50164 1.42259 1.35985 1.34308 1.32418 1.35765 1.39078 1.37594 1.28982
  -60   1.75734 1.55125 1.47180 1.53113 1.51828 1.43278 1.32724 1.29394 1.30892
  -20   1.67352 1.50455 1.43994 1.47503 1.46247 1.43403 1.42626 1.47038 1.49100
  20    1.63438 1.56084 1.47537 1.44557 1.45236 1.50697 1.48918 1.44584 1.46808
  60    2.02120 1.83176 1.72637 1.78437 1.76849 1.72797 1.61812 1.50796 1.43911
  100   2.09067 1.93660 1.71714 1.57908 1.48394 1.50071 1.46481 1.35855 1.24843
  140   1.27692 1.20549 1.18150 1.16475 1.14971 1.17828 1.16005 1.10849 1.03452
  180   1.47359 1.43527 1.33782 1.23276 1.14450 1.09877 1.06227 1.06376 1.07654
  220   1.38586 1.45197 1.47329 1.44714 1.36159 1.32948 1.31027 1.29580 1.27326
       Frequencies
Times       214     216     218     220     222     224     226     228     230
  -1420 0.82278 0.81738 0.74485 0.67493 0.71737 0.75760 0.78760 0.79454 0.76224
  -1380 0.76607 0.74272 0.68191 0.67267 0.72564 0.75380 0.75486 0.75208 0.79196
  -1340 0.90061 0.95642 0.96730 0.95858 0.93700 0.91744 0.91152 0.89685 0.86882
  -1300 0.89302 0.90266 0.88085 0.88043 0.89535 0.88804 0.86724 0.86369 0.84347
  -1260 0.77266 0.81075 0.78789 0.79214 0.85128 0.87316 0.86277 0.82447 0.73134
  -1220 0.89005 0.94149 0.92498 0.86916 0.85851 0.86036 0.84603 0.79859 0.73847
  -1180 0.93226 0.96206 0.97996 1.01230 1.03166 0.99736 0.93757 0.88270 0.84267
  -1140 0.81619 0.86284 0.83998 0.80755 0.81824 0.83095 0.83896 0.81476 0.79315
  -1100 0.70770 0.71552 0.69312 0.69784 0.75283 0.75726 0.71095 0.62915 0.59980
  -1060 0.55667 0.58445 0.55784 0.55733 0.64474 0.69775 0.69755 0.65261 0.62159
  -1020 0.50919 0.52339 0.49164 0.50511 0.61755 0.67561 0.69234 0.68900 0.72896
  -980  0.70869 0.74140 0.76655 0.82408 0.92013 0.96069 0.93869 0.86895 0.82049
  -940  0.82180 0.86052 0.88013 0.92777 0.96178 0.96519 0.96213 0.90534 0.82722
  -900  0.76871 0.78885 0.78753 0.81469 0.86643 0.89011 0.86426 0.80384 0.78641
  -860  0.79772 0.78420 0.76510 0.77298 0.81135 0.79531 0.74220 0.71609 0.74679
  -820  0.91347 0.86218 0.77849 0.75683 0.84233 0.92851 0.97330 0.96600 0.90686
  -780  0.70770 0.68864 0.62476 0.62797 0.70636 0.75034 0.79132 0.84064 0.89220
  -740  0.63021 0.62559 0.57990 0.57086 0.65885 0.72577 0.75895 0.77554 0.78166
  -700  0.66780 0.64351 0.58497 0.55283 0.60447 0.63824 0.66629 0.69830 0.79592
  -660  0.74727 0.73144 0.64429 0.56898 0.60102 0.62025 0.60824 0.58750 0.62595
  -620  0.78783 0.80610 0.76148 0.68920 0.67125 0.61852 0.55316 0.49004 0.51223
  -580  0.82410 0.81274 0.79440 0.79440 0.82133 0.79324 0.75560 0.71811 0.68379
  -540  1.01206 0.96803 0.93004 0.93716 0.92323 0.85309 0.77421 0.70073 0.66042
  -500  0.94117 0.91693 0.89134 0.89771 0.92151 0.91329 0.91710 0.92556 0.90884
  -460  0.84949 0.83331 0.75027 0.69296 0.75799 0.82645 0.84454 0.84307 0.85733
  -420  0.83070 0.78586 0.67865 0.61932 0.64509 0.61299 0.57400 0.57011 0.59782
  -380  0.77926 0.67968 0.56109 0.51864 0.56522 0.56247 0.55130 0.54625 0.57048
  -340  0.63779 0.63886 0.58931 0.55771 0.62546 0.67007 0.65029 0.59720 0.60534
  -300  0.70902 0.65877 0.58931 0.59077 0.64646 0.65070 0.64954 0.63683 0.67230
  -260  0.89797 0.93120 0.93981 0.91049 0.89982 0.88838 0.87617 0.82325 0.78245
  -220  1.10604 1.15020 1.15286 1.13628 1.13700 1.16205 1.20737 1.23855 1.21669
  -180  1.13473 1.09877 1.01830 1.04010 1.18175 1.31151 1.39752 1.43468 1.41559
  -140  0.89995 0.96737 1.09282 1.26176 1.37349 1.43606 1.52665 1.63201 1.60577
  -100  1.21684 1.24112 1.35180 1.43533 1.44165 1.48726 1.57094 1.62554 1.56219
  -60   1.39523 1.46245 1.49251 1.50596 1.51394 1.58345 1.67067 1.73837 1.70284
  -20   1.46053 1.41068 1.42017 1.42632 1.36660 1.37171 1.47865 1.62797 1.68224
  20    1.50471 1.47340 1.43030 1.39851 1.36488 1.35303 1.38078 1.45247 1.47661
  60    1.40051 1.29388 1.18288 1.16934 1.18554 1.18246 1.18057 1.18073 1.18341
  100   1.19705 1.17476 1.15720 1.14267 1.16213 1.20045 1.28291 1.33924 1.36052
  140   1.00349 1.06393 1.19193 1.30609 1.29810 1.25546 1.28775 1.37725 1.39063
  180   1.08758 1.13627 1.22954 1.30760 1.29500 1.24820 1.25872 1.27009 1.21788
  220   1.23992 1.22851 1.28091 1.34629 1.37211 1.40977 1.43362 1.41931 1.35418
       Frequencies
Times       232     234     236     238     240
  -1420 0.70183 0.70979 0.79796 0.87166 0.92934
  -1380 0.78286 0.72180 0.66507 0.68495 0.68492
  -1340 0.82443 0.78187 0.78358 0.80004 0.80263
  -1300 0.77573 0.71424 0.71779 0.75784 0.77343
  -1260 0.58470 0.53539 0.58927 0.64488 0.66964
  -1220 0.61576 0.53361 0.49037 0.53064 0.61079
  -1180 0.77908 0.74227 0.79273 0.87464 0.92349
  -1140 0.72157 0.67153 0.70211 0.72033 0.72401
  -1100 0.54607 0.55319 0.62848 0.67131 0.62427
  -1060 0.58428 0.57899 0.58970 0.59117 0.58967
  -1020 0.71947 0.67109 0.61366 0.56517 0.55418
  -980  0.78790 0.74360 0.69644 0.66321 0.64583
  -940  0.74340 0.73827 0.72738 0.69944 0.67908
  -900  0.76313 0.74627 0.77400 0.76466 0.66740
  -860  0.77027 0.79210 0.81016 0.80260 0.77792
  -820  0.86305 0.87040 0.90818 0.91386 0.87587
  -780  0.90924 0.92512 0.92430 0.90064 0.87362
  -740  0.74508 0.76451 0.83891 0.88317 0.88575
  -700  0.85172 0.86195 0.86200 0.85631 0.86509
  -660  0.63046 0.64039 0.66464 0.68452 0.72760
  -620  0.50115 0.49758 0.53045 0.55494 0.57035
  -580  0.60359 0.55319 0.53611 0.51785 0.50206
  -540  0.64683 0.66975 0.71779 0.73994 0.72491
  -500  0.89664 0.91089 0.89381 0.86100 0.84936
  -460  0.90294 0.88775 0.85590 0.87166 0.91810
  -420  0.63886 0.65996 0.67205 0.69561 0.74872
  -380  0.52970 0.57009 0.66638 0.71308 0.71188
  -340  0.59981 0.60658 0.63806 0.65469 0.64988
  -300  0.67958 0.66975 0.68381 0.70285 0.69750
  -260  0.74466 0.77030 0.82323 0.83841 0.83319
  -220  1.21699 1.26414 1.29638 1.30219 1.30719
  -180  1.44496 1.50572 1.49505 1.43775 1.44917
  -140  1.57260 1.58758 1.63359 1.62659 1.61720
  -100  1.58561 1.64675 1.63446 1.57330 1.56868
  -60   1.73802 1.78467 1.75733 1.74594 1.82612
  -20   1.74935 1.79935 1.78869 1.78218 1.89352
  20    1.51634 1.54754 1.55604 1.55838 1.56958
  60    1.28080 1.39004 1.39484 1.33118 1.26586
  100   1.43866 1.50038 1.45976 1.34653 1.22272
  140   1.38115 1.32865 1.23451 1.18582 1.24339
  180   1.15989 1.03857 0.92910 0.94370 0.98729
  220   1.34630 1.33799 1.31032 1.28131 1.28832

, , tasks = 66, files = data/PRR+2_tyr_4:240:2_go/data_859.1_1

       Frequencies
Times         4       6       8      10      12      14      16      18      20
  -1420 1.34228 1.34269 1.34264 1.34239 1.33167 1.30363 1.24774 0.95634 1.15016
  -1380 1.32939 1.32570 1.32435 1.32812 1.31880 1.28663 1.21936 1.03880 1.22525
  -1340 1.32005 1.31810 1.31609 1.31774 1.31031 1.28456 1.22914 1.10246 1.30040
  -1300 1.30511 1.30664 1.30655 1.30571 1.29598 1.27142 1.22430 1.02980 1.19338
  -1260 1.29424 1.29441 1.29355 1.29182 1.28277 1.26232 1.23027 1.11214 1.17517
  -1220 1.27693 1.27501 1.27234 1.27366 1.26562 1.23898 1.18209 1.07323 1.25825
  -1180 1.24618 1.24583 1.24521 1.24560 1.23776 1.21487 1.16668 1.07571 1.27640
  -1140 1.24267 1.23727 1.24603 1.24369 1.20217 1.12009 0.98230 1.17407 1.27116
  -1100 1.22148 1.21943 1.21759 1.22053 1.21720 1.20154 1.17133 1.13711 1.22721
  -1060 1.21884 1.21818 1.21731 1.21846 1.21387 1.19847 1.16863 1.04906 1.13457
  -1020 1.22102 1.22150 1.22053 1.22009 1.21575 1.20210 1.17002 1.03306 1.22736
  -980  1.21347 1.21496 1.21363 1.21314 1.20882 1.19526 1.16568 1.01680 1.16227
  -940  1.20843 1.20601 1.20391 1.20645 1.20422 1.19141 1.16551 1.11322 1.18124
  -900  1.18699 1.18518 1.18620 1.19006 1.18579 1.16860 1.13228 1.02601 1.14304
  -860  1.19245 1.18787 1.19771 1.19624 1.15624 1.07635 0.93795 1.05489 1.20037
  -820  1.17392 1.17188 1.17045 1.17214 1.16759 1.15073 1.11338 1.07437 1.21470
  -780  1.16446 1.16651 1.16394 1.16101 1.15859 1.15363 1.14725 1.14532 1.17514
  -740  1.16480 1.16442 1.17148 1.16430 1.12752 1.06335 0.96511 1.18263 1.19850
  -700  1.13823 1.13769 1.13713 1.13709 1.13471 1.12875 1.12384 1.15325 1.15219
  -660  1.13911 1.13855 1.14558 1.13891 1.10519 1.04713 0.95774 1.15335 1.16902
  -620  1.10700 1.10980 1.11845 1.10893 1.07373 1.01914 0.94221 1.06665 1.03863
  -580  1.05725 1.05536 1.05461 1.05696 1.05720 1.05117 1.03368 1.10220 1.16623
  -540  1.00060 0.99706 0.98849 1.00025 1.03318 1.07844 1.14084 1.08750 1.17050
  -500  0.98491 0.98401 0.97372 0.98218 1.01992 1.08215 1.18893 1.19825 1.12733
  -460  0.98791 0.99121 0.98927 0.98925 0.99993 1.02346 1.07839 1.30957 1.16671
  -420  0.95477 0.95924 0.95315 0.95956 0.99809 1.06954 1.20251 1.17292 1.03062
  -380  0.94656 0.94264 0.94345 0.95094 0.95977 0.96782 0.97652 1.19812 1.21937
  -340  0.92124 0.91874 0.92740 0.92743 0.90423 0.86142 0.79418 1.14581 1.11320
  -300  0.89937 0.89881 0.89608 0.89622 0.90545 0.92560 0.96646 1.11825 1.01945
  -260  0.88934 0.88843 0.88619 0.88785 0.89408 0.90372 0.91524 0.98257 0.97645
  -220  0.88511 0.88813 0.88829 0.88416 0.88935 0.91028 0.95830 1.01402 0.89402
  -180  0.88292 0.88575 0.88586 0.88288 0.88614 0.90146 0.94254 0.98579 0.79375
  -140  0.86745 0.87240 0.87082 0.86467 0.87267 0.90145 0.96507 1.01061 0.88213
  -100  0.82031 0.82450 0.81711 0.81929 0.85402 0.92360 1.04945 0.92360 0.78933
  -60   0.79664 0.79667 0.78846 0.79295 0.82895 0.89873 1.02807 1.04205 0.83465
  -20   0.80180 0.80051 0.79007 0.79643 0.83440 0.90301 1.02460 1.08164 0.91126
  20    0.85792 0.85751 0.85420 0.85406 0.86387 0.88518 0.92676 1.07647 0.97083
  60    0.89650 0.90288 0.90424 0.89842 0.90358 0.92801 0.98602 0.90862 0.76604
  100   0.92644 0.93143 0.93205 0.92811 0.93310 0.95197 0.99138 0.88514 0.80945
  140   0.93068 0.93165 0.93002 0.92887 0.93519 0.95061 0.97834 0.95599 0.92555
  180   0.89135 0.89591 0.88755 0.88970 0.92574 0.99697 1.12562 0.93873 0.81988
  220   0.85913 0.86488 0.85701 0.85706 0.89370 0.97176 1.12107 0.96294 0.78055
       Frequencies
Times        22      24      26      28      30      32      34      36      38
  -1420 1.02297 0.98564 1.05616 0.97324 0.97354 0.95417 0.94441 0.97322 1.04014
  -1380 0.92486 1.00667 1.10332 0.97115 1.00677 0.99294 1.00596 1.09392 1.14220
  -1340 0.91163 1.06906 1.16171 1.05786 1.07879 1.04227 1.11893 1.19295 1.18990
  -1300 1.12197 1.11512 1.19009 1.04995 1.08862 1.05121 1.16633 1.26222 1.24153
  -1260 0.88525 1.03081 1.07821 1.08585 1.10482 1.09156 1.22575 1.33119 1.28081
  -1220 1.17910 1.14948 1.26668 1.12430 1.13585 1.12276 1.28580 1.46479 1.47061
  -1180 1.17688 1.17592 1.25501 1.18233 1.20883 1.22722 1.29013 1.45407 1.46589
  -1140 1.05905 1.16900 1.23769 1.18688 1.26614 1.24913 1.24856 1.46629 1.48706
  -1100 1.23650 1.14487 1.15733 1.09910 1.09947 1.13297 1.16436 1.26437 1.30735
  -1060 1.05306 1.03769 1.15894 1.09154 1.09374 1.14091 1.14955 1.23176 1.23050
  -1020 1.21047 1.06026 1.11336 1.11331 1.11319 1.13021 1.14012 1.22717 1.19852
  -980  1.16360 1.11200 1.22030 1.07446 1.07347 1.10839 1.13949 1.21146 1.21057
  -940  1.03983 1.04338 1.09182 1.05351 1.06597 1.06302 1.13841 1.20320 1.22073
  -900  1.05666 1.10299 1.15382 1.10067 1.12044 1.11678 1.12137 1.15246 1.20251
  -860  0.89481 1.14954 1.24533 1.12122 1.21108 1.25655 1.18147 1.26305 1.36454
  -820  1.09816 1.12497 1.16281 1.13662 1.12149 1.16392 1.21106 1.26926 1.37747
  -780  1.19626 1.13916 1.23257 1.19333 1.16815 1.20638 1.26931 1.40190 1.43993
  -740  1.11443 1.22080 1.22543 1.13654 1.19160 1.18167 1.25318 1.45044 1.44172
  -700  1.21555 1.11563 1.11272 1.16897 1.17328 1.16856 1.22324 1.34805 1.36316
  -660  1.05822 1.15890 1.18216 1.15233 1.15340 1.13134 1.18512 1.26085 1.29922
  -620  1.02415 1.16146 1.10628 1.05928 1.11751 1.11216 1.17339 1.30355 1.34479
  -580  1.08646 1.13452 1.21743 1.16643 1.19434 1.25545 1.28780 1.36730 1.46263
  -540  1.40024 1.21254 1.30198 1.29028 1.26373 1.35098 1.44223 1.45227 1.52886
  -500  1.39637 1.13982 1.20179 1.23580 1.21423 1.26023 1.34882 1.47129 1.56718
  -460  1.39692 1.29644 1.29153 1.28750 1.25681 1.27782 1.32923 1.42212 1.47777
  -420  1.31609 1.22798 1.30085 1.39133 1.29217 1.34535 1.39127 1.34963 1.37138
  -380  1.36972 1.24989 1.26376 1.30507 1.33551 1.43324 1.37958 1.33589 1.41596
  -340  1.14937 1.35011 1.37335 1.24849 1.27652 1.31680 1.26923 1.31090 1.35391
  -300  1.13780 1.02465 1.01312 1.11270 1.08071 1.09354 1.14412 1.18400 1.22801
  -260  1.08771 1.07746 1.12166 1.03294 1.03208 1.03391 1.07018 1.12365 1.17819
  -220  0.99190 0.96931 0.88479 1.04235 1.04434 1.01051 1.02835 1.07977 1.08419
  -180  0.82310 0.96913 0.99635 0.98758 0.99214 0.98047 0.98900 1.04964 1.04819
  -140  0.96179 0.92908 0.85656 0.94062 0.92933 0.88805 0.94710 0.94024 0.91459
  -100  1.05904 0.93331 0.97497 0.93589 0.92104 0.96373 0.92453 0.90168 0.87792
  -60   1.05695 0.86269 0.83508 0.93923 0.93321 0.97471 0.92765 0.88511 0.87088
  -20   1.13621 0.93233 0.93888 0.91875 0.90674 0.88896 0.89678 0.83646 0.82886
  20    1.02225 0.95692 0.94203 0.93068 0.89730 0.86454 0.89846 0.86599 0.86509
  60    0.77501 0.90223 0.81981 0.89333 0.89443 0.85584 0.89101 0.87453 0.84387
  100   0.84007 0.91972 0.90557 0.90565 0.91212 0.85532 0.89482 0.85822 0.80046
  140   0.93720 0.89647 0.85068 0.88190 0.88814 0.81374 0.86104 0.83323 0.77763
  180   0.95700 0.87891 0.78417 0.91431 0.87282 0.82933 0.85137 0.79282 0.78325
  220   0.87421 0.86483 0.81822 0.87979 0.88711 0.83880 0.86192 0.80638 0.78325
       Frequencies
Times        40      42      44      46      48      50      52      54      56
  -1420 1.13130 1.20356 1.19065 1.22738 1.13276 0.94567 0.89109 0.87093 0.85465
  -1380 1.23612 1.40840 1.32812 1.23697 1.18735 1.04253 0.87859 0.82148 0.80214
  -1340 1.30239 1.29939 1.18143 1.12763 1.06185 0.86386 0.83147 0.86771 0.82083
  -1300 1.36211 1.38545 1.25600 1.21756 1.16728 1.04131 1.02327 1.02133 0.91704
  -1260 1.35853 1.53910 1.45444 1.25171 1.17540 1.08902 0.98965 0.94273 0.91841
  -1220 1.46335 1.53311 1.44922 1.38372 1.29720 1.07395 1.00626 0.98010 0.89469
  -1180 1.40992 1.36899 1.29011 1.30566 1.31094 1.27823 1.12944 1.00010 0.96760
  -1140 1.49418 1.47592 1.36330 1.21716 1.12654 1.03277 1.09455 1.12146 0.99965
  -1100 1.30210 1.36621 1.31740 1.21313 1.17134 1.07483 0.92189 0.92309 0.90976
  -1060 1.23057 1.29984 1.23691 1.14110 1.07417 0.95634 0.83074 0.76949 0.74001
  -1020 1.16285 1.15273 1.17082 1.19773 1.09131 0.97829 0.97206 0.95690 0.91570
  -980  1.24255 1.27165 1.23142 1.18560 1.11618 1.01092 0.99603 0.97187 0.91635
  -940  1.29176 1.37104 1.31676 1.23681 1.08586 0.93569 0.93551 0.93692 0.83220
  -900  1.28076 1.30809 1.26207 1.19007 1.07933 0.95099 0.92694 0.93607 0.89809
  -860  1.33301 1.37376 1.27791 1.15442 1.05361 0.89503 0.75039 0.73207 0.71886
  -820  1.31486 1.32734 1.31504 1.23095 1.09497 0.88635 0.81776 0.83484 0.83703
  -780  1.31702 1.27406 1.16694 1.11974 1.04261 0.90071 0.87364 0.91464 0.88218
  -740  1.33081 1.45912 1.42923 1.24527 1.11652 0.97967 0.87758 0.87727 0.81952
  -700  1.35024 1.41085 1.32217 1.13721 1.03815 0.92218 0.80719 0.82154 0.84565
  -660  1.39621 1.39858 1.26953 1.20988 1.19935 1.06425 0.91273 0.94006 0.88842
  -620  1.35631 1.40995 1.34961 1.20570 1.02208 0.80262 0.67452 0.60365 0.55196
  -580  1.37948 1.33918 1.29363 1.19011 1.00317 0.81632 0.74636 0.69706 0.68043
  -540  1.59354 1.42909 1.30280 1.24592 1.11606 0.92800 0.81041 0.79220 0.80235
  -500  1.59884 1.53331 1.38405 1.22786 1.05923 0.97458 0.96281 0.85128 0.80723
  -460  1.54780 1.60435 1.36433 1.22112 1.13624 0.93817 0.81180 0.76636 0.71566
  -420  1.45607 1.48975 1.37604 1.17906 0.94930 0.74713 0.72580 0.64336 0.58752
  -380  1.50716 1.49446 1.34199 1.15302 1.02667 0.89733 0.64723 0.48204 0.48070
  -340  1.44791 1.47292 1.35238 1.22373 1.04660 0.72054 0.56471 0.55334 0.57320
  -300  1.27405 1.32197 1.24547 1.13170 0.96417 0.76913 0.66172 0.61892 0.61018
  -260  1.15568 1.15385 1.17311 1.10593 1.00870 0.81640 0.72301 0.72032 0.72903
  -220  1.04218 1.02064 1.05312 1.05205 0.92566 0.74716 0.71515 0.75068 0.73291
  -180  0.97670 0.97187 0.95936 0.84610 0.69629 0.57793 0.50122 0.47730 0.51897
  -140  0.85767 0.80089 0.83207 0.75770 0.57748 0.34445 0.29853 0.32883 0.37059
  -100  0.79381 0.72843 0.79402 0.74203 0.55531 0.30845 0.26318 0.29024 0.33220
  -60   0.86492 0.79260 0.84159 0.80417 0.68001 0.51871 0.46890 0.41028 0.43525
  -20   0.84800 0.80563 0.86871 0.86508 0.68690 0.50916 0.51915 0.49993 0.47845
  20    0.86763 0.83925 0.83355 0.75755 0.61043 0.52283 0.53254 0.58545 0.63845
  60    0.88037 0.87874 0.87328 0.86529 0.77405 0.58596 0.48884 0.51124 0.57878
  100   0.83223 0.79638 0.81256 0.75508 0.67592 0.57389 0.53827 0.53122 0.57074
  140   0.81325 0.80193 0.82352 0.79496 0.69207 0.56804 0.53814 0.53682 0.54025
  180   0.83974 0.83087 0.87024 0.89904 0.77994 0.62916 0.75432 0.76263 0.76937
  220   0.86635 0.90319 0.95655 1.00202 1.07979 1.18377 1.31581 1.33115 1.33859
       Frequencies
Times        58      60      62      64      66      68      70      72      74
  -1420 0.83525 0.74388 0.65327 0.63477 0.56448 0.46624 0.36089 0.39837 0.50845
  -1380 0.75020 0.68042 0.65165 0.65922 0.64529 0.61979 0.52288 0.54752 0.55051
  -1340 0.78201 0.73654 0.65229 0.60557 0.58357 0.56285 0.46140 0.45370 0.49550
  -1300 0.86164 0.83808 0.76587 0.68910 0.63015 0.59171 0.46687 0.45891 0.53674
  -1260 0.82925 0.71224 0.71505 0.72824 0.65116 0.61754 0.67873 0.76589 0.79080
  -1220 0.87302 0.87131 0.80337 0.76278 0.75848 0.74423 0.72936 0.79343 0.78402
  -1180 0.99451 0.99110 0.93731 0.83176 0.81996 0.82538 0.84299 0.92379 0.87909
  -1140 0.93566 0.96912 0.84926 0.76511 0.79433 0.74850 0.70734 0.89633 0.98554
  -1100 0.90800 0.93174 0.87454 0.77220 0.73192 0.69827 0.53073 0.50865 0.69425
  -1060 0.75878 0.77685 0.74065 0.71090 0.67887 0.63650 0.52025 0.47953 0.49803
  -1020 0.88735 0.88185 0.78141 0.72852 0.76151 0.72555 0.50226 0.41834 0.58928
  -980  0.86395 0.85392 0.81513 0.73841 0.71071 0.71793 0.63512 0.48577 0.41640
  -940  0.77678 0.76286 0.69592 0.57278 0.54567 0.54482 0.52684 0.54467 0.47612
  -900  0.84126 0.81807 0.75839 0.70510 0.66675 0.60204 0.36013 0.40447 0.66118
  -860  0.66252 0.65918 0.66184 0.60350 0.53134 0.48739 0.34538 0.23925 0.24324
  -820  0.81892 0.76361 0.67265 0.66768 0.70159 0.60384 0.35799 0.33754 0.48004
  -780  0.78690 0.72853 0.73283 0.72098 0.67622 0.64470 0.56819 0.51429 0.47781
  -740  0.79670 0.80239 0.72595 0.67355 0.63061 0.56408 0.47825 0.56101 0.72249
  -700  0.77148 0.69102 0.70619 0.71267 0.64727 0.59782 0.48568 0.42247 0.39220
  -660  0.76559 0.73974 0.72159 0.60947 0.52281 0.51872 0.46329 0.40850 0.30641
  -620  0.51574 0.54041 0.51134 0.45666 0.45109 0.40230 0.23970 0.31906 0.52283
  -580  0.63673 0.57506 0.57991 0.60898 0.55494 0.50327 0.44705 0.52111 0.60120
  -540  0.71389 0.57187 0.58445 0.66491 0.62007 0.59275 0.56745 0.58082 0.73002
  -500  0.82287 0.75872 0.70847 0.67191 0.63176 0.65433 0.64079 0.58879 0.74846
  -460  0.64330 0.56893 0.52975 0.50149 0.45706 0.44589 0.39221 0.49825 0.50493
  -420  0.56962 0.52314 0.50985 0.49432 0.45875 0.47169 0.29507 0.21524 0.38833
  -380  0.45822 0.42429 0.42950 0.42513 0.41177 0.41644 0.28063 0.18394 0.24658
  -340  0.55489 0.51813 0.41712 0.31995 0.29910 0.30216 0.17629 0.22935 0.34925
  -300  0.61358 0.63736 0.61241 0.50209 0.41485 0.39869 0.26241 0.26465 0.34577
  -260  0.70993 0.68120 0.64361 0.56447 0.46920 0.49270 0.47414 0.45496 0.44150
  -220  0.66684 0.62773 0.60377 0.57665 0.54091 0.53602 0.44827 0.47616 0.49327
  -180  0.50414 0.43511 0.43183 0.46046 0.43364 0.44758 0.38847 0.39858 0.54474
  -140  0.38581 0.40467 0.40725 0.37496 0.35087 0.39627 0.34659 0.40324 0.69955
  -100  0.36680 0.39721 0.43816 0.44677 0.39804 0.41965 0.35249 0.42141 0.78170
  -60   0.46780 0.44154 0.48222 0.53213 0.45533 0.43594 0.41037 0.49159 0.78386
  -20   0.49129 0.47728 0.51150 0.56986 0.54726 0.55201 0.58642 0.81012 1.11589
  20    0.58936 0.51916 0.51933 0.54484 0.53445 0.58654 0.63604 0.75469 1.00214
  60    0.61338 0.60527 0.61933 0.66282 0.68433 0.70034 0.71962 0.92432 1.16679
  100   0.61466 0.63929 0.65568 0.67368 0.69497 0.72331 0.70648 0.82786 1.12088
  140   0.56148 0.59802 0.63476 0.66125 0.67841 0.67959 0.66475 0.83697 1.10324
  180   0.85575 0.89033 0.88937 0.92483 0.91557 0.93175 1.08082 1.26637 1.47595
  220   1.39546 1.39837 1.41202 1.50200 1.51199 1.53904 1.84875 1.93791 1.89773
       Frequencies
Times        76      78      80      82      84      86      88      90      92
  -1420 0.67682 0.79599 0.78863 0.76108 0.85002 0.91323 0.95236 1.01068 1.05005
  -1380 0.54141 0.53316 0.46889 0.50131 0.59392 0.67707 0.72764 0.71333 0.63028
  -1340 0.49964 0.40153 0.33331 0.38432 0.44892 0.51854 0.55428 0.48429 0.35821
  -1300 0.63389 0.64472 0.55646 0.49702 0.53377 0.63099 0.65889 0.58836 0.51825
  -1260 0.76119 0.72215 0.61691 0.59060 0.62888 0.66190 0.56495 0.48422 0.51997
  -1220 0.80314 0.81478 0.72430 0.75418 0.78588 0.79219 0.74095 0.62004 0.57033
  -1180 0.74855 0.71135 0.70320 0.70718 0.72832 0.73525 0.69881 0.65947 0.61842
  -1140 0.88638 0.77941 0.72561 0.72664 0.69850 0.69995 0.71769 0.68412 0.57454
  -1100 0.79665 0.72476 0.63856 0.64271 0.67406 0.66223 0.64358 0.56479 0.50368
  -1060 0.69237 0.65428 0.54622 0.57646 0.62672 0.63716 0.63281 0.58473 0.50793
  -1020 0.79253 0.76248 0.62314 0.57968 0.60520 0.60347 0.56407 0.54919 0.59191
  -980  0.53418 0.58481 0.56061 0.58449 0.63920 0.66007 0.67555 0.72268 0.73514
  -940  0.57014 0.69275 0.70680 0.68384 0.74956 0.80960 0.82927 0.88203 0.89883
  -900  0.76906 0.75112 0.79558 0.79609 0.79917 0.84529 0.87085 0.87934 0.86174
  -860  0.41886 0.57933 0.56406 0.62125 0.69742 0.69190 0.65228 0.61088 0.50699
  -820  0.47546 0.37431 0.39408 0.42991 0.45158 0.49637 0.51764 0.53139 0.53647
  -780  0.51071 0.49658 0.42074 0.34147 0.37237 0.46950 0.52739 0.52581 0.51266
  -740  0.68750 0.49560 0.38308 0.38226 0.46102 0.55560 0.64204 0.66627 0.65499
  -700  0.46963 0.48852 0.47950 0.52417 0.56603 0.57714 0.57575 0.54695 0.52998
  -660  0.39952 0.47592 0.46564 0.49994 0.55543 0.63635 0.67885 0.64256 0.57502
  -620  0.56742 0.45974 0.34027 0.40148 0.52681 0.57269 0.59515 0.57631 0.56200
  -580  0.65075 0.66214 0.55756 0.43217 0.51636 0.59255 0.58249 0.51414 0.45336
  -540  0.78957 0.66694 0.56386 0.56750 0.60073 0.62962 0.57310 0.50292 0.46659
  -500  0.75635 0.55913 0.50212 0.54676 0.58493 0.59279 0.54565 0.47640 0.47991
  -460  0.53262 0.61780 0.61930 0.55328 0.55460 0.59123 0.55926 0.49248 0.48868
  -420  0.44628 0.32204 0.29202 0.36708 0.43743 0.48323 0.43659 0.37207 0.30853
  -380  0.32396 0.32119 0.27040 0.28109 0.35695 0.43076 0.41146 0.30414 0.18962
  -340  0.46532 0.49364 0.38139 0.39966 0.47564 0.48769 0.42811 0.35026 0.25585
  -300  0.36723 0.34710 0.36648 0.48809 0.60760 0.65017 0.62028 0.55394 0.49698
  -260  0.39061 0.42802 0.46640 0.50481 0.58965 0.68263 0.64790 0.56475 0.49543
  -220  0.50398 0.52807 0.58627 0.58929 0.66244 0.76257 0.81304 0.78972 0.82917
  -180  0.75031 0.78166 0.81194 0.92963 1.00553 1.02763 1.03717 1.04505 1.04124
  -140  1.10933 1.15407 1.22326 1.28888 1.20486 1.15206 1.18179 1.23691 1.32066
  -100  1.20506 1.21189 1.26030 1.36763 1.23766 1.15472 1.23248 1.32754 1.39393
  -60   1.09262 1.22608 1.39096 1.46506 1.40058 1.30874 1.31379 1.35545 1.38757
  -20   1.43145 1.40216 1.39120 1.47319 1.55208 1.53204 1.38587 1.40116 1.66841
  20    1.25165 1.29079 1.37446 1.56907 1.67982 1.70304 1.74707 1.86268 2.02359
  60    1.30953 1.46546 1.67272 1.80264 1.81754 1.85547 2.01194 2.06464 2.13958
  100   1.39196 1.39475 1.48126 1.65991 1.70088 1.72013 1.82367 1.96009 2.17065
  140   1.21753 1.30929 1.42741 1.42417 1.35984 1.41144 1.50347 1.64183 1.92007
  180   1.56815 1.47606 1.55814 1.64686 1.46558 1.34422 1.39569 1.43232 1.49995
  220   1.73687 1.40046 1.35063 1.44679 1.47999 1.49560 1.48770 1.41990 1.49505
       Frequencies
Times        94      96      98     100     102     104     106     108     110
  -1420 1.03461 1.02814 0.97616 0.89772 0.86574 0.86065 0.89511 0.93095 0.95337
  -1380 0.67475 0.72458 0.73815 0.77830 0.82130 0.77815 0.76238 0.79792 0.81239
  -1340 0.47363 0.56285 0.61085 0.69136 0.74214 0.68720 0.66238 0.69452 0.69110
  -1300 0.61332 0.66251 0.65689 0.65674 0.66887 0.69806 0.75180 0.78250 0.80183
  -1260 0.64387 0.64638 0.64484 0.69979 0.72250 0.74300 0.82481 0.87201 0.89848
  -1220 0.66546 0.68027 0.69669 0.75542 0.77925 0.75507 0.79809 0.89043 0.92955
  -1180 0.67139 0.70409 0.74831 0.80810 0.82265 0.79567 0.80780 0.84005 0.83260
  -1140 0.64117 0.71412 0.76864 0.82327 0.86406 0.84230 0.84988 0.87685 0.86886
  -1100 0.61942 0.67750 0.66418 0.67467 0.70395 0.71520 0.73580 0.75803 0.78718
  -1060 0.51514 0.47501 0.48481 0.53451 0.53134 0.52785 0.61669 0.63817 0.62834
  -1020 0.62028 0.55879 0.56206 0.60201 0.60303 0.60089 0.65477 0.66444 0.65023
  -980  0.77261 0.78258 0.78532 0.81823 0.81745 0.79523 0.79955 0.81190 0.81959
  -940  0.87227 0.83184 0.74548 0.72950 0.74445 0.74324 0.78145 0.77376 0.75842
  -900  0.80867 0.73345 0.62605 0.59558 0.58741 0.56589 0.57814 0.56668 0.59857
  -860  0.51530 0.51415 0.49196 0.49869 0.49400 0.48440 0.54469 0.59837 0.64130
  -820  0.62956 0.63153 0.61386 0.64724 0.66399 0.65080 0.72714 0.76623 0.78790
  -780  0.62539 0.61945 0.60078 0.67401 0.74237 0.79755 0.88636 0.93889 0.95610
  -740  0.72803 0.74895 0.76693 0.85971 0.90986 0.89777 0.90684 0.93113 0.91625
  -700  0.62163 0.68394 0.76693 0.85083 0.81876 0.74580 0.81601 0.85458 0.83597
  -660  0.62633 0.64570 0.64866 0.69925 0.68032 0.63067 0.68708 0.74897 0.73676
  -620  0.64048 0.67190 0.62897 0.66508 0.72925 0.72982 0.71041 0.69124 0.67506
  -580  0.56139 0.62013 0.65375 0.69519 0.70739 0.69536 0.71348 0.71312 0.69844
  -540  0.56486 0.57177 0.60253 0.58287 0.52428 0.52693 0.65092 0.69967 0.66742
  -500  0.58956 0.61885 0.67542 0.76139 0.77206 0.78939 0.84584 0.82607 0.78190
  -460  0.60985 0.66435 0.70146 0.76403 0.81175 0.84418 0.85483 0.83539 0.83160
  -420  0.41094 0.48926 0.58576 0.65121 0.66304 0.69140 0.74996 0.73979 0.70834
  -380  0.31562 0.36151 0.36704 0.41073 0.43589 0.42232 0.48557 0.55149 0.56025
  -340  0.33937 0.37726 0.40598 0.47532 0.49916 0.48247 0.57196 0.63768 0.63727
  -300  0.55276 0.54876 0.49902 0.52849 0.54750 0.54967 0.62508 0.67022 0.68289
  -260  0.57223 0.64625 0.73509 0.81555 0.79862 0.74851 0.76023 0.76740 0.74296
  -220  0.91937 0.90905 0.91257 0.98645 1.03264 1.03665 1.02018 0.99402 0.94794
  -180  1.05682 1.09720 1.10521 1.09351 1.07790 1.13687 1.16395 1.16927 1.20373
  -140  1.35465 1.31890 1.19807 1.09230 1.04373 0.98987 0.97678 1.04032 1.12748
  -100  1.32423 1.20357 1.14626 1.14686 1.13194 1.12243 1.13100 1.14565 1.16805
  -60   1.25916 1.24151 1.27703 1.29491 1.35582 1.48487 1.46685 1.36877 1.39426
  -20   1.80964 1.77263 1.73645 1.70063 1.70402 1.80797 1.85096 1.79256 1.76327
  20    1.97289 2.00188 2.10734 2.14199 2.13672 2.19580 2.15725 2.13276 2.22789
  60    2.19314 2.47596 2.66285 2.55011 2.40527 2.30852 2.01494 1.90296 2.02228
  100   2.14440 2.18917 2.29269 2.12584 1.99158 2.03374 2.00147 1.94832 1.96058
  140   1.93248 1.90183 1.94914 2.01325 1.99199 1.99315 1.93222 1.92335 1.94075
  180   1.56247 1.63962 1.74333 1.82777 1.78132 1.73334 1.63927 1.62574 1.66662
  220   1.59102 1.66084 1.74000 1.76514 1.65094 1.54792 1.48069 1.48280 1.50840
       Frequencies
Times       112     114     116     118     120     122     124     126     128
  -1420 0.93528 0.87730 0.84234 0.82568 0.81252 0.76473 0.72407 0.71508 0.69652
  -1380 0.78995 0.77889 0.80603 0.81340 0.79316 0.73234 0.67535 0.61461 0.54033
  -1340 0.65562 0.67986 0.76437 0.79360 0.80573 0.81605 0.81458 0.79195 0.76385
  -1300 0.77798 0.80733 0.86090 0.92790 0.98111 0.96609 0.97438 0.97885 0.93885
  -1260 0.93059 0.93189 0.90871 0.92417 0.97814 0.99739 0.98037 0.95897 0.91518
  -1220 0.92707 0.93914 0.97886 0.96399 0.92309 0.88808 0.80921 0.69757 0.62885
  -1180 0.78041 0.77561 0.82999 0.82958 0.78655 0.75020 0.71894 0.67195 0.59510
  -1140 0.83583 0.87073 0.92502 0.93157 0.93751 0.87824 0.74938 0.68667 0.67653
  -1100 0.77283 0.75621 0.81695 0.85933 0.84832 0.81340 0.84099 0.86172 0.85443
  -1060 0.64654 0.70800 0.77638 0.82335 0.85488 0.81721 0.76751 0.80109 0.85742
  -1020 0.66887 0.71525 0.76478 0.81706 0.84737 0.84429 0.88127 0.89961 0.87715
  -980  0.82733 0.86267 0.89566 0.91358 0.92774 0.87444 0.78840 0.75914 0.76411
  -940  0.79458 0.83696 0.86975 0.89769 0.91326 0.86453 0.79534 0.75525 0.74924
  -900  0.63659 0.66592 0.70399 0.74948 0.79769 0.77009 0.74614 0.74586 0.72788
  -860  0.65736 0.65631 0.67922 0.73557 0.79143 0.75047 0.68299 0.62899 0.61765
  -820  0.77977 0.77183 0.79787 0.81980 0.82980 0.79371 0.76790 0.77927 0.76206
  -780  0.96438 0.98599 0.99840 0.99182 0.98445 0.94396 0.83618 0.73005 0.68994
  -740  0.90456 0.94416 0.98518 0.98652 0.94692 0.88007 0.81899 0.79229 0.76505
  -700  0.81229 0.80417 0.81074 0.80257 0.78756 0.77891 0.76238 0.71313 0.66149
  -660  0.70751 0.67484 0.64693 0.65168 0.70165 0.69195 0.62457 0.58721 0.60501
  -620  0.58140 0.52674 0.54575 0.59155 0.62236 0.56092 0.50379 0.49131 0.49316
  -580  0.62062 0.52983 0.54552 0.59335 0.63773 0.58427 0.49843 0.43567 0.41472
  -540  0.64046 0.63723 0.67359 0.70890 0.71268 0.66126 0.63372 0.61343 0.55255
  -500  0.79354 0.82574 0.81040 0.76752 0.73067 0.69195 0.65004 0.61351 0.60022
  -460  0.84191 0.85877 0.84102 0.83569 0.84159 0.80471 0.72998 0.63948 0.60356
  -420  0.70242 0.69529 0.69025 0.68748 0.68646 0.62467 0.59422 0.56218 0.52708
  -380  0.50584 0.45727 0.52230 0.59475 0.63880 0.60702 0.54211 0.48700 0.45232
  -340  0.59187 0.56980 0.60389 0.64563 0.67526 0.61917 0.53974 0.50053 0.51401
  -300  0.68507 0.70093 0.69743 0.67363 0.67383 0.65311 0.63419 0.63483 0.65346
  -260  0.71532 0.70601 0.70979 0.67916 0.65084 0.56397 0.50694 0.51034 0.56391
  -220  0.85764 0.79853 0.81045 0.79192 0.76129 0.71442 0.66037 0.63043 0.64192
  -180  1.23247 1.17642 1.11912 1.11430 1.08954 1.03330 0.94978 0.88235 0.81102
  -140  1.17271 1.15356 1.09384 1.10236 1.14184 1.18545 1.17006 1.10570 1.06659
  -100  1.15934 1.15474 1.18399 1.22898 1.25098 1.27384 1.27507 1.26392 1.29046
  -60   1.52196 1.50313 1.39216 1.40466 1.44728 1.51689 1.59303 1.56904 1.51868
  -20   1.89384 1.88969 1.73592 1.75295 1.80454 1.96605 2.16454 2.14495 2.03307
  20    2.49574 2.54942 2.33992 2.22144 2.14989 2.27720 2.44063 2.41920 2.35195
  60    2.28359 2.32658 2.22196 2.30463 2.37192 2.54306 2.63316 2.48229 2.37135
  100   2.18617 2.31611 2.23201 2.26510 2.28816 2.30951 2.29951 2.20288 2.13107
  140   2.04270 2.05608 1.96282 1.91291 1.84106 1.85139 1.93180 1.93497 1.92173
  180   1.74626 1.71506 1.61009 1.58483 1.58102 1.60569 1.57317 1.46528 1.45699
  220   1.57831 1.52364 1.40962 1.40198 1.40701 1.43800 1.45948 1.42655 1.43683
       Frequencies
Times       130     132     134     136     138     140     142     144     146
  -1420 0.68220 0.64092 0.51529 0.49717 0.48959 0.47472 0.50542 0.44452 0.27781
  -1380 0.53750 0.54703 0.52865 0.60661 0.61860 0.58287 0.56292 0.50249 0.38704
  -1340 0.78902 0.77887 0.74010 0.77965 0.79877 0.79247 0.80267 0.75933 0.66549
  -1300 0.89814 0.85947 0.79040 0.78064 0.77027 0.76127 0.77607 0.75416 0.70531
  -1260 0.85426 0.72852 0.61360 0.64468 0.61573 0.61364 0.70600 0.72350 0.63296
  -1220 0.66569 0.62742 0.53570 0.56754 0.58063 0.57735 0.63358 0.67396 0.65539
  -1180 0.50863 0.38076 0.24868 0.34822 0.41843 0.47408 0.59737 0.65244 0.58751
  -1140 0.64812 0.59413 0.49791 0.57831 0.61264 0.59136 0.62328 0.62239 0.54735
  -1100 0.85488 0.81521 0.72369 0.78009 0.85812 0.82038 0.77951 0.76248 0.71188
  -1060 0.91041 0.93529 0.90876 0.86245 0.80718 0.74652 0.72092 0.69203 0.62474
  -1020 0.86839 0.86485 0.84898 0.87144 0.82473 0.71213 0.68039 0.67639 0.62439
  -980  0.78814 0.75765 0.69368 0.68730 0.65572 0.59762 0.62701 0.63853 0.56919
  -940  0.76077 0.74872 0.74484 0.79308 0.77484 0.75267 0.74437 0.70218 0.60254
  -900  0.69208 0.65401 0.61019 0.66555 0.69061 0.69048 0.71857 0.71264 0.65422
  -860  0.61863 0.60316 0.58905 0.68519 0.71890 0.70958 0.70757 0.64827 0.57859
  -820  0.69738 0.61676 0.54785 0.62548 0.66465 0.62351 0.58824 0.53741 0.44858
  -780  0.69544 0.62925 0.48637 0.50450 0.51405 0.49542 0.51209 0.50939 0.46408
  -740  0.70224 0.61585 0.47883 0.45943 0.44981 0.43609 0.48618 0.48330 0.42203
  -700  0.65695 0.64437 0.54931 0.52492 0.48182 0.44097 0.49433 0.51701 0.46044
  -660  0.61236 0.50825 0.32341 0.35510 0.38333 0.37655 0.43967 0.48270 0.47453
  -620  0.48797 0.39923 0.21210 0.24378 0.28016 0.32816 0.42191 0.43204 0.39749
  -580  0.42203 0.36370 0.23118 0.33967 0.41396 0.41041 0.47362 0.51711 0.49379
  -540  0.54236 0.55545 0.51419 0.56843 0.57531 0.56461 0.61003 0.62360 0.57142
  -500  0.63382 0.62945 0.57094 0.61016 0.60616 0.60675 0.67264 0.70360 0.70049
  -460  0.63346 0.59687 0.48588 0.52914 0.55712 0.56228 0.58559 0.56371 0.48710
  -420  0.52293 0.47557 0.38210 0.47053 0.52001 0.50295 0.52524 0.49467 0.42004
  -380  0.46290 0.43253 0.39924 0.51948 0.55096 0.53203 0.55635 0.58361 0.56790
  -340  0.53909 0.47678 0.37117 0.48119 0.54255 0.52694 0.58746 0.60695 0.58046
  -300  0.64935 0.56225 0.47810 0.56543 0.57414 0.53723 0.55713 0.55802 0.51059
  -260  0.61625 0.59534 0.53752 0.58119 0.56978 0.54562 0.59286 0.60827 0.53149
  -220  0.66410 0.66011 0.64167 0.73125 0.76208 0.75352 0.77009 0.75720 0.71341
  -180  0.77763 0.76760 0.71822 0.77154 0.81919 0.85371 0.90875 0.93425 0.93174
  -140  1.02694 0.96229 0.86526 0.90085 0.97118 1.03200 1.10315 1.14643 1.13949
  -100  1.31510 1.30914 1.28098 1.25913 1.28696 1.32778 1.28235 1.20683 1.17250
  -60   1.58781 1.74349 1.86426 1.73606 1.63614 1.57220 1.46409 1.44022 1.50157
  -20   2.06189 2.21093 2.41693 2.16960 1.87854 1.70910 1.64220 1.68539 1.74080
  20    2.36090 2.45891 2.60067 2.32487 2.16539 1.94778 1.68146 1.62915 1.68396
  60    2.37591 2.44552 2.53310 2.29746 2.14018 1.89536 1.64269 1.60103 1.67891
  100   2.11936 2.14343 2.27621 2.14074 1.97160 1.84038 1.74917 1.74976 1.74985
  140   1.95171 2.00030 2.01726 1.86603 1.87226 1.87944 1.79490 1.77970 1.78214
  180   1.50217 1.59752 1.70362 1.63861 1.63987 1.68660 1.68950 1.68884 1.66493
  220   1.54737 1.63275 1.66983 1.63051 1.64444 1.65254 1.57704 1.49464 1.45976
       Frequencies
Times       148     150     152     154     156     158     160     162     164
  -1420 0.16405 0.19164 0.19725 0.17059 0.16552 0.20934 0.27560 0.42737 0.54471
  -1380 0.27302 0.23938 0.21759 0.23557 0.27983 0.30495 0.27792 0.34713 0.50007
  -1340 0.56788 0.56227 0.51211 0.44114 0.40341 0.38764 0.39938 0.45444 0.53048
  -1300 0.66617 0.62336 0.54889 0.51178 0.51978 0.53581 0.52026 0.60322 0.64483
  -1260 0.48844 0.39077 0.32910 0.30724 0.29547 0.30280 0.33575 0.42737 0.50096
  -1220 0.58433 0.49694 0.37417 0.30501 0.37419 0.42352 0.43709 0.49668 0.57814
  -1180 0.51445 0.49427 0.45653 0.39845 0.38537 0.42567 0.51252 0.59535 0.60268
  -1140 0.40576 0.29859 0.29673 0.36810 0.44827 0.48003 0.46726 0.51626 0.55306
  -1100 0.60346 0.48500 0.38807 0.36622 0.35374 0.36719 0.37888 0.44523 0.49367
  -1060 0.53062 0.47652 0.37976 0.30484 0.28705 0.29885 0.34097 0.43275 0.52212
  -1020 0.52204 0.43726 0.33062 0.28804 0.34033 0.38262 0.37772 0.40031 0.44920
  -980  0.45722 0.38779 0.32706 0.30124 0.31077 0.31230 0.34697 0.49034 0.58632
  -940  0.48830 0.38292 0.25572 0.20454 0.22500 0.26531 0.28044 0.38764 0.52212
  -900  0.59530 0.54798 0.43569 0.42794 0.47165 0.47267 0.43516 0.46538 0.52461
  -860  0.53146 0.52143 0.48805 0.49858 0.55347 0.58138 0.54385 0.55081 0.59788
  -820  0.34993 0.34869 0.39061 0.45572 0.50259 0.51967 0.49144 0.47825 0.53884
  -780  0.42783 0.41088 0.36129 0.35353 0.37591 0.37240 0.39474 0.50147 0.58721
  -740  0.39437 0.38952 0.32333 0.34067 0.38004 0.31553 0.27812 0.39512 0.55538
  -700  0.34403 0.33345 0.33638 0.38576 0.41596 0.37634 0.31041 0.34655 0.43604
  -660  0.44794 0.45783 0.46907 0.50407 0.50568 0.45043 0.43071 0.51837 0.56071
  -620  0.41194 0.46820 0.46738 0.45932 0.49950 0.52272 0.50343 0.54448 0.59984
  -580  0.42882 0.43820 0.43721 0.49806 0.59335 0.63555 0.62005 0.60955 0.59664
  -540  0.50517 0.50212 0.50127 0.56304 0.62549 0.61151 0.56184 0.55849 0.58419
  -500  0.66926 0.64613 0.62650 0.64123 0.66932 0.64775 0.61386 0.60456 0.62118
  -460  0.43290 0.46521 0.50771 0.58670 0.65179 0.64290 0.56319 0.51261 0.53759
  -420  0.43332 0.52976 0.53228 0.49103 0.47492 0.50855 0.52180 0.50147 0.50878
  -380  0.52303 0.49458 0.45077 0.44869 0.49606 0.53761 0.55023 0.56041 0.59290
  -340  0.53371 0.52913 0.53669 0.59631 0.69768 0.71537 0.64887 0.61570 0.61940
  -300  0.49828 0.55190 0.58210 0.58550 0.61758 0.67125 0.70186 0.72243 0.73873
  -260  0.41687 0.38920 0.45535 0.55036 0.61363 0.68631 0.75331 0.80652 0.80791
  -220  0.64536 0.56682 0.53025 0.53733 0.59678 0.66981 0.74151 0.84184 0.91427
  -180  0.94387 0.93320 0.94119 0.88606 0.79909 0.73349 0.75505 0.82706 0.88528
  -140  1.12611 1.15149 1.14997 1.05699 0.98920 0.95933 0.94246 0.95318 0.99572
  -100  1.15662 1.15511 1.12082 1.09848 1.09680 1.10410 1.14553 1.16665 1.06828
  -60   1.57789 1.53656 1.43382 1.33989 1.30185 1.33711 1.35209 1.31428 1.24719
  -20   1.81833 1.85521 1.89730 1.94305 1.95983 1.99221 2.09012 2.07640 1.89685
  20    1.83113 1.91598 1.91238 1.93071 2.00022 2.17823 2.41175 2.41216 2.22835
  60    1.79654 1.90954 2.01626 2.06221 2.07551 2.14756 2.36785 2.43021 2.32688
  100   1.78979 1.82741 1.81918 1.74845 1.74377 1.92907 2.22666 2.30005 2.22835
  140   1.72089 1.62105 1.59227 1.55677 1.43610 1.29568 1.29813 1.47573 1.68682
  180   1.66535 1.64979 1.67751 1.62672 1.47391 1.39218 1.48921 1.67365 1.75600
  220   1.50758 1.49338 1.37502 1.27954 1.22949 1.22374 1.34687 1.55213 1.68842
       Frequencies
Times       166     168     170     172     174     176     178     180     182
  -1420 0.62619 0.69814 0.74671 0.77497 0.74810 0.70818 0.72913 0.79887 0.81259
  -1380 0.63144 0.68526 0.68515 0.67542 0.69354 0.70055 0.69559 0.68629 0.67524
  -1340 0.61170 0.64506 0.65335 0.66450 0.65622 0.61925 0.59123 0.65370 0.70884
  -1300 0.64609 0.64076 0.66689 0.69982 0.70224 0.68418 0.68205 0.69222 0.68941
  -1260 0.56473 0.60256 0.63776 0.69292 0.73019 0.72310 0.69245 0.65646 0.64576
  -1220 0.66727 0.70029 0.71034 0.72696 0.72818 0.71637 0.70520 0.68312 0.60783
  -1180 0.61775 0.63156 0.64233 0.66899 0.67714 0.64526 0.59457 0.54007 0.51482
  -1140 0.58033 0.60087 0.62879 0.64202 0.62241 0.60743 0.61261 0.59318 0.53402
  -1100 0.55406 0.58461 0.56078 0.52849 0.51161 0.48485 0.47237 0.47425 0.47186
  -1060 0.58511 0.58215 0.57054 0.58389 0.59730 0.56833 0.51768 0.47955 0.45472
  -1020 0.51186 0.58200 0.61950 0.59609 0.59697 0.58888 0.57848 0.59593 0.58521
  -980  0.63956 0.67513 0.68610 0.69196 0.68417 0.65399 0.62497 0.59509 0.54430
  -940  0.63160 0.68111 0.67854 0.65422 0.63663 0.65399 0.72776 0.77073 0.74083
  -900  0.58431 0.65150 0.73632 0.84081 0.89873 0.96989 1.04729 1.06085 1.04408
  -860  0.69275 0.76212 0.80795 0.80596 0.80802 0.79384 0.81426 0.86003 0.90994
  -820  0.65007 0.72346 0.77914 0.81335 0.80065 0.74638 0.70030 0.68270 0.64531
  -780  0.66329 0.70444 0.69633 0.66418 0.62057 0.59488 0.61281 0.61963 0.55550
  -740  0.66026 0.68295 0.66169 0.70320 0.77036 0.76656 0.71481 0.68439 0.63959
  -700  0.56091 0.64460 0.67744 0.70737 0.75731 0.80530 0.84741 0.82638 0.77808
  -660  0.60278 0.64260 0.65996 0.68553 0.73672 0.78330 0.81387 0.81601 0.80870
  -620  0.63128 0.62480 0.60030 0.56687 0.53387 0.52231 0.52768 0.51594 0.47414
  -580  0.58750 0.57540 0.54032 0.54599 0.53621 0.49431 0.43725 0.38834 0.35508
  -540  0.60788 0.63278 0.64737 0.63030 0.57287 0.49667 0.45099 0.46240 0.46797
  -500  0.64450 0.66086 0.62879 0.60557 0.59145 0.56433 0.57083 0.61963 0.64759
  -460  0.61377 0.69477 0.71601 0.67799 0.66425 0.65235 0.64498 0.62810 0.62725
  -420  0.56505 0.60731 0.64926 0.68666 0.67245 0.63162 0.63282 0.63762 0.59183
  -380  0.64370 0.67237 0.63871 0.55804 0.49906 0.45920 0.42392 0.38241 0.32332
  -340  0.61791 0.58092 0.52379 0.49365 0.49872 0.46321 0.41117 0.40992 0.45243
  -300  0.77300 0.78361 0.76969 0.77578 0.80651 0.85914 0.89625 0.87759 0.86698
  -260  0.84656 0.85940 0.93594 1.05341 1.12668 1.14522 1.12340 1.09069 1.08864
  -220  0.94385 0.96987 1.03401 1.12679 1.14693 1.12648 1.15027 1.17893 1.20474
  -180  0.95515 1.02142 1.08628 1.13434 1.19196 1.26889 1.36231 1.41298 1.40949
  -140  1.02872 1.05103 1.07683 1.13884 1.24200 1.33490 1.38761 1.42462 1.50090
  -100  1.04973 1.10366 1.16657 1.18958 1.25773 1.39419 1.54689 1.67009 1.75914
  -60   1.17903 1.16841 1.21600 1.27870 1.33204 1.37091 1.39624 1.42017 1.43212
  -20   1.62805 1.44535 1.36304 1.37328 1.37388 1.31272 1.27875 1.29744 1.27923
  20    2.04554 1.88830 1.74953 1.62907 1.53589 1.45839 1.39252 1.35796 1.41132
  60    2.21496 2.16033 2.11052 1.99791 1.91665 1.88233 1.84641 1.84340 1.86106
  100   2.12722 2.06352 2.01747 1.96371 1.91950 1.87760 1.77639 1.71347 1.72394
  140   1.78234 1.78029 1.72135 1.63758 1.56669 1.64335 1.71931 1.59857 1.36950
  180   1.69253 1.57254 1.53889 1.53433 1.47263 1.36473 1.35231 1.40494 1.37270
  220   1.73425 1.72030 1.67821 1.57849 1.43229 1.34382 1.33210 1.31691 1.32037
       Frequencies
Times       184     186     188     190     192     194     196     198     200
  -1420 0.72325 0.58396 0.44785 0.50326 0.59843 0.61692 0.60472 0.66859 0.74352
  -1380 0.69293 0.74669 0.78400 0.79798 0.87256 0.90694 0.90283 0.86900 0.84535
  -1340 0.73223 0.74324 0.81154 0.88054 0.87833 0.84102 0.80694 0.83374 0.85368
  -1300 0.66406 0.61608 0.56510 0.58722 0.69549 0.71415 0.65723 0.69488 0.71136
  -1260 0.65848 0.61528 0.49356 0.45761 0.55226 0.61747 0.57309 0.55942 0.55445
  -1220 0.50953 0.41883 0.34564 0.31645 0.39015 0.44130 0.41295 0.46014 0.47168
  -1180 0.52579 0.52874 0.48050 0.48072 0.53338 0.58202 0.57537 0.60241 0.60596
  -1140 0.48988 0.48520 0.52166 0.63202 0.72251 0.69891 0.68072 0.77498 0.82599
  -1100 0.47169 0.44246 0.39447 0.46494 0.62703 0.65348 0.67909 0.81209 0.87482
  -1060 0.43118 0.37928 0.35415 0.45761 0.68185 0.79226 0.74856 0.69581 0.71999
  -1020 0.50905 0.43237 0.46204 0.57877 0.68264 0.68368 0.62005 0.65127 0.71374
  -980  0.49668 0.47565 0.48646 0.53735 0.63647 0.69697 0.64354 0.66457 0.73637
  -940  0.64587 0.57387 0.53983 0.58638 0.64014 0.63382 0.59951 0.62684 0.63960
  -900  1.01315 0.94049 0.84305 0.82954 0.80068 0.66706 0.53362 0.60890 0.72714
  -860  0.90447 0.83643 0.71018 0.67570 0.76920 0.79642 0.70224 0.66612 0.64824
  -820  0.57940 0.53378 0.49980 0.51875 0.60158 0.62108 0.54667 0.56406 0.62442
  -780  0.48746 0.45175 0.44586 0.50072 0.59240 0.59698 0.51601 0.49849 0.49579
  -740  0.54568 0.44910 0.47198 0.55228 0.62257 0.59836 0.53525 0.58849 0.60328
  -700  0.74145 0.68457 0.59321 0.54749 0.59922 0.56346 0.47263 0.49818 0.50324
  -660  0.77590 0.70847 0.59832 0.57144 0.64565 0.64019 0.52025 0.54210 0.53510
  -620  0.46563 0.45945 0.43848 0.44521 0.53626 0.58617 0.60146 0.67447 0.68784
  -580  0.33002 0.32698 0.37601 0.47142 0.59922 0.65958 0.62951 0.65035 0.67265
  -540  0.44185 0.32247 0.21504 0.27813 0.44183 0.51111 0.55189 0.62313 0.65806
  -500  0.65970 0.63891 0.54580 0.50438 0.58322 0.64628 0.62527 0.61416 0.61281
  -460  0.68201 0.72174 0.65595 0.56947 0.56407 0.56290 0.52938 0.59004 0.61132
  -420  0.56509 0.55582 0.49299 0.46973 0.55331 0.57897 0.58091 0.63334 0.67682
  -380  0.34603 0.41963 0.53330 0.58694 0.65693 0.70556 0.71040 0.80158 0.85726
  -340  0.46999 0.43370 0.48106 0.57708 0.68054 0.70335 0.66800 0.69488 0.74113
  -300  0.91175 0.94262 0.88450 0.81799 0.80934 0.74351 0.61842 0.61973 0.66283
  -260  1.13444 1.17358 1.07132 0.89435 0.77445 0.69171 0.64256 0.70880 0.76227
  -220  1.24312 1.22933 1.06422 0.91774 0.91190 0.92356 0.87706 0.86065 0.87452
  -180  1.44156 1.49427 1.48640 1.42322 1.28702 1.18561 1.11874 1.06724 1.03471
  -140  1.60579 1.67878 1.64766 1.53227 1.43654 1.42660 1.42173 1.28559 1.29047
  -100  1.81102 1.91292 1.91568 1.77769 1.57872 1.53491 1.53719 1.48847 1.50217
  -60   1.44083 1.58427 1.61728 1.55340 1.49268 1.47729 1.53817 1.51723 1.52629
  -20   1.36854 1.56170 1.66072 1.61933 1.61570 1.66261 1.73256 1.60908 1.45870
  20    1.51676 1.61400 1.69053 1.74303 1.69046 1.72687 1.91161 1.85031 1.67099
  60    1.83650 1.78868 1.79814 1.89800 2.01128 2.17285 2.41715 2.33587 2.21438
  100   1.74455 1.80727 1.89353 1.97943 2.00551 2.10111 2.27853 2.16391 2.02620
  140   1.29746 1.43879 1.54034 1.47958 1.49136 1.59087 1.65558 1.43867 1.34258
  180   1.31396 1.39711 1.49946 1.48859 1.43759 1.48810 1.52349 1.31156 1.05823
  220   1.30498 1.40401 1.54375 1.59679 1.58186 1.61469 1.61808 1.46806 1.39290
       Frequencies
Times       202     204     206     208     210     212     214     216     218
  -1420 0.77361 0.77194 0.75099 0.80840 0.91870 0.96226 0.92303 0.86251 0.80815
  -1380 0.82469 0.80874 0.79012 0.79421 0.79227 0.75885 0.69880 0.64251 0.58099
  -1340 0.83629 0.77102 0.67930 0.62918 0.59906 0.61083 0.63021 0.64019 0.62186
  -1300 0.68272 0.63610 0.61012 0.60636 0.59005 0.62738 0.65593 0.66773 0.63018
  -1260 0.51629 0.52326 0.56661 0.61407 0.63105 0.63725 0.65032 0.67603 0.66165
  -1220 0.43387 0.46009 0.49617 0.58445 0.68634 0.74389 0.75815 0.78453 0.82985
  -1180 0.60436 0.65941 0.68807 0.73961 0.77581 0.78941 0.81322 0.83597 0.82008
  -1140 0.80840 0.77041 0.73283 0.72172 0.72610 0.72893 0.77299 0.88508 0.93077
  -1100 0.85322 0.86669 0.88903 0.91112 0.92864 0.94666 0.95699 0.96173 0.97562
  -1060 0.75073 0.79800 0.80765 0.81735 0.84663 0.87631 0.84851 0.83364 0.75787
  -1020 0.71281 0.69068 0.68900 0.71463 0.72673 0.69932 0.62889 0.61497 0.60776
  -980  0.77894 0.77654 0.71937 0.66342 0.61304 0.60192 0.63384 0.66342 0.61354
  -940  0.63633 0.65665 0.62295 0.58353 0.57110 0.59905 0.60614 0.57350 0.49960
  -900  0.75198 0.71215 0.62796 0.57952 0.59315 0.63693 0.64109 0.58544 0.48947
  -860  0.60311 0.62506 0.61294 0.61592 0.61769 0.61783 0.62460 0.63820 0.57448
  -820  0.66235 0.70540 0.67680 0.62178 0.57824 0.57581 0.58108 0.59573 0.55639
  -780  0.47680 0.52633 0.54845 0.53325 0.52264 0.52329 0.50391 0.51476 0.51335
  -740  0.54638 0.56067 0.58226 0.58631 0.57700 0.57931 0.59592 0.63256 0.62801
  -700  0.46615 0.48739 0.51965 0.56379 0.56023 0.57104 0.60515 0.63853 0.61644
  -660  0.50156 0.54871 0.54626 0.49500 0.47449 0.48700 0.48973 0.51310 0.47247
  -620  0.67551 0.71245 0.70528 0.66990 0.63354 0.57772 0.51809 0.50713 0.46632
  -580  0.70748 0.75170 0.77446 0.77848 0.78730 0.81360 0.82740 0.80843 0.76112
  -540  0.67049 0.70233 0.71780 0.73067 0.71896 0.75758 0.81289 0.83464 0.78500
  -500  0.63038 0.68210 0.68650 0.68131 0.66957 0.67672 0.67967 0.68001 0.62910
  -460  0.53541 0.50916 0.48209 0.46971 0.46828 0.47427 0.50391 0.55923 0.55567
  -420  0.68052 0.70939 0.73001 0.73869 0.69970 0.66240 0.67275 0.69826 0.67323
  -380  0.86638 0.89306 0.91408 0.89292 0.85253 0.79737 0.76343 0.78321 0.79657
  -340  0.80558 0.87129 0.88277 0.85529 0.80532 0.75280 0.74496 0.80013 0.83238
  -300  0.62536 0.62690 0.64581 0.65478 0.65683 0.68882 0.71792 0.70987 0.67395
  -260  0.76609 0.77286 0.79857 0.84511 0.88546 0.92693 0.96524 0.99790 1.02264
  -220  0.90462 0.93537 0.97449 1.01692 1.03891 1.06317 1.07340 1.08550 1.12429
  -180  1.06289 1.11322 1.12287 1.09496 1.06811 1.04248 1.03350 1.04502 1.07148
  -140  1.40859 1.44592 1.45720 1.40374 1.36072 1.34234 1.32928 1.33934 1.38581
  -100  1.57501 1.57501 1.60057 1.52311 1.41912 1.36112 1.39227 1.39409 1.38761
  -60   1.59632 1.64553 1.67945 1.66161 1.68657 1.71733 1.70454 1.63035 1.62743
  -20   1.35656 1.29873 1.30068 1.35315 1.39023 1.35666 1.40084 1.53279 1.69616
  20    1.51233 1.41525 1.45250 1.51478 1.52660 1.43083 1.38897 1.49032 1.68205
  60    2.10531 1.89758 1.84755 1.87816 1.86270 1.75807 1.69861 1.64661 1.67012
  100   1.94265 1.86845 1.96870 2.02869 1.96366 1.87776 1.87898 1.89846 1.96708
  140   1.47848 1.61027 1.69197 1.71282 1.75740 1.74120 1.73191 1.80024 1.91644
  180   0.98861 1.01939 1.14479 1.28344 1.40110 1.58554 1.80347 1.92965 2.01194
  220   1.39260 1.34687 1.34325 1.41484 1.49771 1.55052 1.69300 1.85267 1.97613
       Frequencies
Times       220     222     224     226     228     230     232     234     236
  -1420 0.77298 0.78106 0.74619 0.67038 0.58143 0.54750 0.51500 0.54251 0.62935
  -1380 0.57048 0.64061 0.64101 0.59559 0.57375 0.60217 0.59099 0.56876 0.61366
  -1340 0.65126 0.75008 0.80431 0.78835 0.74399 0.75155 0.74592 0.74227 0.77356
  -1300 0.61143 0.73975 0.84583 0.86687 0.81274 0.81018 0.81687 0.76763 0.69557
  -1260 0.67681 0.76695 0.83822 0.85087 0.79171 0.74402 0.72996 0.78231 0.84414
  -1220 0.83948 0.77314 0.75414 0.76788 0.81153 0.87794 0.92771 0.96027 0.97136
  -1180 0.78125 0.77934 0.76902 0.75039 0.74844 0.77096 0.74172 0.70267 0.72956
  -1140 0.86390 0.84715 0.85171 0.78760 0.67242 0.62238 0.61450 0.65507 0.66028
  -1100 0.98713 0.98003 0.92851 0.84305 0.73389 0.64378 0.56790 0.55986 0.65331
  -1060 0.66816 0.64268 0.61437 0.54646 0.46093 0.47935 0.48477 0.50380 0.57532
  -1020 0.61594 0.65059 0.63513 0.61494 0.59680 0.62515 0.62080 0.62215 0.64111
  -980  0.56748 0.59724 0.61714 0.62461 0.62025 0.65685 0.69889 0.72225 0.72999
  -940  0.50849 0.62822 0.68841 0.69904 0.70962 0.76541 0.76859 0.75784 0.78837
  -900  0.48407 0.62822 0.69948 0.70834 0.78645 0.84901 0.86809 0.87040 0.88161
  -860  0.54644 0.64887 0.71782 0.74295 0.76219 0.78998 0.76691 0.74271 0.74088
  -820  0.53179 0.56557 0.59257 0.58889 0.56000 0.58355 0.55657 0.50558 0.52566
  -780  0.51789 0.57280 0.58150 0.60117 0.63360 0.67666 0.67160 0.65151 0.63196
  -740  0.63773 0.70395 0.72750 0.72620 0.72620 0.74124 0.72492 0.73382 0.75003
  -700  0.62045 0.70016 0.71332 0.66778 0.58750 0.55820 0.51332 0.49135 0.54265
  -660  0.44989 0.52391 0.54033 0.51446 0.47710 0.48529 0.48015 0.54740 0.64547
  -620  0.45064 0.52736 0.54344 0.48357 0.44799 0.53046 0.59057 0.63905 0.67510
  -580  0.72264 0.75559 0.78424 0.79505 0.75653 0.72064 0.64935 0.59634 0.63458
  -540  0.74368 0.75524 0.71678 0.71020 0.73308 0.76066 0.77279 0.79610 0.78968
  -500  0.61519 0.67021 0.68841 0.71095 0.75532 0.81375 0.81183 0.78409 0.81059
  -460  0.55846 0.63407 0.69256 0.75448 0.76745 0.78245 0.81141 0.85616 0.89816
  -420  0.65990 0.71290 0.75691 0.80621 0.82164 0.81890 0.76985 0.70712 0.67902
  -380  0.80229 0.82133 0.82957 0.86612 0.86814 0.88428 0.89286 0.84237 0.77138
  -340  0.86465 0.89948 0.89392 0.85421 0.80950 0.77928 0.71779 0.66753 0.69862
  -300  0.71325 0.80412 0.80639 0.78612 0.77271 0.75630 0.73626 0.70045 0.68555
  -260  1.02846 0.99793 0.94789 0.92417 0.94133 0.96193 0.93611 0.89532 0.83150
  -220  1.16070 1.12943 1.12364 1.11508 1.07963 1.02136 0.96718 0.90243 0.88248
  -180  1.07730 1.04165 1.02954 1.04661 1.07518 1.10536 1.14267 1.12088 1.04107
  -140  1.34554 1.15972 1.08040 1.11024 1.23491 1.34388 1.40340 1.41095 1.39048
  -100  1.37785 1.32633 1.31324 1.41501 1.59319 1.66679 1.66160 1.64453 1.64492
  -60   1.63595 1.58726 1.56788 1.58284 1.65264 1.64737 1.73298 1.82426 1.73031
  -20   1.77571 1.75903 1.79795 1.89655 2.00849 1.95285 1.92569 1.94439 1.92245
  20    1.84521 1.88847 1.97440 2.09824 2.24020 2.21554 2.21412 2.24603 2.23352
  60    1.75392 1.80172 1.92908 2.06661 2.18197 2.12837 2.10454 2.05205 1.94380
  100   1.93087 1.75559 1.72149 1.72090 1.81560 1.87084 1.95340 2.00934 1.92245
  140   1.92824 1.81101 1.80556 1.85040 1.92883 1.92947 1.95802 1.93460 1.74861
  180   2.04696 2.00310 2.01453 1.98772 1.95067 1.84667 1.79134 1.82204 1.81179
  220   1.97708 1.93563 1.99827 2.06884 2.13547 2.09152 2.13771 2.15838 1.97037
       Frequencies
Times       238     240
  -1420 0.69049 0.72131
  -1380 0.66705 0.65841
  -1340 0.78129 0.74872
  -1300 0.65170 0.62831
  -1260 0.78981 0.69166
  -1220 0.95776 0.91181
  -1180 0.79109 0.85790
  -1140 0.65341 0.70918
  -1100 0.76680 0.85071
  -1060 0.61248 0.60584
  -1020 0.64701 0.64628
  -980  0.71820 0.70873
  -940  0.81027 0.78107
  -900  0.91215 0.91900
  -860  0.71522 0.66650
  -820  0.55707 0.50116
  -780  0.59032 0.52138
  -740  0.69817 0.62427
  -700  0.59970 0.58742
  -660  0.71053 0.74557
  -620  0.68154 0.68672
  -580  0.63977 0.61438
  -540  0.75443 0.73030
  -500  0.88189 0.89654
  -460  0.89681 0.91361
  -420  0.72886 0.80488
  -380  0.77617 0.84981
  -340  0.73738 0.77523
  -300  0.66278 0.65347
  -260  0.75358 0.71637
  -220  0.91215 0.98415
  -180  1.03151 1.12837
  -140  1.41643 1.49410
  -100  1.65941 1.71650
  -60   1.62488 1.68145
  -20   1.90452 2.01213
  20    2.13044 2.05167
  60    1.91347 1.91688
  100   1.77365 1.72324
  140   1.55966 1.53229
  180   1.79667 1.80366
  220   1.76001 1.68909

, , tasks = 62, files = data/PRR+2_tyr_4:240:2_go/data_860.1_1

       Frequencies
Times         4       6       8      10      12      14      16      18      20
  -1420 0.86474 0.86450 0.86538 0.86467 0.86429 0.86810 0.91216 1.34876 1.29059
  -1380 0.85534 0.85969 0.85829 0.85250 0.84987 0.85611 0.91718 1.32605 1.16236
  -1340 0.84478 0.85306 0.85164 0.84115 0.84260 0.87010 1.00524 1.47588 1.26859
  -1300 0.82767 0.83379 0.83478 0.82808 0.82936 0.85232 0.97492 1.45539 1.23714
  -1260 0.82312 0.82733 0.82762 0.82437 0.82841 0.85246 0.98139 1.52453 1.27623
  -1220 0.82675 0.82937 0.82846 0.82899 0.83682 0.85832 0.95798 1.51782 1.39488
  -1180 0.83594 0.83643 0.83808 0.84089 0.84622 0.85918 0.92789 1.38974 1.27896
  -1140 0.85965 0.86153 0.86848 0.86548 0.85203 0.83611 0.85547 1.35647 1.21997
  -1100 0.87928 0.88506 0.88349 0.88168 0.89386 0.92978 1.06400 1.46904 1.32761
  -1060 0.88895 0.89341 0.89359 0.89396 0.90425 0.93440 1.06476 1.59226 1.47192
  -1020 0.88566 0.88557 0.89062 0.89666 0.89986 0.90555 0.97739 1.64483 1.51607
  -980  0.87917 0.87953 0.88481 0.89074 0.89263 0.89440 0.94774 1.59714 1.54690
  -940  0.89035 0.89023 0.88966 0.89245 0.89866 0.91330 1.00323 1.61059 1.49500
  -900  0.90586 0.90886 0.90577 0.90410 0.91332 0.94314 1.08049 1.61503 1.43881
  -860  0.91563 0.92249 0.92986 0.92277 0.90844 0.89763 0.94093 1.45733 1.34005
  -820  0.91457 0.91896 0.92364 0.92288 0.92624 0.94555 1.05506 1.51801 1.36506
  -780  0.92646 0.92688 0.92654 0.93105 0.94039 0.95969 1.05929 1.62884 1.55040
  -740  0.93396 0.93426 0.94031 0.94123 0.92923 0.91042 0.94432 1.68071 1.54417
  -700  0.93811 0.94260 0.94690 0.94490 0.94805 0.97275 1.12409 1.73900 1.51924
  -660  0.99212 0.99204 0.99692 0.99695 0.97895 0.94251 0.92472 1.69676 1.67762
  -620  1.01885 1.02489 1.03111 1.01970 1.00060 0.98732 1.05177 1.66963 1.50738
  -580  1.01934 1.02718 1.02954 1.02330 1.02215 1.03988 1.16607 1.62424 1.43029
  -540  1.03895 1.04152 1.03145 1.03316 1.06604 1.14009 1.36054 1.65931 1.62868
  -500  1.01025 1.01173 1.00930 1.01877 1.04456 1.09382 1.26073 1.64480 1.50105
  -460  1.04124 1.03747 1.04066 1.04860 1.05786 1.07602 1.17623 1.65324 1.59724
  -420  1.06669 1.06865 1.06163 1.06987 1.10452 1.17337 1.37510 1.60356 1.54658
  -380  1.12021 1.12790 1.12452 1.11928 1.13453 1.18587 1.37721 1.61792 1.50881
  -340  1.16060 1.16164 1.16780 1.16589 1.14964 1.12275 1.12195 1.56945 1.55920
  -300  1.16187 1.16186 1.16581 1.17132 1.17582 1.18218 1.23325 1.54335 1.61763
  -260  1.15697 1.15488 1.15991 1.16716 1.16766 1.16522 1.21069 1.51573 1.46559
  -220  1.13988 1.14052 1.14079 1.14262 1.14728 1.15949 1.23219 1.47888 1.46010
  -180  1.10462 1.10664 1.10544 1.10455 1.10789 1.11784 1.16627 1.31580 1.33052
  -140  1.06004 1.06223 1.06247 1.05970 1.06045 1.07032 1.12385 1.22640 1.15580
  -100  1.02528 1.02395 1.01631 1.02165 1.04528 1.08715 1.17661 1.07872 1.06836
  -60   1.01661 1.01883 1.01080 1.01015 1.03466 1.09248 1.24269 1.12823 1.05816
  -20   1.02593 1.03140 1.02385 1.01971 1.04125 1.10020 1.27629 1.20129 0.99773
  20    1.04081 1.04592 1.04549 1.03826 1.03844 1.05457 1.12361 1.12023 1.04036
  60    1.03962 1.03890 1.03793 1.03815 1.03842 1.03745 1.03536 1.00468 1.02438
  100   1.02386 1.02302 1.02256 1.02267 1.02251 1.02111 1.01189 0.94851 0.96449
  140   1.00475 1.00569 1.00611 1.00534 1.00450 1.00447 1.00444 0.93523 0.91248
  180   0.99696 0.99678 0.98957 0.99320 1.01694 1.06241 1.15571 0.96573 0.95977
  220   0.98117 0.98621 0.98123 0.97944 1.00028 1.05252 1.18130 0.96491 0.87967
       Frequencies
Times        22      24      26      28      30      32      34      36      38
  -1420 1.35404 1.37827 1.32621 1.38262 1.47588 1.42064 1.37517 1.40526 1.45214
  -1380 1.28312 1.39488 1.35799 1.36864 1.41997 1.39260 1.43389 1.64655 1.72735
  -1340 1.42694 1.43653 1.33467 1.43530 1.52390 1.45672 1.52654 1.71448 1.68725
  -1300 1.41073 1.45597 1.38147 1.50125 1.61878 1.52001 1.57857 1.77618 1.68048
  -1260 1.44904 1.54105 1.42489 1.51321 1.62352 1.52841 1.59110 1.74289 1.60003
  -1220 1.49809 1.53269 1.46234 1.51024 1.58318 1.49530 1.53259 1.61978 1.50629
  -1180 1.37254 1.43456 1.38570 1.42674 1.52164 1.47724 1.43996 1.49848 1.53833
  -1140 1.30974 1.40876 1.32233 1.38022 1.47254 1.39172 1.38616 1.48809 1.46170
  -1100 1.44999 1.48444 1.45704 1.48429 1.47297 1.41474 1.47435 1.53978 1.46706
  -1060 1.59428 1.61667 1.50305 1.57626 1.62173 1.50625 1.51817 1.51697 1.35633
  -1020 1.59868 1.75485 1.72734 1.73572 1.86012 1.76962 1.65705 1.58419 1.47766
  -980  1.65067 1.75044 1.67260 1.72150 1.80815 1.65499 1.55204 1.54172 1.43972
  -940  1.58217 1.65063 1.60225 1.63502 1.64427 1.49630 1.47693 1.61200 1.56370
  -900  1.55477 1.58683 1.50490 1.54913 1.58419 1.46092 1.46626 1.58150 1.55218
  -860  1.44835 1.56510 1.46819 1.50959 1.60118 1.47308 1.44776 1.51391 1.44333
  -820  1.46486 1.54315 1.45460 1.51475 1.67126 1.62934 1.58739 1.56323 1.46537
  -780  1.62209 1.69624 1.61769 1.66317 1.73913 1.62329 1.62911 1.58970 1.41244
  -740  1.58375 1.76758 1.66149 1.66948 1.78413 1.60050 1.55386 1.56416 1.39151
  -700  1.67635 1.78420 1.62499 1.70479 1.93328 1.71985 1.63181 1.70631 1.65534
  -660  1.64413 1.82354 1.77526 1.73548 1.76816 1.59876 1.51741 1.63835 1.56268
  -620  1.57191 1.64113 1.53819 1.60532 1.69326 1.52522 1.44840 1.60347 1.54150
  -580  1.56234 1.70678 1.64764 1.64892 1.69708 1.52269 1.49414 1.63932 1.55502
  -540  1.75369 1.58083 1.50569 1.59846 1.57499 1.43054 1.46379 1.52920 1.44746
  -500  1.60606 1.70549 1.71126 1.69102 1.72178 1.66017 1.60471 1.61148 1.52984
  -460  1.64420 1.61961 1.51549 1.58883 1.68041 1.57516 1.49384 1.49008 1.36031
  -420  1.66528 1.61717 1.60868 1.60419 1.51097 1.43465 1.43945 1.40726 1.31089
  -380  1.63187 1.54425 1.47387 1.52140 1.46520 1.31859 1.34426 1.43007 1.34310
  -340  1.53128 1.63872 1.60037 1.58889 1.62148 1.54391 1.49079 1.59012 1.52128
  -300  1.62133 1.63792 1.62283 1.61512 1.68998 1.60329 1.56952 1.61629 1.50521
  -260  1.46757 1.64953 1.64328 1.60389 1.70462 1.60182 1.55178 1.62562 1.59729
  -220  1.45291 1.50674 1.45285 1.45887 1.46413 1.36936 1.38161 1.46530 1.41711
  -180  1.32804 1.35544 1.35367 1.33616 1.32896 1.23550 1.26122 1.33081 1.26351
  -140  1.14050 1.19168 1.14934 1.15948 1.20702 1.17403 1.18278 1.26624 1.24022
  -100  1.08781 1.02676 1.04949 1.04205 1.01586 1.00798 1.04099 1.03353 1.02914
  -60   1.14916 1.00993 0.97036 1.02540 1.00739 0.99054 1.03340 1.03584 1.02187
  -20   1.06352 1.00501 1.02206 1.01878 1.00252 0.99813 1.03803 1.06417 1.07230
  20    1.07064 1.01540 0.96404 0.98505 0.98734 0.97379 0.99783 1.02187 1.00464
  60    0.98798 0.98991 1.02631 0.98783 0.98956 1.03759 1.01085 1.03323 1.05336
  100   0.93262 0.92798 0.91246 0.93661 0.93916 0.93846 0.94110 0.93413 0.91709
  140   0.90623 0.94675 0.95719 0.94891 0.95380 0.93670 0.94075 0.92997 0.90822
  180   1.00339 0.92967 0.93296 0.95731 0.93503 0.94016 0.97491 0.95644 0.97366
  220   1.00880 0.94679 0.91028 0.95356 0.95073 0.94728 0.98090 0.97524 0.97343
       Frequencies
Times        40      42      44      46      48      50      52      54      56
  -1420 1.48828 1.31570 1.19663 1.18537 1.20397 1.18026 1.15051 1.14993 1.13545
  -1380 1.58626 1.44994 1.40297 1.31682 1.17738 1.13977 1.15946 1.11803 1.08731
  -1340 1.57108 1.36464 1.25158 1.25193 1.22740 1.16508 1.12288 1.11710 1.11037
  -1300 1.57534 1.47184 1.38869 1.30290 1.22097 1.14818 1.13204 1.10875 1.05038
  -1260 1.57315 1.53791 1.42198 1.26774 1.18696 1.14302 1.06239 1.01391 0.99438
  -1220 1.51954 1.44900 1.31538 1.19717 1.09205 1.04855 1.02347 0.97039 0.92508
  -1180 1.54607 1.31628 1.20621 1.15982 1.07280 1.01306 1.01641 0.99296 0.93226
  -1140 1.46896 1.32551 1.17042 1.12193 1.14528 1.09669 0.99783 0.98344 0.98169
  -1100 1.44850 1.27803 1.14362 1.08741 1.03080 0.97325 0.97733 0.97051 0.94447
  -1060 1.31078 1.23747 1.16700 1.13844 1.08152 1.03346 0.99541 0.96975 0.92476
  -1020 1.37284 1.22480 1.16482 1.11376 1.01923 0.95074 0.92857 0.91694 0.89638
  -980  1.37205 1.25782 1.15153 1.12472 1.08118 0.97688 0.90903 0.90816 0.88636
  -940  1.48168 1.41651 1.30382 1.18210 1.07365 1.00526 0.98160 0.96122 0.95179
  -900  1.53070 1.42834 1.24689 1.18241 1.12332 1.01339 0.94908 0.94446 0.93851
  -860  1.45992 1.36865 1.21995 1.14256 1.11077 1.04287 1.01907 1.01437 0.98348
  -820  1.46456 1.28412 1.14279 1.10753 1.06910 1.00139 0.98501 0.96092 0.92164
  -780  1.42247 1.32131 1.21226 1.18374 1.07607 0.97961 1.00398 0.98927 0.91629
  -740  1.37890 1.33884 1.25870 1.20120 1.15140 1.07308 1.02640 0.99346 0.94608
  -700  1.69520 1.58202 1.45677 1.32570 1.16568 1.05986 0.99747 0.94613 0.90921
  -660  1.55304 1.42823 1.25478 1.17063 1.11167 1.02068 0.96967 0.94648 0.91269
  -620  1.47800 1.32168 1.20619 1.16653 1.07489 0.94489 0.87905 0.86679 0.84118
  -580  1.46155 1.33489 1.21581 1.13647 1.05628 0.99273 0.93376 0.92147 0.91830
  -540  1.44476 1.29187 1.18947 1.14057 1.03902 0.93577 0.90363 0.87888 0.86118
  -500  1.50575 1.38355 1.27222 1.19700 1.07953 1.00859 0.98901 0.92306 0.87884
  -460  1.32566 1.26564 1.19302 1.12788 1.05754 0.99593 0.95341 0.92377 0.89581
  -420  1.30781 1.20592 1.15864 1.10473 0.99491 0.93277 0.92391 0.90168 0.86887
  -380  1.32994 1.26940 1.16216 1.07470 1.02088 0.99856 0.96179 0.91614 0.91291
  -340  1.51161 1.40819 1.27133 1.16406 1.10588 1.02882 0.99637 0.98937 0.93321
  -300  1.46968 1.32710 1.22887 1.21154 1.16567 1.09496 1.06083 1.02867 0.98062
  -260  1.60485 1.49701 1.40452 1.30185 1.14873 1.06178 1.06505 1.03750 0.97405
  -220  1.46778 1.41342 1.28859 1.23591 1.18814 1.05044 0.96929 0.95197 0.91963
  -180  1.26431 1.23685 1.15499 1.12593 1.03906 0.95602 0.94488 0.92542 0.89423
  -140  1.20220 1.13241 1.05960 1.05292 1.02086 0.94441 0.91098 0.88321 0.84252
  -100  1.03937 1.00516 0.98211 0.97897 0.93206 0.88119 0.86466 0.84089 0.82491
  -60   1.05735 1.02179 0.96344 0.93220 0.88563 0.85359 0.85141 0.82751 0.79992
  -20   1.08158 1.07340 1.05690 0.98816 0.91836 0.88422 0.86898 0.83285 0.82262
  20    1.01409 1.01522 0.99389 0.95625 0.89299 0.83368 0.82456 0.83686 0.83286
  60    0.98372 0.96813 0.95240 0.88720 0.85533 0.83679 0.84300 0.83542 0.82226
  100   0.91969 0.92622 0.92776 0.91395 0.88241 0.84036 0.81748 0.80816 0.79381
  140   0.91517 0.93390 0.91230 0.87241 0.86270 0.87691 0.87437 0.88046 0.90648
  180   1.04423 1.03823 1.06656 1.12837 1.15802 1.16781 1.22796 1.27172 1.33044
  220   1.01150 1.05062 1.13290 1.29509 1.48228 1.62323 1.79412 1.86828 0.97761
       Frequencies
Times        58      60      62      64      66      68      70      72      74
  -1420 1.09501 1.08165 1.09167 1.08500 1.06741 1.06149 1.04835 1.06214 1.05256
  -1380 1.10020 1.07095 1.01607 0.99891 1.00347 0.96711 0.91657 0.94199 1.01534
  -1340 1.06863 1.03357 1.01179 0.96312 0.92831 0.90470 0.81449 0.72009 0.72166
  -1300 0.95283 0.88616 0.85544 0.80367 0.72941 0.66156 0.59438 0.56982 0.66784
  -1260 0.96567 0.92218 0.87726 0.79139 0.72171 0.69280 0.63221 0.63277 0.76452
  -1220 0.90124 0.87990 0.86100 0.81535 0.75148 0.69516 0.61728 0.57785 0.58548
  -1180 0.89838 0.88060 0.84864 0.80929 0.77997 0.73205 0.61110 0.54493 0.62079
  -1140 0.92758 0.89438 0.87301 0.82353 0.78920 0.77289 0.65858 0.53628 0.52076
  -1100 0.93365 0.89930 0.85456 0.83482 0.81955 0.78383 0.74697 0.73296 0.66950
  -1060 0.90530 0.90827 0.88230 0.82182 0.77888 0.75455 0.66487 0.58534 0.67877
  -1020 0.85736 0.83736 0.84382 0.79543 0.70748 0.65825 0.63505 0.59488 0.61573
  -980  0.82728 0.79600 0.79064 0.74650 0.67076 0.61038 0.52685 0.47981 0.58059
  -940  0.91816 0.87553 0.83668 0.78152 0.71695 0.67316 0.55923 0.44895 0.56061
  -900  0.92726 0.90655 0.87774 0.85316 0.81279 0.76144 0.71044 0.72736 0.75863
  -860  0.95794 0.94516 0.88862 0.82988 0.80720 0.75722 0.63791 0.61607 0.75901
  -820  0.91024 0.89227 0.84766 0.82220 0.80700 0.76000 0.72343 0.78476 0.83267
  -780  0.88653 0.88849 0.85617 0.82011 0.80824 0.74113 0.60637 0.63065 0.74839
  -740  0.89289 0.86981 0.83364 0.76886 0.71703 0.66582 0.59986 0.59982 0.64482
  -700  0.87732 0.85490 0.83698 0.78102 0.71081 0.68868 0.66944 0.64259 0.67139
  -660  0.88068 0.88640 0.84653 0.79071 0.77290 0.73034 0.62533 0.63083 0.70360
  -620  0.81002 0.79865 0.77214 0.72313 0.67700 0.63605 0.58518 0.62404 0.75036
  -580  0.89271 0.86794 0.85363 0.80885 0.75662 0.70893 0.60203 0.50501 0.56917
  -540  0.85469 0.82711 0.79016 0.74915 0.69391 0.63902 0.56526 0.50362 0.61139
  -500  0.87439 0.85899 0.84299 0.80372 0.71545 0.64706 0.60232 0.60066 0.72859
  -460  0.88174 0.88186 0.86473 0.82519 0.76913 0.71024 0.61660 0.57125 0.67246
  -420  0.83558 0.79820 0.79104 0.78044 0.71022 0.64171 0.60394 0.60721 0.70244
  -380  0.91087 0.90448 0.89602 0.87022 0.82101 0.77781 0.66650 0.56728 0.59549
  -340  0.88292 0.86922 0.83005 0.76130 0.71256 0.66513 0.59360 0.59474 0.70223
  -300  0.93157 0.89424 0.85666 0.81225 0.75252 0.70244 0.69197 0.75033 0.79843
  -260  0.93423 0.93029 0.88645 0.82403 0.80371 0.75472 0.64487 0.63048 0.74180
  -220  0.87326 0.85313 0.84049 0.80402 0.75899 0.73150 0.69640 0.66345 0.70816
  -180  0.89319 0.89693 0.86553 0.81755 0.80349 0.76009 0.63643 0.56219 0.62398
  -140  0.82177 0.82296 0.81731 0.77730 0.73234 0.70166 0.65322 0.59917 0.67241
  -100  0.83098 0.81821 0.80215 0.77638 0.72363 0.67742 0.64098 0.66880 0.80953
  -60   0.77341 0.77073 0.77383 0.76359 0.72198 0.66672 0.57714 0.57258 0.77959
  -20   0.80734 0.77134 0.77203 0.77206 0.68871 0.62502 0.65256 0.71262 0.79788
  20    0.81352 0.80463 0.80000 0.77126 0.74020 0.70147 0.65004 0.71470 0.92299
  60    0.81054 0.80736 0.80729 0.78669 0.75056 0.71020 0.68749 0.75816 0.94934
  100   0.77920 0.78634 0.79774 0.77351 0.75098 0.73960 0.75268 0.90455 1.09278
  140   0.88526 0.86921 0.89517 0.89470 0.87452 0.86850 0.87598 0.91013 1.02770
  180   1.44387 1.46748 1.45649 1.54817 1.58769 1.58724 1.85423 2.14959 1.83870
  220   0.95199 0.93603 0.91588 0.88804 0.85625 0.81552 0.76569 0.77475 0.86723
       Frequencies
Times        76      78      80      82      84      86      88      90      92
  -1420 0.98304 0.87493 0.85612 0.84000 0.79738 0.80089 0.81583 0.80338 0.80186
  -1380 0.91883 0.79709 0.78867 0.78802 0.78561 0.83206 0.80678 0.74751 0.76112
  -1340 0.68343 0.65535 0.60585 0.59622 0.62095 0.60264 0.64187 0.69634 0.68684
  -1300 0.69001 0.71237 0.72700 0.70853 0.69928 0.74402 0.78495 0.79273 0.79624
  -1260 0.73064 0.61614 0.57451 0.54771 0.52039 0.55907 0.63689 0.62883 0.60385
  -1220 0.50818 0.45127 0.40518 0.37887 0.42638 0.47998 0.54518 0.55694 0.54228
  -1180 0.48132 0.40260 0.37535 0.32402 0.32539 0.35975 0.41800 0.47566 0.52075
  -1140 0.45189 0.38352 0.34108 0.34631 0.37971 0.39676 0.47226 0.53607 0.56145
  -1100 0.52180 0.45652 0.42740 0.38425 0.40197 0.45989 0.50712 0.49003 0.46395
  -1060 0.61515 0.51066 0.42290 0.40608 0.41308 0.43744 0.50381 0.50757 0.46528
  -1020 0.59777 0.53411 0.42646 0.37406 0.38007 0.37712 0.41302 0.42664 0.40743
  -980  0.59922 0.59942 0.52189 0.44690 0.43702 0.43562 0.48758 0.51614 0.50777
  -940  0.61024 0.64549 0.64245 0.57085 0.51276 0.52863 0.60165 0.61094 0.60385
  -900  0.73329 0.74086 0.71981 0.67758 0.66777 0.68377 0.71108 0.70377 0.69699
  -860  0.80887 0.74662 0.59422 0.56814 0.62285 0.65083 0.62252 0.59332 0.60228
  -820  0.71894 0.58157 0.49384 0.41046 0.38490 0.43710 0.50416 0.50917 0.53127
  -780  0.63832 0.48815 0.48123 0.42701 0.35566 0.38519 0.49762 0.52852 0.53839
  -740  0.52037 0.39189 0.36082 0.32569 0.32462 0.38648 0.51043 0.54719 0.59378
  -700  0.58816 0.57458 0.50476 0.46923 0.47050 0.49117 0.54092 0.58662 0.60216
  -660  0.60808 0.56784 0.54518 0.47521 0.47094 0.51687 0.57697 0.61184 0.63112
  -620  0.65943 0.54191 0.46448 0.42407 0.43819 0.45966 0.53606 0.58134 0.57238
  -580  0.59264 0.52963 0.42640 0.35257 0.31688 0.34216 0.42473 0.48267 0.51068
  -540  0.60010 0.57393 0.54959 0.48069 0.40182 0.40301 0.48161 0.51387 0.51052
  -500  0.72078 0.57461 0.49585 0.47474 0.43369 0.43111 0.50754 0.51098 0.51355
  -460  0.67088 0.62008 0.57617 0.52582 0.48275 0.50045 0.57043 0.60103 0.61037
  -420  0.67523 0.65514 0.65693 0.61186 0.55570 0.55509 0.58016 0.61904 0.65050
  -380  0.61075 0.58409 0.53382 0.50306 0.49280 0.46080 0.46602 0.49923 0.53253
  -340  0.72086 0.65737 0.57519 0.56376 0.57372 0.53666 0.51712 0.52468 0.53560
  -300  0.78583 0.69792 0.60443 0.58773 0.62888 0.60957 0.57929 0.61141 0.65463
  -260  0.71604 0.65897 0.62899 0.61373 0.60757 0.57109 0.56568 0.56051 0.53026
  -220  0.64841 0.59483 0.57137 0.57790 0.61974 0.64400 0.70351 0.71133 0.69404
  -180  0.67030 0.68846 0.60466 0.55998 0.60925 0.66084 0.73704 0.82895 0.84446
  -140  0.72748 0.74542 0.68909 0.67718 0.71569 0.77348 0.83187 0.82919 0.81998
  -100  0.85926 0.82044 0.82262 0.83004 0.82432 0.83627 0.87191 0.85613 0.83961
  -60   0.89287 0.95524 0.97682 0.92705 0.93295 1.00018 0.99031 0.95578 0.97357
  -20   0.88264 0.98910 1.01609 1.04946 1.10463 1.19715 1.26484 1.25621 1.22239
  20    1.02745 1.05025 1.10674 1.15292 1.22471 1.34270 1.42905 1.44059 1.41800
  60    1.19649 1.30848 1.32072 1.32564 1.35428 1.42267 1.49765 1.55618 1.57964
  100   1.20198 1.23118 1.29039 1.40576 1.46821 1.48576 1.51715 1.50978 1.52404
  140   1.22730 1.42613 1.58576 1.57978 1.40911 1.39821 1.42803 1.40668 1.37702
  180   1.90063 1.99155 1.82561 1.43989 1.26586 1.26581 1.33776 1.45038 1.47889
  220   2.31073 1.71680 1.34008 1.22285 1.26798 1.33811 1.26951 1.19075 1.20203
       Frequencies
Times        94      96      98     100     102     104     106     108     110
  -1420 0.78918 0.68293 0.57354 0.52227 0.49899 0.46791 0.52823 0.59673 0.63651
  -1380 0.79411 0.76169 0.63793 0.52352 0.51024 0.52875 0.57035 0.57612 0.62358
  -1340 0.62578 0.59723 0.57232 0.47526 0.42493 0.45271 0.51963 0.53465 0.52021
  -1300 0.76080 0.65899 0.59172 0.58769 0.58241 0.51896 0.51112 0.58053 0.59498
  -1260 0.61232 0.58470 0.51345 0.35280 0.29823 0.29862 0.35672 0.43286 0.53336
  -1220 0.52023 0.47037 0.38870 0.29468 0.30192 0.30442 0.38145 0.49631 0.60034
  -1180 0.49664 0.40229 0.35529 0.32892 0.35600 0.38008 0.47446 0.56344 0.63944
  -1140 0.55044 0.49262 0.41558 0.32154 0.30471 0.29758 0.38700 0.49703 0.58690
  -1100 0.42236 0.35571 0.32397 0.29659 0.30606 0.32647 0.41389 0.46510 0.50713
  -1060 0.40862 0.34318 0.28800 0.15555 0.10628 0.14796 0.28870 0.39773 0.47024
  -1020 0.36144 0.29671 0.27015 0.20530 0.22030 0.25613 0.37652 0.51684 0.60420
  -980  0.45589 0.37124 0.30073 0.22968 0.25638 0.26526 0.31639 0.40687 0.50799
  -940  0.56518 0.38433 0.24913 0.13897 0.16946 0.22087 0.33566 0.46286 0.56653
  -900  0.67365 0.56076 0.46691 0.38480 0.36401 0.39862 0.50520 0.56970 0.63466
  -860  0.59489 0.54219 0.52342 0.47153 0.44833 0.44890 0.49275 0.53681 0.60292
  -820  0.56002 0.52022 0.47095 0.43422 0.42592 0.38037 0.38199 0.41658 0.48468
  -780  0.52731 0.48387 0.44535 0.39127 0.41017 0.41620 0.42939 0.44850 0.51006
  -740  0.60196 0.49471 0.43026 0.39260 0.34898 0.32039 0.44185 0.54427 0.58247
  -700  0.58184 0.50696 0.44818 0.37908 0.34997 0.36839 0.51712 0.61798 0.62422
  -660  0.58558 0.46162 0.33697 0.22097 0.23470 0.27324 0.39803 0.50521 0.54416
  -620  0.53561 0.45186 0.38789 0.31060 0.27357 0.22410 0.29605 0.38233 0.45616
  -580  0.49701 0.43610 0.40547 0.36748 0.39308 0.36687 0.38853 0.46631 0.55752
  -540  0.50207 0.45536 0.41006 0.33041 0.35447 0.38968 0.45090 0.50064 0.57597
  -500  0.52808 0.47579 0.45700 0.42178 0.39857 0.37029 0.39426 0.44642 0.55667
  -460  0.61391 0.56799 0.50571 0.44392 0.46489 0.51630 0.58128 0.63050 0.64809
  -420  0.62468 0.53931 0.49641 0.40230 0.35024 0.38788 0.51873 0.61598 0.67075
  -380  0.51156 0.45440 0.43942 0.42311 0.45319 0.50926 0.60458 0.67646 0.71958
  -340  0.54497 0.52982 0.49365 0.43447 0.48343 0.46734 0.51981 0.60403 0.65689
  -300  0.67638 0.66345 0.56074 0.39127 0.36662 0.39529 0.49982 0.60764 0.69799
  -260  0.48875 0.44344 0.41827 0.33829 0.33017 0.35727 0.48307 0.59512 0.66847
  -220  0.67652 0.60316 0.52201 0.42817 0.41422 0.40927 0.49561 0.59641 0.65403
  -180  0.77627 0.66583 0.60594 0.58255 0.62498 0.65337 0.68962 0.73036 0.74710
  -140  0.82920 0.79268 0.77757 0.81395 0.85031 0.83654 0.81015 0.77327 0.73602
  -100  0.88063 0.91158 0.94091 0.97439 0.95307 0.95935 0.98059 0.94291 0.90758
  -60   1.00922 1.02511 1.00827 0.90690 0.82241 0.81600 0.78882 0.77648 0.85240
  -20   1.17622 1.16388 1.21964 1.25579 1.16041 1.08206 1.03865 0.98928 0.98507
  20    1.42952 1.42584 1.46564 1.55924 1.52063 1.53899 1.43706 1.28068 1.20824
  60    1.58010 1.57810 1.67129 1.84960 1.94340 1.96673 1.75778 1.49380 1.40003
  100   1.62761 1.83774 2.08541 2.26299 2.11716 1.99753 1.80080 1.59582 1.44636
  140   1.43550 1.45147 1.52552 1.74157 1.70358 1.61037 1.53707 1.44182 1.37351
  180   1.42916 1.47535 1.54378 1.50842 1.32293 1.19888 1.06124 0.93666 0.91980
  220   1.19384 1.07321 1.04431 1.06484 0.93787 0.90478 0.96365 0.93602 0.93525
       Frequencies
Times       112     114     116     118     120     122     124     126     128
  -1420 0.67137 0.71487 0.74099 0.70159 0.64317 0.60985 0.55089 0.46654 0.48968
  -1380 0.69909 0.73556 0.71836 0.65210 0.59707 0.55846 0.50847 0.44913 0.44554
  -1340 0.52783 0.55558 0.57709 0.56016 0.55975 0.59554 0.58720 0.53278 0.53679
  -1300 0.63030 0.64147 0.62030 0.57082 0.54805 0.57120 0.59649 0.56148 0.54316
  -1260 0.57745 0.56547 0.55976 0.55620 0.56998 0.58864 0.56570 0.48177 0.43903
  -1220 0.63332 0.62530 0.63582 0.61018 0.56530 0.57987 0.59966 0.53794 0.44625
  -1180 0.66807 0.66346 0.65101 0.62242 0.60097 0.60692 0.60389 0.56583 0.54443
  -1140 0.62858 0.63664 0.62323 0.60411 0.62660 0.65121 0.64549 0.60473 0.55901
  -1100 0.55124 0.58600 0.59189 0.55541 0.53129 0.53621 0.50882 0.45457 0.46648
  -1060 0.48597 0.50233 0.55027 0.54616 0.50907 0.48827 0.44289 0.37391 0.36376
  -1020 0.60581 0.60745 0.60954 0.57601 0.54211 0.51397 0.47674 0.45171 0.44441
  -980  0.55892 0.57857 0.59063 0.58552 0.60282 0.62144 0.59872 0.52217 0.47751
  -940  0.60380 0.60377 0.61342 0.59539 0.58109 0.56212 0.57134 0.56392 0.55462
  -900  0.68853 0.70392 0.67800 0.62269 0.59084 0.58896 0.59672 0.58990 0.57782
  -860  0.63676 0.62530 0.61287 0.60129 0.59435 0.57277 0.55183 0.53060 0.53057
  -820  0.51584 0.52516 0.55177 0.54995 0.52593 0.50801 0.49483 0.46830 0.48459
  -780  0.56395 0.58470 0.59743 0.60974 0.60935 0.61037 0.60718 0.57263 0.52802
  -740  0.58449 0.56853 0.57338 0.60428 0.59951 0.56024 0.51305 0.44640 0.41356
  -700  0.59468 0.57772 0.56507 0.52027 0.48519 0.45579 0.39577 0.32671 0.32132
  -660  0.52668 0.52049 0.51703 0.46127 0.42252 0.42602 0.39823 0.30821 0.25298
  -620  0.48705 0.49620 0.50302 0.49922 0.48821 0.47355 0.44160 0.41811 0.43422
  -580  0.61141 0.63572 0.63669 0.59706 0.56988 0.55449 0.54713 0.53400 0.53807
  -540  0.60567 0.61190 0.64484 0.62515 0.59844 0.58927 0.55277 0.49320 0.49675
  -500  0.60818 0.60431 0.61374 0.61960 0.63119 0.65622 0.63668 0.55087 0.49803
  -460  0.61120 0.57190 0.56467 0.53920 0.51073 0.49652 0.47521 0.43920 0.41554
  -420  0.66390 0.63733 0.63550 0.57998 0.49611 0.45308 0.42985 0.34222 0.28255
  -380  0.70505 0.68154 0.64587 0.59477 0.53421 0.46331 0.36509 0.23204 0.19738
  -340  0.65091 0.63404 0.60503 0.54590 0.49065 0.44503 0.40258 0.33637 0.26090
  -300  0.69895 0.62370 0.59633 0.55127 0.53139 0.52566 0.48626 0.41172 0.39319
  -260  0.69708 0.69710 0.67744 0.61908 0.57144 0.55689 0.56417 0.55563 0.57004
  -220  0.67073 0.68852 0.69659 0.65060 0.59162 0.57193 0.58579 0.57236 0.52760
  -180  0.75280 0.78268 0.80201 0.75267 0.71305 0.70437 0.67182 0.56746 0.49265
  -140  0.77434 0.81134 0.84973 0.88952 0.89121 0.82793 0.77312 0.74252 0.71152
  -100  0.91788 0.93140 0.93670 0.92950 0.92298 0.95629 1.00063 0.97402 0.91186
  -60   0.91839 0.95852 0.97207 0.96930 0.99315 1.06815 1.10628 1.02938 1.00991
  -20   1.01453 1.06839 1.12703 1.18682 1.19167 1.19432 1.20405 1.17927 1.13809
  20    1.23785 1.27273 1.33025 1.39254 1.34381 1.29887 1.34460 1.37935 1.31650
  60    1.47574 1.53730 1.54496 1.65215 1.75596 1.73168 1.65485 1.63670 1.57881
  100   1.44501 1.49577 1.53206 1.60609 1.63648 1.64019 1.67953 1.68757 1.60668
  140   1.36847 1.41019 1.41374 1.43895 1.44127 1.43329 1.47599 1.54543 1.55334
  180   0.93483 0.93500 0.97081 1.05834 1.14723 1.18878 1.21157 1.25938 1.29089
  220   0.97238 0.97568 0.96859 1.00955 1.03087 1.02271 1.05481 0.98844 0.86022
       Frequencies
Times       130     132     134     136     138      140      142     144
  -1420 0.56035 0.59706 0.56332 0.52866 0.49868 0.408976 0.435162 0.51315
  -1380 0.46559 0.49728 0.52748 0.53140 0.50048 0.373607 0.359508 0.43098
  -1340 0.57587 0.63428 0.62800 0.56925 0.51682 0.437689 0.423217 0.45329
  -1300 0.56397 0.62418 0.61929 0.56571 0.52113 0.413138 0.382770 0.40967
  -1260 0.46457 0.52164 0.51934 0.49225 0.47174 0.405439 0.415044 0.42834
  -1220 0.40464 0.46075 0.46265 0.41703 0.38803 0.304323 0.316966 0.34089
  -1180 0.53481 0.55305 0.53590 0.48887 0.44084 0.318679 0.270652 0.25506
  -1140 0.51231 0.52620 0.52548 0.49709 0.42647 0.287054 0.250952 0.30599
  -1100 0.50012 0.52607 0.47293 0.38626 0.34025 0.235664 0.237540 0.28063
  -1060 0.36416 0.38491 0.34412 0.28236 0.24379 0.162635 0.183891 0.23538
  -1020 0.36923 0.36955 0.37197 0.31506 0.23175 0.094808 0.091472 0.14671
  -980  0.45195 0.47099 0.46964 0.44022 0.35426 0.155353 0.085814 0.14996
  -940  0.54395 0.55402 0.54076 0.50578 0.46850 0.338653 0.264365 0.22909
  -900  0.56296 0.59637 0.59388 0.55717 0.50676 0.397741 0.367053 0.38167
  -860  0.53945 0.59899 0.60187 0.56265 0.48593 0.338029 0.344629 0.45877
  -820  0.51406 0.54682 0.52605 0.51835 0.50353 0.417299 0.422378 0.47460
  -780  0.51522 0.56800 0.56832 0.51094 0.42396 0.328666 0.372082 0.43240
  -740  0.41364 0.48234 0.49463 0.42927 0.33935 0.211529 0.218679 0.29118
  -700  0.32802 0.37177 0.36383 0.33117 0.28097 0.148695 0.179490 0.25912
  -660  0.26853 0.40373 0.42766 0.32730 0.24684 0.185938 0.243827 0.27089
  -620  0.47618 0.52012 0.44937 0.36033 0.33091 0.250020 0.278196 0.33318
  -580  0.52175 0.50711 0.47178 0.45150 0.47066 0.444554 0.472046 0.47906
  -540  0.54671 0.59249 0.56689 0.54734 0.53946 0.479924 0.506415 0.51761
  -500  0.49925 0.54516 0.53719 0.49789 0.47784 0.403983 0.421121 0.44031
  -460  0.42510 0.50946 0.50863 0.42122 0.33720 0.213610 0.209039 0.23660
  -420  0.27273 0.34451 0.34698 0.28043 0.22439 0.127473 0.166706 0.23092
  -380  0.22354 0.29787 0.29757 0.24547 0.18254 0.049451 0.082041 0.14550
  -340  0.21643 0.30161 0.35341 0.31844 0.23175 0.094808 0.149522 0.24999
  -300  0.40667 0.45757 0.44108 0.36983 0.29229 0.157642 0.143654 0.20373
  -260  0.57500 0.55997 0.49777 0.42428 0.33702 0.212153 0.220984 0.31451
  -220  0.48039 0.51264 0.53362 0.51899 0.47677 0.414178 0.421540 0.45796
  -180  0.52218 0.58668 0.58559 0.55508 0.56173 0.507388 0.472675 0.49043
  -140  0.70459 0.73724 0.73853 0.73678 0.75734 0.774119 0.802533 0.77611
  -100  0.95723 0.99353 0.94387 0.85356 0.80620 0.772663 0.761877 0.74080
  -60   1.04705 0.99644 0.92888 0.92621 0.90679 0.805120 0.784510 0.76556
  -20   1.09421 1.02065 0.97871 0.95795 0.92475 0.866913 0.849476 0.81466
  20    1.23744 1.17827 1.13151 1.07280 1.04942 1.053958 1.098023 1.15228
  60    1.48268 1.33340 1.23903 1.19442 1.13618 1.057911 1.053804 1.09831
  100   1.54362 1.48936 1.47037 1.46262 1.31023 1.085791 0.986324 0.97901
  140   1.57671 1.55316 1.47965 1.35470 1.20695 1.098066 1.019854 1.01878
  180   1.28663 1.24345 1.24646 1.24806 1.16653 1.067898 1.021950 1.03196
  220   0.84607 0.91603 0.93288 0.96181 0.97325 0.949929 1.007699 1.09628
       Frequencies
Times       146      148       150        152      154      156     158     160
  -1420 0.56798 0.586525  0.607998  0.6014000 0.635814 0.654009 0.67915 0.64347
  -1380 0.47551 0.525842  0.583151  0.6117097 0.652495 0.619984 0.62270 0.66997
  -1340 0.49805 0.502077  0.506177  0.5009464 0.565441 0.584112 0.59497 0.54819
  -1300 0.43209 0.403092  0.375370  0.2926373 0.281084 0.298191 0.35234 0.36419
  -1260 0.38658 0.321181  0.281832  0.1890114 0.170833 0.194004 0.25974 0.28325
  -1220 0.29619 0.196816  0.154679  0.0819490 0.105152 0.111710 0.15551 0.17145
  -1180 0.26780 0.196124  0.123499  0.0481120 0.096030 0.109336 0.15403 0.18652
  -1140 0.30391 0.237886  0.210704  0.1350837 0.136168 0.140724 0.17829 0.20572
  -1100 0.25674 0.214121  0.263807  0.2268137 0.197940 0.156813 0.21047 0.25506
  -1060 0.23732 0.195431  0.204371  0.1551744 0.184647 0.216424 0.30604 0.35933
  -1020 0.14359 0.081680  0.066743  0.0108384 0.054588 0.096675 0.21691 0.31923
  -980  0.15007 0.033456 -0.027526 -0.0761333 0.029567 0.118831 0.18275 0.20280
  -940  0.19119 0.122750  0.150781  0.1591397 0.229738 0.295817 0.40161 0.42958
  -900  0.35234 0.303646  0.302050  0.2884077 0.363967 0.454340 0.55412 0.56448
  -860  0.49784 0.456622  0.443332  0.3999640 0.404888 0.425589 0.49148 0.52850
  -820  0.45254 0.368713  0.331281  0.2720178 0.289685 0.285794 0.36175 0.40235
  -780  0.41559 0.348177  0.336152  0.3069123 0.324611 0.309533 0.34788 0.38024
  -740  0.30892 0.247577  0.218986  0.1546457 0.177349 0.199807 0.29861 0.36371
  -700  0.25778 0.160360  0.096218  0.0055514 0.052503 0.144153 0.27014 0.30683
  -660  0.22417 0.143516  0.136410  0.0991319 0.158062 0.218534 0.29985 0.32385
  -620  0.32249 0.278726  0.294012  0.2632942 0.284212 0.305313 0.35110 0.36517
  -580  0.45714 0.408860  0.399729  0.3539669 0.402020 0.453285 0.50460 0.47916
  -540  0.48135 0.459391  0.479870  0.4782121 0.529994 0.502872 0.46573 0.46750
  -500  0.41601 0.344024  0.313499  0.2712248 0.308712 0.309797 0.31916 0.30294
  -460  0.22814 0.203738  0.238473  0.1966776 0.192988 0.176332 0.22706 0.28009
  -420  0.23231 0.178819  0.151999  0.0803629 0.116620 0.178706 0.27485 0.31291
  -380  0.12230 0.061837  0.095974  0.1144643 0.183083 0.207192 0.27782 0.35496
  -340  0.24672 0.174435  0.159307  0.1393133 0.239121 0.293971 0.34169 0.39822
  -300  0.21791 0.199123  0.252602  0.2527202 0.330605 0.409236 0.50138 0.53142
  -260  0.34003 0.267882  0.238961  0.2508697 0.343898 0.390772 0.46400 0.50833
  -220  0.43167 0.343563  0.295717  0.2590646 0.306366 0.318765 0.37338 0.43541
  -180  0.51371 0.538763  0.576575  0.5794588 0.600367 0.574353 0.56823 0.59389
  -140  0.72329 0.673743  0.672792  0.6463398 0.656404 0.657966 0.65241 0.66122
  -100  0.74270 0.739502  0.674010  0.5881824 0.635814 0.679595 0.68261 0.68017
  -60   0.70805 0.616751  0.544421  0.4710746 0.465877 0.468319 0.44741 0.41694
  -20   0.81472 0.845408  0.826009  0.7560457 0.766915 0.855789 0.92475 0.93126
  20    1.18546 1.210429  1.171662  1.1552167 1.145364 1.169933 1.19164 1.22925
  60    1.15248 1.256345  1.367751  1.4153387 1.385673 1.380417 1.36866 1.38189
  100   1.01930 1.022381  0.973868  0.9461146 0.998624 1.069702 1.12801 1.19109
  140   1.08777 1.134056  1.038906  0.8898077 0.844586 0.918565 0.97501 0.98157
  180   1.03099 0.983618  0.886663  0.8395808 0.873778 0.891925 0.86162 0.83962
  220   1.14475 1.107291  0.985316  0.8305929 0.748671 0.748965 0.71183 0.66024
       Frequencies
Times       162     164     166      168     170     172     174     176
  -1420 0.59116 0.59182 0.59872 0.590153 0.72831 0.78678 0.76717 0.70614
  -1380 0.67813 0.59486 0.43850 0.274911 0.37692 0.43408 0.45434 0.47081
  -1340 0.48213 0.47910 0.49968 0.441546 0.54403 0.60917 0.61256 0.59723
  -1300 0.37486 0.43958 0.51731 0.558465 0.63486 0.62009 0.60378 0.59455
  -1260 0.30568 0.35675 0.41464 0.478971 0.62248 0.67026 0.70708 0.72049
  -1220 0.20392 0.25948 0.26350 0.254696 0.47232 0.57579 0.61886 0.62640
  -1180 0.21796 0.24732 0.20594 0.157993 0.39017 0.53800 0.61008 0.60014
  -1140 0.22598 0.23997 0.17509 0.073309 0.26022 0.33541 0.36027 0.37696
  -1100 0.28112 0.31166 0.28320 0.176022 0.29630 0.33520 0.32179 0.29333
  -1060 0.39390 0.43756 0.43150 0.366970 0.48079 0.45655 0.36747 0.30670
  -1020 0.35079 0.36004 0.36253 0.362053 0.51600 0.54703 0.51263 0.46424
  -980  0.24427 0.28937 0.26609 0.194598 0.33998 0.38706 0.40371 0.37842
  -940  0.40644 0.40412 0.37990 0.336648 0.45211 0.47502 0.45389 0.41392
  -900  0.49767 0.46871 0.44731 0.407127 0.49014 0.47103 0.43364 0.41197
  -860  0.53251 0.51862 0.45094 0.349487 0.46471 0.51260 0.50295 0.45695
  -820  0.42273 0.42692 0.36046 0.260979 0.41191 0.46662 0.44264 0.40225
  -780  0.35330 0.28506 0.19972 0.153075 0.31477 0.36900 0.41226 0.43288
  -740  0.37310 0.34915 0.28683 0.216452 0.37062 0.37698 0.33394 0.29747
  -700  0.28588 0.31824 0.39572 0.444551 0.55294 0.50651 0.41406 0.33661
  -660  0.33601 0.37423 0.38898 0.342384 0.44885 0.43240 0.39741 0.38037
  -620  0.34729 0.33496 0.33090 0.301955 0.42494 0.43156 0.42666 0.40006
  -580  0.42273 0.38715 0.32287 0.226013 0.39104 0.44080 0.41901 0.37988
  -540  0.47762 0.45199 0.36331 0.257701 0.36562 0.36249 0.31684 0.26440
  -500  0.29941 0.31318 0.30861 0.289389 0.43929 0.46956 0.46042 0.43167
  -460  0.30768 0.31622 0.30161 0.280374 0.45341 0.50462 0.51398 0.50703
  -420  0.32899 0.36105 0.37135 0.348941 0.49231 0.57369 0.63979 0.64342
  -380  0.40894 0.41197 0.34516 0.250598 0.39148 0.43429 0.47505 0.49269
  -340  0.44804 0.45934 0.39157 0.274911 0.41125 0.45424 0.42846 0.39957
  -300  0.50694 0.50620 0.47324 0.367243 0.45819 0.44752 0.42711 0.41975
  -260  0.51221 0.50671 0.50927 0.518581 0.64877 0.69083 0.68480 0.63442
  -220  0.51647 0.58828 0.61246 0.628124 0.71483 0.72128 0.70843 0.65436
  -180  0.63427 0.68048 0.70035 0.685490 0.77438 0.80756 0.78449 0.72511
  -140  0.69618 0.69670 0.68505 0.721276 0.79980 0.78090 0.72058 0.65606
  -100  0.66334 0.71696 0.79083 0.788476 0.80350 0.78468 0.76492 0.71733
  -60   0.38313 0.43452 0.58679 0.672105 0.76221 0.78992 0.81825 0.83913
  -20   0.86561 0.82943 0.85149 0.889004 0.97691 1.02211 1.04623 1.03556
  20    1.24407 1.24791 1.23597 1.230198 1.17727 1.16865 1.18149 1.18824
  60    1.40223 1.41104 1.34382 1.195778 1.07166 1.04038 1.01067 0.96044
  100   1.23781 1.21219 1.12838 1.020401 0.93671 0.88062 0.82140 0.74674
  140   0.93854 0.89453 0.84397 0.748047 0.69289 0.65074 0.61976 0.58021
  180   0.84581 0.85248 0.84449 0.771813 0.75330 0.70154 0.65171 0.61959
  220   0.64630 0.64831 0.61635 0.538523 0.58532 0.59510 0.58802 0.59771
       Frequencies
Times       178     180     182     184     186     188     190       192
  -1420 0.66698 0.69092 0.74265 0.78184 0.79553 0.77560 0.68196  0.546891
  -1380 0.47310 0.48149 0.50489 0.53957 0.56066 0.57556 0.54124  0.422397
  -1340 0.57380 0.51964 0.45059 0.40973 0.40070 0.39552 0.28962  0.155858
  -1300 0.57977 0.55644 0.54767 0.55944 0.54808 0.49248 0.34988  0.164838
  -1260 0.69890 0.61110 0.51422 0.50255 0.51116 0.44775 0.28417  0.160348
  -1220 0.64258 0.66359 0.64749 0.61062 0.58226 0.57306 0.47297  0.314231
  -1180 0.58289 0.62760 0.66395 0.63430 0.58690 0.60223 0.57394  0.443623
  -1140 0.37058 0.38814 0.43167 0.44865 0.43706 0.42303 0.37392  0.260760
  -1100 0.28311 0.28098 0.28990 0.30356 0.30965 0.31856 0.23898  0.107285
  -1060 0.30180 0.33835 0.37628 0.43940 0.47890 0.42997 0.23481  0.036671
  -1020 0.39212 0.31805 0.29291 0.29839 0.30882 0.33106 0.27039  0.141980
  -980  0.33139 0.30236 0.29703 0.29376 0.29625 0.32078 0.28417  0.196268
  -940  0.36591 0.33212 0.31814 0.33541 0.34464 0.32801 0.26943  0.193819
  -900  0.39835 0.38759 0.38999 0.42279 0.46769 0.49526 0.41559  0.268923
  -860  0.38122 0.35621 0.37737 0.41599 0.45894 0.47998 0.39380  0.337089
  -820  0.40614 0.45416 0.46869 0.44702 0.44827 0.48137 0.45726  0.307292
  -780  0.40899 0.40843 0.43112 0.41272 0.39031 0.43025 0.41976  0.266882
  -740  0.26053 0.23877 0.23039 0.25946 0.30636 0.33301 0.27039  0.204431
  -700  0.29946 0.28558 0.27234 0.27362 0.29461 0.30467 0.23545  0.106877
  -660  0.33969 0.31643 0.33350 0.36590 0.37253 0.32495 0.13993 -0.068639
  -620  0.37084 0.36459 0.34364 0.29213 0.25469 0.24549 0.16045  0.054222
  -580  0.35708 0.37731 0.38999 0.37815 0.34957 0.33773 0.30020  0.224432
  -540  0.24755 0.27747 0.30114 0.30846 0.35421 0.41414 0.36463  0.262392
  -500  0.40510 0.39571 0.41248 0.42279 0.46468 0.48887 0.42265  0.315863
  -460  0.49516 0.50746 0.54219 0.56407 0.54644 0.52166 0.40694  0.270556
  -420  0.60910 0.60271 0.62171 0.63757 0.64542 0.65057 0.58644  0.414234
  -380  0.48945 0.50340 0.51888 0.51779 0.50269 0.51527 0.46624  0.401989
  -340  0.39420 0.42385 0.46129 0.50718 0.56831 0.58611 0.51752  0.468930
  -300  0.42482 0.45118 0.48762 0.52623 0.57679 0.61112 0.56913  0.495869
  -260  0.58055 0.55103 0.54795 0.51398 0.42394 0.34968 0.27167  0.215860
  -220  0.58756 0.57024 0.54904 0.45981 0.36925 0.32190 0.22712  0.090142
  -180  0.65945 0.57727 0.45306 0.36971 0.33754 0.35524 0.33866  0.271372
  -140  0.56757 0.48122 0.40480 0.39448 0.44882 0.49026 0.39412  0.235044
  -100  0.70617 0.73854 0.73305 0.68766 0.67823 0.70169 0.67459  0.533013
  -60   0.85722 0.88060 0.86112 0.85806 0.89807 0.94257 0.98871  1.013029
  -20   1.07031 1.14090 1.13891 1.09380 1.12392 1.19457 1.24514  1.165687
  20    1.19022 1.15767 1.05802 0.97784 0.97272 1.00508 0.99448  1.015070
  60    0.88344 0.84732 0.82218 0.81396 0.82971 0.82727 0.83966  0.858330
  100   0.67450 0.66061 0.64146 0.60899 0.61315 0.67196 0.71305  0.727305
  140   0.53643 0.53885 0.56577 0.59374 0.66319 0.74087 0.73581  0.673018
  180   0.59742 0.58566 0.59402 0.66996 0.75616 0.77059 0.72170  0.695876
  220   0.63895 0.70093 0.73415 0.74972 0.75042 0.74003 0.72651  0.733020
       Frequencies
Times         194      196      198     200     202     204     206     208
  -1420  0.476528 0.484517 0.500511 0.48694 0.43780 0.37589 0.38766 0.34636
  -1380  0.354713 0.357163 0.426169 0.47233 0.46854 0.47070 0.50656 0.50080
  -1340  0.181557 0.250876 0.289795 0.31394 0.29284 0.33540 0.43135 0.46737
  -1300  0.147486 0.175709 0.205034 0.24889 0.28894 0.34207 0.37010 0.34589
  -1260  0.154020 0.129747 0.133059 0.18950 0.23866 0.33444 0.41604 0.39627
  -1220  0.227296 0.181454 0.176623 0.24700 0.29284 0.36636 0.43450 0.42546
  -1180  0.292638 0.219756 0.256648 0.31724 0.35092 0.39495 0.42504 0.39439
  -1140  0.181557 0.116341 0.102280 0.13717 0.14447 0.20962 0.31605 0.36331
  -1100  0.071876 0.070858 0.079551 0.11077 0.10445 0.17103 0.27057 0.29174
  -1060  0.061608 0.117299 0.122642 0.11926 0.13031 0.19962 0.28543 0.29598
  -1020  0.119015 0.141716 0.154841 0.19280 0.20499 0.24059 0.27282 0.26114
  -980   0.192292 0.213053 0.241969 0.27764 0.25721 0.25060 0.26561 0.23288
  -940   0.203026 0.229810 0.238181 0.26586 0.25868 0.24393 0.23949 0.19710
  -900   0.254366 0.293487 0.314418 0.33044 0.30602 0.33826 0.38451 0.31952
  -860   0.347245 0.331788 0.316785 0.31913 0.29918 0.32158 0.37190 0.39109
  -820   0.206293 0.185284 0.200299 0.26115 0.32408 0.39400 0.43946 0.45513
  -780   0.174089 0.183848 0.239128 0.30498 0.34311 0.41972 0.47909 0.45372
  -740   0.244565 0.260930 0.273221 0.31300 0.35043 0.39781 0.41874 0.36096
  -700   0.063008 0.095754 0.143950 0.18525 0.19035 0.22439 0.26561 0.22535
  -660  -0.019136 0.116820 0.188935 0.21354 0.21963 0.30253 0.39577 0.39297
  -620   0.033138 0.124002 0.239601 0.31064 0.33384 0.38352 0.44711 0.46972
  -580   0.168955 0.177145 0.219240 0.27812 0.33384 0.43068 0.51332 0.53894
  -540   0.240831 0.255185 0.239601 0.23899 0.25819 0.33730 0.41874 0.44948
  -500   0.280036 0.255664 0.245284 0.26162 0.26746 0.33397 0.37730 0.34165
  -460   0.230096 0.277687 0.304947 0.29744 0.24062 0.24202 0.29759 0.31105
  -420   0.259034 0.233162 0.261857 0.28660 0.27185 0.28633 0.32866 0.34024
  -380   0.392984 0.393550 0.372661 0.34175 0.29138 0.32063 0.38586 0.38309
  -340   0.509199 0.541012 0.561122 0.57791 0.52614 0.47499 0.47954 0.46125
  -300   0.445258 0.418925 0.390181 0.40869 0.43975 0.47546 0.47504 0.42923
  -260   0.222629 0.249919 0.292162 0.37805 0.45927 0.55121 0.59574 0.56248
  -220   0.111081 0.185284 0.284586 0.38795 0.43292 0.49690 0.56421 0.57425
  -180   0.255766 0.318383 0.373608 0.41293 0.45049 0.56980 0.65879 0.68067
  -140   0.254833 0.358121 0.417172 0.47138 0.52077 0.60886 0.65789 0.62275
  -100   0.458326 0.518031 0.576275 0.58263 0.54810 0.56122 0.63267 0.64771
  -60    0.913852 0.764598 0.668138 0.70189 0.77115 0.82944 0.82858 0.76448
  -20    0.978260 0.887163 0.867016 0.89563 0.91952 0.94950 0.99477 1.03051
  20     1.115478 1.161020 1.118456 1.06532 1.08351 1.14435 1.20059 1.23910
  60     0.851777 0.860831 0.867016 0.89704 0.95661 1.02049 1.01999 1.00273
  100    0.731828 0.761246 0.830555 0.89563 0.86437 0.83230 0.87947 0.91421
  140    0.739762 0.814390 0.778468 0.68115 0.63790 0.65793 0.67996 0.70186
  180    0.777101 0.827796 0.767577 0.65334 0.56176 0.57551 0.60024 0.58603
  220    0.750497 0.722466 0.694655 0.69953 0.70623 0.70653 0.71463 0.72304
       Frequencies
Times       210     212     214     216     218     220     222     224     226
  -1420 0.36793 0.37655 0.36253 0.40149 0.46834 0.48171 0.49458 0.52704 0.58147
  -1380 0.51967 0.53027 0.54752 0.58481 0.60726 0.59894 0.60375 0.60817 0.61931
  -1340 0.52556 0.55382 0.56548 0.60430 0.63196 0.60270 0.55703 0.54345 0.55343
  -1300 0.40688 0.45119 0.46445 0.51087 0.57904 0.58105 0.57467 0.58097 0.57306
  -1260 0.42319 0.44053 0.46086 0.49803 0.54288 0.51372 0.49125 0.51719 0.54970
  -1220 0.46305 0.46852 0.45907 0.50157 0.54199 0.53679 0.53081 0.51156 0.51465
  -1180 0.42772 0.44453 0.42494 0.41478 0.41410 0.38708 0.39400 0.42246 0.45158
  -1140 0.45671 0.46985 0.43033 0.44533 0.48510 0.46100 0.46074 0.46561 0.47587
  -1100 0.36747 0.42720 0.45458 0.47367 0.47628 0.43604 0.44262 0.47827 0.50250
  -1060 0.34981 0.38055 0.38543 0.41256 0.44321 0.43793 0.43309 0.41637 0.44270
  -1020 0.32897 0.37522 0.38408 0.39618 0.39161 0.35931 0.35682 0.35494 0.36981
  -980  0.29137 0.31435 0.31135 0.33153 0.35765 0.36166 0.40783 0.45154 0.45017
  -940  0.27325 0.32679 0.33649 0.37891 0.42512 0.41533 0.41021 0.43513 0.47587
  -900  0.37653 0.39565 0.38992 0.41876 0.44365 0.41862 0.43929 0.50594 0.55203
  -860  0.46305 0.50673 0.53988 0.58836 0.61079 0.57446 0.53272 0.50594 0.49643
  -820  0.52284 0.54671 0.54617 0.58658 0.63593 0.62295 0.57276 0.55987 0.56792
  -780  0.47256 0.50806 0.55874 0.59677 0.60638 0.58293 0.55370 0.54814 0.57493
  -740  0.37381 0.38188 0.37151 0.40371 0.41674 0.38614 0.38733 0.41074 0.44830
  -700  0.26329 0.28458 0.27902 0.29832 0.32369 0.30658 0.30104 0.33008 0.36373
  -660  0.41639 0.42009 0.40025 0.41744 0.43350 0.39556 0.38733 0.38823 0.40532
  -620  0.53553 0.55871 0.51115 0.51042 0.51377 0.45911 0.39829 0.38682 0.40812
  -580  0.61933 0.69244 0.72262 0.70393 0.65445 0.56692 0.49125 0.45107 0.43943
  -540  0.53734 0.58581 0.59376 0.61847 0.64034 0.62860 0.61328 0.58378 0.55297
  -500  0.36340 0.40232 0.45233 0.53433 0.61564 0.60788 0.57658 0.57534 0.58754
  -460  0.38151 0.42364 0.44470 0.49183 0.53847 0.55421 0.59040 0.60582 0.59876
  -420  0.43587 0.49651 0.52327 0.56533 0.60418 0.63660 0.68240 0.70805 0.71136
  -380  0.43723 0.50717 0.54348 0.60208 0.66239 0.69121 0.68765 0.69445 0.71089
  -340  0.53281 0.56982 0.58344 0.61360 0.64696 0.65355 0.66572 0.67101 0.65155
  -300  0.47120 0.53338 0.56772 0.61670 0.64916 0.62059 0.59088 0.56831 0.57680
  -260  0.55138 0.55826 0.59107 0.64813 0.66283 0.63895 0.65237 0.69258 0.71042
  -220  0.58082 0.57159 0.63238 0.72828 0.79734 0.81032 0.79920 0.79246 0.77350
  -180  0.69316 0.66445 0.64899 0.67869 0.71752 0.73923 0.75391 0.77558 0.81275
  -140  0.58943 0.56671 0.58254 0.65566 0.70958 0.70769 0.72626 0.76104 0.74453
  -100  0.63020 0.61958 0.71723 0.78009 0.78764 0.78207 0.81540 0.85061 0.87069
  -60   0.75884 0.83684 0.89863 0.87263 0.81498 0.79620 0.80063 0.75917 0.74266
  -20   1.00255 0.93591 0.86675 0.81817 0.76383 0.71946 0.73675 0.74979 0.74921
  20    1.19415 1.11274 0.98798 0.91647 0.90098 0.88800 0.87642 0.86421 0.85947
  60    1.00617 0.96924 0.90267 0.86865 0.86747 0.87152 0.88834 0.91392 0.93423
  100   0.90697 0.88571 0.85867 0.83411 0.84145 0.85975 0.89740 0.93737 0.91835
  140   0.75794 0.74887 0.70062 0.67205 0.69856 0.74300 0.82112 0.86327 0.86228
  180   0.63473 0.69822 0.72083 0.71323 0.75545 0.80232 0.83113 0.81779 0.79593
  220   0.73846 0.69511 0.64899 0.66983 0.70385 0.72181 0.72006 0.71978 0.72631
       Frequencies
Times       228     230     232     234     236     238     240
  -1420 0.60838 0.55055 0.50109 0.50454 0.55166 0.58860 0.61596
  -1380 0.62728 0.58706 0.52703 0.49498 0.52313 0.55871 0.57726
  -1340 0.55068 0.53595 0.51738 0.45432 0.43371 0.46389 0.48680
  -1300 0.53327 0.48373 0.45342 0.45252 0.50887 0.54531 0.53806
  -1260 0.53874 0.48878 0.46488 0.47823 0.54289 0.61178 0.63254
  -1220 0.49945 0.44778 0.41178 0.42741 0.50997 0.58447 0.62299
  -1180 0.44723 0.41128 0.37919 0.38376 0.45730 0.51439 0.52549
  -1140 0.46961 0.40230 0.32368 0.30005 0.36897 0.45153 0.51896
  -1100 0.49697 0.47081 0.44014 0.44176 0.51710 0.57932 0.57324
  -1060 0.45568 0.42925 0.40212 0.41904 0.48528 0.54273 0.59585
  -1020 0.39849 0.40903 0.40273 0.41605 0.47211 0.52779 0.56771
  -980  0.38257 0.30514 0.29532 0.41246 0.55660 0.59993 0.57424
  -940  0.48105 0.43487 0.41118 0.42861 0.50174 0.57262 0.60791
  -900  0.54272 0.47025 0.40816 0.41246 0.47925 0.52882 0.54610
  -860  0.45867 0.37366 0.31885 0.32456 0.37720 0.41545 0.44860
  -820  0.54471 0.44947 0.36652 0.34011 0.40134 0.45410 0.47474
  -780  0.57157 0.51012 0.46488 0.47525 0.51875 0.54892 0.56419
  -740  0.45867 0.41184 0.38161 0.42023 0.48199 0.50821 0.52650
  -700  0.36019 0.32143 0.31282 0.32038 0.38982 0.44998 0.50087
  -660  0.39550 0.35681 0.35566 0.37957 0.42877 0.47317 0.50841
  -620  0.40296 0.33434 0.28506 0.32157 0.40409 0.45668 0.48378
  -580  0.38357 0.27819 0.21265 0.21215 0.29217 0.38454 0.45262
  -540  0.48105 0.40173 0.38462 0.41425 0.47870 0.53346 0.57173
  -500  0.54919 0.45059 0.37256 0.39213 0.45620 0.50048 0.54208
  -460  0.53576 0.42757 0.38221 0.43518 0.52643 0.57520 0.58480
  -420  0.67850 0.59941 0.54815 0.57151 0.64877 0.71742 0.74310
  -380  0.71034 0.67073 0.62358 0.59902 0.62957 0.66692 0.68531
  -340  0.56759 0.41072 0.32428 0.37419 0.48912 0.52831 0.53153
  -300  0.56113 0.50338 0.44859 0.42621 0.45785 0.48708 0.49534
  -260  0.68646 0.61064 0.53488 0.49139 0.51216 0.54995 0.57475
  -220  0.73819 0.69544 0.65255 0.62234 0.64328 0.66228 0.62751
  -180  0.81777 0.76845 0.69841 0.63669 0.61914 0.62621 0.63505
  -140  0.67403 0.64715 0.67849 0.66599 0.62902 0.64064 0.66923
  -100  0.87596 0.87009 0.83176 0.76106 0.73106 0.76895 0.80793
  -60   0.75510 0.74935 0.73703 0.73834 0.76727 0.80193 0.80441
  -20   0.75211 0.75272 0.76116 0.79096 0.83310 0.86222 0.87678
  20    0.86303 0.90210 0.90961 0.87886 0.84517 0.83955 0.89638
  60    0.90928 0.84145 0.78651 0.77302 0.81445 0.84934 0.85316
  100   0.84761 0.82966 0.86797 0.86032 0.80073 0.76637 0.78984
  140   0.85755 0.86336 0.86133 0.83640 0.82871 0.84676 0.89487
  180   0.78295 0.76789 0.78590 0.81547 0.84737 0.86273 0.84110
  220   0.71034 0.68590 0.68875 0.71980 0.75081 0.77462 0.78532

, , tasks = 63, files = data/PRR+2_tyr_4:240:2_go/data_860.1_1

       Frequencies
Times         4       6       8      10      12      14      16      18      20
  -1420 1.04307 1.04093 1.03909 1.04340 1.05144 1.06009 1.06390 1.01111 1.09524
  -1380 1.00997 1.01428 1.01568 1.01305 1.01627 1.03307 1.09023 1.00361 0.93023
  -1340 0.99128 0.99297 0.99135 0.98990 0.99469 1.00840 1.05201 1.09671 1.06424
  -1300 0.95665 0.95976 0.95717 0.95319 0.95880 0.97856 1.03775 1.11783 1.11919
  -1260 0.92477 0.92804 0.92644 0.92302 0.92558 0.93819 0.98527 1.08741 1.00170
  -1220 0.89834 0.89836 0.89795 0.89834 0.90102 0.90755 0.93282 1.10942 1.09311
  -1180 0.85897 0.86028 0.86453 0.86353 0.85845 0.85504 0.87690 1.09955 0.96219
  -1140 0.85500 0.85410 0.85806 0.85372 0.83328 0.79696 0.74329 1.16027 1.07830
  -1100 0.84262 0.84248 0.83921 0.83803 0.83875 0.83978 0.85574 1.21050 1.18357
  -1060 0.83491 0.83925 0.84016 0.83407 0.83253 0.84401 0.91214 1.26375 1.12777
  -1020 0.82779 0.83505 0.83587 0.82965 0.83289 0.85744 0.96430 1.29646 1.12688
  -980  0.82631 0.82735 0.82515 0.82544 0.83347 0.85626 0.96189 1.48564 1.31170
  -940  0.81567 0.81613 0.81453 0.81556 0.82469 0.84772 0.93825 1.40282 1.32246
  -900  0.80955 0.81439 0.81524 0.81407 0.82088 0.84423 0.94255 1.37480 1.23173
  -860  0.81845 0.82135 0.82639 0.82282 0.81242 0.80194 0.82953 1.39851 1.30501
  -820  0.79304 0.79528 0.79759 0.79844 0.80232 0.81820 0.91614 1.52136 1.34519
  -780  0.78591 0.78755 0.78740 0.78746 0.79256 0.80925 0.90211 1.54407 1.41770
  -740  0.78737 0.78955 0.79402 0.79096 0.77775 0.76033 0.79277 1.62397 1.48719
  -700  0.79323 0.79864 0.79923 0.79354 0.79747 0.82651 0.97873 1.62937 1.38960
  -660  0.81539 0.82011 0.82487 0.81988 0.80631 0.79182 0.83358 1.59424 1.43590
  -620  0.81631 0.82147 0.82844 0.82239 0.80981 0.80185 0.85684 1.54273 1.41550
  -580  0.78862 0.79389 0.79848 0.79714 0.80003 0.82072 0.93857 1.45645 1.22047
  -540  0.76636 0.77130 0.76421 0.76598 0.79593 0.86450 1.06258 1.44276 1.30120
  -500  0.73175 0.73560 0.72970 0.73212 0.76009 0.82406 1.01072 1.39490 1.23085
  -460  0.71472 0.71614 0.71702 0.71850 0.72576 0.74672 0.83867 1.35191 1.17455
  -420  0.71010 0.71215 0.70719 0.71093 0.73452 0.78415 0.92264 1.28739 1.14360
  -380  0.71801 0.72126 0.72151 0.71920 0.72184 0.73651 0.80976 1.27529 1.11095
  -340  0.74663 0.74792 0.75111 0.74507 0.73012 0.71139 0.71869 1.32178 1.17106
  -300  0.76130 0.76516 0.76467 0.75989 0.75953 0.77101 0.84423 1.30264 1.12261
  -260  0.78409 0.79084 0.79059 0.78173 0.78234 0.80364 0.90003 1.23333 1.02936
  -220  0.80459 0.80809 0.80694 0.80276 0.80334 0.81304 0.85560 1.07389 0.95402
  -180  0.83501 0.83550 0.83397 0.83119 0.83264 0.84147 0.87402 1.03106 0.93709
  -140  0.86914 0.87549 0.87452 0.86616 0.86664 0.88448 0.95532 1.07929 0.92815
  -100  0.91971 0.92914 0.92194 0.91196 0.93166 0.99811 1.20772 1.23455 0.93784
  -60   0.95196 0.96144 0.95616 0.94799 0.96818 1.03357 1.23134 1.14354 0.89588
  -20   0.97434 0.97802 0.97251 0.97293 0.99530 1.04579 1.16574 1.01646 0.94840
  20    1.03166 1.02394 1.01908 1.02541 1.03060 1.02608 0.99453 1.03086 1.13665
  60    1.05968 1.06252 1.06323 1.06140 1.06238 1.06927 1.09054 0.95750 0.92190
  100   1.09287 1.10045 1.10268 1.09622 1.09843 1.11899 1.18402 0.95252 0.89070
  140   1.09489 1.09711 1.09665 1.09487 1.09716 1.10606 1.13100 0.98904 0.99453
  180   1.04212 1.04309 1.03673 1.03986 1.06350 1.11064 1.21440 0.99850 0.97738
  220   0.99717 0.99556 0.98929 0.99573 1.01923 1.05882 1.12997 0.97270 1.02243
       Frequencies
Times        22      24      26      28      30      32      34      36      38
  -1420 1.06419 1.00559 1.04896 1.03170 1.03682 1.05981 1.05436 1.06670 1.10269
  -1380 1.01824 1.01808 0.98409 1.02606 1.03491 1.01368 1.05439 1.07850 1.07376
  -1340 1.08386 1.07896 1.11943 1.12093 1.12942 1.14128 1.16378 1.21388 1.26631
  -1300 1.19018 1.10706 1.07169 1.14331 1.15599 1.14804 1.20628 1.29875 1.32002
  -1260 1.10425 1.14686 1.16455 1.18506 1.21113 1.21427 1.26471 1.38958 1.41901
  -1220 1.15626 1.14545 1.11549 1.16973 1.19674 1.18678 1.19475 1.25929 1.30359
  -1180 1.08594 1.19706 1.17489 1.20877 1.31143 1.29163 1.24148 1.36088 1.42506
  -1140 1.11755 1.21731 1.17623 1.20887 1.28037 1.25436 1.27161 1.48229 1.53335
  -1100 1.24987 1.30128 1.29347 1.30285 1.32771 1.30831 1.38509 1.58699 1.61942
  -1060 1.27795 1.35302 1.29092 1.36532 1.45779 1.41274 1.49607 1.69096 1.64218
  -1020 1.30138 1.37871 1.29416 1.38770 1.45463 1.37811 1.49044 1.69447 1.61887
  -980  1.40681 1.48440 1.43079 1.48066 1.54258 1.46464 1.58512 1.82756 1.73264
  -940  1.43763 1.43483 1.34362 1.44090 1.52100 1.42902 1.49193 1.70732 1.66507
  -900  1.38478 1.47038 1.40265 1.44740 1.49977 1.43420 1.51659 1.67075 1.60122
  -860  1.43379 1.53939 1.46119 1.51237 1.59102 1.47193 1.53641 1.70136 1.59705
  -820  1.49350 1.60596 1.49690 1.56051 1.69963 1.62648 1.62651 1.77339 1.78027
  -780  1.55302 1.63099 1.55871 1.62673 1.73595 1.62944 1.64768 1.83798 1.84879
  -740  1.59786 1.74158 1.63485 1.67108 1.76519 1.61862 1.60996 1.75866 1.68681
  -700  1.60525 1.65898 1.50649 1.61638 1.76412 1.62551 1.60043 1.74530 1.72141
  -660  1.57213 1.75236 1.65433 1.66102 1.71416 1.54087 1.51573 1.64642 1.56766
  -620  1.55041 1.62399 1.50139 1.59144 1.70636 1.52740 1.47657 1.56232 1.49148
  -580  1.41824 1.53452 1.44763 1.51584 1.63222 1.53993 1.47027 1.55508 1.56653
  -540  1.51841 1.43836 1.37932 1.47619 1.44433 1.36463 1.43268 1.52847 1.50095
  -500  1.46267 1.43236 1.37398 1.45938 1.46284 1.39633 1.49665 1.63895 1.59048
  -460  1.34103 1.38858 1.30264 1.37750 1.43791 1.39377 1.46781 1.61740 1.52295
  -420  1.32598 1.32825 1.30729 1.38296 1.40815 1.37474 1.42589 1.51115 1.47951
  -380  1.29317 1.35641 1.26889 1.31641 1.35711 1.31228 1.35873 1.49574 1.50382
  -340  1.25930 1.36125 1.29494 1.34669 1.42864 1.36520 1.41766 1.63876 1.63147
  -300  1.27184 1.35009 1.26949 1.32208 1.40989 1.37815 1.43314 1.65773 1.74148
  -260  1.16678 1.19425 1.14218 1.22012 1.27654 1.25245 1.30152 1.41813 1.46401
  -220  1.06346 1.11720 1.08935 1.10767 1.11421 1.09211 1.10969 1.18185 1.23028
  -180  0.99057 0.96850 0.96298 1.00483 1.00952 0.99787 0.99550 1.01466 1.04106
  -140  1.00285 0.99291 0.96321 0.97319 0.96611 0.95549 0.96741 0.96492 0.97923
  -100  1.04910 0.97666 0.94071 0.97083 0.93942 0.92681 0.97005 0.94659 0.94390
  -60   1.01848 0.94342 0.90678 0.93326 0.92234 0.90453 0.92955 0.89726 0.86431
  -20   1.02777 0.94521 0.93821 0.94193 0.91095 0.89625 0.90067 0.85197 0.80260
  20    1.01503 0.92309 0.94030 0.91803 0.90333 0.88455 0.88464 0.84280 0.77891
  60    0.92449 0.93704 0.93450 0.91378 0.90525 0.89104 0.89452 0.86569 0.82836
  100   0.92162 0.91560 0.91878 0.92342 0.92159 0.89908 0.90144 0.86649 0.82773
  140   0.95085 0.94750 0.93690 0.90751 0.90278 0.87066 0.89886 0.87154 0.82858
  180   0.99076 0.91506 0.94844 0.93667 0.92078 0.94161 0.93331 0.90198 0.88603
  220   1.05672 0.94979 0.95287 0.95198 0.92561 0.92740 0.92848 0.89460 0.86597
       Frequencies
Times        40      42      44      46      48      50      52      54      56
  -1420 1.20149 1.23852 1.24469 1.23208 1.18270 1.11707 1.12555 1.11983 1.07695
  -1380 1.18542 1.24841 1.22413 1.19813 1.16355 1.12838 1.10692 1.09541 1.08219
  -1340 1.34701 1.32643 1.26061 1.20960 1.17385 1.09722 1.08162 1.08213 1.04257
  -1300 1.39212 1.38013 1.30934 1.25178 1.18949 1.09840 1.02804 0.99742 0.97850
  -1260 1.43321 1.40710 1.34019 1.17774 1.05725 1.04579 1.06956 1.03345 1.00942
  -1220 1.34568 1.29665 1.26097 1.26734 1.23027 1.12154 1.04541 1.04738 1.00931
  -1180 1.34754 1.28795 1.27363 1.19612 1.08735 1.03491 1.01928 0.98968 0.96781
  -1140 1.42216 1.36535 1.27761 1.20754 1.19041 1.10872 0.99574 0.95549 0.94679
  -1100 1.47508 1.29712 1.24319 1.24821 1.13315 1.01573 0.98871 0.96315 0.90425
  -1060 1.55978 1.37666 1.21315 1.15173 1.07173 1.00589 0.99626 0.97669 0.94764
  -1020 1.65097 1.48796 1.27701 1.16981 1.12804 1.03732 0.97037 0.96981 0.96819
  -980  1.76823 1.62390 1.34934 1.15268 1.03632 0.98150 0.98013 0.96628 0.94444
  -940  1.70036 1.53827 1.28820 1.15192 1.09485 1.01482 0.93223 0.87564 0.85943
  -900  1.57419 1.37232 1.23567 1.17731 1.03271 0.92494 0.91560 0.90317 0.85157
  -860  1.56929 1.40795 1.24438 1.14403 1.05144 0.97339 0.95401 0.96794 0.93175
  -820  1.75106 1.48100 1.26472 1.15567 1.07870 1.01252 0.96146 0.91349 0.88048
  -780  1.84504 1.53089 1.31170 1.18212 1.04416 0.98324 0.98905 0.97085 0.94819
  -740  1.59697 1.43141 1.22929 1.12880 1.09926 1.01166 0.94166 0.94626 0.92524
  -700  1.64154 1.43425 1.30230 1.23210 1.15135 1.04689 0.98803 0.94848 0.91093
  -660  1.42246 1.28995 1.18650 1.11634 1.07446 1.03070 0.98943 0.98814 0.96738
  -620  1.40955 1.32601 1.24741 1.16811 1.12271 1.05592 0.98891 0.96989 0.94502
  -580  1.56851 1.44167 1.31600 1.18350 1.05445 1.00667 1.02008 1.00746 0.97317
  -540  1.56886 1.38742 1.22416 1.15990 1.08470 1.00248 0.97974 0.95951 0.92233
  -500  1.57412 1.37276 1.23739 1.19184 1.08256 0.98360 0.97433 0.94513 0.93008
  -460  1.44521 1.35531 1.24817 1.14320 1.09099 1.04969 1.01212 0.98961 0.98706
  -420  1.39028 1.25696 1.23288 1.19702 1.07798 0.99480 0.96964 0.91270 0.88351
  -380  1.45611 1.30947 1.19484 1.15414 1.08500 1.00311 0.96051 0.94348 0.91802
  -340  1.51571 1.37147 1.23271 1.14441 1.10634 1.02398 0.96440 0.96521 0.95379
  -300  1.65427 1.33309 1.19974 1.15654 1.07891 1.01278 0.97080 0.92671 0.89819
  -260  1.43224 1.22498 1.10393 1.01952 0.99258 0.97210 0.97026 0.94819 0.91933
  -220  1.25507 1.18505 1.13935 1.09894 1.04349 0.99549 0.96329 0.93195 0.91089
  -180  1.04238 1.03855 1.03273 0.99343 0.93886 0.92916 0.94794 0.94532 0.93760
  -140  1.00087 0.99809 1.00027 1.00433 0.99692 0.95545 0.92270 0.89811 0.88629
  -100  0.96685 0.95029 0.95388 0.94546 0.88727 0.86164 0.88230 0.87736 0.87369
  -60   0.88248 0.88473 0.89483 0.88275 0.82572 0.82639 0.88738 0.87815 0.85849
  -20   0.81158 0.82454 0.85084 0.88916 0.89261 0.87725 0.86114 0.84886 0.86135
  20    0.75584 0.78862 0.80358 0.79295 0.75822 0.76944 0.82599 0.85923 0.87489
  60    0.83970 0.87367 0.86855 0.84909 0.84137 0.82808 0.81399 0.80427 0.80428
  100   0.85078 0.86479 0.85264 0.84319 0.80312 0.76441 0.78142 0.80388 0.80035
  140   0.85450 0.88722 0.88918 0.88669 0.88100 0.86456 0.85053 0.85110 0.84027
  180   0.89969 0.90703 0.94335 0.97156 0.91648 0.86606 0.87324 0.85078 0.81986
  220   0.88680 0.90838 0.91731 0.92249 0.90478 0.89254 0.88895 0.87963 0.89673
       Frequencies
Times        58      60      62      64      66      68      70      72      74
  -1420 1.05432 1.03928 1.01193 0.98385 0.95249 0.93836 0.95623 1.03950 1.11689
  -1380 1.07044 1.08080 1.08401 1.07395 1.05946 1.02855 0.99197 1.06677 1.15851
  -1340 1.00121 0.99178 1.00221 0.98206 0.93439 0.89392 0.88579 0.88775 0.88299
  -1300 0.98755 0.99786 0.97941 0.95698 0.95028 0.93129 0.91198 1.00907 1.10700
  -1260 1.00170 0.98704 0.98691 0.97952 0.93264 0.90708 0.89959 0.87624 0.86763
  -1220 0.91853 0.89084 0.90562 0.90301 0.87004 0.84954 0.86907 0.96071 1.03337
  -1180 0.93085 0.89365 0.89489 0.89815 0.87667 0.83651 0.77581 0.73388 0.79908
  -1140 0.91126 0.89064 0.88658 0.84821 0.80848 0.78704 0.72388 0.64209 0.71578
  -1100 0.87186 0.87433 0.85463 0.80133 0.75826 0.70157 0.62591 0.64517 0.73588
  -1060 0.91786 0.90576 0.90634 0.86884 0.81062 0.76329 0.67158 0.60262 0.66926
  -1020 0.91388 0.88211 0.89753 0.87466 0.80727 0.77594 0.79676 0.86914 0.91599
  -980  0.90675 0.86498 0.84843 0.81726 0.76963 0.72647 0.62994 0.56979 0.65379
  -940  0.84719 0.83553 0.82254 0.78592 0.74022 0.71308 0.66862 0.64200 0.64586
  -900  0.82029 0.81169 0.78021 0.72737 0.69542 0.66916 0.59256 0.55573 0.66501
  -860  0.87414 0.88140 0.88261 0.80870 0.75783 0.73904 0.64381 0.57972 0.67920
  -820  0.85802 0.86652 0.88454 0.84545 0.76839 0.74114 0.73932 0.75829 0.82066
  -780  0.95240 0.94584 0.91850 0.87329 0.82940 0.76870 0.63282 0.54611 0.71626
  -740  0.85980 0.84629 0.84706 0.80995 0.78349 0.76413 0.69399 0.66177 0.74333
  -700  0.88304 0.86607 0.84990 0.81653 0.77679 0.75337 0.72110 0.71402 0.77240
  -660  0.90785 0.91370 0.91976 0.86842 0.83440 0.83169 0.74782 0.68949 0.79443
  -620  0.89941 0.89208 0.90982 0.88553 0.82585 0.79931 0.79228 0.78099 0.73295
  -580  0.93563 0.93097 0.90825 0.86936 0.83962 0.81386 0.76045 0.74485 0.81349
  -540  0.89126 0.86907 0.85626 0.83325 0.78479 0.76230 0.77140 0.75931 0.78117
  -500  0.93606 0.90503 0.87329 0.85363 0.82791 0.81003 0.78326 0.75136 0.81294
  -460  0.94796 0.88788 0.85948 0.82793 0.76946 0.73081 0.64863 0.58691 0.67247
  -420  0.87177 0.80745 0.76533 0.74475 0.67186 0.59073 0.56556 0.62318 0.70599
  -380  0.86974 0.84261 0.83164 0.77299 0.69810 0.66828 0.57946 0.40997 0.48153
  -340  0.88404 0.83531 0.82606 0.78526 0.72015 0.66351 0.58635 0.53836 0.60229
  -300  0.88339 0.85653 0.83308 0.81226 0.77330 0.69370 0.58870 0.56085 0.63028
  -260  0.89955 0.89241 0.87968 0.84564 0.81134 0.78886 0.68017 0.52440 0.63030
  -220  0.88571 0.85939 0.83613 0.81077 0.79119 0.78887 0.80001 0.88281 0.93069
  -180  0.91708 0.90994 0.92342 0.92969 0.92190 0.91814 0.85857 0.77571 0.85804
  -140  0.87686 0.87359 0.87761 0.86670 0.84443 0.82375 0.80297 0.80729 0.85474
  -100  0.87925 0.85860 0.84668 0.83544 0.79084 0.76459 0.76375 0.80293 0.93614
  -60   0.85993 0.85427 0.85434 0.83794 0.78771 0.76742 0.74659 0.70176 0.88349
  -20   0.87487 0.85700 0.86405 0.87743 0.82921 0.80214 0.87352 1.02692 1.15893
  20    0.87231 0.88740 0.91117 0.91270 0.92204 0.93744 0.86476 0.84670 1.04745
  60    0.80184 0.79734 0.80642 0.81416 0.79893 0.77386 0.78968 0.94346 1.16031
  100   0.79400 0.81887 0.83920 0.83124 0.82040 0.81861 0.83743 0.98582 1.22716
  140   0.82804 0.84451 0.86666 0.86374 0.85881 0.85001 0.81953 0.86413 1.07042
  180   0.81655 0.80816 0.79796 0.78763 0.76583 0.72993 0.73314 0.86631 1.13313
  220   0.90859 0.90645 0.91426 0.91189 0.86992 0.85575 0.84372 0.81898 0.98013
       Frequencies
Times        76      78      80      82      84      86      88      90      92
  -1420 1.22534 1.16921 1.06685 0.99307 0.91643 0.95127 1.03453 1.05018 1.00015
  -1380 1.16820 1.08871 1.14429 1.07861 0.88419 0.89265 0.96552 0.90910 0.82876
  -1340 0.93103 0.94855 0.95294 0.94670 0.96212 1.03601 1.04046 0.93444 0.86631
  -1300 1.06031 0.87243 0.84830 0.87738 0.86383 0.89436 0.98647 1.02081 0.99347
  -1260 0.85442 0.79967 0.74455 0.76653 0.77965 0.75418 0.82488 0.91282 0.89018
  -1220 1.00243 0.88420 0.84209 0.86073 0.83280 0.78444 0.80427 0.82829 0.80696
  -1180 0.81914 0.76252 0.71993 0.73090 0.73565 0.68040 0.64039 0.64371 0.64961
  -1140 0.80187 0.84938 0.81957 0.75159 0.65936 0.59748 0.61184 0.63870 0.64723
  -1100 0.71824 0.69104 0.66912 0.60053 0.52445 0.49378 0.53423 0.58087 0.63060
  -1060 0.61778 0.57126 0.52115 0.50914 0.54105 0.56222 0.58598 0.59618 0.61385
  -1020 0.68266 0.50451 0.48037 0.46461 0.42967 0.47835 0.58606 0.60820 0.61106
  -980  0.60765 0.53849 0.48168 0.47464 0.50088 0.52415 0.60237 0.62386 0.59564
  -940  0.55782 0.49932 0.48733 0.47080 0.44144 0.43498 0.53016 0.59810 0.60592
  -900  0.58882 0.49742 0.48221 0.47177 0.44704 0.43903 0.49142 0.52495 0.56866
  -860  0.69535 0.64815 0.59960 0.54183 0.50921 0.54083 0.61522 0.63588 0.64706
  -820  0.78714 0.71091 0.61632 0.53361 0.53293 0.55346 0.61495 0.66063 0.67413
  -780  0.79010 0.75765 0.74097 0.70964 0.63063 0.62281 0.68659 0.73408 0.75282
  -740  0.72509 0.66903 0.66178 0.68624 0.64291 0.61746 0.69096 0.70977 0.65208
  -700  0.76933 0.75863 0.73384 0.70693 0.65479 0.55509 0.58168 0.60385 0.55971
  -660  0.77200 0.71485 0.72108 0.64064 0.49269 0.46789 0.50598 0.50565 0.50242
  -620  0.67634 0.65079 0.60277 0.57389 0.55512 0.51069 0.49739 0.48482 0.46047
  -580  0.76865 0.63869 0.60854 0.59194 0.52785 0.49716 0.52689 0.51293 0.48333
  -540  0.75445 0.66549 0.58960 0.56546 0.55899 0.55319 0.54876 0.52139 0.50372
  -500  0.79089 0.61502 0.53237 0.48360 0.45734 0.46626 0.51815 0.57660 0.60612
  -460  0.66650 0.57529 0.51494 0.48661 0.45723 0.42387 0.46389 0.52601 0.55102
  -420  0.53683 0.45437 0.44806 0.45228 0.44440 0.42155 0.46442 0.49731 0.51885
  -380  0.43178 0.39613 0.40121 0.42173 0.43538 0.43797 0.44842 0.45091 0.47050
  -340  0.51147 0.45619 0.42166 0.42286 0.44652 0.44536 0.48393 0.52491 0.54272
  -300  0.55814 0.52647 0.50863 0.47478 0.45274 0.45408 0.51834 0.55005 0.57436
  -260  0.67391 0.62818 0.62058 0.64348 0.62694 0.62573 0.63708 0.60714 0.63659
  -220  0.84541 0.75657 0.74248 0.77422 0.82560 0.88818 0.86339 0.80139 0.78887
  -180  0.94145 0.94206 0.92820 0.93885 0.97312 1.00666 0.96898 0.92246 0.91348
  -140  0.93483 1.00710 1.08031 1.12129 1.11808 1.18448 1.21868 1.20774 1.23958
  -100  1.07861 1.09042 1.12523 1.26253 1.34291 1.41068 1.47913 1.53946 1.59999
  -60   1.16649 1.21447 1.21632 1.42468 1.57458 1.57732 1.64240 1.71538 1.75676
  -20   1.29360 1.29600 1.37523 1.54352 1.55648 1.58460 1.68000 1.73751 1.82562
  20    1.34420 1.47516 1.54199 1.71573 1.80646 1.85092 1.86837 1.91817 1.98005
  60    1.39925 1.50332 1.64471 1.83350 1.89649 1.87541 1.87023 1.92835 1.99045
  100   1.52954 1.71300 1.89838 2.07956 2.04701 1.92341 1.83145 1.81488 1.92770
  140   1.38526 1.63741 1.78510 1.95310 1.99254 1.92212 1.87456 1.89103 1.90695
  180   1.47080 1.54104 1.56788 1.74929 1.85471 1.90654 1.96057 1.98524 1.85487
  220   1.27165 1.38501 1.44889 1.65302 1.74385 1.74468 1.73582 1.70912 1.70320
       Frequencies
Times        94      96      98     100     102     104     106     108     110
  -1420 0.94720 0.95223 1.02215 1.14974 1.22673 1.24242 1.19189 1.07767 1.01216
  -1380 0.82934 0.83689 0.84163 0.84024 0.81179 0.83711 0.96813 1.02497 0.99765
  -1340 0.83732 0.75322 0.71243 0.69539 0.63326 0.62570 0.71516 0.80207 0.84239
  -1300 0.91065 0.76372 0.68185 0.68718 0.71272 0.72152 0.77609 0.78659 0.76969
  -1260 0.84686 0.81877 0.76288 0.72184 0.81458 0.84633 0.80540 0.75955 0.74689
  -1220 0.78572 0.76869 0.70718 0.56854 0.53769 0.61211 0.69132 0.71744 0.73909
  -1180 0.62359 0.53530 0.47512 0.45445 0.53373 0.58264 0.66148 0.74247 0.77727
  -1140 0.62569 0.56432 0.52713 0.47261 0.47938 0.49111 0.55834 0.61085 0.64960
  -1100 0.65266 0.60372 0.55764 0.50362 0.53517 0.57295 0.58245 0.58045 0.60306
  -1060 0.61154 0.55630 0.51985 0.45520 0.44284 0.38778 0.40645 0.46422 0.54266
  -1020 0.58914 0.47941 0.39167 0.33133 0.40523 0.43312 0.47375 0.51355 0.55524
  -980  0.53566 0.43097 0.33050 0.20132 0.18124 0.20309 0.31245 0.44401 0.55002
  -940  0.56148 0.49663 0.45714 0.38199 0.36176 0.36202 0.44301 0.55590 0.65288
  -900  0.58389 0.52598 0.45377 0.36988 0.33179 0.31896 0.41765 0.51363 0.58147
  -860  0.63924 0.59695 0.56215 0.51000 0.47317 0.46544 0.54015 0.60186 0.64931
  -820  0.64928 0.56477 0.49425 0.43405 0.43645 0.49719 0.59992 0.60651 0.61285
  -780  0.75268 0.65866 0.54349 0.47899 0.53796 0.59358 0.63890 0.66427 0.69306
  -740  0.57736 0.49104 0.42508 0.36557 0.39245 0.38275 0.45314 0.58077 0.65338
  -700  0.48816 0.37366 0.28126 0.18648 0.23587 0.30480 0.40152 0.51042 0.58912
  -660  0.48674 0.40359 0.32168 0.24543 0.30552 0.35984 0.45081 0.54547 0.62944
  -620  0.41474 0.34323 0.30046 0.22155 0.24667 0.30404 0.39901 0.49791 0.59484
  -580  0.44481 0.38846 0.35455 0.29543 0.30111 0.29834 0.38593 0.51155 0.61035
  -540  0.46269 0.34950 0.24691 0.16393 0.19834 0.25319 0.38763 0.49607 0.58440
  -500  0.55400 0.46682 0.43720 0.35960 0.31200 0.35014 0.46461 0.53224 0.60649
  -460  0.51444 0.40985 0.33825 0.28481 0.34466 0.40347 0.50663 0.60307 0.68612
  -420  0.51517 0.43898 0.35273 0.22901 0.29121 0.33626 0.42975 0.54187 0.65103
  -380  0.47104 0.40991 0.38176 0.35330 0.37292 0.39149 0.46801 0.56448 0.66818
  -340  0.52215 0.46456 0.43478 0.40396 0.40684 0.39558 0.45126 0.50986 0.56217
  -300  0.58959 0.57335 0.56687 0.51191 0.48639 0.47685 0.56013 0.61927 0.64981
  -260  0.67045 0.60643 0.53123 0.47045 0.50070 0.57038 0.68308 0.72458 0.73588
  -220  0.80401 0.78529 0.74887 0.70957 0.77229 0.83815 0.88757 0.89631 0.89457
  -180  0.92471 0.94331 0.98867 0.99636 0.97080 0.98824 1.02199 1.03716 1.05655
  -140  1.26251 1.29650 1.34904 1.40179 1.38457 1.36219 1.31492 1.26921 1.24649
  -100  1.69550 1.78541 1.96504 2.27808 2.29516 2.20408 2.03647 1.82594 1.73580
  -60   1.94177 2.22882 2.35896 2.37841 2.30524 2.32879 2.05977 1.65365 1.52377
  -20   1.99868 2.13391 2.17069 2.32203 2.24621 2.10884 1.92249 1.79009 1.72407
  20    2.08492 2.19195 2.18456 2.32709 2.35797 2.28963 2.08612 1.89950 1.73244
  60    2.05594 2.20093 2.45245 2.62382 2.49548 2.46957 2.35217 2.15898 1.95261
  100   2.16048 2.31441 2.32413 2.44208 2.57863 2.69076 2.45513 2.10243 1.85124
  140   1.98284 2.15554 2.23495 2.41563 2.52787 2.54979 2.30181 2.01877 1.83387
  180   1.79302 1.91074 2.10373 2.36564 2.39892 2.35788 2.09830 1.83814 1.69012
  220   1.72804 1.74352 1.85073 2.10928 2.06533 1.89630 1.72552 1.60978 1.50033
       Frequencies
Times       112     114     116     118     120     122     124     126     128
  -1420 1.02013 1.06916 1.11239 1.10985 1.09587 1.03796 0.99558 0.95443 0.92276
  -1380 0.96456 0.97515 1.00871 0.98049 0.91255 0.86156 0.80226 0.74020 0.74449
  -1340 0.84888 0.85784 0.87094 0.84593 0.77153 0.70364 0.61693 0.54529 0.52930
  -1300 0.77793 0.77165 0.74859 0.70899 0.69405 0.66677 0.58967 0.45810 0.43082
  -1260 0.75424 0.76314 0.75959 0.73699 0.70379 0.66927 0.61999 0.56828 0.55122
  -1220 0.73521 0.72453 0.73838 0.71621 0.67270 0.63606 0.56417 0.46395 0.45318
  -1180 0.74505 0.71173 0.70245 0.66733 0.60438 0.56483 0.56288 0.57685 0.62140
  -1140 0.66477 0.64691 0.60780 0.55699 0.51394 0.44963 0.40047 0.35745 0.36730
  -1100 0.59590 0.54685 0.50532 0.45484 0.41658 0.40263 0.36721 0.28087 0.25906
  -1060 0.57228 0.53390 0.49574 0.44233 0.40888 0.38341 0.35134 0.28890 0.29288
  -1020 0.55641 0.51153 0.49289 0.46611 0.43490 0.41098 0.40634 0.39676 0.38979
  -980  0.59957 0.62576 0.63431 0.59327 0.56540 0.55334 0.50224 0.41199 0.36772
  -940  0.68164 0.65879 0.63827 0.58781 0.52525 0.47490 0.42609 0.35364 0.32627
  -900  0.61307 0.61718 0.61793 0.59521 0.58801 0.55418 0.48437 0.41648 0.42460
  -860  0.67288 0.67618 0.66533 0.62321 0.55068 0.52138 0.49848 0.45892 0.48034
  -820  0.64301 0.65312 0.67285 0.67896 0.66188 0.64745 0.64114 0.59126 0.56283
  -780  0.70412 0.71434 0.71385 0.70238 0.69980 0.69142 0.64408 0.56338 0.51741
  -740  0.64696 0.62446 0.63550 0.61256 0.60643 0.56901 0.51669 0.45307 0.41639
  -700  0.61206 0.60952 0.61888 0.59935 0.56988 0.55574 0.51093 0.40438 0.32867
  -660  0.63432 0.61956 0.61991 0.60684 0.57476 0.52754 0.48579 0.44151 0.41866
  -620  0.64208 0.63879 0.61730 0.57399 0.53412 0.51908 0.52339 0.52815 0.52731
  -580  0.63159 0.62661 0.63748 0.61089 0.56686 0.58781 0.59378 0.54978 0.53991
  -540  0.63669 0.66377 0.67910 0.67262 0.65623 0.65747 0.66394 0.63357 0.63159
  -500  0.66082 0.68384 0.69129 0.70186 0.70925 0.71304 0.69649 0.61534 0.57089
  -460  0.73506 0.77310 0.80003 0.78877 0.76675 0.72641 0.66418 0.59929 0.58221
  -420  0.70936 0.74261 0.77684 0.77424 0.70944 0.67366 0.65384 0.61874 0.61574
  -380  0.73083 0.75763 0.78737 0.80075 0.76909 0.73842 0.71365 0.65682 0.62465
  -340  0.57601 0.58569 0.62584 0.65280 0.65272 0.64014 0.62786 0.64077 0.67969
  -300  0.64437 0.62584 0.65489 0.64699 0.64532 0.65841 0.69003 0.68974 0.67347
  -260  0.74253 0.74016 0.76885 0.82779 0.87893 0.86949 0.84363 0.85446 0.87310
  -220  0.91027 0.95737 1.00792 1.01395 1.00124 0.96913 0.95127 0.91961 0.89007
  -180  1.08131 1.12907 1.18543 1.24151 1.28163 1.27317 1.25388 1.28319 1.25623
  -140  1.26715 1.26691 1.29124 1.35212 1.40755 1.44686 1.52805 1.64146 1.58899
  -100  1.71550 1.68579 1.63098 1.64097 1.64096 1.64144 1.74616 1.81814 1.68874
  -60   1.59171 1.61262 1.57709 1.60504 1.63053 1.62233 1.65802 1.70566 1.72567
  -20   1.78508 1.83374 1.78617 1.72815 1.64505 1.68740 1.73406 1.72552 1.75877
  20    1.65275 1.68824 1.76670 1.80573 1.71561 1.66933 1.76814 1.94110 2.03820
  60    1.90263 1.92744 1.94769 2.03029 2.01988 1.90046 1.91010 2.07440 2.23514
  100   1.79672 1.75896 1.72800 1.75369 1.82711 1.90214 2.05359 2.17778 2.19072
  140   1.77008 1.74869 1.72270 1.76478 1.82223 1.89587 2.00740 2.14989 2.14502
  180   1.63278 1.54849 1.52968 1.65770 1.71776 1.74181 1.86638 2.00598 2.03792
  220   1.52421 1.61537 1.66105 1.72410 1.71571 1.67748 1.65156 1.64731 1.67219
       Frequencies
Times       130     132     134     136     138      140     142     144
  -1420 0.88090 0.83411 0.78779 0.76191 0.75429 0.689231 0.65332 0.72477
  -1380 0.74217 0.67967 0.61173 0.56039 0.53425 0.468689 0.46555 0.50848
  -1340 0.51130 0.54502 0.55104 0.54219 0.51323 0.442890 0.48043 0.55434
  -1300 0.49330 0.61436 0.67241 0.68459 0.67669 0.609129 0.63090 0.69089
  -1260 0.58240 0.67109 0.69012 0.63030 0.57664 0.511757 0.54791 0.61521
  -1220 0.56006 0.70514 0.77723 0.78494 0.78644 0.766421 0.76628 0.76414
  -1180 0.64828 0.65352 0.63600 0.65736 0.70974 0.691520 0.63949 0.59837
  -1140 0.38171 0.45148 0.49649 0.48903 0.48700 0.426037 0.40834 0.45208
  -1100 0.30538 0.41993 0.46764 0.44409 0.41300 0.338861 0.36098 0.42773
  -1060 0.35139 0.43708 0.44508 0.40511 0.34690 0.194468 0.14931 0.18466
  -1020 0.38476 0.42546 0.41766 0.37176 0.32965 0.218811 0.21365 0.24999
  -980  0.33310 0.35973 0.33556 0.26384 0.19942 0.080036 0.10405 0.17532
  -940  0.33325 0.36623 0.33756 0.26448 0.20948 0.092936 0.11599 0.19723
  -900  0.44687 0.46144 0.40096 0.28897 0.21397 0.099593 0.11431 0.16538
  -860  0.55904 0.59457 0.52576 0.39480 0.32714 0.233167 0.22413 0.24553
  -820  0.53394 0.53229 0.53119 0.51948 0.51431 0.427702 0.42154 0.44782
  -780  0.51884 0.56149 0.57274 0.53478 0.48485 0.403567 0.39744 0.41657
  -740  0.36270 0.36983 0.38868 0.38803 0.35390 0.244818 0.29622 0.37903
  -700  0.32701 0.40844 0.42523 0.37869 0.35426 0.283517 0.32158 0.37721
  -660  0.40508 0.44788 0.44622 0.42830 0.40617 0.318887 0.33541 0.37355
  -620  0.54830 0.57533 0.55018 0.49274 0.43312 0.333035 0.33289 0.34697
  -580  0.56775 0.63954 0.64200 0.58343 0.53371 0.451420 0.43747 0.44903
  -540  0.63566 0.62100 0.60401 0.54380 0.45862 0.344478 0.35448 0.40054
  -500  0.55135 0.53423 0.48092 0.37482 0.29031 0.199462 0.25263 0.32486
  -460  0.56644 0.57464 0.52248 0.40478 0.31726 0.221308 0.27966 0.35124
  -420  0.63624 0.64494 0.57931 0.49999 0.40168 0.280396 0.32556 0.40663
  -380  0.62797 0.64618 0.60444 0.53494 0.44982 0.310981 0.31990 0.37822
  -340  0.70038 0.72465 0.69069 0.62128 0.56406 0.458078 0.40289 0.39932
  -300  0.68268 0.71662 0.70783 0.64544 0.59388 0.538389 0.51710 0.47318
  -260  0.83577 0.76921 0.74110 0.71535 0.69070 0.578128 0.60470 0.67973
  -220  0.92501 0.99394 1.02827 0.98984 0.90607 0.796173 0.75056 0.76109
  -180  1.20551 1.16734 1.15107 1.08085 0.91182 0.781401 0.81385 0.86498
  -140  1.40620 1.22463 1.16435 1.10631 0.98726 0.854014 0.74742 0.69393
  -100  1.54928 1.42391 1.36827 1.33488 1.25796 1.224150 1.18374 1.09020
  -60   1.77159 1.62359 1.45209 1.44539 1.53135 1.619877 1.55257 1.36431
  -20   1.88319 1.74427 1.65229 1.73663 1.82397 1.856232 1.77912 1.67110
  20    2.09403 1.98464 1.94474 2.03657 2.14334 2.258825 2.16346 2.05844
  60    2.28674 2.11458 2.03027 2.12951 2.20495 2.296067 2.13685 2.00730
  100   2.21781 2.12385 2.02071 1.99114 2.03557 2.173937 2.03269 1.86487
  140   2.06138 1.90618 1.89119 1.84778 1.64308 1.526043 1.46686 1.42275
  180   2.05239 1.94575 1.88690 1.73067 1.45376 1.425758 1.42306 1.35194
  220   1.71094 1.62567 1.54962 1.46907 1.26640 1.117624 1.09362 1.09689
       Frequencies
Times       146      148      150      152     154      156     158     160
  -1420 0.83101 0.851177 0.769253 0.706876 0.75284 0.764527 0.71208 0.65052
  -1380 0.56902 0.632441 0.646485 0.549058 0.49689 0.524237 0.56576 0.58101
  -1340 0.57090 0.559529 0.590946 0.583953 0.58994 0.585958 0.61824 0.64056
  -1300 0.70951 0.697970 0.644779 0.551702 0.51931 0.531359 0.63632 0.71177
  -1260 0.64522 0.616059 0.554895 0.454156 0.45128 0.505774 0.58432 0.59000
  -1220 0.72893 0.649977 0.575113 0.475833 0.43877 0.409500 0.41151 0.37513
  -1180 0.57737 0.549838 0.549536 0.480591 0.44555 0.401323 0.43008 0.45413
  -1140 0.45693 0.411398 0.413857 0.400493 0.41870 0.411874 0.41943 0.41548
  -1100 0.43229 0.348408 0.271845 0.146715 0.15389 0.180288 0.26445 0.32117
  -1060 0.18242 0.140286 0.140794 0.087500 0.11558 0.148373 0.23177 0.28082
  -1020 0.23795 0.168897 0.142499 0.099661 0.16432 0.198752 0.24117 0.27280
  -980  0.20455 0.198662 0.223858 0.172622 0.19612 0.220381 0.26470 0.25214
  -940  0.22375 0.184818 0.185371 0.152267 0.19664 0.242537 0.30629 0.33916
  -900  0.15090 0.079834 0.066743 0.044675 0.16666 0.268386 0.34689 0.36614
  -860  0.22793 0.126904 0.071615 0.031987 0.13122 0.192949 0.21122 0.18287
  -820  0.40453 0.278034 0.203153 0.124510 0.10802 0.097994 0.19092 0.27839
  -780  0.40161 0.346562 0.262832 0.121337 0.10202 0.127535 0.23152 0.29468
  -740  0.35568 0.269728 0.243589 0.160990 0.15024 0.163407 0.23870 0.29225
  -700  0.36737 0.308030 0.326896 0.326210 0.34650 0.315863 0.33600 0.38340
  -660  0.34128 0.248269 0.247486 0.232894 0.30037 0.357274 0.40161 0.38510
  -620  0.27803 0.171435 0.167345 0.139049 0.16797 0.187938 0.26073 0.28374
  -580  0.42958 0.353715 0.270627 0.150152 0.17135 0.224337 0.30802 0.32409
  -540  0.38867 0.354868 0.369037 0.353967 0.39212 0.369408 0.34739 0.32871
  -500  0.32416 0.274342 0.258935 0.211746 0.24225 0.226447 0.22880 0.26235
  -460  0.34170 0.248731 0.238230 0.183724 0.21045 0.247285 0.32337 0.36298
  -420  0.38783 0.332487 0.321294 0.269110 0.28239 0.278409 0.31793 0.33940
  -380  0.34859 0.231657 0.166371 0.109970 0.17031 0.221963 0.30678 0.34767
  -340  0.36508 0.265575 0.224102 0.185839 0.21514 0.224601 0.29861 0.36687
  -300  0.40724 0.364559 0.360755 0.366920 0.43382 0.389190 0.40408 0.43493
  -260  0.68425 0.613060 0.568780 0.543507 0.56987 0.537689 0.55610 0.60191
  -220  0.78571 0.790725 0.800433 0.807594 0.84120 0.823083 0.76654 0.73049
  -180  0.87797 0.932626 0.918573 0.823455 0.79063 0.802245 0.84008 0.87705
  -140  0.66254 0.683203 0.742702 0.789618 0.84797 0.889024 0.95446 1.03432
  -100  0.96794 0.836641 0.755612 0.787504 0.91678 1.046491 1.09113 1.11623
  -60   1.25017 1.270881 1.282982 1.342113 1.39662 1.412596 1.29934 1.22658
  -20   1.56705 1.588371 1.692698 1.856013 1.87150 1.890010 1.86234 1.81236
  20    2.04613 1.934010 1.763583 1.808694 1.89366 1.964128 1.81506 1.64197
  60    2.05615 2.214582 2.238337 2.276596 2.17098 2.104715 1.91879 1.76617
  100   1.86410 1.937010 2.003274 2.069609 1.96481 1.980218 2.01337 1.98979
  140   1.35497 1.408629 1.501968 1.548308 1.49540 1.490671 1.55064 1.64562
  180   1.32303 1.289802 1.114662 1.014582 1.03277 1.081836 1.10474 1.18599
  220   1.06710 1.002077 0.900791 0.843282 0.83963 0.854998 0.84330 0.75358
       Frequencies
Times       162     164     166     168     170     172     174     176     178
  -1420 0.59943 0.59765 0.63683 0.67019 0.76807 0.86823 0.96544 1.02341 1.03320
  -1380 0.54880 0.50696 0.44887 0.39238 0.49709 0.50840 0.52659 0.49074 0.46064
  -1340 0.63427 0.59132 0.51705 0.45056 0.56359 0.59888 0.59388 0.57608 0.55200
  -1300 0.69492 0.66478 0.64124 0.59507 0.69050 0.75193 0.76176 0.71587 0.67944
  -1260 0.53526 0.53204 0.55853 0.54781 0.64616 0.69587 0.70078 0.65873 0.61974
  -1220 0.36684 0.37955 0.32416 0.23011 0.40821 0.51239 0.56192 0.57729 0.58678
  -1180 0.43701 0.39525 0.32183 0.27300 0.43733 0.53674 0.57790 0.54569 0.49801
  -1140 0.40769 0.38284 0.33376 0.29458 0.46775 0.52477 0.54616 0.57632 0.59560
  -1100 0.35079 0.36359 0.34283 0.32900 0.50274 0.57852 0.59613 0.55687 0.51203
  -1060 0.29039 0.30710 0.30550 0.27546 0.41756 0.44038 0.43071 0.39860 0.37499
  -1020 0.29365 0.32078 0.31716 0.28502 0.44189 0.50651 0.51511 0.49488 0.44974
  -980  0.22949 0.24326 0.21528 0.18012 0.37540 0.45780 0.48473 0.50557 0.54084
  -940  0.35581 0.35928 0.33583 0.37134 0.61965 0.69083 0.66522 0.61668 0.59353
  -900  0.34328 0.34535 0.33998 0.36205 0.56685 0.63016 0.65239 0.67259 0.68021
  -860  0.16733 0.20299 0.21165 0.17083 0.33737 0.43807 0.53244 0.59285 0.60339
  -820  0.32749 0.32508 0.26531 0.18394 0.34932 0.42002 0.45839 0.48005 0.49594
  -780  0.32122 0.35219 0.33946 0.31835 0.48644 0.51638 0.52794 0.52162 0.50762
  -740  0.32147 0.36029 0.39987 0.44428 0.55403 0.54157 0.51646 0.49026 0.47050
  -700  0.41847 0.42970 0.40272 0.42789 0.63465 0.68580 0.64181 0.55687 0.49905
  -660  0.37786 0.41222 0.44083 0.46203 0.61400 0.64045 0.61458 0.57316 0.54032
  -620  0.25430 0.25542 0.25209 0.19706 0.36605 0.44374 0.47415 0.46570 0.40406
  -580  0.28036 0.28962 0.26531 0.17875 0.29217 0.30329 0.26237 0.20508 0.14971
  -540  0.28964 0.26074 0.24535 0.23421 0.37388 0.35305 0.32809 0.29406 0.22990
  -500  0.30367 0.34712 0.29305 0.16783 0.30781 0.36690 0.39538 0.39763 0.40380
  -460  0.35506 0.32888 0.26583 0.18586 0.34541 0.43387 0.50386 0.54714 0.55148
  -420  0.35280 0.38917 0.42061 0.41450 0.53794 0.62303 0.69515 0.69326 0.66205
  -380  0.33551 0.31014 0.29979 0.31862 0.55707 0.69608 0.74421 0.72535 0.68774
  -340  0.41345 0.43933 0.43461 0.43280 0.62313 0.68978 0.68952 0.70493 0.73602
  -300  0.42899 0.42920 0.43124 0.39784 0.48101 0.49622 0.52839 0.54253 0.52501
  -260  0.61848 0.63261 0.62749 0.59043 0.66029 0.68181 0.67715 0.62300 0.53357
  -220  0.71422 0.72127 0.68220 0.61119 0.66920 0.67992 0.65959 0.63929 0.65141
  -180  0.91599 0.95077 0.90360 0.77919 0.73678 0.72044 0.73633 0.76473 0.74328
  -140  1.11424 1.15950 1.10660 0.96686 0.88173 0.86970 0.85854 0.81481 0.79753
  -100  1.09770 1.08781 1.15067 1.24167 1.15293 1.08971 1.01360 0.92470 0.92912
  -60   1.30924 1.41332 1.43534 1.36924 1.23442 1.20308 1.20984 1.19189 1.12404
  -20   1.68896 1.54783 1.50171 1.48152 1.24594 1.12016 1.08359 1.06036 1.03579
  20    1.61627 1.72591 1.84937 1.85986 1.56647 1.39559 1.27106 1.23224 1.31558
  60    1.69572 1.76518 1.89163 1.99099 1.74205 1.59251 1.51186 1.47828 1.47598
  100   1.82405 1.73782 1.85222 1.95848 1.69186 1.56606 1.48778 1.43208 1.43212
  140   1.72856 1.71679 1.69848 1.72901 1.53583 1.44577 1.36963 1.33459 1.31506
  180   1.26287 1.25956 1.23467 1.23511 1.13554 1.08908 1.07684 1.06984 1.09652
  220   0.70695 0.72253 0.80068 0.87261 0.86586 0.86739 0.87632 0.83840 0.82971
       Frequencies
Times       180     182     184     186     188     190      192      194
  -1420 1.01508 1.01085 1.00424 0.99186 0.96397 0.91210 0.809349 0.735095
  -1380 0.46390 0.46897 0.47887 0.49531 0.50221 0.41335 0.283617 0.280970
  -1340 0.49556 0.46897 0.48213 0.49066 0.49082 0.43771 0.308924 0.266501
  -1300 0.69552 0.70947 0.71025 0.72007 0.72420 0.64958 0.539136 0.455526
  -1260 0.62679 0.67190 0.71733 0.72171 0.65446 0.56015 0.488522 0.516200
  -1220 0.61137 0.63515 0.63730 0.62792 0.63307 0.59702 0.461582 0.394384
  -1180 0.47391 0.49886 0.55291 0.59183 0.59584 0.53547 0.459133 0.464393
  -1140 0.62138 0.65682 0.65036 0.63722 0.62251 0.50630 0.399131 0.424722
  -1100 0.49637 0.49091 0.51616 0.55437 0.53527 0.42168 0.266474 0.219828
  -1060 0.40464 0.44346 0.45627 0.47507 0.47832 0.33866 0.126469 0.108281
  -1020 0.41303 0.39876 0.37298 0.34218 0.33662 0.28994 0.207288 0.159154
  -980  0.58431 0.58963 0.55835 0.52101 0.49387 0.40694 0.268107 0.182490
  -940  0.59919 0.59703 0.57823 0.53167 0.45637 0.33931 0.210554 0.158687
  -900  0.67468 0.66312 0.66370 0.66046 0.60112 0.40566 0.140756 0.029404
  -860  0.60812 0.58853 0.55699 0.55765 0.55805 0.42489 0.223207 0.145152
  -820  0.51991 0.52710 0.51044 0.50952 0.55250 0.53964 0.422806 0.266501
  -780  0.48879 0.45964 0.45165 0.46085 0.45859 0.39348 0.282801 0.235230
  -740  0.47553 0.46869 0.45137 0.46304 0.47415 0.38995 0.294230 0.314107
  -700  0.46769 0.44566 0.45954 0.51445 0.56444 0.50534 0.421989 0.380849
  -660  0.54318 0.54987 0.50881 0.45620 0.44303 0.40918 0.368926 0.402319
  -620  0.37190 0.39520 0.39911 0.39222 0.40858 0.36303 0.290148 0.335577
  -580  0.13027 0.14867 0.19930 0.25113 0.29161 0.21686 0.044426 0.060208
  -540  0.20116 0.19967 0.21319 0.23172 0.24660 0.20596 0.119530 0.132550
  -500  0.43386 0.42866 0.44484 0.49093 0.49054 0.38642 0.233412 0.193225
  -460  0.54507 0.56330 0.60735 0.62765 0.59945 0.48803 0.359946 0.318775
  -420  0.66954 0.69576 0.70481 0.68124 0.61501 0.52009 0.380355 0.227296
  -380  0.69254 0.74292 0.76932 0.72007 0.66141 0.60599 0.509747 0.319708
  -340  0.73232 0.70152 0.69174 0.70229 0.66557 0.51207 0.371784 0.361247
  -300  0.51017 0.52381 0.54175 0.55792 0.54249 0.44027 0.335048 0.369648
  -260  0.47716 0.46595 0.45927 0.43706 0.44414 0.44380 0.444847 0.473261
  -220  0.66846 0.66148 0.64819 0.61753 0.61918 0.61144 0.574647 0.572674
  -180  0.65195 0.61705 0.66125 0.71050 0.74503 0.71401 0.655466 0.717826
  -140  0.77101 0.74676 0.73693 0.74550 0.77837 0.82908 0.964048 1.137880
  -100  0.98640 0.99385 0.98056 1.02385 1.07037 1.15186 1.248139 1.275565
  -60   1.00019 0.92118 0.94517 1.01045 1.08177 1.19449 1.323651 1.305436
  -20   1.05810 1.03772 1.00424 1.01701 1.12316 1.27687 1.513862 1.655948
  20    1.43962 1.50337 1.52825 1.52560 1.49185 1.57593 1.824892 2.111940
  60    1.44639 1.42686 1.47109 1.53790 1.58214 1.73428 1.997959 2.123608
  100   1.44612 1.38353 1.33716 1.29701 1.23707 1.35797 1.612640 1.783364
  140   1.27051 1.18224 1.12565 1.12639 1.15567 1.23745 1.391817 1.477191
  180   1.12683 1.06569 0.98981 0.99897 1.03370 1.07141 1.188545 1.297501
  220   0.85787 0.83040 0.81369 0.85213 0.90312 0.91883 1.005682 1.115011
       Frequencies
Times        196      198      200      202     204     206     208     210
  -1420 0.723902 0.714069 0.714616 0.718922 0.70796 0.69482 0.64724 0.65557
  -1380 0.340885 0.378817 0.423773 0.441700 0.47499 0.52278 0.52670 0.57992
  -1340 0.314553 0.363664 0.381820 0.342135 0.35731 0.44261 0.49327 0.56769
  -1300 0.408392 0.362243 0.363436 0.361657 0.40162 0.43946 0.39297 0.41504
  -1260 0.516594 0.456000 0.424716 0.411928 0.44640 0.48494 0.47773 0.52556
  -1220 0.426106 0.450792 0.479867 0.489043 0.49500 0.51962 0.50033 0.48661
  -1180 0.493134 0.504773 0.495894 0.474889 0.44974 0.43270 0.37932 0.37064
  -1140 0.443342 0.393022 0.337510 0.269413 0.26584 0.28453 0.23288 0.26238
  -1100 0.191987 0.181832 0.182425 0.153741 0.16818 0.23183 0.21028 0.23339
  -1060 0.135971 0.162891 0.194681 0.193274 0.22725 0.26967 0.22723 0.25513
  -1020 0.146983 0.158629 0.198923 0.211333 0.25202 0.31515 0.30257 0.30994
  -980  0.168049 0.183726 0.232392 0.252331 0.30634 0.36695 0.34024 0.37608
  -940  0.146983 0.133533 0.154613 0.175216 0.26536 0.36695 0.37132 0.40099
  -900  0.060804 0.120274 0.181482 0.176192 0.17961 0.24760 0.28892 0.37517
  -860  0.149377 0.139215 0.098519 0.063449 0.14197 0.26561 0.28656 0.33667
  -820  0.138844 0.062505 0.074950 0.125921 0.22820 0.30660 0.30775 0.37064
  -780  0.248961 0.280324 0.309698 0.284543 0.30395 0.36154 0.36943 0.42636
  -740  0.345194 0.342829 0.343638 0.326029 0.34445 0.37550 0.34871 0.38333
  -700  0.340406 0.315838 0.345995 0.356289 0.38733 0.42955 0.40757 0.41413
  -660  0.457227 0.507141 0.540204 0.539314 0.55646 0.58763 0.56578 0.57222
  -620  0.409349 0.476362 0.529362 0.556884 0.59933 0.64167 0.62652 0.62567
  -580  0.130226 0.182305 0.222964 0.232320 0.26918 0.32011 0.33412 0.38514
  -540  0.166134 0.196985 0.248890 0.281126 0.33587 0.39892 0.39957 0.44674
  -500  0.248004 0.317259 0.376163 0.374835 0.37161 0.38316 0.36990 0.45218
  -460  0.345673 0.329097 0.319126 0.324564 0.38304 0.42955 0.41558 0.46985
  -420  0.200605 0.231552 0.296971 0.338230 0.38733 0.42144 0.40993 0.48661
  -380  0.194860 0.168100 0.181954 0.159598 0.21010 0.30119 0.31387 0.38016
  -340  0.301147 0.218767 0.222964 0.238665 0.29204 0.33272 0.32046 0.38061
  -300  0.417967 0.438954 0.448285 0.444629 0.45736 0.47143 0.45795 0.51197
  -260  0.505104 0.550231 0.615154 0.649617 0.66746 0.70202 0.73529 0.76247
  -220  0.590325 0.647776 0.741484 0.877544 0.98666 1.02990 1.00461 0.95725
  -180  0.807687 0.868437 0.927681 1.007858 1.08480 1.10151 1.08654 1.09722
  -140  1.247678 1.326332 1.427817 1.533506 1.50453 1.38119 1.38083 1.41611
  -100  1.253423 1.311652 1.377851 1.417346 1.40972 1.37038 1.41332 1.42563
  -60   1.269701 1.286556 1.351453 1.399287 1.40067 1.34606 1.37188 1.44556
  -20   1.618247 1.636488 1.747414 1.880521 1.90615 1.84777 1.83520 1.71553
  20    2.281345 2.291840 2.219740 2.200693 2.10338 1.93154 1.90253 1.84418
  60    2.063025 1.967479 1.937382 1.908341 1.81086 1.70681 1.72031 1.61271
  100   1.811671 1.800799 1.751657 1.670164 1.48499 1.38524 1.41332 1.34635
  140   1.538771 1.479279 1.415561 1.481771 1.62982 1.70140 1.70901 1.56831
  180   1.297470 1.256250 1.261891 1.353897 1.36875 1.39290 1.47500 1.51124
  220   1.236666 1.395466 1.442901 1.380741 1.27727 1.29472 1.36293 1.34998
       Frequencies
Times       212     214     216     218     220     222     224     226     228
  -1420 0.71866 0.77785 0.84872 0.90848 0.91813 0.88357 0.86234 0.86929 0.86999
  -1380 0.64535 0.70017 0.73005 0.73251 0.72181 0.75200 0.81028 0.83938 0.81130
  -1340 0.58626 0.59601 0.65699 0.68753 0.66155 0.62758 0.61192 0.59315 0.55814
  -1300 0.44630 0.48511 0.56312 0.61167 0.61353 0.62091 0.61098 0.59268 0.56113
  -1260 0.55204 0.54527 0.57286 0.61697 0.58905 0.53606 0.54439 0.56792 0.54272
  -1220 0.46141 0.44021 0.42054 0.41498 0.40827 0.46122 0.51672 0.53474 0.49398
  -1180 0.32146 0.27453 0.30275 0.38720 0.40968 0.42642 0.45435 0.50110 0.52283
  -1140 0.28058 0.28082 0.31913 0.36294 0.34047 0.34585 0.39808 0.47120 0.52780
  -1100 0.26014 0.26151 0.28947 0.31707 0.31128 0.32583 0.35963 0.38803 0.36417
  -1060 0.29169 0.31808 0.36474 0.40616 0.39038 0.38590 0.39620 0.39738 0.37064
  -1020 0.31168 0.34098 0.39441 0.44188 0.44358 0.45740 0.47968 0.48428 0.42584
  -980  0.39921 0.39935 0.42762 0.46614 0.44263 0.42642 0.43419 0.43475 0.39053
  -940  0.40232 0.37466 0.39397 0.43262 0.42380 0.39734 0.37229 0.36187 0.33284
  -900  0.39787 0.39172 0.44002 0.49392 0.48642 0.46741 0.45529 0.44176 0.41241
  -860  0.37833 0.41686 0.47943 0.53670 0.54150 0.51604 0.48812 0.47727 0.44872
  -820  0.38677 0.39262 0.44135 0.49789 0.48453 0.44739 0.43841 0.44223 0.39998
  -780  0.44497 0.44380 0.48386 0.52127 0.48971 0.44405 0.41543 0.39317 0.32488
  -740  0.38988 0.35759 0.37006 0.39469 0.37107 0.38828 0.41871 0.42915 0.38655
  -700  0.36944 0.32033 0.35412 0.40837 0.39791 0.39305 0.42340 0.46466 0.47160
  -660  0.56537 0.52462 0.50290 0.50759 0.49913 0.51270 0.52657 0.54222 0.54422
  -620  0.58537 0.51564 0.50732 0.53097 0.53491 0.56418 0.59504 0.60810 0.59246
  -580  0.42453 0.45323 0.50688 0.56493 0.58670 0.61519 0.65928 0.67912 0.63623
  -540  0.46363 0.46041 0.48917 0.55346 0.57540 0.57944 0.57534 0.57866 0.56113
  -500  0.51606 0.52641 0.52548 0.54023 0.51655 0.51604 0.52516 0.53428 0.52084
  -460  0.51250 0.51339 0.49891 0.47099 0.42992 0.43881 0.47452 0.48615 0.46364
  -420  0.54405 0.54976 0.53168 0.50583 0.47936 0.49077 0.49187 0.46793 0.42137
  -380  0.43520 0.48286 0.52902 0.51950 0.46806 0.47933 0.53079 0.57166 0.56510
  -340  0.42409 0.42225 0.42806 0.45467 0.47889 0.53558 0.59738 0.64782 0.67353
  -300  0.54360 0.54213 0.57109 0.62314 0.62907 0.60470 0.56502 0.55997 0.58301
  -260  0.77197 0.79626 0.87175 0.95787 0.99487 0.96795 0.87547 0.76976 0.67651
  -220  0.94080 0.98169 1.05949 1.14663 1.23403 1.25111 1.16715 1.06366 1.02616
  -180  1.10075 1.06879 1.00193 1.00374 1.10221 1.23776 1.25531 1.18093 1.13210
  -140  1.43130 1.42529 1.31410 1.14751 1.06407 1.04041 1.00724 1.01273 1.05849
  -100  1.38998 1.31978 1.27957 1.23836 1.24062 1.24920 1.22718 1.21691 1.17686
  -60   1.50861 1.51285 1.49388 1.46152 1.44682 1.42796 1.41147 1.38652 1.35193
  -20   1.63746 1.62644 1.60414 1.52238 1.42846 1.29115 1.15261 1.13655 1.19775
  20    1.75919 1.60713 1.42215 1.25997 1.17094 1.06376 0.97582 1.03702 1.09579
  60    1.42508 1.27533 1.18791 1.17089 1.17753 1.14433 1.08555 1.03188 0.99483
  100   1.18916 1.06430 1.05994 1.10517 1.14128 1.12287 1.14183 1.16598 1.20720
  140   1.44152 1.32382 1.22333 1.18676 1.23026 1.30450 1.35192 1.35708 1.35094
  180   1.50994 1.49489 1.47440 1.46769 1.50191 1.47229 1.38521 1.32858 1.36636
  220   1.24648 1.12447 1.04842 1.01565 1.01982 1.03707 1.06445 1.10758 1.14006
       Frequencies
Times       230     232     234     236     238     240
  -1420 0.80888 0.75151 0.75269 0.78592 0.81790 0.82452
  -1380 0.74879 0.71470 0.71382 0.72393 0.71072 0.70893
  -1340 0.50507 0.48057 0.48720 0.54289 0.60508 0.64259
  -1300 0.48373 0.41299 0.41425 0.49570 0.56025 0.60540
  -1260 0.46912 0.44738 0.48601 0.54453 0.57365 0.58429
  -1220 0.44835 0.45824 0.51052 0.59226 0.58602 0.53806
  -1180 0.49327 0.46790 0.49498 0.56044 0.59066 0.58128
  -1140 0.50675 0.43109 0.40828 0.50229 0.57880 0.59284
  -1100 0.31750 0.31221 0.36582 0.45511 0.51130 0.54158
  -1060 0.34277 0.33092 0.33114 0.39586 0.48811 0.56922
  -1020 0.32929 0.26394 0.27972 0.35087 0.40669 0.45966
  -980  0.32985 0.29230 0.29108 0.36294 0.43401 0.46921
  -940  0.26190 0.21989 0.25759 0.36020 0.42576 0.45664
  -900  0.36579 0.31523 0.31619 0.40573 0.47987 0.50037
  -860  0.38826 0.34540 0.35446 0.41561 0.45462 0.48981
  -820  0.30851 0.27963 0.33473 0.39750 0.43091 0.44860
  -780  0.22427 0.18006 0.24145 0.35581 0.43091 0.45815
  -740  0.30290 0.26273 0.27613 0.36788 0.42421 0.43202
  -700  0.44778 0.41480 0.38675 0.40354 0.44070 0.46820
  -660  0.49440 0.41781 0.37957 0.41012 0.43555 0.44458
  -620  0.53988 0.49203 0.48242 0.51875 0.52315 0.51394
  -580  0.55617 0.50712 0.48780 0.49406 0.49687 0.51695
  -540  0.49046 0.41842 0.40289 0.45401 0.50151 0.52348
  -500  0.45733 0.36894 0.33054 0.36678 0.43194 0.47876
  -460  0.40960 0.36713 0.33832 0.36404 0.41958 0.48981
  -420  0.38320 0.39488 0.41127 0.42877 0.45410 0.48026
  -380  0.50563 0.45100 0.42621 0.46718 0.51079 0.52499
  -340  0.65557 0.61996 0.58527 0.58513 0.58344 0.59686
  -300  0.57526 0.57953 0.60500 0.61804 0.60663 0.58731
  -260  0.58930 0.56565 0.58706 0.60159 0.61385 0.60289
  -220  1.03295 1.00193 0.93566 0.84627 0.82254 0.78481
  -180  1.12225 1.15460 1.19278 1.16391 1.10235 1.02504
  -140  1.10484 1.13650 1.13956 1.14362 1.18531 1.19993
  -100  1.08911 1.07133 1.11504 1.12880 1.11472 1.06625
  -60   1.30083 1.24692 1.19397 1.12990 1.12141 1.12153
  -20   1.30139 1.38692 1.41940 1.38446 1.30795 1.23259
  20    1.14471 1.18115 1.22267 1.22481 1.17140 1.13057
  60    0.99926 1.05805 1.09830 1.05255 0.99465 0.96674
  100   1.25646 1.26201 1.24599 1.28022 1.32290 1.28838
  140   1.36485 1.41769 1.43195 1.37074 1.30744 1.29089
  180   1.41988 1.44424 1.43375 1.37678 1.38731 1.43462
  220   1.14527 1.15098 1.17245 1.18037 1.15542 1.12957

, , tasks = 64, files = data/PRR+2_tyr_4:240:2_go/data_860.1_1

       Frequencies
Times        4      6      8     10     12     14     16      18      20
  -1420 1.6592 1.6524 1.6517 1.6636 1.6757 1.6826 1.6811 1.16078 1.47929
  -1380 1.6201 1.6166 1.6198 1.6292 1.6351 1.6359 1.6352 1.14062 1.37923
  -1340 1.5896 1.5875 1.5874 1.5919 1.5984 1.6083 1.6480 1.27475 1.45332
  -1300 1.5640 1.5575 1.5535 1.5617 1.5681 1.5642 1.5566 1.37960 1.66232
  -1260 1.5552 1.5504 1.5474 1.5520 1.5577 1.5625 1.5921 1.44194 1.69789
  -1220 1.5742 1.5693 1.5693 1.5782 1.5819 1.5768 1.5856 1.42683 1.62029
  -1180 1.5948 1.5917 1.5953 1.6028 1.6079 1.6119 1.6392 1.34550 1.56395
  -1140 1.6270 1.6168 1.6271 1.6392 1.6165 1.5471 1.3950 1.37361 1.71342
  -1100 1.6077 1.5991 1.6039 1.6188 1.6213 1.6072 1.5943 1.44297 1.64860
  -1060 1.5929 1.5861 1.5895 1.6000 1.5998 1.5841 1.5685 1.47794 1.73995
  -1020 1.5841 1.5807 1.5794 1.5829 1.5830 1.5787 1.6060 1.56036 1.77639
  -980  1.5645 1.5691 1.5657 1.5560 1.5558 1.5781 1.7046 1.52022 1.52059
  -940  1.5573 1.5597 1.5539 1.5481 1.5507 1.5677 1.6583 1.47426 1.55366
  -900  1.5419 1.5377 1.5377 1.5400 1.5361 1.5249 1.5247 1.35655 1.53704
  -860  1.5434 1.5355 1.5475 1.5513 1.5170 1.4383 1.2886 1.35717 1.59733
  -820  1.5420 1.5376 1.5383 1.5455 1.5479 1.5440 1.5550 1.36335 1.55027
  -780  1.5489 1.5449 1.5435 1.5495 1.5554 1.5617 1.6039 1.37115 1.51129
  -740  1.5493 1.5459 1.5543 1.5540 1.5289 1.4780 1.3909 1.29774 1.51407
  -700  1.5339 1.5326 1.5344 1.5367 1.5358 1.5337 1.5569 1.29561 1.43111
  -660  1.5267 1.5240 1.5310 1.5279 1.4970 1.4357 1.3364 1.36096 1.55057
  -620  1.5016 1.4964 1.5023 1.5004 1.4711 1.4097 1.3042 1.40894 1.61918
  -580  1.4564 1.4529 1.4543 1.4577 1.4536 1.4427 1.4547 1.40352 1.49347
  -540  1.4132 1.4126 1.4071 1.4148 1.4424 1.4942 1.6342 1.37043 1.45797
  -500  1.3895 1.3823 1.3754 1.3917 1.4217 1.4589 1.5327 1.37030 1.60633
  -460  1.3818 1.3726 1.3746 1.3886 1.3934 1.3828 1.3705 1.44410 1.63370
  -420  1.3569 1.3583 1.3546 1.3637 1.3955 1.4579 1.6274 1.38768 1.43079
  -380  1.3631 1.3624 1.3616 1.3652 1.3716 1.3822 1.4306 1.35057 1.44321
  -340  1.3515 1.3469 1.3513 1.3509 1.3305 1.2878 1.2180 1.32186 1.47652
  -300  1.3234 1.3197 1.3188 1.3238 1.3262 1.3229 1.3223 1.22502 1.33746
  -260  1.3294 1.3267 1.3251 1.3273 1.3310 1.3371 1.3692 1.26877 1.36487
  -220  1.3304 1.3322 1.3316 1.3307 1.3333 1.3432 1.3912 1.22924 1.27039
  -180  1.3322 1.3346 1.3330 1.3297 1.3333 1.3495 1.4108 1.18019 1.22587
  -140  1.3090 1.3117 1.3121 1.3089 1.3088 1.3171 1.3606 1.12533 1.15598
  -100  1.2902 1.2929 1.2849 1.2842 1.3101 1.3707 1.5285 1.13246 1.13133
  -60   1.2767 1.2842 1.2772 1.2707 1.2928 1.3592 1.5692 1.29807 1.13092
  -20   1.2753 1.2814 1.2733 1.2685 1.2938 1.3628 1.5681 1.23536 1.09376
  20    1.2658 1.2669 1.2665 1.2655 1.2673 1.2752 1.3079 1.06188 1.08514
  60    1.2435 1.2406 1.2386 1.2417 1.2451 1.2453 1.2324 0.98564 1.12392
  100   1.2226 1.2176 1.2159 1.2208 1.2227 1.2157 1.1839 0.98063 1.09038
  140   1.2089 1.2070 1.2070 1.2095 1.2104 1.2075 1.1914 0.95786 1.03786
  180   1.1972 1.1982 1.1916 1.1958 1.2219 1.2717 1.3693 0.95600 1.04292
  220   1.1799 1.1824 1.1764 1.1789 1.2038 1.2562 1.3728 0.96964 0.99935
       Frequencies
Times        22      24      26      28      30      32      34      36      38
  -1420 1.28116 1.15676 1.22061 1.16119 1.17802 1.19468 1.18039 1.22762 1.29741
  -1380 1.22426 1.19243 1.26853 1.19419 1.23678 1.27541 1.23382 1.26872 1.28340
  -1340 1.31042 1.25724 1.28204 1.23154 1.30902 1.30535 1.30304 1.41249 1.46123
  -1300 1.45432 1.41742 1.49906 1.38650 1.40876 1.37381 1.42810 1.57550 1.56771
  -1260 1.55027 1.44030 1.42789 1.43460 1.51772 1.45146 1.50868 1.70540 1.62561
  -1220 1.46834 1.51938 1.60099 1.48392 1.52232 1.52454 1.48142 1.59818 1.60078
  -1180 1.44899 1.39268 1.45967 1.44116 1.49672 1.46857 1.39033 1.50945 1.50040
  -1140 1.43628 1.52709 1.59888 1.43636 1.54078 1.60482 1.50268 1.62250 1.65185
  -1100 1.49244 1.55192 1.60869 1.52640 1.64785 1.71426 1.63774 1.72254 1.69406
  -1060 1.59102 1.64903 1.72908 1.67839 1.79742 1.78300 1.76421 1.86329 1.75659
  -1020 1.65104 1.64298 1.63192 1.62361 1.71916 1.67188 1.70971 1.90020 1.74304
  -980  1.50146 1.47984 1.45001 1.47779 1.56967 1.52453 1.63258 1.93827 1.89515
  -940  1.50441 1.46781 1.47452 1.46949 1.49769 1.45450 1.58682 1.90742 1.86164
  -900  1.42997 1.42009 1.43358 1.42653 1.51693 1.52199 1.54057 1.76217 1.78395
  -860  1.37828 1.49948 1.54884 1.48206 1.63672 1.61430 1.54325 1.72819 1.68316
  -820  1.43492 1.42483 1.42751 1.37123 1.46082 1.43823 1.41286 1.56706 1.60215
  -780  1.39905 1.37298 1.39161 1.34161 1.40233 1.35224 1.34179 1.44858 1.46569
  -740  1.33589 1.36675 1.34451 1.29400 1.38975 1.34312 1.30474 1.40110 1.41952
  -700  1.32591 1.33835 1.38260 1.35363 1.42636 1.44513 1.39293 1.54129 1.57106
  -660  1.40377 1.49253 1.50886 1.45946 1.54447 1.48728 1.45280 1.66650 1.70216
  -620  1.42661 1.47987 1.48606 1.45172 1.55995 1.52895 1.54803 1.79329 1.83548
  -580  1.43281 1.49466 1.50446 1.48861 1.59799 1.59173 1.63227 1.89212 1.96588
  -540  1.45008 1.42751 1.47039 1.47666 1.50287 1.52868 1.61368 1.74464 1.73772
  -500  1.53137 1.48622 1.55342 1.51053 1.52589 1.55273 1.63763 1.72170 1.63551
  -460  1.45376 1.50414 1.55127 1.53039 1.61321 1.61353 1.62030 1.69744 1.60540
  -420  1.46341 1.43580 1.46298 1.47098 1.53032 1.53947 1.60491 1.70394 1.62934
  -380  1.38684 1.40043 1.43729 1.41522 1.45466 1.41555 1.45908 1.58806 1.53435
  -340  1.29835 1.30942 1.28543 1.31094 1.33235 1.26024 1.34196 1.48178 1.42202
  -300  1.25292 1.26168 1.32733 1.29106 1.31955 1.29905 1.34919 1.51588 1.53875
  -260  1.29225 1.23472 1.21370 1.23470 1.31099 1.30296 1.35252 1.50371 1.49304
  -220  1.25230 1.25774 1.26239 1.22585 1.25555 1.23857 1.29631 1.42004 1.44619
  -180  1.17153 1.11076 1.12506 1.13741 1.13222 1.11103 1.14240 1.18691 1.13954
  -140  1.12054 1.10384 1.09974 1.05703 1.07495 1.07273 1.05898 1.09368 1.08522
  -100  1.10801 0.97727 1.02922 1.02246 0.99433 1.00635 1.00067 0.97861 0.98162
  -60   1.10542 1.01922 1.02900 0.97994 0.95751 0.95073 0.95051 0.90802 0.88609
  -20   1.06450 0.94578 0.96917 0.95107 0.93625 0.91520 0.93281 0.88707 0.85462
  20    0.97574 0.97102 0.98400 0.92965 0.91778 0.89082 0.90274 0.86879 0.80453
  60    0.99526 0.94974 0.96402 0.92720 0.91511 0.89485 0.91238 0.87639 0.81096
  100   0.95927 0.93405 0.96785 0.91749 0.91677 0.90180 0.90411 0.87227 0.80770
  140   0.95651 0.94224 0.95572 0.92397 0.92075 0.91209 0.91842 0.88375 0.83248
  180   1.05165 0.93892 0.98142 0.95903 0.93614 0.94891 0.94954 0.91074 0.89131
  220   1.03839 0.94799 0.98546 0.97152 0.95464 0.97143 0.97627 0.96007 0.96066
       Frequencies
Times        40      42      44      46      48      50      52      54      56
  -1420 1.46578 1.48800 1.39767 1.49263 1.53702 1.45599 1.47663 1.51427 1.46420
  -1380 1.38822 1.47360 1.41049 1.37571 1.37442 1.37818 1.43409 1.48265 1.45450
  -1340 1.51571 1.49451 1.46494 1.43388 1.38849 1.32912 1.32553 1.29832 1.26662
  -1300 1.59307 1.45989 1.32560 1.30057 1.27679 1.22102 1.22273 1.23912 1.20943
  -1260 1.57478 1.55017 1.44147 1.37646 1.32645 1.24361 1.20681 1.19571 1.14534
  -1220 1.61647 1.59865 1.49987 1.42681 1.33477 1.22050 1.20098 1.18743 1.10141
  -1180 1.52438 1.47258 1.33819 1.29777 1.28016 1.18765 1.14340 1.14875 1.11840
  -1140 1.63598 1.51051 1.44062 1.40469 1.29111 1.14884 1.11863 1.08884 1.02345
  -1100 1.68101 1.56870 1.48354 1.35289 1.22653 1.14506 1.12033 1.08877 1.05666
  -1060 1.68544 1.52384 1.35412 1.29004 1.23128 1.15967 1.14080 1.12028 1.02982
  -1020 1.65829 1.48934 1.32938 1.30990 1.27691 1.14968 1.06406 1.02224 0.94857
  -980  1.75068 1.62742 1.45829 1.35006 1.21832 1.10558 1.06632 1.05307 0.99646
  -940  1.73468 1.67193 1.53389 1.42340 1.29000 1.14743 1.07037 1.03576 0.96001
  -900  1.59962 1.47561 1.39053 1.32360 1.23529 1.15372 1.10117 1.07769 1.03323
  -860  1.51340 1.38160 1.30421 1.25108 1.18957 1.10939 1.06391 1.06741 1.02395
  -820  1.55363 1.38742 1.29379 1.25156 1.19198 1.08929 1.00833 0.97392 0.93914
  -780  1.46212 1.37133 1.23852 1.11355 1.06867 1.05863 1.07596 1.05597 1.01063
  -740  1.41724 1.32678 1.25512 1.23872 1.19058 1.07392 1.01422 1.03611 1.02701
  -700  1.45458 1.40955 1.34697 1.20562 1.11862 1.07619 1.02853 0.99852 0.99323
  -660  1.57437 1.48055 1.33315 1.23592 1.18226 1.10734 1.04972 1.02950 0.98973
  -620  1.64710 1.47036 1.33028 1.21437 1.16453 1.07954 1.05578 1.05502 0.97436
  -580  1.70765 1.45980 1.25042 1.12820 1.09417 1.08835 1.08509 1.06288 1.03236
  -540  1.59251 1.36200 1.27307 1.25021 1.14412 1.04469 1.04599 0.99162 0.94026
  -500  1.55651 1.35470 1.25515 1.25162 1.16879 1.08167 1.08893 1.07147 1.03946
  -460  1.50492 1.35672 1.23660 1.18409 1.17853 1.13958 1.10628 1.06825 1.04389
  -420  1.58891 1.40835 1.31337 1.28349 1.19309 1.09580 1.05904 0.99712 0.95652
  -380  1.50305 1.43947 1.28886 1.15578 1.07639 1.05185 1.01462 0.99544 0.97406
  -340  1.43251 1.42570 1.29185 1.21622 1.22525 1.13922 1.02830 1.01961 0.97898
  -300  1.48230 1.37039 1.29167 1.22561 1.15289 1.08541 1.06917 1.03784 0.97199
  -260  1.42786 1.30195 1.19810 1.13732 1.08989 1.05893 1.01403 0.99248 0.96611
  -220  1.40732 1.28124 1.19284 1.08863 1.01549 0.94382 0.92675 0.90466 0.87891
  -180  1.13591 1.08191 1.02397 0.97822 0.93422 0.89764 0.90951 0.93320 0.92270
  -140  1.07170 1.06451 1.05571 1.01596 0.96265 0.91251 0.87403 0.85097 0.82992
  -100  0.99932 0.97446 0.96515 0.96049 0.89810 0.83509 0.84184 0.84938 0.83512
  -60   0.89966 0.88903 0.89466 0.90861 0.90601 0.88632 0.86875 0.85193 0.85033
  -20   0.88992 0.90256 0.91682 0.91718 0.87014 0.82899 0.83972 0.83115 0.81594
  20    0.81838 0.85064 0.84188 0.82334 0.80646 0.81528 0.84343 0.87106 0.87003
  60    0.81351 0.84633 0.86082 0.87207 0.87460 0.84499 0.82483 0.82904 0.82627
  100   0.80340 0.84050 0.85773 0.86287 0.81725 0.79875 0.82137 0.83101 0.82360
  140   0.83906 0.85517 0.86937 0.89175 0.88568 0.87565 0.87849 0.88833 0.88926
  180   0.89631 0.87686 0.88709 0.88953 0.84783 0.81629 0.83827 0.82853 0.81091
  220   0.96806 0.94344 0.94213 0.93194 0.90283 0.92241 0.95142 0.93992 0.93425
       Frequencies
Times        58      60      62      64      66      68      70      72      74
  -1420 1.46521 1.48800 1.44803 1.47207 1.55628 1.55136 1.56181 1.54908 1.30807
  -1380 1.45529 1.47621 1.46845 1.51565 1.59502 1.55742 1.41346 1.22557 1.11176
  -1340 1.30360 1.26607 1.20222 1.26076 1.28843 1.10554 1.02618 1.18610 1.21875
  -1300 1.19192 1.20572 1.17196 1.10543 0.96386 0.85321 0.76444 0.78475 0.87417
  -1260 1.09215 1.09625 1.08068 0.98100 0.85425 0.76419 0.69597 0.69108 0.83800
  -1220 1.02239 1.00311 0.97795 0.88557 0.80277 0.73102 0.68861 0.77059 0.88673
  -1180 1.05837 1.06786 1.03020 0.87981 0.84783 0.81391 0.65575 0.52590 0.66912
  -1140 0.99978 0.98801 0.92199 0.86031 0.82078 0.73501 0.63657 0.66086 0.74446
  -1100 1.03675 0.99916 0.94300 0.86753 0.82286 0.78319 0.71196 0.74818 0.78882
  -1060 0.95828 0.92643 0.89525 0.82649 0.79977 0.76716 0.67683 0.68908 0.83227
  -1020 0.85831 0.83235 0.80513 0.77550 0.75436 0.74017 0.74732 0.87544 1.00364
  -980  0.94174 0.92756 0.89639 0.82215 0.78740 0.75181 0.63381 0.53825 0.69723
  -940  0.91443 0.93061 0.91313 0.83243 0.78126 0.73309 0.68778 0.79999 1.02647
  -900  0.99611 0.98195 0.95439 0.89141 0.80928 0.73461 0.65216 0.66578 0.82003
  -860  0.96689 0.95867 0.92390 0.86766 0.85209 0.78642 0.65865 0.65606 0.80332
  -820  0.89070 0.84823 0.82643 0.80827 0.77007 0.73042 0.68663 0.63472 0.62905
  -780  0.97250 0.94415 0.91564 0.88401 0.85789 0.80492 0.66492 0.54063 0.62144
  -740  0.96149 0.91943 0.90085 0.87043 0.86128 0.84123 0.78910 0.80544 0.80732
  -700  0.98022 0.96489 0.95593 0.94399 0.93119 0.89854 0.81748 0.71234 0.74592
  -660  0.96736 0.99938 0.98396 0.91783 0.90355 0.86220 0.75825 0.74078 0.82093
  -620  0.90290 0.90309 0.89008 0.85857 0.84221 0.80848 0.76170 0.81959 0.87015
  -580  0.99173 0.96792 0.94945 0.92279 0.87515 0.82459 0.76320 0.74283 0.79610
  -540  0.94267 0.91094 0.85055 0.82598 0.79383 0.71721 0.66826 0.76254 0.93071
  -500  1.00158 0.94436 0.90533 0.90972 0.88517 0.80500 0.72707 0.67409 0.76934
  -460  1.02641 1.00248 0.98445 0.97459 0.94989 0.86535 0.72888 0.67243 0.77611
  -420  0.96698 0.92755 0.86737 0.85416 0.83648 0.77107 0.73968 0.82412 0.84354
  -380  0.94149 0.91019 0.89399 0.87576 0.84236 0.80497 0.76228 0.74876 0.79787
  -340  0.90886 0.87612 0.84664 0.81302 0.79488 0.75382 0.69477 0.74285 0.83349
  -300  0.90161 0.84463 0.81045 0.79629 0.77998 0.73021 0.62813 0.58937 0.68762
  -260  0.92497 0.89524 0.87425 0.84312 0.82285 0.80329 0.69347 0.58991 0.73056
  -220  0.86264 0.82528 0.77189 0.72424 0.68397 0.64662 0.63246 0.74093 0.87818
  -180  0.87795 0.86934 0.86423 0.83193 0.79392 0.77673 0.74498 0.75195 0.89094
  -140  0.81440 0.81951 0.82313 0.81367 0.80431 0.77156 0.72490 0.79598 0.94892
  -100  0.83234 0.83302 0.82730 0.81888 0.79290 0.73208 0.63473 0.63899 0.82473
  -60   0.85353 0.83909 0.83841 0.84016 0.79276 0.72934 0.65222 0.53442 0.65087
  -20   0.83231 0.84262 0.82585 0.81131 0.77959 0.71589 0.66808 0.75114 0.91619
  20    0.86810 0.89461 0.90093 0.86481 0.86299 0.87716 0.84458 0.89499 1.08166
  60    0.81737 0.83586 0.86886 0.87505 0.86576 0.87928 0.91716 1.04302 1.29401
  100   0.82196 0.83929 0.85569 0.87385 0.88642 0.87239 0.85568 1.01968 1.36687
  140   0.88023 0.89718 0.92570 0.89960 0.86320 0.88310 0.95120 1.12072 1.34460
  180   0.81452 0.82624 0.83173 0.83755 0.82721 0.82248 0.87600 1.08001 1.33445
  220   0.94954 0.94560 0.94051 0.93114 0.87481 0.85718 0.89849 0.95128 1.08471
       Frequencies
Times        76      78      80      82      84      86      88      90      92
  -1420 1.30030 1.31323 1.19090 1.09666 1.12722 1.25212 1.19297 1.09016 1.04044
  -1380 1.20967 1.16313 1.05081 1.01847 1.01940 1.01292 0.98324 0.94458 0.90713
  -1340 1.05450 0.96554 0.95981 0.88757 0.91727 0.92181 0.86891 0.83620 0.83050
  -1300 0.83082 0.82576 0.81726 0.87824 0.95199 0.86728 0.76301 0.75495 0.76193
  -1260 0.95737 0.95856 0.92365 0.93624 0.89698 0.83013 0.86332 0.92316 0.93274
  -1220 0.90293 0.89379 0.93643 0.92962 0.90345 0.86380 0.86476 0.87065 0.81849
  -1180 0.78912 0.79709 0.70723 0.64719 0.68645 0.78209 0.79012 0.74168 0.69157
  -1140 0.72972 0.64788 0.61357 0.58502 0.57168 0.59244 0.64081 0.60244 0.53544
  -1100 0.76914 0.75545 0.68172 0.56332 0.50928 0.51221 0.54769 0.54551 0.54515
  -1060 0.88606 0.83182 0.77598 0.65612 0.57975 0.59649 0.63058 0.60256 0.59447
  -1020 0.97762 0.91537 0.89228 0.79631 0.70319 0.72923 0.79480 0.77104 0.67401
  -980  0.85115 0.88702 0.82646 0.78187 0.80692 0.83221 0.86761 0.89266 0.82403
  -940  1.05335 0.88183 0.79317 0.76910 0.72490 0.71282 0.76921 0.78596 0.73098
  -900  0.83898 0.75629 0.67006 0.60845 0.55267 0.52294 0.57514 0.63827 0.65702
  -860  0.77992 0.70582 0.65178 0.53538 0.40200 0.38432 0.48480 0.55608 0.56222
  -820  0.54204 0.55621 0.55178 0.49206 0.47083 0.48552 0.56226 0.65099 0.69201
  -780  0.63727 0.65750 0.65317 0.61153 0.58059 0.56878 0.59739 0.61791 0.61903
  -740  0.70079 0.73730 0.72851 0.66628 0.67928 0.70925 0.80761 0.83698 0.76541
  -700  0.81784 0.82563 0.78065 0.71569 0.65344 0.70717 0.82058 0.85989 0.81189
  -660  0.82156 0.81475 0.79604 0.79625 0.78846 0.77568 0.83469 0.87805 0.82257
  -620  0.82303 0.71289 0.69001 0.75119 0.78587 0.73947 0.76241 0.82735 0.80825
  -580  0.73361 0.78407 0.77962 0.68630 0.65754 0.66417 0.64712 0.66106 0.69521
  -540  0.94458 0.78040 0.68146 0.62169 0.61638 0.63047 0.63264 0.62237 0.69549
  -500  0.81276 0.77187 0.73378 0.75229 0.78199 0.78781 0.73788 0.71936 0.74368
  -460  0.75900 0.71748 0.72046 0.75339 0.79270 0.81485 0.80876 0.80734 0.82435
  -420  0.70829 0.59431 0.60401 0.64713 0.68923 0.72529 0.75427 0.72868 0.72070
  -380  0.80616 0.70351 0.58327 0.52803 0.58052 0.62804 0.67906 0.69414 0.65540
  -340  0.82892 0.83932 0.76751 0.61276 0.54733 0.57481 0.63473 0.61431 0.57796
  -300  0.67895 0.67525 0.70871 0.72020 0.68835 0.72290 0.77149 0.76302 0.72110
  -260  0.77168 0.72395 0.71661 0.78254 0.79552 0.78781 0.85769 0.88651 0.83491
  -220  0.90195 0.84914 0.86026 0.89549 0.93032 0.93030 0.94541 0.94751 0.92558
  -180  1.05707 1.09026 1.08271 1.10622 1.09802 1.11180 1.12491 1.08851 1.07491
  -140  1.03742 1.11554 1.17906 1.21459 1.19645 1.20757 1.21191 1.19537 1.19580
  -100  0.94508 1.00332 1.01174 1.05310 1.05887 1.07642 1.11434 1.18487 1.25799
  -60   0.76008 0.79410 0.77775 0.86123 0.95583 1.03775 1.15936 1.30285 1.38422
  -20   0.98043 0.98136 1.04080 1.06450 1.15051 1.40424 1.58137 1.66429 1.78088
  20    1.30329 1.40121 1.49435 1.60833 1.66464 1.80769 2.01285 2.03128 2.01384
  60    1.74468 2.04403 2.20576 2.29062 2.26686 2.35564 2.46524 2.46379 2.43906
  100   1.86918 2.07047 2.25622 2.61824 2.74232 2.75770 2.66182 2.52229 2.44929
  140   1.71685 1.99641 2.27882 2.64037 2.81696 2.89123 2.72901 2.44574 2.38492
  180   1.69691 1.82848 2.02181 2.34424 2.46333 2.46476 2.39289 2.27103 2.23988
  220   1.32428 1.52011 1.66921 1.85964 1.95299 2.02309 2.01855 1.93833 1.93195
       Frequencies
Times        94      96      98     100     102     104     106     108     110
  -1420 1.04038 1.03031 1.04310 1.00316 0.90115 0.78967 0.77430 0.80568 0.83974
  -1380 0.87013 0.82723 0.81475 0.81072 0.79038 0.75754 0.71444 0.74119 0.81680
  -1340 0.79306 0.71624 0.58620 0.43256 0.46147 0.52381 0.64123 0.77311 0.85854
  -1300 0.73753 0.67491 0.63052 0.58222 0.58673 0.60593 0.70100 0.82452 0.90486
  -1260 0.84421 0.69281 0.60034 0.50088 0.48603 0.47580 0.52931 0.62296 0.73030
  -1220 0.77089 0.75565 0.71196 0.44840 0.32739 0.33550 0.41523 0.51508 0.62872
  -1180 0.65708 0.55336 0.45377 0.36093 0.34700 0.33598 0.40233 0.50216 0.58426
  -1140 0.53014 0.51130 0.48105 0.41631 0.41431 0.40005 0.47294 0.61566 0.68341
  -1100 0.54227 0.46891 0.42272 0.40114 0.41404 0.39339 0.46506 0.55727 0.60863
  -1060 0.60146 0.55212 0.48496 0.39509 0.40136 0.41221 0.48459 0.58133 0.64874
  -1020 0.63600 0.58080 0.50099 0.42609 0.45490 0.50166 0.60996 0.71913 0.77576
  -980  0.69701 0.59192 0.50281 0.36996 0.39344 0.46107 0.50386 0.55438 0.62608
  -940  0.67661 0.62010 0.56067 0.44840 0.43708 0.45176 0.51085 0.57162 0.62879
  -900  0.61934 0.54061 0.51466 0.49300 0.49620 0.45755 0.45583 0.52502 0.62958
  -860  0.53297 0.50255 0.47519 0.45387 0.49143 0.45917 0.46514 0.55422 0.63766
  -820  0.62979 0.51068 0.41605 0.29949 0.27573 0.33912 0.51909 0.65416 0.71515
  -780  0.58613 0.50312 0.41713 0.36988 0.43411 0.49329 0.57967 0.64574 0.68934
  -740  0.68660 0.60254 0.56242 0.55311 0.58277 0.59766 0.66283 0.71921 0.68913
  -700  0.76441 0.65945 0.57407 0.50561 0.52959 0.52105 0.51533 0.53409 0.61714
  -660  0.73543 0.65397 0.59772 0.51929 0.50097 0.41687 0.46810 0.50240 0.55509
  -620  0.75642 0.68790 0.60425 0.46133 0.46669 0.47010 0.50834 0.56320 0.62100
  -580  0.67036 0.56392 0.48294 0.38074 0.39299 0.44406 0.53119 0.61991 0.69470
  -540  0.74611 0.67887 0.53366 0.42833 0.45310 0.46658 0.48970 0.55109 0.64802
  -500  0.75158 0.71020 0.65861 0.55411 0.45724 0.38816 0.41640 0.49133 0.57990
  -460  0.84590 0.81899 0.79057 0.79414 0.76311 0.60118 0.52330 0.57555 0.62851
  -420  0.72950 0.72742 0.74113 0.67848 0.55803 0.50679 0.59732 0.66980 0.68312
  -380  0.61200 0.58289 0.56754 0.48363 0.50304 0.54329 0.61130 0.66683 0.71822
  -340  0.58138 0.54710 0.48247 0.41598 0.43024 0.42343 0.54373 0.64189 0.66232
  -300  0.67255 0.57996 0.44885 0.26475 0.25602 0.30651 0.38718 0.47289 0.57918
  -260  0.75026 0.62213 0.46637 0.32511 0.31263 0.32134 0.42536 0.53954 0.61914
  -220  0.84791 0.79861 0.78572 0.74381 0.69472 0.57856 0.52429 0.63314 0.73888
  -180  1.08501 1.05266 0.96186 0.87829 0.87955 0.87190 0.84787 0.87538 0.92374
  -140  1.19808 1.19025 1.06303 0.89653 0.86885 0.89062 0.89608 0.98887 1.05327
  -100  1.28387 1.26341 1.23244 1.15812 1.05116 1.06505 1.07979 1.07863 1.12797
  -60   1.43445 1.55687 1.70086 1.79380 1.70016 1.62948 1.48913 1.38327 1.31139
  -20   1.95998 2.10879 2.25785 2.55998 2.65170 2.57831 2.21399 1.87319 1.67961
  20    2.24914 2.62034 2.77544 2.75690 2.59716 2.70968 2.51634 2.08751 1.75045
  60    2.49295 2.48389 2.52803 2.86543 2.88765 2.69665 2.38416 2.04829 1.73715
  100   2.39827 2.31762 2.30810 2.41083 2.22848 2.03241 1.87248 1.72223 1.55330
  140   2.50869 2.58641 2.57255 2.61587 2.21660 1.83432 1.68170 1.55652 1.46673
  180   2.36240 2.43725 2.40806 2.31879 2.10196 1.98299 1.76298 1.48658 1.38459
  220   2.00552 2.00237 1.97710 2.05737 1.86790 1.65790 1.46475 1.34436 1.31275
       Frequencies
Times       112     114     116     118     120     122     124     126     128
  -1420 0.84105 0.87033 0.92206 0.96957 0.98906 0.97979 0.99041 1.01129 1.00269
  -1380 0.87702 0.88918 0.87901 0.84531 0.87181 0.87221 0.81965 0.75449 0.79217
  -1340 0.85433 0.84382 0.87845 0.86407 0.82990 0.80526 0.77300 0.68389 0.58716
  -1300 0.93210 0.93193 0.92807 0.87199 0.77299 0.67053 0.63468 0.60119 0.54486
  -1260 0.79136 0.79187 0.73933 0.65192 0.59123 0.55418 0.51704 0.47157 0.41951
  -1220 0.67389 0.66576 0.67554 0.60543 0.53577 0.51438 0.46369 0.39091 0.38074
  -1180 0.61199 0.60332 0.57607 0.53040 0.50351 0.48775 0.43443 0.31651 0.27434
  -1140 0.64883 0.62009 0.64128 0.62084 0.58031 0.54760 0.47427 0.36670 0.33801
  -1100 0.64021 0.65526 0.65354 0.63167 0.62095 0.60515 0.56499 0.49714 0.41356
  -1060 0.66031 0.69411 0.73901 0.74580 0.74180 0.71659 0.67041 0.58093 0.50864
  -1020 0.80357 0.82099 0.80984 0.75786 0.74784 0.76515 0.72928 0.60351 0.50722
  -980  0.66627 0.68844 0.71218 0.69913 0.64035 0.58415 0.55735 0.51809 0.47681
  -940  0.67123 0.65549 0.61413 0.60745 0.60887 0.57924 0.52069 0.42043 0.35895
  -900  0.69198 0.69809 0.66747 0.63449 0.59259 0.57068 0.53655 0.44845 0.40168
  -860  0.64839 0.64507 0.63526 0.60525 0.58860 0.57956 0.55254 0.51469 0.55292
  -820  0.74347 0.72889 0.70356 0.67905 0.65779 0.65037 0.66688 0.66458 0.66045
  -780  0.69105 0.67105 0.66913 0.67447 0.69970 0.70228 0.64514 0.55059 0.55519
  -740  0.66563 0.68829 0.70340 0.65870 0.62407 0.61810 0.58285 0.49170 0.47864
  -700  0.64746 0.64783 0.65726 0.64902 0.63382 0.57266 0.48367 0.40492 0.39135
  -660  0.59835 0.64975 0.65441 0.61062 0.61247 0.62510 0.60918 0.57467 0.55306
  -620  0.65055 0.69610 0.73988 0.74959 0.75125 0.71815 0.69203 0.65193 0.57740
  -580  0.73327 0.73472 0.69683 0.62691 0.60614 0.64316 0.66453 0.63289 0.55490
  -540  0.69686 0.69664 0.69976 0.65870 0.59717 0.56065 0.55054 0.49728 0.46818
  -500  0.64739 0.65572 0.64183 0.61960 0.59620 0.60462 0.60624 0.58555 0.60046
  -460  0.66110 0.64285 0.64887 0.65386 0.65214 0.65413 0.65936 0.67587 0.70954
  -420  0.68336 0.68752 0.71392 0.71718 0.69989 0.70698 0.67992 0.57848 0.54557
  -380  0.73104 0.72353 0.75452 0.78798 0.79394 0.76369 0.69450 0.60799 0.59438
  -340  0.69040 0.72506 0.73561 0.75170 0.79404 0.79012 0.74973 0.72048 0.69186
  -300  0.64883 0.71012 0.78958 0.81740 0.80885 0.79670 0.77817 0.78155 0.80929
  -260  0.65335 0.69763 0.72524 0.69939 0.66188 0.66635 0.66829 0.62486 0.60145
  -220  0.77054 0.77387 0.79987 0.80938 0.78342 0.77476 0.77652 0.75612 0.77321
  -180  0.95773 0.98074 0.96171 0.92281 0.93380 0.98919 0.97137 0.91077 0.92092
  -140  1.08016 1.09176 1.10946 1.15591 1.18807 1.26409 1.32322 1.34303 1.30334
  -100  1.17559 1.17880 1.19762 1.23702 1.24898 1.29813 1.38867 1.41716 1.37691
  -60   1.29429 1.27664 1.26536 1.26467 1.27393 1.30858 1.36388 1.43049 1.46987
  -20   1.54504 1.49056 1.43867 1.42803 1.37519 1.34200 1.38656 1.47851 1.52505
  20    1.56292 1.47723 1.48188 1.53502 1.55773 1.57825 1.62312 1.67546 1.77717
  60    1.47215 1.36131 1.36697 1.43868 1.50997 1.59695 1.64122 1.71151 1.83814
  100   1.43790 1.38261 1.32804 1.30368 1.39556 1.47308 1.51665 1.63030 1.80461
  140   1.49326 1.49738 1.43590 1.44590 1.47109 1.48791 1.54885 1.69450 1.71789
  180   1.42304 1.45853 1.42174 1.40038 1.40638 1.46629 1.54474 1.61725 1.69864
  220   1.25530 1.17696 1.16667 1.19545 1.19655 1.22753 1.31405 1.38588 1.39403
       Frequencies
Times       130     132     134     136     138     140      142     144
  -1420 0.97624 0.99090 0.99614 0.94957 0.86997 0.77620 0.792264 0.82034
  -1380 0.91500 0.93292 0.83278 0.76336 0.72752 0.62307 0.552310 0.54987
  -1340 0.57312 0.62044 0.63357 0.63514 0.57287 0.41355 0.369987 0.38350
  -1300 0.48677 0.51112 0.52248 0.48726 0.43437 0.30724 0.263946 0.27515
  -1260 0.40580 0.45701 0.47950 0.47792 0.44479 0.29454 0.224337 0.24045
  -1220 0.40087 0.45591 0.44751 0.40156 0.36378 0.27436 0.314032 0.33419
  -1180 0.32730 0.43003 0.43094 0.35646 0.27235 0.12310 0.109285 0.17999
  -1140 0.37214 0.44221 0.43894 0.40253 0.35085 0.24732 0.314451 0.40663
  -1100 0.37489 0.48358 0.50263 0.45359 0.41264 0.36674 0.429085 0.48231
  -1060 0.45209 0.49521 0.51634 0.49789 0.48215 0.43852 0.509977 0.58822
  -1020 0.44992 0.47902 0.45893 0.41107 0.37671 0.29184 0.356155 0.47338
  -980  0.39434 0.37716 0.38953 0.38835 0.37438 0.33553 0.427618 0.52309
  -940  0.35792 0.40498 0.39110 0.35227 0.32283 0.22963 0.248438 0.32892
  -900  0.41727 0.45950 0.45379 0.41638 0.37995 0.30328 0.348192 0.37640
  -860  0.57137 0.54323 0.48121 0.42911 0.38713 0.26708 0.216583 0.21813
  -820  0.66105 0.64563 0.60202 0.56168 0.52275 0.42000 0.393668 0.40947
  -780  0.62855 0.71122 0.69383 0.58971 0.48934 0.39691 0.398488 0.42692
  -740  0.52886 0.57685 0.54333 0.47470 0.45359 0.41896 0.458424 0.48758
  -700  0.38868 0.41757 0.42723 0.42750 0.42342 0.34489 0.373340 0.44599
  -660  0.51202 0.52067 0.51691 0.50289 0.48251 0.39545 0.417768 0.46202
  -620  0.52349 0.53644 0.51491 0.47582 0.44156 0.33657 0.320948 0.33967
  -580  0.47052 0.48137 0.46165 0.40011 0.31708 0.17366 0.154761 0.16842
  -540  0.46646 0.49133 0.47750 0.41397 0.32175 0.13808 0.088119 0.13332
  -500  0.65351 0.67012 0.60758 0.51883 0.45952 0.35571 0.325558 0.31796
  -460  0.69748 0.66445 0.60244 0.51674 0.45575 0.35863 0.322205 0.35996
  -420  0.59009 0.60924 0.58716 0.56474 0.55095 0.48575 0.479381 0.48129
  -380  0.60606 0.64300 0.64043 0.61548 0.58472 0.52278 0.519408 0.52045
  -340  0.67832 0.72326 0.68884 0.56555 0.47641 0.34989 0.333522 0.37498
  -300  0.81865 0.79993 0.70769 0.53768 0.43240 0.33054 0.326816 0.32364
  -260  0.58298 0.61269 0.56403 0.49032 0.45701 0.41043 0.433066 0.46527
  -220  0.81719 0.82235 0.71283 0.55910 0.49221 0.43665 0.469950 0.52370
  -180  0.97464 0.95506 0.85391 0.75418 0.73812 0.74728 0.759572 0.76840
  -140  1.30695 1.32109 1.34556 1.26787 1.12019 1.05063 1.089012 1.11881
  -100  1.39938 1.36039 1.30758 1.27303 1.23407 1.18816 1.217057 1.25008
  -60   1.48456 1.38571 1.36512 1.45248 1.47262 1.46446 1.462041 1.45197
  -20   1.53782 1.53254 1.60274 1.72825 1.76702 1.86143 1.879289 1.76423
  20    1.93136 1.96997 2.00714 2.06572 2.20316 2.44941 2.345367 2.06635
  60    1.95487 1.90922 1.95959 2.11969 2.25040 2.51723 2.547599 2.41128
  100   1.87869 1.82024 1.88890 1.97954 1.98545 2.17789 2.203490 2.00386
  140   1.79670 1.83048 1.94302 1.99050 1.95887 2.08218 2.080893 1.91072
  180   1.81353 1.78703 1.73211 1.63901 1.54608 1.61155 1.625294 1.55463
  220   1.38850 1.35098 1.33442 1.32264 1.25168 1.23726 1.278879 1.25414
       Frequencies
Times       146     148      150      152      154     156     158     160
  -1420 0.78258 0.70005 0.651113 0.594263 0.624606 0.66166 0.65043 0.61892
  -1380 0.56088 0.55353 0.524934 0.475040 0.498457 0.58649 0.64548 0.62670
  -1340 0.37468 0.34402 0.379268 0.361897 0.374914 0.38682 0.43355 0.48694
  -1300 0.21979 0.15090 0.180256 0.194034 0.270398 0.30399 0.35259 0.36857
  -1260 0.17679 0.10083 0.114000 0.113407 0.200025 0.24148 0.29020 0.31121
  -1220 0.29473 0.21527 0.180499 0.103097 0.134865 0.19058 0.26791 0.26916
  -1180 0.22313 0.21735 0.238961 0.195885 0.253195 0.30452 0.34689 0.33308
  -1140 0.39848 0.34356 0.395345 0.416089 0.425478 0.39130 0.41349 0.41621
  -1100 0.51475 0.54730 0.588267 0.457064 0.452584 0.45091 0.46499 0.44368
  -1060 0.59407 0.57868 0.584857 0.574172 0.544330 0.44748 0.44791 0.44246
  -1020 0.53583 0.53253 0.561228 0.537956 0.504452 0.43271 0.38378 0.35909
  -980  0.53437 0.46354 0.416537 0.371943 0.353542 0.29292 0.29812 0.32530
  -940  0.35193 0.31011 0.305460 0.287615 0.329563 0.30109 0.30010 0.27621
  -900  0.34107 0.29234 0.318127 0.289994 0.308190 0.31296 0.34764 0.34694
  -860  0.19119 0.11837 0.094756 0.011896 0.066317 0.13466 0.22756 0.27037
  -820  0.31310 0.16728 0.145422 0.116579 0.149982 0.16077 0.20255 0.23245
  -780  0.42207 0.39778 0.411665 0.349209 0.324350 0.28949 0.32659 0.36176
  -740  0.46402 0.43378 0.484985 0.484292 0.472654 0.44906 0.48306 0.49593
  -700  0.45797 0.41509 0.403139 0.381459 0.432255 0.45645 0.47440 0.47357
  -660  0.39889 0.28426 0.257717 0.247962 0.298547 0.32773 0.37536 0.40503
  -620  0.27490 0.14905 0.124961 0.077191 0.132259 0.16868 0.23375 0.27426
  -580  0.16447 0.11144 0.113512 0.076662 0.118184 0.15523 0.23895 0.28180
  -540  0.15111 0.11214 0.098653 0.038595 0.116881 0.18161 0.26420 0.29687
  -500  0.26467 0.17720 0.168076 0.139313 0.179695 0.22302 0.29911 0.35860
  -460  0.36382 0.31080 0.271845 0.204608 0.257887 0.34540 0.42340 0.43784
  -420  0.42958 0.34126 0.320076 0.258272 0.226350 0.22328 0.28524 0.35253
  -380  0.46465 0.33733 0.281101 0.243204 0.273004 0.29028 0.32015 0.33187
  -340  0.34629 0.26396 0.222640 0.168392 0.196376 0.20983 0.25504 0.25871
  -300  0.28680 0.24250 0.242858 0.166806 0.139557 0.14732 0.23449 0.26332
  -260  0.47384 0.38925 0.267460 0.166806 0.186993 0.21431 0.28450 0.31510
  -220  0.52352 0.42963 0.385845 0.393620 0.424696 0.43851 0.46499 0.46045
  -180  0.74604 0.71527 0.702754 0.627835 0.573521 0.54481 0.60116 0.67872
  -140  1.09925 1.07176 1.025265 0.952988 0.924081 0.94652 0.97699 0.96042
  -100  1.23786 1.19982 1.101265 0.972021 0.906879 0.92569 0.99853 1.06470
  -60   1.44243 1.34079 1.066432 0.832179 0.861528 0.97844 1.01636 1.05935
  -20   1.59106 1.53553 1.480045 1.453141 1.379678 1.25882 1.19734 1.24359
  20    1.85930 1.77527 1.669557 1.604350 1.495402 1.39150 1.28944 1.25866
  60    2.31918 2.28288 2.150645 2.108733 1.915032 1.73887 1.61130 1.51728
  100   1.92422 2.01246 2.028851 2.049783 1.964553 1.90795 1.78386 1.66409
  140   1.79960 1.90863 1.960646 1.977879 1.879324 1.74468 1.62318 1.55325
  180   1.55161 1.60868 1.539968 1.462658 1.445099 1.45453 1.39342 1.35807
  220   1.21072 1.25588 1.292969 1.288450 1.261870 1.25750 1.16788 1.05716
       Frequencies
Times       162     164     166       168     170     172     174     176
  -1420 0.63602 0.66275 0.67598  0.674290 0.72179 0.69482 0.68255 0.67527
  -1380 0.56960 0.52596 0.50253  0.511206 0.63812 0.71519 0.73633 0.71757
  -1340 0.52399 0.49734 0.40402  0.298404 0.43298 0.49412 0.54099 0.53353
  -1300 0.37862 0.41172 0.41127  0.361780 0.47949 0.48699 0.46785 0.48175
  -1260 0.31495 0.31647 0.29487  0.277916 0.48449 0.53737 0.48900 0.41902
  -1220 0.21595 0.17841 0.13983  0.106909 0.31194 0.37488 0.39853 0.40906
  -1180 0.26833 0.19868 0.10302 -0.013014 0.20742 0.29783 0.35757 0.37162
  -1140 0.36884 0.31318 0.25883  0.165641 0.28152 0.27768 0.25675 0.24349
  -1100 0.41020 0.37423 0.32079  0.221642 0.32629 0.31253 0.28375 0.26537
  -1060 0.39340 0.34890 0.32313  0.306599 0.43211 0.40679 0.35285 0.32858
  -1020 0.32498 0.26961 0.18650  0.106909 0.32129 0.35074 0.33169 0.30695
  -980  0.33726 0.31039 0.22331  0.142422 0.31890 0.38454 0.43139 0.44042
  -940  0.25981 0.24782 0.20050  0.152529 0.35041 0.46599 0.54707 0.58507
  -900  0.34979 0.37119 0.37965  0.390463 0.53947 0.58188 0.59770 0.63053
  -860  0.28763 0.27341 0.27542  0.275730 0.42712 0.45088 0.45817 0.46205
  -820  0.27585 0.32458 0.30835  0.213447 0.33128 0.34129 0.33192 0.30111
  -780  0.35180 0.35194 0.32753  0.255789 0.38322 0.43009 0.48653 0.48928
  -740  0.47436 0.44566 0.40894  0.361780 0.50013 0.51239 0.49350 0.49901
  -700  0.45130 0.40589 0.29953  0.184490 0.35823 0.40112 0.41158 0.42486
  -660  0.38989 0.36156 0.32002  0.248413 0.33650 0.35913 0.37378 0.37526
  -620  0.29891 0.30887 0.27283  0.198422 0.38561 0.49433 0.54909 0.54277
  -580  0.28387 0.28911 0.28968  0.271086 0.43190 0.49349 0.54054 0.54739
  -540  0.30067 0.30431 0.28165  0.207437 0.38061 0.41519 0.44737 0.46084
  -500  0.38639 0.41146 0.39235  0.339653 0.46167 0.50441 0.51871 0.50193
  -460  0.44754 0.47353 0.46520  0.451381 0.59836 0.65640 0.66747 0.64147
  -420  0.41120 0.44743 0.44783  0.560650 0.76351 0.81512 0.82500 0.81870
  -380  0.32874 0.34586 0.34802  0.368336 0.57967 0.72023 0.82996 0.85930
  -340  0.24477 0.26885 0.28657  0.294306 0.47210 0.59111 0.67264 0.72535
  -300  0.24477 0.21996 0.19557  0.197876 0.39517 0.46641 0.51331 0.54787
  -260  0.30718 0.23921 0.17172  0.148705 0.35997 0.41057 0.47527 0.55274
  -220  0.45681 0.45225 0.39831  0.335828 0.51882 0.65032 0.74781 0.78248
  -180  0.72324 0.73545 0.76464  0.855677 1.03254 1.18062 1.25958 1.29983
  -140  0.89994 0.86287 0.87716  1.013025 1.15684 1.24150 1.33160 1.42601
  -100  1.05985 1.03943 1.04594  1.144694 1.18096 1.22827 1.26093 1.23200
  -60   1.00998 0.95178 0.98060  1.088148 1.15445 1.14703 1.10767 1.07616
  -20   1.30748 1.31757 1.36949  1.410219 1.35872 1.37418 1.41396 1.42479
  20    1.26488 1.24234 1.21886  1.220910 1.22747 1.25955 1.29964 1.32973
  60    1.45285 1.42295 1.36586  1.244676 1.11533 1.13464 1.27353 1.38224
  100   1.55411 1.47817 1.44752  1.382902 1.26484 1.24927 1.23932 1.19675
  140   1.48393 1.42979 1.38089  1.341652 1.23268 1.13464 1.03633 1.01441
  180   1.37942 1.40800 1.33915  1.153709 1.00299 0.98013 1.00662 1.07568
  220   1.00897 1.01283 1.00679  0.942273 0.88781 0.88839 0.95126 0.99642
       Frequencies
Times       178     180     182     184     186     188     190     192
  -1420 0.63376 0.58728 0.56824 0.58803 0.61042 0.63001 0.66112 0.72812
  -1380 0.65582 0.60677 0.54274 0.47424 0.43734 0.46665 0.52490 0.55710
  -1340 0.47543 0.46282 0.47089 0.46063 0.45456 0.44692 0.38066 0.29056
  -1300 0.51826 0.54345 0.53094 0.51208 0.52593 0.54833 0.46624 0.29301
  -1260 0.39238 0.41303 0.45718 0.51534 0.60960 0.68002 0.62010 0.47832
  -1220 0.41444 0.43441 0.44237 0.44566 0.50187 0.60084 0.60247 0.52648
  -1180 0.33398 0.31805 0.34310 0.36318 0.39632 0.42608 0.38226 0.30811
  -1140 0.24003 0.27341 0.31732 0.35038 0.37992 0.37357 0.26879 0.18525
  -1100 0.25742 0.26962 0.27317 0.28587 0.32578 0.34579 0.25404 0.11137
  -1060 0.29946 0.26556 0.25287 0.27689 0.34902 0.42469 0.39764 0.24525
  -1020 0.30050 0.32320 0.33103 0.33106 0.36570 0.40441 0.31911 0.16239
  -980  0.41418 0.41871 0.45992 0.47206 0.45156 0.44053 0.36399 0.17096
  -940  0.58989 0.57321 0.56221 0.59755 0.63694 0.58889 0.44925 0.30484
  -900  0.68748 0.74612 0.74320 0.72196 0.73456 0.73420 0.65151 0.46281
  -860  0.44091 0.44361 0.47390 0.51153 0.54206 0.56000 0.45887 0.26974
  -820  0.23743 0.21902 0.26192 0.29431 0.32113 0.37885 0.31270 0.15463
  -780  0.42898 0.37921 0.38889 0.41381 0.41164 0.37691 0.28033 0.15055
  -740  0.49672 0.49853 0.51339 0.51834 0.49148 0.41553 0.30565 0.18484
  -700  0.41782 0.39003 0.40096 0.46689 0.53523 0.57028 0.49925 0.35301
  -660  0.35033 0.36974 0.43222 0.48377 0.52210 0.56278 0.50054 0.39219
  -620  0.50943 0.53154 0.55480 0.52487 0.48656 0.48276 0.46528 0.43872
  -580  0.53305 0.55319 0.60115 0.60518 0.57460 0.54750 0.50438 0.47220
  -540  0.44844 0.45362 0.47363 0.49792 0.50980 0.51416 0.46528 0.38974
  -500  0.47440 0.44550 0.42262 0.45110 0.48136 0.46581 0.38899 0.28933
  -460  0.59249 0.54426 0.53012 0.54474 0.55847 0.55055 0.46047 0.39668
  -420  0.81051 0.82756 0.84384 0.85398 0.84557 0.78921 0.68260 0.52077
  -380  0.81414 0.77020 0.79667 0.88093 0.90791 0.82505 0.66241 0.42934
  -340  0.72849 0.72907 0.76267 0.77776 0.74960 0.70225 0.57073 0.34239
  -300  0.55382 0.56943 0.61184 0.66506 0.71487 0.72170 0.57234 0.33913
  -260  0.58418 0.58999 0.60060 0.63485 0.69436 0.74781 0.68292 0.49505
  -220  0.78663 0.78238 0.81313 0.88283 0.91666 0.89340 0.81722 0.67873
  -180  1.34854 1.33680 1.26780 1.22991 1.15920 0.98786 0.91435 0.87711
  -140  1.49648 1.55083 1.58838 1.57399 1.51739 1.45239 1.41406 1.29385
  -100  1.22396 1.30568 1.36982 1.35567 1.31697 1.28292 1.29739 1.32569
  -60   1.11106 1.19447 1.24120 1.22637 1.20595 1.24319 1.42945 1.67346
  -20   1.44795 1.44828 1.36269 1.30477 1.35689 1.45684 1.60895 1.81306
  20    1.34984 1.35520 1.40574 1.48769 1.55267 1.58936 1.68908 1.79020
  60    1.38825 1.31001 1.26671 1.28163 1.28689 1.30903 1.43842 1.68938
  100   1.19801 1.27024 1.36707 1.47626 1.53626 1.48129 1.46503 1.57590
  140   1.02904 1.05458 1.12465 1.20241 1.21990 1.24652 1.33329 1.44202
  180   1.16920 1.21477 1.18389 1.21112 1.29892 1.25708 1.17879 1.16242
  220   1.05162 1.11736 1.13645 1.14280 1.11353 0.98675 0.93101 0.95180
       Frequencies
Times        194      196      198     200     202     204     206     208
  -1420 0.805571 0.808166 0.770418 0.74384 0.72722 0.76608 0.80426 0.82475
  -1380 0.539070 0.505582 0.528923 0.59394 0.60618 0.60696 0.63897 0.62275
  -1340 0.251099 0.226938 0.218293 0.22249 0.19816 0.24631 0.36109 0.38544
  -1300 0.188558 0.181933 0.198405 0.20411 0.19035 0.30729 0.43765 0.46925
  -1260 0.359847 0.300668 0.309209 0.36202 0.38216 0.41210 0.47954 0.51869
  -1220 0.442457 0.423234 0.413857 0.41010 0.39533 0.42258 0.45522 0.41793
  -1180 0.301039 0.283911 0.249072 0.21542 0.19083 0.25631 0.32416 0.29786
  -1140 0.175956 0.179060 0.182779 0.19798 0.20743 0.28823 0.36605 0.34495
  -1100 0.102680 0.126396 0.151053 0.18148 0.20987 0.31062 0.41108 0.40522
  -1060 0.152620 0.159431 0.199826 0.23993 0.21670 0.21486 0.24760 0.20981
  -1020 0.110614 0.134535 0.184200 0.28377 0.28698 0.29633 0.33137 0.29127
  -980  0.049940 0.105330 0.221608 0.29367 0.29040 0.30491 0.33497 0.29362
  -940  0.236164 0.191509 0.172835 0.19374 0.21329 0.30157 0.37730 0.34071
  -900  0.283303 0.247046 0.301633 0.34694 0.33774 0.36065 0.40208 0.36990
  -860  0.184357 0.154164 0.181358 0.23475 0.25916 0.31968 0.39037 0.38638
  -820  0.180623 0.232683 0.221134 0.18761 0.16594 0.23202 0.32146 0.31481
  -780  0.093345 0.074688 0.086654 0.15744 0.22012 0.27823 0.31741 0.29410
  -740  0.168488 0.229810 0.300212 0.35024 0.36751 0.41305 0.40343 0.32423
  -700  0.310373 0.348545 0.410069 0.45253 0.44658 0.46641 0.50746 0.44665
  -660  0.338844 0.333704 0.359402 0.42330 0.44707 0.49738 0.51782 0.44712
  -620  0.375715 0.379187 0.428063 0.42896 0.39826 0.44259 0.49530 0.46925
  -580  0.486796 0.451960 0.408648 0.38088 0.33823 0.37780 0.47549 0.51728
  -540  0.396251 0.437118 0.438954 0.42802 0.38460 0.41448 0.48179 0.48338
  -500  0.280970 0.310723 0.333832 0.37758 0.39777 0.40400 0.41964 0.40993
  -460  0.407919 0.416052 0.438954 0.47987 0.46318 0.42211 0.42369 0.39627
  -420  0.409320 0.420840 0.464997 0.51616 0.56030 0.59362 0.57142 0.48432
  -380  0.326242 0.338970 0.394443 0.43367 0.46074 0.53597 0.61555 0.62511
  -340  0.250632 0.282954 0.301159 0.30216 0.27917 0.35970 0.43630 0.44194
  -300  0.279103 0.336576 0.341408 0.27529 0.19767 0.23869 0.35298 0.40663
  -260  0.394384 0.389720 0.416225 0.41246 0.35971 0.36494 0.43315 0.47914
  -220  0.565673 0.564950 0.664350 0.74478 0.72722 0.66937 0.63041 0.60957
  -180  0.834975 0.808166 0.832923 0.83058 0.80580 0.79705 0.79660 0.77248
  -140  1.059937 0.887642 0.782256 0.77495 0.87754 1.03764 1.10151 1.07666
  -100  1.317104 1.273053 1.170070 1.09125 1.13183 1.20581 1.22536 1.21603
  -60   1.687218 1.551219 1.376998 1.29394 1.32413 1.41877 1.46631 1.46793
  -20   1.899112 1.913170 1.970320 1.92277 1.83757 1.70605 1.55008 1.50372
  20    1.820235 1.879177 1.977423 1.97179 1.85319 1.67699 1.53972 1.48112
  60    1.872509 1.909819 1.901186 1.85018 1.77559 1.63983 1.48252 1.33515
  100   1.789431 1.829385 1.699939 1.52539 1.41198 1.31777 1.29201 1.33421
  140   1.532732 1.574200 1.475491 1.30997 1.14891 1.08814 1.15060 1.21791
  180   1.077206 1.051861 1.066842 1.05731 1.02006 0.92854 0.89884 0.93587
  220   0.910584 0.856522 0.848076 0.82539 0.79164 0.80562 0.84389 0.87654
       Frequencies
Times       210     212     214     216     218     220     222     224     226
  -1420 0.90380 0.98923 0.98887 0.94570 0.92833 0.96050 1.01943 1.02834 1.00198
  -1380 0.60800 0.60269 0.57086 0.57286 0.63417 0.67285 0.74485 0.81450 0.81836
  -1340 0.42681 0.45252 0.44380 0.46349 0.48510 0.47324 0.49458 0.54298 0.58193
  -1300 0.50472 0.50539 0.47658 0.45242 0.45511 0.43699 0.43929 0.45388 0.47634
  -1260 0.55274 0.51828 0.48017 0.50334 0.54288 0.50666 0.46503 0.47499 0.48662
  -1220 0.44131 0.47518 0.48196 0.50422 0.54508 0.54338 0.50555 0.47405 0.42261
  -1180 0.37608 0.42986 0.41147 0.42098 0.44409 0.42616 0.41069 0.42622 0.42868
  -1140 0.37019 0.40987 0.46400 0.56179 0.61212 0.58622 0.55656 0.54392 0.52260
  -1100 0.42998 0.45652 0.50396 0.57064 0.61476 0.61494 0.62091 0.62083 0.60903
  -1060 0.26646 0.32279 0.35131 0.39662 0.44982 0.46617 0.48219 0.51391 0.54175
  -1020 0.31402 0.36011 0.40743 0.42851 0.44012 0.42945 0.43929 0.46514 0.49503
  -980  0.30632 0.32234 0.32347 0.35234 0.38764 0.37343 0.37064 0.39245 0.41466
  -940  0.35298 0.37699 0.39351 0.40061 0.40307 0.36637 0.36445 0.39245 0.40205
  -900  0.41096 0.45474 0.46131 0.47456 0.50010 0.47371 0.43071 0.44732 0.47400
  -860  0.42591 0.43608 0.41506 0.42541 0.45114 0.43086 0.43929 0.45435 0.45485
  -820  0.36566 0.39032 0.36119 0.36253 0.41101 0.40827 0.37636 0.36197 0.40625
  -780  0.36249 0.42853 0.44560 0.46703 0.49128 0.45582 0.43023 0.43278 0.44971
  -740  0.34075 0.36011 0.36388 0.39175 0.39866 0.36495 0.36302 0.38260 0.40018
  -700  0.38333 0.32412 0.30955 0.35456 0.39072 0.37861 0.40068 0.45670 0.49176
  -660  0.41956 0.38632 0.35221 0.37404 0.41895 0.44075 0.48219 0.51297 0.53194
  -620  0.50246 0.50939 0.47792 0.49227 0.52171 0.47418 0.42689 0.41168 0.41233
  -580  0.55908 0.55204 0.55784 0.59943 0.63461 0.64178 0.65237 0.64146 0.59876
  -540  0.51922 0.55160 0.59915 0.69596 0.76118 0.75335 0.73961 0.76198 0.77350
  -500  0.46441 0.50628 0.54572 0.57507 0.57904 0.59376 0.66000 0.72353 0.73939
  -460  0.42908 0.45963 0.48960 0.56799 0.64475 0.66485 0.65666 0.62317 0.58941
  -420  0.46577 0.47474 0.49947 0.56843 0.62358 0.63848 0.64093 0.62036 0.60016
  -380  0.62386 0.59114 0.56952 0.57020 0.57683 0.56786 0.56895 0.56971 0.56698
  -340  0.50518 0.53827 0.55156 0.58481 0.59712 0.55044 0.53129 0.53783 0.55577
  -300  0.50382 0.55471 0.56054 0.58083 0.61917 0.62436 0.63092 0.63677 0.63800
  -260  0.53824 0.55338 0.56233 0.60563 0.63814 0.62671 0.62472 0.63677 0.65295
  -220  0.62295 0.61869 0.61442 0.64326 0.67165 0.65967 0.67573 0.72165 0.75575
  -180  0.80777 0.87549 0.92557 0.93640 0.93141 0.92331 0.87690 0.84592 0.86415
  -140  1.03924 1.05765 1.10471 1.13388 1.14090 1.15211 1.17150 1.14980 1.08235
  -100  1.15973 1.14251 1.17880 1.26141 1.33318 1.35220 1.28781 1.21076 1.15897
  -60   1.41294 1.39931 1.38803 1.33624 1.24145 1.18695 1.20296 1.20138 1.12720
  -20   1.46322 1.45307 1.43337 1.35971 1.31510 1.34325 1.38887 1.38943 1.32064
  20    1.36402 1.27802 1.31349 1.32783 1.24895 1.22179 1.26731 1.38099 1.40194
  60    1.18057 1.12119 1.17835 1.24193 1.28952 1.32018 1.28209 1.24687 1.28045
  100   1.31148 1.28291 1.31484 1.33669 1.36934 1.43647 1.41175 1.28955 1.17206
  140   1.21227 1.17539 1.16533 1.14805 1.17353 1.25145 1.30259 1.30455 1.29400
  180   0.96404 0.94480 0.92242 0.99972 1.10385 1.13563 1.11668 1.10431 1.14449
  220   0.87843 0.86305 0.88920 0.92710 0.93097 0.92001 0.93029 0.96832 1.01927
       Frequencies
Times       228     230     232     234     236     238     240
  -1420 0.97493 0.92457 0.85349 0.79156 0.81829 0.82100 0.80090
  -1380 0.76654 0.69207 0.65436 0.65283 0.66852 0.67826 0.67827
  -1340 0.59694 0.60053 0.60970 0.60619 0.61969 0.61797 0.62048
  -1300 0.47906 0.45172 0.44135 0.46927 0.53082 0.55871 0.55113
  -1260 0.45966 0.40510 0.38885 0.42621 0.50284 0.55922 0.57676
  -1220 0.34975 0.30065 0.32549 0.38316 0.45017 0.49584 0.51896
  -1180 0.35920 0.30851 0.33575 0.39512 0.45456 0.48605 0.51444
  -1140 0.47458 0.42364 0.40876 0.42621 0.50229 0.57004 0.60942
  -1100 0.56262 0.51068 0.46428 0.44475 0.48199 0.51285 0.52700
  -1060 0.52382 0.46744 0.40212 0.33772 0.35636 0.42061 0.48026
  -1020 0.50293 0.46912 0.42264 0.38735 0.38708 0.42885 0.46519
  -980  0.42385 0.39443 0.36531 0.38555 0.48199 0.56128 0.58530
  -940  0.36318 0.30851 0.31885 0.37718 0.47047 0.52573 0.55364
  -900  0.46563 0.43992 0.44316 0.46927 0.50229 0.51800 0.52549
  -860  0.43480 0.40903 0.42023 0.46807 0.49845 0.47987 0.47423
  -820  0.43082 0.42532 0.42747 0.45193 0.51216 0.55407 0.56218
  -780  0.44126 0.39612 0.38040 0.41485 0.46498 0.50409 0.55213
  -740  0.40645 0.38039 0.38040 0.44595 0.54124 0.59478 0.60590
  -700  0.48702 0.44722 0.43954 0.46329 0.50887 0.52418 0.50992
  -660  0.53178 0.48204 0.41238 0.38496 0.42329 0.43452 0.44760
  -620  0.39550 0.33154 0.26515 0.27254 0.35745 0.43040 0.49534
  -580  0.51537 0.44835 0.43049 0.44774 0.49186 0.54273 0.56369
  -540  0.73868 0.64883 0.56807 0.55537 0.59665 0.62261 0.61193
  -500  0.72227 0.69151 0.66401 0.61277 0.54618 0.49430 0.47323
  -460  0.53825 0.45958 0.39609 0.38077 0.42932 0.47420 0.48831
  -420  0.54869 0.44554 0.37075 0.36881 0.44578 0.52985 0.58128
  -380  0.55018 0.52247 0.49988 0.52966 0.60872 0.65713 0.67073
  -340  0.56411 0.56179 0.55117 0.57331 0.64273 0.67362 0.68330
  -300  0.61534 0.59436 0.60367 0.61397 0.61256 0.63909 0.65314
  -260  0.64369 0.59997 0.56565 0.58527 0.61036 0.60612 0.61244
  -220  0.74217 0.66175 0.61574 0.64207 0.70857 0.73443 0.72803
  -180  0.88043 0.84595 0.79616 0.76106 0.77221 0.78338 0.77728
  -140  1.00925 0.96613 0.94280 0.90816 0.87973 0.88592 0.90040
  -100  1.12563 1.06833 0.97176 0.90397 0.94886 1.00238 1.03006
  -60   1.07441 1.14976 1.22761 1.21490 1.15514 1.16264 1.21098
  -20   1.25943 1.30701 1.45209 1.48936 1.42341 1.35845 1.31099
  20    1.34995 1.31150 1.32416 1.37874 1.37842 1.33269 1.29742
  60    1.33851 1.33172 1.25054 1.17364 1.15953 1.19665 1.25069
  100   1.12563 1.15313 1.17089 1.13717 1.06571 1.05133 1.07379
  140   1.31563 1.33565 1.33925 1.35362 1.33837 1.31414 1.30195
  180   1.22759 1.28510 1.27709 1.24659 1.20287 1.18789 1.21249
  220   1.02517 1.00544 0.97719 0.94164 0.93130 0.95910 0.99790

, , tasks = 65, files = data/PRR+2_tyr_4:240:2_go/data_860.1_1

       Frequencies
Times         4       6       8      10      12      14      16      18      20
  -1420 0.85377 0.85924 0.86123 0.85747 0.86052 0.87987 0.95406 1.07177 0.90067
  -1380 0.88959 0.89262 0.89356 0.89186 0.89444 0.90554 0.94443 1.08461 1.05067
  -1340 0.91938 0.91750 0.91474 0.91730 0.92250 0.92597 0.92519 1.12401 1.21766
  -1300 0.93049 0.93193 0.93244 0.93177 0.93348 0.94280 0.99593 1.21146 1.10393
  -1260 0.95955 0.96006 0.96035 0.96192 0.96609 0.97628 1.02621 1.26874 1.20560
  -1220 0.98309 0.98354 0.98559 0.98767 0.99048 0.99823 1.04943 1.34093 1.29432
  -1180 0.97640 0.98407 0.98835 0.98295 0.98334 1.00357 1.11278 1.38090 1.21791
  -1140 0.99466 0.99745 0.99934 0.99054 0.97586 0.96435 1.00692 1.46018 1.33781
  -1100 0.99291 0.99512 0.98843 0.98578 0.99663 1.02624 1.14257 1.56302 1.51343
  -1060 0.98671 0.98818 0.99131 0.99476 0.99758 1.00361 1.06238 1.52965 1.49112
  -1020 0.99906 0.99489 1.00385 1.01336 1.01082 1.00060 1.03037 1.54311 1.46766
  -980  1.02969 1.02648 1.02840 1.03666 1.04187 1.04612 1.10596 1.60238 1.54784
  -940  1.04896 1.05257 1.04934 1.04930 1.06068 1.08873 1.19519 1.53209 1.54472
  -900  1.04651 1.04857 1.05038 1.05058 1.05460 1.06978 1.14980 1.41852 1.35982
  -860  1.04543 1.04244 1.05354 1.05492 1.03083 0.98582 0.94574 1.42874 1.33684
  -820  1.04040 1.04094 1.04004 1.04115 1.04711 1.06245 1.13975 1.48546 1.46356
  -780  1.04783 1.05219 1.04721 1.04386 1.05531 1.09022 1.23048 1.60620 1.55141
  -740  1.07513 1.07479 1.07913 1.07773 1.06336 1.04048 1.05402 1.58116 1.51085
  -700  1.08254 1.08067 1.08720 1.09484 1.09633 1.09405 1.11778 1.39171 1.40968
  -660  1.10646 1.10563 1.11817 1.12165 1.10053 1.05453 0.98424 1.37624 1.43359
  -620  1.12626 1.12210 1.12647 1.13007 1.11592 1.08170 1.04011 1.43400 1.47460
  -580  1.10136 1.10238 1.10176 1.10295 1.11063 1.13192 1.22542 1.41692 1.35838
  -540  1.09760 1.10360 1.09636 1.09519 1.12490 1.19980 1.41993 1.40053 1.33650
  -500  1.11604 1.11884 1.10989 1.11278 1.14060 1.19884 1.36124 1.39431 1.36531
  -460  1.13562 1.13517 1.13637 1.13768 1.13902 1.14284 1.17650 1.31481 1.36540
  -420  1.14080 1.13906 1.13775 1.14840 1.16989 1.20274 1.28478 1.26336 1.32147
  -380  1.18083 1.17665 1.17763 1.18550 1.18915 1.18389 1.17285 1.24527 1.36421
  -340  1.20189 1.19879 1.20515 1.20774 1.19036 1.14949 1.07578 1.28606 1.41545
  -300  1.20891 1.20595 1.20712 1.21441 1.22118 1.22797 1.26385 1.32907 1.37677
  -260  1.21768 1.21551 1.21814 1.22491 1.22893 1.23111 1.25758 1.32387 1.39263
  -220  1.23885 1.23902 1.23816 1.23894 1.24445 1.25764 1.31148 1.31233 1.38246
  -180  1.25056 1.25273 1.25039 1.24771 1.24952 1.25900 1.30405 1.18363 1.21125
  -140  1.26217 1.26404 1.26218 1.25724 1.25822 1.27036 1.31835 1.10062 1.11930
  -100  1.28294 1.28629 1.27730 1.27484 1.29942 1.36013 1.52624 1.18073 1.15188
  -60   1.29968 1.31366 1.30641 1.29141 1.31291 1.39558 1.67117 1.33543 1.06175
  -20   1.32155 1.32875 1.32102 1.31446 1.33863 1.41007 1.63259 1.30198 1.11456
  20    1.34658 1.34158 1.33978 1.34433 1.34672 1.34239 1.32523 1.08220 1.25986
  60    1.34653 1.34358 1.34406 1.34787 1.34779 1.33962 1.30733 0.97433 1.12650
  100   1.36585 1.36359 1.36204 1.36435 1.36727 1.36829 1.36269 1.01142 1.15501
  140   1.36168 1.36403 1.36360 1.36145 1.36416 1.37568 1.41194 1.02280 1.07004
  180   1.32297 1.32844 1.32221 1.32182 1.35034 1.41847 1.58967 1.03611 1.04133
  220   1.28176 1.28034 1.27278 1.27980 1.30699 1.35349 1.44240 1.00628 1.12260
       Frequencies
Times        22      24      26      28      30      32      34      36      38
  -1420 1.05366 1.11087 1.10101 1.14927 1.21158 1.27210 1.31525 1.45535 1.58481
  -1380 1.15542 1.17477 1.17703 1.24104 1.29271 1.27594 1.32712 1.50131 1.60416
  -1340 1.22421 1.19754 1.23929 1.28218 1.30482 1.30131 1.37489 1.52864 1.61603
  -1300 1.18369 1.24516 1.20674 1.25894 1.35832 1.36939 1.40169 1.52803 1.58884
  -1260 1.25485 1.31997 1.29057 1.32878 1.42446 1.37748 1.41121 1.51609 1.48512
  -1220 1.33719 1.41683 1.38117 1.39683 1.51293 1.47040 1.48323 1.52402 1.40411
  -1180 1.36284 1.45857 1.36674 1.41661 1.54513 1.46546 1.50982 1.60486 1.48967
  -1140 1.40118 1.46079 1.35011 1.42358 1.52944 1.44645 1.53950 1.74636 1.59423
  -1100 1.59543 1.55858 1.49729 1.53350 1.54341 1.45994 1.60404 1.77464 1.55568
  -1060 1.56486 1.68716 1.67274 1.67785 1.75764 1.69789 1.70012 1.77493 1.61860
  -1020 1.51183 1.65044 1.57830 1.61988 1.86141 1.82352 1.69718 1.74127 1.64488
  -980  1.57286 1.72611 1.69809 1.67573 1.80543 1.69418 1.66484 1.80813 1.67996
  -940  1.63227 1.63716 1.57004 1.58132 1.59872 1.47423 1.56176 1.71720 1.58090
  -900  1.41460 1.46688 1.42556 1.47639 1.55806 1.47757 1.51302 1.70687 1.61638
  -860  1.33842 1.53485 1.46817 1.48509 1.67384 1.58828 1.56119 1.77995 1.65393
  -820  1.50361 1.51901 1.45876 1.48534 1.57424 1.48920 1.54057 1.71580 1.63721
  -780  1.63174 1.61375 1.53299 1.57554 1.62682 1.50850 1.58082 1.74410 1.62913
  -740  1.50721 1.63205 1.56091 1.56631 1.69681 1.57901 1.58741 1.78565 1.67949
  -700  1.43144 1.51705 1.49231 1.50990 1.65254 1.63140 1.53086 1.54456 1.50550
  -660  1.40735 1.58102 1.57626 1.54236 1.67047 1.62703 1.46095 1.51314 1.47550
  -620  1.39424 1.49881 1.46942 1.43732 1.51879 1.43053 1.42377 1.51580 1.42168
  -580  1.40732 1.42771 1.36854 1.39283 1.48108 1.39906 1.45232 1.50981 1.36352
  -540  1.51027 1.42207 1.30189 1.39658 1.46127 1.33433 1.36350 1.44043 1.39628
  -500  1.44793 1.42624 1.42655 1.43772 1.45989 1.33146 1.38449 1.50742 1.50535
  -460  1.35394 1.36037 1.31683 1.35854 1.45365 1.35308 1.34751 1.49772 1.50535
  -420  1.34233 1.39460 1.42120 1.38525 1.49044 1.49063 1.43840 1.47484 1.47972
  -380  1.27920 1.32319 1.36074 1.30731 1.35225 1.32312 1.32675 1.37496 1.37911
  -340  1.27089 1.39597 1.37080 1.32892 1.38166 1.30048 1.29964 1.36534 1.35453
  -300  1.35118 1.39383 1.40311 1.36771 1.43843 1.39462 1.40676 1.43123 1.40889
  -260  1.36209 1.40019 1.38746 1.39494 1.48260 1.43502 1.43650 1.47874 1.35946
  -220  1.33693 1.29966 1.30777 1.32986 1.38089 1.32285 1.34189 1.41742 1.32659
  -180  1.19164 1.19486 1.18872 1.15540 1.15967 1.11595 1.16508 1.25760 1.21445
  -140  1.03039 0.99241 0.92082 1.01654 1.02808 1.01286 1.04433 1.08053 1.05001
  -100  1.14584 1.02028 1.02395 1.00850 0.97985 0.99445 1.02367 1.00802 0.99607
  -60   1.09168 1.00524 0.97733 0.98995 0.96396 0.94106 0.97721 0.97399 0.93892
  -20   1.08888 0.97885 0.94843 0.95673 0.94433 0.94134 0.96304 0.95891 0.95774
  20    1.09722 0.99625 1.00083 0.93926 0.92888 0.90669 0.91776 0.90534 0.86738
  60    0.91587 0.94733 1.01664 0.93904 0.94643 0.93735 0.90839 0.89067 0.85539
  100   0.95460 0.93799 0.97396 0.91567 0.91560 0.89111 0.90412 0.87506 0.82468
  140   0.97020 0.93646 0.95958 0.92117 0.91015 0.89092 0.91530 0.88531 0.83554
  180   1.04857 0.92915 0.94609 0.93287 0.91247 0.89429 0.92075 0.88161 0.83168
  220   1.02246 0.95879 1.02415 0.95444 0.93491 0.93592 0.94236 0.90398 0.86846
       Frequencies
Times        40      42      44      46      48      50      52      54      56
  -1420 1.75619 1.71637 1.62284 1.57174 1.45112 1.31726 1.26862 1.18698 1.11118
  -1380 1.76565 1.72265 1.57590 1.51447 1.46316 1.39227 1.36673 1.30319 1.20337
  -1340 1.73714 1.60598 1.48373 1.50019 1.47370 1.35492 1.32944 1.27557 1.15687
  -1300 1.69994 1.65378 1.57850 1.53991 1.45609 1.33174 1.29528 1.22941 1.13544
  -1260 1.58353 1.52801 1.42247 1.41383 1.35442 1.24967 1.23988 1.18567 1.07366
  -1220 1.47688 1.44668 1.34181 1.31064 1.25904 1.14953 1.09715 1.06550 1.02842
  -1180 1.48818 1.38252 1.24613 1.16619 1.09017 1.01181 0.99625 0.97584 0.93922
  -1140 1.53787 1.54113 1.41405 1.26289 1.15503 1.03199 0.97355 0.96086 0.93497
  -1100 1.46344 1.46799 1.32502 1.22109 1.15638 1.06361 1.01904 1.01995 0.98306
  -1060 1.51546 1.36772 1.24429 1.20872 1.14356 1.04537 1.03267 1.02284 0.97676
  -1020 1.51381 1.40264 1.29205 1.26756 1.22014 1.13779 1.06870 1.01614 0.97882
  -980  1.60801 1.45441 1.31211 1.20817 1.08532 0.99522 0.97656 0.95679 0.94529
  -940  1.55346 1.38083 1.25203 1.25609 1.17015 1.01928 0.97072 0.95697 0.90986
  -900  1.58380 1.38653 1.22776 1.20198 1.10662 0.99077 0.96619 0.97263 0.92537
  -860  1.57160 1.50235 1.34349 1.17968 1.11187 1.04884 0.99248 0.96684 0.92539
  -820  1.61761 1.41759 1.22015 1.15089 1.07550 0.97405 0.95345 0.96950 0.93328
  -780  1.61614 1.44861 1.26866 1.19746 1.05982 0.93827 0.92031 0.91650 0.86955
  -740  1.62483 1.52614 1.32569 1.17080 1.05135 0.94532 0.88467 0.86088 0.84018
  -700  1.55004 1.37798 1.18656 1.14385 1.11992 1.01568 0.94810 0.92183 0.90243
  -660  1.50195 1.34191 1.19942 1.18113 1.11058 0.99161 0.96955 0.96118 0.90256
  -620  1.47426 1.44625 1.30591 1.18134 1.13761 1.06300 1.00854 0.98837 0.95298
  -580  1.41395 1.39608 1.29790 1.20669 1.11220 1.01942 1.01775 1.02399 0.98114
  -540  1.45185 1.37375 1.31755 1.28519 1.20041 1.10933 1.07295 1.01638 0.96547
  -500  1.60962 1.47422 1.32587 1.27492 1.14173 1.03688 1.02263 0.99224 0.95348
  -460  1.57383 1.46321 1.30391 1.19379 1.08148 1.00114 0.97715 0.95661 0.94058
  -420  1.58405 1.43583 1.29926 1.20868 1.08861 0.97711 0.95651 0.93342 0.90792
  -380  1.49358 1.40414 1.26481 1.16418 1.06353 0.96594 0.95812 0.96106 0.92461
  -340  1.44736 1.39040 1.21432 1.15994 1.14968 1.06152 0.99579 1.00027 0.97067
  -300  1.51882 1.48075 1.31342 1.21184 1.09958 1.01176 1.01239 1.01269 0.96179
  -260  1.44978 1.41063 1.27035 1.17622 1.10284 1.02129 0.98250 0.95252 0.90174
  -220  1.37098 1.30433 1.20913 1.17606 1.10314 0.99537 0.95186 0.92812 0.87723
  -180  1.18506 1.19974 1.17496 1.12817 1.03583 0.97238 0.95758 0.93994 0.89184
  -140  1.02940 1.05492 1.04594 1.00767 0.97704 0.94314 0.93308 0.91702 0.88758
  -100  0.98270 0.95649 0.95325 0.96174 0.92926 0.87189 0.88400 0.90197 0.88843
  -60   0.95129 0.95135 0.93168 0.92690 0.88885 0.87503 0.90608 0.90576 0.87282
  -20   0.97849 0.97565 0.96067 0.96702 0.91610 0.86536 0.87921 0.86128 0.82801
  20    0.89519 0.92352 0.91162 0.90954 0.90344 0.87517 0.86378 0.87166 0.87422
  60    0.86029 0.89677 0.91822 0.91332 0.89630 0.87358 0.86618 0.86684 0.85928
  100   0.85718 0.89818 0.92798 0.93301 0.90021 0.86417 0.85242 0.84578 0.83225
  140   0.87460 0.91550 0.90995 0.89060 0.83919 0.79011 0.80202 0.80647 0.78799
  180   0.86008 0.87529 0.85235 0.84591 0.84933 0.81256 0.82444 0.83119 0.82047
  220   0.87211 0.86884 0.86825 0.88113 0.84194 0.79366 0.81586 0.83674 0.82261
       Frequencies
Times        58      60      62      64      66      68      70      72      74
  -1420 1.07511 1.04746 1.02460 1.01080 0.96040 0.88751 0.86185 0.89455 0.94432
  -1380 1.14709 1.13639 1.09785 1.07462 1.08099 1.02493 0.91508 0.89173 0.99504
  -1340 1.10530 1.12448 1.10955 1.09574 1.08324 1.02873 0.94953 0.92169 0.90600
  -1300 1.09662 1.08244 1.06017 1.06451 1.05013 0.95989 0.88755 0.86244 0.82815
  -1260 1.01499 1.00898 0.99725 0.97739 0.92137 0.82175 0.71991 0.70984 0.79257
  -1220 0.97973 0.94671 0.94178 0.91143 0.80604 0.68097 0.66823 0.67948 0.71652
  -1180 0.90336 0.88818 0.87133 0.82019 0.77010 0.72104 0.62796 0.64472 0.80007
  -1140 0.90261 0.90392 0.88055 0.83329 0.80356 0.77292 0.74585 0.84097 0.94049
  -1100 0.92929 0.93582 0.93965 0.87782 0.80406 0.77657 0.73533 0.71301 0.83627
  -1060 0.96906 0.97290 0.92120 0.86315 0.82796 0.77171 0.74820 0.85914 0.97750
  -1020 0.96178 0.95152 0.91711 0.84085 0.74587 0.69972 0.66931 0.63370 0.66653
  -980  0.94548 0.89518 0.84575 0.82465 0.77624 0.70687 0.66749 0.67355 0.75741
  -940  0.87246 0.85933 0.83625 0.78815 0.71000 0.64685 0.59882 0.57944 0.66171
  -900  0.85189 0.82303 0.81866 0.78766 0.73249 0.68074 0.61555 0.58913 0.65544
  -860  0.88995 0.89134 0.86570 0.80258 0.77374 0.72721 0.60250 0.56998 0.71307
  -820  0.85968 0.84007 0.85794 0.80691 0.71836 0.66724 0.63552 0.63459 0.69989
  -780  0.84170 0.83258 0.79638 0.73750 0.67079 0.58247 0.50040 0.54076 0.69848
  -740  0.81480 0.79929 0.78170 0.73088 0.69212 0.65049 0.54457 0.48959 0.59419
  -700  0.87346 0.85252 0.83629 0.78623 0.73031 0.68428 0.60845 0.52774 0.57850
  -660  0.86782 0.86379 0.83574 0.79586 0.77163 0.70194 0.60849 0.60886 0.67382
  -620  0.92142 0.91547 0.90565 0.86607 0.84171 0.81486 0.75840 0.67902 0.64211
  -580  0.94642 0.94219 0.92791 0.90285 0.88889 0.82973 0.76766 0.81529 0.86249
  -540  0.94342 0.90522 0.87872 0.88098 0.84018 0.76880 0.74089 0.75531 0.80492
  -500  0.94199 0.91999 0.87390 0.84728 0.81548 0.76852 0.74547 0.76099 0.78887
  -460  0.93487 0.89517 0.83701 0.80388 0.77607 0.72293 0.67063 0.70033 0.78314
  -420  0.89791 0.85521 0.82306 0.81425 0.76008 0.68313 0.65620 0.71957 0.78828
  -380  0.90598 0.89787 0.86493 0.83746 0.80690 0.71828 0.63838 0.68904 0.83425
  -340  0.91037 0.90147 0.89731 0.86309 0.80610 0.74925 0.67694 0.60974 0.67114
  -300  0.91544 0.88932 0.84750 0.81857 0.77896 0.72354 0.69549 0.73860 0.77728
  -260  0.85674 0.83921 0.81503 0.78797 0.74372 0.69262 0.62729 0.59594 0.71055
  -220  0.84863 0.84050 0.81054 0.76153 0.72239 0.68945 0.64021 0.62800 0.75682
  -180  0.84636 0.82728 0.80336 0.74946 0.68089 0.61087 0.55472 0.54681 0.73112
  -140  0.86843 0.86970 0.85807 0.83444 0.78923 0.73261 0.70986 0.76876 0.85634
  -100  0.88196 0.87450 0.85533 0.84072 0.82412 0.80643 0.81676 0.84087 0.93231
  -60   0.88686 0.89757 0.86755 0.86654 0.86691 0.84956 0.89362 0.99750 1.01279
  -20   0.83405 0.83086 0.79295 0.77264 0.76881 0.74234 0.75291 0.85711 0.93264
  20    0.86394 0.85883 0.83892 0.80813 0.79303 0.78129 0.73907 0.73872 0.88080
  60    0.81840 0.79682 0.79692 0.77630 0.75013 0.73368 0.71188 0.74758 0.89262
  100   0.83194 0.83871 0.82982 0.81844 0.80753 0.75994 0.68576 0.76600 1.01114
  140   0.79723 0.82859 0.83561 0.84163 0.87237 0.85183 0.78324 0.91387 1.18576
  180   0.80954 0.82833 0.87356 0.89398 0.88575 0.89731 0.98662 1.13891 1.32055
  220   0.83148 0.84850 0.85765 0.87937 0.89263 0.87444 0.91682 1.14194 1.46438
       Frequencies
Times        76      78      80      82      84      86      88      90      92
  -1420 1.02702 1.02906 0.96993 0.91448 0.86497 0.89989 0.96579 0.95589 0.91114
  -1380 0.94027 0.75605 0.71212 0.65682 0.61700 0.65284 0.76358 0.80245 0.80522
  -1340 0.73722 0.66639 0.68927 0.68189 0.69456 0.76207 0.87237 0.88549 0.92429
  -1300 0.70231 0.66044 0.67575 0.66772 0.68265 0.75263 0.87606 0.91588 0.90070
  -1260 0.77159 0.72257 0.71345 0.69693 0.71306 0.76927 0.84256 0.86498 0.85963
  -1220 0.70175 0.75646 0.81717 0.77074 0.73623 0.79240 0.85453 0.85108 0.85830
  -1180 0.85081 0.87917 0.89385 0.85337 0.74709 0.69060 0.70826 0.70742 0.72835
  -1140 0.93472 0.93181 0.89459 0.74667 0.62764 0.64465 0.69488 0.70268 0.71455
  -1100 0.94604 0.94777 0.88118 0.79752 0.68393 0.65045 0.68085 0.66513 0.60547
  -1060 0.95656 0.91129 0.92912 0.90636 0.81434 0.73352 0.69393 0.64207 0.63331
  -1020 0.70895 0.72980 0.73106 0.76837 0.78813 0.70766 0.65267 0.65961 0.67393
  -980  0.66975 0.55504 0.53089 0.56266 0.57405 0.58861 0.64549 0.66458 0.66228
  -940  0.64598 0.58070 0.54930 0.54521 0.55040 0.54827 0.58553 0.58995 0.54960
  -900  0.61427 0.57599 0.56190 0.53551 0.49148 0.50845 0.59663 0.60597 0.56522
  -860  0.67182 0.60483 0.59315 0.54287 0.50640 0.51372 0.55294 0.55671 0.52941
  -820  0.70683 0.66854 0.60842 0.58004 0.54788 0.51979 0.56241 0.57781 0.53410
  -780  0.68817 0.60940 0.57327 0.54885 0.47317 0.46106 0.50568 0.48592 0.47358
  -740  0.56032 0.51560 0.50112 0.46288 0.39199 0.39949 0.47591 0.46458 0.45355
  -700  0.56978 0.53365 0.46389 0.42667 0.42496 0.45503 0.51659 0.54575 0.55207
  -660  0.61397 0.55471 0.53515 0.55514 0.54024 0.51490 0.63564 0.70111 0.68582
  -620  0.67504 0.73746 0.69306 0.65067 0.68608 0.73852 0.80115 0.81196 0.81529
[truncated: 57,939,228 more chars]
