# Supplementary material for: Local field potentials in the parietal reach region reveal mechanisms of bimanual coordination
Source: Nat Commun. 2021 May 4;12:2514. doi: 10.1038/s41467-021-22701-3 (PMC8096826; doi:10.1038/s41467-021-22701-3)
Supplement: Supplementary file 4 — Source Data [file 41467_2021_22701_MOESM4_ESM.zip › AllFigureData/FigureS11A_Data.txt]

Data are from Figure3A-B_Data.txt
