# Supplementary material for: Local field potentials in the parietal reach region reveal mechanisms of bimanual coordination
Source: Nat Commun. 2021 May 4;12:2514. doi: 10.1038/s41467-021-22701-3 (PMC8096826; doi:10.1038/s41467-021-22701-3)
Supplement: Supplementary file 4 — Source Data [file 41467_2021_22701_MOESM4_ESM.zip › AllFigureData/FigureS7_MkT_Data.txt]

# Data are sorted by task and by preferred vs null direction.
Each task/direction is in its own "register":
#   Register 31 = Reach with ipsilateral arm, preferred direction
#   Register 32 = Reach with ipsilateral arm, null direction
#   Register 33 = Reach with contralateral arm, preferred direction
#   Register 34 = Reach with contralateral arm, null direction
#   Register 35 = Reach with both arms to one target, preferred direction
#   Register 36 = Reach with both arms to one target, null direction
#   Register 45 = Reach to two different targets, preferred direction
#   Register 46 = Reach to two different targets, null direction
#   Register 47 = Saccade, preferred direction
#   Register 48 = Saccade, null direction

# Data are aligned to cue onset.  Times are in milliseconds.


 ms      H   H.sd     V   V.sd   rate rate.sd  N     Register 47
 -350    1.7  -nan    0.4  -nan    0.6  -nan    1
 -349    1.7  -nan    0.4  -nan    0.6  -nan    1
 -348    1.7  -nan    0.4  -nan    0.6  -nan    1
 -347    1.7  -nan    0.4  -nan    0.6  -nan    1
 -346    1.8  -nan    0.4  -nan    0.6  -nan    1
 -345    1.8  -nan    0.4  -nan    0.6  -nan    1
 -344    1.8  -nan    0.4  -nan    0.6  -nan    1
 -343    1.8  -nan    0.4  -nan    0.5  -nan    1
 -342    1.8  -nan    0.4  -nan    0.5  -nan    1
 -341    1.8  -nan    0.4  -nan    0.5  -nan    1
 -340    1.8  -nan    0.4  -nan    0.5  -nan    1
 -339    1.8  -nan    0.4  -nan    0.5  -nan    1
 -338    1.8  -nan    0.4  -nan    0.4  -nan    1
 -337    1.8  -nan    0.4  -nan    0.4  -nan    1
 -336    1.8  -nan    0.4  -nan    0.4  -nan    1
 -335    1.8  -nan    0.4  -nan    0.4  -nan    1
 -334    1.8  -nan    0.4  -nan    0.4  -nan    1
 -333    1.9  -nan    0.4  -nan    0.4  -nan    1
 -332    1.9  -nan    0.4  -nan    0.4  -nan    1
 -331    1.9  -nan    0.4  -nan    0.5  -nan    1
 -330    1.9  -nan    0.4  -nan    0.5  -nan    1
 -329    1.9  -nan    0.4  -nan    0.5  -nan    1
 -328    1.9  -nan    0.4  -nan    0.5  -nan    1
 -327    1.9  -nan    0.4  -nan    0.5  -nan    1
 -326    1.9  -nan    0.4  -nan    0.5  -nan    1
 -325    1.9  -nan    0.4  -nan    0.5  -nan    1
 -324    1.9  -nan    0.4  -nan    0.5  -nan    1
 -323    2.0  -nan    0.4  -nan    0.5  -nan    1
 -322    2.0  -nan    0.3  -nan    0.5  -nan    1
 -321    2.0  -nan    0.3  -nan    0.5  -nan    1
 -320    2.0  -nan    0.3  -nan    0.5  -nan    1
 -319    2.0  -nan    0.3  -nan    0.5  -nan    1
 -318    2.0  -nan    0.3  -nan    0.5  -nan    1
 -317    2.0  -nan    0.4  -nan    0.5  -nan    1
 -316    2.0  -nan    0.4  -nan    0.5  -nan    1
 -315    2.0  -nan    0.4  -nan    0.5  -nan    1
 -314    2.0  -nan    0.4  -nan    0.5  -nan    1
 -313    2.1  -nan    0.4  -nan    0.5  -nan    1
 -312    2.1  -nan    0.4  -nan    0.5  -nan    1
 -311    2.1  -nan    0.4  -nan    0.5  -nan    1
 -310    2.1  -nan    0.4  -nan    0.5  -nan    1
 -309    2.1  -nan    0.4  -nan    0.5  -nan    1
 -308    2.1  -nan    0.4  -nan    0.5  -nan    1
 -307    2.1  -nan    0.4  -nan    0.4  -nan    1
 -306    2.1  -nan    0.4  -nan    0.4  -nan    1
 -305    2.1  -nan    0.4  -nan    0.4  -nan    1
 -304    2.1  -nan    0.4  -nan    0.4  -nan    1
 -303    2.2  -nan    0.4  -nan    0.4  -nan    1
 -302    2.2  -nan    0.4  -nan    0.4  -nan    1
 -301    2.2  -nan    0.4  -nan    0.4  -nan    1
 -300    2.2  -nan    0.4  -nan    0.4  -nan    1
 -299    2.2  -nan    0.4  -nan    0.4  -nan    1
 -298    2.2  -nan    0.4  -nan    0.4  -nan    1
 -297    2.2  -nan    0.4  -nan    0.4  -nan    1
 -296    2.2  -nan    0.4  -nan    0.4  -nan    1
 -295    2.2  -nan    0.4  -nan    0.4  -nan    1
 -294    2.2  -nan    0.4  -nan    0.4  -nan    1
 -293    2.3  -nan    0.4  -nan    0.4  -nan    1
 -292    2.3  -nan    0.4  -nan    0.4  -nan    1
 -291    2.3  -nan    0.4  -nan    0.4  -nan    1
 -290    2.3  -nan    0.4  -nan    0.4  -nan    1
 -289    2.3  -nan    0.4  -nan    0.4  -nan    1
 -288    2.3  -nan    0.4  -nan    0.4  -nan    1
 -287    2.3  -nan    0.4  -nan    0.4  -nan    1
 -286    2.3  -nan    0.4  -nan    0.4  -nan    1
 -285    2.4  -nan    0.4  -nan    0.4  -nan    1
 -284    2.4  -nan    0.4  -nan    0.4  -nan    1
 -283    2.4  -nan    0.4  -nan    0.4  -nan    1
 -282    2.4  -nan    0.4  -nan    0.4  -nan    1
 -281    2.4  -nan    0.4  -nan    0.4  -nan    1
 -280    2.4  -nan    0.4  -nan    0.4  -nan    1
 -279    2.5  -nan    0.4  -nan    0.4  -nan    1
 -278    2.5  -nan    0.4  -nan    0.4  -nan    1
 -277    2.5  -nan    0.4  -nan    0.4  -nan    1
 -276    2.5  -nan    0.4  -nan    0.4  -nan    1
 -275    2.5  -nan    0.4  -nan    0.4  -nan    1
 -274    2.6  -nan    0.4  -nan    0.4  -nan    1
 -273    2.6  -nan    0.4  -nan    0.4  -nan    1
 -272    2.6  -nan    0.4  -nan    0.4  -nan    1
 -271    2.6  -nan    0.4  -nan    0.5  -nan    1
 -270    2.7  -nan    0.4  -nan    0.5  -nan    1
 -269    2.7  -nan    0.4  -nan    0.5  -nan    1
 -268    2.7  -nan    0.4  -nan    0.5  -nan    1
 -267    2.7  -nan    0.4  -nan    0.5  -nan    1
 -266    2.8  -nan    0.4  -nan    0.5  -nan    1
 -265    2.8  -nan    0.4  -nan    0.5  -nan    1
 -264    2.8  -nan    0.4  -nan    0.5  -nan    1
 -263    2.9  -nan    0.4  -nan    0.5  -nan    1
 -262    2.9  -nan    0.4  -nan    0.5  -nan    1
 -261    2.9  -nan    0.4  -nan    0.5  -nan    1
 -260    3.0  -nan    0.4  -nan    0.5  -nan    1
 -259    3.0  -nan    0.4  -nan    0.5  -nan    1
 -258    3.0  -nan    0.4  -nan    0.5  -nan    1
 -257    3.1  -nan    0.4  -nan    0.5  -nan    1
 -256    3.1  -nan    0.4  -nan    0.5  -nan    1
 -255    3.2  -nan    0.4  -nan    0.5  -nan    1
 -254    3.2  -nan    0.4  -nan    0.5  -nan    1
 -253    3.3  -nan    0.4  -nan    0.5  -nan    1
 -252    3.3  -nan    0.4  -nan    0.5  -nan    1
 -251    3.3  -nan    0.4  -nan    0.5  -nan    1
 -250    3.4  -nan    0.4  -nan    0.5  -nan    1
 -249    3.4  -nan    0.4  -nan    0.5  -nan    1
 -248    3.5  -nan    0.4  -nan    0.5  -nan    1
 -247    3.5  -nan    0.4  -nan    0.5  -nan    1
 -246    3.6  -nan    0.4  -nan    0.5  -nan    1
 -245    3.6  -nan    0.4  -nan    0.5  -nan    1
 -244    3.7  -nan    0.4  -nan    0.5  -nan    1
 -243    3.7  -nan    0.4  -nan    0.5  -nan    1
 -242    3.8  -nan    0.4  -nan    0.5  -nan    1
 -241    3.8  -nan    0.4  -nan    0.5  -nan    1
 -240    3.9  -nan    0.4  -nan    0.5  -nan    1
 -239    3.9  -nan    0.4  -nan    0.5  -nan    1
 -238    3.9  -nan    0.4  -nan    0.5  -nan    1
 -237    4.0  -nan    0.4  -nan    0.5  -nan    1
 -236    4.0  -nan    0.4  -nan    0.5  -nan    1
 -235    4.1  -nan    0.4  -nan    0.5  -nan    1
 -234    4.1  -nan    0.4  -nan    0.5  -nan    1
 -233    4.2  -nan    0.4  -nan    0.5  -nan    1
 -232    4.2  -nan    0.4  -nan    0.5  -nan    1
 -231    4.3  -nan    0.4  -nan    0.5  -nan    1
 -230    4.3  -nan    0.4  -nan    0.5  -nan    1
 -229    4.4  -nan    0.4  -nan    0.5  -nan    1
 -228    4.4  -nan    0.4  -nan    0.5  -nan    1
 -227    4.4  -nan    0.4  -nan    0.5  -nan    1
 -226    4.5  -nan    0.4  -nan    0.5  -nan    1
 -225    4.5  -nan    0.4  -nan    0.5  -nan    1
 -224    4.5  -nan    0.4  -nan    0.5  -nan    1
 -223    4.6  -nan    0.4  -nan    0.5  -nan    1
 -222    4.6  -nan    0.4  -nan    0.5  -nan    1
 -221    4.7  -nan    0.4  -nan    0.5  -nan    1
 -220    4.7  -nan    0.4  -nan    0.5  -nan    1
 -219    4.7  -nan    0.4  -nan    0.5  -nan    1
 -218    4.7  -nan    0.4  -nan    0.5  -nan    1
 -217    4.8  -nan    0.4  -nan    0.4  -nan    1
 -216    4.8  -nan    0.4  -nan    0.4  -nan    1
 -215    4.8  -nan    0.4  -nan    0.4  -nan    1
 -214    4.8  -nan    0.4  -nan    0.4  -nan    1
 -213    4.9  -nan    0.4  -nan    0.4  -nan    1
 -212    4.9  -nan    0.4  -nan    0.4  -nan    1
 -211    4.9  -nan    0.4  -nan    0.4  -nan    1
 -210    4.9  -nan    0.4  -nan    0.4  -nan    1
 -209    4.9  -nan    0.4  -nan    0.4  -nan    1
 -208    4.9  -nan    0.4  -nan    0.4  -nan    1
 -207    4.9  -nan    0.4  -nan    0.4  -nan    1
 -206    4.9  -nan    0.4  -nan    0.4  -nan    1
 -205    4.9  -nan    0.4  -nan    0.4  -nan    1
 -204    4.9  -nan    0.4  -nan    0.4  -nan    1
 -203    4.9  -nan    0.4  -nan    0.4  -nan    1
 -202    4.9  -nan    0.4  -nan    0.4  -nan    1
 -201    4.9  -nan    0.4  -nan    0.4  -nan    1
 -200    4.9  -nan    0.4  -nan    0.4  -nan    1
 -199    4.9  -nan    0.4  -nan    0.4  -nan    1
 -198    4.9  -nan    0.4  -nan    0.4  -nan    1
 -197    4.9  -nan    0.4  -nan    0.4  -nan    1
 -196    4.9  -nan    0.4  -nan    0.4  -nan    1
 -195    4.9  -nan    0.4  -nan    0.4  -nan    1
 -194    4.9  -nan    0.4  -nan    0.4  -nan    1
 -193    4.9  -nan    0.4  -nan    0.4  -nan    1
 -192    4.9  -nan    0.4  -nan    0.4  -nan    1
 -191    4.9  -nan    0.4  -nan    0.4  -nan    1
 -190    4.9  -nan    0.4  -nan    0.4  -nan    1
 -189    4.8  -nan    0.4  -nan    0.4  -nan    1
 -188    4.8  -nan    0.4  -nan    0.4  -nan    1
 -187    4.8  -nan    0.4  -nan    0.4  -nan    1
 -186    4.8  -nan    0.4  -nan    0.4  -nan    1
 -185    4.8  -nan    0.4  -nan    0.4  -nan    1
 -184    4.8  -nan    0.4  -nan    0.4  -nan    1
 -183    4.8  -nan    0.4  -nan    0.4  -nan    1
 -182    4.7  -nan    0.4  -nan    0.4  -nan    1
 -181    4.7  -nan    0.4  -nan    0.4  -nan    1
 -180    4.7  -nan    0.4  -nan    0.4  -nan    1
 -179    4.7  -nan    0.4  -nan    0.4  -nan    1
 -178    4.7  -nan    0.4  -nan    0.4  -nan    1
 -177    4.7  -nan    0.4  -nan    0.4  -nan    1
 -176    4.7  -nan    0.4  -nan    0.4  -nan    1
 -175    4.7  -nan    0.4  -nan    0.4  -nan    1
 -174    4.7  -nan    0.4  -nan    0.4  -nan    1
 -173    4.7  -nan    0.4  -nan    0.4  -nan    1
 -172    4.7  -nan    0.4  -nan    0.5  -nan    1
 -171    4.7  -nan    0.4  -nan    0.5  -nan    1
 -170    4.7  -nan    0.4  -nan    0.5  -nan    1
 -169    4.7  -nan    0.4  -nan    0.5  -nan    1
 -168    4.7  -nan    0.4  -nan    0.5  -nan    1
 -167    4.7  -nan    0.4  -nan    0.5  -nan    1
 -166    4.8  -nan    0.4  -nan    0.4  -nan    1
 -165    4.8  -nan    0.4  -nan    0.4  -nan    1
 -164    4.8  -nan    0.4  -nan    0.4  -nan    1
 -163    4.8  -nan    0.4  -nan    0.4  -nan    1
 -162    4.8  -nan    0.4  -nan    0.4  -nan    1
 -161    4.9  -nan    0.4  -nan    0.4  -nan    1
 -160    4.9  -nan    0.4  -nan    0.4  -nan    1
 -159    5.0  -nan    0.4  -nan    0.4  -nan    1
 -158    5.0  -nan    0.4  -nan    0.4  -nan    1
 -157    5.0  -nan    0.4  -nan    0.4  -nan    1
 -156    5.1  -nan    0.4  -nan    0.4  -nan    1
 -155    5.2  -nan    0.4  -nan    0.4  -nan    1
 -154    5.2  -nan    0.4  -nan    0.4  -nan    1
 -153    5.3  -nan    0.4  -nan    0.4  -nan    1
 -152    5.3  -nan    0.4  -nan    0.4  -nan    1
 -151    5.4  -nan    0.4  -nan    0.4  -nan    1
 -150    5.5  -nan    0.4  -nan    0.4  -nan    1
 -149    5.6  -nan    0.4  -nan    0.4  -nan    1
 -148    5.6  -nan    0.4  -nan    0.4  -nan    1
 -147    5.7  -nan    0.4  -nan    0.4  -nan    1
 -146    5.8  -nan    0.4  -nan    0.4  -nan    1
 -145    5.9  -nan    0.4  -nan    0.4  -nan    1
 -144    6.0  -nan    0.4  -nan    0.4  -nan    1
 -143    6.1  -nan    0.4  -nan    0.4  -nan    1
 -142    6.2  -nan    0.4  -nan    0.4  -nan    1
 -141    6.3  -nan    0.4  -nan    0.4  -nan    1
 -140    6.4  -nan    0.4  -nan    0.4  -nan    1
 -139    6.5  -nan    0.4  -nan    0.4  -nan    1
 -138    6.7  -nan    0.4  -nan    0.4  -nan    1
 -137    6.8  -nan    0.4  -nan    0.4  -nan    1
 -136    6.9  -nan    0.4  -nan    0.4  -nan    1
 -135    7.0  -nan    0.4  -nan    0.4  -nan    1
 -134    7.2  -nan    0.4  -nan    0.4  -nan    1
 -133    7.3  -nan    0.4  -nan    0.4  -nan    1
 -132    7.5  -nan    0.4  -nan    0.4  -nan    1
 -131    7.6  -nan    0.4  -nan    0.4  -nan    1
 -130    7.7  -nan    0.4  -nan    0.3  -nan    1
 -129    7.9  -nan    0.4  -nan    0.3  -nan    1
 -128    8.0  -nan    0.4  -nan    0.3  -nan    1
 -127    8.2  -nan    0.4  -nan    0.3  -nan    1
 -126    8.3  -nan    0.4  -nan    0.3  -nan    1
 -125    8.5  -nan    0.4  -nan    0.3  -nan    1
 -124    8.6  -nan    0.4  -nan    0.3  -nan    1
 -123    8.8  -nan    0.4  -nan    0.3  -nan    1
 -122    8.9  -nan    0.4  -nan    0.3  -nan    1
 -121    9.1  -nan    0.4  -nan    0.3  -nan    1
 -120    9.3  -nan    0.4  -nan    0.3  -nan    1
 -119    9.4  -nan    0.4  -nan    0.3  -nan    1
 -118    9.6  -nan    0.4  -nan    0.3  -nan    1
 -117    9.7  -nan    0.4  -nan    0.3  -nan    1
 -116    9.9  -nan    0.4  -nan    0.3  -nan    1
 -115   10.1  -nan    0.4  -nan    0.3  -nan    1
 -114   10.2  -nan    0.4  -nan    0.3  -nan    1
 -113   10.4  -nan    0.4  -nan    0.3  -nan    1
 -112   10.5  -nan    0.4  -nan    0.3  -nan    1
 -111   10.7  -nan    0.4  -nan    0.3  -nan    1
 -110   10.9  -nan    0.4  -nan    0.3  -nan    1
 -109   11.0  -nan    0.4  -nan    0.3  -nan    1
 -108   11.2  -nan    0.4  -nan    0.3  -nan    1
 -107   11.3  -nan    0.4  -nan    0.3  -nan    1
 -106   11.5  -nan    0.4  -nan    0.3  -nan    1
 -105   11.6  -nan    0.4  -nan    0.3  -nan    1
 -104   11.8  -nan    0.4  -nan    0.3  -nan    1
 -103   11.9  -nan    0.4  -nan    0.3  -nan    1
 -102   12.1  -nan    0.4  -nan    0.3  -nan    1
 -101   12.2  -nan    0.4  -nan    0.3  -nan    1
 -100   12.3  -nan    0.4  -nan    0.3  -nan    1
  -99   12.5  -nan    0.4  -nan    0.4  -nan    1
  -98   12.6  -nan    0.4  -nan    0.4  -nan    1
  -97   12.8  -nan    0.4  -nan    0.4  -nan    1
  -96   12.9  -nan    0.4  -nan    0.3  -nan    1
  -95   13.0  -nan    0.4  -nan    0.3  -nan    1
  -94   13.1  -nan    0.4  -nan    0.3  -nan    1
  -93   13.3  -nan    0.4  -nan    0.3  -nan    1
  -92   13.4  -nan    0.4  -nan    0.3  -nan    1
  -91   13.5  -nan    0.4  -nan    0.3  -nan    1
  -90   13.6  -nan    0.4  -nan    0.3  -nan    1
  -89   13.8  -nan    0.4  -nan    0.3  -nan    1
  -88   13.9  -nan    0.4  -nan    0.3  -nan    1
  -87   14.0  -nan    0.4  -nan    0.3  -nan    1
  -86   14.1  -nan    0.4  -nan    0.3  -nan    1
  -85   14.2  -nan    0.4  -nan    0.3  -nan    1
  -84   14.3  -nan    0.4  -nan    0.3  -nan    1
  -83   14.4  -nan    0.4  -nan    0.3  -nan    1
  -82   14.5  -nan    0.4  -nan    0.3  -nan    1
  -81   14.6  -nan    0.4  -nan    0.3  -nan    1
  -80   14.7  -nan    0.4  -nan    0.3  -nan    1
  -79   14.8  -nan    0.4  -nan    0.3  -nan    1
  -78   14.9  -nan    0.4  -nan    0.3  -nan    1
  -77   15.0  -nan    0.4  -nan    0.3  -nan    1
  -76   15.1  -nan    0.4  -nan    0.3  -nan    1
  -75   15.2  -nan    0.4  -nan    0.3  -nan    1
  -74   15.3  -nan    0.4  -nan    0.3  -nan    1
  -73   15.4  -nan    0.4  -nan    0.3  -nan    1
  -72   15.4  -nan    0.4  -nan    0.3  -nan    1
  -71   15.5  -nan    0.4  -nan    0.3  -nan    1
  -70   15.6  -nan    0.4  -nan    0.3  -nan    1
  -69   15.7  -nan    0.4  -nan    0.3  -nan    1
  -68   15.8  -nan    0.4  -nan    0.3  -nan    1
  -67   15.9  -nan    0.4  -nan    0.4  -nan    1
  -66   16.0  -nan    0.4  -nan    0.4  -nan    1
  -65   16.1  -nan    0.4  -nan    0.3  -nan    1
  -64   16.1  -nan    0.4  -nan    0.3  -nan    1
  -63   16.2  -nan    0.4  -nan    0.3  -nan    1
  -62   16.3  -nan    0.4  -nan    0.3  -nan    1
  -61   16.4  -nan    0.4  -nan    0.3  -nan    1
  -60   16.5  -nan    0.4  -nan    0.3  -nan    1
  -59   16.6  -nan    0.4  -nan    0.3  -nan    1
  -58   16.7  -nan    0.4  -nan    0.4  -nan    1
  -57   16.8  -nan    0.4  -nan    0.4  -nan    1
  -56   16.9  -nan    0.4  -nan    0.4  -nan    1
  -55   17.0  -nan    0.4  -nan    0.4  -nan    1
  -54   17.0  -nan    0.4  -nan    0.4  -nan    1
  -53   17.1  -nan    0.4  -nan    0.4  -nan    1
  -52   17.2  -nan    0.5  -nan    0.4  -nan    1
  -51   17.3  -nan    0.5  -nan    0.4  -nan    1
  -50   17.4  -nan    0.5  -nan    0.4  -nan    1
  -49   17.5  -nan    0.5  -nan    0.4  -nan    1
  -48   17.6  -nan    0.5  -nan    0.4  -nan    1
  -47   17.7  -nan    0.5  -nan    0.4  -nan    1
  -46   17.8  -nan    0.5  -nan    0.4  -nan    1
  -45   17.8  -nan    0.5  -nan    0.4  -nan    1
  -44   17.9  -nan    0.4  -nan    0.4  -nan    1
  -43   18.0  -nan    0.4  -nan    0.4  -nan    1
  -42   18.1  -nan    0.4  -nan    0.4  -nan    1
  -41   18.2  -nan    0.4  -nan    0.4  -nan    1
  -40   18.3  -nan    0.4  -nan    0.4  -nan    1
  -39   18.4  -nan    0.4  -nan    0.4  -nan    1
  -38   18.4  -nan    0.4  -nan    0.4  -nan    1
  -37   18.5  -nan    0.4  -nan    0.4  -nan    1
  -36   18.6  -nan    0.4  -nan    0.4  -nan    1
  -35   18.7  -nan    0.4  -nan    0.4  -nan    1
  -34   18.7  -nan    0.4  -nan    0.4  -nan    1
  -33   18.8  -nan    0.4  -nan    0.4  -nan    1
  -32   18.9  -nan    0.4  -nan    0.3  -nan    1
  -31   18.9  -nan    0.4  -nan    0.3  -nan    1
  -30   19.0  -nan    0.4  -nan    0.3  -nan    1
  -29   19.1  -nan    0.4  -nan    0.3  -nan    1
  -28   19.1  -nan    0.4  -nan    0.3  -nan    1
  -27   19.2  -nan    0.4  -nan    0.3  -nan    1
  -26   19.3  -nan    0.4  -nan    0.3  -nan    1
  -25   19.3  -nan    0.4  -nan    0.3  -nan    1
  -24   19.4  -nan    0.4  -nan    0.3  -nan    1
  -23   19.4  -nan    0.4  -nan    0.3  -nan    1
  -22   19.5  -nan    0.4  -nan    0.3  -nan    1
  -21   19.5  -nan    0.4  -nan    0.3  -nan    1
  -20   19.6  -nan    0.4  -nan    0.3  -nan    1
  -19   19.7  -nan    0.4  -nan    0.3  -nan    1
  -18   19.7  -nan    0.4  -nan    0.3  -nan    1
  -17   19.8  -nan    0.4  -nan    0.3  -nan    1
  -16   19.8  -nan    0.4  -nan    0.3  -nan    1
  -15   19.9  -nan    0.4  -nan    0.3  -nan    1
  -14   20.0  -nan    0.4  -nan    0.3  -nan    1
  -13   20.0  -nan    0.4  -nan    0.3  -nan    1
  -12   20.1  -nan    0.4  -nan    0.3  -nan    1
  -11   20.2  -nan    0.4  -nan    0.3  -nan    1
  -10   20.3  -nan    0.4  -nan    0.3  -nan    1
   -9   20.4  -nan    0.4  -nan    0.3  -nan    1
   -8   20.5  -nan    0.4  -nan    0.3  -nan    1
   -7   20.6  -nan    0.4  -nan    0.3  -nan    1
   -6   20.7  -nan    0.4  -nan    0.3  -nan    1
   -5   20.9  -nan    0.4  -nan    0.3  -nan    1
   -4   21.0  -nan    0.4  -nan    0.3  -nan    1
   -3   21.2  -nan    0.4  -nan    0.3  -nan    1
   -2   21.4  -nan    0.5  -nan    0.3  -nan    1
   -1   21.6  -nan    0.5  -nan    0.3  -nan    1
    0   21.8  -nan    0.5  -nan    0.3  -nan    1
    1   22.0  -nan    0.5  -nan    0.3  -nan    1
    2   22.2  -nan    0.5  -nan    0.3  -nan    1
    3   22.5  -nan    0.5  -nan    0.4  -nan    1
    4   22.8  -nan    0.5  -nan    0.4  -nan    1
    5   23.1  -nan    0.5  -nan    0.4  -nan    1
    6   23.4  -nan    0.5  -nan    0.4  -nan    1
    7   23.8  -nan    0.5  -nan    0.4  -nan    1
    8   24.2  -nan    0.5  -nan    0.4  -nan    1
    9   24.6  -nan    0.5  -nan    0.4  -nan    1
   10   25.0  -nan    0.5  -nan    0.4  -nan    1
   11   25.5  -nan    0.5  -nan    0.4  -nan    1
   12   26.0  -nan    0.5  -nan    0.4  -nan    1
   13   26.5  -nan    0.5  -nan    0.4  -nan    1
   14   27.1  -nan    0.5  -nan    0.4  -nan    1
   15   27.6  -nan    0.5  -nan    0.4  -nan    1
   16   28.3  -nan    0.5  -nan    0.4  -nan    1
   17   28.9  -nan    0.5  -nan    0.4  -nan    1
   18   29.6  -nan    0.5  -nan    0.5  -nan    1
   19   30.3  -nan    0.5  -nan    0.5  -nan    1
   20   31.1  -nan    0.5  -nan    0.5  -nan    1
   21   31.9  -nan    0.5  -nan    0.5  -nan    1
   22   32.7  -nan    0.5  -nan    0.5  -nan    1
   23   33.6  -nan    0.5  -nan    0.5  -nan    1
   24   34.5  -nan    0.5  -nan    0.5  -nan    1
   25   35.4  -nan    0.5  -nan    0.5  -nan    1
   26   36.4  -nan    0.5  -nan    0.5  -nan    1
   27   37.4  -nan    0.5  -nan    0.5  -nan    1
   28   38.4  -nan    0.5  -nan    0.5  -nan    1
   29   39.5  -nan    0.5  -nan    0.5  -nan    1
   30   40.6  -nan    0.5  -nan    0.5  -nan    1
   31   41.7  -nan    0.5  -nan    0.5  -nan    1
   32   42.9  -nan    0.5  -nan    0.5  -nan    1
   33   44.1  -nan    0.5  -nan    0.5  -nan    1
   34   45.3  -nan    0.5  -nan    0.5  -nan    1
   35   46.5  -nan    0.5  -nan    0.5  -nan    1
   36   47.8  -nan    0.5  -nan    0.5  -nan    1
   37   49.1  -nan    0.5  -nan    0.5  -nan    1
   38   50.4  -nan    0.5  -nan    0.5  -nan    1
   39   51.8  -nan    0.5  -nan    0.5  -nan    1
   40   53.2  -nan    0.5  -nan    0.5  -nan    1
   41   54.6  -nan    0.5  -nan    0.5  -nan    1
   42   56.0  -nan    0.5  -nan    0.5  -nan    1
   43   57.4  -nan    0.5  -nan    0.5  -nan    1
   44   58.8  -nan    0.5  -nan    0.5  -nan    1
   45   60.3  -nan    0.5  -nan    0.5  -nan    1
   46   61.8  -nan    0.5  -nan    0.5  -nan    1
   47   63.2  -nan    0.5  -nan    0.5  -nan    1
   48   64.7  -nan    0.5  -nan    0.5  -nan    1
   49   66.2  -nan    0.5  -nan    0.5  -nan    1
   50   67.7  -nan    0.5  -nan    0.5  -nan    1
   51   69.1  -nan    0.5  -nan    0.5  -nan    1
   52   70.6  -nan    0.5  -nan    0.5  -nan    1
   53   72.1  -nan    0.5  -nan    0.5  -nan    1
   54   73.5  -nan    0.5  -nan    0.5  -nan    1
   55   75.0  -nan    0.5  -nan    0.5  -nan    1
   56   76.4  -nan    0.5  -nan    0.5  -nan    1
   57   77.8  -nan    0.5  -nan    0.5  -nan    1
   58   79.2  -nan    0.5  -nan    0.5  -nan    1
   59   80.6  -nan    0.5  -nan    0.5  -nan    1
   60   81.9  -nan    0.5  -nan    0.5  -nan    1
   61   83.2  -nan    0.5  -nan    0.5  -nan    1
   62   84.5  -nan    0.5  -nan    0.5  -nan    1
   63   85.8  -nan    0.5  -nan    0.5  -nan    1
   64   87.0  -nan    0.5  -nan    0.5  -nan    1
   65   88.2  -nan    0.5  -nan    0.5  -nan    1
   66   89.4  -nan    0.5  -nan    0.5  -nan    1
   67   90.5  -nan    0.5  -nan    0.5  -nan    1
   68   91.6  -nan    0.5  -nan    0.5  -nan    1
   69   92.6  -nan    0.5  -nan    0.5  -nan    1
   70   93.6  -nan    0.5  -nan    0.5  -nan    1
   71   94.5  -nan    0.5  -nan    0.5  -nan    1
   72   95.4  -nan    0.5  -nan    0.4  -nan    1
   73   96.3  -nan    0.5  -nan    0.4  -nan    1
   74   97.1  -nan    0.5  -nan    0.4  -nan    1
   75   97.8  -nan    0.5  -nan    0.4  -nan    1
   76   98.5  -nan    0.5  -nan    0.4  -nan    1
   77   99.1  -nan    0.5  -nan    0.4  -nan    1
   78   99.7  -nan    0.5  -nan    0.4  -nan    1
   79  100.3  -nan    0.5  -nan    0.4  -nan    1
   80  100.7  -nan    0.5  -nan    0.4  -nan    1
   81  101.2  -nan    0.5  -nan    0.4  -nan    1
   82  101.5  -nan    0.5  -nan    0.4  -nan    1
   83  101.8  -nan    0.5  -nan    0.4  -nan    1
   84  102.1  -nan    0.5  -nan    0.4  -nan    1
   85  102.3  -nan    0.5  -nan    0.4  -nan    1
   86  102.4  -nan    0.5  -nan    0.4  -nan    1
   87  102.5  -nan    0.5  -nan    0.4  -nan    1
   88  102.6  -nan    0.5  -nan    0.4  -nan    1
   89  102.5  -nan    0.5  -nan    0.4  -nan    1
   90  102.5  -nan    0.5  -nan    0.4  -nan    1
   91  102.3  -nan    0.5  -nan    0.4  -nan    1
   92  102.2  -nan    0.5  -nan    0.4  -nan    1
   93  102.0  -nan    0.5  -nan    0.4  -nan    1
   94  101.7  -nan    0.5  -nan    0.4  -nan    1
   95  101.4  -nan    0.5  -nan    0.4  -nan    1
   96  101.0  -nan    0.5  -nan    0.4  -nan    1
   97  100.6  -nan    0.5  -nan    0.4  -nan    1
   98  100.2  -nan    0.5  -nan    0.4  -nan    1
   99   99.7  -nan    0.5  -nan    0.4  -nan    1
  100   99.1  -nan    0.5  -nan    0.4  -nan    1
  101   98.6  -nan    0.5  -nan    0.4  -nan    1
  102   98.0  -nan    0.5  -nan    0.4  -nan    1
  103   97.3  -nan    0.5  -nan    0.5  -nan    1
  104   96.7  -nan    0.5  -nan    0.5  -nan    1
  105   96.0  -nan    0.5  -nan    0.5  -nan    1
  106   95.3  -nan    0.5  -nan    0.5  -nan    1
  107   94.5  -nan    0.5  -nan    0.5  -nan    1
  108   93.8  -nan    0.5  -nan    0.4  -nan    1
  109   93.0  -nan    0.5  -nan    0.4  -nan    1
  110   92.2  -nan    0.5  -nan    0.4  -nan    1
  111   91.4  -nan    0.5  -nan    0.4  -nan    1
  112   90.5  -nan    0.5  -nan    0.4  -nan    1
  113   89.7  -nan    0.5  -nan    0.4  -nan    1
  114   88.8  -nan    0.5  -nan    0.4  -nan    1
  115   88.0  -nan    0.5  -nan    0.4  -nan    1
  116   87.1  -nan    0.5  -nan    0.4  -nan    1
  117   86.2  -nan    0.5  -nan    0.4  -nan    1
  118   85.4  -nan    0.5  -nan    0.4  -nan    1
  119   84.5  -nan    0.5  -nan    0.4  -nan    1
  120   83.6  -nan    0.5  -nan    0.4  -nan    1
  121   82.7  -nan    0.5  -nan    0.4  -nan    1
  122   81.9  -nan    0.5  -nan    0.4  -nan    1
  123   81.0  -nan    0.5  -nan    0.4  -nan    1
  124   80.1  -nan    0.5  -nan    0.4  -nan    1
  125   79.3  -nan    0.5  -nan    0.4  -nan    1
  126   78.4  -nan    0.5  -nan    0.4  -nan    1
  127   77.6  -nan    0.5  -nan    0.4  -nan    1
  128   76.8  -nan    0.5  -nan    0.4  -nan    1
  129   76.0  -nan    0.5  -nan    0.4  -nan    1
  130   75.2  -nan    0.5  -nan    0.4  -nan    1
  131   74.4  -nan    0.5  -nan    0.4  -nan    1
  132   73.6  -nan    0.5  -nan    0.4  -nan    1
  133   72.8  -nan    0.5  -nan    0.4  -nan    1
  134   72.1  -nan    0.5  -nan    0.4  -nan    1
  135   71.4  -nan    0.5  -nan    0.4  -nan    1
  136   70.6  -nan    0.5  -nan    0.4  -nan    1
  137   69.9  -nan    0.5  -nan    0.5  -nan    1
  138   69.3  -nan    0.5  -nan    0.5  -nan    1
  139   68.6  -nan    0.5  -nan    0.5  -nan    1
  140   67.9  -nan    0.5  -nan    0.5  -nan    1
  141   67.3  -nan    0.5  -nan    0.5  -nan    1
  142   66.7  -nan    0.5  -nan    0.5  -nan    1
  143   66.0  -nan    0.5  -nan    0.5  -nan    1
  144   65.4  -nan    0.5  -nan    0.5  -nan    1
  145   64.9  -nan    0.5  -nan    0.5  -nan    1
  146   64.3  -nan    0.5  -nan    0.5  -nan    1
  147   63.7  -nan    0.5  -nan    0.5  -nan    1
  148   63.2  -nan    0.5  -nan    0.5  -nan    1
  149   62.6  -nan    0.5  -nan    0.5  -nan    1
  150   62.1  -nan    0.5  -nan    0.5  -nan    1
  151   61.6  -nan    0.5  -nan    0.5  -nan    1
  152   61.0  -nan    0.5  -nan    0.5  -nan    1
  153   60.5  -nan    0.5  -nan    0.5  -nan    1
  154   60.0  -nan    0.5  -nan    0.5  -nan    1
  155   59.5  -nan    0.5  -nan    0.5  -nan    1
  156   59.0  -nan    0.5  -nan    0.5  -nan    1
  157   58.5  -nan    0.5  -nan    0.5  -nan    1
  158   58.1  -nan    0.5  -nan    0.5  -nan    1
  159   57.6  -nan    0.5  -nan    0.5  -nan    1
  160   57.1  -nan    0.5  -nan    0.5  -nan    1
  161   56.6  -nan    0.5  -nan    0.5  -nan    1
  162   56.1  -nan    0.5  -nan    0.5  -nan    1
  163   55.6  -nan    0.5  -nan    0.5  -nan    1
  164   55.1  -nan    0.5  -nan    0.5  -nan    1
  165   54.6  -nan    0.5  -nan    0.5  -nan    1
  166   54.2  -nan    0.5  -nan    0.5  -nan    1
  167   53.7  -nan    0.5  -nan    0.5  -nan    1
  168   53.1  -nan    0.5  -nan    0.5  -nan    1
  169   52.6  -nan    0.5  -nan    0.5  -nan    1
  170   52.1  -nan    0.5  -nan    0.5  -nan    1
  171   51.6  -nan    0.5  -nan    0.5  -nan    1
  172   51.1  -nan    0.5  -nan    0.5  -nan    1
  173   50.5  -nan    0.5  -nan    0.5  -nan    1
  174   50.0  -nan    0.5  -nan    0.4  -nan    1
  175   49.5  -nan    0.5  -nan    0.4  -nan    1
  176   48.9  -nan    0.5  -nan    0.4  -nan    1
  177   48.3  -nan    0.5  -nan    0.4  -nan    1
  178   47.8  -nan    0.5  -nan    0.4  -nan    1
  179   47.2  -nan    0.5  -nan    0.4  -nan    1
  180   46.6  -nan    0.5  -nan    0.4  -nan    1
  181   46.0  -nan    0.5  -nan    0.4  -nan    1
  182   45.5  -nan    0.5  -nan    0.4  -nan    1
  183   44.9  -nan    0.5  -nan    0.4  -nan    1
  184   44.3  -nan    0.5  -nan    0.4  -nan    1
  185   43.7  -nan    0.5  -nan    0.4  -nan    1
  186   43.0  -nan    0.5  -nan    0.4  -nan    1
  187   42.4  -nan    0.5  -nan    0.4  -nan    1
  188   41.8  -nan    0.5  -nan    0.4  -nan    1
  189   41.2  -nan    0.5  -nan    0.4  -nan    1
  190   40.6  -nan    0.5  -nan    0.4  -nan    1
  191   40.0  -nan    0.5  -nan    0.4  -nan    1
  192   39.4  -nan    0.5  -nan    0.4  -nan    1
  193   38.7  -nan    0.5  -nan    0.4  -nan    1
  194   38.1  -nan    0.5  -nan    0.4  -nan    1
  195   37.5  -nan    0.5  -nan    0.4  -nan    1
  196   36.9  -nan    0.5  -nan    0.4  -nan    1
  197   36.3  -nan    0.5  -nan    0.4  -nan    1
  198   35.7  -nan    0.5  -nan    0.4  -nan    1
  199   35.1  -nan    0.5  -nan    0.4  -nan    1
  200   34.5  -nan    0.5  -nan    0.4  -nan    1
  201   33.9  -nan    0.5  -nan    0.4  -nan    1
  202   33.3  -nan    0.5  -nan    0.4  -nan    1
  203   32.7  -nan    0.5  -nan    0.4  -nan    1
  204   32.2  -nan    0.5  -nan    0.4  -nan    1
  205   31.6  -nan    0.5  -nan    0.4  -nan    1
  206   31.1  -nan    0.5  -nan    0.4  -nan    1
  207   30.5  -nan    0.5  -nan    0.4  -nan    1
  208   30.0  -nan    0.5  -nan    0.4  -nan    1
  209   29.5  -nan    0.5  -nan    0.4  -nan    1
  210   29.0  -nan    0.4  -nan    0.4  -nan    1
  211   28.6  -nan    0.4  -nan    0.4  -nan    1
  212   28.1  -nan    0.4  -nan    0.4  -nan    1
  213   27.7  -nan    0.4  -nan    0.4  -nan    1
  214   27.2  -nan    0.4  -nan    0.4  -nan    1
  215   26.8  -nan    0.4  -nan    0.4  -nan    1
  216   26.4  -nan    0.4  -nan    0.4  -nan    1
  217   26.0  -nan    0.4  -nan    0.4  -nan    1
  218   25.7  -nan    0.4  -nan    0.4  -nan    1
  219   25.3  -nan    0.4  -nan    0.4  -nan    1
  220   25.0  -nan    0.4  -nan    0.4  -nan    1
  221   24.7  -nan    0.4  -nan    0.4  -nan    1
  222   24.4  -nan    0.4  -nan    0.5  -nan    1
  223   24.1  -nan    0.4  -nan    0.5  -nan    1
  224   23.8  -nan    0.4  -nan    0.5  -nan    1
  225   23.6  -nan    0.4  -nan    0.5  -nan    1
  226   23.4  -nan    0.4  -nan    0.5  -nan    1
  227   23.2  -nan    0.4  -nan    0.5  -nan    1
  228   23.0  -nan    0.4  -nan    0.6  -nan    1
  229   22.8  -nan    0.4  -nan    0.6  -nan    1
  230   22.6  -nan    0.4  -nan    0.6  -nan    1
  231   22.5  -nan    0.4  -nan    0.6  -nan    1
  232   22.4  -nan    0.4  -nan    0.6  -nan    1
  233   22.3  -nan    0.4  -nan    0.6  -nan    1
  234   22.2  -nan    0.4  -nan    0.7  -nan    1
  235   22.1  -nan    0.5  -nan    0.7  -nan    1
  236   22.1  -nan    0.5  -nan    0.7  -nan    1
  237   22.0  -nan    0.5  -nan    0.7  -nan    1
  238   22.0  -nan    0.5  -nan    0.7  -nan    1
  239   22.0  -nan    0.5  -nan    0.7  -nan    1
  240   22.0  -nan    0.6  -nan    0.7  -nan    1
  241   22.0  -nan    0.6  -nan    0.7  -nan    1
  242   22.0  -nan    0.6  -nan    0.7  -nan    1
  243   22.0  -nan    0.6  -nan    0.7  -nan    1
  244   22.1  -nan    0.6  -nan    0.8  -nan    1
  245   22.1  -nan    0.6  -nan    0.8  -nan    1
  246   22.2  -nan    0.7  -nan    0.8  -nan    1
  247   22.2  -nan    0.7  -nan    0.8  -nan    1
  248   22.3  -nan    0.7  -nan    0.8  -nan    1
  249   22.4  -nan    0.7  -nan    0.8  -nan    1
  250   22.5  -nan    0.7  -nan    0.8  -nan    1
  251   22.6  -nan    0.7  -nan    0.9  -nan    1
  252   22.7  -nan    0.7  -nan    0.9  -nan    1
  253   22.8  -nan    0.7  -nan    0.9  -nan    1
  254   22.9  -nan    0.8  -nan    0.9  -nan    1
  255   23.0  -nan    0.8  -nan    0.9  -nan    1
  256   23.1  -nan    0.8  -nan    0.9  -nan    1
  257   23.2  -nan    0.8  -nan    0.9  -nan    1
  258   23.3  -nan    0.8  -nan    0.9  -nan    1
  259   23.4  -nan    0.8  -nan    0.9  -nan    1
  260   23.5  -nan    0.8  -nan    1.0  -nan    1
  261   23.7  -nan    0.8  -nan    1.0  -nan    1
  262   23.8  -nan    0.8  -nan    1.0  -nan    1
  263   23.9  -nan    0.8  -nan    1.0  -nan    1
  264   24.0  -nan    0.8  -nan    1.0  -nan    1
  265   24.1  -nan    0.8  -nan    1.0  -nan    1
  266   24.2  -nan    0.8  -nan    1.0  -nan    1
  267   24.3  -nan    0.8  -nan    1.0  -nan    1
  268   24.4  -nan    0.8  -nan    1.0  -nan    1
  269   24.5  -nan    0.8  -nan    1.0  -nan    1
  270   24.6  -nan    0.8  -nan    1.0  -nan    1
  271   24.7  -nan    0.8  -nan    1.0  -nan    1
  272   24.7  -nan    0.8  -nan    1.0  -nan    1
  273   24.8  -nan    0.9  -nan    1.0  -nan    1
  274   24.9  -nan    0.9  -nan    1.0  -nan    1
  275   24.9  -nan    0.9  -nan    1.0  -nan    1
  276   25.0  -nan    0.9  -nan    1.0  -nan    1
  277   25.0  -nan    0.9  -nan    1.1  -nan    1
  278   25.1  -nan    0.9  -nan    1.1  -nan    1
  279   25.1  -nan    0.9  -nan    1.1  -nan    1
  280   25.1  -nan    0.9  -nan    1.1  -nan    1
  281   25.1  -nan    0.9  -nan    1.1  -nan    1
  282   25.2  -nan    0.9  -nan    1.2  -nan    1
  283   25.2  -nan    0.9  -nan    1.2  -nan    1
  284   25.2  -nan    0.9  -nan    1.2  -nan    1
  285   25.2  -nan    1.0  -nan    1.2  -nan    1
  286   25.1  -nan    1.0  -nan    1.3  -nan    1
  287   25.1  -nan    1.0  -nan    1.3  -nan    1
  288   25.1  -nan    1.0  -nan    1.3  -nan    1
  289   25.1  -nan    1.0  -nan    1.3  -nan    1
  290   25.0  -nan    1.0  -nan    1.3  -nan    1
  291   25.0  -nan    1.0  -nan    1.4  -nan    1
  292   24.9  -nan    1.0  -nan    1.4  -nan    1
  293   24.9  -nan    1.0  -nan    1.4  -nan    1
  294   24.8  -nan    1.0  -nan    1.4  -nan    1
  295   24.7  -nan    1.0  -nan    1.4  -nan    1
  296   24.6  -nan    1.0  -nan    1.4  -nan    1
  297   24.6  -nan    1.0  -nan    1.4  -nan    1
  298   24.5  -nan    1.0  -nan    1.4  -nan    1
  299   24.4  -nan    1.1  -nan    1.5  -nan    1
  300   24.3  -nan    1.1  -nan    1.5  -nan    1
  301   24.2  -nan    1.1  -nan    1.5  -nan    1
  302   24.1  -nan    1.1  -nan    1.5  -nan    1
  303   24.0  -nan    1.1  -nan    1.5  -nan    1
  304   23.8  -nan    1.1  -nan    1.5  -nan    1
  305   23.7  -nan    1.1  -nan    1.5  -nan    1
  306   23.6  -nan    1.1  -nan    1.5  -nan    1
  307   23.5  -nan    1.1  -nan    1.5  -nan    1
  308   23.4  -nan    1.1  -nan    1.5  -nan    1
  309   23.2  -nan    1.1  -nan    1.5  -nan    1
  310   23.1  -nan    1.1  -nan    1.5  -nan    1
  311   23.0  -nan    1.1  -nan    1.5  -nan    1
  312   22.8  -nan    1.1  -nan    1.5  -nan    1
  313   22.7  -nan    1.1  -nan    1.4  -nan    1
  314   22.6  -nan    1.1  -nan    1.4  -nan    1
  315   22.4  -nan    1.1  -nan    1.4  -nan    1
  316   22.3  -nan    1.1  -nan    1.4  -nan    1
  317   22.2  -nan    1.1  -nan    1.4  -nan    1
  318   22.0  -nan    1.2  -nan    1.4  -nan    1
  319   21.9  -nan    1.2  -nan    1.4  -nan    1
  320   21.8  -nan    1.2  -nan    1.4  -nan    1
  321   21.6  -nan    1.2  -nan    1.5  -nan    1
  322   21.5  -nan    1.2  -nan    1.5  -nan    1
  323   21.4  -nan    1.2  -nan    1.5  -nan    1
  324   21.2  -nan    1.2  -nan    1.5  -nan    1
  325   21.1  -nan    1.2  -nan    1.5  -nan    1
  326   21.0  -nan    1.2  -nan    1.5  -nan    1
  327   20.9  -nan    1.2  -nan    1.5  -nan    1
  328   20.7  -nan    1.2  -nan    1.6  -nan    1
  329   20.6  -nan    1.2  -nan    1.6  -nan    1
  330   20.5  -nan    1.2  -nan    1.6  -nan    1
  331   20.4  -nan    1.2  -nan    1.6  -nan    1
  332   20.3  -nan    1.2  -nan    1.7  -nan    1
  333   20.2  -nan    1.2  -nan    1.7  -nan    1
  334   20.1  -nan    1.2  -nan    1.7  -nan    1
  335   20.0  -nan    1.2  -nan    1.7  -nan    1
  336   19.9  -nan    1.2  -nan    1.7  -nan    1
  337   19.9  -nan    1.2  -nan    1.8  -nan    1
  338   19.8  -nan    1.2  -nan    1.8  -nan    1
  339   19.7  -nan    1.2  -nan    1.8  -nan    1
  340   19.7  -nan    1.2  -nan    1.8  -nan    1
  341   19.6  -nan    1.2  -nan    1.8  -nan    1
  342   19.6  -nan    1.2  -nan    1.9  -nan    1
  343   19.5  -nan    1.2  -nan    1.9  -nan    1
  344   19.5  -nan    1.2  -nan    1.9  -nan    1
  345   19.4  -nan    1.2  -nan    1.9  -nan    1
  346   19.4  -nan    1.2  -nan    1.9  -nan    1
  347   19.4  -nan    1.2  -nan    2.0  -nan    1
  348   19.4  -nan    1.3  -nan    2.0  -nan    1
  349   19.3  -nan    1.3  -nan    2.0  -nan    1
  350   19.3  -nan    1.3  -nan    2.0  -nan    1
  351   19.3  -nan    1.3  -nan    2.0  -nan    1
  352   19.3  -nan    1.3  -nan    2.0  -nan    1
  353   19.4  -nan    1.3  -nan    2.0  -nan    1
  354   19.4  -nan    1.3  -nan    2.0  -nan    1
  355   19.4  -nan    1.3  -nan    2.0  -nan    1
  356   19.4  -nan    1.3  -nan    2.1  -nan    1
  357   19.5  -nan    1.3  -nan    2.1  -nan    1
  358   19.5  -nan    1.3  -nan    2.1  -nan    1
  359   19.5  -nan    1.3  -nan    2.1  -nan    1
  360   19.6  -nan    1.3  -nan    2.1  -nan    1
  361   19.6  -nan    1.3  -nan    2.1  -nan    1
  362   19.7  -nan    1.3  -nan    2.1  -nan    1
  363   19.8  -nan    1.3  -nan    2.1  -nan    1
  364   19.8  -nan    1.3  -nan    2.1  -nan    1
  365   19.9  -nan    1.3  -nan    2.1  -nan    1
  366   20.0  -nan    1.3  -nan    2.2  -nan    1
  367   20.1  -nan    1.3  -nan    2.2  -nan    1
  368   20.1  -nan    1.3  -nan    2.2  -nan    1
  369   20.2  -nan    1.3  -nan    2.2  -nan    1
  370   20.3  -nan    1.3  -nan    2.2  -nan    1
  371   20.4  -nan    1.3  -nan    2.3  -nan    1
  372   20.5  -nan    1.3  -nan    2.3  -nan    1
  373   20.6  -nan    1.3  -nan    2.3  -nan    1
  374   20.7  -nan    1.3  -nan    2.3  -nan    1
  375   20.8  -nan    1.3  -nan    2.3  -nan    1
  376   20.8  -nan    1.3  -nan    2.4  -nan    1
  377   20.9  -nan    1.3  -nan    2.4  -nan    1
  378   21.0  -nan    1.3  -nan    2.4  -nan    1
  379   21.1  -nan    1.3  -nan    2.4  -nan    1
  380   21.2  -nan    1.3  -nan    2.4  -nan    1
  381   21.3  -nan    1.3  -nan    2.4  -nan    1
  382   21.4  -nan    1.3  -nan    2.4  -nan    1
  383   21.5  -nan    1.3  -nan    2.4  -nan    1
  384   21.5  -nan    1.3  -nan    2.4  -nan    1
  385   21.6  -nan    1.3  -nan    2.4  -nan    1
  386   21.7  -nan    1.3  -nan    2.4  -nan    1
  387   21.8  -nan    1.3  -nan    2.4  -nan    1
  388   21.8  -nan    1.3  -nan    2.4  -nan    1
  389   21.9  -nan    1.3  -nan    2.4  -nan    1
  390   21.9  -nan    1.3  -nan    2.4  -nan    1
  391   22.0  -nan    1.3  -nan    2.4  -nan    1
  392   22.0  -nan    1.3  -nan    2.4  -nan    1
  393   22.1  -nan    1.3  -nan    2.4  -nan    1
  394   22.1  -nan    1.3  -nan    2.4  -nan    1
  395   22.1  -nan    1.3  -nan    2.4  -nan    1
  396   22.1  -nan    1.3  -nan    2.4  -nan    1
  397   22.2  -nan    1.3  -nan    2.4  -nan    1
  398   22.2  -nan    1.3  -nan    2.4  -nan    1
  399   22.2  -nan    1.3  -nan    2.4  -nan    1
  400   22.2  -nan    1.3  -nan    2.4  -nan    1
  401   22.1  -nan    1.3  -nan    2.4  -nan    1
  402   22.1  -nan    1.3  -nan    2.4  -nan    1
  403   22.1  -nan    1.3  -nan    2.4  -nan    1
  404   22.0  -nan    1.3  -nan    2.4  -nan    1
  405   22.0  -nan    1.3  -nan    2.4  -nan    1
  406   21.9  -nan    1.3  -nan    2.4  -nan    1
  407   21.8  -nan    1.3  -nan    2.4  -nan    1
  408   21.8  -nan    1.3  -nan    2.4  -nan    1
  409   21.7  -nan    1.3  -nan    2.4  -nan    1
  410   21.6  -nan    1.3  -nan    2.4  -nan    1
  411   21.5  -nan    1.3  -nan    2.4  -nan    1
  412   21.4  -nan    1.3  -nan    2.4  -nan    1
  413   21.3  -nan    1.3  -nan    2.4  -nan    1
  414   21.1  -nan    1.3  -nan    2.4  -nan    1
  415   21.0  -nan    1.3  -nan    2.4  -nan    1
  416   20.8  -nan    1.3  -nan    2.4  -nan    1
  417   20.7  -nan    1.3  -nan    2.5  -nan    1
  418   20.5  -nan    1.3  -nan    2.5  -nan    1
  419   20.4  -nan    1.3  -nan    2.5  -nan    1
  420   20.2  -nan    1.3  -nan    2.5  -nan    1
  421   20.0  -nan    1.3  -nan    2.5  -nan    1
  422   19.8  -nan    1.3  -nan    2.5  -nan    1
  423   19.6  -nan    1.3  -nan    2.5  -nan    1
  424   19.4  -nan    1.3  -nan    2.5  -nan    1
  425   19.2  -nan    1.3  -nan    2.5  -nan    1
  426   19.0  -nan    1.3  -nan    2.5  -nan    1
  427   18.8  -nan    1.3  -nan    2.5  -nan    1
  428   18.6  -nan    1.3  -nan    2.5  -nan    1
  429   18.3  -nan    1.3  -nan    2.5  -nan    1
  430   18.1  -nan    1.3  -nan    2.6  -nan    1
  431   17.9  -nan    1.3  -nan    2.6  -nan    1
  432   17.6  -nan    1.3  -nan    2.6  -nan    1
  433   17.4  -nan    1.3  -nan    2.6  -nan    1
  434   17.2  -nan    1.3  -nan    2.6  -nan    1
  435   16.9  -nan    1.3  -nan    2.6  -nan    1
  436   16.7  -nan    1.3  -nan    2.6  -nan    1
  437   16.4  -nan    1.3  -nan    2.6  -nan    1
  438   16.2  -nan    1.3  -nan    2.6  -nan    1
  439   15.9  -nan    1.4  -nan    2.7  -nan    1
  440   15.7  -nan    1.4  -nan    2.7  -nan    1
  441   15.5  -nan    1.4  -nan    2.7  -nan    1
  442   15.2  -nan    1.4  -nan    2.7  -nan    1
  443   15.0  -nan    1.4  -nan    2.7  -nan    1
  444   14.7  -nan    1.4  -nan    2.7  -nan    1
  445   14.5  -nan    1.4  -nan    2.7  -nan    1
  446   14.3  -nan    1.4  -nan    2.7  -nan    1
  447   14.1  -nan    1.4  -nan    2.7  -nan    1
  448   13.8  -nan    1.4  -nan    2.8  -nan    1
  449   13.6  -nan    1.4  -nan    2.8  -nan    1
  450   13.4  -nan    1.4  -nan    2.8  -nan    1
  451   13.2  -nan    1.4  -nan    2.8  -nan    1
  452   13.0  -nan    1.4  -nan    2.8  -nan    1
  453   12.8  -nan    1.4  -nan    2.8  -nan    1
  454   12.7  -nan    1.3  -nan    2.8  -nan    1
  455   12.5  -nan    1.3  -nan    2.8  -nan    1
  456   12.3  -nan    1.3  -nan    2.8  -nan    1
  457   12.2  -nan    1.3  -nan    2.8  -nan    1
  458   12.0  -nan    1.3  -nan    2.8  -nan    1
  459   11.9  -nan    1.3  -nan    2.8  -nan    1
  460   11.7  -nan    1.3  -nan    2.8  -nan    1
  461   11.6  -nan    1.3  -nan    2.7  -nan    1
  462   11.5  -nan    1.3  -nan    2.7  -nan    1
  463   11.4  -nan    1.3  -nan    2.7  -nan    1
  464   11.3  -nan    1.3  -nan    2.7  -nan    1
  465   11.2  -nan    1.3  -nan    2.7  -nan    1
  466   11.1  -nan    1.3  -nan    2.7  -nan    1
  467   11.0  -nan    1.3  -nan    2.7  -nan    1
  468   11.0  -nan    1.3  -nan    2.7  -nan    1
  469   10.9  -nan    1.3  -nan    2.7  -nan    1
  470   10.9  -nan    1.3  -nan    2.7  -nan    1
  471   10.9  -nan    1.3  -nan    2.7  -nan    1
  472   10.8  -nan    1.3  -nan    2.7  -nan    1
  473   10.8  -nan    1.3  -nan    2.7  -nan    1
  474   10.8  -nan    1.3  -nan    2.7  -nan    1
  475   10.8  -nan    1.3  -nan    2.7  -nan    1
  476   10.8  -nan    1.3  -nan    2.7  -nan    1
  477   10.8  -nan    1.3  -nan    2.7  -nan    1
  478   10.9  -nan    1.3  -nan    2.7  -nan    1
  479   10.9  -nan    1.3  -nan    2.7  -nan    1
  480   11.0  -nan    1.3  -nan    2.7  -nan    1
  481   11.0  -nan    1.3  -nan    2.7  -nan    1
  482   11.1  -nan    1.3  -nan    2.7  -nan    1
  483   11.1  -nan    1.3  -nan    2.7  -nan    1
  484   11.2  -nan    1.3  -nan    2.7  -nan    1
  485   11.3  -nan    1.3  -nan    2.7  -nan    1
  486   11.4  -nan    1.3  -nan    2.7  -nan    1
  487   11.5  -nan    1.3  -nan    2.7  -nan    1
  488   11.5  -nan    1.3  -nan    2.7  -nan    1
  489   11.6  -nan    1.3  -nan    2.7  -nan    1
  490   11.7  -nan    1.3  -nan    2.7  -nan    1
  491   11.8  -nan    1.3  -nan    2.7  -nan    1
  492   12.0  -nan    1.3  -nan    2.8  -nan    1
  493   12.1  -nan    1.3  -nan    2.8  -nan    1
  494   12.2  -nan    1.3  -nan    2.8  -nan    1
  495   12.3  -nan    1.3  -nan    2.8  -nan    1
  496   12.4  -nan    1.3  -nan    2.8  -nan    1
  497   12.5  -nan    1.3  -nan    2.8  -nan    1
  498   12.7  -nan    1.3  -nan    2.8  -nan    1
  499   12.8  -nan    1.3  -nan    2.8  -nan    1
  500   12.9  -nan    1.3  -nan    2.8  -nan    1
  501   13.0  -nan    1.3  -nan    2.8  -nan    1
  502   13.1  -nan    1.3  -nan    2.8  -nan    1
  503   13.3  -nan    1.3  -nan    2.8  -nan    1
  504   13.4  -nan    1.3  -nan    2.8  -nan    1
  505   13.5  -nan    1.3  -nan    2.8  -nan    1
  506   13.6  -nan    1.3  -nan    2.8  -nan    1
  507   13.7  -nan    1.3  -nan    2.8  -nan    1
  508   13.8  -nan    1.3  -nan    2.7  -nan    1
  509   13.9  -nan    1.3  -nan    2.7  -nan    1
  510   14.0  -nan    1.3  -nan    2.7  -nan    1
  511   14.1  -nan    1.3  -nan    2.7  -nan    1
  512   14.2  -nan    1.3  -nan    2.7  -nan    1
  513   14.3  -nan    1.3  -nan    2.7  -nan    1
  514   14.4  -nan    1.3  -nan    2.7  -nan    1
  515   14.5  -nan    1.3  -nan    2.7  -nan    1
  516   14.5  -nan    1.3  -nan    2.7  -nan    1
  517   14.6  -nan    1.3  -nan    2.7  -nan    1
  518   14.7  -nan    1.3  -nan    2.7  -nan    1
  519   14.7  -nan    1.3  -nan    2.7  -nan    1
  520   14.8  -nan    1.3  -nan    2.7  -nan    1
  521   14.8  -nan    1.3  -nan    2.7  -nan    1
  522   14.9  -nan    1.3  -nan    2.7  -nan    1
  523   14.9  -nan    1.3  -nan    2.7  -nan    1
  524   14.9  -nan    1.3  -nan    2.7  -nan    1
  525   15.0  -nan    1.3  -nan    2.7  -nan    1
  526   15.0  -nan    1.3  -nan    2.7  -nan    1
  527   15.0  -nan    1.3  -nan    2.7  -nan    1
  528   15.0  -nan    1.3  -nan    2.7  -nan    1
  529   15.0  -nan    1.3  -nan    2.7  -nan    1
  530   15.0  -nan    1.3  -nan    2.7  -nan    1
  531   15.0  -nan    1.3  -nan    2.7  -nan    1
  532   15.0  -nan    1.3  -nan    2.7  -nan    1
  533   14.9  -nan    1.3  -nan    2.7  -nan    1
  534   14.9  -nan    1.3  -nan    2.7  -nan    1
  535   14.9  -nan    1.3  -nan    2.7  -nan    1
  536   14.8  -nan    1.3  -nan    2.7  -nan    1
  537   14.8  -nan    1.3  -nan    2.7  -nan    1
  538   14.8  -nan    1.3  -nan    2.7  -nan    1
  539   14.7  -nan    1.3  -nan    2.7  -nan    1
  540   14.6  -nan    1.3  -nan    2.7  -nan    1
  541   14.6  -nan    1.3  -nan    2.7  -nan    1
  542   14.5  -nan    1.3  -nan    2.7  -nan    1
  543   14.5  -nan    1.3  -nan    2.7  -nan    1
  544   14.4  -nan    1.3  -nan    2.7  -nan    1
  545   14.3  -nan    1.3  -nan    2.7  -nan    1
  546   14.2  -nan    1.3  -nan    2.7  -nan    1
  547   14.1  -nan    1.3  -nan    2.7  -nan    1
  548   14.0  -nan    1.3  -nan    2.7  -nan    1
  549   13.9  -nan    1.3  -nan    2.7  -nan    1
  550   13.9  -nan    1.3  -nan    2.7  -nan    1
  551   13.8  -nan    1.3  -nan    2.7  -nan    1
  552   13.7  -nan    1.3  -nan    2.7  -nan    1
  553   13.6  -nan    1.3  -nan    2.7  -nan    1
  554   13.5  -nan    1.3  -nan    2.7  -nan    1
  555   13.4  -nan    1.3  -nan    2.7  -nan    1
  556   13.3  -nan    1.3  -nan    2.7  -nan    1
  557   13.1  -nan    1.3  -nan    2.7  -nan    1
  558   13.0  -nan    1.3  -nan    2.7  -nan    1
  559   12.9  -nan    1.3  -nan    2.6  -nan    1
  560   12.8  -nan    1.3  -nan    2.6  -nan    1
  561   12.7  -nan    1.3  -nan    2.6  -nan    1
  562   12.6  -nan    1.3  -nan    2.6  -nan    1
  563   12.5  -nan    1.3  -nan    2.6  -nan    1
  564   12.4  -nan    1.3  -nan    2.6  -nan    1
  565   12.3  -nan    1.3  -nan    2.6  -nan    1
  566   12.2  -nan    1.3  -nan    2.6  -nan    1
  567   12.1  -nan    1.3  -nan    2.6  -nan    1
  568   12.0  -nan    1.3  -nan    2.6  -nan    1
  569   11.9  -nan    1.3  -nan    2.6  -nan    1
  570   11.8  -nan    1.3  -nan    2.6  -nan    1
  571   11.7  -nan    1.3  -nan    2.6  -nan    1
  572   11.6  -nan    1.3  -nan    2.6  -nan    1
  573   11.5  -nan    1.3  -nan    2.6  -nan    1
  574   11.4  -nan    1.3  -nan    2.6  -nan    1
  575   11.4  -nan    1.3  -nan    2.6  -nan    1
  576   11.3  -nan    1.3  -nan    2.6  -nan    1
  577   11.2  -nan    1.3  -nan    2.6  -nan    1
  578   11.1  -nan    1.3  -nan    2.6  -nan    1
  579   11.1  -nan    1.3  -nan    2.6  -nan    1
  580   11.0  -nan    1.3  -nan    2.6  -nan    1
  581   10.9  -nan    1.3  -nan    2.6  -nan    1
  582   10.9  -nan    1.3  -nan    2.6  -nan    1
  583   10.8  -nan    1.3  -nan    2.6  -nan    1
  584   10.8  -nan    1.3  -nan    2.6  -nan    1
  585   10.7  -nan    1.3  -nan    2.6  -nan    1
  586   10.7  -nan    1.3  -nan    2.6  -nan    1
  587   10.6  -nan    1.3  -nan    2.6  -nan    1
  588   10.6  -nan    1.3  -nan    2.6  -nan    1
  589   10.6  -nan    1.3  -nan    2.6  -nan    1
  590   10.5  -nan    1.3  -nan    2.6  -nan    1
  591   10.5  -nan    1.3  -nan    2.6  -nan    1
  592   10.5  -nan    1.3  -nan    2.6  -nan    1
  593   10.5  -nan    1.3  -nan    2.6  -nan    1
  594   10.5  -nan    1.3  -nan    2.7  -nan    1
  595   10.5  -nan    1.3  -nan    2.7  -nan    1
  596   10.5  -nan    1.3  -nan    2.7  -nan    1
  597   10.5  -nan    1.3  -nan    2.7  -nan    1
  598   10.5  -nan    1.3  -nan    2.7  -nan    1
  599   10.5  -nan    1.4  -nan    2.7  -nan    1
  600   10.5  -nan    1.4  -nan    2.8  -nan    1
  601   10.5  -nan    1.4  -nan    2.8  -nan    1
  602   10.6  -nan    1.4  -nan    2.8  -nan    1
  603   10.6  -nan    1.4  -nan    2.8  -nan    1
  604   10.6  -nan    1.3  -nan    2.8  -nan    1
  605   10.7  -nan    1.3  -nan    2.8  -nan    1
  606   10.7  -nan    1.3  -nan    2.8  -nan    1
  607   10.7  -nan    1.3  -nan    2.8  -nan    1
  608   10.8  -nan    1.3  -nan    2.8  -nan    1
  609   10.8  -nan    1.3  -nan    2.8  -nan    1
  610   10.9  -nan    1.3  -nan    2.7  -nan    1
  611   10.9  -nan    1.3  -nan    2.7  -nan    1
  612   11.0  -nan    1.3  -nan    2.7  -nan    1
  613   11.0  -nan    1.3  -nan    2.7  -nan    1
  614   11.1  -nan    1.3  -nan    2.7  -nan    1
  615   11.2  -nan    1.3  -nan    2.6  -nan    1
  616   11.2  -nan    1.3  -nan    2.6  -nan    1
  617   11.3  -nan    1.2  -nan    2.6  -nan    1
  618   11.4  -nan    1.2  -nan    2.7  -nan    1
  619   11.4  -nan    1.2  -nan    2.7  -nan    1
  620   11.5  -nan    1.2  -nan    2.7  -nan    1
  621   11.6  -nan    1.2  -nan    2.8  -nan    1
  622   11.6  -nan    1.2  -nan    2.8  -nan    1
  623   11.7  -nan    1.2  -nan    2.8  -nan    1
  624   11.8  -nan    1.2  -nan    2.8  -nan    1
  625   11.9  -nan    1.1  -nan    2.9  -nan    1
  626   11.9  -nan    1.1  -nan    2.9  -nan    1
  627   12.0  -nan    1.1  -nan    2.9  -nan    1
  628   12.1  -nan    1.1  -nan    2.9  -nan    1
  629   12.2  -nan    1.1  -nan    2.9  -nan    1
  630   12.2  -nan    1.1  -nan    2.9  -nan    1
  631   12.3  -nan    1.1  -nan    2.9  -nan    1
  632   12.4  -nan    1.1  -nan    3.0  -nan    1
  633   12.4  -nan    1.1  -nan    3.0  -nan    1
  634   12.5  -nan    1.1  -nan    3.0  -nan    1
  635   12.6  -nan    1.1  -nan    3.0  -nan    1
  636   12.7  -nan    1.1  -nan    3.0  -nan    1
  637   12.7  -nan    1.1  -nan    3.0  -nan    1
  638   12.8  -nan    1.1  -nan    3.0  -nan    1
  639   12.9  -nan    1.1  -nan    3.0  -nan    1
  640   12.9  -nan    1.1  -nan    3.0  -nan    1
  641   13.0  -nan    1.1  -nan    3.0  -nan    1
  642   13.1  -nan    1.1  -nan    3.0  -nan    1
  643   13.1  -nan    1.1  -nan    3.0  -nan    1
  644   13.2  -nan    1.1  -nan    3.0  -nan    1
  645   13.2  -nan    1.1  -nan    3.0  -nan    1
  646   13.3  -nan    1.1  -nan    3.0  -nan    1
  647   13.3  -nan    1.1  -nan    3.0  -nan    1
  648   13.4  -nan    1.1  -nan    3.0  -nan    1
  649   13.4  -nan    1.1  -nan    3.0  -nan    1
  650   13.5  -nan    1.0  -nan    3.0  -nan    1
  651   13.5  -nan    1.0  -nan    3.0  -nan    1
  652   13.6  -nan    1.0  -nan    3.0  -nan    1
  653   13.6  -nan    1.0  -nan    3.0  -nan    1
  654   13.7  -nan    1.0  -nan    3.0  -nan    1
  655   13.7  -nan    1.0  -nan    3.0  -nan    1
  656   13.7  -nan    1.0  -nan    3.0  -nan    1
  657   13.8  -nan    1.0  -nan    3.0  -nan    1
  658   13.8  -nan    1.0  -nan    3.0  -nan    1
  659   13.8  -nan    1.0  -nan    3.0  -nan    1
  660   13.9  -nan    1.0  -nan    3.0  -nan    1
  661   13.9  -nan    1.0  -nan    3.0  -nan    1
  662   13.9  -nan    1.0  -nan    3.0  -nan    1
  663   13.9  -nan    1.0  -nan    3.0  -nan    1
  664   14.0  -nan    1.0  -nan    3.0  -nan    1
  665   14.0  -nan    1.0  -nan    3.0  -nan    1
  666   14.0  -nan    1.0  -nan    3.0  -nan    1
  667   14.0  -nan    1.0  -nan    3.0  -nan    1
  668   14.1  -nan    1.0  -nan    3.0  -nan    1
  669   14.1  -nan    1.0  -nan    3.0  -nan    1
  670   14.1  -nan    1.0  -nan    3.0  -nan    1
  671   14.1  -nan    1.0  -nan    3.0  -nan    1
  672   14.1  -nan    1.0  -nan    3.0  -nan    1
  673   14.2  -nan    1.0  -nan    3.0  -nan    1
  674   14.2  -nan    0.9  -nan    3.0  -nan    1
  675   14.2  -nan    0.9  -nan    3.0  -nan    1
  676   14.2  -nan    0.9  -nan    3.0  -nan    1
  677   14.2  -nan    0.9  -nan    3.1  -nan    1
  678   14.2  -nan    0.9  -nan    3.1  -nan    1
  679   14.2  -nan    0.9  -nan    3.1  -nan    1
  680   14.3  -nan    0.9  -nan    3.1  -nan    1
  681   14.3  -nan    0.9  -nan    3.1  -nan    1
  682   14.3  -nan    0.9  -nan    3.1  -nan    1
  683   14.3  -nan    0.9  -nan    3.1  -nan    1
  684   14.3  -nan    0.9  -nan    3.1  -nan    1
  685   14.3  -nan    0.9  -nan    3.0  -nan    1
  686   14.3  -nan    0.9  -nan    3.0  -nan    1
  687   14.4  -nan    0.9  -nan    3.0  -nan    1
  688   14.4  -nan    0.9  -nan    3.0  -nan    1
  689   14.4  -nan    0.9  -nan    3.0  -nan    1
  690   14.4  -nan    0.9  -nan    3.0  -nan    1
  691   14.4  -nan    0.9  -nan    3.0  -nan    1
  692   14.5  -nan    0.9  -nan    3.0  -nan    1
  693   14.5  -nan    0.8  -nan    3.1  -nan    1
  694   14.5  -nan    0.8  -nan    3.1  -nan    1
  695   14.5  -nan    0.8  -nan    3.1  -nan    1
  696   14.5  -nan    0.8  -nan    3.2  -nan    1
  697   14.6  -nan    0.8  -nan    3.2  -nan    1
  698   14.6  -nan    0.8  -nan    3.2  -nan    1
  699   14.6  -nan    0.8  -nan    3.2  -nan    1
  700   14.6  -nan    0.8  -nan    3.2  -nan    1
  701   14.7  -nan    0.8  -nan    3.2  -nan    1
  702   14.7  -nan    0.8  -nan    3.3  -nan    1
  703   14.7  -nan    0.8  -nan    3.3  -nan    1
  704   14.7  -nan    0.8  -nan    3.3  -nan    1
  705   14.8  -nan    0.8  -nan    3.3  -nan    1
  706   14.8  -nan    0.8  -nan    3.3  -nan    1
  707   14.8  -nan    0.8  -nan    3.3  -nan    1
  708   14.9  -nan    0.8  -nan    3.3  -nan    1
  709   14.9  -nan    0.8  -nan    3.3  -nan    1
  710   14.9  -nan    0.8  -nan    3.3  -nan    1
  711   15.0  -nan    0.8  -nan    3.3  -nan    1
  712   15.0  -nan    0.8  -nan    3.3  -nan    1
  713   15.0  -nan    0.8  -nan    3.3  -nan    1
  714   15.1  -nan    0.8  -nan    3.2  -nan    1
  715   15.1  -nan    0.8  -nan    3.2  -nan    1
  716   15.1  -nan    0.8  -nan    3.2  -nan    1
  717   15.2  -nan    0.8  -nan    3.2  -nan    1
  718   15.2  -nan    0.8  -nan    3.2  -nan    1
  719   15.2  -nan    0.8  -nan    3.2  -nan    1
  720   15.3  -nan    0.8  -nan    3.2  -nan    1
  721   15.3  -nan    0.8  -nan    3.2  -nan    1
  722   15.4  -nan    0.8  -nan    3.2  -nan    1
  723   15.4  -nan    0.8  -nan    3.2  -nan    1
  724   15.4  -nan    0.8  -nan    3.2  -nan    1
  725   15.5  -nan    0.8  -nan    3.2  -nan    1
  726   15.5  -nan    0.8  -nan    3.1  -nan    1
  727   15.6  -nan    0.8  -nan    3.1  -nan    1
  728   15.6  -nan    0.8  -nan    3.1  -nan    1
  729   15.6  -nan    0.8  -nan    3.1  -nan    1
  730   15.7  -nan    0.8  -nan    3.1  -nan    1
  731   15.7  -nan    0.8  -nan    3.1  -nan    1
  732   15.7  -nan    0.8  -nan    3.1  -nan    1
  733   15.8  -nan    0.8  -nan    3.1  -nan    1
  734   15.8  -nan    0.8  -nan    3.1  -nan    1
  735   15.9  -nan    0.8  -nan    3.1  -nan    1
  736   15.9  -nan    0.8  -nan    3.0  -nan    1
  737   15.9  -nan    0.8  -nan    3.0  -nan    1
  738   16.0  -nan    0.8  -nan    3.0  -nan    1
  739   16.0  -nan    0.8  -nan    3.0  -nan    1
  740   16.0  -nan    0.8  -nan    3.0  -nan    1
  741   16.1  -nan    0.8  -nan    3.0  -nan    1
  742   16.1  -nan    0.8  -nan    3.0  -nan    1
  743   16.1  -nan    0.8  -nan    3.0  -nan    1
  744   16.1  -nan    0.8  -nan    3.0  -nan    1
  745   16.2  -nan    0.8  -nan    3.0  -nan    1
  746   16.2  -nan    0.8  -nan    3.0  -nan    1
  747   16.2  -nan    0.8  -nan    3.0  -nan    1
  748   16.3  -nan    0.8  -nan    3.0  -nan    1
  749   16.3  -nan    0.8  -nan    3.0  -nan    1
  750   16.3  -nan    0.8  -nan    3.0  -nan    1
  751   16.3  -nan    0.8  -nan    3.0  -nan    1
  752   16.4  -nan    0.8  -nan    3.0  -nan    1
  753   16.4  -nan    0.8  -nan    3.0  -nan    1
  754   16.4  -nan    0.8  -nan    3.0  -nan    1
  755   16.4  -nan    0.8  -nan    3.0  -nan    1
  756   16.5  -nan    0.8  -nan    3.0  -nan    1
  757   16.5  -nan    0.8  -nan    3.1  -nan    1
  758   16.5  -nan    0.8  -nan    3.1  -nan    1
  759   16.5  -nan    0.8  -nan    3.1  -nan    1
  760   16.5  -nan    0.8  -nan    3.1  -nan    1
  761   16.6  -nan    0.8  -nan    3.1  -nan    1
  762   16.6  -nan    0.8  -nan    3.1  -nan    1
  763   16.6  -nan    0.8  -nan    3.1  -nan    1
  764   16.6  -nan    0.8  -nan    3.1  -nan    1
  765   16.6  -nan    0.8  -nan    3.1  -nan    1
  766   16.6  -nan    0.8  -nan    3.1  -nan    1
  767   16.7  -nan    0.8  -nan    3.1  -nan    1
  768   16.7  -nan    0.8  -nan    3.1  -nan    1
  769   16.7  -nan    0.9  -nan    3.1  -nan    1
  770   16.7  -nan    0.9  -nan    3.1  -nan    1
  771   16.7  -nan    0.9  -nan    3.0  -nan    1
  772   16.7  -nan    0.9  -nan    3.0  -nan    1
  773   16.7  -nan    0.9  -nan    3.0  -nan    1
  774   16.7  -nan    0.9  -nan    3.0  -nan    1
  775   16.7  -nan    0.9  -nan    3.0  -nan    1
  776   16.7  -nan    0.9  -nan    3.0  -nan    1
  777   16.7  -nan    0.9  -nan    3.0  -nan    1
  778   16.7  -nan    0.9  -nan    3.0  -nan    1
  779   16.7  -nan    0.9  -nan    3.0  -nan    1
  780   16.7  -nan    0.9  -nan    3.0  -nan    1
  781   16.7  -nan    0.9  -nan    2.9  -nan    1
  782   16.7  -nan    0.9  -nan    2.9  -nan    1
  783   16.7  -nan    0.9  -nan    2.9  -nan    1
  784   16.7  -nan    0.9  -nan    2.9  -nan    1
  785   16.7  -nan    0.9  -nan    2.9  -nan    1
  786   16.7  -nan    0.9  -nan    2.9  -nan    1
  787   16.7  -nan    0.9  -nan    2.9  -nan    1
  788   16.7  -nan    0.9  -nan    2.9  -nan    1
  789   16.7  -nan    0.8  -nan    2.9  -nan    1
  790   16.7  -nan    0.8  -nan    2.8  -nan    1
  791   16.7  -nan    0.8  -nan    2.8  -nan    1
  792   16.7  -nan    0.8  -nan    2.8  -nan    1
  793   16.6  -nan    0.8  -nan    2.8  -nan    1
  794   16.6  -nan    0.8  -nan    2.8  -nan    1
  795   16.6  -nan    0.8  -nan    2.8  -nan    1
  796   16.6  -nan    0.8  -nan    2.8  -nan    1
  797   16.6  -nan    0.8  -nan    2.7  -nan    1
  798   16.6  -nan    0.8  -nan    2.7  -nan    1
  799   16.5  -nan    0.8  -nan    2.7  -nan    1
  800   16.5  -nan    0.8  -nan    2.7  -nan    1
  801   16.5  -nan    0.8  -nan    2.7  -nan    1
  802   16.5  -nan    0.8  -nan    2.7  -nan    1
  803   16.5  -nan    0.8  -nan    2.6  -nan    1
  804   16.4  -nan    0.8  -nan    2.6  -nan    1
  805   16.4  -nan    0.8  -nan    2.6  -nan    1
  806   16.4  -nan    0.8  -nan    2.6  -nan    1
  807   16.4  -nan    0.8  -nan    2.5  -nan    1
  808   16.4  -nan    0.8  -nan    2.5  -nan    1
  809   16.3  -nan    0.8  -nan    2.5  -nan    1
  810   16.3  -nan    0.8  -nan    2.5  -nan    1
  811   16.3  -nan    0.8  -nan    2.5  -nan    1
  812   16.3  -nan    0.8  -nan    2.5  -nan    1
  813   16.3  -nan    0.8  -nan    2.5  -nan    1
  814   16.2  -nan    0.8  -nan    2.5  -nan    1
  815   16.2  -nan    0.8  -nan    2.5  -nan    1
  816   16.2  -nan    0.8  -nan    2.5  -nan    1
  817   16.2  -nan    0.8  -nan    2.5  -nan    1
  818   16.2  -nan    0.8  -nan    2.5  -nan    1
  819   16.2  -nan    0.8  -nan    2.5  -nan    1
  820   16.1  -nan    0.8  -nan    2.5  -nan    1
  821   16.1  -nan    0.8  -nan    2.5  -nan    1
  822   16.1  -nan    0.8  -nan    2.5  -nan    1
  823   16.1  -nan    0.8  -nan    2.5  -nan    1
  824   16.1  -nan    0.8  -nan    2.5  -nan    1
  825   16.1  -nan    0.8  -nan    2.6  -nan    1
  826   16.1  -nan    0.8  -nan    2.6  -nan    1
  827   16.1  -nan    0.8  -nan    2.6  -nan    1
  828   16.1  -nan    0.8  -nan    2.6  -nan    1
  829   16.1  -nan    0.8  -nan    2.6  -nan    1
  830   16.1  -nan    0.8  -nan    2.6  -nan    1
  831   16.2  -nan    0.8  -nan    2.6  -nan    1
  832   16.2  -nan    0.8  -nan    2.6  -nan    1
  833   16.2  -nan    0.9  -nan    2.6  -nan    1
  834   16.2  -nan    0.9  -nan    2.6  -nan    1
  835   16.2  -nan    0.9  -nan    2.6  -nan    1
  836   16.3  -nan    0.9  -nan    2.6  -nan    1
  837   16.3  -nan    0.9  -nan    2.6  -nan    1
  838   16.3  -nan    0.9  -nan    2.6  -nan    1
  839   16.4  -nan    0.9  -nan    2.6  -nan    1
  840   16.4  -nan    0.9  -nan    2.7  -nan    1
  841   16.4  -nan    0.9  -nan    2.7  -nan    1
  842   16.5  -nan    0.9  -nan    2.7  -nan    1
  843   16.5  -nan    0.9  -nan    2.7  -nan    1
  844   16.6  -nan    1.0  -nan    2.7  -nan    1
  845   16.6  -nan    1.0  -nan    2.7  -nan    1
  846   16.7  -nan    1.0  -nan    2.7  -nan    1
  847   16.8  -nan    1.0  -nan    2.7  -nan    1
  848   16.8  -nan    1.0  -nan    2.7  -nan    1
  849   16.9  -nan    1.0  -nan    2.7  -nan    1
  850   17.0  -nan    1.0  -nan    2.7  -nan    1
  851   17.0  -nan    1.0  -nan    2.7  -nan    1
  852   17.1  -nan    1.0  -nan    2.7  -nan    1
  853   17.2  -nan    1.0  -nan    2.7  -nan    1
  854   17.2  -nan    1.0  -nan    2.7  -nan    1
  855   17.3  -nan    1.0  -nan    2.8  -nan    1
  856   17.4  -nan    1.0  -nan    2.8  -nan    1
  857   17.5  -nan    1.0  -nan    2.8  -nan    1
  858   17.5  -nan    1.0  -nan    2.8  -nan    1
  859   17.6  -nan    1.0  -nan    2.8  -nan    1
  860   17.7  -nan    1.0  -nan    2.8  -nan    1
  861   17.8  -nan    1.0  -nan    2.8  -nan    1
  862   17.8  -nan    1.0  -nan    2.8  -nan    1
  863   17.9  -nan    0.9  -nan    2.8  -nan    1
  864   18.0  -nan    0.9  -nan    2.8  -nan    1
  865   18.0  -nan    0.9  -nan    2.8  -nan    1
  866   18.1  -nan    0.9  -nan    2.8  -nan    1
  867   18.2  -nan    0.9  -nan    2.8  -nan    1
  868   18.3  -nan    0.9  -nan    2.8  -nan    1
  869   18.3  -nan    0.9  -nan    2.8  -nan    1
  870   18.4  -nan    0.9  -nan    2.8  -nan    1
  871   18.4  -nan    0.9  -nan    2.8  -nan    1
  872   18.5  -nan    0.9  -nan    2.8  -nan    1
  873   18.5  -nan    0.9  -nan    2.8  -nan    1
  874   18.6  -nan    0.9  -nan    2.8  -nan    1
  875   18.6  -nan    0.9  -nan    2.8  -nan    1
  876   18.7  -nan    0.9  -nan    2.8  -nan    1
  877   18.7  -nan    0.9  -nan    2.8  -nan    1
  878   18.8  -nan    0.9  -nan    2.8  -nan    1
  879   18.8  -nan    0.9  -nan    2.8  -nan    1
  880   18.8  -nan    0.9  -nan    2.8  -nan    1
  881   18.8  -nan    0.9  -nan    2.8  -nan    1
  882   18.8  -nan    0.9  -nan    2.9  -nan    1
  883   18.8  -nan    0.9  -nan    2.9  -nan    1
  884   18.8  -nan    0.9  -nan    2.9  -nan    1
  885   18.8  -nan    0.9  -nan    2.9  -nan    1
  886   18.8  -nan    0.9  -nan    2.9  -nan    1
  887   18.8  -nan    0.9  -nan    2.9  -nan    1
  888   18.8  -nan    0.9  -nan    2.8  -nan    1
  889   18.8  -nan    0.9  -nan    2.8  -nan    1
  890   18.8  -nan    1.0  -nan    2.8  -nan    1
  891   18.7  -nan    1.0  -nan    2.8  -nan    1
  892   18.7  -nan    1.0  -nan    2.8  -nan    1
  893   18.6  -nan    1.0  -nan    2.8  -nan    1
  894   18.6  -nan    1.0  -nan    2.8  -nan    1
  895   18.5  -nan    1.0  -nan    2.8  -nan    1
  896   18.5  -nan    1.0  -nan    2.8  -nan    1
  897   18.4  -nan    1.0  -nan    2.8  -nan    1
  898   18.3  -nan    1.0  -nan    2.8  -nan    1
  899   18.2  -nan    1.0  -nan    2.8  -nan    1
  900   18.2  -nan    1.0  -nan    2.7  -nan    1
  901   18.1  -nan    1.0  -nan    2.7  -nan    1
  902   18.0  -nan    1.0  -nan    2.7  -nan    1
  903   17.9  -nan    1.0  -nan    2.7  -nan    1
  904   17.8  -nan    1.0  -nan    2.7  -nan    1
  905   17.7  -nan    1.0  -nan    2.7  -nan    1
  906   17.6  -nan    1.0  -nan    2.7  -nan    1
  907   17.5  -nan    1.0  -nan    2.7  -nan    1
  908   17.3  -nan    1.0  -nan    2.7  -nan    1
  909   17.2  -nan    1.0  -nan    2.7  -nan    1
  910   17.1  -nan    1.0  -nan    2.7  -nan    1
  911   17.0  -nan    1.0  -nan    2.7  -nan    1
  912   16.9  -nan    1.0  -nan    2.7  -nan    1
  913   16.7  -nan    1.0  -nan    2.7  -nan    1
  914   16.6  -nan    1.0  -nan    2.7  -nan    1
  915   16.5  -nan    1.0  -nan    2.7  -nan    1
  916   16.4  -nan    1.0  -nan    2.7  -nan    1
  917   16.2  -nan    0.9  -nan    2.8  -nan    1
  918   16.1  -nan    0.9  -nan    2.8  -nan    1
  919   16.0  -nan    0.9  -nan    2.8  -nan    1
  920   15.8  -nan    0.9  -nan    2.8  -nan    1
  921   15.7  -nan    0.9  -nan    2.8  -nan    1
  922   15.6  -nan    0.9  -nan    2.8  -nan    1
  923   15.5  -nan    0.9  -nan    2.8  -nan    1
  924   15.3  -nan    0.9  -nan    2.8  -nan    1
  925   15.2  -nan    0.9  -nan    2.8  -nan    1
  926   15.1  -nan    0.9  -nan    2.8  -nan    1
  927   15.0  -nan    0.9  -nan    2.8  -nan    1
  928   14.8  -nan    0.9  -nan    2.8  -nan    1
  929   14.7  -nan    0.9  -nan    2.9  -nan    1
  930   14.6  -nan    0.9  -nan    2.9  -nan    1
  931   14.5  -nan    0.9  -nan    2.9  -nan    1
  932   14.4  -nan    0.9  -nan    2.9  -nan    1
  933   14.3  -nan    0.9  -nan    2.9  -nan    1
  934   14.2  -nan    0.9  -nan    2.9  -nan    1
  935   14.1  -nan    0.9  -nan    2.9  -nan    1
  936   14.0  -nan    0.9  -nan    2.9  -nan    1
  937   13.9  -nan    0.9  -nan    2.9  -nan    1
  938   13.8  -nan    0.9  -nan    3.0  -nan    1
  939   13.7  -nan    0.9  -nan    3.0  -nan    1
  940   13.7  -nan    0.9  -nan    3.0  -nan    1
  941   13.6  -nan    0.9  -nan    3.0  -nan    1
  942   13.5  -nan    0.9  -nan    3.0  -nan    1
  943   13.4  -nan    0.9  -nan    3.0  -nan    1
  944   13.4  -nan    0.9  -nan    3.0  -nan    1
  945   13.3  -nan    0.9  -nan    3.0  -nan    1
  946   13.3  -nan    0.9  -nan    3.0  -nan    1
  947   13.2  -nan    0.9  -nan    3.0  -nan    1
  948   13.2  -nan    0.9  -nan    3.0  -nan    1
  949   13.1  -nan    0.9  -nan    3.0  -nan    1
  950   13.1  -nan    0.9  -nan    3.0  -nan    1
  951   13.1  -nan    0.9  -nan    3.0  -nan    1
  952   13.0  -nan    0.9  -nan    3.0  -nan    1
  953   13.0  -nan    0.9  -nan    3.0  -nan    1
  954   13.0  -nan    0.9  -nan    3.0  -nan    1
  955   13.0  -nan    0.9  -nan    3.0  -nan    1
  956   12.9  -nan    0.9  -nan    3.0  -nan    1
  957   12.9  -nan    0.9  -nan    3.0  -nan    1
  958   12.9  -nan    0.9  -nan    3.0  -nan    1
  959   12.9  -nan    0.9  -nan    3.0  -nan    1
  960   12.9  -nan    0.9  -nan    3.0  -nan    1
  961   12.9  -nan    0.9  -nan    3.0  -nan    1
  962   12.9  -nan    1.0  -nan    3.0  -nan    1
  963   12.9  -nan    1.0  -nan    3.0  -nan    1
  964   12.9  -nan    1.0  -nan    3.0  -nan    1
  965   12.9  -nan    1.0  -nan    3.0  -nan    1
  966   12.9  -nan    1.0  -nan    3.0  -nan    1
  967   12.9  -nan    1.0  -nan    3.0  -nan    1
  968   12.9  -nan    1.0  -nan    3.0  -nan    1
  969   13.0  -nan    1.0  -nan    3.0  -nan    1
  970   13.0  -nan    1.0  -nan    3.0  -nan    1
  971   13.0  -nan    1.0  -nan    3.0  -nan    1
  972   13.0  -nan    1.0  -nan    3.0  -nan    1
  973   13.0  -nan    1.0  -nan    3.0  -nan    1
  974   13.0  -nan    1.0  -nan    3.0  -nan    1
  975   13.1  -nan    1.0  -nan    3.0  -nan    1
  976   13.1  -nan    1.0  -nan    3.0  -nan    1
  977   13.1  -nan    1.0  -nan    3.0  -nan    1
  978   13.1  -nan    0.9  -nan    3.0  -nan    1
  979   13.1  -nan    0.9  -nan    3.0  -nan    1
  980   13.2  -nan    0.9  -nan    3.0  -nan    1
  981   13.2  -nan    0.9  -nan    3.0  -nan    1
  982   13.2  -nan    0.9  -nan    3.0  -nan    1
  983   13.2  -nan    0.9  -nan    3.0  -nan    1
  984   13.3  -nan    0.9  -nan    3.0  -nan    1
  985   13.3  -nan    0.9  -nan    3.0  -nan    1
  986   13.3  -nan    0.9  -nan    3.0  -nan    1
  987   13.4  -nan    0.9  -nan    3.0  -nan    1
  988   13.4  -nan    0.9  -nan    3.0  -nan    1
  989   13.4  -nan    0.9  -nan    3.0  -nan    1
  990   13.5  -nan    0.9  -nan    3.0  -nan    1
  991   13.5  -nan    0.9  -nan    3.0  -nan    1
  992   13.5  -nan    0.9  -nan    3.0  -nan    1
  993   13.6  -nan    0.9  -nan    3.0  -nan    1
  994   13.6  -nan    0.9  -nan    3.0  -nan    1
  995   13.6  -nan    1.0  -nan    3.0  -nan    1
  996   13.7  -nan    1.0  -nan    3.0  -nan    1
  997   13.7  -nan    1.0  -nan    3.0  -nan    1
  998   13.8  -nan    1.0  -nan    3.0  -nan    1
  999   13.8  -nan    1.0  -nan    3.0  -nan    1
 1000   13.9  -nan    1.0  -nan    3.0  -nan    1
 1001   14.0  -nan    1.0  -nan    3.0  -nan    1
 1002   14.0  -nan    1.0  -nan    3.0  -nan    1
 1003   14.1  -nan    1.0  -nan    3.0  -nan    1
 1004   14.1  -nan    1.0  -nan    3.0  -nan    1
 1005   14.2  -nan    1.0  -nan    3.0  -nan    1
 1006   14.3  -nan    1.0  -nan    3.0  -nan    1
 1007   14.4  -nan    1.0  -nan    3.0  -nan    1
 1008   14.5  -nan    1.0  -nan    3.0  -nan    1
 1009   14.5  -nan    1.0  -nan    3.0  -nan    1
 1010   14.6  -nan    1.0  -nan    3.0  -nan    1
 1011   14.7  -nan    1.0  -nan    3.0  -nan    1
 1012   14.8  -nan    1.0  -nan    3.0  -nan    1
 1013   14.9  -nan    0.9  -nan    3.0  -nan    1
 1014   15.0  -nan    0.9  -nan    3.0  -nan    1
 1015   15.2  -nan    0.9  -nan    3.0  -nan    1
 1016   15.3  -nan    0.9  -nan    3.0  -nan    1
 1017   15.4  -nan    0.9  -nan    3.0  -nan    1
 1018   15.5  -nan    0.9  -nan    3.0  -nan    1
 1019   15.7  -nan    0.9  -nan    3.0  -nan    1
 1020   15.8  -nan    0.9  -nan    3.0  -nan    1
 1021   15.9  -nan    0.9  -nan    3.0  -nan    1
 1022   16.1  -nan    0.9  -nan    3.0  -nan    1
 1023   16.2  -nan    0.9  -nan    3.0  -nan    1
 1024   16.4  -nan    0.9  -nan    3.0  -nan    1
 1025   16.5  -nan    0.9  -nan    3.0  -nan    1
 1026   16.7  -nan    0.9  -nan    3.0  -nan    1
 1027   16.9  -nan    0.9  -nan    3.0  -nan    1
 1028   17.0  -nan    0.9  -nan    3.0  -nan    1
 1029   17.2  -nan    0.9  -nan    3.0  -nan    1
 1030   17.4  -nan    1.0  -nan    3.1  -nan    1
 1031   17.5  -nan    1.0  -nan    3.1  -nan    1
 1032   17.7  -nan    1.0  -nan    3.1  -nan    1
 1033   17.9  -nan    1.0  -nan    3.1  -nan    1
 1034   18.1  -nan    1.0  -nan    3.1  -nan    1
 1035   18.3  -nan    1.0  -nan    3.1  -nan    1
 1036   18.4  -nan    1.0  -nan    3.1  -nan    1
 1037   18.6  -nan    1.0  -nan    3.0  -nan    1
 1038   18.8  -nan    1.0  -nan    3.0  -nan    1
 1039   19.0  -nan    1.0  -nan    3.0  -nan    1
 1040   19.2  -nan    1.0  -nan    3.0  -nan    1
 1041   19.4  -nan    1.0  -nan    3.0  -nan    1
 1042   19.5  -nan    1.0  -nan    3.0  -nan    1
 1043   19.7  -nan    1.0  -nan    3.0  -nan    1
 1044   19.9  -nan    1.0  -nan    3.0  -nan    1
 1045   20.1  -nan    1.1  -nan    3.0  -nan    1
 1046   20.2  -nan    1.1  -nan    3.0  -nan    1
 1047   20.4  -nan    1.1  -nan    2.9  -nan    1
 1048   20.6  -nan    1.1  -nan    2.9  -nan    1
 1049   20.7  -nan    1.1  -nan    2.9  -nan    1
 1050   20.9  -nan    1.1  -nan    2.9  -nan    1
 1051   21.0  -nan    1.1  -nan    2.9  -nan    1
 1052   21.2  -nan    1.1  -nan    2.9  -nan    1
 1053   21.3  -nan    1.1  -nan    2.9  -nan    1
 1054   21.5  -nan    1.1  -nan    2.9  -nan    1
 1055   21.6  -nan    1.2  -nan    2.9  -nan    1
 1056   21.7  -nan    1.2  -nan    2.9  -nan    1
 1057   21.8  -nan    1.2  -nan    2.9  -nan    1
 1058   21.9  -nan    1.2  -nan    2.9  -nan    1
 1059   22.0  -nan    1.2  -nan    2.9  -nan    1
 1060   22.1  -nan    1.2  -nan    2.9  -nan    1
 1061   22.2  -nan    1.2  -nan    2.9  -nan    1
 1062   22.3  -nan    1.2  -nan    2.9  -nan    1
 1063   22.3  -nan    1.2  -nan    2.9  -nan    1
 1064   22.4  -nan    1.2  -nan    2.9  -nan    1
 1065   22.4  -nan    1.2  -nan    2.9  -nan    1
 1066   22.5  -nan    1.2  -nan    2.9  -nan    1
 1067   22.5  -nan    1.2  -nan    2.9  -nan    1
 1068   22.5  -nan    1.2  -nan    2.9  -nan    1
 1069   22.5  -nan    1.2  -nan    2.9  -nan    1
 1070   22.5  -nan    1.2  -nan    2.9  -nan    1
 1071   22.5  -nan    1.2  -nan    3.0  -nan    1
 1072   22.5  -nan    1.3  -nan    3.0  -nan    1
 1073   22.4  -nan    1.3  -nan    3.0  -nan    1
 1074   22.4  -nan    1.3  -nan    3.0  -nan    1
 1075   22.4  -nan    1.3  -nan    3.0  -nan    1
 1076   22.3  -nan    1.3  -nan    3.0  -nan    1
 1077   22.2  -nan    1.3  -nan    3.0  -nan    1
 1078   22.2  -nan    1.3  -nan    3.0  -nan    1
 1079   22.1  -nan    1.3  -nan    3.0  -nan    1
 1080   22.0  -nan    1.3  -nan    3.0  -nan    1
 1081   21.9  -nan    1.3  -nan    3.0  -nan    1
 1082   21.8  -nan    1.3  -nan    3.0  -nan    1
 1083   21.7  -nan    1.3  -nan    3.0  -nan    1
 1084   21.5  -nan    1.3  -nan    3.0  -nan    1
 1085   21.4  -nan    1.3  -nan    3.0  -nan    1
 1086   21.3  -nan    1.3  -nan    3.0  -nan    1
 1087   21.1  -nan    1.3  -nan    3.0  -nan    1
 1088   21.0  -nan    1.3  -nan    3.0  -nan    1
 1089   20.8  -nan    1.3  -nan    3.0  -nan    1
 1090   20.7  -nan    1.3  -nan    3.0  -nan    1
 1091   20.5  -nan    1.3  -nan    3.0  -nan    1
 1092   20.4  -nan    1.3  -nan    3.0  -nan    1
 1093   20.2  -nan    1.3  -nan    3.0  -nan    1
 1094   20.0  -nan    1.3  -nan    3.0  -nan    1
 1095   19.9  -nan    1.3  -nan    3.0  -nan    1
 1096   19.7  -nan    1.3  -nan    3.0  -nan    1
 1097   19.5  -nan    1.3  -nan    3.0  -nan    1
 1098   19.3  -nan    1.3  -nan    3.0  -nan    1
 1099   19.1  -nan    1.3  -nan    3.0  -nan    1
 1100   19.0  -nan    1.3  -nan    3.0  -nan    1
 1101   18.8  -nan    1.3  -nan    3.0  -nan    1
 1102   18.6  -nan    1.3  -nan    3.1  -nan    1
 1103   18.4  -nan    1.3  -nan    3.1  -nan    1
 1104   18.2  -nan    1.3  -nan    3.1  -nan    1
 1105   18.1  -nan    1.3  -nan    3.1  -nan    1
 1106   17.9  -nan    1.3  -nan    3.1  -nan    1
 1107   17.7  -nan    1.3  -nan    3.1  -nan    1
 1108   17.6  -nan    1.3  -nan    3.1  -nan    1
 1109   17.4  -nan    1.3  -nan    3.1  -nan    1
 1110   17.2  -nan    1.3  -nan    3.1  -nan    1
 1111   17.1  -nan    1.3  -nan    3.1  -nan    1
 1112   16.9  -nan    1.3  -nan    3.1  -nan    1
 1113   16.8  -nan    1.3  -nan    3.1  -nan    1
 1114   16.7  -nan    1.3  -nan    3.1  -nan    1
 1115   16.5  -nan    1.3  -nan    3.1  -nan    1
 1116   16.4  -nan    1.3  -nan    3.1  -nan    1
 1117   16.3  -nan    1.3  -nan    3.1  -nan    1
 1118   16.2  -nan    1.3  -nan    3.1  -nan    1
 1119   16.0  -nan    1.3  -nan    3.1  -nan    1
 1120   15.9  -nan    1.3  -nan    3.1  -nan    1
 1121   15.8  -nan    1.3  -nan    3.1  -nan    1
 1122   15.8  -nan    1.3  -nan    3.1  -nan    1
 1123   15.7  -nan    1.3  -nan    3.1  -nan    1
 1124   15.6  -nan    1.3  -nan    3.1  -nan    1
 1125   15.5  -nan    1.3  -nan    3.1  -nan    1
 1126   15.5  -nan    1.3  -nan    3.1  -nan    1
 1127   15.4  -nan    1.3  -nan    3.1  -nan    1
 1128   15.4  -nan    1.2  -nan    3.1  -nan    1
 1129   15.3  -nan    1.2  -nan    3.1  -nan    1
 1130   15.3  -nan    1.2  -nan    3.1  -nan    1
 1131   15.2  -nan    1.2  -nan    3.1  -nan    1
 1132   15.2  -nan    1.2  -nan    3.1  -nan    1
 1133   15.2  -nan    1.2  -nan    3.1  -nan    1
 1134   15.2  -nan    1.2  -nan    3.1  -nan    1
 1135   15.2  -nan    1.2  -nan    3.1  -nan    1
 1136   15.2  -nan    1.2  -nan    3.1  -nan    1
 1137   15.2  -nan    1.2  -nan    3.1  -nan    1
 1138   15.2  -nan    1.2  -nan    3.1  -nan    1
 1139   15.2  -nan    1.2  -nan    3.1  -nan    1
 1140   15.3  -nan    1.2  -nan    3.1  -nan    1
 1141   15.3  -nan    1.2  -nan    3.1  -nan    1
 1142   15.3  -nan    1.2  -nan    3.1  -nan    1
 1143   15.3  -nan    1.2  -nan    3.1  -nan    1
 1144   15.4  -nan    1.2  -nan    3.1  -nan    1
 1145   15.4  -nan    1.3  -nan    3.1  -nan    1
 1146   15.5  -nan    1.3  -nan    3.1  -nan    1
 1147   15.5  -nan    1.3  -nan    3.1  -nan    1
 1148   15.6  -nan    1.3  -nan    3.1  -nan    1
 1149   15.6  -nan    1.3  -nan    3.1  -nan    1
 1150   15.7  -nan    1.3  -nan    3.1  -nan    1
 1151   15.7  -nan    1.3  -nan    3.1  -nan    1
 1152   15.8  -nan    1.3  -nan    3.1  -nan    1
 1153   15.8  -nan    1.3  -nan    3.1  -nan    1
 1154   15.9  -nan    1.3  -nan    3.1  -nan    1
 1155   16.0  -nan    1.3  -nan    3.1  -nan    1
 1156   16.0  -nan    1.3  -nan    3.1  -nan    1
 1157   16.1  -nan    1.3  -nan    3.1  -nan    1
 1158   16.1  -nan    1.3  -nan    3.1  -nan    1
 1159   16.2  -nan    1.3  -nan    3.1  -nan    1
 1160   16.2  -nan    1.3  -nan    3.1  -nan    1
 1161   16.3  -nan    1.3  -nan    3.1  -nan    1
 1162   16.3  -nan    1.3  -nan    3.1  -nan    1
 1163   16.4  -nan    1.3  -nan    3.1  -nan    1
 1164   16.4  -nan    1.3  -nan    3.1  -nan    1
 1165   16.5  -nan    1.3  -nan    3.1  -nan    1
 1166   16.5  -nan    1.3  -nan    3.1  -nan    1
 1167   16.6  -nan    1.3  -nan    3.1  -nan    1
 1168   16.6  -nan    1.3  -nan    3.1  -nan    1
 1169   16.7  -nan    1.3  -nan    3.1  -nan    1
 1170   16.7  -nan    1.3  -nan    3.1  -nan    1
 1171   16.7  -nan    1.3  -nan    3.1  -nan    1
 1172   16.8  -nan    1.3  -nan    3.1  -nan    1
 1173   16.8  -nan    1.3  -nan    3.0  -nan    1
 1174   16.8  -nan    1.2  -nan    3.0  -nan    1
 1175   16.8  -nan    1.2  -nan    3.0  -nan    1
 1176   16.8  -nan    1.2  -nan    3.0  -nan    1
 1177   16.9  -nan    1.2  -nan    3.0  -nan    1
 1178   16.9  -nan    1.2  -nan    3.0  -nan    1
 1179   16.9  -nan    1.2  -nan    3.0  -nan    1
 1180   16.9  -nan    1.2  -nan    3.0  -nan    1
 1181   16.9  -nan    1.2  -nan    3.0  -nan    1
 1182   16.9  -nan    1.2  -nan    3.0  -nan    1
 1183   16.9  -nan    1.2  -nan    3.0  -nan    1
 1184   16.9  -nan    1.2  -nan    3.0  -nan    1
 1185   16.9  -nan    1.2  -nan    2.9  -nan    1
 1186   16.9  -nan    1.2  -nan    2.9  -nan    1
 1187   16.9  -nan    1.2  -nan    2.9  -nan    1
 1188   16.9  -nan    1.2  -nan    2.9  -nan    1
 1189   16.9  -nan    1.2  -nan    2.9  -nan    1
 1190   16.9  -nan    1.2  -nan    2.9  -nan    1
 1191   16.9  -nan    1.2  -nan    2.9  -nan    1
 1192   16.9  -nan    1.2  -nan    2.9  -nan    1
 1193   16.9  -nan    1.2  -nan    3.0  -nan    1
 1194   16.8  -nan    1.2  -nan    3.0  -nan    1
 1195   16.8  -nan    1.2  -nan    3.0  -nan    1
 1196   16.8  -nan    1.2  -nan    3.0  -nan    1
 1197   16.8  -nan    1.2  -nan    3.0  -nan    1
 1198   16.8  -nan    1.2  -nan    3.0  -nan    1
 1199   16.8  -nan    1.2  -nan    3.0  -nan    1
 1200   16.8  -nan    1.2  -nan    3.0  -nan    1
 1201   16.8  -nan    1.2  -nan    3.0  -nan    1
 1202   16.8  -nan    1.2  -nan    3.0  -nan    1
 1203   16.7  -nan    1.2  -nan    3.0  -nan    1
 1204   16.7  -nan    1.2  -nan    3.0  -nan    1
 1205   16.7  -nan    1.2  -nan    3.0  -nan    1
 1206   16.7  -nan    1.2  -nan    3.0  -nan    1
 1207   16.7  -nan    1.2  -nan    3.0  -nan    1
 1208   16.7  -nan    1.2  -nan    3.0  -nan    1
 1209   16.7  -nan    1.2  -nan    3.0  -nan    1
 1210   16.7  -nan    1.2  -nan    3.0  -nan    1
 1211   16.7  -nan    1.2  -nan    3.0  -nan    1
 1212   16.7  -nan    1.2  -nan    3.0  -nan    1
 1213   16.7  -nan    1.2  -nan    3.0  -nan    1
 1214   16.7  -nan    1.2  -nan    3.0  -nan    1
 1215   16.7  -nan    1.2  -nan    3.0  -nan    1
 1216   16.8  -nan    1.2  -nan    3.0  -nan    1
 1217   16.8  -nan    1.2  -nan    3.0  -nan    1
 1218   16.8  -nan    1.2  -nan    3.0  -nan    1
 1219   16.8  -nan    1.2  -nan    3.0  -nan    1
 1220   16.8  -nan    1.2  -nan    3.0  -nan    1
 1221   16.9  -nan    1.2  -nan    3.0  -nan    1
 1222   16.9  -nan    1.2  -nan    3.0  -nan    1
 1223   16.9  -nan    1.2  -nan    3.0  -nan    1
 1224   17.0  -nan    1.2  -nan    3.0  -nan    1
 1225   17.0  -nan    1.2  -nan    2.9  -nan    1
 1226   17.0  -nan    1.2  -nan    2.9  -nan    1
 1227   17.1  -nan    1.2  -nan    2.9  -nan    1
 1228   17.1  -nan    1.2  -nan    2.9  -nan    1
 1229   17.2  -nan    1.2  -nan    2.9  -nan    1
 1230   17.2  -nan    1.2  -nan    2.9  -nan    1
 1231   17.3  -nan    1.2  -nan    2.9  -nan    1
 1232   17.3  -nan    1.2  -nan    2.9  -nan    1
 1233   17.4  -nan    1.2  -nan    2.9  -nan    1
 1234   17.5  -nan    1.2  -nan    2.9  -nan    1
 1235   17.5  -nan    1.2  -nan    2.9  -nan    1
 1236   17.6  -nan    1.2  -nan    2.9  -nan    1
 1237   17.7  -nan    1.2  -nan    2.9  -nan    1
 1238   17.7  -nan    1.2  -nan    2.9  -nan    1
 1239   17.8  -nan    1.2  -nan    2.9  -nan    1
 1240   17.9  -nan    1.2  -nan    3.0  -nan    1
 1241   18.0  -nan    1.2  -nan    3.0  -nan    1
 1242   18.1  -nan    1.2  -nan    3.0  -nan    1
 1243   18.2  -nan    1.2  -nan    3.0  -nan    1
 1244   18.3  -nan    1.2  -nan    3.0  -nan    1
 1245   18.4  -nan    1.2  -nan    3.0  -nan    1
 1246   18.5  -nan    1.2  -nan    3.1  -nan    1
 1247   18.6  -nan    1.2  -nan    3.1  -nan    1
 1248   18.7  -nan    1.2  -nan    3.1  -nan    1
 1249   18.8  -nan    1.2  -nan    3.1  -nan    1
 1250   18.9  -nan    1.2  -nan    3.1  -nan    1
 1251   19.0  -nan    1.2  -nan    3.1  -nan    1
 1252   19.1  -nan    1.2  -nan    3.1  -nan    1
 1253   19.3  -nan    1.2  -nan    3.1  -nan    1
 1254   19.4  -nan    1.2  -nan    3.1  -nan    1
 1255   19.5  -nan    1.2  -nan    3.1  -nan    1
 1256   19.6  -nan    1.2  -nan    3.1  -nan    1
 1257   19.8  -nan    1.2  -nan    3.1  -nan    1
 1258   19.9  -nan    1.3  -nan    3.1  -nan    1
 1259   20.0  -nan    1.3  -nan    3.1  -nan    1
 1260   20.2  -nan    1.3  -nan    3.1  -nan    1
 1261   20.3  -nan    1.3  -nan    3.1  -nan    1
 1262   20.4  -nan    1.3  -nan    3.1  -nan    1
 1263   20.6  -nan    1.3  -nan    3.1  -nan    1
 1264   20.7  -nan    1.3  -nan    3.1  -nan    1
 1265   20.9  -nan    1.3  -nan    3.1  -nan    1
 1266   21.0  -nan    1.3  -nan    3.1  -nan    1
 1267   21.1  -nan    1.3  -nan    3.1  -nan    1
 1268   21.3  -nan    1.3  -nan    3.0  -nan    1
 1269   21.4  -nan    1.3  -nan    3.0  -nan    1
 1270   21.6  -nan    1.3  -nan    3.0  -nan    1
 1271   21.7  -nan    1.3  -nan    3.0  -nan    1
 1272   21.9  -nan    1.3  -nan    3.0  -nan    1
 1273   22.0  -nan    1.3  -nan    3.0  -nan    1
 1274   22.2  -nan    1.3  -nan    3.0  -nan    1
 1275   22.3  -nan    1.3  -nan    3.0  -nan    1
 1276   22.4  -nan    1.3  -nan    3.0  -nan    1
 1277   22.6  -nan    1.3  -nan    3.0  -nan    1
 1278   22.7  -nan    1.3  -nan    3.0  -nan    1
 1279   22.9  -nan    1.3  -nan    3.0  -nan    1
 1280   23.0  -nan    1.3  -nan    3.1  -nan    1
 1281   23.1  -nan    1.3  -nan    3.1  -nan    1
 1282   23.3  -nan    1.3  -nan    3.1  -nan    1
 1283   23.4  -nan    1.3  -nan    3.1  -nan    1
 1284   23.5  -nan    1.3  -nan    3.1  -nan    1
 1285   23.7  -nan    1.3  -nan    3.1  -nan    1
 1286   23.8  -nan    1.3  -nan    3.1  -nan    1
 1287   23.9  -nan    1.3  -nan    3.1  -nan    1
 1288   24.0  -nan    1.3  -nan    3.1  -nan    1
 1289   24.1  -nan    1.3  -nan    3.1  -nan    1
 1290   24.2  -nan    1.3  -nan    3.1  -nan    1
 1291   24.3  -nan    1.3  -nan    3.1  -nan    1
 1292   24.4  -nan    1.3  -nan    3.1  -nan    1
 1293   24.5  -nan    1.3  -nan    3.2  -nan    1
 1294   24.6  -nan    1.3  -nan    3.2  -nan    1
 1295   24.7  -nan    1.3  -nan    3.2  -nan    1
 1296   24.8  -nan    1.3  -nan    3.2  -nan    1
 1297   24.9  -nan    1.3  -nan    3.2  -nan    1
 1298   24.9  -nan    1.3  -nan    3.1  -nan    1
 ms      H   H.sd     V   V.sd   rate rate.sd  N     Register 48
 -350    2.4  -nan    1.2  -nan    0.7  -nan    1
 -349    2.4  -nan    1.2  -nan    0.7  -nan    1
 -348    2.4  -nan    1.2  -nan    0.6  -nan    1
 -347    2.5  -nan    1.2  -nan    0.6  -nan    1
 -346    2.5  -nan    1.2  -nan    0.6  -nan    1
 -345    2.5  -nan    1.1  -nan    0.6  -nan    1
 -344    2.5  -nan    1.1  -nan    0.6  -nan    1
 -343    2.5  -nan    1.1  -nan    0.6  -nan    1
 -342    2.6  -nan    1.1  -nan    0.6  -nan    1
 -341    2.6  -nan    1.0  -nan    0.6  -nan    1
 -340    2.6  -nan    1.0  -nan    0.6  -nan    1
 -339    2.6  -nan    1.0  -nan    0.6  -nan    1
 -338    2.7  -nan    1.0  -nan    0.6  -nan    1
 -337    2.7  -nan    1.0  -nan    0.6  -nan    1
 -336    2.7  -nan    0.9  -nan    0.6  -nan    1
 -335    2.7  -nan    0.9  -nan    0.7  -nan    1
 -334    2.8  -nan    0.9  -nan    0.7  -nan    1
 -333    2.8  -nan    0.9  -nan    0.7  -nan    1
 -332    2.8  -nan    0.9  -nan    0.7  -nan    1
 -331    2.9  -nan    0.9  -nan    0.7  -nan    1
 -330    2.9  -nan    0.9  -nan    0.7  -nan    1
 -329    2.9  -nan    0.9  -nan    0.7  -nan    1
 -328    2.9  -nan    0.9  -nan    0.7  -nan    1
 -327    3.0  -nan    0.9  -nan    0.7  -nan    1
 -326    3.0  -nan    0.8  -nan    0.7  -nan    1
 -325    3.0  -nan    0.8  -nan    0.7  -nan    1
 -324    3.0  -nan    0.8  -nan    0.7  -nan    1
 -323    3.1  -nan    0.8  -nan    0.7  -nan    1
 -322    3.1  -nan    0.8  -nan    0.7  -nan    1
 -321    3.1  -nan    0.8  -nan    0.7  -nan    1
 -320    3.2  -nan    0.8  -nan    0.7  -nan    1
 -319    3.2  -nan    0.8  -nan    0.7  -nan    1
 -318    3.2  -nan    0.8  -nan    0.7  -nan    1
 -317    3.2  -nan    0.8  -nan    0.7  -nan    1
 -316    3.3  -nan    0.8  -nan    0.7  -nan    1
 -315    3.3  -nan    0.8  -nan    0.6  -nan    1
 -314    3.3  -nan    0.8  -nan    0.6  -nan    1
 -313    3.3  -nan    0.8  -nan    0.6  -nan    1
 -312    3.4  -nan    0.8  -nan    0.6  -nan    1
 -311    3.4  -nan    0.8  -nan    0.6  -nan    1
 -310    3.4  -nan    0.8  -nan    0.6  -nan    1
 -309    3.4  -nan    0.8  -nan    0.6  -nan    1
 -308    3.4  -nan    0.7  -nan    0.6  -nan    1
 -307    3.5  -nan    0.7  -nan    0.6  -nan    1
 -306    3.5  -nan    0.7  -nan    0.6  -nan    1
 -305    3.5  -nan    0.7  -nan    0.6  -nan    1
 -304    3.5  -nan    0.8  -nan    0.6  -nan    1
 -303    3.5  -nan    0.8  -nan    0.6  -nan    1
 -302    3.5  -nan    0.8  -nan    0.6  -nan    1
 -301    3.5  -nan    0.8  -nan    0.6  -nan    1
 -300    3.5  -nan    0.8  -nan    0.6  -nan    1
 -299    3.6  -nan    0.8  -nan    0.6  -nan    1
 -298    3.6  -nan    0.8  -nan    0.6  -nan    1
 -297    3.6  -nan    0.8  -nan    0.6  -nan    1
 -296    3.6  -nan    0.8  -nan    0.6  -nan    1
 -295    3.6  -nan    0.8  -nan    0.6  -nan    1
 -294    3.6  -nan    0.8  -nan    0.6  -nan    1
 -293    3.6  -nan    0.8  -nan    0.6  -nan    1
 -292    3.6  -nan    0.8  -nan    0.6  -nan    1
 -291    3.6  -nan    0.8  -nan    0.6  -nan    1
 -290    3.6  -nan    0.8  -nan    0.6  -nan    1
 -289    3.6  -nan    0.7  -nan    0.6  -nan    1
 -288    3.6  -nan    0.7  -nan    0.6  -nan    1
 -287    3.6  -nan    0.7  -nan    0.6  -nan    1
 -286    3.6  -nan    0.7  -nan    0.6  -nan    1
 -285    3.6  -nan    0.7  -nan    0.6  -nan    1
 -284    3.6  -nan    0.7  -nan    0.6  -nan    1
 -283    3.6  -nan    0.7  -nan    0.6  -nan    1
 -282    3.5  -nan    0.7  -nan    0.6  -nan    1
 -281    3.5  -nan    0.7  -nan    0.6  -nan    1
 -280    3.5  -nan    0.7  -nan    0.6  -nan    1
 -279    3.5  -nan    0.7  -nan    0.6  -nan    1
 -278    3.5  -nan    0.7  -nan    0.6  -nan    1
 -277    3.5  -nan    0.7  -nan    0.6  -nan    1
 -276    3.5  -nan    0.7  -nan    0.6  -nan    1
 -275    3.4  -nan    0.7  -nan    0.6  -nan    1
 -274    3.4  -nan    0.7  -nan    0.6  -nan    1
 -273    3.4  -nan    0.7  -nan    0.6  -nan    1
 -272    3.4  -nan    0.7  -nan    0.6  -nan    1
 -271    3.4  -nan    0.7  -nan    0.6  -nan    1
 -270    3.4  -nan    0.8  -nan    0.6  -nan    1
 -269    3.3  -nan    0.8  -nan    0.6  -nan    1
 -268    3.3  -nan    0.8  -nan    0.6  -nan    1
 -267    3.3  -nan    0.8  -nan    0.6  -nan    1
 -266    3.3  -nan    0.8  -nan    0.6  -nan    1
 -265    3.2  -nan    0.8  -nan    0.6  -nan    1
 -264    3.2  -nan    0.8  -nan    0.6  -nan    1
 -263    3.2  -nan    0.8  -nan    0.6  -nan    1
 -262    3.2  -nan    0.8  -nan    0.6  -nan    1
 -261    3.2  -nan    0.8  -nan    0.6  -nan    1
 -260    3.1  -nan    0.8  -nan    0.6  -nan    1
 -259    3.1  -nan    0.8  -nan    0.6  -nan    1
 -258    3.1  -nan    0.8  -nan    0.6  -nan    1
 -257    3.1  -nan    0.8  -nan    0.6  -nan    1
 -256    3.0  -nan    0.8  -nan    0.6  -nan    1
 -255    3.0  -nan    0.8  -nan    0.6  -nan    1
 -254    3.0  -nan    0.8  -nan    0.6  -nan    1
 -253    3.0  -nan    0.8  -nan    0.6  -nan    1
 -252    3.0  -nan    0.8  -nan    0.6  -nan    1
 -251    2.9  -nan    0.8  -nan    0.6  -nan    1
 -250    2.9  -nan    0.8  -nan    0.5  -nan    1
 -249    2.9  -nan    0.8  -nan    0.5  -nan    1
 -248    2.9  -nan    0.8  -nan    0.5  -nan    1
 -247    2.9  -nan    0.8  -nan    0.5  -nan    1
 -246    2.8  -nan    0.8  -nan    0.5  -nan    1
 -245    2.8  -nan    0.8  -nan    0.5  -nan    1
 -244    2.8  -nan    0.8  -nan    0.5  -nan    1
 -243    2.8  -nan    0.8  -nan    0.5  -nan    1
 -242    2.8  -nan    0.8  -nan    0.5  -nan    1
 -241    2.8  -nan    0.8  -nan    0.5  -nan    1
 -240    2.7  -nan    0.8  -nan    0.6  -nan    1
 -239    2.7  -nan    0.8  -nan    0.6  -nan    1
 -238    2.7  -nan    0.8  -nan    0.6  -nan    1
 -237    2.7  -nan    0.8  -nan    0.6  -nan    1
 -236    2.7  -nan    0.8  -nan    0.7  -nan    1
 -235    2.7  -nan    0.8  -nan    0.7  -nan    1
 -234    2.7  -nan    0.8  -nan    0.7  -nan    1
 -233    2.7  -nan    0.8  -nan    0.7  -nan    1
 -232    2.7  -nan    0.8  -nan    0.7  -nan    1
 -231    2.7  -nan    0.8  -nan    0.7  -nan    1
 -230    2.7  -nan    0.8  -nan    0.7  -nan    1
 -229    2.7  -nan    0.8  -nan    0.7  -nan    1
 -228    2.7  -nan    0.8  -nan    0.7  -nan    1
 -227    2.7  -nan    0.7  -nan    0.7  -nan    1
 -226    2.7  -nan    0.7  -nan    0.7  -nan    1
 -225    2.7  -nan    0.7  -nan    0.7  -nan    1
 -224    2.7  -nan    0.7  -nan    0.7  -nan    1
 -223    2.7  -nan    0.7  -nan    0.7  -nan    1
 -222    2.7  -nan    0.7  -nan    0.6  -nan    1
 -221    2.7  -nan    0.7  -nan    0.6  -nan    1
 -220    2.7  -nan    0.7  -nan    0.6  -nan    1
 -219    2.8  -nan    0.8  -nan    0.6  -nan    1
 -218    2.8  -nan    0.8  -nan    0.6  -nan    1
 -217    2.8  -nan    0.8  -nan    0.6  -nan    1
 -216    2.8  -nan    0.8  -nan    0.6  -nan    1
 -215    2.9  -nan    0.8  -nan    0.6  -nan    1
 -214    2.9  -nan    0.8  -nan    0.6  -nan    1
 -213    2.9  -nan    0.8  -nan    0.6  -nan    1
 -212    2.9  -nan    0.8  -nan    0.6  -nan    1
 -211    3.0  -nan    0.8  -nan    0.6  -nan    1
 -210    3.0  -nan    0.8  -nan    0.6  -nan    1
 -209    3.0  -nan    0.8  -nan    0.6  -nan    1
 -208    3.1  -nan    0.8  -nan    0.6  -nan    1
 -207    3.1  -nan    0.8  -nan    0.6  -nan    1
 -206    3.2  -nan    0.8  -nan    0.6  -nan    1
 -205    3.2  -nan    0.8  -nan    0.6  -nan    1
 -204    3.3  -nan    0.8  -nan    0.6  -nan    1
 -203    3.3  -nan    0.8  -nan    0.6  -nan    1
 -202    3.4  -nan    0.8  -nan    0.6  -nan    1
 -201    3.4  -nan    0.8  -nan    0.6  -nan    1
 -200    3.5  -nan    0.8  -nan    0.6  -nan    1
 -199    3.5  -nan    0.8  -nan    0.6  -nan    1
 -198    3.6  -nan    0.8  -nan    0.6  -nan    1
 -197    3.6  -nan    0.8  -nan    0.6  -nan    1
 -196    3.7  -nan    0.8  -nan    0.6  -nan    1
 -195    3.8  -nan    0.8  -nan    0.6  -nan    1
 -194    3.8  -nan    0.8  -nan    0.6  -nan    1
 -193    3.9  -nan    0.8  -nan    0.6  -nan    1
 -192    4.0  -nan    0.8  -nan    0.6  -nan    1
 -191    4.0  -nan    0.8  -nan    0.6  -nan    1
 -190    4.1  -nan    0.8  -nan    0.6  -nan    1
 -189    4.2  -nan    0.8  -nan    0.7  -nan    1
 -188    4.2  -nan    0.8  -nan    0.7  -nan    1
 -187    4.3  -nan    0.8  -nan    0.7  -nan    1
 -186    4.4  -nan    0.8  -nan    0.7  -nan    1
 -185    4.4  -nan    0.8  -nan    0.7  -nan    1
 -184    4.5  -nan    0.8  -nan    0.7  -nan    1
 -183    4.6  -nan    0.8  -nan    0.7  -nan    1
 -182    4.7  -nan    0.8  -nan    0.7  -nan    1
 -181    4.7  -nan    0.8  -nan    0.7  -nan    1
 -180    4.8  -nan    0.8  -nan    0.7  -nan    1
 -179    4.9  -nan    0.8  -nan    0.7  -nan    1
 -178    5.0  -nan    0.8  -nan    0.7  -nan    1
 -177    5.1  -nan    0.8  -nan    0.6  -nan    1
 -176    5.1  -nan    0.8  -nan    0.6  -nan    1
 -175    5.2  -nan    0.8  -nan    0.6  -nan    1
 -174    5.3  -nan    0.8  -nan    0.6  -nan    1
 -173    5.4  -nan    0.8  -nan    0.6  -nan    1
 -172    5.4  -nan    0.8  -nan    0.6  -nan    1
 -171    5.5  -nan    0.8  -nan    0.6  -nan    1
 -170    5.6  -nan    0.8  -nan    0.6  -nan    1
 -169    5.7  -nan    0.8  -nan    0.6  -nan    1
 -168    5.7  -nan    0.8  -nan    0.6  -nan    1
 -167    5.8  -nan    0.8  -nan    0.6  -nan    1
 -166    5.9  -nan    0.8  -nan    0.6  -nan    1
 -165    6.0  -nan    0.8  -nan    0.6  -nan    1
 -164    6.0  -nan    0.8  -nan    0.6  -nan    1
 -163    6.1  -nan    0.8  -nan    0.6  -nan    1
 -162    6.2  -nan    0.8  -nan    0.6  -nan    1
 -161    6.2  -nan    0.8  -nan    0.6  -nan    1
 -160    6.3  -nan    0.8  -nan    0.6  -nan    1
 -159    6.4  -nan    0.8  -nan    0.6  -nan    1
 -158    6.4  -nan    0.8  -nan    0.6  -nan    1
 -157    6.5  -nan    0.8  -nan    0.6  -nan    1
 -156    6.6  -nan    0.8  -nan    0.6  -nan    1
 -155    6.6  -nan    0.8  -nan    0.6  -nan    1
 -154    6.7  -nan    0.8  -nan    0.6  -nan    1
 -153    6.7  -nan    0.8  -nan    0.6  -nan    1
 -152    6.8  -nan    0.8  -nan    0.6  -nan    1
 -151    6.9  -nan    0.8  -nan    0.6  -nan    1
 -150    6.9  -nan    0.8  -nan    0.6  -nan    1
 -149    7.0  -nan    0.8  -nan    0.6  -nan    1
 -148    7.0  -nan    0.8  -nan    0.6  -nan    1
 -147    7.1  -nan    0.8  -nan    0.6  -nan    1
 -146    7.1  -nan    0.8  -nan    0.6  -nan    1
 -145    7.2  -nan    0.8  -nan    0.6  -nan    1
 -144    7.2  -nan    0.8  -nan    0.6  -nan    1
 -143    7.3  -nan    0.8  -nan    0.6  -nan    1
 -142    7.3  -nan    0.8  -nan    0.6  -nan    1
 -141    7.4  -nan    0.8  -nan    0.6  -nan    1
 -140    7.4  -nan    0.8  -nan    0.6  -nan    1
 -139    7.4  -nan    0.8  -nan    0.6  -nan    1
 -138    7.5  -nan    0.8  -nan    0.6  -nan    1
 -137    7.5  -nan    0.8  -nan    0.6  -nan    1
 -136    7.6  -nan    0.8  -nan    0.6  -nan    1
 -135    7.6  -nan    0.8  -nan    0.6  -nan    1
 -134    7.7  -nan    0.8  -nan    0.6  -nan    1
 -133    7.7  -nan    0.8  -nan    0.6  -nan    1
 -132    7.7  -nan    0.8  -nan    0.6  -nan    1
 -131    7.8  -nan    0.8  -nan    0.6  -nan    1
 -130    7.8  -nan    0.8  -nan    0.6  -nan    1
 -129    7.9  -nan    0.8  -nan    0.6  -nan    1
 -128    7.9  -nan    0.8  -nan    0.6  -nan    1
 -127    8.0  -nan    0.8  -nan    0.6  -nan    1
 -126    8.0  -nan    0.8  -nan    0.6  -nan    1
 -125    8.0  -nan    0.8  -nan    0.6  -nan    1
 -124    8.1  -nan    0.8  -nan    0.6  -nan    1
 -123    8.1  -nan    0.8  -nan    0.6  -nan    1
 -122    8.2  -nan    0.8  -nan    0.6  -nan    1
 -121    8.2  -nan    0.8  -nan    0.6  -nan    1
 -120    8.3  -nan    0.8  -nan    0.6  -nan    1
 -119    8.3  -nan    0.8  -nan    0.6  -nan    1
 -118    8.4  -nan    0.8  -nan    0.6  -nan    1
 -117    8.5  -nan    0.8  -nan    0.6  -nan    1
 -116    8.5  -nan    0.8  -nan    0.6  -nan    1
 -115    8.6  -nan    0.8  -nan    0.6  -nan    1
 -114    8.6  -nan    0.8  -nan    0.6  -nan    1
 -113    8.7  -nan    0.8  -nan    0.6  -nan    1
 -112    8.8  -nan    0.8  -nan    0.6  -nan    1
 -111    8.8  -nan    0.8  -nan    0.6  -nan    1
 -110    8.9  -nan    0.8  -nan    0.6  -nan    1
 -109    9.0  -nan    0.8  -nan    0.6  -nan    1
 -108    9.1  -nan    0.8  -nan    0.7  -nan    1
 -107    9.1  -nan    0.8  -nan    0.7  -nan    1
 -106    9.2  -nan    0.8  -nan    0.6  -nan    1
 -105    9.3  -nan    0.8  -nan    0.6  -nan    1
 -104    9.4  -nan    0.8  -nan    0.6  -nan    1
 -103    9.5  -nan    0.8  -nan    0.6  -nan    1
 -102    9.6  -nan    0.8  -nan    0.6  -nan    1
 -101    9.7  -nan    0.8  -nan    0.6  -nan    1
 -100    9.8  -nan    0.8  -nan    0.6  -nan    1
  -99    9.9  -nan    0.8  -nan    0.6  -nan    1
  -98   10.0  -nan    0.8  -nan    0.6  -nan    1
  -97   10.1  -nan    0.8  -nan    0.6  -nan    1
  -96   10.2  -nan    0.8  -nan    0.5  -nan    1
  -95   10.3  -nan    0.8  -nan    0.5  -nan    1
  -94   10.4  -nan    0.8  -nan    0.5  -nan    1
  -93   10.6  -nan    0.8  -nan    0.5  -nan    1
  -92   10.7  -nan    0.8  -nan    0.5  -nan    1
  -91   10.8  -nan    0.8  -nan    0.5  -nan    1
  -90   10.9  -nan    0.8  -nan    0.4  -nan    1
  -89   11.1  -nan    0.8  -nan    0.4  -nan    1
  -88   11.2  -nan    0.8  -nan    0.4  -nan    1
  -87   11.4  -nan    0.8  -nan    0.4  -nan    1
  -86   11.5  -nan    0.8  -nan    0.4  -nan    1
  -85   11.6  -nan    0.8  -nan    0.4  -nan    1
  -84   11.8  -nan    0.8  -nan    0.4  -nan    1
  -83   11.9  -nan    0.8  -nan    0.4  -nan    1
  -82   12.1  -nan    0.8  -nan    0.4  -nan    1
  -81   12.2  -nan    0.8  -nan    0.4  -nan    1
  -80   12.4  -nan    0.8  -nan    0.4  -nan    1
  -79   12.6  -nan    0.8  -nan    0.4  -nan    1
  -78   12.7  -nan    0.8  -nan    0.4  -nan    1
  -77   12.9  -nan    0.8  -nan    0.4  -nan    1
  -76   13.0  -nan    0.8  -nan    0.4  -nan    1
  -75   13.2  -nan    0.8  -nan    0.4  -nan    1
  -74   13.4  -nan    0.8  -nan    0.4  -nan    1
  -73   13.6  -nan    0.8  -nan    0.4  -nan    1
  -72   13.7  -nan    0.8  -nan    0.4  -nan    1
  -71   13.9  -nan    0.8  -nan    0.4  -nan    1
  -70   14.1  -nan    0.8  -nan    0.4  -nan    1
  -69   14.3  -nan    0.8  -nan    0.4  -nan    1
  -68   14.4  -nan    0.8  -nan    0.4  -nan    1
  -67   14.6  -nan    0.8  -nan    0.4  -nan    1
  -66   14.8  -nan    0.8  -nan    0.4  -nan    1
  -65   15.0  -nan    0.8  -nan    0.4  -nan    1
  -64   15.2  -nan    0.8  -nan    0.4  -nan    1
  -63   15.4  -nan    0.8  -nan    0.4  -nan    1
  -62   15.6  -nan    0.8  -nan    0.4  -nan    1
  -61   15.8  -nan    0.8  -nan    0.4  -nan    1
  -60   16.0  -nan    0.8  -nan    0.4  -nan    1
  -59   16.2  -nan    0.8  -nan    0.4  -nan    1
  -58   16.4  -nan    0.8  -nan    0.4  -nan    1
  -57   16.6  -nan    0.8  -nan    0.4  -nan    1
  -56   16.8  -nan    0.8  -nan    0.4  -nan    1
  -55   17.0  -nan    0.8  -nan    0.4  -nan    1
  -54   17.2  -nan    0.8  -nan    0.4  -nan    1
  -53   17.4  -nan    0.8  -nan    0.4  -nan    1
  -52   17.6  -nan    0.8  -nan    0.4  -nan    1
  -51   17.8  -nan    0.8  -nan    0.4  -nan    1
  -50   18.0  -nan    0.8  -nan    0.4  -nan    1
  -49   18.2  -nan    0.8  -nan    0.4  -nan    1
  -48   18.4  -nan    0.8  -nan    0.4  -nan    1
  -47   18.7  -nan    0.8  -nan    0.4  -nan    1
  -46   18.9  -nan    0.8  -nan    0.4  -nan    1
  -45   19.1  -nan    0.8  -nan    0.4  -nan    1
  -44   19.3  -nan    0.8  -nan    0.4  -nan    1
  -43   19.5  -nan    0.8  -nan    0.4  -nan    1
  -42   19.8  -nan    0.8  -nan    0.4  -nan    1
  -41   20.0  -nan    0.8  -nan    0.4  -nan    1
  -40   20.2  -nan    0.8  -nan    0.4  -nan    1
  -39   20.5  -nan    0.8  -nan    0.4  -nan    1
  -38   20.7  -nan    0.8  -nan    0.4  -nan    1
  -37   20.9  -nan    0.8  -nan    0.4  -nan    1
  -36   21.2  -nan    0.8  -nan    0.4  -nan    1
  -35   21.4  -nan    0.8  -nan    0.4  -nan    1
  -34   21.7  -nan    0.8  -nan    0.4  -nan    1
  -33   21.9  -nan    0.8  -nan    0.4  -nan    1
  -32   22.2  -nan    0.8  -nan    0.4  -nan    1
  -31   22.4  -nan    0.8  -nan    0.4  -nan    1
  -30   22.7  -nan    0.8  -nan    0.4  -nan    1
  -29   22.9  -nan    0.8  -nan    0.4  -nan    1
  -28   23.2  -nan    0.8  -nan    0.4  -nan    1
  -27   23.4  -nan    0.8  -nan    0.4  -nan    1
  -26   23.7  -nan    0.8  -nan    0.4  -nan    1
  -25   24.0  -nan    0.8  -nan    0.4  -nan    1
  -24   24.2  -nan    0.8  -nan    0.4  -nan    1
  -23   24.5  -nan    0.8  -nan    0.4  -nan    1
  -22   24.8  -nan    0.8  -nan    0.4  -nan    1
  -21   25.0  -nan    0.8  -nan    0.4  -nan    1
  -20   25.3  -nan    0.8  -nan    0.4  -nan    1
  -19   25.6  -nan    0.8  -nan    0.4  -nan    1
  -18   25.8  -nan    0.8  -nan    0.4  -nan    1
  -17   26.1  -nan    0.8  -nan    0.4  -nan    1
  -16   26.4  -nan    0.8  -nan    0.4  -nan    1
  -15   26.7  -nan    0.8  -nan    0.4  -nan    1
  -14   26.9  -nan    0.8  -nan    0.4  -nan    1
  -13   27.2  -nan    0.8  -nan    0.4  -nan    1
  -12   27.5  -nan    0.8  -nan    0.4  -nan    1
  -11   27.8  -nan    0.8  -nan    0.4  -nan    1
  -10   28.0  -nan    0.8  -nan    0.4  -nan    1
   -9   28.3  -nan    0.8  -nan    0.4  -nan    1
   -8   28.6  -nan    0.8  -nan    0.4  -nan    1
   -7   28.9  -nan    0.8  -nan    0.4  -nan    1
   -6   29.1  -nan    0.8  -nan    0.4  -nan    1
   -5   29.4  -nan    0.8  -nan    0.4  -nan    1
   -4   29.7  -nan    0.8  -nan    0.4  -nan    1
   -3   29.9  -nan    0.8  -nan    0.4  -nan    1
   -2   30.2  -nan    0.8  -nan    0.4  -nan    1
   -1   30.5  -nan    0.8  -nan    0.4  -nan    1
    0   30.7  -nan    0.8  -nan    0.4  -nan    1
    1   31.0  -nan    0.8  -nan    0.4  -nan    1
    2   31.3  -nan    0.8  -nan    0.4  -nan    1
    3   31.5  -nan    0.8  -nan    0.4  -nan    1
    4   31.8  -nan    0.8  -nan    0.4  -nan    1
    5   32.0  -nan    0.8  -nan    0.4  -nan    1
    6   32.3  -nan    0.8  -nan    0.4  -nan    1
    7   32.5  -nan    0.8  -nan    0.4  -nan    1
    8   32.7  -nan    0.8  -nan    0.4  -nan    1
    9   33.0  -nan    0.8  -nan    0.4  -nan    1
   10   33.2  -nan    0.8  -nan    0.4  -nan    1
   11   33.4  -nan    0.8  -nan    0.4  -nan    1
   12   33.7  -nan    0.8  -nan    0.4  -nan    1
   13   33.9  -nan    0.8  -nan    0.4  -nan    1
   14   34.1  -nan    0.8  -nan    0.4  -nan    1
   15   34.3  -nan    0.8  -nan    0.4  -nan    1
   16   34.5  -nan    0.8  -nan    0.4  -nan    1
   17   34.7  -nan    0.8  -nan    0.4  -nan    1
   18   34.9  -nan    0.8  -nan    0.4  -nan    1
   19   35.1  -nan    0.8  -nan    0.4  -nan    1
   20   35.2  -nan    0.8  -nan    0.4  -nan    1
   21   35.4  -nan    0.8  -nan    0.4  -nan    1
   22   35.6  -nan    0.8  -nan    0.4  -nan    1
   23   35.7  -nan    0.8  -nan    0.4  -nan    1
   24   35.9  -nan    0.8  -nan    0.4  -nan    1
   25   36.0  -nan    0.8  -nan    0.4  -nan    1
   26   36.2  -nan    0.8  -nan    0.4  -nan    1
   27   36.3  -nan    0.8  -nan    0.4  -nan    1
   28   36.4  -nan    0.8  -nan    0.4  -nan    1
   29   36.5  -nan    0.8  -nan    0.4  -nan    1
   30   36.7  -nan    0.8  -nan    0.4  -nan    1
   31   36.8  -nan    0.8  -nan    0.4  -nan    1
   32   36.9  -nan    0.8  -nan    0.4  -nan    1
   33   37.0  -nan    0.8  -nan    0.4  -nan    1
   34   37.0  -nan    0.8  -nan    0.4  -nan    1
   35   37.1  -nan    0.8  -nan    0.4  -nan    1
   36   37.2  -nan    0.8  -nan    0.3  -nan    1
   37   37.3  -nan    0.8  -nan    0.4  -nan    1
   38   37.3  -nan    0.8  -nan    0.4  -nan    1
   39   37.4  -nan    0.8  -nan    0.4  -nan    1
   40   37.4  -nan    0.8  -nan    0.4  -nan    1
   41   37.5  -nan    0.8  -nan    0.4  -nan    1
   42   37.5  -nan    0.8  -nan    0.4  -nan    1
   43   37.5  -nan    0.8  -nan    0.4  -nan    1
   44   37.5  -nan    0.8  -nan    0.4  -nan    1
   45   37.5  -nan    0.8  -nan    0.4  -nan    1
   46   37.5  -nan    0.8  -nan    0.4  -nan    1
   47   37.5  -nan    0.8  -nan    0.4  -nan    1
   48   37.5  -nan    0.8  -nan    0.4  -nan    1
   49   37.5  -nan    0.8  -nan    0.4  -nan    1
   50   37.5  -nan    0.8  -nan    0.4  -nan    1
   51   37.5  -nan    0.8  -nan    0.4  -nan    1
   52   37.4  -nan    0.8  -nan    0.4  -nan    1
   53   37.4  -nan    0.8  -nan    0.4  -nan    1
   54   37.4  -nan    0.8  -nan    0.4  -nan    1
   55   37.3  -nan    0.8  -nan    0.4  -nan    1
   56   37.2  -nan    0.8  -nan    0.4  -nan    1
   57   37.2  -nan    0.8  -nan    0.4  -nan    1
   58   37.1  -nan    0.8  -nan    0.4  -nan    1
   59   37.0  -nan    0.8  -nan    0.3  -nan    1
   60   37.0  -nan    0.8  -nan    0.3  -nan    1
   61   36.9  -nan    0.8  -nan    0.3  -nan    1
   62   36.8  -nan    0.8  -nan    0.3  -nan    1
   63   36.7  -nan    0.8  -nan    0.3  -nan    1
   64   36.6  -nan    0.8  -nan    0.3  -nan    1
   65   36.5  -nan    0.8  -nan    0.4  -nan    1
   66   36.3  -nan    0.8  -nan    0.4  -nan    1
   67   36.2  -nan    0.8  -nan    0.4  -nan    1
   68   36.1  -nan    0.8  -nan    0.4  -nan    1
   69   35.9  -nan    0.8  -nan    0.4  -nan    1
   70   35.8  -nan    0.8  -nan    0.4  -nan    1
   71   35.7  -nan    0.8  -nan    0.4  -nan    1
   72   35.5  -nan    0.8  -nan    0.4  -nan    1
   73   35.3  -nan    0.8  -nan    0.4  -nan    1
   74   35.2  -nan    0.8  -nan    0.4  -nan    1
   75   35.0  -nan    0.8  -nan    0.4  -nan    1
   76   34.8  -nan    0.8  -nan    0.4  -nan    1
   77   34.7  -nan    0.8  -nan    0.4  -nan    1
   78   34.5  -nan    0.8  -nan    0.4  -nan    1
   79   34.3  -nan    0.8  -nan    0.4  -nan    1
   80   34.1  -nan    0.8  -nan    0.4  -nan    1
   81   33.9  -nan    0.8  -nan    0.4  -nan    1
   82   33.7  -nan    0.8  -nan    0.4  -nan    1
   83   33.4  -nan    0.8  -nan    0.4  -nan    1
   84   33.2  -nan    0.8  -nan    0.4  -nan    1
   85   33.0  -nan    0.8  -nan    0.4  -nan    1
   86   32.7  -nan    0.8  -nan    0.4  -nan    1
   87   32.5  -nan    0.8  -nan    0.4  -nan    1
   88   32.3  -nan    0.8  -nan    0.4  -nan    1
   89   32.0  -nan    0.8  -nan    0.4  -nan    1
   90   31.7  -nan    0.8  -nan    0.4  -nan    1
   91   31.5  -nan    0.8  -nan    0.4  -nan    1
   92   31.2  -nan    0.8  -nan    0.4  -nan    1
   93   30.9  -nan    0.8  -nan    0.4  -nan    1
   94   30.7  -nan    0.8  -nan    0.4  -nan    1
   95   30.4  -nan    0.7  -nan    0.4  -nan    1
   96   30.1  -nan    0.7  -nan    0.4  -nan    1
   97   29.8  -nan    0.7  -nan    0.4  -nan    1
   98   29.5  -nan    0.7  -nan    0.4  -nan    1
   99   29.2  -nan    0.7  -nan    0.4  -nan    1
  100   28.9  -nan    0.7  -nan    0.4  -nan    1
  101   28.5  -nan    0.7  -nan    0.4  -nan    1
  102   28.2  -nan    0.7  -nan    0.4  -nan    1
  103   27.9  -nan    0.7  -nan    0.4  -nan    1
  104   27.6  -nan    0.7  -nan    0.4  -nan    1
  105   27.2  -nan    0.7  -nan    0.4  -nan    1
  106   26.9  -nan    0.7  -nan    0.4  -nan    1
  107   26.6  -nan    0.7  -nan    0.4  -nan    1
  108   26.2  -nan    0.7  -nan    0.4  -nan    1
  109   25.9  -nan    0.7  -nan    0.4  -nan    1
  110   25.5  -nan    0.7  -nan    0.4  -nan    1
  111   25.1  -nan    0.7  -nan    0.4  -nan    1
  112   24.8  -nan    0.7  -nan    0.4  -nan    1
  113   24.4  -nan    0.7  -nan    0.4  -nan    1
  114   24.1  -nan    0.7  -nan    0.4  -nan    1
  115   23.7  -nan    0.7  -nan    0.4  -nan    1
  116   23.3  -nan    0.7  -nan    0.4  -nan    1
  117   22.9  -nan    0.7  -nan    0.4  -nan    1
  118   22.6  -nan    0.7  -nan    0.4  -nan    1
  119   22.2  -nan    0.7  -nan    0.4  -nan    1
  120   21.8  -nan    0.7  -nan    0.4  -nan    1
  121   21.4  -nan    0.7  -nan    0.4  -nan    1
  122   21.1  -nan    0.7  -nan    0.4  -nan    1
  123   20.7  -nan    0.7  -nan    0.4  -nan    1
  124   20.3  -nan    0.7  -nan    0.4  -nan    1
  125   19.9  -nan    0.7  -nan    0.4  -nan    1
  126   19.5  -nan    0.7  -nan    0.4  -nan    1
  127   19.2  -nan    0.7  -nan    0.4  -nan    1
  128   18.8  -nan    0.7  -nan    0.4  -nan    1
  129   18.4  -nan    0.7  -nan    0.4  -nan    1
  130   18.0  -nan    0.7  -nan    0.4  -nan    1
  131   17.7  -nan    0.7  -nan    0.4  -nan    1
  132   17.3  -nan    0.7  -nan    0.4  -nan    1
  133   16.9  -nan    0.7  -nan    0.4  -nan    1
  134   16.5  -nan    0.7  -nan    0.4  -nan    1
  135   16.2  -nan    0.7  -nan    0.4  -nan    1
  136   15.8  -nan    0.7  -nan    0.4  -nan    1
  137   15.5  -nan    0.7  -nan    0.4  -nan    1
  138   15.1  -nan    0.7  -nan    0.4  -nan    1
  139   14.7  -nan    0.7  -nan    0.4  -nan    1
  140   14.4  -nan    0.8  -nan    0.4  -nan    1
  141   14.1  -nan    0.8  -nan    0.4  -nan    1
  142   13.7  -nan    0.8  -nan    0.4  -nan    1
  143   13.4  -nan    0.8  -nan    0.4  -nan    1
  144   13.0  -nan    0.8  -nan    0.4  -nan    1
  145   12.7  -nan    0.8  -nan    0.4  -nan    1
  146   12.4  -nan    0.8  -nan    0.4  -nan    1
  147   12.1  -nan    0.8  -nan    0.4  -nan    1
  148   11.8  -nan    0.8  -nan    0.4  -nan    1
  149   11.5  -nan    0.8  -nan    0.4  -nan    1
  150   11.2  -nan    0.8  -nan    0.4  -nan    1
  151   10.9  -nan    0.8  -nan    0.4  -nan    1
  152   10.6  -nan    0.8  -nan    0.4  -nan    1
  153   10.3  -nan    0.8  -nan    0.4  -nan    1
  154   10.0  -nan    0.8  -nan    0.4  -nan    1
  155    9.7  -nan    0.8  -nan    0.4  -nan    1
  156    9.5  -nan    0.8  -nan    0.4  -nan    1
  157    9.2  -nan    0.8  -nan    0.4  -nan    1
  158    9.0  -nan    0.8  -nan    0.4  -nan    1
  159    8.7  -nan    0.8  -nan    0.4  -nan    1
  160    8.5  -nan    0.8  -nan    0.4  -nan    1
  161    8.2  -nan    0.8  -nan    0.4  -nan    1
  162    8.0  -nan    0.8  -nan    0.4  -nan    1
  163    7.8  -nan    0.8  -nan    0.4  -nan    1
  164    7.5  -nan    0.8  -nan    0.4  -nan    1
  165    7.3  -nan    0.8  -nan    0.4  -nan    1
  166    7.1  -nan    0.8  -nan    0.4  -nan    1
  167    6.9  -nan    0.8  -nan    0.4  -nan    1
  168    6.7  -nan    0.8  -nan    0.4  -nan    1
  169    6.5  -nan    0.8  -nan    0.4  -nan    1
  170    6.3  -nan    0.8  -nan    0.4  -nan    1
  171    6.2  -nan    0.8  -nan    0.4  -nan    1
  172    6.0  -nan    0.8  -nan    0.4  -nan    1
  173    5.8  -nan    0.8  -nan    0.4  -nan    1
  174    5.6  -nan    0.8  -nan    0.4  -nan    1
  175    5.5  -nan    0.8  -nan    0.4  -nan    1
  176    5.3  -nan    0.8  -nan    0.4  -nan    1
  177    5.2  -nan    0.8  -nan    0.4  -nan    1
  178    5.0  -nan    0.8  -nan    0.4  -nan    1
  179    4.9  -nan    0.8  -nan    0.4  -nan    1
  180    4.8  -nan    0.8  -nan    0.4  -nan    1
  181    4.6  -nan    0.8  -nan    0.4  -nan    1
  182    4.5  -nan    0.8  -nan    0.4  -nan    1
  183    4.4  -nan    0.8  -nan    0.4  -nan    1
  184    4.3  -nan    0.8  -nan    0.4  -nan    1
  185    4.1  -nan    0.8  -nan    0.4  -nan    1
  186    4.0  -nan    0.8  -nan    0.4  -nan    1
  187    3.9  -nan    0.8  -nan    0.4  -nan    1
  188    3.8  -nan    0.8  -nan    0.4  -nan    1
  189    3.7  -nan    0.8  -nan    0.4  -nan    1
  190    3.6  -nan    0.8  -nan    0.4  -nan    1
  191    3.5  -nan    0.8  -nan    0.4  -nan    1
  192    3.4  -nan    0.8  -nan    0.4  -nan    1
  193    3.4  -nan    0.8  -nan    0.4  -nan    1
  194    3.3  -nan    0.8  -nan    0.4  -nan    1
  195    3.2  -nan    0.8  -nan    0.4  -nan    1
  196    3.1  -nan    0.8  -nan    0.4  -nan    1
  197    3.0  -nan    0.8  -nan    0.4  -nan    1
  198    3.0  -nan    0.8  -nan    0.4  -nan    1
  199    2.9  -nan    0.8  -nan    0.4  -nan    1
  200    2.8  -nan    0.8  -nan    0.5  -nan    1
  201    2.8  -nan    0.8  -nan    0.5  -nan    1
  202    2.7  -nan    0.8  -nan    0.5  -nan    1
  203    2.6  -nan    0.8  -nan    0.5  -nan    1
  204    2.6  -nan    0.8  -nan    0.5  -nan    1
  205    2.5  -nan    0.8  -nan    0.5  -nan    1
  206    2.5  -nan    0.8  -nan    0.5  -nan    1
  207    2.4  -nan    0.8  -nan    0.5  -nan    1
  208    2.4  -nan    0.8  -nan    0.5  -nan    1
  209    2.3  -nan    0.8  -nan    0.5  -nan    1
  210    2.3  -nan    0.8  -nan    0.5  -nan    1
  211    2.2  -nan    0.8  -nan    0.5  -nan    1
  212    2.2  -nan    0.8  -nan    0.4  -nan    1
  213    2.2  -nan    0.8  -nan    0.4  -nan    1
  214    2.1  -nan    0.8  -nan    0.4  -nan    1
  215    2.1  -nan    0.8  -nan    0.4  -nan    1
  216    2.0  -nan    0.8  -nan    0.4  -nan    1
  217    2.0  -nan    0.8  -nan    0.4  -nan    1
  218    2.0  -nan    0.8  -nan    0.4  -nan    1
  219    2.0  -nan    0.8  -nan    0.4  -nan    1
  220    1.9  -nan    0.8  -nan    0.4  -nan    1
  221    1.9  -nan    0.8  -nan    0.4  -nan    1
  222    1.9  -nan    0.8  -nan    0.4  -nan    1
  223    1.9  -nan    0.8  -nan    0.4  -nan    1
  224    1.8  -nan    0.8  -nan    0.4  -nan    1
  225    1.8  -nan    0.8  -nan    0.4  -nan    1
  226    1.8  -nan    0.8  -nan    0.4  -nan    1
  227    1.8  -nan    0.8  -nan    0.4  -nan    1
  228    1.8  -nan    0.8  -nan    0.4  -nan    1
  229    1.7  -nan    0.8  -nan    0.4  -nan    1
  230    1.7  -nan    0.8  -nan    0.5  -nan    1
  231    1.7  -nan    0.8  -nan    0.5  -nan    1
  232    1.7  -nan    0.8  -nan    0.5  -nan    1
  233    1.7  -nan    0.8  -nan    0.4  -nan    1
  234    1.7  -nan    0.8  -nan    0.4  -nan    1
  235    1.7  -nan    0.8  -nan    0.4  -nan    1
  236    1.7  -nan    0.8  -nan    0.4  -nan    1
  237    1.7  -nan    0.8  -nan    0.4  -nan    1
  238    1.6  -nan    0.8  -nan    0.4  -nan    1
  239    1.6  -nan    0.8  -nan    0.4  -nan    1
  240    1.6  -nan    0.8  -nan    0.4  -nan    1
  241    1.6  -nan    0.8  -nan    0.3  -nan    1
  242    1.6  -nan    0.8  -nan    0.3  -nan    1
  243    1.6  -nan    0.8  -nan    0.3  -nan    1
  244    1.6  -nan    0.8  -nan    0.3  -nan    1
  245    1.6  -nan    0.8  -nan    0.3  -nan    1
  246    1.6  -nan    0.8  -nan    0.3  -nan    1
  247    1.6  -nan    0.8  -nan    0.4  -nan    1
  248    1.6  -nan    0.8  -nan    0.4  -nan    1
  249    1.6  -nan    0.8  -nan    0.4  -nan    1
  250    1.6  -nan    0.8  -nan    0.4  -nan    1
  251    1.6  -nan    0.8  -nan    0.4  -nan    1
  252    1.6  -nan    0.8  -nan    0.5  -nan    1
  253    1.6  -nan    0.8  -nan    0.5  -nan    1
  254    1.6  -nan    0.9  -nan    0.5  -nan    1
  255    1.6  -nan    0.9  -nan    0.5  -nan    1
  256    1.6  -nan    0.9  -nan    0.6  -nan    1
  257    1.6  -nan    0.9  -nan    0.6  -nan    1
  258    1.6  -nan    0.9  -nan    0.6  -nan    1
  259    1.6  -nan    0.9  -nan    0.6  -nan    1
  260    1.6  -nan    0.9  -nan    0.6  -nan    1
  261    1.6  -nan    0.9  -nan    0.6  -nan    1
  262    1.6  -nan    0.9  -nan    0.7  -nan    1
  263    1.6  -nan    0.9  -nan    0.7  -nan    1
  264    1.6  -nan    0.9  -nan    0.7  -nan    1
  265    1.7  -nan    0.9  -nan    0.7  -nan    1
  266    1.7  -nan    0.9  -nan    0.7  -nan    1
  267    1.7  -nan    0.9  -nan    0.7  -nan    1
  268    1.7  -nan    0.9  -nan    0.7  -nan    1
  269    1.7  -nan    0.9  -nan    0.7  -nan    1
  270    1.7  -nan    0.9  -nan    0.7  -nan    1
  271    1.7  -nan    0.9  -nan    0.7  -nan    1
  272    1.7  -nan    0.9  -nan    0.7  -nan    1
  273    1.7  -nan    0.9  -nan    0.7  -nan    1
  274    1.7  -nan    0.9  -nan    0.7  -nan    1
  275    1.7  -nan    0.9  -nan    0.6  -nan    1
  276    1.7  -nan    0.9  -nan    0.6  -nan    1
  277    1.7  -nan    0.9  -nan    0.6  -nan    1
  278    1.7  -nan    0.9  -nan    0.6  -nan    1
  279    1.7  -nan    0.9  -nan    0.6  -nan    1
  280    1.7  -nan    0.9  -nan    0.6  -nan    1
  281    1.7  -nan    0.9  -nan    0.6  -nan    1
  282    1.7  -nan    0.9  -nan    0.6  -nan    1
  283    1.7  -nan    1.0  -nan    0.6  -nan    1
  284    1.7  -nan    1.0  -nan    0.6  -nan    1
  285    1.7  -nan    1.0  -nan    0.6  -nan    1
  286    1.7  -nan    1.0  -nan    0.6  -nan    1
  287    1.7  -nan    1.0  -nan    0.6  -nan    1
  288    1.7  -nan    1.0  -nan    0.6  -nan    1
  289    1.7  -nan    1.0  -nan    0.6  -nan    1
  290    1.7  -nan    1.0  -nan    0.6  -nan    1
  291    1.7  -nan    1.0  -nan    0.6  -nan    1
  292    1.7  -nan    1.0  -nan    0.6  -nan    1
  293    1.7  -nan    1.0  -nan    0.6  -nan    1
  294    1.7  -nan    1.0  -nan    0.5  -nan    1
  295    1.7  -nan    1.0  -nan    0.5  -nan    1
  296    1.7  -nan    0.9  -nan    0.6  -nan    1
  297    1.7  -nan    0.9  -nan    0.6  -nan    1
  298    1.7  -nan    0.9  -nan    0.6  -nan    1
  299    1.7  -nan    0.9  -nan    0.6  -nan    1
  300    1.7  -nan    0.9  -nan    0.6  -nan    1
  301    1.7  -nan    0.9  -nan    0.6  -nan    1
  302    1.7  -nan    0.9  -nan    0.6  -nan    1
  303    1.7  -nan    0.9  -nan    0.6  -nan    1
  304    1.7  -nan    1.0  -nan    0.6  -nan    1
  305    1.7  -nan    1.0  -nan    0.6  -nan    1
  306    1.7  -nan    1.0  -nan    0.6  -nan    1
  307    1.7  -nan    1.0  -nan    0.7  -nan    1
  308    1.7  -nan    1.0  -nan    0.7  -nan    1
  309    1.7  -nan    1.1  -nan    0.7  -nan    1
  310    1.7  -nan    1.1  -nan    0.7  -nan    1
  311    1.7  -nan    1.1  -nan    0.7  -nan    1
  312    1.7  -nan    1.1  -nan    0.7  -nan    1
  313    1.7  -nan    1.1  -nan    0.8  -nan    1
  314    1.7  -nan    1.1  -nan    0.8  -nan    1
  315    1.7  -nan    1.1  -nan    0.8  -nan    1
  316    1.7  -nan    1.1  -nan    0.8  -nan    1
  317    1.7  -nan    1.2  -nan    0.8  -nan    1
  318    1.7  -nan    1.2  -nan    0.8  -nan    1
  319    1.7  -nan    1.2  -nan    0.8  -nan    1
  320    1.7  -nan    1.2  -nan    0.8  -nan    1
  321    1.7  -nan    1.2  -nan    0.8  -nan    1
  322    1.7  -nan    1.2  -nan    0.8  -nan    1
  323    1.7  -nan    1.2  -nan    0.8  -nan    1
  324    1.7  -nan    1.2  -nan    0.8  -nan    1
  325    1.7  -nan    1.2  -nan    0.8  -nan    1
  326    1.7  -nan    1.2  -nan    0.8  -nan    1
  327    1.7  -nan    1.2  -nan    0.8  -nan    1
  328    1.7  -nan    1.2  -nan    0.8  -nan    1
  329    1.7  -nan    1.1  -nan    0.8  -nan    1
  330    1.7  -nan    1.1  -nan    0.8  -nan    1
  331    1.7  -nan    1.1  -nan    0.8  -nan    1
  332    1.7  -nan    1.1  -nan    0.8  -nan    1
  333    1.7  -nan    1.1  -nan    0.8  -nan    1
  334    1.7  -nan    1.1  -nan    0.8  -nan    1
  335    1.7  -nan    1.1  -nan    0.8  -nan    1
  336    1.7  -nan    1.1  -nan    0.9  -nan    1
  337    1.7  -nan    1.1  -nan    0.9  -nan    1
  338    1.7  -nan    1.1  -nan    0.9  -nan    1
  339    1.7  -nan    1.0  -nan    0.9  -nan    1
  340    1.7  -nan    1.0  -nan    1.0  -nan    1
  341    1.7  -nan    1.0  -nan    1.0  -nan    1
  342    1.7  -nan    1.1  -nan    1.0  -nan    1
  343    1.7  -nan    1.1  -nan    1.1  -nan    1
  344    1.7  -nan    1.1  -nan    1.1  -nan    1
  345    1.7  -nan    1.1  -nan    1.2  -nan    1
  346    1.7  -nan    1.1  -nan    1.2  -nan    1
  347    1.7  -nan    1.1  -nan    1.2  -nan    1
  348    1.7  -nan    1.1  -nan    1.3  -nan    1
  349    1.7  -nan    1.1  -nan    1.4  -nan    1
  350    1.7  -nan    1.1  -nan    1.4  -nan    1
  351    1.7  -nan    1.1  -nan    1.5  -nan    1
  352    1.7  -nan    1.1  -nan    1.5  -nan    1
  353    1.7  -nan    1.1  -nan    1.6  -nan    1
  354    1.7  -nan    1.1  -nan    1.7  -nan    1
  355    1.7  -nan    1.0  -nan    1.7  -nan    1
  356    1.7  -nan    1.0  -nan    1.8  -nan    1
  357    1.7  -nan    1.0  -nan    1.9  -nan    1
  358    1.7  -nan    1.0  -nan    2.0  -nan    1
  359    1.7  -nan    1.0  -nan    2.0  -nan    1
  360    1.7  -nan    1.0  -nan    2.1  -nan    1
  361    1.7  -nan    1.0  -nan    2.1  -nan    1
  362    1.7  -nan    1.0  -nan    2.2  -nan    1
  363    1.7  -nan    1.0  -nan    2.2  -nan    1
  364    1.7  -nan    1.0  -nan    2.3  -nan    1
  365    1.7  -nan    1.0  -nan    2.3  -nan    1
  366    1.7  -nan    1.0  -nan    2.3  -nan    1
  367    1.7  -nan    1.0  -nan    2.4  -nan    1
  368    1.7  -nan    1.0  -nan    2.4  -nan    1
  369    1.7  -nan    1.0  -nan    2.4  -nan    1
  370    1.7  -nan    1.0  -nan    2.4  -nan    1
  371    1.7  -nan    1.0  -nan    2.4  -nan    1
  372    1.7  -nan    1.0  -nan    2.4  -nan    1
  373    1.7  -nan    1.0  -nan    2.4  -nan    1
  374    1.7  -nan    1.1  -nan    2.5  -nan    1
  375    1.7  -nan    1.1  -nan    2.4  -nan    1
  376    1.7  -nan    1.1  -nan    2.4  -nan    1
  377    1.7  -nan    1.1  -nan    2.4  -nan    1
  378    1.7  -nan    1.1  -nan    2.4  -nan    1
  379    1.7  -nan    1.1  -nan    2.4  -nan    1
  380    1.7  -nan    1.1  -nan    2.4  -nan    1
  381    1.7  -nan    1.2  -nan    2.4  -nan    1
  382    1.7  -nan    1.2  -nan    2.4  -nan    1
  383    1.7  -nan    1.2  -nan    2.4  -nan    1
  384    1.7  -nan    1.2  -nan    2.4  -nan    1
  385    1.7  -nan    1.2  -nan    2.5  -nan    1
  386    1.7  -nan    1.2  -nan    2.5  -nan    1
  387    1.7  -nan    1.2  -nan    2.5  -nan    1
  388    1.7  -nan    1.2  -nan    2.5  -nan    1
  389    1.7  -nan    1.2  -nan    2.5  -nan    1
  390    1.7  -nan    1.2  -nan    2.5  -nan    1
  391    1.7  -nan    1.2  -nan    2.5  -nan    1
  392    1.7  -nan    1.2  -nan    2.5  -nan    1
  393    1.7  -nan    1.2  -nan    2.5  -nan    1
  394    1.7  -nan    1.2  -nan    2.5  -nan    1
  395    1.7  -nan    1.2  -nan    2.5  -nan    1
  396    1.7  -nan    1.2  -nan    2.5  -nan    1
  397    1.7  -nan    1.2  -nan    2.5  -nan    1
  398    1.7  -nan    1.1  -nan    2.4  -nan    1
  399    1.7  -nan    1.1  -nan    2.4  -nan    1
  400    1.7  -nan    1.1  -nan    2.4  -nan    1
  401    1.7  -nan    1.1  -nan    2.4  -nan    1
  402    1.7  -nan    1.1  -nan    2.4  -nan    1
  403    1.7  -nan    1.1  -nan    2.4  -nan    1
  404    1.7  -nan    1.0  -nan    2.4  -nan    1
  405    1.7  -nan    1.0  -nan    2.4  -nan    1
  406    1.7  -nan    1.0  -nan    2.4  -nan    1
  407    1.7  -nan    1.0  -nan    2.4  -nan    1
  408    1.7  -nan    1.0  -nan    2.5  -nan    1
  409    1.7  -nan    1.0  -nan    2.5  -nan    1
  410    1.7  -nan    1.0  -nan    2.5  -nan    1
  411    1.7  -nan    1.0  -nan    2.5  -nan    1
  412    1.7  -nan    1.0  -nan    2.5  -nan    1
  413    1.7  -nan    1.0  -nan    2.6  -nan    1
  414    1.7  -nan    1.1  -nan    2.6  -nan    1
  415    1.7  -nan    1.1  -nan    2.6  -nan    1
  416    1.7  -nan    1.1  -nan    2.6  -nan    1
  417    1.7  -nan    1.1  -nan    2.7  -nan    1
  418    1.7  -nan    1.1  -nan    2.7  -nan    1
  419    1.7  -nan    1.1  -nan    2.7  -nan    1
  420    1.7  -nan    1.1  -nan    2.7  -nan    1
  421    1.7  -nan    1.2  -nan    2.8  -nan    1
  422    1.7  -nan    1.2  -nan    2.8  -nan    1
  423    1.7  -nan    1.2  -nan    2.8  -nan    1
  424    1.7  -nan    1.2  -nan    2.8  -nan    1
  425    1.7  -nan    1.2  -nan    2.8  -nan    1
  426    1.7  -nan    1.2  -nan    2.9  -nan    1
  427    1.7  -nan    1.2  -nan    2.9  -nan    1
  428    1.7  -nan    1.2  -nan    2.9  -nan    1
  429    1.7  -nan    1.2  -nan    2.9  -nan    1
  430    1.7  -nan    1.2  -nan    2.9  -nan    1
  431    1.7  -nan    1.2  -nan    2.9  -nan    1
  432    1.7  -nan    1.2  -nan    2.9  -nan    1
  433    1.7  -nan    1.2  -nan    2.9  -nan    1
  434    1.7  -nan    1.2  -nan    3.0  -nan    1
  435    1.7  -nan    1.2  -nan    3.0  -nan    1
  436    1.7  -nan    1.2  -nan    3.0  -nan    1
  437    1.7  -nan    1.2  -nan    3.0  -nan    1
  438    1.7  -nan    1.2  -nan    3.0  -nan    1
  439    1.7  -nan    1.2  -nan    3.0  -nan    1
  440    1.7  -nan    1.2  -nan    3.0  -nan    1
  441    1.7  -nan    1.2  -nan    3.0  -nan    1
  442    1.7  -nan    1.2  -nan    3.0  -nan    1
  443    1.7  -nan    1.2  -nan    3.0  -nan    1
  444    1.7  -nan    1.2  -nan    3.0  -nan    1
  445    1.7  -nan    1.2  -nan    3.0  -nan    1
  446    1.7  -nan    1.2  -nan    3.0  -nan    1
  447    1.7  -nan    1.2  -nan    3.0  -nan    1
  448    1.7  -nan    1.2  -nan    3.0  -nan    1
  449    1.7  -nan    1.2  -nan    3.0  -nan    1
  450    1.7  -nan    1.2  -nan    3.0  -nan    1
  451    1.7  -nan    1.2  -nan    3.0  -nan    1
  452    1.7  -nan    1.2  -nan    3.0  -nan    1
  453    1.7  -nan    1.2  -nan    3.0  -nan    1
  454    1.7  -nan    1.2  -nan    3.0  -nan    1
  455    1.7  -nan    1.2  -nan    3.0  -nan    1
  456    1.7  -nan    1.2  -nan    3.0  -nan    1
  457    1.7  -nan    1.2  -nan    3.0  -nan    1
  458    1.7  -nan    1.2  -nan    3.0  -nan    1
  459    1.7  -nan    1.2  -nan    3.0  -nan    1
  460    1.7  -nan    1.2  -nan    3.0  -nan    1
  461    1.7  -nan    1.2  -nan    3.0  -nan    1
  462    1.7  -nan    1.2  -nan    3.0  -nan    1
  463    1.7  -nan    1.2  -nan    3.0  -nan    1
  464    1.7  -nan    1.2  -nan    3.0  -nan    1
  465    1.7  -nan    1.2  -nan    3.0  -nan    1
  466    1.7  -nan    1.2  -nan    3.0  -nan    1
  467    1.7  -nan    1.2  -nan    3.0  -nan    1
  468    1.7  -nan    1.2  -nan    3.0  -nan    1
  469    1.7  -nan    1.2  -nan    3.0  -nan    1
  470    1.7  -nan    1.2  -nan    3.0  -nan    1
  471    1.7  -nan    1.2  -nan    3.0  -nan    1
  472    1.7  -nan    1.2  -nan    3.0  -nan    1
  473    1.7  -nan    1.2  -nan    3.0  -nan    1
  474    1.7  -nan    1.2  -nan    3.0  -nan    1
  475    1.7  -nan    1.2  -nan    3.0  -nan    1
  476    1.7  -nan    1.2  -nan    3.0  -nan    1
  477    1.7  -nan    1.2  -nan    3.0  -nan    1
  478    1.7  -nan    1.2  -nan    3.0  -nan    1
  479    1.8  -nan    1.1  -nan    3.0  -nan    1
  480    1.8  -nan    1.1  -nan    3.0  -nan    1
  481    1.8  -nan    1.1  -nan    3.0  -nan    1
  482    1.8  -nan    1.1  -nan    3.0  -nan    1
  483    1.8  -nan    1.1  -nan    3.0  -nan    1
  484    1.8  -nan    1.1  -nan    3.1  -nan    1
  485    1.8  -nan    1.1  -nan    3.1  -nan    1
  486    1.8  -nan    1.1  -nan    3.1  -nan    1
  487    1.8  -nan    1.1  -nan    3.1  -nan    1
  488    1.9  -nan    1.1  -nan    3.1  -nan    1
  489    1.9  -nan    1.1  -nan    3.2  -nan    1
  490    1.9  -nan    1.1  -nan    3.2  -nan    1
  491    1.9  -nan    1.1  -nan    3.2  -nan    1
  492    1.9  -nan    1.1  -nan    3.2  -nan    1
  493    1.9  -nan    1.1  -nan    3.3  -nan    1
  494    2.0  -nan    1.1  -nan    3.3  -nan    1
  495    2.0  -nan    1.1  -nan    3.3  -nan    1
  496    2.0  -nan    1.1  -nan    3.3  -nan    1
  497    2.0  -nan    1.2  -nan    3.3  -nan    1
  498    2.1  -nan    1.2  -nan    3.4  -nan    1
  499    2.1  -nan    1.2  -nan    3.4  -nan    1
  500    2.1  -nan    1.2  -nan    3.4  -nan    1
  501    2.1  -nan    1.2  -nan    3.4  -nan    1
  502    2.2  -nan    1.2  -nan    3.4  -nan    1
  503    2.2  -nan    1.2  -nan    3.4  -nan    1
  504    2.2  -nan    1.2  -nan    3.4  -nan    1
  505    2.2  -nan    1.2  -nan    3.5  -nan    1
  506    2.3  -nan    1.2  -nan    3.5  -nan    1
  507    2.3  -nan    1.2  -nan    3.5  -nan    1
  508    2.3  -nan    1.2  -nan    3.5  -nan    1
  509    2.4  -nan    1.2  -nan    3.5  -nan    1
  510    2.4  -nan    1.2  -nan    3.5  -nan    1
  511    2.4  -nan    1.2  -nan    3.5  -nan    1
  512    2.5  -nan    1.2  -nan    3.5  -nan    1
  513    2.5  -nan    1.2  -nan    3.5  -nan    1
  514    2.6  -nan    1.2  -nan    3.4  -nan    1
  515    2.6  -nan    1.2  -nan    3.4  -nan    1
  516    2.6  -nan    1.2  -nan    3.4  -nan    1
  517    2.7  -nan    1.2  -nan    3.4  -nan    1
  518    2.7  -nan    1.2  -nan    3.4  -nan    1
  519    2.7  -nan    1.2  -nan    3.4  -nan    1
  520    2.8  -nan    1.2  -nan    3.4  -nan    1
  521    2.8  -nan    1.2  -nan    3.4  -nan    1
  522    2.9  -nan    1.2  -nan    3.4  -nan    1
  523    2.9  -nan    1.2  -nan    3.4  -nan    1
  524    3.0  -nan    1.2  -nan    3.4  -nan    1
  525    3.0  -nan    1.2  -nan    3.4  -nan    1
  526    3.0  -nan    1.2  -nan    3.4  -nan    1
  527    3.1  -nan    1.2  -nan    3.4  -nan    1
  528    3.1  -nan    1.2  -nan    3.4  -nan    1
  529    3.2  -nan    1.2  -nan    3.4  -nan    1
  530    3.2  -nan    1.2  -nan    3.4  -nan    1
  531    3.2  -nan    1.2  -nan    3.5  -nan    1
  532    3.3  -nan    1.2  -nan    3.5  -nan    1
  533    3.3  -nan    1.2  -nan    3.5  -nan    1
  534    3.4  -nan    1.2  -nan    3.5  -nan    1
  535    3.4  -nan    1.2  -nan    3.5  -nan    1
  536    3.4  -nan    1.2  -nan    3.5  -nan    1
  537    3.5  -nan    1.2  -nan    3.5  -nan    1
  538    3.5  -nan    1.2  -nan    3.5  -nan    1
  539    3.6  -nan    1.2  -nan    3.5  -nan    1
  540    3.6  -nan    1.2  -nan    3.5  -nan    1
  541    3.6  -nan    1.2  -nan    3.5  -nan    1
  542    3.7  -nan    1.2  -nan    3.5  -nan    1
  543    3.7  -nan    1.2  -nan    3.5  -nan    1
  544    3.7  -nan    1.2  -nan    3.5  -nan    1
  545    3.7  -nan    1.2  -nan    3.5  -nan    1
  546    3.8  -nan    1.2  -nan    3.5  -nan    1
  547    3.8  -nan    1.2  -nan    3.5  -nan    1
  548    3.8  -nan    1.2  -nan    3.5  -nan    1
  549    3.9  -nan    1.2  -nan    3.5  -nan    1
  550    3.9  -nan    1.2  -nan    3.5  -nan    1
  551    3.9  -nan    1.2  -nan    3.5  -nan    1
  552    3.9  -nan    1.2  -nan    3.5  -nan    1
  553    3.9  -nan    1.2  -nan    3.5  -nan    1
  554    3.9  -nan    1.2  -nan    3.5  -nan    1
  555    4.0  -nan    1.2  -nan    3.4  -nan    1
  556    4.0  -nan    1.2  -nan    3.4  -nan    1
  557    4.0  -nan    1.2  -nan    3.4  -nan    1
  558    4.0  -nan    1.2  -nan    3.4  -nan    1
  559    4.0  -nan    1.2  -nan    3.4  -nan    1
  560    4.0  -nan    1.2  -nan    3.3  -nan    1
  561    4.0  -nan    1.1  -nan    3.3  -nan    1
  562    4.0  -nan    1.1  -nan    3.3  -nan    1
  563    4.0  -nan    1.1  -nan    3.3  -nan    1
  564    4.0  -nan    1.1  -nan    3.3  -nan    1
  565    4.0  -nan    1.1  -nan    3.4  -nan    1
  566    4.0  -nan    1.1  -nan    3.4  -nan    1
  567    4.0  -nan    1.1  -nan    3.4  -nan    1
  568    3.9  -nan    1.1  -nan    3.4  -nan    1
  569    3.9  -nan    1.1  -nan    3.5  -nan    1
  570    3.9  -nan    1.0  -nan    3.5  -nan    1
  571    3.9  -nan    1.0  -nan    3.5  -nan    1
  572    3.9  -nan    1.0  -nan    3.5  -nan    1
  573    3.8  -nan    1.0  -nan    3.6  -nan    1
  574    3.8  -nan    1.0  -nan    3.6  -nan    1
  575    3.8  -nan    1.0  -nan    3.6  -nan    1
  576    3.8  -nan    1.0  -nan    3.6  -nan    1
  577    3.7  -nan    1.0  -nan    3.6  -nan    1
  578    3.7  -nan    1.0  -nan    3.6  -nan    1
  579    3.7  -nan    1.0  -nan    3.7  -nan    1
  580    3.6  -nan    1.0  -nan    3.7  -nan    1
  581    3.6  -nan    1.0  -nan    3.7  -nan    1
  582    3.6  -nan    1.0  -nan    3.7  -nan    1
  583    3.5  -nan    1.0  -nan    3.7  -nan    1
  584    3.5  -nan    1.0  -nan    3.7  -nan    1
  585    3.4  -nan    1.0  -nan    3.7  -nan    1
  586    3.4  -nan    1.0  -nan    3.7  -nan    1
  587    3.3  -nan    1.0  -nan    3.7  -nan    1
  588    3.3  -nan    1.0  -nan    3.7  -nan    1
  589    3.2  -nan    1.0  -nan    3.7  -nan    1
  590    3.2  -nan    1.0  -nan    3.7  -nan    1
  591    3.1  -nan    1.0  -nan    3.6  -nan    1
  592    3.1  -nan    1.0  -nan    3.6  -nan    1
  593    3.0  -nan    1.0  -nan    3.6  -nan    1
  594    3.0  -nan    1.0  -nan    3.6  -nan    1
  595    2.9  -nan    1.0  -nan    3.6  -nan    1
  596    2.9  -nan    1.0  -nan    3.6  -nan    1
  597    2.8  -nan    1.0  -nan    3.6  -nan    1
  598    2.8  -nan    1.0  -nan    3.6  -nan    1
  599    2.7  -nan    1.0  -nan    3.5  -nan    1
  600    2.7  -nan    1.0  -nan    3.5  -nan    1
  601    2.6  -nan    1.0  -nan    3.5  -nan    1
  602    2.6  -nan    1.0  -nan    3.5  -nan    1
  603    2.5  -nan    1.0  -nan    3.5  -nan    1
  604    2.5  -nan    1.0  -nan    3.5  -nan    1
  605    2.4  -nan    1.0  -nan    3.5  -nan    1
  606    2.3  -nan    1.0  -nan    3.5  -nan    1
  607    2.3  -nan    1.0  -nan    3.5  -nan    1
  608    2.2  -nan    1.1  -nan    3.5  -nan    1
  609    2.2  -nan    1.1  -nan    3.5  -nan    1
  610    2.1  -nan    1.1  -nan    3.5  -nan    1
  611    2.1  -nan    1.1  -nan    3.5  -nan    1
  612    2.0  -nan    1.1  -nan    3.5  -nan    1
  613    2.0  -nan    1.1  -nan    3.5  -nan    1
  614    2.0  -nan    1.1  -nan    3.5  -nan    1
  615    1.9  -nan    1.1  -nan    3.5  -nan    1
  616    1.9  -nan    1.0  -nan    3.5  -nan    1
  617    1.8  -nan    1.0  -nan    3.5  -nan    1
  618    1.8  -nan    1.0  -nan    3.5  -nan    1
  619    1.7  -nan    1.0  -nan    3.5  -nan    1
  620    1.7  -nan    1.0  -nan    3.5  -nan    1
  621    1.7  -nan    1.0  -nan    3.5  -nan    1
  622    1.6  -nan    1.0  -nan    3.5  -nan    1
  623    1.6  -nan    1.0  -nan    3.5  -nan    1
  624    1.5  -nan    1.0  -nan    3.5  -nan    1
  625    1.5  -nan    1.0  -nan    3.5  -nan    1
  626    1.5  -nan    1.0  -nan    3.5  -nan    1
  627    1.5  -nan    1.0  -nan    3.5  -nan    1
  628    1.4  -nan    1.0  -nan    3.5  -nan    1
  629    1.4  -nan    1.0  -nan    3.6  -nan    1
  630    1.4  -nan    1.0  -nan    3.6  -nan    1
  631    1.3  -nan    1.0  -nan    3.6  -nan    1
  632    1.3  -nan    0.9  -nan    3.6  -nan    1
  633    1.3  -nan    1.0  -nan    3.6  -nan    1
  634    1.3  -nan    1.0  -nan    3.6  -nan    1
  635    1.3  -nan    1.0  -nan    3.6  -nan    1
  636    1.2  -nan    1.0  -nan    3.6  -nan    1
  637    1.2  -nan    1.0  -nan    3.6  -nan    1
  638    1.2  -nan    1.0  -nan    3.6  -nan    1
  639    1.2  -nan    1.0  -nan    3.6  -nan    1
  640    1.2  -nan    1.0  -nan    3.6  -nan    1
  641    1.2  -nan    1.0  -nan    3.6  -nan    1
  642    1.2  -nan    1.0  -nan    3.6  -nan    1
  643    1.1  -nan    1.0  -nan    3.6  -nan    1
  644    1.1  -nan    1.0  -nan    3.6  -nan    1
  645    1.1  -nan    1.0  -nan    3.6  -nan    1
  646    1.1  -nan    1.0  -nan    3.6  -nan    1
  647    1.1  -nan    1.0  -nan    3.6  -nan    1
  648    1.1  -nan    1.0  -nan    3.6  -nan    1
  649    1.1  -nan    1.0  -nan    3.6  -nan    1
  650    1.1  -nan    1.0  -nan    3.6  -nan    1
  651    1.1  -nan    1.0  -nan    3.6  -nan    1
  652    1.1  -nan    1.0  -nan    3.6  -nan    1
  653    1.1  -nan    1.0  -nan    3.6  -nan    1
  654    1.1  -nan    1.0  -nan    3.6  -nan    1
  655    1.1  -nan    1.0  -nan    3.6  -nan    1
  656    1.1  -nan    1.0  -nan    3.6  -nan    1
  657    1.1  -nan    1.0  -nan    3.6  -nan    1
  658    1.1  -nan    1.0  -nan    3.7  -nan    1
  659    1.1  -nan    1.0  -nan    3.7  -nan    1
  660    1.1  -nan    1.0  -nan    3.7  -nan    1
  661    1.1  -nan    1.0  -nan    3.7  -nan    1
  662    1.1  -nan    1.0  -nan    3.7  -nan    1
  663    1.1  -nan    1.0  -nan    3.7  -nan    1
  664    1.1  -nan    1.0  -nan    3.7  -nan    1
  665    1.1  -nan    1.0  -nan    3.7  -nan    1
  666    1.1  -nan    1.0  -nan    3.7  -nan    1
  667    1.1  -nan    1.0  -nan    3.8  -nan    1
  668    1.2  -nan    1.0  -nan    3.8  -nan    1
  669    1.2  -nan    1.0  -nan    3.8  -nan    1
  670    1.2  -nan    1.0  -nan    3.8  -nan    1
  671    1.2  -nan    1.0  -nan    3.8  -nan    1
  672    1.2  -nan    1.0  -nan    3.8  -nan    1
  673    1.2  -nan    1.0  -nan    3.8  -nan    1
  674    1.2  -nan    1.1  -nan    3.8  -nan    1
  675    1.2  -nan    1.1  -nan    3.8  -nan    1
  676    1.2  -nan    1.1  -nan    3.8  -nan    1
  677    1.2  -nan    1.0  -nan    3.7  -nan    1
  678    1.2  -nan    1.0  -nan    3.7  -nan    1
  679    1.2  -nan    1.0  -nan    3.7  -nan    1
  680    1.2  -nan    1.0  -nan    3.7  -nan    1
  681    1.2  -nan    1.0  -nan    3.7  -nan    1
  682    1.2  -nan    1.0  -nan    3.7  -nan    1
  683    1.2  -nan    1.0  -nan    3.7  -nan    1
  684    1.2  -nan    1.0  -nan    3.7  -nan    1
  685    1.2  -nan    1.0  -nan    3.7  -nan    1
  686    1.3  -nan    1.0  -nan    3.8  -nan    1
  687    1.3  -nan    1.0  -nan    3.8  -nan    1
  688    1.3  -nan    0.9  -nan    3.8  -nan    1
  689    1.3  -nan    0.9  -nan    3.8  -nan    1
  690    1.3  -nan    0.9  -nan    3.9  -nan    1
  691    1.3  -nan    0.9  -nan    3.9  -nan    1
  692    1.3  -nan    0.9  -nan    3.9  -nan    1
  693    1.3  -nan    0.9  -nan    3.9  -nan    1
  694    1.3  -nan    0.9  -nan    3.9  -nan    1
  695    1.3  -nan    0.8  -nan    3.9  -nan    1
  696    1.3  -nan    0.8  -nan    3.9  -nan    1
  697    1.3  -nan    0.8  -nan    3.9  -nan    1
  698    1.3  -nan    0.8  -nan    3.9  -nan    1
  699    1.3  -nan    0.8  -nan    3.9  -nan    1
  700    1.3  -nan    0.8  -nan    4.0  -nan    1
  701    1.3  -nan    0.8  -nan    4.0  -nan    1
  702    1.3  -nan    0.8  -nan    4.0  -nan    1
  703    1.3  -nan    0.8  -nan    4.0  -nan    1
  704    1.3  -nan    0.8  -nan    4.0  -nan    1
  705    1.3  -nan    0.8  -nan    4.0  -nan    1
  706    1.3  -nan    0.8  -nan    4.0  -nan    1
  707    1.3  -nan    0.8  -nan    4.0  -nan    1
  708    1.3  -nan    0.8  -nan    4.0  -nan    1
  709    1.3  -nan    0.8  -nan    4.0  -nan    1
  710    1.3  -nan    0.8  -nan    4.0  -nan    1
  711    1.3  -nan    0.8  -nan    4.0  -nan    1
  712    1.3  -nan    0.8  -nan    4.0  -nan    1
  713    1.3  -nan    0.8  -nan    4.0  -nan    1
  714    1.3  -nan    0.8  -nan    4.0  -nan    1
  715    1.3  -nan    0.8  -nan    4.0  -nan    1
  716    1.3  -nan    0.8  -nan    4.0  -nan    1
  717    1.3  -nan    0.8  -nan    4.0  -nan    1
  718    1.3  -nan    0.8  -nan    4.0  -nan    1
  719    1.3  -nan    0.8  -nan    4.0  -nan    1
  720    1.3  -nan    0.8  -nan    4.0  -nan    1
  721    1.3  -nan    0.8  -nan    4.0  -nan    1
  722    1.3  -nan    0.8  -nan    4.0  -nan    1
  723    1.3  -nan    0.8  -nan    4.0  -nan    1
  724    1.3  -nan    0.8  -nan    4.0  -nan    1
  725    1.3  -nan    0.8  -nan    4.0  -nan    1
  726    1.3  -nan    0.8  -nan    4.0  -nan    1
  727    1.3  -nan    0.8  -nan    4.0  -nan    1
  728    1.3  -nan    0.8  -nan    4.0  -nan    1
  729    1.3  -nan    0.8  -nan    4.0  -nan    1
  730    1.3  -nan    0.8  -nan    4.0  -nan    1
  731    1.3  -nan    0.8  -nan    4.1  -nan    1
  732    1.2  -nan    0.7  -nan    4.1  -nan    1
  733    1.2  -nan    0.7  -nan    4.1  -nan    1
  734    1.2  -nan    0.7  -nan    4.1  -nan    1
  735    1.2  -nan    0.7  -nan    4.1  -nan    1
  736    1.2  -nan    0.7  -nan    4.1  -nan    1
  737    1.2  -nan    0.7  -nan    4.1  -nan    1
  738    1.2  -nan    0.7  -nan    4.1  -nan    1
  739    1.2  -nan    0.7  -nan    4.1  -nan    1
  740    1.2  -nan    0.7  -nan    4.1  -nan    1
  741    1.2  -nan    0.7  -nan    4.1  -nan    1
  742    1.2  -nan    0.7  -nan    4.1  -nan    1
  743    1.2  -nan    0.7  -nan    4.1  -nan    1
  744    1.2  -nan    0.7  -nan    4.1  -nan    1
  745    1.2  -nan    0.7  -nan    4.1  -nan    1
  746    1.2  -nan    0.7  -nan    4.1  -nan    1
  747    1.2  -nan    0.7  -nan    4.1  -nan    1
  748    1.2  -nan    0.7  -nan    4.1  -nan    1
  749    1.2  -nan    0.7  -nan    4.1  -nan    1
  750    1.2  -nan    0.7  -nan    4.1  -nan    1
  751    1.2  -nan    0.7  -nan    4.1  -nan    1
  752    1.2  -nan    0.7  -nan    4.1  -nan    1
  753    1.2  -nan    0.6  -nan    4.1  -nan    1
  754    1.2  -nan    0.6  -nan    4.1  -nan    1
  755    1.2  -nan    0.7  -nan    4.1  -nan    1
  756    1.2  -nan    0.7  -nan    4.1  -nan    1
  757    1.2  -nan    0.7  -nan    4.1  -nan    1
  758    1.2  -nan    0.7  -nan    4.1  -nan    1
  759    1.2  -nan    0.7  -nan    4.1  -nan    1
  760    1.2  -nan    0.7  -nan    4.1  -nan    1
  761    1.2  -nan    0.7  -nan    4.1  -nan    1
  762    1.2  -nan    0.7  -nan    4.1  -nan    1
  763    1.2  -nan    0.7  -nan    4.1  -nan    1
  764    1.2  -nan    0.7  -nan    4.1  -nan    1
  765    1.2  -nan    0.7  -nan    4.1  -nan    1
  766    1.2  -nan    0.7  -nan    4.1  -nan    1
  767    1.2  -nan    0.6  -nan    4.1  -nan    1
  768    1.2  -nan    0.6  -nan    4.1  -nan    1
  769    1.2  -nan    0.6  -nan    4.1  -nan    1
  770    1.2  -nan    0.6  -nan    4.1  -nan    1
  771    1.2  -nan    0.7  -nan    4.1  -nan    1
  772    1.2  -nan    0.7  -nan    4.1  -nan    1
  773    1.2  -nan    0.7  -nan    4.1  -nan    1
  774    1.2  -nan    0.7  -nan    4.1  -nan    1
  775    1.1  -nan    0.7  -nan    4.1  -nan    1
  776    1.1  -nan    0.7  -nan    4.0  -nan    1
  777    1.1  -nan    0.7  -nan    4.0  -nan    1
  778    1.1  -nan    0.7  -nan    4.0  -nan    1
  779    1.1  -nan    0.7  -nan    4.0  -nan    1
  780    1.1  -nan    0.7  -nan    4.0  -nan    1
  781    1.1  -nan    0.7  -nan    4.0  -nan    1
  782    1.1  -nan    0.7  -nan    4.0  -nan    1
  783    1.1  -nan    0.7  -nan    4.0  -nan    1
  784    1.1  -nan    0.7  -nan    4.0  -nan    1
  785    1.1  -nan    0.7  -nan    3.9  -nan    1
  786    1.1  -nan    0.7  -nan    3.9  -nan    1
  787    1.1  -nan    0.7  -nan    3.9  -nan    1
  788    1.1  -nan    0.7  -nan    3.9  -nan    1
  789    1.1  -nan    0.7  -nan    3.9  -nan    1
  790    1.1  -nan    0.7  -nan    3.9  -nan    1
  791    1.1  -nan    0.6  -nan    3.9  -nan    1
  792    1.1  -nan    0.6  -nan    3.9  -nan    1
  793    1.1  -nan    0.6  -nan    3.8  -nan    1
  794    1.1  -nan    0.6  -nan    3.8  -nan    1
  795    1.1  -nan    0.6  -nan    3.8  -nan    1
  796    1.1  -nan    0.6  -nan    3.8  -nan    1
  797    1.1  -nan    0.6  -nan    3.8  -nan    1
  798    1.1  -nan    0.6  -nan    3.8  -nan    1
  799    1.1  -nan    0.6  -nan    3.8  -nan    1
  800    1.1  -nan    0.6  -nan    3.8  -nan    1
  801    1.1  -nan    0.6  -nan    3.8  -nan    1
  802    1.1  -nan    0.6  -nan    3.8  -nan    1
  803    1.1  -nan    0.6  -nan    3.8  -nan    1
  804    1.1  -nan    0.6  -nan    3.8  -nan    1
  805    1.1  -nan    0.6  -nan    3.8  -nan    1
  806    1.1  -nan    0.6  -nan    3.8  -nan    1
  807    1.1  -nan    0.6  -nan    3.8  -nan    1
  808    1.1  -nan    0.6  -nan    3.8  -nan    1
  809    1.1  -nan    0.6  -nan    3.8  -nan    1
  810    1.1  -nan    0.6  -nan    3.8  -nan    1
  811    1.1  -nan    0.6  -nan    3.8  -nan    1
  812    1.1  -nan    0.6  -nan    3.8  -nan    1
  813    1.1  -nan    0.6  -nan    3.9  -nan    1
  814    1.1  -nan    0.6  -nan    3.9  -nan    1
  815    1.1  -nan    0.6  -nan    3.9  -nan    1
  816    1.1  -nan    0.6  -nan    3.9  -nan    1
  817    1.1  -nan    0.6  -nan    3.9  -nan    1
  818    1.1  -nan    0.6  -nan    3.9  -nan    1
  819    1.1  -nan    0.6  -nan    3.9  -nan    1
  820    1.1  -nan    0.6  -nan    3.9  -nan    1
  821    1.1  -nan    0.7  -nan    3.9  -nan    1
  822    1.1  -nan    0.7  -nan    3.9  -nan    1
  823    1.1  -nan    0.7  -nan    3.9  -nan    1
  824    1.1  -nan    0.7  -nan    3.9  -nan    1
  825    1.1  -nan    0.7  -nan    3.9  -nan    1
  826    1.1  -nan    0.7  -nan    3.9  -nan    1
  827    1.1  -nan    0.7  -nan    3.9  -nan    1
  828    1.1  -nan    0.7  -nan    3.9  -nan    1
  829    1.1  -nan    0.7  -nan    3.9  -nan    1
  830    1.1  -nan    0.7  -nan    3.9  -nan    1
  831    1.1  -nan    0.7  -nan    3.9  -nan    1
  832    1.1  -nan    0.7  -nan    3.9  -nan    1
  833    1.1  -nan    0.7  -nan    3.9  -nan    1
  834    1.1  -nan    0.7  -nan    3.9  -nan    1
  835    1.1  -nan    0.7  -nan    3.9  -nan    1
  836    1.1  -nan    0.7  -nan    3.9  -nan    1
  837    1.1  -nan    0.7  -nan    3.9  -nan    1
  838    1.1  -nan    0.7  -nan    3.9  -nan    1
  839    1.1  -nan    0.7  -nan    3.9  -nan    1
  840    1.1  -nan    0.7  -nan    3.9  -nan    1
  841    1.1  -nan    0.7  -nan    3.9  -nan    1
  842    1.1  -nan    0.7  -nan    3.9  -nan    1
  843    1.1  -nan    0.7  -nan    3.9  -nan    1
  844    1.1  -nan    0.7  -nan    3.9  -nan    1
  845    1.1  -nan    0.7  -nan    3.9  -nan    1
  846    1.1  -nan    0.7  -nan    3.9  -nan    1
  847    1.1  -nan    0.7  -nan    4.0  -nan    1
  848    1.1  -nan    0.7  -nan    4.0  -nan    1
  849    1.1  -nan    0.7  -nan    4.0  -nan    1
  850    1.1  -nan    0.7  -nan    4.0  -nan    1
  851    1.1  -nan    0.7  -nan    4.0  -nan    1
  852    1.1  -nan    0.7  -nan    4.0  -nan    1
  853    1.1  -nan    0.7  -nan    4.0  -nan    1
  854    1.1  -nan    0.7  -nan    4.0  -nan    1
  855    1.1  -nan    0.7  -nan    4.0  -nan    1
  856    1.1  -nan    0.7  -nan    4.0  -nan    1
  857    1.1  -nan    0.7  -nan    4.0  -nan    1
  858    1.1  -nan    0.7  -nan    4.0  -nan    1
  859    1.1  -nan    0.7  -nan    4.0  -nan    1
  860    1.1  -nan    0.7  -nan    3.9  -nan    1
  861    1.1  -nan    0.7  -nan    3.9  -nan    1
  862    1.1  -nan    0.7  -nan    3.9  -nan    1
  863    1.1  -nan    0.7  -nan    3.9  -nan    1
  864    1.1  -nan    0.7  -nan    3.9  -nan    1
  865    1.1  -nan    0.7  -nan    3.9  -nan    1
  866    1.1  -nan    0.7  -nan    3.9  -nan    1
  867    1.1  -nan    0.7  -nan    3.9  -nan    1
  868    1.1  -nan    0.7  -nan    3.9  -nan    1
  869    1.1  -nan    0.7  -nan    3.9  -nan    1
  870    1.1  -nan    0.7  -nan    3.9  -nan    1
  871    1.1  -nan    0.7  -nan    3.9  -nan    1
  872    1.1  -nan    0.7  -nan    3.9  -nan    1
  873    1.1  -nan    0.7  -nan    3.9  -nan    1
  874    1.1  -nan    0.7  -nan    3.9  -nan    1
  875    1.1  -nan    0.7  -nan    3.9  -nan    1
  876    1.1  -nan    0.7  -nan    3.9  -nan    1
  877    1.1  -nan    0.7  -nan    3.9  -nan    1
  878    1.1  -nan    0.7  -nan    3.9  -nan    1
  879    1.1  -nan    0.7  -nan    3.9  -nan    1
  880    1.1  -nan    0.6  -nan    3.9  -nan    1
  881    1.1  -nan    0.6  -nan    3.9  -nan    1
  882    1.1  -nan    0.6  -nan    3.9  -nan    1
  883    1.1  -nan    0.6  -nan    4.0  -nan    1
  884    1.1  -nan    0.6  -nan    4.0  -nan    1
  885    1.1  -nan    0.6  -nan    4.0  -nan    1
  886    1.1  -nan    0.6  -nan    4.0  -nan    1
  887    1.1  -nan    0.6  -nan    4.0  -nan    1
  888    1.2  -nan    0.6  -nan    3.9  -nan    1
  889    1.2  -nan    0.6  -nan    3.9  -nan    1
  890    1.2  -nan    0.6  -nan    3.9  -nan    1
  891    1.2  -nan    0.6  -nan    3.9  -nan    1
  892    1.2  -nan    0.6  -nan    3.9  -nan    1
  893    1.2  -nan    0.6  -nan    3.9  -nan    1
  894    1.2  -nan    0.6  -nan    3.9  -nan    1
  895    1.2  -nan    0.6  -nan    3.9  -nan    1
  896    1.2  -nan    0.6  -nan    3.9  -nan    1
  897    1.2  -nan    0.6  -nan    3.9  -nan    1
  898    1.2  -nan    0.6  -nan    3.9  -nan    1
  899    1.2  -nan    0.6  -nan    3.9  -nan    1
  900    1.2  -nan    0.6  -nan    3.9  -nan    1
  901    1.2  -nan    0.6  -nan    3.8  -nan    1
  902    1.2  -nan    0.6  -nan    3.8  -nan    1
  903    1.2  -nan    0.6  -nan    3.8  -nan    1
  904    1.2  -nan    0.6  -nan    3.8  -nan    1
  905    1.2  -nan    0.6  -nan    3.8  -nan    1
  906    1.2  -nan    0.6  -nan    3.8  -nan    1
  907    1.2  -nan    0.6  -nan    3.8  -nan    1
  908    1.2  -nan    0.6  -nan    3.8  -nan    1
  909    1.2  -nan    0.6  -nan    3.8  -nan    1
  910    1.2  -nan    0.6  -nan    3.8  -nan    1
  911    1.2  -nan    0.6  -nan    3.8  -nan    1
  912    1.2  -nan    0.5  -nan    3.8  -nan    1
  913    1.2  -nan    0.5  -nan    3.8  -nan    1
  914    1.2  -nan    0.5  -nan    3.7  -nan    1
  915    1.2  -nan    0.5  -nan    3.7  -nan    1
  916    1.3  -nan    0.5  -nan    3.7  -nan    1
  917    1.3  -nan    0.5  -nan    3.7  -nan    1
  918    1.3  -nan    0.5  -nan    3.7  -nan    1
  919    1.3  -nan    0.5  -nan    3.7  -nan    1
  920    1.3  -nan    0.5  -nan    3.7  -nan    1
  921    1.3  -nan    0.5  -nan    3.7  -nan    1
  922    1.3  -nan    0.5  -nan    3.7  -nan    1
  923    1.3  -nan    0.5  -nan    3.7  -nan    1
  924    1.3  -nan    0.5  -nan    3.7  -nan    1
  925    1.3  -nan    0.5  -nan    3.6  -nan    1
  926    1.3  -nan    0.5  -nan    3.6  -nan    1
  927    1.3  -nan    0.5  -nan    3.6  -nan    1
  928    1.3  -nan    0.5  -nan    3.6  -nan    1
  929    1.3  -nan    0.5  -nan    3.6  -nan    1
  930    1.3  -nan    0.5  -nan    3.6  -nan    1
  931    1.3  -nan    0.5  -nan    3.6  -nan    1
  932    1.3  -nan    0.5  -nan    3.6  -nan    1
  933    1.3  -nan    0.5  -nan    3.6  -nan    1
  934    1.4  -nan    0.5  -nan    3.6  -nan    1
  935    1.4  -nan    0.5  -nan    3.6  -nan    1
  936    1.4  -nan    0.5  -nan    3.6  -nan    1
  937    1.4  -nan    0.6  -nan    3.6  -nan    1
  938    1.4  -nan    0.6  -nan    3.6  -nan    1
  939    1.4  -nan    0.6  -nan    3.6  -nan    1
  940    1.4  -nan    0.6  -nan    3.6  -nan    1
  941    1.4  -nan    0.6  -nan    3.6  -nan    1
  942    1.4  -nan    0.6  -nan    3.6  -nan    1
  943    1.4  -nan    0.6  -nan    3.6  -nan    1
  944    1.4  -nan    0.6  -nan    3.6  -nan    1
  945    1.4  -nan    0.6  -nan    3.6  -nan    1
  946    1.4  -nan    0.6  -nan    3.6  -nan    1
  947    1.4  -nan    0.6  -nan    3.6  -nan    1
  948    1.4  -nan    0.6  -nan    3.6  -nan    1
  949    1.4  -nan    0.6  -nan    3.6  -nan    1
  950    1.4  -nan    0.6  -nan    3.6  -nan    1
  951    1.4  -nan    0.6  -nan    3.6  -nan    1
  952    1.5  -nan    0.6  -nan    3.6  -nan    1
  953    1.5  -nan    0.6  -nan    3.6  -nan    1
  954    1.5  -nan    0.6  -nan    3.6  -nan    1
  955    1.5  -nan    0.6  -nan    3.6  -nan    1
  956    1.5  -nan    0.6  -nan    3.6  -nan    1
  957    1.5  -nan    0.6  -nan    3.6  -nan    1
  958    1.5  -nan    0.6  -nan    3.6  -nan    1
  959    1.5  -nan    0.6  -nan    3.6  -nan    1
  960    1.5  -nan    0.6  -nan    3.6  -nan    1
  961    1.5  -nan    0.6  -nan    3.6  -nan    1
  962    1.5  -nan    0.6  -nan    3.6  -nan    1
  963    1.5  -nan    0.6  -nan    3.5  -nan    1
  964    1.5  -nan    0.6  -nan    3.5  -nan    1
  965    1.5  -nan    0.7  -nan    3.5  -nan    1
  966    1.5  -nan    0.7  -nan    3.5  -nan    1
  967    1.5  -nan    0.7  -nan    3.5  -nan    1
  968    1.5  -nan    0.7  -nan    3.5  -nan    1
  969    1.5  -nan    0.7  -nan    3.5  -nan    1
  970    1.5  -nan    0.7  -nan    3.5  -nan    1
  971    1.5  -nan    0.7  -nan    3.5  -nan    1
  972    1.5  -nan    0.7  -nan    3.5  -nan    1
  973    1.5  -nan    0.7  -nan    3.5  -nan    1
  974    1.5  -nan    0.7  -nan    3.4  -nan    1
  975    1.5  -nan    0.7  -nan    3.4  -nan    1
  976    1.5  -nan    0.7  -nan    3.4  -nan    1
  977    1.5  -nan    0.7  -nan    3.4  -nan    1
  978    1.5  -nan    0.7  -nan    3.4  -nan    1
  979    1.5  -nan    0.7  -nan    3.4  -nan    1
  980    1.5  -nan    0.7  -nan    3.4  -nan    1
  981    1.5  -nan    0.7  -nan    3.4  -nan    1
  982    1.5  -nan    0.7  -nan    3.4  -nan    1
  983    1.5  -nan    0.7  -nan    3.4  -nan    1
  984    1.5  -nan    0.7  -nan    3.4  -nan    1
  985    1.5  -nan    0.7  -nan    3.4  -nan    1
  986    1.5  -nan    0.7  -nan    3.4  -nan    1
  987    1.5  -nan    0.7  -nan    3.4  -nan    1
  988    1.5  -nan    0.7  -nan    3.4  -nan    1
  989    1.5  -nan    0.7  -nan    3.3  -nan    1
  990    1.5  -nan    0.7  -nan    3.3  -nan    1
  991    1.5  -nan    0.7  -nan    3.3  -nan    1
  992    1.5  -nan    0.7  -nan    3.3  -nan    1
  993    1.5  -nan    0.7  -nan    3.3  -nan    1
  994    1.5  -nan    0.7  -nan    3.3  -nan    1
  995    1.5  -nan    0.7  -nan    3.3  -nan    1
  996    1.5  -nan    0.7  -nan    3.3  -nan    1
  997    1.5  -nan    0.7  -nan    3.3  -nan    1
  998    1.5  -nan    0.7  -nan    3.3  -nan    1
  999    1.5  -nan    0.7  -nan    3.3  -nan    1
 1000    1.5  -nan    0.7  -nan    3.3  -nan    1
 1001    1.5  -nan    0.7  -nan    3.3  -nan    1
 1002    1.4  -nan    0.7  -nan    3.3  -nan    1
 1003    1.4  -nan    0.7  -nan    3.3  -nan    1
 1004    1.4  -nan    0.7  -nan    3.3  -nan    1
 1005    1.4  -nan    0.7  -nan    3.3  -nan    1
 1006    1.4  -nan    0.7  -nan    3.3  -nan    1
 1007    1.4  -nan    0.7  -nan    3.3  -nan    1
 1008    1.4  -nan    0.7  -nan    3.3  -nan    1
 1009    1.4  -nan    0.7  -nan    3.3  -nan    1
 1010    1.4  -nan    0.7  -nan    3.3  -nan    1
 1011    1.4  -nan    0.7  -nan    3.3  -nan    1
 1012    1.4  -nan    0.7  -nan    3.3  -nan    1
 1013    1.4  -nan    0.7  -nan    3.3  -nan    1
 1014    1.4  -nan    0.7  -nan    3.3  -nan    1
 1015    1.3  -nan    0.7  -nan    3.3  -nan    1
 1016    1.3  -nan    0.7  -nan    3.3  -nan    1
 1017    1.3  -nan    0.7  -nan    3.3  -nan    1
 1018    1.3  -nan    0.7  -nan    3.3  -nan    1
 1019    1.3  -nan    0.7  -nan    3.3  -nan    1
 1020    1.3  -nan    0.7  -nan    3.3  -nan    1
 1021    1.3  -nan    0.7  -nan    3.3  -nan    1
 1022    1.3  -nan    0.7  -nan    3.3  -nan    1
 1023    1.3  -nan    0.7  -nan    3.3  -nan    1
 1024    1.3  -nan    0.7  -nan    3.3  -nan    1
 1025    1.2  -nan    0.7  -nan    3.3  -nan    1
 1026    1.2  -nan    0.7  -nan    3.3  -nan    1
 1027    1.2  -nan    0.7  -nan    3.3  -nan    1
 1028    1.2  -nan    0.7  -nan    3.3  -nan    1
 1029    1.2  -nan    0.7  -nan    3.3  -nan    1
 1030    1.2  -nan    0.7  -nan    3.3  -nan    1
 1031    1.2  -nan    0.7  -nan    3.3  -nan    1
 1032    1.2  -nan    0.7  -nan    3.3  -nan    1
 1033    1.1  -nan    0.7  -nan    3.3  -nan    1
 1034    1.1  -nan    0.7  -nan    3.3  -nan    1
 1035    1.1  -nan    0.7  -nan    3.3  -nan    1
 1036    1.1  -nan    0.7  -nan    3.3  -nan    1
 1037    1.1  -nan    0.7  -nan    3.3  -nan    1
 1038    1.1  -nan    0.7  -nan    3.3  -nan    1
 1039    1.1  -nan    0.7  -nan    3.3  -nan    1
 1040    1.1  -nan    0.7  -nan    3.3  -nan    1
 1041    1.1  -nan    0.7  -nan    3.3  -nan    1
 1042    1.0  -nan    0.7  -nan    3.3  -nan    1
 1043    1.0  -nan    0.7  -nan    3.3  -nan    1
 1044    1.0  -nan    0.7  -nan    3.3  -nan    1
 1045    1.0  -nan    0.7  -nan    3.3  -nan    1
 1046    1.0  -nan    0.7  -nan    3.3  -nan    1
 1047    1.0  -nan    0.7  -nan    3.3  -nan    1
 1048    1.0  -nan    0.7  -nan    3.3  -nan    1
 1049    1.0  -nan    0.7  -nan    3.3  -nan    1
 1050    1.0  -nan    0.7  -nan    3.3  -nan    1
 1051    0.9  -nan    0.7  -nan    3.3  -nan    1
 1052    0.9  -nan    0.7  -nan    3.3  -nan    1
 1053    0.9  -nan    0.7  -nan    3.3  -nan    1
 1054    0.9  -nan    0.7  -nan    3.3  -nan    1
 1055    0.9  -nan    0.7  -nan    3.3  -nan    1
 1056    0.9  -nan    0.7  -nan    3.3  -nan    1
 1057    0.9  -nan    0.7  -nan    3.3  -nan    1
 1058    0.9  -nan    0.7  -nan    3.3  -nan    1
 1059    0.9  -nan    0.7  -nan    3.3  -nan    1
 1060    0.9  -nan    0.7  -nan    3.3  -nan    1
 1061    0.9  -nan    0.7  -nan    3.3  -nan    1
 1062    0.8  -nan    0.7  -nan    3.3  -nan    1
 1063    0.8  -nan    0.7  -nan    3.3  -nan    1
 1064    0.8  -nan    0.7  -nan    3.3  -nan    1
 1065    0.8  -nan    0.7  -nan    3.3  -nan    1
 1066    0.8  -nan    0.7  -nan    3.3  -nan    1
 1067    0.8  -nan    0.7  -nan    3.3  -nan    1
 1068    0.8  -nan    0.7  -nan    3.3  -nan    1
 1069    0.8  -nan    0.7  -nan    3.3  -nan    1
 1070    0.8  -nan    0.7  -nan    3.3  -nan    1
 1071    0.8  -nan    0.7  -nan    3.3  -nan    1
 1072    0.8  -nan    0.7  -nan    3.3  -nan    1
 1073    0.8  -nan    0.7  -nan    3.3  -nan    1
 1074    0.8  -nan    0.7  -nan    3.3  -nan    1
 1075    0.8  -nan    0.7  -nan    3.3  -nan    1
 1076    0.8  -nan    0.7  -nan    3.3  -nan    1
 1077    0.8  -nan    0.7  -nan    3.3  -nan    1
 1078    0.8  -nan    0.7  -nan    3.3  -nan    1
 1079    0.8  -nan    0.7  -nan    3.3  -nan    1
 1080    0.8  -nan    0.7  -nan    3.3  -nan    1
 1081    0.8  -nan    0.7  -nan    3.3  -nan    1
 1082    0.7  -nan    0.7  -nan    3.3  -nan    1
 1083    0.7  -nan    0.7  -nan    3.3  -nan    1
 1084    0.7  -nan    0.7  -nan    3.3  -nan    1
 1085    0.7  -nan    0.7  -nan    3.3  -nan    1
 1086    0.7  -nan    0.7  -nan    3.3  -nan    1
 1087    0.7  -nan    0.7  -nan    3.3  -nan    1
 1088    0.7  -nan    0.7  -nan    3.3  -nan    1
 1089    0.7  -nan    0.7  -nan    3.3  -nan    1
 1090    0.7  -nan    0.7  -nan    3.3  -nan    1
 1091    0.7  -nan    0.7  -nan    3.3  -nan    1
 1092    0.7  -nan    0.7  -nan    3.3  -nan    1
 1093    0.7  -nan    0.7  -nan    3.3  -nan    1
 1094    0.7  -nan    0.7  -nan    3.3  -nan    1
 1095    0.7  -nan    0.7  -nan    3.3  -nan    1
 1096    0.7  -nan    0.7  -nan    3.3  -nan    1
 1097    0.7  -nan    0.7  -nan    3.3  -nan    1
 1098    0.7  -nan    0.7  -nan    3.3  -nan    1
 1099    0.7  -nan    0.7  -nan    3.3  -nan    1
 1100    0.7  -nan    0.7  -nan    3.3  -nan    1
 1101    0.7  -nan    0.7  -nan    3.4  -nan    1
 1102    0.7  -nan    0.7  -nan    3.4  -nan    1
 1103    0.7  -nan    0.7  -nan    3.4  -nan    1
 1104    0.7  -nan    0.7  -nan    3.4  -nan    1
 1105    0.7  -nan    0.7  -nan    3.4  -nan    1
 1106    0.7  -nan    0.7  -nan    3.4  -nan    1
 1107    0.7  -nan    0.7  -nan    3.4  -nan    1
 1108    0.7  -nan    0.7  -nan    3.5  -nan    1
 1109    0.7  -nan    0.7  -nan    3.5  -nan    1
 1110    0.7  -nan    0.7  -nan    3.5  -nan    1
 1111    0.7  -nan    0.7  -nan    3.5  -nan    1
 1112    0.7  -nan    0.7  -nan    3.5  -nan    1
 1113    0.7  -nan    0.7  -nan    3.5  -nan    1
 1114    0.7  -nan    0.7  -nan    3.5  -nan    1
 1115    0.7  -nan    0.7  -nan    3.5  -nan    1
 1116    0.7  -nan    0.8  -nan    3.5  -nan    1
 1117    0.7  -nan    0.8  -nan    3.5  -nan    1
 1118    0.7  -nan    0.8  -nan    3.5  -nan    1
 1119    0.7  -nan    0.8  -nan    3.5  -nan    1
 1120    0.7  -nan    0.8  -nan    3.5  -nan    1
 1121    0.7  -nan    0.8  -nan    3.6  -nan    1
 1122    0.7  -nan    0.8  -nan    3.6  -nan    1
 1123    0.7  -nan    0.8  -nan    3.6  -nan    1
 1124    0.7  -nan    0.8  -nan    3.6  -nan    1
 1125    0.7  -nan    0.8  -nan    3.6  -nan    1
 1126    0.7  -nan    0.8  -nan    3.6  -nan    1
 1127    0.7  -nan    0.8  -nan    3.6  -nan    1
 1128    0.7  -nan    0.8  -nan    3.6  -nan    1
 1129    0.7  -nan    0.8  -nan    3.6  -nan    1
 1130    0.7  -nan    0.8  -nan    3.6  -nan    1
 1131    0.7  -nan    0.8  -nan    3.6  -nan    1
 1132    0.7  -nan    0.8  -nan    3.6  -nan    1
 1133    0.7  -nan    0.8  -nan    3.6  -nan    1
 1134    0.7  -nan    0.8  -nan    3.6  -nan    1
 1135    0.7  -nan    0.8  -nan    3.6  -nan    1
 1136    0.7  -nan    0.8  -nan    3.6  -nan    1
 1137    0.7  -nan    0.8  -nan    3.6  -nan    1
 1138    0.7  -nan    0.8  -nan    3.6  -nan    1
 1139    0.7  -nan    0.7  -nan    3.6  -nan    1
 1140    0.7  -nan    0.7  -nan    3.6  -nan    1
 1141    0.7  -nan    0.7  -nan    3.6  -nan    1
 1142    0.7  -nan    0.7  -nan    3.6  -nan    1
 1143    0.7  -nan    0.7  -nan    3.6  -nan    1
 1144    0.7  -nan    0.7  -nan    3.6  -nan    1
 1145    0.8  -nan    0.7  -nan    3.6  -nan    1
 1146    0.8  -nan    0.7  -nan    3.6  -nan    1
 1147    0.8  -nan    0.7  -nan    3.6  -nan    1
 1148    0.8  -nan    0.7  -nan    3.6  -nan    1
 1149    0.8  -nan    0.7  -nan    3.6  -nan    1
 1150    0.8  -nan    0.7  -nan    3.6  -nan    1
 1151    0.8  -nan    0.7  -nan    3.6  -nan    1
 1152    0.8  -nan    0.7  -nan    3.6  -nan    1
 1153    0.9  -nan    0.7  -nan    3.6  -nan    1
 1154    0.9  -nan    0.7  -nan    3.6  -nan    1
 1155    0.9  -nan    0.7  -nan    3.6  -nan    1
 1156    0.9  -nan    0.7  -nan    3.6  -nan    1
 1157    0.9  -nan    0.7  -nan    3.6  -nan    1
 1158    0.9  -nan    0.7  -nan    3.6  -nan    1
 1159    1.0  -nan    0.7  -nan    3.6  -nan    1
 1160    1.0  -nan    0.7  -nan    3.6  -nan    1
 1161    1.0  -nan    0.7  -nan    3.6  -nan    1
 1162    1.0  -nan    0.7  -nan    3.6  -nan    1
 1163    1.0  -nan    0.7  -nan    3.6  -nan    1
 1164    1.1  -nan    0.7  -nan    3.6  -nan    1
 1165    1.1  -nan    0.7  -nan    3.6  -nan    1
 1166    1.1  -nan    0.7  -nan    3.6  -nan    1
 1167    1.1  -nan    0.7  -nan    3.6  -nan    1
 1168    1.1  -nan    0.7  -nan    3.6  -nan    1
 1169    1.2  -nan    0.7  -nan    3.6  -nan    1
 1170    1.2  -nan    0.7  -nan    3.6  -nan    1
 1171    1.2  -nan    0.7  -nan    3.6  -nan    1
 1172    1.2  -nan    0.7  -nan    3.6  -nan    1
 1173    1.3  -nan    0.7  -nan    3.6  -nan    1
 1174    1.3  -nan    0.7  -nan    3.6  -nan    1
 1175    1.3  -nan    0.7  -nan    3.6  -nan    1
 1176    1.3  -nan    0.7  -nan    3.6  -nan    1
 1177    1.4  -nan    0.7  -nan    3.6  -nan    1
 1178    1.4  -nan    0.8  -nan    3.6  -nan    1
 1179    1.4  -nan    0.8  -nan    3.6  -nan    1
 1180    1.4  -nan    0.8  -nan    3.6  -nan    1
 1181    1.5  -nan    0.8  -nan    3.6  -nan    1
 1182    1.5  -nan    0.8  -nan    3.6  -nan    1
 1183    1.5  -nan    0.8  -nan    3.6  -nan    1
 1184    1.5  -nan    0.8  -nan    3.6  -nan    1
 1185    1.5  -nan    0.8  -nan    3.6  -nan    1
 1186    1.6  -nan    0.8  -nan    3.6  -nan    1
 1187    1.6  -nan    0.8  -nan    3.6  -nan    1
 1188    1.6  -nan    0.8  -nan    3.6  -nan    1
 1189    1.6  -nan    0.8  -nan    3.6  -nan    1
 1190    1.6  -nan    0.8  -nan    3.6  -nan    1
 1191    1.7  -nan    0.8  -nan    3.6  -nan    1
 1192    1.7  -nan    0.8  -nan    3.6  -nan    1
 1193    1.7  -nan    0.8  -nan    3.6  -nan    1
 1194    1.7  -nan    0.8  -nan    3.6  -nan    1
 1195    1.7  -nan    0.8  -nan    3.7  -nan    1
 1196    1.7  -nan    0.8  -nan    3.7  -nan    1
 1197    1.8  -nan    0.8  -nan    3.7  -nan    1
 1198    1.8  -nan    0.8  -nan    3.7  -nan    1
 1199    1.8  -nan    0.8  -nan    3.7  -nan    1
 1200    1.8  -nan    0.8  -nan    3.7  -nan    1
 1201    1.8  -nan    0.8  -nan    3.7  -nan    1
 1202    1.8  -nan    0.8  -nan    3.7  -nan    1
 1203    1.8  -nan    0.8  -nan    3.7  -nan    1
 1204    1.8  -nan    0.8  -nan    3.7  -nan    1
 1205    1.8  -nan    0.8  -nan    3.7  -nan    1
 1206    1.8  -nan    0.8  -nan    3.7  -nan    1
 1207    1.8  -nan    0.8  -nan    3.7  -nan    1
 1208    1.8  -nan    0.8  -nan    3.7  -nan    1
 1209    1.8  -nan    0.8  -nan    3.7  -nan    1
 1210    1.8  -nan    0.8  -nan    3.7  -nan    1
 1211    1.8  -nan    0.8  -nan    3.7  -nan    1
 1212    1.8  -nan    0.8  -nan    3.7  -nan    1
 1213    1.8  -nan    0.8  -nan    3.7  -nan    1
 1214    1.8  -nan    0.8  -nan    3.7  -nan    1
 1215    1.8  -nan    0.8  -nan    3.7  -nan    1
 1216    1.8  -nan    0.8  -nan    3.7  -nan    1
 1217    1.8  -nan    0.8  -nan    3.7  -nan    1
 1218    1.8  -nan    0.8  -nan    3.7  -nan    1
 1219    1.8  -nan    0.8  -nan    3.7  -nan    1
 1220    1.7  -nan    0.8  -nan    3.7  -nan    1
 1221    1.7  -nan    0.8  -nan    3.7  -nan    1
 1222    1.7  -nan    0.8  -nan    3.7  -nan    1
 1223    1.7  -nan    0.8  -nan    3.7  -nan    1
 1224    1.7  -nan    0.8  -nan    3.7  -nan    1
 1225    1.7  -nan    0.8  -nan    3.7  -nan    1
 1226    1.6  -nan    0.8  -nan    3.7  -nan    1
 1227    1.6  -nan    0.8  -nan    3.7  -nan    1
 1228    1.6  -nan    0.8  -nan    3.7  -nan    1
 1229    1.6  -nan    0.8  -nan    3.7  -nan    1
 1230    1.6  -nan    0.8  -nan    3.7  -nan    1
 1231    1.5  -nan    0.8  -nan    3.7  -nan    1
 1232    1.5  -nan    0.8  -nan    3.7  -nan    1
 1233    1.5  -nan    0.8  -nan    3.7  -nan    1
 1234    1.5  -nan    0.8  -nan    3.7  -nan    1
 1235    1.4  -nan    0.8  -nan    3.7  -nan    1
 1236    1.4  -nan    0.8  -nan    3.7  -nan    1
 1237    1.4  -nan    0.8  -nan    3.7  -nan    1
 1238    1.4  -nan    0.8  -nan    3.7  -nan    1
 1239    1.3  -nan    0.8  -nan    3.7  -nan    1
 1240    1.3  -nan    0.8  -nan    3.7  -nan    1
 1241    1.3  -nan    0.8  -nan    3.7  -nan    1
 1242    1.3  -nan    0.8  -nan    3.7  -nan    1
 1243    1.3  -nan    0.8  -nan    3.7  -nan    1
 1244    1.2  -nan    0.8  -nan    3.7  -nan    1
 1245    1.2  -nan    0.8  -nan    3.7  -nan    1
 1246    1.2  -nan    0.8  -nan    3.7  -nan    1
 1247    1.2  -nan    0.8  -nan    3.7  -nan    1
 1248    1.1  -nan    0.8  -nan    3.6  -nan    1
 1249    1.1  -nan    0.8  -nan    3.6  -nan    1
 1250    1.1  -nan    0.8  -nan    3.6  -nan    1
 1251    1.1  -nan    0.8  -nan    3.6  -nan    1
 1252    1.0  -nan    0.8  -nan    3.6  -nan    1
 1253    1.0  -nan    0.8  -nan    3.6  -nan    1
 1254    1.0  -nan    0.8  -nan    3.6  -nan    1
 1255    1.0  -nan    0.8  -nan    3.6  -nan    1
 1256    1.0  -nan    0.8  -nan    3.6  -nan    1
 1257    0.9  -nan    0.8  -nan    3.6  -nan    1
 1258    0.9  -nan    0.8  -nan    3.6  -nan    1
 1259    0.9  -nan    0.8  -nan    3.6  -nan    1
 1260    0.9  -nan    0.8  -nan    3.6  -nan    1
 1261    0.9  -nan    0.8  -nan    3.6  -nan    1
 1262    0.9  -nan    0.8  -nan    3.6  -nan    1
 1263    0.9  -nan    0.8  -nan    3.6  -nan    1
 1264    0.8  -nan    0.8  -nan    3.6  -nan    1
 1265    0.8  -nan    0.8  -nan    3.6  -nan    1
 1266    0.8  -nan    0.8  -nan    3.6  -nan    1
 1267    0.8  -nan    0.8  -nan    3.6  -nan    1
 1268    0.8  -nan    0.8  -nan    3.6  -nan    1
 1269    0.8  -nan    0.8  -nan    3.6  -nan    1
 1270    0.8  -nan    0.8  -nan    3.6  -nan    1
 1271    0.8  -nan    0.8  -nan    3.6  -nan    1
 1272    0.8  -nan    0.8  -nan    3.6  -nan    1
 1273    0.7  -nan    0.8  -nan    3.6  -nan    1
 1274    0.7  -nan    0.8  -nan    3.6  -nan    1
 1275    0.7  -nan    0.8  -nan    3.6  -nan    1
 1276    0.7  -nan    0.8  -nan    3.6  -nan    1
 1277    0.7  -nan    0.8  -nan    3.6  -nan    1
 1278    0.7  -nan    0.8  -nan    3.6  -nan    1
 1279    0.7  -nan    0.8  -nan    3.6  -nan    1
 1280    0.7  -nan    0.8  -nan    3.6  -nan    1
 1281    0.7  -nan    0.8  -nan    3.6  -nan    1
 1282    0.7  -nan    0.8  -nan    3.6  -nan    1
 1283    0.7  -nan    0.8  -nan    3.6  -nan    1
 1284    0.7  -nan    0.8  -nan    3.6  -nan    1
 1285    0.7  -nan    0.8  -nan    3.6  -nan    1
 1286    0.7  -nan    0.8  -nan    3.6  -nan    1
 1287    0.7  -nan    0.8  -nan    3.6  -nan    1
 1288    0.7  -nan    0.8  -nan    3.6  -nan    1
 1289    0.7  -nan    0.8  -nan    3.6  -nan    1
 1290    0.7  -nan    0.8  -nan    3.6  -nan    1
 1291    0.7  -nan    0.8  -nan    3.6  -nan    1
 1292    0.7  -nan    0.8  -nan    3.6  -nan    1
 1293    0.7  -nan    0.8  -nan    3.6  -nan    1
 1294    0.7  -nan    0.8  -nan    3.6  -nan    1
 1295    0.7  -nan    0.8  -nan    3.6  -nan    1
 1296    0.7  -nan    0.8  -nan    3.6  -nan    1
 1297    0.7  -nan    0.8  -nan    3.6  -nan    1
 1298    0.7  -nan    0.8  -nan    3.6  -nan    1
 ms      H   H.sd     V   V.sd   rate rate.sd  N     Register 31
 -350    2.3  -nan    1.1  -nan    0.6  -nan    1
 -349    2.3  -nan    1.1  -nan    0.6  -nan    1
 -348    2.3  -nan    1.1  -nan    0.7  -nan    1
 -347    2.3  -nan    1.1  -nan    0.7  -nan    1
 -346    2.3  -nan    1.0  -nan    0.7  -nan    1
 -345    2.3  -nan    1.0  -nan    0.7  -nan    1
 -344    2.3  -nan    1.0  -nan    0.7  -nan    1
 -343    2.3  -nan    1.0  -nan    0.7  -nan    1
 -342    2.3  -nan    1.0  -nan    0.7  -nan    1
 -341    2.3  -nan    1.0  -nan    0.7  -nan    1
 -340    2.3  -nan    1.0  -nan    0.8  -nan    1
 -339    2.3  -nan    1.0  -nan    0.8  -nan    1
 -338    2.3  -nan    1.0  -nan    0.8  -nan    1
 -337    2.3  -nan    1.0  -nan    0.8  -nan    1
 -336    2.3  -nan    1.0  -nan    0.8  -nan    1
 -335    2.3  -nan    1.0  -nan    0.8  -nan    1
 -334    2.3  -nan    0.9  -nan    0.8  -nan    1
 -333    2.3  -nan    0.9  -nan    0.8  -nan    1
 -332    2.3  -nan    0.9  -nan    0.8  -nan    1
 -331    2.3  -nan    0.8  -nan    0.8  -nan    1
 -330    2.3  -nan    0.8  -nan    0.8  -nan    1
 -329    2.3  -nan    0.8  -nan    0.8  -nan    1
 -328    2.3  -nan    0.8  -nan    0.8  -nan    1
 -327    2.3  -nan    0.7  -nan    0.8  -nan    1
 -326    2.3  -nan    0.7  -nan    0.8  -nan    1
 -325    2.3  -nan    0.7  -nan    0.8  -nan    1
 -324    2.3  -nan    0.6  -nan    0.8  -nan    1
 -323    2.3  -nan    0.6  -nan    0.8  -nan    1
 -322    2.3  -nan    0.6  -nan    0.7  -nan    1
 -321    2.3  -nan    0.6  -nan    0.7  -nan    1
 -320    2.3  -nan    0.6  -nan    0.7  -nan    1
 -319    2.3  -nan    0.6  -nan    0.7  -nan    1
 -318    2.3  -nan    0.6  -nan    0.7  -nan    1
 -317    2.3  -nan    0.6  -nan    0.7  -nan    1
 -316    2.3  -nan    0.6  -nan    0.7  -nan    1
 -315    2.3  -nan    0.6  -nan    0.7  -nan    1
 -314    2.3  -nan    0.6  -nan    0.7  -nan    1
 -313    2.3  -nan    0.6  -nan    0.7  -nan    1
 -312    2.3  -nan    0.6  -nan    0.6  -nan    1
 -311    2.3  -nan    0.6  -nan    0.7  -nan    1
 -310    2.3  -nan    0.6  -nan    0.7  -nan    1
 -309    2.3  -nan    0.6  -nan    0.7  -nan    1
 -308    2.3  -nan    0.6  -nan    0.7  -nan    1
 -307    2.3  -nan    0.6  -nan    0.7  -nan    1
 -306    2.3  -nan    0.6  -nan    0.7  -nan    1
 -305    2.3  -nan    0.6  -nan    0.7  -nan    1
 -304    2.3  -nan    0.6  -nan    0.7  -nan    1
 -303    2.3  -nan    0.6  -nan    0.7  -nan    1
 -302    2.3  -nan    0.6  -nan    0.7  -nan    1
 -301    2.3  -nan    0.6  -nan    0.7  -nan    1
 -300    2.3  -nan    0.6  -nan    0.7  -nan    1
 -299    2.3  -nan    0.6  -nan    0.7  -nan    1
 -298    2.3  -nan    0.6  -nan    0.6  -nan    1
 -297    2.3  -nan    0.6  -nan    0.6  -nan    1
 -296    2.3  -nan    0.6  -nan    0.6  -nan    1
 -295    2.3  -nan    0.6  -nan    0.6  -nan    1
 -294    2.3  -nan    0.6  -nan    0.6  -nan    1
 -293    2.4  -nan    0.6  -nan    0.6  -nan    1
 -292    2.4  -nan    0.6  -nan    0.6  -nan    1
 -291    2.4  -nan    0.6  -nan    0.6  -nan    1
 -290    2.4  -nan    0.6  -nan    0.6  -nan    1
 -289    2.4  -nan    0.6  -nan    0.6  -nan    1
 -288    2.4  -nan    0.6  -nan    0.6  -nan    1
 -287    2.4  -nan    0.6  -nan    0.6  -nan    1
 -286    2.4  -nan    0.6  -nan    0.6  -nan    1
 -285    2.4  -nan    0.6  -nan    0.6  -nan    1
 -284    2.4  -nan    0.5  -nan    0.6  -nan    1
 -283    2.4  -nan    0.5  -nan    0.6  -nan    1
 -282    2.4  -nan    0.5  -nan    0.6  -nan    1
 -281    2.4  -nan    0.5  -nan    0.6  -nan    1
 -280    2.4  -nan    0.5  -nan    0.6  -nan    1
 -279    2.4  -nan    0.5  -nan    0.6  -nan    1
 -278    2.5  -nan    0.5  -nan    0.6  -nan    1
 -277    2.5  -nan    0.5  -nan    0.6  -nan    1
 -276    2.5  -nan    0.5  -nan    0.6  -nan    1
 -275    2.5  -nan    0.5  -nan    0.6  -nan    1
 -274    2.5  -nan    0.5  -nan    0.6  -nan    1
 -273    2.5  -nan    0.5  -nan    0.6  -nan    1
 -272    2.5  -nan    0.5  -nan    0.6  -nan    1
 -271    2.5  -nan    0.5  -nan    0.6  -nan    1
 -270    2.5  -nan    0.5  -nan    0.6  -nan    1
 -269    2.5  -nan    0.5  -nan    0.6  -nan    1
 -268    2.5  -nan    0.5  -nan    0.6  -nan    1
 -267    2.6  -nan    0.5  -nan    0.6  -nan    1
 -266    2.6  -nan    0.5  -nan    0.6  -nan    1
 -265    2.6  -nan    0.5  -nan    0.6  -nan    1
 -264    2.6  -nan    0.5  -nan    0.6  -nan    1
 -263    2.6  -nan    0.5  -nan    0.6  -nan    1
 -262    2.6  -nan    0.5  -nan    0.6  -nan    1
 -261    2.6  -nan    0.5  -nan    0.6  -nan    1
 -260    2.6  -nan    0.5  -nan    0.6  -nan    1
 -259    2.6  -nan    0.5  -nan    0.6  -nan    1
 -258    2.6  -nan    0.5  -nan    0.6  -nan    1
 -257    2.6  -nan    0.5  -nan    0.6  -nan    1
 -256    2.7  -nan    0.5  -nan    0.6  -nan    1
 -255    2.7  -nan    0.5  -nan    0.6  -nan    1
 -254    2.7  -nan    0.5  -nan    0.6  -nan    1
 -253    2.7  -nan    0.5  -nan    0.6  -nan    1
 -252    2.7  -nan    0.5  -nan    0.6  -nan    1
 -251    2.7  -nan    0.5  -nan    0.6  -nan    1
 -250    2.7  -nan    0.5  -nan    0.5  -nan    1
 -249    2.7  -nan    0.6  -nan    0.5  -nan    1
 -248    2.7  -nan    0.6  -nan    0.5  -nan    1
 -247    2.7  -nan    0.6  -nan    0.5  -nan    1
 -246    2.7  -nan    0.6  -nan    0.5  -nan    1
 -245    2.7  -nan    0.6  -nan    0.5  -nan    1
 -244    2.8  -nan    0.6  -nan    0.5  -nan    1
 -243    2.8  -nan    0.6  -nan    0.5  -nan    1
 -242    2.8  -nan    0.6  -nan    0.6  -nan    1
 -241    2.8  -nan    0.6  -nan    0.6  -nan    1
 -240    2.8  -nan    0.6  -nan    0.6  -nan    1
 -239    2.8  -nan    0.6  -nan    0.6  -nan    1
 -238    2.8  -nan    0.6  -nan    0.6  -nan    1
 -237    2.8  -nan    0.6  -nan    0.6  -nan    1
 -236    2.8  -nan    0.6  -nan    0.6  -nan    1
 -235    2.8  -nan    0.6  -nan    0.6  -nan    1
 -234    2.8  -nan    0.6  -nan    0.6  -nan    1
 -233    2.8  -nan    0.6  -nan    0.6  -nan    1
 -232    2.8  -nan    0.6  -nan    0.6  -nan    1
 -231    2.8  -nan    0.6  -nan    0.6  -nan    1
 -230    2.9  -nan    0.6  -nan    0.6  -nan    1
 -229    2.9  -nan    0.6  -nan    0.6  -nan    1
 -228    2.9  -nan    0.6  -nan    0.6  -nan    1
 -227    2.9  -nan    0.6  -nan    0.6  -nan    1
 -226    2.9  -nan    0.6  -nan    0.6  -nan    1
 -225    2.9  -nan    0.6  -nan    0.6  -nan    1
 -224    2.9  -nan    0.6  -nan    0.6  -nan    1
 -223    2.9  -nan    0.6  -nan    0.6  -nan    1
 -222    2.9  -nan    0.6  -nan    0.6  -nan    1
 -221    2.9  -nan    0.6  -nan    0.6  -nan    1
 -220    2.9  -nan    0.6  -nan    0.6  -nan    1
 -219    2.9  -nan    0.6  -nan    0.6  -nan    1
 -218    3.0  -nan    0.6  -nan    0.6  -nan    1
 -217    3.0  -nan    0.6  -nan    0.6  -nan    1
 -216    3.0  -nan    0.6  -nan    0.6  -nan    1
 -215    3.0  -nan    0.6  -nan    0.6  -nan    1
 -214    3.0  -nan    0.6  -nan    0.6  -nan    1
 -213    3.0  -nan    0.6  -nan    0.6  -nan    1
 -212    3.0  -nan    0.6  -nan    0.6  -nan    1
 -211    3.0  -nan    0.6  -nan    0.6  -nan    1
 -210    3.0  -nan    0.6  -nan    0.6  -nan    1
 -209    3.1  -nan    0.6  -nan    0.6  -nan    1
 -208    3.1  -nan    0.6  -nan    0.6  -nan    1
 -207    3.1  -nan    0.6  -nan    0.6  -nan    1
 -206    3.1  -nan    0.6  -nan    0.6  -nan    1
 -205    3.1  -nan    0.6  -nan    0.6  -nan    1
 -204    3.2  -nan    0.6  -nan    0.6  -nan    1
 -203    3.2  -nan    0.6  -nan    0.5  -nan    1
 -202    3.2  -nan    0.6  -nan    0.5  -nan    1
 -201    3.2  -nan    0.6  -nan    0.5  -nan    1
 -200    3.2  -nan    0.6  -nan    0.5  -nan    1
 -199    3.3  -nan    0.6  -nan    0.5  -nan    1
 -198    3.3  -nan    0.6  -nan    0.5  -nan    1
 -197    3.3  -nan    0.6  -nan    0.5  -nan    1
 -196    3.4  -nan    0.6  -nan    0.5  -nan    1
 -195    3.4  -nan    0.6  -nan    0.5  -nan    1
 -194    3.4  -nan    0.6  -nan    0.5  -nan    1
 -193    3.5  -nan    0.6  -nan    0.5  -nan    1
 -192    3.5  -nan    0.6  -nan    0.5  -nan    1
 -191    3.6  -nan    0.6  -nan    0.5  -nan    1
 -190    3.6  -nan    0.6  -nan    0.5  -nan    1
 -189    3.6  -nan    0.6  -nan    0.5  -nan    1
 -188    3.7  -nan    0.6  -nan    0.5  -nan    1
 -187    3.7  -nan    0.6  -nan    0.5  -nan    1
 -186    3.8  -nan    0.6  -nan    0.5  -nan    1
 -185    3.9  -nan    0.6  -nan    0.5  -nan    1
 -184    3.9  -nan    0.6  -nan    0.5  -nan    1
 -183    4.0  -nan    0.6  -nan    0.5  -nan    1
 -182    4.0  -nan    0.6  -nan    0.5  -nan    1
 -181    4.1  -nan    0.6  -nan    0.5  -nan    1
 -180    4.2  -nan    0.6  -nan    0.5  -nan    1
 -179    4.2  -nan    0.6  -nan    0.5  -nan    1
 -178    4.3  -nan    0.6  -nan    0.5  -nan    1
 -177    4.4  -nan    0.6  -nan    0.5  -nan    1
 -176    4.5  -nan    0.6  -nan    0.5  -nan    1
 -175    4.6  -nan    0.6  -nan    0.5  -nan    1
 -174    4.7  -nan    0.6  -nan    0.6  -nan    1
 -173    4.8  -nan    0.6  -nan    0.6  -nan    1
 -172    4.9  -nan    0.6  -nan    0.6  -nan    1
 -171    5.0  -nan    0.6  -nan    0.6  -nan    1
 -170    5.1  -nan    0.6  -nan    0.6  -nan    1
 -169    5.2  -nan    0.6  -nan    0.5  -nan    1
 -168    5.3  -nan    0.6  -nan    0.5  -nan    1
 -167    5.4  -nan    0.6  -nan    0.5  -nan    1
 -166    5.5  -nan    0.6  -nan    0.5  -nan    1
 -165    5.6  -nan    0.6  -nan    0.5  -nan    1
 -164    5.8  -nan    0.6  -nan    0.5  -nan    1
 -163    5.9  -nan    0.6  -nan    0.5  -nan    1
 -162    6.0  -nan    0.6  -nan    0.5  -nan    1
 -161    6.2  -nan    0.6  -nan    0.5  -nan    1
 -160    6.3  -nan    0.6  -nan    0.5  -nan    1
 -159    6.4  -nan    0.6  -nan    0.5  -nan    1
 -158    6.6  -nan    0.6  -nan    0.4  -nan    1
 -157    6.7  -nan    0.6  -nan    0.4  -nan    1
 -156    6.9  -nan    0.6  -nan    0.4  -nan    1
 -155    7.0  -nan    0.6  -nan    0.4  -nan    1
 -154    7.2  -nan    0.6  -nan    0.4  -nan    1
 -153    7.4  -nan    0.6  -nan    0.4  -nan    1
 -152    7.5  -nan    0.6  -nan    0.4  -nan    1
 -151    7.7  -nan    0.6  -nan    0.4  -nan    1
 -150    7.9  -nan    0.6  -nan    0.4  -nan    1
 -149    8.0  -nan    0.7  -nan    0.4  -nan    1
 -148    8.2  -nan    0.7  -nan    0.4  -nan    1
 -147    8.4  -nan    0.7  -nan    0.4  -nan    1
 -146    8.6  -nan    0.7  -nan    0.4  -nan    1
 -145    8.7  -nan    0.7  -nan    0.4  -nan    1
 -144    8.9  -nan    0.7  -nan    0.4  -nan    1
 -143    9.1  -nan    0.7  -nan    0.4  -nan    1
 -142    9.3  -nan    0.7  -nan    0.4  -nan    1
 -141    9.5  -nan    0.7  -nan    0.4  -nan    1
 -140    9.7  -nan    0.7  -nan    0.5  -nan    1
 -139    9.9  -nan    0.7  -nan    0.5  -nan    1
 -138   10.0  -nan    0.7  -nan    0.5  -nan    1
 -137   10.2  -nan    0.7  -nan    0.5  -nan    1
 -136   10.4  -nan    0.7  -nan    0.5  -nan    1
 -135   10.6  -nan    0.7  -nan    0.5  -nan    1
 -134   10.8  -nan    0.7  -nan    0.5  -nan    1
 -133   11.0  -nan    0.7  -nan    0.5  -nan    1
 -132   11.2  -nan    0.7  -nan    0.5  -nan    1
 -131   11.4  -nan    0.7  -nan    0.6  -nan    1
 -130   11.6  -nan    0.7  -nan    0.6  -nan    1
 -129   11.8  -nan    0.7  -nan    0.6  -nan    1
 -128   11.9  -nan    0.7  -nan    0.6  -nan    1
 -127   12.1  -nan    0.7  -nan    0.6  -nan    1
 -126   12.3  -nan    0.7  -nan    0.5  -nan    1
 -125   12.5  -nan    0.7  -nan    0.5  -nan    1
 -124   12.7  -nan    0.7  -nan    0.5  -nan    1
 -123   12.9  -nan    0.7  -nan    0.5  -nan    1
 -122   13.0  -nan    0.7  -nan    0.5  -nan    1
 -121   13.2  -nan    0.7  -nan    0.5  -nan    1
 -120   13.4  -nan    0.7  -nan    0.5  -nan    1
 -119   13.6  -nan    0.7  -nan    0.5  -nan    1
 -118   13.7  -nan    0.7  -nan    0.5  -nan    1
 -117   13.9  -nan    0.7  -nan    0.5  -nan    1
 -116   14.1  -nan    0.7  -nan    0.5  -nan    1
 -115   14.2  -nan    0.7  -nan    0.5  -nan    1
 -114   14.4  -nan    0.7  -nan    0.5  -nan    1
 -113   14.5  -nan    0.7  -nan    0.5  -nan    1
 -112   14.7  -nan    0.7  -nan    0.5  -nan    1
 -111   14.8  -nan    0.7  -nan    0.5  -nan    1
 -110   15.0  -nan    0.7  -nan    0.5  -nan    1
 -109   15.1  -nan    0.7  -nan    0.5  -nan    1
 -108   15.2  -nan    0.7  -nan    0.5  -nan    1
 -107   15.4  -nan    0.7  -nan    0.5  -nan    1
 -106   15.5  -nan    0.7  -nan    0.5  -nan    1
 -105   15.6  -nan    0.7  -nan    0.5  -nan    1
 -104   15.7  -nan    0.7  -nan    0.5  -nan    1
 -103   15.9  -nan    0.7  -nan    0.5  -nan    1
 -102   16.0  -nan    0.7  -nan    0.5  -nan    1
 -101   16.1  -nan    0.7  -nan    0.5  -nan    1
 -100   16.2  -nan    0.7  -nan    0.5  -nan    1
  -99   16.3  -nan    0.7  -nan    0.5  -nan    1
  -98   16.4  -nan    0.7  -nan    0.5  -nan    1
  -97   16.5  -nan    0.7  -nan    0.5  -nan    1
  -96   16.6  -nan    0.7  -nan    0.5  -nan    1
  -95   16.7  -nan    0.7  -nan    0.5  -nan    1
  -94   16.7  -nan    0.7  -nan    0.5  -nan    1
  -93   16.8  -nan    0.7  -nan    0.5  -nan    1
  -92   16.9  -nan    0.7  -nan    0.5  -nan    1
  -91   17.0  -nan    0.7  -nan    0.5  -nan    1
  -90   17.0  -nan    0.7  -nan    0.5  -nan    1
  -89   17.1  -nan    0.7  -nan    0.5  -nan    1
  -88   17.1  -nan    0.7  -nan    0.5  -nan    1
  -87   17.2  -nan    0.7  -nan    0.5  -nan    1
  -86   17.3  -nan    0.7  -nan    0.5  -nan    1
  -85   17.3  -nan    0.7  -nan    0.5  -nan    1
  -84   17.3  -nan    0.7  -nan    0.5  -nan    1
  -83   17.4  -nan    0.7  -nan    0.5  -nan    1
  -82   17.4  -nan    0.7  -nan    0.5  -nan    1
  -81   17.5  -nan    0.7  -nan    0.5  -nan    1
  -80   17.5  -nan    0.7  -nan    0.5  -nan    1
  -79   17.5  -nan    0.7  -nan    0.5  -nan    1
  -78   17.5  -nan    0.7  -nan    0.5  -nan    1
  -77   17.6  -nan    0.7  -nan    0.6  -nan    1
  -76   17.6  -nan    0.7  -nan    0.6  -nan    1
  -75   17.6  -nan    0.7  -nan    0.6  -nan    1
  -74   17.6  -nan    0.7  -nan    0.6  -nan    1
  -73   17.6  -nan    0.7  -nan    0.6  -nan    1
  -72   17.6  -nan    0.7  -nan    0.6  -nan    1
  -71   17.6  -nan    0.7  -nan    0.6  -nan    1
  -70   17.6  -nan    0.7  -nan    0.6  -nan    1
  -69   17.6  -nan    0.7  -nan    0.5  -nan    1
  -68   17.6  -nan    0.7  -nan    0.5  -nan    1
  -67   17.7  -nan    0.7  -nan    0.5  -nan    1
  -66   17.7  -nan    0.7  -nan    0.5  -nan    1
  -65   17.7  -nan    0.7  -nan    0.5  -nan    1
  -64   17.6  -nan    0.7  -nan    0.5  -nan    1
  -63   17.6  -nan    0.7  -nan    0.5  -nan    1
  -62   17.6  -nan    0.7  -nan    0.5  -nan    1
  -61   17.6  -nan    0.7  -nan    0.5  -nan    1
  -60   17.6  -nan    0.7  -nan    0.5  -nan    1
  -59   17.6  -nan    0.7  -nan    0.5  -nan    1
  -58   17.6  -nan    0.7  -nan    0.5  -nan    1
  -57   17.6  -nan    0.7  -nan    0.5  -nan    1
  -56   17.6  -nan    0.7  -nan    0.5  -nan    1
  -55   17.6  -nan    0.7  -nan    0.5  -nan    1
  -54   17.6  -nan    0.7  -nan    0.5  -nan    1
  -53   17.6  -nan    0.7  -nan    0.5  -nan    1
  -52   17.6  -nan    0.7  -nan    0.5  -nan    1
  -51   17.5  -nan    0.7  -nan    0.5  -nan    1
  -50   17.5  -nan    0.7  -nan    0.5  -nan    1
  -49   17.5  -nan    0.7  -nan    0.5  -nan    1
  -48   17.5  -nan    0.7  -nan    0.5  -nan    1
  -47   17.5  -nan    0.7  -nan    0.5  -nan    1
  -46   17.5  -nan    0.7  -nan    0.5  -nan    1
  -45   17.4  -nan    0.7  -nan    0.5  -nan    1
  -44   17.4  -nan    0.7  -nan    0.5  -nan    1
  -43   17.4  -nan    0.7  -nan    0.5  -nan    1
  -42   17.4  -nan    0.7  -nan    0.5  -nan    1
  -41   17.4  -nan    0.7  -nan    0.5  -nan    1
  -40   17.4  -nan    0.7  -nan    0.5  -nan    1
  -39   17.3  -nan    0.7  -nan    0.5  -nan    1
  -38   17.3  -nan    0.7  -nan    0.5  -nan    1
  -37   17.3  -nan    0.7  -nan    0.5  -nan    1
  -36   17.3  -nan    0.7  -nan    0.5  -nan    1
  -35   17.2  -nan    0.7  -nan    0.5  -nan    1
  -34   17.2  -nan    0.7  -nan    0.5  -nan    1
  -33   17.2  -nan    0.7  -nan    0.5  -nan    1
  -32   17.2  -nan    0.7  -nan    0.5  -nan    1
  -31   17.2  -nan    0.7  -nan    0.5  -nan    1
  -30   17.1  -nan    0.7  -nan    0.5  -nan    1
  -29   17.1  -nan    0.7  -nan    0.5  -nan    1
  -28   17.1  -nan    0.7  -nan    0.5  -nan    1
  -27   17.1  -nan    0.7  -nan    0.5  -nan    1
  -26   17.0  -nan    0.7  -nan    0.5  -nan    1
  -25   17.0  -nan    0.7  -nan    0.5  -nan    1
  -24   17.0  -nan    0.7  -nan    0.5  -nan    1
  -23   17.0  -nan    0.7  -nan    0.5  -nan    1
  -22   16.9  -nan    0.7  -nan    0.5  -nan    1
  -21   16.9  -nan    0.7  -nan    0.5  -nan    1
  -20   16.9  -nan    0.7  -nan    0.5  -nan    1
  -19   16.9  -nan    0.7  -nan    0.5  -nan    1
  -18   16.9  -nan    0.7  -nan    0.5  -nan    1
  -17   16.9  -nan    0.7  -nan    0.5  -nan    1
  -16   16.9  -nan    0.7  -nan    0.5  -nan    1
  -15   16.9  -nan    0.7  -nan    0.5  -nan    1
  -14   16.9  -nan    0.7  -nan    0.5  -nan    1
  -13   16.9  -nan    0.7  -nan    0.5  -nan    1
  -12   17.0  -nan    0.7  -nan    0.4  -nan    1
  -11   17.0  -nan    0.7  -nan    0.4  -nan    1
  -10   17.0  -nan    0.7  -nan    0.4  -nan    1
   -9   17.1  -nan    0.7  -nan    0.4  -nan    1
   -8   17.1  -nan    0.7  -nan    0.4  -nan    1
   -7   17.2  -nan    0.7  -nan    0.4  -nan    1
   -6   17.3  -nan    0.7  -nan    0.4  -nan    1
   -5   17.4  -nan    0.7  -nan    0.4  -nan    1
   -4   17.5  -nan    0.7  -nan    0.4  -nan    1
   -3   17.6  -nan    0.7  -nan    0.4  -nan    1
   -2   17.8  -nan    0.7  -nan    0.4  -nan    1
   -1   17.9  -nan    0.7  -nan    0.4  -nan    1
    0   18.1  -nan    0.7  -nan    0.4  -nan    1
    1   18.3  -nan    0.7  -nan    0.4  -nan    1
    2   18.5  -nan    0.7  -nan    0.4  -nan    1
    3   18.8  -nan    0.7  -nan    0.4  -nan    1
    4   19.0  -nan    0.7  -nan    0.4  -nan    1
    5   19.3  -nan    0.7  -nan    0.4  -nan    1
    6   19.6  -nan    0.7  -nan    0.4  -nan    1
    7   19.9  -nan    0.7  -nan    0.4  -nan    1
    8   20.3  -nan    0.7  -nan    0.4  -nan    1
    9   20.7  -nan    0.7  -nan    0.4  -nan    1
   10   21.1  -nan    0.7  -nan    0.4  -nan    1
   11   21.5  -nan    0.7  -nan    0.4  -nan    1
   12   22.0  -nan    0.7  -nan    0.4  -nan    1
   13   22.5  -nan    0.7  -nan    0.4  -nan    1
   14   23.0  -nan    0.7  -nan    0.4  -nan    1
   15   23.6  -nan    0.7  -nan    0.4  -nan    1
   16   24.2  -nan    0.7  -nan    0.4  -nan    1
   17   24.8  -nan    0.7  -nan    0.4  -nan    1
   18   25.4  -nan    0.7  -nan    0.4  -nan    1
   19   26.1  -nan    0.7  -nan    0.4  -nan    1
   20   26.9  -nan    0.7  -nan    0.4  -nan    1
   21   27.6  -nan    0.7  -nan    0.4  -nan    1
   22   28.4  -nan    0.7  -nan    0.4  -nan    1
   23   29.2  -nan    0.7  -nan    0.4  -nan    1
   24   30.1  -nan    0.7  -nan    0.4  -nan    1
   25   31.0  -nan    0.7  -nan    0.4  -nan    1
   26   31.9  -nan    0.7  -nan    0.4  -nan    1
   27   32.9  -nan    0.7  -nan    0.4  -nan    1
   28   33.9  -nan    0.7  -nan    0.4  -nan    1
   29   34.9  -nan    0.7  -nan    0.4  -nan    1
   30   36.0  -nan    0.7  -nan    0.4  -nan    1
   31   37.1  -nan    0.7  -nan    0.4  -nan    1
   32   38.2  -nan    0.7  -nan    0.4  -nan    1
   33   39.4  -nan    0.7  -nan    0.4  -nan    1
   34   40.6  -nan    0.7  -nan    0.4  -nan    1
   35   41.8  -nan    0.6  -nan    0.4  -nan    1
   36   43.0  -nan    0.6  -nan    0.4  -nan    1
   37   44.3  -nan    0.6  -nan    0.4  -nan    1
   38   45.6  -nan    0.6  -nan    0.4  -nan    1
   39   46.9  -nan    0.6  -nan    0.4  -nan    1
   40   48.3  -nan    0.6  -nan    0.4  -nan    1
   41   49.7  -nan    0.6  -nan    0.4  -nan    1
   42   51.1  -nan    0.6  -nan    0.4  -nan    1
   43   52.5  -nan    0.6  -nan    0.4  -nan    1
   44   53.9  -nan    0.6  -nan    0.4  -nan    1
   45   55.3  -nan    0.6  -nan    0.4  -nan    1
   46   56.8  -nan    0.6  -nan    0.4  -nan    1
   47   58.2  -nan    0.6  -nan    0.4  -nan    1
   48   59.7  -nan    0.6  -nan    0.4  -nan    1
   49   61.2  -nan    0.6  -nan    0.4  -nan    1
   50   62.7  -nan    0.6  -nan    0.4  -nan    1
   51   64.2  -nan    0.6  -nan    0.4  -nan    1
   52   65.7  -nan    0.6  -nan    0.4  -nan    1
   53   67.1  -nan    0.6  -nan    0.4  -nan    1
   54   68.6  -nan    0.6  -nan    0.5  -nan    1
   55   70.1  -nan    0.6  -nan    0.5  -nan    1
   56   71.6  -nan    0.6  -nan    0.5  -nan    1
   57   73.0  -nan    0.6  -nan    0.5  -nan    1
   58   74.5  -nan    0.6  -nan    0.5  -nan    1
   59   75.9  -nan    0.7  -nan    0.5  -nan    1
   60   77.3  -nan    0.7  -nan    0.5  -nan    1
   61   78.7  -nan    0.7  -nan    0.5  -nan    1
   62   80.1  -nan    0.7  -nan    0.5  -nan    1
   63   81.4  -nan    0.7  -nan    0.5  -nan    1
   64   82.7  -nan    0.7  -nan    0.5  -nan    1
   65   84.0  -nan    0.7  -nan    0.5  -nan    1
   66   85.3  -nan    0.7  -nan    0.5  -nan    1
   67   86.5  -nan    0.7  -nan    0.5  -nan    1
   68   87.7  -nan    0.7  -nan    0.5  -nan    1
   69   88.8  -nan    0.7  -nan    0.5  -nan    1
   70   89.9  -nan    0.7  -nan    0.5  -nan    1
   71   91.0  -nan    0.7  -nan    0.5  -nan    1
   72   92.0  -nan    0.6  -nan    0.5  -nan    1
   73   93.0  -nan    0.6  -nan    0.5  -nan    1
   74   93.9  -nan    0.6  -nan    0.5  -nan    1
   75   94.8  -nan    0.6  -nan    0.5  -nan    1
   76   95.7  -nan    0.6  -nan    0.5  -nan    1
   77   96.4  -nan    0.6  -nan    0.4  -nan    1
   78   97.2  -nan    0.6  -nan    0.4  -nan    1
   79   97.9  -nan    0.6  -nan    0.4  -nan    1
   80   98.5  -nan    0.6  -nan    0.4  -nan    1
   81   99.1  -nan    0.6  -nan    0.4  -nan    1
   82   99.6  -nan    0.6  -nan    0.4  -nan    1
   83  100.1  -nan    0.6  -nan    0.4  -nan    1
   84  100.5  -nan    0.6  -nan    0.4  -nan    1
   85  100.9  -nan    0.6  -nan    0.4  -nan    1
   86  101.2  -nan    0.6  -nan    0.4  -nan    1
   87  101.4  -nan    0.6  -nan    0.5  -nan    1
   88  101.6  -nan    0.6  -nan    0.5  -nan    1
   89  101.8  -nan    0.6  -nan    0.5  -nan    1
   90  101.8  -nan    0.6  -nan    0.5  -nan    1
   91  101.9  -nan    0.6  -nan    0.5  -nan    1
   92  101.8  -nan    0.6  -nan    0.5  -nan    1
   93  101.8  -nan    0.6  -nan    0.5  -nan    1
   94  101.6  -nan    0.6  -nan    0.5  -nan    1
   95  101.4  -nan    0.6  -nan    0.5  -nan    1
   96  101.2  -nan    0.6  -nan    0.5  -nan    1
   97  100.9  -nan    0.6  -nan    0.5  -nan    1
   98  100.6  -nan    0.6  -nan    0.5  -nan    1
   99  100.2  -nan    0.6  -nan    0.5  -nan    1
  100   99.7  -nan    0.6  -nan    0.5  -nan    1
  101   99.3  -nan    0.6  -nan    0.5  -nan    1
  102   98.7  -nan    0.6  -nan    0.5  -nan    1
  103   98.2  -nan    0.6  -nan    0.5  -nan    1
  104   97.6  -nan    0.6  -nan    0.5  -nan    1
  105   96.9  -nan    0.6  -nan    0.5  -nan    1
  106   96.2  -nan    0.6  -nan    0.5  -nan    1
  107   95.5  -nan    0.6  -nan    0.5  -nan    1
  108   94.8  -nan    0.6  -nan    0.5  -nan    1
  109   94.0  -nan    0.6  -nan    0.5  -nan    1
  110   93.2  -nan    0.6  -nan    0.5  -nan    1
  111   92.3  -nan    0.6  -nan    0.5  -nan    1
  112   91.4  -nan    0.6  -nan    0.5  -nan    1
  113   90.6  -nan    0.6  -nan    0.5  -nan    1
  114   89.6  -nan    0.6  -nan    0.5  -nan    1
  115   88.7  -nan    0.6  -nan    0.5  -nan    1
  116   87.8  -nan    0.6  -nan    0.5  -nan    1
  117   86.8  -nan    0.6  -nan    0.5  -nan    1
  118   85.8  -nan    0.6  -nan    0.5  -nan    1
  119   84.8  -nan    0.6  -nan    0.5  -nan    1
  120   83.8  -nan    0.6  -nan    0.5  -nan    1
  121   82.8  -nan    0.6  -nan    0.5  -nan    1
  122   81.8  -nan    0.6  -nan    0.5  -nan    1
  123   80.8  -nan    0.6  -nan    0.5  -nan    1
  124   79.8  -nan    0.6  -nan    0.5  -nan    1
  125   78.7  -nan    0.6  -nan    0.5  -nan    1
  126   77.7  -nan    0.6  -nan    0.5  -nan    1
  127   76.7  -nan    0.6  -nan    0.5  -nan    1
  128   75.7  -nan    0.6  -nan    0.5  -nan    1
  129   74.7  -nan    0.6  -nan    0.5  -nan    1
  130   73.7  -nan    0.6  -nan    0.5  -nan    1
  131   72.7  -nan    0.6  -nan    0.5  -nan    1
  132   71.7  -nan    0.6  -nan    0.5  -nan    1
  133   70.7  -nan    0.6  -nan    0.5  -nan    1
  134   69.8  -nan    0.6  -nan    0.5  -nan    1
  135   68.8  -nan    0.6  -nan    0.5  -nan    1
  136   67.9  -nan    0.6  -nan    0.5  -nan    1
  137   67.0  -nan    0.6  -nan    0.5  -nan    1
  138   66.1  -nan    0.6  -nan    0.5  -nan    1
  139   65.2  -nan    0.6  -nan    0.5  -nan    1
  140   64.3  -nan    0.6  -nan    0.5  -nan    1
  141   63.5  -nan    0.6  -nan    0.5  -nan    1
  142   62.7  -nan    0.6  -nan    0.5  -nan    1
  143   61.9  -nan    0.6  -nan    0.5  -nan    1
  144   61.1  -nan    0.6  -nan    0.5  -nan    1
  145   60.3  -nan    0.6  -nan    0.5  -nan    1
  146   59.6  -nan    0.6  -nan    0.5  -nan    1
  147   58.8  -nan    0.6  -nan    0.5  -nan    1
  148   58.1  -nan    0.6  -nan    0.5  -nan    1
  149   57.4  -nan    0.6  -nan    0.5  -nan    1
  150   56.8  -nan    0.6  -nan    0.5  -nan    1
  151   56.1  -nan    0.6  -nan    0.4  -nan    1
  152   55.5  -nan    0.6  -nan    0.4  -nan    1
  153   54.9  -nan    0.6  -nan    0.4  -nan    1
  154   54.3  -nan    0.6  -nan    0.4  -nan    1
  155   53.7  -nan    0.6  -nan    0.4  -nan    1
  156   53.2  -nan    0.6  -nan    0.4  -nan    1
  157   52.7  -nan    0.6  -nan    0.4  -nan    1
  158   52.1  -nan    0.6  -nan    0.4  -nan    1
  159   51.7  -nan    0.6  -nan    0.4  -nan    1
  160   51.2  -nan    0.6  -nan    0.4  -nan    1
  161   50.7  -nan    0.6  -nan    0.4  -nan    1
  162   50.3  -nan    0.6  -nan    0.4  -nan    1
  163   49.8  -nan    0.6  -nan    0.4  -nan    1
  164   49.4  -nan    0.6  -nan    0.4  -nan    1
  165   49.0  -nan    0.6  -nan    0.4  -nan    1
  166   48.6  -nan    0.6  -nan    0.4  -nan    1
  167   48.3  -nan    0.6  -nan    0.4  -nan    1
  168   47.9  -nan    0.6  -nan    0.4  -nan    1
  169   47.6  -nan    0.6  -nan    0.4  -nan    1
  170   47.2  -nan    0.6  -nan    0.4  -nan    1
  171   46.9  -nan    0.6  -nan    0.4  -nan    1
  172   46.6  -nan    0.6  -nan    0.4  -nan    1
  173   46.3  -nan    0.6  -nan    0.4  -nan    1
  174   46.0  -nan    0.6  -nan    0.4  -nan    1
  175   45.7  -nan    0.6  -nan    0.4  -nan    1
  176   45.4  -nan    0.6  -nan    0.5  -nan    1
  177   45.2  -nan    0.6  -nan    0.5  -nan    1
  178   44.9  -nan    0.6  -nan    0.5  -nan    1
  179   44.7  -nan    0.6  -nan    0.5  -nan    1
  180   44.4  -nan    0.6  -nan    0.5  -nan    1
  181   44.2  -nan    0.6  -nan    0.5  -nan    1
  182   43.9  -nan    0.6  -nan    0.5  -nan    1
  183   43.7  -nan    0.6  -nan    0.5  -nan    1
  184   43.5  -nan    0.6  -nan    0.5  -nan    1
  185   43.3  -nan    0.6  -nan    0.5  -nan    1
  186   43.1  -nan    0.6  -nan    0.5  -nan    1
  187   42.9  -nan    0.6  -nan    0.5  -nan    1
  188   42.7  -nan    0.6  -nan    0.5  -nan    1
  189   42.5  -nan    0.6  -nan    0.5  -nan    1
  190   42.3  -nan    0.6  -nan    0.5  -nan    1
  191   42.1  -nan    0.6  -nan    0.5  -nan    1
  192   41.9  -nan    0.6  -nan    0.5  -nan    1
  193   41.7  -nan    0.6  -nan    0.5  -nan    1
  194   41.5  -nan    0.6  -nan    0.5  -nan    1
  195   41.3  -nan    0.6  -nan    0.5  -nan    1
  196   41.2  -nan    0.6  -nan    0.5  -nan    1
  197   41.0  -nan    0.6  -nan    0.5  -nan    1
  198   40.8  -nan    0.6  -nan    0.5  -nan    1
  199   40.7  -nan    0.6  -nan    0.5  -nan    1
  200   40.5  -nan    0.5  -nan    0.5  -nan    1
  201   40.3  -nan    0.5  -nan    0.5  -nan    1
  202   40.2  -nan    0.5  -nan    0.5  -nan    1
  203   40.0  -nan    0.5  -nan    0.5  -nan    1
  204   39.9  -nan    0.5  -nan    0.5  -nan    1
  205   39.7  -nan    0.5  -nan    0.4  -nan    1
  206   39.6  -nan    0.5  -nan    0.4  -nan    1
  207   39.4  -nan    0.5  -nan    0.4  -nan    1
  208   39.3  -nan    0.5  -nan    0.4  -nan    1
  209   39.1  -nan    0.5  -nan    0.4  -nan    1
  210   39.0  -nan    0.4  -nan    0.4  -nan    1
  211   38.8  -nan    0.4  -nan    0.4  -nan    1
  212   38.7  -nan    0.4  -nan    0.5  -nan    1
  213   38.6  -nan    0.5  -nan    0.5  -nan    1
  214   38.4  -nan    0.5  -nan    0.5  -nan    1
  215   38.3  -nan    0.5  -nan    0.5  -nan    1
  216   38.2  -nan    0.5  -nan    0.6  -nan    1
  217   38.0  -nan    0.5  -nan    0.6  -nan    1
  218   37.9  -nan    0.5  -nan    0.6  -nan    1
  219   37.8  -nan    0.5  -nan    0.7  -nan    1
  220   37.6  -nan    0.5  -nan    0.7  -nan    1
  221   37.5  -nan    0.5  -nan    0.7  -nan    1
  222   37.4  -nan    0.6  -nan    0.8  -nan    1
  223   37.2  -nan    0.6  -nan    0.8  -nan    1
  224   37.1  -nan    0.6  -nan    0.8  -nan    1
  225   37.0  -nan    0.6  -nan    0.9  -nan    1
  226   36.9  -nan    0.6  -nan    0.9  -nan    1
  227   36.7  -nan    0.6  -nan    0.9  -nan    1
  228   36.6  -nan    0.6  -nan    1.0  -nan    1
  229   36.5  -nan    0.6  -nan    1.0  -nan    1
  230   36.3  -nan    0.6  -nan    1.0  -nan    1
  231   36.2  -nan    0.6  -nan    1.0  -nan    1
  232   36.1  -nan    0.5  -nan    1.0  -nan    1
  233   35.9  -nan    0.5  -nan    1.0  -nan    1
  234   35.8  -nan    0.5  -nan    1.0  -nan    1
  235   35.7  -nan    0.5  -nan    1.0  -nan    1
  236   35.5  -nan    0.5  -nan    1.0  -nan    1
  237   35.4  -nan    0.5  -nan    1.0  -nan    1
  238   35.2  -nan    0.5  -nan    1.0  -nan    1
  239   35.1  -nan    0.5  -nan    1.0  -nan    1
  240   35.0  -nan    0.5  -nan    1.0  -nan    1
  241   34.8  -nan    0.5  -nan    1.0  -nan    1
  242   34.7  -nan    0.5  -nan    1.1  -nan    1
  243   34.5  -nan    0.5  -nan    1.1  -nan    1
  244   34.3  -nan    0.5  -nan    1.1  -nan    1
  245   34.2  -nan    0.5  -nan    1.1  -nan    1
  246   34.0  -nan    0.6  -nan    1.1  -nan    1
  247   33.9  -nan    0.6  -nan    1.2  -nan    1
  248   33.7  -nan    0.6  -nan    1.2  -nan    1
  249   33.5  -nan    0.6  -nan    1.2  -nan    1
  250   33.4  -nan    0.6  -nan    1.2  -nan    1
  251   33.2  -nan    0.6  -nan    1.2  -nan    1
  252   33.0  -nan    0.7  -nan    1.3  -nan    1
  253   32.8  -nan    0.7  -nan    1.3  -nan    1
  254   32.6  -nan    0.7  -nan    1.3  -nan    1
  255   32.5  -nan    0.7  -nan    1.3  -nan    1
  256   32.3  -nan    0.7  -nan    1.4  -nan    1
  257   32.1  -nan    0.8  -nan    1.4  -nan    1
  258   31.9  -nan    0.8  -nan    1.4  -nan    1
  259   31.7  -nan    0.8  -nan    1.5  -nan    1
  260   31.5  -nan    0.8  -nan    1.5  -nan    1
  261   31.3  -nan    0.8  -nan    1.5  -nan    1
  262   31.1  -nan    0.8  -nan    1.5  -nan    1
  263   30.9  -nan    0.8  -nan    1.6  -nan    1
  264   30.7  -nan    0.8  -nan    1.6  -nan    1
  265   30.5  -nan    0.9  -nan    1.6  -nan    1
  266   30.2  -nan    0.9  -nan    1.6  -nan    1
  267   30.0  -nan    0.9  -nan    1.7  -nan    1
  268   29.8  -nan    0.9  -nan    1.7  -nan    1
  269   29.6  -nan    0.9  -nan    1.7  -nan    1
  270   29.4  -nan    0.9  -nan    1.7  -nan    1
  271   29.2  -nan    0.9  -nan    1.7  -nan    1
  272   28.9  -nan    0.9  -nan    1.7  -nan    1
  273   28.7  -nan    0.9  -nan    1.8  -nan    1
  274   28.5  -nan    0.9  -nan    1.8  -nan    1
  275   28.3  -nan    0.9  -nan    1.8  -nan    1
  276   28.0  -nan    0.9  -nan    1.8  -nan    1
  277   27.8  -nan    0.9  -nan    1.8  -nan    1
  278   27.6  -nan    0.9  -nan    1.8  -nan    1
  279   27.4  -nan    0.9  -nan    1.8  -nan    1
  280   27.1  -nan    0.9  -nan    1.8  -nan    1
  281   26.9  -nan    0.9  -nan    1.8  -nan    1
  282   26.7  -nan    0.9  -nan    1.8  -nan    1
  283   26.5  -nan    1.0  -nan    1.8  -nan    1
  284   26.2  -nan    1.0  -nan    1.8  -nan    1
  285   26.0  -nan    1.0  -nan    1.8  -nan    1
  286   25.8  -nan    1.0  -nan    1.8  -nan    1
  287   25.6  -nan    1.0  -nan    1.8  -nan    1
  288   25.3  -nan    1.0  -nan    1.8  -nan    1
  289   25.1  -nan    1.0  -nan    1.8  -nan    1
  290   24.9  -nan    1.0  -nan    1.8  -nan    1
  291   24.7  -nan    1.0  -nan    1.8  -nan    1
  292   24.4  -nan    1.0  -nan    1.8  -nan    1
  293   24.2  -nan    1.0  -nan    1.8  -nan    1
  294   24.0  -nan    1.0  -nan    1.8  -nan    1
  295   23.8  -nan    1.0  -nan    1.8  -nan    1
  296   23.6  -nan    1.1  -nan    1.8  -nan    1
  297   23.4  -nan    1.1  -nan    1.8  -nan    1
  298   23.2  -nan    1.1  -nan    1.8  -nan    1
  299   23.0  -nan    1.1  -nan    1.8  -nan    1
  300   22.8  -nan    1.1  -nan    1.8  -nan    1
  301   22.6  -nan    1.1  -nan    1.8  -nan    1
  302   22.4  -nan    1.1  -nan    1.8  -nan    1
  303   22.2  -nan    1.1  -nan    1.8  -nan    1
  304   22.0  -nan    1.1  -nan    1.8  -nan    1
  305   21.8  -nan    1.1  -nan    1.8  -nan    1
  306   21.6  -nan    1.1  -nan    1.8  -nan    1
  307   21.4  -nan    1.2  -nan    1.8  -nan    1
  308   21.2  -nan    1.2  -nan    1.8  -nan    1
  309   21.0  -nan    1.2  -nan    1.8  -nan    1
  310   20.8  -nan    1.2  -nan    1.8  -nan    1
  311   20.6  -nan    1.2  -nan    1.8  -nan    1
  312   20.4  -nan    1.2  -nan    1.8  -nan    1
  313   20.3  -nan    1.2  -nan    1.8  -nan    1
  314   20.1  -nan    1.2  -nan    1.8  -nan    1
  315   19.9  -nan    1.2  -nan    1.8  -nan    1
  316   19.7  -nan    1.2  -nan    1.8  -nan    1
  317   19.5  -nan    1.2  -nan    1.8  -nan    1
  318   19.4  -nan    1.2  -nan    1.8  -nan    1
  319   19.2  -nan    1.2  -nan    1.8  -nan    1
  320   19.0  -nan    1.2  -nan    1.8  -nan    1
  321   18.8  -nan    1.2  -nan    1.8  -nan    1
  322   18.7  -nan    1.2  -nan    1.8  -nan    1
  323   18.5  -nan    1.2  -nan    1.8  -nan    1
  324   18.3  -nan    1.2  -nan    1.8  -nan    1
  325   18.2  -nan    1.2  -nan    1.8  -nan    1
  326   18.0  -nan    1.2  -nan    1.8  -nan    1
  327   17.8  -nan    1.2  -nan    1.8  -nan    1
  328   17.7  -nan    1.2  -nan    1.8  -nan    1
  329   17.5  -nan    1.2  -nan    1.8  -nan    1
  330   17.3  -nan    1.2  -nan    1.8  -nan    1
  331   17.2  -nan    1.2  -nan    1.8  -nan    1
  332   17.0  -nan    1.2  -nan    1.8  -nan    1
  333   16.9  -nan    1.2  -nan    1.8  -nan    1
  334   16.7  -nan    1.2  -nan    1.8  -nan    1
  335   16.5  -nan    1.2  -nan    1.8  -nan    1
  336   16.4  -nan    1.2  -nan    1.8  -nan    1
  337   16.2  -nan    1.2  -nan    1.8  -nan    1
  338   16.1  -nan    1.2  -nan    1.8  -nan    1
  339   15.9  -nan    1.2  -nan    1.8  -nan    1
  340   15.7  -nan    1.2  -nan    1.8  -nan    1
  341   15.6  -nan    1.2  -nan    1.9  -nan    1
  342   15.4  -nan    1.2  -nan    1.9  -nan    1
  343   15.3  -nan    1.2  -nan    1.9  -nan    1
  344   15.1  -nan    1.2  -nan    1.9  -nan    1
  345   14.9  -nan    1.2  -nan    1.9  -nan    1
  346   14.8  -nan    1.2  -nan    1.9  -nan    1
  347   14.6  -nan    1.2  -nan    1.9  -nan    1
  348   14.5  -nan    1.2  -nan    1.9  -nan    1
  349   14.3  -nan    1.2  -nan    1.9  -nan    1
  350   14.2  -nan    1.2  -nan    1.9  -nan    1
  351   14.0  -nan    1.2  -nan    1.9  -nan    1
  352   13.9  -nan    1.2  -nan    1.9  -nan    1
  353   13.7  -nan    1.2  -nan    1.9  -nan    1
  354   13.6  -nan    1.2  -nan    1.9  -nan    1
  355   13.4  -nan    1.2  -nan    1.9  -nan    1
  356   13.3  -nan    1.2  -nan    1.9  -nan    1
  357   13.1  -nan    1.2  -nan    1.9  -nan    1
  358   13.0  -nan    1.2  -nan    1.9  -nan    1
  359   12.9  -nan    1.2  -nan    1.9  -nan    1
  360   12.7  -nan    1.2  -nan    1.9  -nan    1
  361   12.6  -nan    1.2  -nan    1.9  -nan    1
  362   12.4  -nan    1.2  -nan    1.9  -nan    1
  363   12.3  -nan    1.2  -nan    1.9  -nan    1
  364   12.2  -nan    1.2  -nan    1.9  -nan    1
  365   12.0  -nan    1.2  -nan    1.9  -nan    1
  366   11.9  -nan    1.2  -nan    1.9  -nan    1
  367   11.8  -nan    1.2  -nan    1.9  -nan    1
  368   11.7  -nan    1.2  -nan    1.9  -nan    1
  369   11.5  -nan    1.2  -nan    1.9  -nan    1
  370   11.4  -nan    1.2  -nan    1.9  -nan    1
  371   11.3  -nan    1.2  -nan    1.9  -nan    1
  372   11.2  -nan    1.2  -nan    1.9  -nan    1
  373   11.1  -nan    1.2  -nan    1.9  -nan    1
  374   10.9  -nan    1.2  -nan    1.9  -nan    1
  375   10.8  -nan    1.2  -nan    1.9  -nan    1
  376   10.7  -nan    1.2  -nan    1.9  -nan    1
  377   10.6  -nan    1.2  -nan    1.9  -nan    1
  378   10.5  -nan    1.2  -nan    1.9  -nan    1
  379   10.4  -nan    1.2  -nan    1.9  -nan    1
  380   10.3  -nan    1.2  -nan    1.9  -nan    1
  381   10.2  -nan    1.2  -nan    1.9  -nan    1
  382   10.1  -nan    1.2  -nan    1.9  -nan    1
  383   10.0  -nan    1.2  -nan    1.9  -nan    1
  384    9.9  -nan    1.2  -nan    1.9  -nan    1
  385    9.8  -nan    1.2  -nan    1.9  -nan    1
  386    9.8  -nan    1.2  -nan    1.9  -nan    1
  387    9.7  -nan    1.2  -nan    1.9  -nan    1
  388    9.6  -nan    1.2  -nan    1.9  -nan    1
  389    9.5  -nan    1.2  -nan    1.9  -nan    1
  390    9.4  -nan    1.2  -nan    1.9  -nan    1
  391    9.4  -nan    1.2  -nan    1.9  -nan    1
  392    9.3  -nan    1.2  -nan    1.9  -nan    1
  393    9.2  -nan    1.2  -nan    1.9  -nan    1
  394    9.1  -nan    1.1  -nan    1.9  -nan    1
  395    9.1  -nan    1.1  -nan    2.0  -nan    1
  396    9.0  -nan    1.1  -nan    2.0  -nan    1
  397    8.9  -nan    1.1  -nan    2.0  -nan    1
  398    8.9  -nan    1.1  -nan    2.0  -nan    1
  399    8.8  -nan    1.1  -nan    2.0  -nan    1
  400    8.7  -nan    1.1  -nan    2.0  -nan    1
  401    8.7  -nan    1.2  -nan    2.0  -nan    1
  402    8.6  -nan    1.2  -nan    2.0  -nan    1
  403    8.6  -nan    1.2  -nan    2.0  -nan    1
  404    8.5  -nan    1.2  -nan    2.0  -nan    1
  405    8.4  -nan    1.2  -nan    2.0  -nan    1
  406    8.4  -nan    1.2  -nan    2.0  -nan    1
  407    8.3  -nan    1.2  -nan    2.0  -nan    1
  408    8.3  -nan    1.2  -nan    2.0  -nan    1
  409    8.2  -nan    1.2  -nan    2.0  -nan    1
  410    8.2  -nan    1.2  -nan    2.0  -nan    1
  411    8.1  -nan    1.2  -nan    2.0  -nan    1
  412    8.1  -nan    1.2  -nan    2.0  -nan    1
  413    8.0  -nan    1.2  -nan    2.0  -nan    1
  414    7.9  -nan    1.2  -nan    1.9  -nan    1
  415    7.9  -nan    1.2  -nan    1.9  -nan    1
  416    7.8  -nan    1.2  -nan    1.9  -nan    1
  417    7.8  -nan    1.2  -nan    1.9  -nan    1
  418    7.7  -nan    1.2  -nan    1.9  -nan    1
  419    7.7  -nan    1.2  -nan    1.9  -nan    1
  420    7.6  -nan    1.2  -nan    1.9  -nan    1
  421    7.6  -nan    1.2  -nan    1.9  -nan    1
  422    7.5  -nan    1.2  -nan    1.9  -nan    1
  423    7.5  -nan    1.2  -nan    1.9  -nan    1
  424    7.4  -nan    1.2  -nan    1.9  -nan    1
  425    7.4  -nan    1.2  -nan    1.9  -nan    1
  426    7.3  -nan    1.2  -nan    1.9  -nan    1
  427    7.3  -nan    1.2  -nan    1.9  -nan    1
  428    7.2  -nan    1.2  -nan    1.9  -nan    1
  429    7.2  -nan    1.2  -nan    1.9  -nan    1
  430    7.1  -nan    1.2  -nan    1.9  -nan    1
  431    7.1  -nan    1.2  -nan    1.8  -nan    1
  432    7.0  -nan    1.2  -nan    1.8  -nan    1
  433    7.0  -nan    1.2  -nan    1.8  -nan    1
  434    6.9  -nan    1.2  -nan    1.8  -nan    1
  435    6.9  -nan    1.2  -nan    1.8  -nan    1
  436    6.8  -nan    1.2  -nan    1.8  -nan    1
  437    6.8  -nan    1.2  -nan    1.8  -nan    1
  438    6.7  -nan    1.2  -nan    1.8  -nan    1
  439    6.7  -nan    1.2  -nan    1.8  -nan    1
  440    6.6  -nan    1.2  -nan    1.8  -nan    1
  441    6.6  -nan    1.2  -nan    1.8  -nan    1
  442    6.5  -nan    1.2  -nan    1.8  -nan    1
  443    6.5  -nan    1.2  -nan    1.8  -nan    1
  444    6.4  -nan    1.2  -nan    1.8  -nan    1
  445    6.4  -nan    1.2  -nan    1.8  -nan    1
  446    6.4  -nan    1.2  -nan    1.8  -nan    1
  447    6.3  -nan    1.2  -nan    1.8  -nan    1
  448    6.3  -nan    1.2  -nan    1.8  -nan    1
  449    6.2  -nan    1.2  -nan    1.8  -nan    1
  450    6.2  -nan    1.2  -nan    1.8  -nan    1
  451    6.1  -nan    1.2  -nan    1.8  -nan    1
  452    6.1  -nan    1.2  -nan    1.9  -nan    1
  453    6.1  -nan    1.2  -nan    1.9  -nan    1
  454    6.0  -nan    1.2  -nan    1.9  -nan    1
  455    6.0  -nan    1.2  -nan    1.9  -nan    1
  456    5.9  -nan    1.2  -nan    1.9  -nan    1
  457    5.9  -nan    1.2  -nan    1.9  -nan    1
  458    5.9  -nan    1.2  -nan    1.9  -nan    1
  459    5.8  -nan    1.2  -nan    1.9  -nan    1
  460    5.8  -nan    1.2  -nan    1.9  -nan    1
  461    5.8  -nan    1.2  -nan    1.9  -nan    1
  462    5.8  -nan    1.2  -nan    1.9  -nan    1
  463    5.7  -nan    1.2  -nan    1.9  -nan    1
  464    5.7  -nan    1.2  -nan    1.9  -nan    1
  465    5.7  -nan    1.2  -nan    1.9  -nan    1
  466    5.7  -nan    1.2  -nan    1.9  -nan    1
  467    5.6  -nan    1.2  -nan    1.9  -nan    1
  468    5.6  -nan    1.2  -nan    1.9  -nan    1
  469    5.6  -nan    1.2  -nan    1.9  -nan    1
  470    5.6  -nan    1.2  -nan    1.9  -nan    1
  471    5.6  -nan    1.2  -nan    1.9  -nan    1
  472    5.5  -nan    1.2  -nan    1.9  -nan    1
  473    5.5  -nan    1.2  -nan    1.9  -nan    1
  474    5.5  -nan    1.2  -nan    1.9  -nan    1
  475    5.5  -nan    1.2  -nan    1.9  -nan    1
  476    5.5  -nan    1.2  -nan    1.9  -nan    1
  477    5.5  -nan    1.2  -nan    1.9  -nan    1
  478    5.5  -nan    1.2  -nan    1.9  -nan    1
  479    5.5  -nan    1.2  -nan    1.9  -nan    1
  480    5.5  -nan    1.2  -nan    1.9  -nan    1
  481    5.5  -nan    1.2  -nan    1.9  -nan    1
  482    5.5  -nan    1.2  -nan    1.9  -nan    1
  483    5.5  -nan    1.2  -nan    1.9  -nan    1
  484    5.5  -nan    1.2  -nan    1.9  -nan    1
  485    5.5  -nan    1.2  -nan    1.9  -nan    1
  486    5.5  -nan    1.2  -nan    1.9  -nan    1
  487    5.5  -nan    1.2  -nan    1.9  -nan    1
  488    5.5  -nan    1.2  -nan    1.9  -nan    1
  489    5.5  -nan    1.2  -nan    1.9  -nan    1
  490    5.5  -nan    1.2  -nan    1.9  -nan    1
  491    5.5  -nan    1.2  -nan    1.9  -nan    1
  492    5.5  -nan    1.2  -nan    1.9  -nan    1
  493    5.5  -nan    1.2  -nan    1.9  -nan    1
  494    5.5  -nan    1.2  -nan    1.9  -nan    1
  495    5.5  -nan    1.2  -nan    1.9  -nan    1
  496    5.5  -nan    1.2  -nan    1.9  -nan    1
  497    5.5  -nan    1.2  -nan    1.9  -nan    1
  498    5.6  -nan    1.2  -nan    1.9  -nan    1
  499    5.6  -nan    1.2  -nan    1.9  -nan    1
  500    5.6  -nan    1.2  -nan    1.9  -nan    1
  501    5.6  -nan    1.2  -nan    1.9  -nan    1
  502    5.6  -nan    1.2  -nan    1.9  -nan    1
  503    5.6  -nan    1.2  -nan    1.9  -nan    1
  504    5.6  -nan    1.2  -nan    1.9  -nan    1
  505    5.6  -nan    1.2  -nan    1.9  -nan    1
  506    5.7  -nan    1.2  -nan    1.9  -nan    1
  507    5.7  -nan    1.2  -nan    1.9  -nan    1
  508    5.7  -nan    1.2  -nan    1.9  -nan    1
  509    5.7  -nan    1.2  -nan    1.9  -nan    1
  510    5.7  -nan    1.2  -nan    1.9  -nan    1
  511    5.7  -nan    1.2  -nan    1.9  -nan    1
  512    5.7  -nan    1.2  -nan    1.9  -nan    1
  513    5.8  -nan    1.2  -nan    1.8  -nan    1
  514    5.8  -nan    1.2  -nan    1.8  -nan    1
  515    5.8  -nan    1.2  -nan    1.8  -nan    1
  516    5.8  -nan    1.2  -nan    1.8  -nan    1
  517    5.8  -nan    1.2  -nan    1.8  -nan    1
  518    5.8  -nan    1.2  -nan    1.8  -nan    1
  519    5.8  -nan    1.2  -nan    1.8  -nan    1
  520    5.8  -nan    1.2  -nan    1.8  -nan    1
  521    5.8  -nan    1.2  -nan    1.8  -nan    1
  522    5.9  -nan    1.2  -nan    1.8  -nan    1
  523    5.9  -nan    1.2  -nan    1.8  -nan    1
  524    5.9  -nan    1.2  -nan    1.8  -nan    1
  525    5.9  -nan    1.2  -nan    1.8  -nan    1
  526    5.9  -nan    1.2  -nan    1.8  -nan    1
  527    5.9  -nan    1.2  -nan    1.8  -nan    1
  528    5.9  -nan    1.2  -nan    1.8  -nan    1
  529    5.9  -nan    1.2  -nan    1.8  -nan    1
  530    5.9  -nan    1.2  -nan    1.8  -nan    1
  531    5.9  -nan    1.2  -nan    1.8  -nan    1
  532    5.9  -nan    1.2  -nan    1.8  -nan    1
  533    5.9  -nan    1.2  -nan    1.8  -nan    1
  534    5.9  -nan    1.2  -nan    1.8  -nan    1
  535    5.9  -nan    1.2  -nan    1.8  -nan    1
  536    5.8  -nan    1.2  -nan    1.8  -nan    1
  537    5.8  -nan    1.2  -nan    1.8  -nan    1
  538    5.8  -nan    1.2  -nan    1.8  -nan    1
  539    5.8  -nan    1.2  -nan    1.8  -nan    1
  540    5.8  -nan    1.2  -nan    1.8  -nan    1
  541    5.8  -nan    1.2  -nan    1.8  -nan    1
  542    5.8  -nan    1.2  -nan    1.8  -nan    1
  543    5.8  -nan    1.2  -nan    1.8  -nan    1
  544    5.7  -nan    1.2  -nan    1.8  -nan    1
  545    5.7  -nan    1.2  -nan    1.8  -nan    1
  546    5.7  -nan    1.2  -nan    1.8  -nan    1
  547    5.7  -nan    1.2  -nan    1.8  -nan    1
  548    5.7  -nan    1.2  -nan    1.8  -nan    1
  549    5.6  -nan    1.2  -nan    1.8  -nan    1
  550    5.6  -nan    1.2  -nan    1.8  -nan    1
  551    5.6  -nan    1.2  -nan    1.8  -nan    1
  552    5.6  -nan    1.2  -nan    1.8  -nan    1
  553    5.5  -nan    1.2  -nan    1.8  -nan    1
  554    5.5  -nan    1.2  -nan    1.8  -nan    1
  555    5.5  -nan    1.2  -nan    1.8  -nan    1
  556    5.5  -nan    1.2  -nan    1.8  -nan    1
  557    5.4  -nan    1.2  -nan    1.8  -nan    1
  558    5.4  -nan    1.2  -nan    1.8  -nan    1
  559    5.4  -nan    1.2  -nan    1.8  -nan    1
  560    5.3  -nan    1.2  -nan    1.8  -nan    1
  561    5.3  -nan    1.2  -nan    1.8  -nan    1
  562    5.3  -nan    1.2  -nan    1.8  -nan    1
  563    5.2  -nan    1.2  -nan    1.8  -nan    1
  564    5.2  -nan    1.2  -nan    1.8  -nan    1
  565    5.2  -nan    1.2  -nan    1.8  -nan    1
  566    5.1  -nan    1.2  -nan    1.8  -nan    1
  567    5.1  -nan    1.2  -nan    1.8  -nan    1
  568    5.1  -nan    1.2  -nan    1.8  -nan    1
  569    5.0  -nan    1.2  -nan    1.8  -nan    1
  570    5.0  -nan    1.2  -nan    1.8  -nan    1
  571    5.0  -nan    1.2  -nan    1.9  -nan    1
  572    4.9  -nan    1.2  -nan    1.9  -nan    1
  573    4.9  -nan    1.2  -nan    1.9  -nan    1
  574    4.9  -nan    1.2  -nan    1.9  -nan    1
  575    4.8  -nan    1.2  -nan    1.9  -nan    1
  576    4.8  -nan    1.2  -nan    1.9  -nan    1
  577    4.8  -nan    1.2  -nan    1.9  -nan    1
  578    4.7  -nan    1.3  -nan    1.9  -nan    1
  579    4.7  -nan    1.3  -nan    1.9  -nan    1
  580    4.7  -nan    1.3  -nan    1.9  -nan    1
  581    4.6  -nan    1.3  -nan    1.9  -nan    1
  582    4.6  -nan    1.3  -nan    1.9  -nan    1
  583    4.6  -nan    1.3  -nan    1.9  -nan    1
  584    4.6  -nan    1.3  -nan    1.9  -nan    1
  585    4.5  -nan    1.3  -nan    1.9  -nan    1
  586    4.5  -nan    1.3  -nan    1.9  -nan    1
  587    4.5  -nan    1.3  -nan    1.9  -nan    1
  588    4.5  -nan    1.3  -nan    1.9  -nan    1
  589    4.4  -nan    1.3  -nan    1.9  -nan    1
  590    4.4  -nan    1.3  -nan    1.9  -nan    1
  591    4.4  -nan    1.2  -nan    1.9  -nan    1
  592    4.4  -nan    1.2  -nan    1.9  -nan    1
  593    4.3  -nan    1.2  -nan    1.9  -nan    1
  594    4.3  -nan    1.2  -nan    1.9  -nan    1
  595    4.3  -nan    1.2  -nan    1.9  -nan    1
  596    4.3  -nan    1.2  -nan    1.9  -nan    1
  597    4.3  -nan    1.2  -nan    1.9  -nan    1
  598    4.2  -nan    1.2  -nan    1.9  -nan    1
  599    4.2  -nan    1.2  -nan    1.9  -nan    1
  600    4.2  -nan    1.2  -nan    1.9  -nan    1
  601    4.2  -nan    1.2  -nan    1.9  -nan    1
  602    4.2  -nan    1.2  -nan    1.9  -nan    1
  603    4.2  -nan    1.2  -nan    1.9  -nan    1
  604    4.2  -nan    1.2  -nan    1.9  -nan    1
  605    4.2  -nan    1.2  -nan    1.8  -nan    1
  606    4.1  -nan    1.2  -nan    1.8  -nan    1
  607    4.1  -nan    1.2  -nan    1.8  -nan    1
  608    4.1  -nan    1.2  -nan    1.8  -nan    1
  609    4.1  -nan    1.2  -nan    1.8  -nan    1
  610    4.1  -nan    1.2  -nan    1.8  -nan    1
  611    4.1  -nan    1.2  -nan    1.8  -nan    1
  612    4.1  -nan    1.3  -nan    1.8  -nan    1
  613    4.1  -nan    1.3  -nan    1.8  -nan    1
  614    4.1  -nan    1.3  -nan    1.9  -nan    1
  615    4.1  -nan    1.3  -nan    1.9  -nan    1
  616    4.1  -nan    1.3  -nan    1.9  -nan    1
  617    4.1  -nan    1.3  -nan    1.9  -nan    1
  618    4.1  -nan    1.3  -nan    1.9  -nan    1
  619    4.1  -nan    1.3  -nan    1.9  -nan    1
  620    4.1  -nan    1.3  -nan    1.9  -nan    1
  621    4.1  -nan    1.3  -nan    1.9  -nan    1
  622    4.1  -nan    1.3  -nan    1.9  -nan    1
  623    4.2  -nan    1.3  -nan    1.9  -nan    1
  624    4.2  -nan    1.3  -nan    1.9  -nan    1
  625    4.2  -nan    1.3  -nan    1.9  -nan    1
  626    4.2  -nan    1.3  -nan    1.9  -nan    1
  627    4.2  -nan    1.3  -nan    1.9  -nan    1
  628    4.2  -nan    1.3  -nan    1.9  -nan    1
  629    4.2  -nan    1.3  -nan    1.9  -nan    1
  630    4.2  -nan    1.3  -nan    1.9  -nan    1
  631    4.3  -nan    1.3  -nan    1.9  -nan    1
  632    4.3  -nan    1.3  -nan    1.9  -nan    1
  633    4.3  -nan    1.3  -nan    1.9  -nan    1
  634    4.3  -nan    1.3  -nan    1.9  -nan    1
  635    4.3  -nan    1.3  -nan    1.8  -nan    1
  636    4.3  -nan    1.3  -nan    1.8  -nan    1
  637    4.4  -nan    1.3  -nan    1.8  -nan    1
  638    4.4  -nan    1.3  -nan    1.8  -nan    1
  639    4.4  -nan    1.3  -nan    1.8  -nan    1
  640    4.4  -nan    1.3  -nan    1.8  -nan    1
  641    4.4  -nan    1.3  -nan    1.8  -nan    1
  642    4.5  -nan    1.3  -nan    1.8  -nan    1
  643    4.5  -nan    1.3  -nan    1.8  -nan    1
  644    4.5  -nan    1.3  -nan    1.8  -nan    1
  645    4.5  -nan    1.3  -nan    1.8  -nan    1
  646    4.6  -nan    1.3  -nan    1.8  -nan    1
  647    4.6  -nan    1.3  -nan    1.8  -nan    1
  648    4.6  -nan    1.3  -nan    1.8  -nan    1
  649    4.6  -nan    1.3  -nan    1.8  -nan    1
  650    4.7  -nan    1.3  -nan    1.8  -nan    1
  651    4.7  -nan    1.3  -nan    1.8  -nan    1
  652    4.7  -nan    1.3  -nan    1.8  -nan    1
  653    4.7  -nan    1.3  -nan    1.8  -nan    1
  654    4.8  -nan    1.3  -nan    1.8  -nan    1
  655    4.8  -nan    1.3  -nan    1.8  -nan    1
  656    4.8  -nan    1.3  -nan    1.8  -nan    1
  657    4.8  -nan    1.3  -nan    1.8  -nan    1
  658    4.9  -nan    1.3  -nan    1.8  -nan    1
  659    4.9  -nan    1.3  -nan    1.8  -nan    1
  660    4.9  -nan    1.3  -nan    1.8  -nan    1
  661    4.9  -nan    1.3  -nan    1.8  -nan    1
  662    5.0  -nan    1.3  -nan    1.8  -nan    1
  663    5.0  -nan    1.3  -nan    1.8  -nan    1
  664    5.0  -nan    1.3  -nan    1.8  -nan    1
  665    5.1  -nan    1.3  -nan    1.8  -nan    1
  666    5.1  -nan    1.3  -nan    1.8  -nan    1
  667    5.1  -nan    1.3  -nan    1.9  -nan    1
  668    5.1  -nan    1.3  -nan    1.9  -nan    1
  669    5.2  -nan    1.3  -nan    1.9  -nan    1
  670    5.2  -nan    1.3  -nan    1.9  -nan    1
  671    5.2  -nan    1.3  -nan    1.9  -nan    1
  672    5.2  -nan    1.3  -nan    1.9  -nan    1
  673    5.3  -nan    1.3  -nan    1.9  -nan    1
  674    5.3  -nan    1.3  -nan    1.9  -nan    1
  675    5.3  -nan    1.3  -nan    1.9  -nan    1
  676    5.4  -nan    1.3  -nan    1.9  -nan    1
  677    5.4  -nan    1.3  -nan    1.9  -nan    1
  678    5.4  -nan    1.3  -nan    1.9  -nan    1
  679    5.4  -nan    1.3  -nan    1.9  -nan    1
  680    5.4  -nan    1.3  -nan    1.9  -nan    1
  681    5.5  -nan    1.2  -nan    1.9  -nan    1
  682    5.5  -nan    1.2  -nan    1.9  -nan    1
  683    5.5  -nan    1.2  -nan    1.9  -nan    1
  684    5.5  -nan    1.2  -nan    1.9  -nan    1
  685    5.6  -nan    1.2  -nan    1.9  -nan    1
  686    5.6  -nan    1.2  -nan    1.9  -nan    1
  687    5.6  -nan    1.2  -nan    1.9  -nan    1
  688    5.6  -nan    1.2  -nan    1.9  -nan    1
  689    5.7  -nan    1.2  -nan    1.9  -nan    1
  690    5.7  -nan    1.2  -nan    1.9  -nan    1
  691    5.7  -nan    1.2  -nan    1.9  -nan    1
  692    5.7  -nan    1.2  -nan    1.9  -nan    1
  693    5.7  -nan    1.2  -nan    1.9  -nan    1
  694    5.8  -nan    1.2  -nan    1.9  -nan    1
  695    5.8  -nan    1.2  -nan    1.9  -nan    1
  696    5.8  -nan    1.2  -nan    1.9  -nan    1
  697    5.8  -nan    1.2  -nan    1.9  -nan    1
  698    5.8  -nan    1.2  -nan    1.9  -nan    1
  699    5.9  -nan    1.2  -nan    1.9  -nan    1
  700    5.9  -nan    1.2  -nan    1.9  -nan    1
  701    5.9  -nan    1.2  -nan    1.9  -nan    1
  702    5.9  -nan    1.2  -nan    1.9  -nan    1
  703    6.0  -nan    1.2  -nan    1.9  -nan    1
  704    6.0  -nan    1.2  -nan    1.9  -nan    1
  705    6.0  -nan    1.2  -nan    1.9  -nan    1
  706    6.0  -nan    1.2  -nan    1.9  -nan    1
  707    6.0  -nan    1.2  -nan    1.9  -nan    1
  708    6.1  -nan    1.3  -nan    1.9  -nan    1
  709    6.1  -nan    1.3  -nan    1.9  -nan    1
  710    6.1  -nan    1.3  -nan    1.9  -nan    1
  711    6.1  -nan    1.3  -nan    1.9  -nan    1
  712    6.1  -nan    1.3  -nan    1.9  -nan    1
  713    6.2  -nan    1.3  -nan    1.9  -nan    1
  714    6.2  -nan    1.3  -nan    1.9  -nan    1
  715    6.2  -nan    1.3  -nan    1.9  -nan    1
  716    6.2  -nan    1.3  -nan    1.9  -nan    1
  717    6.3  -nan    1.3  -nan    1.9  -nan    1
  718    6.3  -nan    1.3  -nan    1.9  -nan    1
  719    6.3  -nan    1.3  -nan    1.9  -nan    1
  720    6.3  -nan    1.3  -nan    1.9  -nan    1
  721    6.4  -nan    1.3  -nan    1.9  -nan    1
  722    6.4  -nan    1.3  -nan    1.8  -nan    1
  723    6.4  -nan    1.3  -nan    1.8  -nan    1
  724    6.4  -nan    1.3  -nan    1.8  -nan    1
  725    6.5  -nan    1.3  -nan    1.8  -nan    1
  726    6.5  -nan    1.3  -nan    1.8  -nan    1
  727    6.5  -nan    1.3  -nan    1.8  -nan    1
  728    6.5  -nan    1.3  -nan    1.8  -nan    1
  729    6.6  -nan    1.3  -nan    1.8  -nan    1
  730    6.6  -nan    1.3  -nan    1.8  -nan    1
  731    6.6  -nan    1.3  -nan    1.8  -nan    1
  732    6.7  -nan    1.3  -nan    1.8  -nan    1
  733    6.7  -nan    1.3  -nan    1.8  -nan    1
  734    6.7  -nan    1.3  -nan    1.8  -nan    1
  735    6.7  -nan    1.3  -nan    1.8  -nan    1
  736    6.8  -nan    1.3  -nan    1.8  -nan    1
  737    6.8  -nan    1.3  -nan    1.8  -nan    1
  738    6.8  -nan    1.3  -nan    1.9  -nan    1
  739    6.8  -nan    1.3  -nan    1.9  -nan    1
  740    6.9  -nan    1.3  -nan    1.9  -nan    1
  741    6.9  -nan    1.3  -nan    1.9  -nan    1
  742    6.9  -nan    1.3  -nan    1.9  -nan    1
  743    6.9  -nan    1.3  -nan    1.9  -nan    1
  744    7.0  -nan    1.3  -nan    1.9  -nan    1
  745    7.0  -nan    1.3  -nan    1.9  -nan    1
  746    7.0  -nan    1.3  -nan    1.9  -nan    1
  747    7.0  -nan    1.3  -nan    1.9  -nan    1
  748    7.0  -nan    1.3  -nan    2.0  -nan    1
  749    7.1  -nan    1.3  -nan    2.0  -nan    1
  750    7.1  -nan    1.3  -nan    2.0  -nan    1
  751    7.1  -nan    1.3  -nan    2.0  -nan    1
  752    7.1  -nan    1.3  -nan    2.0  -nan    1
  753    7.1  -nan    1.3  -nan    2.0  -nan    1
  754    7.1  -nan    1.3  -nan    2.0  -nan    1
  755    7.2  -nan    1.3  -nan    2.0  -nan    1
  756    7.2  -nan    1.3  -nan    2.0  -nan    1
  757    7.2  -nan    1.3  -nan    2.0  -nan    1
  758    7.2  -nan    1.3  -nan    2.0  -nan    1
  759    7.2  -nan    1.3  -nan    2.0  -nan    1
  760    7.2  -nan    1.3  -nan    2.0  -nan    1
  761    7.2  -nan    1.3  -nan    2.0  -nan    1
  762    7.2  -nan    1.3  -nan    2.0  -nan    1
  763    7.2  -nan    1.3  -nan    2.0  -nan    1
  764    7.2  -nan    1.3  -nan    2.1  -nan    1
  765    7.2  -nan    1.3  -nan    2.1  -nan    1
  766    7.2  -nan    1.3  -nan    2.1  -nan    1
  767    7.2  -nan    1.3  -nan    2.1  -nan    1
  768    7.2  -nan    1.3  -nan    2.1  -nan    1
  769    7.2  -nan    1.3  -nan    2.1  -nan    1
  770    7.2  -nan    1.3  -nan    2.1  -nan    1
  771    7.2  -nan    1.3  -nan    2.1  -nan    1
  772    7.2  -nan    1.3  -nan    2.1  -nan    1
  773    7.2  -nan    1.3  -nan    2.1  -nan    1
  774    7.2  -nan    1.3  -nan    2.1  -nan    1
  775    7.2  -nan    1.3  -nan    2.1  -nan    1
  776    7.2  -nan    1.3  -nan    2.1  -nan    1
  777    7.2  -nan    1.3  -nan    2.1  -nan    1
  778    7.2  -nan    1.3  -nan    2.1  -nan    1
  779    7.2  -nan    1.2  -nan    2.1  -nan    1
  780    7.1  -nan    1.2  -nan    2.1  -nan    1
  781    7.1  -nan    1.2  -nan    2.1  -nan    1
  782    7.1  -nan    1.2  -nan    2.1  -nan    1
  783    7.1  -nan    1.2  -nan    2.1  -nan    1
  784    7.1  -nan    1.2  -nan    2.1  -nan    1
  785    7.1  -nan    1.2  -nan    2.1  -nan    1
  786    7.1  -nan    1.2  -nan    2.1  -nan    1
  787    7.1  -nan    1.2  -nan    2.1  -nan    1
  788    7.1  -nan    1.2  -nan    2.2  -nan    1
  789    7.1  -nan    1.2  -nan    2.2  -nan    1
  790    7.1  -nan    1.2  -nan    2.2  -nan    1
  791    7.1  -nan    1.2  -nan    2.2  -nan    1
  792    7.0  -nan    1.2  -nan    2.2  -nan    1
  793    7.0  -nan    1.2  -nan    2.2  -nan    1
  794    7.0  -nan    1.2  -nan    2.2  -nan    1
  795    7.0  -nan    1.2  -nan    2.2  -nan    1
  796    7.0  -nan    1.2  -nan    2.2  -nan    1
  797    7.0  -nan    1.2  -nan    2.2  -nan    1
  798    7.0  -nan    1.2  -nan    2.2  -nan    1
  799    7.0  -nan    1.2  -nan    2.2  -nan    1
  800    7.0  -nan    1.1  -nan    2.2  -nan    1
  801    7.0  -nan    1.1  -nan    2.2  -nan    1
  802    7.0  -nan    1.1  -nan    2.2  -nan    1
  803    7.0  -nan    1.1  -nan    2.3  -nan    1
  804    7.0  -nan    1.1  -nan    2.3  -nan    1
  805    7.0  -nan    1.1  -nan    2.3  -nan    1
  806    7.0  -nan    1.1  -nan    2.3  -nan    1
  807    7.0  -nan    1.1  -nan    2.3  -nan    1
  808    7.0  -nan    1.1  -nan    2.3  -nan    1
  809    7.1  -nan    1.1  -nan    2.3  -nan    1
  810    7.1  -nan    1.1  -nan    2.3  -nan    1
  811    7.1  -nan    1.1  -nan    2.3  -nan    1
  812    7.1  -nan    1.1  -nan    2.3  -nan    1
  813    7.1  -nan    1.1  -nan    2.3  -nan    1
  814    7.1  -nan    1.1  -nan    2.3  -nan    1
  815    7.1  -nan    1.1  -nan    2.3  -nan    1
  816    7.1  -nan    1.1  -nan    2.3  -nan    1
  817    7.2  -nan    1.1  -nan    2.3  -nan    1
  818    7.2  -nan    1.1  -nan    2.3  -nan    1
  819    7.2  -nan    1.1  -nan    2.3  -nan    1
  820    7.2  -nan    1.1  -nan    2.3  -nan    1
  821    7.2  -nan    1.1  -nan    2.3  -nan    1
  822    7.3  -nan    1.1  -nan    2.3  -nan    1
  823    7.3  -nan    1.1  -nan    2.2  -nan    1
  824    7.3  -nan    1.1  -nan    2.2  -nan    1
  825    7.3  -nan    1.1  -nan    2.2  -nan    1
  826    7.3  -nan    1.1  -nan    2.2  -nan    1
  827    7.4  -nan    1.1  -nan    2.2  -nan    1
  828    7.4  -nan    1.1  -nan    2.2  -nan    1
  829    7.4  -nan    1.1  -nan    2.2  -nan    1
  830    7.4  -nan    1.1  -nan    2.2  -nan    1
  831    7.5  -nan    1.1  -nan    2.2  -nan    1
  832    7.5  -nan    1.1  -nan    2.2  -nan    1
  833    7.5  -nan    1.1  -nan    2.2  -nan    1
  834    7.5  -nan    1.1  -nan    2.2  -nan    1
  835    7.6  -nan    1.1  -nan    2.2  -nan    1
  836    7.6  -nan    1.1  -nan    2.2  -nan    1
  837    7.6  -nan    1.1  -nan    2.2  -nan    1
  838    7.6  -nan    1.1  -nan    2.2  -nan    1
  839    7.7  -nan    1.1  -nan    2.2  -nan    1
  840    7.7  -nan    1.1  -nan    2.2  -nan    1
  841    7.7  -nan    1.1  -nan    2.2  -nan    1
  842    7.8  -nan    1.1  -nan    2.2  -nan    1
  843    7.8  -nan    1.1  -nan    2.2  -nan    1
  844    7.8  -nan    1.1  -nan    2.2  -nan    1
  845    7.8  -nan    1.1  -nan    2.2  -nan    1
  846    7.9  -nan    1.1  -nan    2.2  -nan    1
  847    7.9  -nan    1.1  -nan    2.2  -nan    1
  848    7.9  -nan    1.1  -nan    2.2  -nan    1
  849    7.9  -nan    1.1  -nan    2.2  -nan    1
  850    8.0  -nan    1.1  -nan    2.2  -nan    1
  851    8.0  -nan    1.1  -nan    2.2  -nan    1
  852    8.0  -nan    1.1  -nan    2.2  -nan    1
  853    8.0  -nan    1.1  -nan    2.2  -nan    1
  854    8.1  -nan    1.1  -nan    2.2  -nan    1
  855    8.1  -nan    1.1  -nan    2.2  -nan    1
  856    8.1  -nan    1.1  -nan    2.2  -nan    1
  857    8.1  -nan    1.1  -nan    2.2  -nan    1
  858    8.2  -nan    1.1  -nan    2.2  -nan    1
  859    8.2  -nan    1.1  -nan    2.2  -nan    1
  860    8.2  -nan    1.1  -nan    2.2  -nan    1
  861    8.2  -nan    1.1  -nan    2.2  -nan    1
  862    8.3  -nan    1.1  -nan    2.2  -nan    1
  863    8.3  -nan    1.1  -nan    2.2  -nan    1
  864    8.3  -nan    1.1  -nan    2.2  -nan    1
  865    8.4  -nan    1.1  -nan    2.2  -nan    1
  866    8.4  -nan    1.1  -nan    2.2  -nan    1
  867    8.4  -nan    1.1  -nan    2.2  -nan    1
  868    8.4  -nan    1.1  -nan    2.2  -nan    1
  869    8.5  -nan    1.1  -nan    2.2  -nan    1
  870    8.5  -nan    1.1  -nan    2.2  -nan    1
  871    8.5  -nan    1.1  -nan    2.2  -nan    1
  872    8.5  -nan    1.1  -nan    2.2  -nan    1
  873    8.6  -nan    1.1  -nan    2.2  -nan    1
  874    8.6  -nan    1.1  -nan    2.2  -nan    1
  875    8.6  -nan    1.1  -nan    2.2  -nan    1
  876    8.7  -nan    1.1  -nan    2.2  -nan    1
  877    8.7  -nan    1.1  -nan    2.2  -nan    1
  878    8.7  -nan    1.1  -nan    2.2  -nan    1
  879    8.8  -nan    1.2  -nan    2.2  -nan    1
  880    8.8  -nan    1.2  -nan    2.2  -nan    1
  881    8.8  -nan    1.2  -nan    2.2  -nan    1
  882    8.8  -nan    1.2  -nan    2.2  -nan    1
  883    8.9  -nan    1.2  -nan    2.2  -nan    1
  884    8.9  -nan    1.2  -nan    2.2  -nan    1
  885    8.9  -nan    1.2  -nan    2.2  -nan    1
  886    9.0  -nan    1.2  -nan    2.2  -nan    1
  887    9.0  -nan    1.2  -nan    2.2  -nan    1
  888    9.0  -nan    1.2  -nan    2.3  -nan    1
  889    9.1  -nan    1.2  -nan    2.3  -nan    1
  890    9.1  -nan    1.2  -nan    2.3  -nan    1
  891    9.1  -nan    1.2  -nan    2.3  -nan    1
  892    9.2  -nan    1.2  -nan    2.3  -nan    1
  893    9.2  -nan    1.2  -nan    2.3  -nan    1
  894    9.2  -nan    1.2  -nan    2.3  -nan    1
  895    9.3  -nan    1.2  -nan    2.3  -nan    1
  896    9.3  -nan    1.1  -nan    2.3  -nan    1
  897    9.3  -nan    1.1  -nan    2.3  -nan    1
  898    9.4  -nan    1.1  -nan    2.3  -nan    1
  899    9.4  -nan    1.2  -nan    2.3  -nan    1
  900    9.4  -nan    1.2  -nan    2.3  -nan    1
  901    9.4  -nan    1.2  -nan    2.3  -nan    1
  902    9.5  -nan    1.2  -nan    2.3  -nan    1
  903    9.5  -nan    1.2  -nan    2.3  -nan    1
  904    9.5  -nan    1.2  -nan    2.3  -nan    1
  905    9.5  -nan    1.2  -nan    2.3  -nan    1
  906    9.6  -nan    1.2  -nan    2.3  -nan    1
  907    9.6  -nan    1.2  -nan    2.3  -nan    1
  908    9.6  -nan    1.2  -nan    2.3  -nan    1
  909    9.6  -nan    1.2  -nan    2.3  -nan    1
  910    9.6  -nan    1.2  -nan    2.3  -nan    1
  911    9.7  -nan    1.2  -nan    2.3  -nan    1
  912    9.7  -nan    1.2  -nan    2.3  -nan    1
  913    9.7  -nan    1.2  -nan    2.3  -nan    1
  914    9.7  -nan    1.2  -nan    2.3  -nan    1
  915    9.7  -nan    1.1  -nan    2.3  -nan    1
  916    9.7  -nan    1.1  -nan    2.3  -nan    1
  917    9.7  -nan    1.1  -nan    2.3  -nan    1
  918    9.7  -nan    1.1  -nan    2.3  -nan    1
  919    9.7  -nan    1.1  -nan    2.3  -nan    1
  920    9.7  -nan    1.1  -nan    2.3  -nan    1
  921    9.7  -nan    1.1  -nan    2.3  -nan    1
  922    9.7  -nan    1.1  -nan    2.3  -nan    1
  923    9.7  -nan    1.1  -nan    2.3  -nan    1
  924    9.7  -nan    1.1  -nan    2.3  -nan    1
  925    9.7  -nan    1.1  -nan    2.3  -nan    1
  926    9.7  -nan    1.1  -nan    2.3  -nan    1
  927    9.7  -nan    1.1  -nan    2.3  -nan    1
  928    9.7  -nan    1.1  -nan    2.3  -nan    1
  929    9.7  -nan    1.1  -nan    2.3  -nan    1
  930    9.7  -nan    1.1  -nan    2.3  -nan    1
  931    9.6  -nan    1.1  -nan    2.3  -nan    1
  932    9.6  -nan    1.1  -nan    2.3  -nan    1
  933    9.6  -nan    1.1  -nan    2.3  -nan    1
  934    9.6  -nan    1.1  -nan    2.3  -nan    1
  935    9.6  -nan    1.1  -nan    2.3  -nan    1
  936    9.5  -nan    1.1  -nan    2.3  -nan    1
  937    9.5  -nan    1.1  -nan    2.3  -nan    1
  938    9.5  -nan    1.1  -nan    2.3  -nan    1
  939    9.4  -nan    1.1  -nan    2.3  -nan    1
  940    9.4  -nan    1.1  -nan    2.3  -nan    1
  941    9.4  -nan    1.1  -nan    2.3  -nan    1
  942    9.3  -nan    1.1  -nan    2.3  -nan    1
  943    9.3  -nan    1.1  -nan    2.3  -nan    1
  944    9.3  -nan    1.1  -nan    2.3  -nan    1
  945    9.2  -nan    1.1  -nan    2.3  -nan    1
  946    9.2  -nan    1.1  -nan    2.3  -nan    1
  947    9.2  -nan    1.1  -nan    2.3  -nan    1
  948    9.1  -nan    1.1  -nan    2.3  -nan    1
  949    9.1  -nan    1.1  -nan    2.3  -nan    1
  950    9.0  -nan    1.1  -nan    2.3  -nan    1
  951    9.0  -nan    1.1  -nan    2.3  -nan    1
  952    9.0  -nan    1.1  -nan    2.3  -nan    1
  953    8.9  -nan    1.1  -nan    2.3  -nan    1
  954    8.9  -nan    1.1  -nan    2.3  -nan    1
  955    8.8  -nan    1.1  -nan    2.3  -nan    1
  956    8.8  -nan    1.1  -nan    2.3  -nan    1
  957    8.8  -nan    1.1  -nan    2.3  -nan    1
  958    8.7  -nan    1.1  -nan    2.3  -nan    1
  959    8.7  -nan    1.1  -nan    2.3  -nan    1
  960    8.6  -nan    1.1  -nan    2.3  -nan    1
  961    8.6  -nan    1.1  -nan    2.3  -nan    1
  962    8.6  -nan    1.1  -nan    2.3  -nan    1
  963    8.5  -nan    1.1  -nan    2.3  -nan    1
  964    8.5  -nan    1.1  -nan    2.3  -nan    1
  965    8.5  -nan    1.1  -nan    2.3  -nan    1
  966    8.4  -nan    1.1  -nan    2.3  -nan    1
  967    8.4  -nan    1.1  -nan    2.4  -nan    1
  968    8.4  -nan    1.1  -nan    2.4  -nan    1
  969    8.4  -nan    1.1  -nan    2.4  -nan    1
  970    8.3  -nan    1.1  -nan    2.4  -nan    1
  971    8.3  -nan    1.1  -nan    2.4  -nan    1
  972    8.3  -nan    1.1  -nan    2.4  -nan    1
  973    8.3  -nan    1.1  -nan    2.4  -nan    1
  974    8.3  -nan    1.1  -nan    2.4  -nan    1
  975    8.2  -nan    1.0  -nan    2.4  -nan    1
  976    8.2  -nan    1.0  -nan    2.4  -nan    1
  977    8.2  -nan    1.0  -nan    2.4  -nan    1
  978    8.2  -nan    1.0  -nan    2.4  -nan    1
  979    8.2  -nan    1.0  -nan    2.4  -nan    1
  980    8.2  -nan    1.0  -nan    2.4  -nan    1
  981    8.2  -nan    1.0  -nan    2.4  -nan    1
  982    8.2  -nan    1.0  -nan    2.4  -nan    1
  983    8.2  -nan    1.0  -nan    2.4  -nan    1
  984    8.2  -nan    1.0  -nan    2.4  -nan    1
  985    8.2  -nan    1.1  -nan    2.4  -nan    1
  986    8.2  -nan    1.1  -nan    2.4  -nan    1
  987    8.2  -nan    1.1  -nan    2.4  -nan    1
  988    8.2  -nan    1.1  -nan    2.4  -nan    1
  989    8.2  -nan    1.1  -nan    2.4  -nan    1
  990    8.2  -nan    1.1  -nan    2.4  -nan    1
  991    8.3  -nan    1.1  -nan    2.4  -nan    1
  992    8.3  -nan    1.1  -nan    2.4  -nan    1
  993    8.3  -nan    1.1  -nan    2.4  -nan    1
  994    8.3  -nan    1.1  -nan    2.4  -nan    1
  995    8.3  -nan    1.1  -nan    2.4  -nan    1
  996    8.4  -nan    1.1  -nan    2.4  -nan    1
  997    8.4  -nan    1.1  -nan    2.4  -nan    1
  998    8.4  -nan    1.1  -nan    2.4  -nan    1
  999    8.5  -nan    1.1  -nan    2.4  -nan    1
 1000    8.5  -nan    1.1  -nan    2.4  -nan    1
 1001    8.5  -nan    1.1  -nan    2.4  -nan    1
 1002    8.6  -nan    1.1  -nan    2.4  -nan    1
 1003    8.6  -nan    1.1  -nan    2.4  -nan    1
 1004    8.7  -nan    1.1  -nan    2.4  -nan    1
 1005    8.7  -nan    1.1  -nan    2.4  -nan    1
 1006    8.7  -nan    1.1  -nan    2.4  -nan    1
 1007    8.8  -nan    1.1  -nan    2.4  -nan    1
 1008    8.8  -nan    1.1  -nan    2.4  -nan    1
 1009    8.9  -nan    1.1  -nan    2.5  -nan    1
 1010    8.9  -nan    1.1  -nan    2.5  -nan    1
 1011    9.0  -nan    1.1  -nan    2.5  -nan    1
 1012    9.1  -nan    1.1  -nan    2.5  -nan    1
 1013    9.1  -nan    1.1  -nan    2.5  -nan    1
 1014    9.2  -nan    1.1  -nan    2.5  -nan    1
 1015    9.2  -nan    1.1  -nan    2.5  -nan    1
 1016    9.3  -nan    1.1  -nan    2.5  -nan    1
 1017    9.4  -nan    1.1  -nan    2.5  -nan    1
 1018    9.4  -nan    1.1  -nan    2.5  -nan    1
 1019    9.5  -nan    1.1  -nan    2.5  -nan    1
 1020    9.5  -nan    1.0  -nan    2.5  -nan    1
 1021    9.6  -nan    1.0  -nan    2.5  -nan    1
 1022    9.7  -nan    1.0  -nan    2.5  -nan    1
 1023    9.7  -nan    1.0  -nan    2.5  -nan    1
 1024    9.8  -nan    1.0  -nan    2.5  -nan    1
 1025    9.9  -nan    1.0  -nan    2.5  -nan    1
 1026   10.0  -nan    1.0  -nan    2.5  -nan    1
 1027   10.0  -nan    1.0  -nan    2.5  -nan    1
 1028   10.1  -nan    1.0  -nan    2.5  -nan    1
 1029   10.2  -nan    1.0  -nan    2.5  -nan    1
 1030   10.2  -nan    1.0  -nan    2.5  -nan    1
 1031   10.3  -nan    1.0  -nan    2.5  -nan    1
 1032   10.4  -nan    1.0  -nan    2.5  -nan    1
 1033   10.5  -nan    1.0  -nan    2.5  -nan    1
 1034   10.5  -nan    1.0  -nan    2.5  -nan    1
 1035   10.6  -nan    0.9  -nan    2.5  -nan    1
 1036   10.7  -nan    0.9  -nan    2.5  -nan    1
 1037   10.8  -nan    0.9  -nan    2.5  -nan    1
 1038   10.8  -nan    0.9  -nan    2.5  -nan    1
 1039   10.9  -nan    0.9  -nan    2.5  -nan    1
 1040   11.0  -nan    0.9  -nan    2.5  -nan    1
 1041   11.1  -nan    0.9  -nan    2.5  -nan    1
 1042   11.1  -nan    0.9  -nan    2.5  -nan    1
 1043   11.2  -nan    0.9  -nan    2.6  -nan    1
 1044   11.3  -nan    0.9  -nan    2.6  -nan    1
 1045   11.3  -nan    0.9  -nan    2.6  -nan    1
 1046   11.4  -nan    0.9  -nan    2.6  -nan    1
 1047   11.5  -nan    0.9  -nan    2.6  -nan    1
 1048   11.5  -nan    0.9  -nan    2.6  -nan    1
 1049   11.6  -nan    0.9  -nan    2.6  -nan    1
 1050   11.7  -nan    0.9  -nan    2.6  -nan    1
 1051   11.7  -nan    0.9  -nan    2.6  -nan    1
 1052   11.8  -nan    0.9  -nan    2.6  -nan    1
 1053   11.8  -nan    0.9  -nan    2.6  -nan    1
 1054   11.9  -nan    0.9  -nan    2.6  -nan    1
 1055   11.9  -nan    0.9  -nan    2.7  -nan    1
 1056   12.0  -nan    0.9  -nan    2.7  -nan    1
 1057   12.0  -nan    0.9  -nan    2.7  -nan    1
 1058   12.1  -nan    0.9  -nan    2.7  -nan    1
 1059   12.1  -nan    0.9  -nan    2.7  -nan    1
 1060   12.2  -nan    0.9  -nan    2.7  -nan    1
 1061   12.2  -nan    0.9  -nan    2.7  -nan    1
 1062   12.2  -nan    0.9  -nan    2.7  -nan    1
 1063   12.3  -nan    0.9  -nan    2.7  -nan    1
 1064   12.3  -nan    0.9  -nan    2.7  -nan    1
 1065   12.3  -nan    0.9  -nan    2.7  -nan    1
 1066   12.3  -nan    0.9  -nan    2.7  -nan    1
 1067   12.4  -nan    0.9  -nan    2.7  -nan    1
 1068   12.4  -nan    0.9  -nan    2.7  -nan    1
 1069   12.4  -nan    0.9  -nan    2.7  -nan    1
 1070   12.4  -nan    0.9  -nan    2.7  -nan    1
 1071   12.4  -nan    0.9  -nan    2.7  -nan    1
 1072   12.4  -nan    0.9  -nan    2.7  -nan    1
 1073   12.4  -nan    0.9  -nan    2.7  -nan    1
 1074   12.4  -nan    0.9  -nan    2.7  -nan    1
 1075   12.4  -nan    0.9  -nan    2.7  -nan    1
 1076   12.4  -nan    0.9  -nan    2.7  -nan    1
 1077   12.3  -nan    0.9  -nan    2.7  -nan    1
 1078   12.3  -nan    0.9  -nan    2.7  -nan    1
 1079   12.3  -nan    0.9  -nan    2.7  -nan    1
 1080   12.2  -nan    0.9  -nan    2.7  -nan    1
 1081   12.2  -nan    0.9  -nan    2.8  -nan    1
 1082   12.2  -nan    0.9  -nan    2.8  -nan    1
 1083   12.1  -nan    0.9  -nan    2.8  -nan    1
 1084   12.1  -nan    1.0  -nan    2.8  -nan    1
 1085   12.0  -nan    1.0  -nan    2.8  -nan    1
 1086   12.0  -nan    1.0  -nan    2.8  -nan    1
 1087   11.9  -nan    1.0  -nan    2.8  -nan    1
 1088   11.9  -nan    1.0  -nan    2.8  -nan    1
 1089   11.8  -nan    1.0  -nan    2.8  -nan    1
 1090   11.7  -nan    1.0  -nan    2.8  -nan    1
 1091   11.7  -nan    1.0  -nan    2.9  -nan    1
 1092   11.6  -nan    1.0  -nan    2.9  -nan    1
 1093   11.5  -nan    1.0  -nan    2.9  -nan    1
 1094   11.4  -nan    1.0  -nan    2.9  -nan    1
 1095   11.4  -nan    1.0  -nan    2.9  -nan    1
 1096   11.3  -nan    1.0  -nan    2.9  -nan    1
 1097   11.2  -nan    1.0  -nan    2.9  -nan    1
 1098   11.1  -nan    1.0  -nan    2.9  -nan    1
 1099   11.0  -nan    1.0  -nan    2.9  -nan    1
 1100   11.0  -nan    1.0  -nan    2.9  -nan    1
 1101   10.9  -nan    1.0  -nan    2.9  -nan    1
 1102   10.8  -nan    1.1  -nan    2.9  -nan    1
 1103   10.7  -nan    1.1  -nan    2.9  -nan    1
 1104   10.6  -nan    1.1  -nan    2.9  -nan    1
 1105   10.5  -nan    1.1  -nan    2.9  -nan    1
 1106   10.4  -nan    1.1  -nan    2.9  -nan    1
 1107   10.3  -nan    1.1  -nan    2.9  -nan    1
 1108   10.3  -nan    1.1  -nan    2.9  -nan    1
 1109   10.2  -nan    1.1  -nan    2.9  -nan    1
 1110   10.1  -nan    1.1  -nan    2.9  -nan    1
 1111   10.0  -nan    1.1  -nan    2.9  -nan    1
 1112    9.9  -nan    1.1  -nan    2.9  -nan    1
 1113    9.8  -nan    1.1  -nan    2.9  -nan    1
 1114    9.8  -nan    1.1  -nan    2.9  -nan    1
 1115    9.7  -nan    1.1  -nan    2.9  -nan    1
 1116    9.6  -nan    1.1  -nan    2.9  -nan    1
 1117    9.6  -nan    1.1  -nan    2.9  -nan    1
 1118    9.5  -nan    1.1  -nan    2.9  -nan    1
 1119    9.4  -nan    1.1  -nan    2.8  -nan    1
 1120    9.4  -nan    1.1  -nan    2.8  -nan    1
 1121    9.3  -nan    1.1  -nan    2.8  -nan    1
 1122    9.3  -nan    1.1  -nan    2.8  -nan    1
 1123    9.2  -nan    1.1  -nan    2.8  -nan    1
 1124    9.2  -nan    1.1  -nan    2.8  -nan    1
 1125    9.1  -nan    1.1  -nan    2.8  -nan    1
 1126    9.1  -nan    1.1  -nan    2.8  -nan    1
 1127    9.0  -nan    1.1  -nan    2.8  -nan    1
 1128    9.0  -nan    1.1  -nan    2.8  -nan    1
 1129    9.0  -nan    1.1  -nan    2.8  -nan    1
 1130    9.0  -nan    1.1  -nan    2.8  -nan    1
 1131    9.0  -nan    1.1  -nan    2.8  -nan    1
 1132    8.9  -nan    1.1  -nan    2.8  -nan    1
 1133    8.9  -nan    1.1  -nan    2.8  -nan    1
 1134    8.9  -nan    1.1  -nan    2.8  -nan    1
 1135    8.9  -nan    1.1  -nan    2.8  -nan    1
 1136    9.0  -nan    1.1  -nan    2.8  -nan    1
 1137    9.0  -nan    1.1  -nan    2.8  -nan    1
 1138    9.0  -nan    1.1  -nan    2.8  -nan    1
 1139    9.0  -nan    1.1  -nan    2.8  -nan    1
 1140    9.0  -nan    1.1  -nan    2.9  -nan    1
 1141    9.1  -nan    1.1  -nan    2.9  -nan    1
 1142    9.1  -nan    1.1  -nan    2.9  -nan    1
 1143    9.1  -nan    1.1  -nan    2.9  -nan    1
 1144    9.2  -nan    1.1  -nan    2.9  -nan    1
 1145    9.2  -nan    1.1  -nan    2.9  -nan    1
 1146    9.3  -nan    1.1  -nan    2.9  -nan    1
 1147    9.3  -nan    1.1  -nan    2.9  -nan    1
 1148    9.4  -nan    1.1  -nan    2.9  -nan    1
 1149    9.5  -nan    1.1  -nan    2.9  -nan    1
 1150    9.5  -nan    1.1  -nan    2.9  -nan    1
 1151    9.6  -nan    1.1  -nan    2.9  -nan    1
 1152    9.7  -nan    1.1  -nan    2.9  -nan    1
 1153    9.7  -nan    1.1  -nan    2.9  -nan    1
 1154    9.8  -nan    1.1  -nan    3.0  -nan    1
 1155    9.9  -nan    1.1  -nan    3.0  -nan    1
 1156   10.0  -nan    1.1  -nan    3.0  -nan    1
 1157   10.1  -nan    1.1  -nan    3.0  -nan    1
 1158   10.1  -nan    1.1  -nan    3.0  -nan    1
 1159   10.2  -nan    1.1  -nan    3.0  -nan    1
 1160   10.3  -nan    1.1  -nan    3.0  -nan    1
 1161   10.4  -nan    1.1  -nan    3.0  -nan    1
 1162   10.5  -nan    1.0  -nan    3.0  -nan    1
 1163   10.6  -nan    1.0  -nan    3.0  -nan    1
 1164   10.7  -nan    1.0  -nan    3.0  -nan    1
 1165   10.8  -nan    1.0  -nan    3.0  -nan    1
 1166   10.9  -nan    1.0  -nan    3.0  -nan    1
 1167   11.0  -nan    1.0  -nan    3.0  -nan    1
 1168   11.0  -nan    1.0  -nan    3.0  -nan    1
 1169   11.1  -nan    1.0  -nan    3.0  -nan    1
 1170   11.2  -nan    1.0  -nan    3.0  -nan    1
 1171   11.3  -nan    1.0  -nan    3.0  -nan    1
 1172   11.4  -nan    1.0  -nan    3.0  -nan    1
 1173   11.5  -nan    1.0  -nan    3.0  -nan    1
 1174   11.6  -nan    1.0  -nan    3.0  -nan    1
 1175   11.7  -nan    1.0  -nan    3.0  -nan    1
 1176   11.7  -nan    1.0  -nan    3.0  -nan    1
 1177   11.8  -nan    1.0  -nan    3.0  -nan    1
 1178   11.9  -nan    1.0  -nan    3.0  -nan    1
 1179   12.0  -nan    1.0  -nan    3.0  -nan    1
 1180   12.1  -nan    1.0  -nan    3.0  -nan    1
 1181   12.1  -nan    1.0  -nan    3.0  -nan    1
 1182   12.2  -nan    1.0  -nan    3.0  -nan    1
 1183   12.3  -nan    1.0  -nan    3.0  -nan    1
 1184   12.3  -nan    1.0  -nan    3.0  -nan    1
 1185   12.4  -nan    1.0  -nan    3.0  -nan    1
 1186   12.5  -nan    1.0  -nan    3.0  -nan    1
 1187   12.5  -nan    1.0  -nan    3.0  -nan    1
 1188   12.6  -nan    1.0  -nan    3.0  -nan    1
 1189   12.6  -nan    1.0  -nan    3.0  -nan    1
 1190   12.7  -nan    1.0  -nan    3.0  -nan    1
 1191   12.7  -nan    1.0  -nan    3.0  -nan    1
 1192   12.8  -nan    1.0  -nan    3.0  -nan    1
 1193   12.8  -nan    1.0  -nan    3.0  -nan    1
 1194   12.8  -nan    1.0  -nan    3.0  -nan    1
 1195   12.9  -nan    1.0  -nan    3.0  -nan    1
 1196   12.9  -nan    1.0  -nan    3.0  -nan    1
 1197   12.9  -nan    1.0  -nan    3.0  -nan    1
 1198   13.0  -nan    1.0  -nan    3.0  -nan    1
 1199   13.0  -nan    1.0  -nan    3.0  -nan    1
 1200   13.0  -nan    0.9  -nan    3.0  -nan    1
 1201   13.0  -nan    0.9  -nan    3.0  -nan    1
 1202   13.1  -nan    0.9  -nan    3.0  -nan    1
 1203   13.1  -nan    0.9  -nan    3.0  -nan    1
 1204   13.1  -nan    0.9  -nan    3.0  -nan    1
 1205   13.1  -nan    0.9  -nan    3.0  -nan    1
 1206   13.1  -nan    0.9  -nan    3.0  -nan    1
 1207   13.2  -nan    0.9  -nan    3.0  -nan    1
 1208   13.2  -nan    0.9  -nan    3.0  -nan    1
 1209   13.2  -nan    0.9  -nan    3.0  -nan    1
 1210   13.2  -nan    0.9  -nan    3.0  -nan    1
 1211   13.2  -nan    0.9  -nan    3.0  -nan    1
 1212   13.2  -nan    0.9  -nan    3.0  -nan    1
 1213   13.3  -nan    0.9  -nan    3.0  -nan    1
 1214   13.3  -nan    0.9  -nan    3.0  -nan    1
 1215   13.3  -nan    0.9  -nan    3.0  -nan    1
 1216   13.3  -nan    0.9  -nan    3.0  -nan    1
 1217   13.3  -nan    0.9  -nan    3.0  -nan    1
 1218   13.3  -nan    0.9  -nan    3.0  -nan    1
 1219   13.4  -nan    0.9  -nan    3.0  -nan    1
 1220   13.4  -nan    0.9  -nan    3.0  -nan    1
 1221   13.4  -nan    0.9  -nan    3.0  -nan    1
 1222   13.4  -nan    0.9  -nan    3.0  -nan    1
 1223   13.4  -nan    0.9  -nan    3.0  -nan    1
 1224   13.5  -nan    0.9  -nan    3.0  -nan    1
 1225   13.5  -nan    0.9  -nan    3.0  -nan    1
 1226   13.5  -nan    0.9  -nan    3.0  -nan    1
 1227   13.6  -nan    0.9  -nan    3.0  -nan    1
 1228   13.6  -nan    0.9  -nan    3.0  -nan    1
 1229   13.6  -nan    0.9  -nan    3.0  -nan    1
 1230   13.7  -nan    0.9  -nan    3.0  -nan    1
 1231   13.7  -nan    0.9  -nan    3.0  -nan    1
 1232   13.8  -nan    0.9  -nan    3.0  -nan    1
 1233   13.8  -nan    0.9  -nan    3.0  -nan    1
 1234   13.9  -nan    0.9  -nan    3.0  -nan    1
 1235   13.9  -nan    0.9  -nan    3.0  -nan    1
 1236   14.0  -nan    0.9  -nan    3.0  -nan    1
 1237   14.0  -nan    0.9  -nan    3.0  -nan    1
 1238   14.1  -nan    0.9  -nan    3.0  -nan    1
 1239   14.2  -nan    0.9  -nan    3.0  -nan    1
 1240   14.2  -nan    0.9  -nan    2.9  -nan    1
 1241   14.3  -nan    0.9  -nan    2.9  -nan    1
 1242   14.4  -nan    0.9  -nan    2.9  -nan    1
 1243   14.4  -nan    0.9  -nan    2.9  -nan    1
 1244   14.5  -nan    0.9  -nan    2.9  -nan    1
 1245   14.6  -nan    0.9  -nan    2.9  -nan    1
 1246   14.7  -nan    0.9  -nan    2.9  -nan    1
 1247   14.8  -nan    1.0  -nan    2.9  -nan    1
 1248   14.9  -nan    1.0  -nan    2.9  -nan    1
 1249   15.0  -nan    1.0  -nan    3.0  -nan    1
 1250   15.1  -nan    1.0  -nan    3.0  -nan    1
 1251   15.2  -nan    1.0  -nan    3.0  -nan    1
 1252   15.3  -nan    1.0  -nan    3.0  -nan    1
 1253   15.4  -nan    1.0  -nan    3.0  -nan    1
 1254   15.5  -nan    1.0  -nan    3.0  -nan    1
 1255   15.6  -nan    1.0  -nan    3.0  -nan    1
 1256   15.7  -nan    1.0  -nan    3.0  -nan    1
 1257   15.8  -nan    1.0  -nan    3.0  -nan    1
 1258   15.9  -nan    1.0  -nan    3.0  -nan    1
 1259   16.0  -nan    1.0  -nan    3.0  -nan    1
 1260   16.1  -nan    1.0  -nan    3.0  -nan    1
 1261   16.2  -nan    1.0  -nan    3.0  -nan    1
 1262   16.3  -nan    1.0  -nan    3.1  -nan    1
 1263   16.5  -nan    1.0  -nan    3.1  -nan    1
 1264   16.6  -nan    1.0  -nan    3.1  -nan    1
 1265   16.7  -nan    1.0  -nan    3.1  -nan    1
 1266   16.8  -nan    1.0  -nan    3.1  -nan    1
 1267   16.9  -nan    1.0  -nan    3.1  -nan    1
 1268   17.1  -nan    1.0  -nan    3.1  -nan    1
 1269   17.2  -nan    1.0  -nan    3.1  -nan    1
 1270   17.3  -nan    1.0  -nan    3.1  -nan    1
 1271   17.4  -nan    1.0  -nan    3.1  -nan    1
 1272   17.5  -nan    1.0  -nan    3.1  -nan    1
 1273   17.7  -nan    1.0  -nan    3.1  -nan    1
 1274   17.8  -nan    1.0  -nan    3.1  -nan    1
 1275   17.9  -nan    1.0  -nan    3.1  -nan    1
 1276   18.0  -nan    1.0  -nan    3.1  -nan    1
 1277   18.1  -nan    1.0  -nan    3.1  -nan    1
 1278   18.3  -nan    1.0  -nan    3.1  -nan    1
 1279   18.4  -nan    1.0  -nan    3.1  -nan    1
 1280   18.5  -nan    1.0  -nan    3.1  -nan    1
 1281   18.6  -nan    1.0  -nan    3.1  -nan    1
 1282   18.7  -nan    1.0  -nan    3.1  -nan    1
 1283   18.9  -nan    1.0  -nan    3.1  -nan    1
 1284   19.0  -nan    1.0  -nan    3.1  -nan    1
 1285   19.1  -nan    1.0  -nan    3.1  -nan    1
 1286   19.2  -nan    1.0  -nan    3.1  -nan    1
 1287   19.3  -nan    1.0  -nan    3.1  -nan    1
 1288   19.4  -nan    1.0  -nan    3.0  -nan    1
 1289   19.5  -nan    1.0  -nan    3.0  -nan    1
 1290   19.7  -nan    1.0  -nan    3.0  -nan    1
 1291   19.8  -nan    1.0  -nan    3.0  -nan    1
 1292   19.9  -nan    1.0  -nan    3.0  -nan    1
 1293   20.0  -nan    1.0  -nan    3.0  -nan    1
 1294   20.1  -nan    1.0  -nan    3.1  -nan    1
 1295   20.2  -nan    1.0  -nan    3.1  -nan    1
 1296   20.3  -nan    1.0  -nan    3.1  -nan    1
 1297   20.4  -nan    1.0  -nan    3.1  -nan    1
 1298   20.5  -nan    1.0  -nan    3.1  -nan    1
 ms      H   H.sd     V   V.sd   rate rate.sd  N     Register 32
 -350    2.4  -nan    0.8  -nan    0.8  -nan    1
 -349    2.4  -nan    0.8  -nan    0.7  -nan    1
 -348    2.4  -nan    0.8  -nan    0.7  -nan    1
 -347    2.4  -nan    0.8  -nan    0.7  -nan    1
 -346    2.5  -nan    0.8  -nan    0.7  -nan    1
 -345    2.5  -nan    0.8  -nan    0.7  -nan    1
 -344    2.5  -nan    0.8  -nan    0.7  -nan    1
 -343    2.5  -nan    0.8  -nan    0.7  -nan    1
 -342    2.6  -nan    0.8  -nan    0.7  -nan    1
 -341    2.6  -nan    0.8  -nan    0.7  -nan    1
 -340    2.6  -nan    0.8  -nan    0.7  -nan    1
 -339    2.6  -nan    0.8  -nan    0.7  -nan    1
 -338    2.7  -nan    0.8  -nan    0.7  -nan    1
 -337    2.7  -nan    0.8  -nan    0.7  -nan    1
 -336    2.7  -nan    0.7  -nan    0.8  -nan    1
 -335    2.8  -nan    0.7  -nan    0.7  -nan    1
 -334    2.8  -nan    0.7  -nan    0.7  -nan    1
 -333    2.8  -nan    0.7  -nan    0.7  -nan    1
 -332    2.9  -nan    0.7  -nan    0.7  -nan    1
 -331    2.9  -nan    0.7  -nan    0.7  -nan    1
 -330    2.9  -nan    0.7  -nan    0.7  -nan    1
 -329    3.0  -nan    0.7  -nan    0.7  -nan    1
 -328    3.0  -nan    0.6  -nan    0.7  -nan    1
 -327    3.0  -nan    0.6  -nan    0.7  -nan    1
 -326    3.1  -nan    0.6  -nan    0.6  -nan    1
 -325    3.1  -nan    0.6  -nan    0.6  -nan    1
 -324    3.2  -nan    0.6  -nan    0.6  -nan    1
 -323    3.2  -nan    0.6  -nan    0.6  -nan    1
 -322    3.2  -nan    0.5  -nan    0.6  -nan    1
 -321    3.3  -nan    0.5  -nan    0.6  -nan    1
 -320    3.3  -nan    0.5  -nan    0.5  -nan    1
 -319    3.3  -nan    0.5  -nan    0.5  -nan    1
 -318    3.4  -nan    0.5  -nan    0.5  -nan    1
 -317    3.4  -nan    0.6  -nan    0.5  -nan    1
 -316    3.5  -nan    0.6  -nan    0.5  -nan    1
 -315    3.5  -nan    0.6  -nan    0.5  -nan    1
 -314    3.6  -nan    0.6  -nan    0.6  -nan    1
 -313    3.6  -nan    0.6  -nan    0.6  -nan    1
 -312    3.6  -nan    0.6  -nan    0.6  -nan    1
 -311    3.7  -nan    0.6  -nan    0.6  -nan    1
 -310    3.7  -nan    0.6  -nan    0.6  -nan    1
 -309    3.8  -nan    0.6  -nan    0.6  -nan    1
 -308    3.8  -nan    0.6  -nan    0.6  -nan    1
 -307    3.8  -nan    0.6  -nan    0.6  -nan    1
 -306    3.9  -nan    0.6  -nan    0.6  -nan    1
 -305    3.9  -nan    0.6  -nan    0.7  -nan    1
 -304    4.0  -nan    0.6  -nan    0.7  -nan    1
 -303    4.0  -nan    0.6  -nan    0.7  -nan    1
 -302    4.0  -nan    0.6  -nan    0.7  -nan    1
 -301    4.1  -nan    0.6  -nan    0.7  -nan    1
 -300    4.1  -nan    0.6  -nan    0.7  -nan    1
 -299    4.1  -nan    0.6  -nan    0.7  -nan    1
 -298    4.2  -nan    0.6  -nan    0.7  -nan    1
 -297    4.2  -nan    0.6  -nan    0.7  -nan    1
 -296    4.3  -nan    0.6  -nan    0.7  -nan    1
 -295    4.3  -nan    0.6  -nan    0.7  -nan    1
 -294    4.3  -nan    0.6  -nan    0.7  -nan    1
 -293    4.3  -nan    0.6  -nan    0.7  -nan    1
 -292    4.4  -nan    0.6  -nan    0.7  -nan    1
 -291    4.4  -nan    0.6  -nan    0.7  -nan    1
 -290    4.4  -nan    0.6  -nan    0.7  -nan    1
 -289    4.5  -nan    0.6  -nan    0.7  -nan    1
 -288    4.5  -nan    0.6  -nan    0.7  -nan    1
 -287    4.5  -nan    0.6  -nan    0.7  -nan    1
 -286    4.5  -nan    0.6  -nan    0.7  -nan    1
 -285    4.6  -nan    0.6  -nan    0.7  -nan    1
 -284    4.6  -nan    0.6  -nan    0.7  -nan    1
 -283    4.6  -nan    0.6  -nan    0.7  -nan    1
 -282    4.6  -nan    0.6  -nan    0.7  -nan    1
 -281    4.6  -nan    0.6  -nan    0.7  -nan    1
 -280    4.6  -nan    0.6  -nan    0.7  -nan    1
 -279    4.7  -nan    0.6  -nan    0.7  -nan    1
 -278    4.7  -nan    0.6  -nan    0.7  -nan    1
 -277    4.7  -nan    0.6  -nan    0.7  -nan    1
 -276    4.7  -nan    0.6  -nan    0.7  -nan    1
 -275    4.7  -nan    0.6  -nan    0.7  -nan    1
 -274    4.7  -nan    0.6  -nan    0.7  -nan    1
 -273    4.7  -nan    0.6  -nan    0.7  -nan    1
 -272    4.7  -nan    0.6  -nan    0.7  -nan    1
 -271    4.7  -nan    0.6  -nan    0.7  -nan    1
 -270    4.7  -nan    0.6  -nan    0.7  -nan    1
 -269    4.7  -nan    0.5  -nan    0.7  -nan    1
 -268    4.7  -nan    0.5  -nan    0.7  -nan    1
 -267    4.7  -nan    0.5  -nan    0.7  -nan    1
 -266    4.7  -nan    0.5  -nan    0.7  -nan    1
 -265    4.7  -nan    0.5  -nan    0.7  -nan    1
 -264    4.7  -nan    0.5  -nan    0.7  -nan    1
 -263    4.7  -nan    0.5  -nan    0.7  -nan    1
 -262    4.7  -nan    0.5  -nan    0.7  -nan    1
 -261    4.7  -nan    0.5  -nan    0.7  -nan    1
 -260    4.7  -nan    0.5  -nan    0.6  -nan    1
 -259    4.7  -nan    0.5  -nan    0.6  -nan    1
 -258    4.7  -nan    0.5  -nan    0.6  -nan    1
 -257    4.7  -nan    0.5  -nan    0.6  -nan    1
 -256    4.7  -nan    0.5  -nan    0.6  -nan    1
 -255    4.6  -nan    0.5  -nan    0.6  -nan    1
 -254    4.6  -nan    0.6  -nan    0.6  -nan    1
 -253    4.6  -nan    0.6  -nan    0.6  -nan    1
 -252    4.6  -nan    0.6  -nan    0.6  -nan    1
 -251    4.6  -nan    0.6  -nan    0.6  -nan    1
 -250    4.6  -nan    0.6  -nan    0.6  -nan    1
 -249    4.6  -nan    0.6  -nan    0.6  -nan    1
 -248    4.6  -nan    0.6  -nan    0.6  -nan    1
 -247    4.5  -nan    0.6  -nan    0.6  -nan    1
 -246    4.5  -nan    0.6  -nan    0.6  -nan    1
 -245    4.5  -nan    0.6  -nan    0.6  -nan    1
 -244    4.5  -nan    0.6  -nan    0.6  -nan    1
 -243    4.5  -nan    0.6  -nan    0.6  -nan    1
 -242    4.5  -nan    0.6  -nan    0.6  -nan    1
 -241    4.5  -nan    0.6  -nan    0.6  -nan    1
 -240    4.5  -nan    0.6  -nan    0.6  -nan    1
 -239    4.4  -nan    0.6  -nan    0.6  -nan    1
 -238    4.4  -nan    0.6  -nan    0.6  -nan    1
 -237    4.4  -nan    0.6  -nan    0.6  -nan    1
 -236    4.4  -nan    0.6  -nan    0.6  -nan    1
 -235    4.4  -nan    0.6  -nan    0.6  -nan    1
 -234    4.4  -nan    0.6  -nan    0.6  -nan    1
 -233    4.4  -nan    0.6  -nan    0.6  -nan    1
 -232    4.4  -nan    0.6  -nan    0.6  -nan    1
 -231    4.4  -nan    0.6  -nan    0.6  -nan    1
 -230    4.4  -nan    0.6  -nan    0.6  -nan    1
 -229    4.4  -nan    0.6  -nan    0.6  -nan    1
 -228    4.4  -nan    0.6  -nan    0.6  -nan    1
 -227    4.4  -nan    0.6  -nan    0.7  -nan    1
 -226    4.4  -nan    0.6  -nan    0.7  -nan    1
 -225    4.4  -nan    0.6  -nan    0.6  -nan    1
 -224    4.4  -nan    0.6  -nan    0.6  -nan    1
 -223    4.4  -nan    0.6  -nan    0.6  -nan    1
 -222    4.5  -nan    0.6  -nan    0.6  -nan    1
 -221    4.5  -nan    0.6  -nan    0.6  -nan    1
 -220    4.5  -nan    0.6  -nan    0.6  -nan    1
 -219    4.5  -nan    0.6  -nan    0.6  -nan    1
 -218    4.5  -nan    0.6  -nan    0.6  -nan    1
 -217    4.6  -nan    0.6  -nan    0.6  -nan    1
 -216    4.6  -nan    0.6  -nan    0.6  -nan    1
 -215    4.6  -nan    0.6  -nan    0.6  -nan    1
 -214    4.7  -nan    0.6  -nan    0.6  -nan    1
 -213    4.7  -nan    0.6  -nan    0.6  -nan    1
 -212    4.7  -nan    0.6  -nan    0.6  -nan    1
 -211    4.8  -nan    0.6  -nan    0.6  -nan    1
 -210    4.8  -nan    0.6  -nan    0.5  -nan    1
 -209    4.9  -nan    0.6  -nan    0.5  -nan    1
 -208    4.9  -nan    0.6  -nan    0.5  -nan    1
 -207    5.0  -nan    0.6  -nan    0.5  -nan    1
 -206    5.0  -nan    0.6  -nan    0.5  -nan    1
 -205    5.1  -nan    0.6  -nan    0.5  -nan    1
 -204    5.2  -nan    0.6  -nan    0.5  -nan    1
 -203    5.2  -nan    0.5  -nan    0.5  -nan    1
 -202    5.3  -nan    0.5  -nan    0.4  -nan    1
 -201    5.4  -nan    0.5  -nan    0.4  -nan    1
 -200    5.5  -nan    0.5  -nan    0.4  -nan    1
 -199    5.5  -nan    0.5  -nan    0.4  -nan    1
 -198    5.6  -nan    0.5  -nan    0.4  -nan    1
 -197    5.7  -nan    0.5  -nan    0.4  -nan    1
 -196    5.8  -nan    0.6  -nan    0.4  -nan    1
 -195    5.9  -nan    0.6  -nan    0.4  -nan    1
 -194    6.0  -nan    0.6  -nan    0.5  -nan    1
 -193    6.1  -nan    0.6  -nan    0.5  -nan    1
 -192    6.2  -nan    0.6  -nan    0.5  -nan    1
 -191    6.3  -nan    0.6  -nan    0.5  -nan    1
 -190    6.4  -nan    0.6  -nan    0.5  -nan    1
 -189    6.5  -nan    0.6  -nan    0.5  -nan    1
 -188    6.6  -nan    0.6  -nan    0.5  -nan    1
 -187    6.7  -nan    0.6  -nan    0.5  -nan    1
 -186    6.9  -nan    0.6  -nan    0.5  -nan    1
 -185    7.0  -nan    0.6  -nan    0.5  -nan    1
 -184    7.1  -nan    0.6  -nan    0.5  -nan    1
 -183    7.2  -nan    0.6  -nan    0.5  -nan    1
 -182    7.4  -nan    0.6  -nan    0.5  -nan    1
 -181    7.5  -nan    0.6  -nan    0.5  -nan    1
 -180    7.6  -nan    0.6  -nan    0.5  -nan    1
 -179    7.8  -nan    0.6  -nan    0.5  -nan    1
 -178    7.9  -nan    0.6  -nan    0.5  -nan    1
 -177    8.1  -nan    0.6  -nan    0.6  -nan    1
 -176    8.2  -nan    0.6  -nan    0.6  -nan    1
 -175    8.3  -nan    0.6  -nan    0.6  -nan    1
 -174    8.5  -nan    0.6  -nan    0.6  -nan    1
 -173    8.6  -nan    0.6  -nan    0.6  -nan    1
 -172    8.8  -nan    0.6  -nan    0.6  -nan    1
 -171    8.9  -nan    0.6  -nan    0.6  -nan    1
 -170    9.1  -nan    0.6  -nan    0.6  -nan    1
 -169    9.2  -nan    0.6  -nan    0.6  -nan    1
 -168    9.3  -nan    0.6  -nan    0.6  -nan    1
 -167    9.5  -nan    0.6  -nan    0.6  -nan    1
 -166    9.6  -nan    0.6  -nan    0.6  -nan    1
 -165    9.8  -nan    0.6  -nan    0.6  -nan    1
 -164    9.9  -nan    0.6  -nan    0.6  -nan    1
 -163   10.1  -nan    0.6  -nan    0.6  -nan    1
 -162   10.2  -nan    0.6  -nan    0.6  -nan    1
 -161   10.3  -nan    0.6  -nan    0.6  -nan    1
 -160   10.5  -nan    0.6  -nan    0.6  -nan    1
 -159   10.6  -nan    0.6  -nan    0.6  -nan    1
 -158   10.7  -nan    0.6  -nan    0.6  -nan    1
 -157   10.9  -nan    0.6  -nan    0.6  -nan    1
 -156   11.0  -nan    0.6  -nan    0.6  -nan    1
 -155   11.1  -nan    0.6  -nan    0.6  -nan    1
 -154   11.3  -nan    0.6  -nan    0.6  -nan    1
 -153   11.4  -nan    0.6  -nan    0.6  -nan    1
 -152   11.5  -nan    0.6  -nan    0.6  -nan    1
 -151   11.6  -nan    0.6  -nan    0.6  -nan    1
 -150   11.7  -nan    0.6  -nan    0.6  -nan    1
 -149   11.8  -nan    0.6  -nan    0.6  -nan    1
 -148   11.9  -nan    0.6  -nan    0.6  -nan    1
 -147   12.0  -nan    0.6  -nan    0.5  -nan    1
 -146   12.1  -nan    0.6  -nan    0.5  -nan    1
 -145   12.2  -nan    0.6  -nan    0.5  -nan    1
 -144   12.3  -nan    0.6  -nan    0.5  -nan    1
 -143   12.4  -nan    0.6  -nan    0.5  -nan    1
 -142   12.4  -nan    0.6  -nan    0.5  -nan    1
 -141   12.5  -nan    0.6  -nan    0.5  -nan    1
 -140   12.6  -nan    0.6  -nan    0.5  -nan    1
 -139   12.7  -nan    0.6  -nan    0.5  -nan    1
 -138   12.7  -nan    0.6  -nan    0.5  -nan    1
 -137   12.8  -nan    0.6  -nan    0.5  -nan    1
 -136   12.8  -nan    0.6  -nan    0.5  -nan    1
 -135   12.9  -nan    0.6  -nan    0.5  -nan    1
 -134   12.9  -nan    0.6  -nan    0.5  -nan    1
 -133   12.9  -nan    0.6  -nan    0.5  -nan    1
 -132   13.0  -nan    0.6  -nan    0.6  -nan    1
 -131   13.0  -nan    0.6  -nan    0.6  -nan    1
 -130   13.0  -nan    0.6  -nan    0.6  -nan    1
 -129   13.0  -nan    0.6  -nan    0.6  -nan    1
 -128   13.0  -nan    0.6  -nan    0.6  -nan    1
 -127   13.1  -nan    0.6  -nan    0.6  -nan    1
 -126   13.1  -nan    0.6  -nan    0.6  -nan    1
 -125   13.1  -nan    0.6  -nan    0.6  -nan    1
 -124   13.1  -nan    0.6  -nan    0.6  -nan    1
 -123   13.1  -nan    0.6  -nan    0.6  -nan    1
 -122   13.1  -nan    0.7  -nan    0.6  -nan    1
 -121   13.1  -nan    0.7  -nan    0.6  -nan    1
 -120   13.0  -nan    0.7  -nan    0.6  -nan    1
 -119   13.0  -nan    0.7  -nan    0.6  -nan    1
 -118   13.0  -nan    0.7  -nan    0.6  -nan    1
 -117   13.0  -nan    0.7  -nan    0.6  -nan    1
 -116   13.0  -nan    0.7  -nan    0.6  -nan    1
 -115   13.0  -nan    0.7  -nan    0.6  -nan    1
 -114   13.0  -nan    0.7  -nan    0.6  -nan    1
 -113   12.9  -nan    0.7  -nan    0.6  -nan    1
 -112   12.9  -nan    0.7  -nan    0.5  -nan    1
 -111   12.9  -nan    0.7  -nan    0.5  -nan    1
 -110   12.9  -nan    0.7  -nan    0.5  -nan    1
 -109   12.9  -nan    0.7  -nan    0.5  -nan    1
 -108   12.9  -nan    0.7  -nan    0.5  -nan    1
 -107   12.8  -nan    0.7  -nan    0.5  -nan    1
 -106   12.8  -nan    0.7  -nan    0.5  -nan    1
 -105   12.8  -nan    0.7  -nan    0.5  -nan    1
 -104   12.8  -nan    0.7  -nan    0.5  -nan    1
 -103   12.8  -nan    0.7  -nan    0.5  -nan    1
 -102   12.8  -nan    0.7  -nan    0.5  -nan    1
 -101   12.8  -nan    0.7  -nan    0.5  -nan    1
 -100   12.8  -nan    0.7  -nan    0.5  -nan    1
  -99   12.9  -nan    0.7  -nan    0.5  -nan    1
  -98   12.9  -nan    0.7  -nan    0.5  -nan    1
  -97   12.9  -nan    0.7  -nan    0.5  -nan    1
  -96   12.9  -nan    0.7  -nan    0.5  -nan    1
  -95   13.0  -nan    0.7  -nan    0.5  -nan    1
  -94   13.0  -nan    0.7  -nan    0.6  -nan    1
  -93   13.1  -nan    0.7  -nan    0.6  -nan    1
  -92   13.1  -nan    0.7  -nan    0.6  -nan    1
  -91   13.2  -nan    0.7  -nan    0.6  -nan    1
  -90   13.3  -nan    0.7  -nan    0.6  -nan    1
  -89   13.3  -nan    0.7  -nan    0.6  -nan    1
  -88   13.4  -nan    0.7  -nan    0.6  -nan    1
  -87   13.5  -nan    0.7  -nan    0.6  -nan    1
  -86   13.6  -nan    0.7  -nan    0.6  -nan    1
  -85   13.7  -nan    0.7  -nan    0.6  -nan    1
  -84   13.9  -nan    0.7  -nan    0.7  -nan    1
  -83   14.0  -nan    0.7  -nan    0.7  -nan    1
  -82   14.1  -nan    0.7  -nan    0.7  -nan    1
  -81   14.3  -nan    0.7  -nan    0.7  -nan    1
  -80   14.4  -nan    0.7  -nan    0.7  -nan    1
  -79   14.6  -nan    0.7  -nan    0.7  -nan    1
  -78   14.8  -nan    0.6  -nan    0.6  -nan    1
  -77   15.0  -nan    0.6  -nan    0.6  -nan    1
  -76   15.1  -nan    0.6  -nan    0.6  -nan    1
  -75   15.3  -nan    0.6  -nan    0.6  -nan    1
  -74   15.5  -nan    0.6  -nan    0.6  -nan    1
  -73   15.8  -nan    0.6  -nan    0.6  -nan    1
  -72   16.0  -nan    0.6  -nan    0.6  -nan    1
  -71   16.2  -nan    0.6  -nan    0.6  -nan    1
  -70   16.5  -nan    0.6  -nan    0.6  -nan    1
  -69   16.7  -nan    0.6  -nan    0.6  -nan    1
  -68   17.0  -nan    0.6  -nan    0.6  -nan    1
  -67   17.2  -nan    0.6  -nan    0.5  -nan    1
  -66   17.5  -nan    0.6  -nan    0.5  -nan    1
  -65   17.7  -nan    0.6  -nan    0.5  -nan    1
  -64   18.0  -nan    0.6  -nan    0.5  -nan    1
  -63   18.3  -nan    0.6  -nan    0.5  -nan    1
  -62   18.6  -nan    0.6  -nan    0.5  -nan    1
  -61   18.9  -nan    0.6  -nan    0.5  -nan    1
  -60   19.2  -nan    0.6  -nan    0.5  -nan    1
  -59   19.5  -nan    0.7  -nan    0.5  -nan    1
  -58   19.8  -nan    0.7  -nan    0.5  -nan    1
  -57   20.1  -nan    0.7  -nan    0.6  -nan    1
  -56   20.4  -nan    0.7  -nan    0.6  -nan    1
  -55   20.7  -nan    0.7  -nan    0.6  -nan    1
  -54   21.0  -nan    0.7  -nan    0.6  -nan    1
  -53   21.3  -nan    0.7  -nan    0.6  -nan    1
  -52   21.7  -nan    0.7  -nan    0.6  -nan    1
  -51   22.0  -nan    0.7  -nan    0.6  -nan    1
  -50   22.3  -nan    0.7  -nan    0.6  -nan    1
  -49   22.6  -nan    0.7  -nan    0.6  -nan    1
  -48   22.9  -nan    0.7  -nan    0.6  -nan    1
  -47   23.2  -nan    0.7  -nan    0.6  -nan    1
  -46   23.5  -nan    0.7  -nan    0.6  -nan    1
  -45   23.9  -nan    0.7  -nan    0.6  -nan    1
  -44   24.2  -nan    0.7  -nan    0.6  -nan    1
  -43   24.5  -nan    0.7  -nan    0.6  -nan    1
  -42   24.8  -nan    0.7  -nan    0.6  -nan    1
  -41   25.0  -nan    0.7  -nan    0.6  -nan    1
  -40   25.3  -nan    0.7  -nan    0.5  -nan    1
  -39   25.6  -nan    0.7  -nan    0.5  -nan    1
  -38   25.9  -nan    0.7  -nan    0.5  -nan    1
  -37   26.2  -nan    0.7  -nan    0.5  -nan    1
  -36   26.4  -nan    0.7  -nan    0.5  -nan    1
  -35   26.7  -nan    0.7  -nan    0.5  -nan    1
  -34   26.9  -nan    0.7  -nan    0.5  -nan    1
  -33   27.2  -nan    0.7  -nan    0.5  -nan    1
  -32   27.4  -nan    0.7  -nan    0.5  -nan    1
  -31   27.6  -nan    0.7  -nan    0.5  -nan    1
  -30   27.9  -nan    0.7  -nan    0.5  -nan    1
  -29   28.1  -nan    0.7  -nan    0.5  -nan    1
  -28   28.3  -nan    0.7  -nan    0.5  -nan    1
  -27   28.5  -nan    0.7  -nan    0.5  -nan    1
  -26   28.7  -nan    0.7  -nan    0.5  -nan    1
  -25   28.8  -nan    0.7  -nan    0.5  -nan    1
  -24   29.0  -nan    0.7  -nan    0.5  -nan    1
  -23   29.2  -nan    0.7  -nan    0.5  -nan    1
  -22   29.3  -nan    0.7  -nan    0.5  -nan    1
  -21   29.4  -nan    0.7  -nan    0.5  -nan    1
  -20   29.6  -nan    0.7  -nan    0.5  -nan    1
  -19   29.7  -nan    0.7  -nan    0.5  -nan    1
  -18   29.8  -nan    0.7  -nan    0.5  -nan    1
  -17   29.9  -nan    0.7  -nan    0.5  -nan    1
  -16   30.0  -nan    0.7  -nan    0.5  -nan    1
  -15   30.1  -nan    0.7  -nan    0.5  -nan    1
  -14   30.2  -nan    0.7  -nan    0.5  -nan    1
  -13   30.2  -nan    0.7  -nan    0.5  -nan    1
  -12   30.3  -nan    0.7  -nan    0.5  -nan    1
  -11   30.4  -nan    0.7  -nan    0.5  -nan    1
  -10   30.4  -nan    0.7  -nan    0.5  -nan    1
   -9   30.4  -nan    0.7  -nan    0.5  -nan    1
   -8   30.5  -nan    0.7  -nan    0.5  -nan    1
   -7   30.5  -nan    0.7  -nan    0.5  -nan    1
   -6   30.5  -nan    0.7  -nan    0.5  -nan    1
   -5   30.5  -nan    0.7  -nan    0.5  -nan    1
   -4   30.5  -nan    0.7  -nan    0.5  -nan    1
   -3   30.5  -nan    0.7  -nan    0.6  -nan    1
   -2   30.5  -nan    0.7  -nan    0.6  -nan    1
   -1   30.5  -nan    0.7  -nan    0.6  -nan    1
    0   30.5  -nan    0.6  -nan    0.6  -nan    1
    1   30.5  -nan    0.6  -nan    0.6  -nan    1
    2   30.4  -nan    0.6  -nan    0.6  -nan    1
    3   30.4  -nan    0.6  -nan    0.6  -nan    1
    4   30.4  -nan    0.6  -nan    0.6  -nan    1
    5   30.4  -nan    0.6  -nan    0.6  -nan    1
    6   30.3  -nan    0.6  -nan    0.6  -nan    1
    7   30.3  -nan    0.6  -nan    0.5  -nan    1
    8   30.2  -nan    0.6  -nan    0.5  -nan    1
    9   30.2  -nan    0.6  -nan    0.5  -nan    1
   10   30.1  -nan    0.6  -nan    0.5  -nan    1
   11   30.1  -nan    0.6  -nan    0.5  -nan    1
   12   30.0  -nan    0.6  -nan    0.5  -nan    1
   13   30.0  -nan    0.6  -nan    0.5  -nan    1
   14   30.0  -nan    0.6  -nan    0.5  -nan    1
   15   29.9  -nan    0.6  -nan    0.5  -nan    1
   16   29.9  -nan    0.6  -nan    0.5  -nan    1
   17   29.8  -nan    0.6  -nan    0.5  -nan    1
   18   29.8  -nan    0.6  -nan    0.5  -nan    1
   19   29.7  -nan    0.6  -nan    0.5  -nan    1
   20   29.7  -nan    0.6  -nan    0.5  -nan    1
   21   29.6  -nan    0.6  -nan    0.5  -nan    1
   22   29.6  -nan    0.6  -nan    0.5  -nan    1
   23   29.5  -nan    0.6  -nan    0.5  -nan    1
   24   29.5  -nan    0.6  -nan    0.5  -nan    1
   25   29.5  -nan    0.6  -nan    0.5  -nan    1
   26   29.4  -nan    0.6  -nan    0.5  -nan    1
   27   29.4  -nan    0.6  -nan    0.5  -nan    1
   28   29.4  -nan    0.6  -nan    0.5  -nan    1
   29   29.3  -nan    0.6  -nan    0.5  -nan    1
   30   29.3  -nan    0.6  -nan    0.5  -nan    1
   31   29.3  -nan    0.6  -nan    0.5  -nan    1
   32   29.3  -nan    0.6  -nan    0.5  -nan    1
   33   29.2  -nan    0.6  -nan    0.5  -nan    1
   34   29.2  -nan    0.6  -nan    0.5  -nan    1
   35   29.2  -nan    0.6  -nan    0.5  -nan    1
   36   29.2  -nan    0.6  -nan    0.5  -nan    1
   37   29.2  -nan    0.6  -nan    0.5  -nan    1
   38   29.2  -nan    0.6  -nan    0.5  -nan    1
   39   29.2  -nan    0.6  -nan    0.5  -nan    1
   40   29.1  -nan    0.6  -nan    0.5  -nan    1
   41   29.1  -nan    0.6  -nan    0.5  -nan    1
   42   29.1  -nan    0.6  -nan    0.5  -nan    1
   43   29.1  -nan    0.6  -nan    0.5  -nan    1
   44   29.1  -nan    0.6  -nan    0.5  -nan    1
   45   29.1  -nan    0.6  -nan    0.5  -nan    1
   46   29.1  -nan    0.6  -nan    0.5  -nan    1
   47   29.1  -nan    0.6  -nan    0.5  -nan    1
   48   29.0  -nan    0.6  -nan    0.5  -nan    1
   49   29.0  -nan    0.6  -nan    0.5  -nan    1
   50   29.0  -nan    0.6  -nan    0.5  -nan    1
   51   29.0  -nan    0.6  -nan    0.5  -nan    1
   52   29.0  -nan    0.6  -nan    0.5  -nan    1
   53   28.9  -nan    0.6  -nan    0.5  -nan    1
   54   28.9  -nan    0.6  -nan    0.5  -nan    1
   55   28.9  -nan    0.6  -nan    0.4  -nan    1
   56   28.9  -nan    0.6  -nan    0.4  -nan    1
   57   28.8  -nan    0.6  -nan    0.4  -nan    1
   58   28.8  -nan    0.6  -nan    0.4  -nan    1
   59   28.7  -nan    0.6  -nan    0.5  -nan    1
   60   28.7  -nan    0.6  -nan    0.5  -nan    1
   61   28.6  -nan    0.6  -nan    0.5  -nan    1
   62   28.6  -nan    0.6  -nan    0.5  -nan    1
   63   28.5  -nan    0.6  -nan    0.5  -nan    1
   64   28.4  -nan    0.6  -nan    0.5  -nan    1
   65   28.4  -nan    0.6  -nan    0.5  -nan    1
   66   28.3  -nan    0.6  -nan    0.5  -nan    1
   67   28.2  -nan    0.6  -nan    0.5  -nan    1
   68   28.1  -nan    0.6  -nan    0.5  -nan    1
   69   28.0  -nan    0.6  -nan    0.5  -nan    1
   70   27.9  -nan    0.6  -nan    0.5  -nan    1
   71   27.8  -nan    0.6  -nan    0.5  -nan    1
   72   27.6  -nan    0.6  -nan    0.5  -nan    1
   73   27.5  -nan    0.6  -nan    0.5  -nan    1
   74   27.4  -nan    0.6  -nan    0.5  -nan    1
   75   27.2  -nan    0.6  -nan    0.5  -nan    1
   76   27.1  -nan    0.6  -nan    0.5  -nan    1
   77   26.9  -nan    0.6  -nan    0.5  -nan    1
   78   26.8  -nan    0.6  -nan    0.6  -nan    1
   79   26.6  -nan    0.6  -nan    0.6  -nan    1
   80   26.4  -nan    0.6  -nan    0.6  -nan    1
   81   26.3  -nan    0.6  -nan    0.6  -nan    1
   82   26.1  -nan    0.6  -nan    0.6  -nan    1
   83   25.9  -nan    0.6  -nan    0.6  -nan    1
   84   25.7  -nan    0.6  -nan    0.6  -nan    1
   85   25.5  -nan    0.6  -nan    0.6  -nan    1
   86   25.2  -nan    0.6  -nan    0.6  -nan    1
   87   25.0  -nan    0.6  -nan    0.6  -nan    1
   88   24.8  -nan    0.6  -nan    0.6  -nan    1
   89   24.5  -nan    0.6  -nan    0.6  -nan    1
   90   24.3  -nan    0.6  -nan    0.6  -nan    1
   91   24.1  -nan    0.6  -nan    0.5  -nan    1
   92   23.8  -nan    0.6  -nan    0.5  -nan    1
   93   23.6  -nan    0.6  -nan    0.5  -nan    1
   94   23.3  -nan    0.6  -nan    0.5  -nan    1
   95   23.0  -nan    0.6  -nan    0.5  -nan    1
   96   22.8  -nan    0.6  -nan    0.5  -nan    1
   97   22.5  -nan    0.6  -nan    0.5  -nan    1
   98   22.2  -nan    0.6  -nan    0.5  -nan    1
   99   21.9  -nan    0.6  -nan    0.5  -nan    1
  100   21.6  -nan    0.6  -nan    0.5  -nan    1
  101   21.3  -nan    0.6  -nan    0.5  -nan    1
  102   21.1  -nan    0.6  -nan    0.5  -nan    1
  103   20.8  -nan    0.6  -nan    0.5  -nan    1
  104   20.5  -nan    0.6  -nan    0.5  -nan    1
  105   20.2  -nan    0.6  -nan    0.5  -nan    1
  106   19.9  -nan    0.6  -nan    0.5  -nan    1
  107   19.6  -nan    0.6  -nan    0.5  -nan    1
  108   19.3  -nan    0.6  -nan    0.5  -nan    1
  109   19.0  -nan    0.6  -nan    0.5  -nan    1
  110   18.7  -nan    0.6  -nan    0.5  -nan    1
  111   18.4  -nan    0.6  -nan    0.5  -nan    1
  112   18.1  -nan    0.6  -nan    0.5  -nan    1
  113   17.8  -nan    0.6  -nan    0.5  -nan    1
  114   17.5  -nan    0.6  -nan    0.5  -nan    1
  115   17.2  -nan    0.6  -nan    0.5  -nan    1
  116   16.9  -nan    0.6  -nan    0.5  -nan    1
  117   16.6  -nan    0.6  -nan    0.5  -nan    1
  118   16.3  -nan    0.6  -nan    0.5  -nan    1
  119   16.0  -nan    0.6  -nan    0.5  -nan    1
  120   15.7  -nan    0.6  -nan    0.5  -nan    1
  121   15.4  -nan    0.6  -nan    0.5  -nan    1
  122   15.1  -nan    0.6  -nan    0.5  -nan    1
  123   14.8  -nan    0.6  -nan    0.5  -nan    1
  124   14.5  -nan    0.6  -nan    0.5  -nan    1
  125   14.3  -nan    0.6  -nan    0.5  -nan    1
  126   14.0  -nan    0.6  -nan    0.5  -nan    1
  127   13.7  -nan    0.6  -nan    0.5  -nan    1
  128   13.4  -nan    0.6  -nan    0.5  -nan    1
  129   13.2  -nan    0.6  -nan    0.5  -nan    1
  130   12.9  -nan    0.6  -nan    0.5  -nan    1
  131   12.7  -nan    0.6  -nan    0.5  -nan    1
  132   12.4  -nan    0.6  -nan    0.5  -nan    1
  133   12.2  -nan    0.6  -nan    0.5  -nan    1
  134   11.9  -nan    0.6  -nan    0.4  -nan    1
  135   11.7  -nan    0.6  -nan    0.5  -nan    1
  136   11.4  -nan    0.6  -nan    0.5  -nan    1
  137   11.2  -nan    0.6  -nan    0.5  -nan    1
  138   11.0  -nan    0.6  -nan    0.5  -nan    1
  139   10.8  -nan    0.6  -nan    0.5  -nan    1
  140   10.5  -nan    0.6  -nan    0.5  -nan    1
  141   10.3  -nan    0.6  -nan    0.5  -nan    1
  142   10.1  -nan    0.6  -nan    0.5  -nan    1
  143    9.9  -nan    0.6  -nan    0.5  -nan    1
  144    9.7  -nan    0.6  -nan    0.5  -nan    1
  145    9.5  -nan    0.6  -nan    0.5  -nan    1
  146    9.3  -nan    0.6  -nan    0.5  -nan    1
  147    9.1  -nan    0.6  -nan    0.5  -nan    1
  148    8.9  -nan    0.6  -nan    0.5  -nan    1
  149    8.7  -nan    0.6  -nan    0.5  -nan    1
  150    8.6  -nan    0.6  -nan    0.5  -nan    1
  151    8.4  -nan    0.6  -nan    0.5  -nan    1
  152    8.2  -nan    0.6  -nan    0.5  -nan    1
  153    8.0  -nan    0.6  -nan    0.5  -nan    1
  154    7.9  -nan    0.6  -nan    0.5  -nan    1
  155    7.7  -nan    0.6  -nan    0.5  -nan    1
  156    7.6  -nan    0.6  -nan    0.5  -nan    1
  157    7.4  -nan    0.6  -nan    0.5  -nan    1
  158    7.3  -nan    0.6  -nan    0.5  -nan    1
  159    7.1  -nan    0.6  -nan    0.5  -nan    1
  160    7.0  -nan    0.6  -nan    0.5  -nan    1
  161    6.8  -nan    0.6  -nan    0.5  -nan    1
  162    6.7  -nan    0.6  -nan    0.5  -nan    1
  163    6.5  -nan    0.6  -nan    0.5  -nan    1
  164    6.4  -nan    0.6  -nan    0.5  -nan    1
  165    6.3  -nan    0.6  -nan    0.5  -nan    1
  166    6.2  -nan    0.6  -nan    0.5  -nan    1
  167    6.0  -nan    0.6  -nan    0.5  -nan    1
  168    5.9  -nan    0.6  -nan    0.5  -nan    1
  169    5.8  -nan    0.6  -nan    0.5  -nan    1
  170    5.7  -nan    0.6  -nan    0.5  -nan    1
  171    5.5  -nan    0.6  -nan    0.5  -nan    1
  172    5.4  -nan    0.6  -nan    0.5  -nan    1
  173    5.3  -nan    0.6  -nan    0.5  -nan    1
  174    5.2  -nan    0.6  -nan    0.5  -nan    1
  175    5.1  -nan    0.6  -nan    0.5  -nan    1
  176    5.0  -nan    0.6  -nan    0.5  -nan    1
  177    4.9  -nan    0.6  -nan    0.5  -nan    1
  178    4.8  -nan    0.6  -nan    0.5  -nan    1
  179    4.7  -nan    0.6  -nan    0.5  -nan    1
  180    4.6  -nan    0.6  -nan    0.5  -nan    1
  181    4.5  -nan    0.6  -nan    0.5  -nan    1
  182    4.4  -nan    0.6  -nan    0.5  -nan    1
  183    4.3  -nan    0.6  -nan    0.5  -nan    1
  184    4.2  -nan    0.6  -nan    0.5  -nan    1
  185    4.1  -nan    0.6  -nan    0.5  -nan    1
  186    4.1  -nan    0.6  -nan    0.5  -nan    1
  187    4.0  -nan    0.6  -nan    0.5  -nan    1
  188    3.9  -nan    0.6  -nan    0.5  -nan    1
  189    3.8  -nan    0.6  -nan    0.5  -nan    1
  190    3.7  -nan    0.6  -nan    0.5  -nan    1
  191    3.7  -nan    0.6  -nan    0.5  -nan    1
  192    3.6  -nan    0.6  -nan    0.5  -nan    1
  193    3.5  -nan    0.6  -nan    0.5  -nan    1
  194    3.4  -nan    0.6  -nan    0.5  -nan    1
  195    3.4  -nan    0.6  -nan    0.5  -nan    1
  196    3.3  -nan    0.6  -nan    0.5  -nan    1
  197    3.2  -nan    0.6  -nan    0.5  -nan    1
  198    3.2  -nan    0.6  -nan    0.5  -nan    1
  199    3.1  -nan    0.6  -nan    0.5  -nan    1
  200    3.0  -nan    0.6  -nan    0.5  -nan    1
  201    3.0  -nan    0.6  -nan    0.5  -nan    1
  202    2.9  -nan    0.6  -nan    0.5  -nan    1
  203    2.9  -nan    0.6  -nan    0.5  -nan    1
  204    2.8  -nan    0.6  -nan    0.5  -nan    1
  205    2.7  -nan    0.6  -nan    0.5  -nan    1
  206    2.7  -nan    0.6  -nan    0.5  -nan    1
  207    2.6  -nan    0.6  -nan    0.5  -nan    1
  208    2.6  -nan    0.6  -nan    0.5  -nan    1
  209    2.6  -nan    0.6  -nan    0.5  -nan    1
  210    2.5  -nan    0.6  -nan    0.5  -nan    1
  211    2.5  -nan    0.6  -nan    0.5  -nan    1
  212    2.4  -nan    0.6  -nan    0.5  -nan    1
  213    2.4  -nan    0.6  -nan    0.5  -nan    1
  214    2.3  -nan    0.6  -nan    0.5  -nan    1
  215    2.3  -nan    0.6  -nan    0.5  -nan    1
  216    2.3  -nan    0.6  -nan    0.5  -nan    1
  217    2.2  -nan    0.6  -nan    0.5  -nan    1
  218    2.2  -nan    0.6  -nan    0.5  -nan    1
  219    2.2  -nan    0.6  -nan    0.5  -nan    1
  220    2.1  -nan    0.6  -nan    0.5  -nan    1
  221    2.1  -nan    0.6  -nan    0.5  -nan    1
  222    2.1  -nan    0.6  -nan    0.5  -nan    1
  223    2.1  -nan    0.6  -nan    0.5  -nan    1
  224    2.0  -nan    0.6  -nan    0.5  -nan    1
  225    2.0  -nan    0.6  -nan    0.5  -nan    1
  226    2.0  -nan    0.6  -nan    0.5  -nan    1
  227    2.0  -nan    0.6  -nan    0.5  -nan    1
  228    2.0  -nan    0.6  -nan    0.5  -nan    1
  229    1.9  -nan    0.6  -nan    0.5  -nan    1
  230    1.9  -nan    0.6  -nan    0.5  -nan    1
  231    1.9  -nan    0.6  -nan    0.5  -nan    1
  232    1.9  -nan    0.6  -nan    0.5  -nan    1
  233    1.9  -nan    0.6  -nan    0.5  -nan    1
  234    1.9  -nan    0.6  -nan    0.5  -nan    1
  235    1.8  -nan    0.6  -nan    0.5  -nan    1
  236    1.8  -nan    0.6  -nan    0.5  -nan    1
  237    1.8  -nan    0.6  -nan    0.5  -nan    1
  238    1.8  -nan    0.6  -nan    0.5  -nan    1
  239    1.8  -nan    0.6  -nan    0.4  -nan    1
  240    1.8  -nan    0.6  -nan    0.4  -nan    1
  241    1.8  -nan    0.6  -nan    0.4  -nan    1
  242    1.8  -nan    0.6  -nan    0.4  -nan    1
  243    1.8  -nan    0.6  -nan    0.4  -nan    1
  244    1.7  -nan    0.6  -nan    0.4  -nan    1
  245    1.7  -nan    0.6  -nan    0.4  -nan    1
  246    1.7  -nan    0.6  -nan    0.4  -nan    1
  247    1.7  -nan    0.6  -nan    0.4  -nan    1
  248    1.7  -nan    0.6  -nan    0.4  -nan    1
  249    1.7  -nan    0.6  -nan    0.4  -nan    1
  250    1.7  -nan    0.6  -nan    0.4  -nan    1
  251    1.7  -nan    0.6  -nan    0.4  -nan    1
  252    1.7  -nan    0.6  -nan    0.4  -nan    1
  253    1.7  -nan    0.6  -nan    0.4  -nan    1
  254    1.7  -nan    0.6  -nan    0.4  -nan    1
  255    1.7  -nan    0.6  -nan    0.4  -nan    1
  256    1.7  -nan    0.6  -nan    0.4  -nan    1
  257    1.7  -nan    0.6  -nan    0.4  -nan    1
  258    1.7  -nan    0.6  -nan    0.4  -nan    1
  259    1.7  -nan    0.6  -nan    0.4  -nan    1
  260    1.7  -nan    0.6  -nan    0.4  -nan    1
  261    1.7  -nan    0.6  -nan    0.4  -nan    1
  262    1.7  -nan    0.6  -nan    0.4  -nan    1
  263    1.7  -nan    0.6  -nan    0.3  -nan    1
  264    1.7  -nan    0.6  -nan    0.3  -nan    1
  265    1.7  -nan    0.6  -nan    0.3  -nan    1
  266    1.7  -nan    0.6  -nan    0.3  -nan    1
  267    1.7  -nan    0.6  -nan    0.3  -nan    1
  268    1.7  -nan    0.6  -nan    0.4  -nan    1
  269    1.7  -nan    0.6  -nan    0.4  -nan    1
  270    1.7  -nan    0.6  -nan    0.4  -nan    1
  271    1.7  -nan    0.6  -nan    0.4  -nan    1
  272    1.7  -nan    0.6  -nan    0.5  -nan    1
  273    1.7  -nan    0.6  -nan    0.5  -nan    1
  274    1.7  -nan    0.6  -nan    0.5  -nan    1
  275    1.7  -nan    0.6  -nan    0.5  -nan    1
  276    1.7  -nan    0.6  -nan    0.6  -nan    1
  277    1.7  -nan    0.6  -nan    0.6  -nan    1
  278    1.7  -nan    0.6  -nan    0.6  -nan    1
  279    1.7  -nan    0.6  -nan    0.6  -nan    1
  280    1.8  -nan    0.6  -nan    0.6  -nan    1
  281    1.8  -nan    0.6  -nan    0.6  -nan    1
  282    1.8  -nan    0.6  -nan    0.6  -nan    1
  283    1.8  -nan    0.6  -nan    0.6  -nan    1
  284    1.8  -nan    0.6  -nan    0.6  -nan    1
  285    1.8  -nan    0.6  -nan    0.6  -nan    1
  286    1.8  -nan    0.6  -nan    0.6  -nan    1
  287    1.9  -nan    0.6  -nan    0.6  -nan    1
  288    1.9  -nan    0.6  -nan    0.6  -nan    1
  289    1.9  -nan    0.6  -nan    0.6  -nan    1
  290    1.9  -nan    0.6  -nan    0.6  -nan    1
  291    2.0  -nan    0.6  -nan    0.6  -nan    1
  292    2.0  -nan    0.6  -nan    0.6  -nan    1
  293    2.0  -nan    0.6  -nan    0.6  -nan    1
  294    2.0  -nan    0.6  -nan    0.6  -nan    1
  295    2.0  -nan    0.7  -nan    0.6  -nan    1
  296    2.1  -nan    0.7  -nan    0.6  -nan    1
  297    2.1  -nan    0.7  -nan    0.6  -nan    1
  298    2.1  -nan    0.7  -nan    0.6  -nan    1
  299    2.2  -nan    0.7  -nan    0.6  -nan    1
  300    2.2  -nan    0.7  -nan    0.6  -nan    1
  301    2.2  -nan    0.7  -nan    0.6  -nan    1
  302    2.2  -nan    0.7  -nan    0.6  -nan    1
  303    2.3  -nan    0.7  -nan    0.6  -nan    1
  304    2.3  -nan    0.7  -nan    0.6  -nan    1
  305    2.3  -nan    0.7  -nan    0.6  -nan    1
  306    2.4  -nan    0.7  -nan    0.6  -nan    1
  307    2.4  -nan    0.7  -nan    0.6  -nan    1
  308    2.4  -nan    0.7  -nan    0.6  -nan    1
  309    2.5  -nan    0.7  -nan    0.6  -nan    1
  310    2.5  -nan    0.7  -nan    0.6  -nan    1
  311    2.5  -nan    0.7  -nan    0.6  -nan    1
  312    2.6  -nan    0.7  -nan    0.6  -nan    1
  313    2.6  -nan    0.7  -nan    0.6  -nan    1
  314    2.7  -nan    0.7  -nan    0.6  -nan    1
  315    2.7  -nan    0.7  -nan    0.6  -nan    1
  316    2.7  -nan    0.7  -nan    0.6  -nan    1
  317    2.8  -nan    0.7  -nan    0.6  -nan    1
  318    2.8  -nan    0.7  -nan    0.6  -nan    1
  319    2.8  -nan    0.7  -nan    0.6  -nan    1
  320    2.9  -nan    0.7  -nan    0.6  -nan    1
  321    2.9  -nan    0.7  -nan    0.6  -nan    1
  322    2.9  -nan    0.6  -nan    0.7  -nan    1
  323    3.0  -nan    0.6  -nan    0.7  -nan    1
  324    3.0  -nan    0.6  -nan    0.7  -nan    1
  325    3.0  -nan    0.6  -nan    0.7  -nan    1
  326    3.1  -nan    0.6  -nan    0.7  -nan    1
  327    3.1  -nan    0.6  -nan    0.7  -nan    1
  328    3.1  -nan    0.6  -nan    0.7  -nan    1
  329    3.2  -nan    0.7  -nan    0.8  -nan    1
  330    3.2  -nan    0.7  -nan    0.8  -nan    1
  331    3.2  -nan    0.7  -nan    0.8  -nan    1
  332    3.3  -nan    0.7  -nan    0.8  -nan    1
  333    3.3  -nan    0.7  -nan    0.8  -nan    1
  334    3.3  -nan    0.7  -nan    0.8  -nan    1
  335    3.4  -nan    0.7  -nan    0.8  -nan    1
  336    3.4  -nan    0.7  -nan    0.8  -nan    1
  337    3.4  -nan    0.7  -nan    0.8  -nan    1
  338    3.5  -nan    0.7  -nan    0.8  -nan    1
  339    3.5  -nan    0.7  -nan    0.8  -nan    1
  340    3.5  -nan    0.7  -nan    0.8  -nan    1
  341    3.5  -nan    0.7  -nan    0.8  -nan    1
  342    3.6  -nan    0.8  -nan    0.8  -nan    1
  343    3.6  -nan    0.8  -nan    0.8  -nan    1
  344    3.6  -nan    0.8  -nan    0.8  -nan    1
  345    3.6  -nan    0.8  -nan    0.8  -nan    1
  346    3.7  -nan    0.8  -nan    0.8  -nan    1
  347    3.7  -nan    0.8  -nan    0.8  -nan    1
  348    3.7  -nan    0.8  -nan    0.8  -nan    1
  349    3.8  -nan    0.8  -nan    0.8  -nan    1
  350    3.8  -nan    0.8  -nan    0.8  -nan    1
  351    3.8  -nan    0.8  -nan    0.8  -nan    1
  352    3.8  -nan    0.8  -nan    0.8  -nan    1
  353    3.8  -nan    0.8  -nan    0.8  -nan    1
  354    3.9  -nan    0.8  -nan    0.8  -nan    1
  355    3.9  -nan    0.8  -nan    0.8  -nan    1
  356    3.9  -nan    0.8  -nan    0.8  -nan    1
  357    3.9  -nan    0.8  -nan    0.8  -nan    1
  358    4.0  -nan    0.8  -nan    0.8  -nan    1
  359    4.0  -nan    0.8  -nan    0.8  -nan    1
  360    4.0  -nan    0.8  -nan    0.8  -nan    1
  361    4.0  -nan    0.7  -nan    0.8  -nan    1
  362    4.0  -nan    0.7  -nan    0.8  -nan    1
  363    4.1  -nan    0.7  -nan    0.8  -nan    1
  364    4.1  -nan    0.7  -nan    0.8  -nan    1
  365    4.1  -nan    0.7  -nan    0.8  -nan    1
  366    4.1  -nan    0.7  -nan    0.8  -nan    1
  367    4.1  -nan    0.7  -nan    0.8  -nan    1
  368    4.1  -nan    0.7  -nan    0.8  -nan    1
  369    4.2  -nan    0.8  -nan    0.8  -nan    1
  370    4.2  -nan    0.8  -nan    0.9  -nan    1
  371    4.2  -nan    0.8  -nan    0.9  -nan    1
  372    4.2  -nan    0.8  -nan    0.9  -nan    1
  373    4.2  -nan    0.8  -nan    0.9  -nan    1
  374    4.2  -nan    0.8  -nan    0.9  -nan    1
  375    4.3  -nan    0.8  -nan    0.9  -nan    1
  376    4.3  -nan    0.8  -nan    0.9  -nan    1
  377    4.3  -nan    0.8  -nan    1.0  -nan    1
  378    4.3  -nan    0.8  -nan    1.0  -nan    1
  379    4.3  -nan    0.8  -nan    1.0  -nan    1
  380    4.3  -nan    0.9  -nan    1.0  -nan    1
  381    4.3  -nan    0.9  -nan    1.0  -nan    1
  382    4.3  -nan    0.9  -nan    1.1  -nan    1
  383    4.3  -nan    0.9  -nan    1.1  -nan    1
  384    4.3  -nan    0.9  -nan    1.1  -nan    1
  385    4.4  -nan    0.9  -nan    1.1  -nan    1
  386    4.4  -nan    0.9  -nan    1.1  -nan    1
  387    4.4  -nan    0.9  -nan    1.1  -nan    1
  388    4.4  -nan    0.9  -nan    1.2  -nan    1
  389    4.4  -nan    0.9  -nan    1.2  -nan    1
  390    4.4  -nan    0.9  -nan    1.2  -nan    1
  391    4.4  -nan    0.9  -nan    1.2  -nan    1
  392    4.4  -nan    0.9  -nan    1.2  -nan    1
  393    4.4  -nan    0.9  -nan    1.2  -nan    1
  394    4.4  -nan    0.9  -nan    1.3  -nan    1
  395    4.4  -nan    0.9  -nan    1.3  -nan    1
  396    4.4  -nan    0.9  -nan    1.3  -nan    1
  397    4.4  -nan    0.9  -nan    1.3  -nan    1
  398    4.4  -nan    0.9  -nan    1.3  -nan    1
  399    4.4  -nan    0.9  -nan    1.3  -nan    1
  400    4.4  -nan    0.9  -nan    1.3  -nan    1
  401    4.4  -nan    0.9  -nan    1.3  -nan    1
  402    4.4  -nan    0.9  -nan    1.3  -nan    1
  403    4.4  -nan    0.9  -nan    1.3  -nan    1
  404    4.4  -nan    0.9  -nan    1.3  -nan    1
  405    4.4  -nan    0.9  -nan    1.3  -nan    1
  406    4.3  -nan    0.9  -nan    1.3  -nan    1
  407    4.3  -nan    0.9  -nan    1.3  -nan    1
  408    4.3  -nan    0.9  -nan    1.3  -nan    1
  409    4.3  -nan    0.9  -nan    1.3  -nan    1
  410    4.3  -nan    0.9  -nan    1.3  -nan    1
  411    4.3  -nan    0.9  -nan    1.3  -nan    1
  412    4.3  -nan    0.9  -nan    1.3  -nan    1
  413    4.3  -nan    0.9  -nan    1.3  -nan    1
  414    4.2  -nan    0.9  -nan    1.3  -nan    1
  415    4.2  -nan    0.9  -nan    1.3  -nan    1
  416    4.2  -nan    0.9  -nan    1.3  -nan    1
  417    4.2  -nan    0.9  -nan    1.3  -nan    1
  418    4.2  -nan    0.9  -nan    1.3  -nan    1
  419    4.2  -nan    0.9  -nan    1.3  -nan    1
  420    4.1  -nan    0.9  -nan    1.3  -nan    1
  421    4.1  -nan    0.9  -nan    1.3  -nan    1
  422    4.1  -nan    0.9  -nan    1.3  -nan    1
  423    4.1  -nan    0.9  -nan    1.3  -nan    1
  424    4.0  -nan    0.9  -nan    1.3  -nan    1
  425    4.0  -nan    0.9  -nan    1.3  -nan    1
  426    4.0  -nan    0.9  -nan    1.3  -nan    1
  427    4.0  -nan    0.9  -nan    1.3  -nan    1
  428    3.9  -nan    0.9  -nan    1.3  -nan    1
  429    3.9  -nan    0.9  -nan    1.3  -nan    1
  430    3.9  -nan    0.9  -nan    1.3  -nan    1
  431    3.9  -nan    0.9  -nan    1.3  -nan    1
  432    3.8  -nan    0.9  -nan    1.3  -nan    1
  433    3.8  -nan    0.9  -nan    1.3  -nan    1
  434    3.8  -nan    0.9  -nan    1.3  -nan    1
  435    3.7  -nan    0.9  -nan    1.3  -nan    1
  436    3.7  -nan    0.9  -nan    1.3  -nan    1
  437    3.7  -nan    0.9  -nan    1.3  -nan    1
  438    3.7  -nan    0.9  -nan    1.3  -nan    1
  439    3.6  -nan    0.9  -nan    1.3  -nan    1
  440    3.6  -nan    0.9  -nan    1.3  -nan    1
  441    3.6  -nan    0.9  -nan    1.3  -nan    1
  442    3.5  -nan    0.9  -nan    1.3  -nan    1
  443    3.5  -nan    0.9  -nan    1.3  -nan    1
  444    3.5  -nan    0.9  -nan    1.3  -nan    1
  445    3.4  -nan    0.9  -nan    1.3  -nan    1
  446    3.4  -nan    0.9  -nan    1.3  -nan    1
  447    3.4  -nan    0.9  -nan    1.3  -nan    1
  448    3.3  -nan    0.9  -nan    1.3  -nan    1
  449    3.3  -nan    0.9  -nan    1.3  -nan    1
  450    3.2  -nan    0.9  -nan    1.3  -nan    1
  451    3.2  -nan    0.9  -nan    1.3  -nan    1
  452    3.2  -nan    0.9  -nan    1.3  -nan    1
  453    3.1  -nan    0.9  -nan    1.3  -nan    1
  454    3.1  -nan    0.9  -nan    1.3  -nan    1
  455    3.1  -nan    0.9  -nan    1.3  -nan    1
  456    3.0  -nan    0.9  -nan    1.3  -nan    1
  457    3.0  -nan    0.9  -nan    1.2  -nan    1
  458    3.0  -nan    0.9  -nan    1.2  -nan    1
  459    2.9  -nan    0.9  -nan    1.2  -nan    1
  460    2.9  -nan    0.9  -nan    1.2  -nan    1
  461    2.8  -nan    0.9  -nan    1.2  -nan    1
  462    2.8  -nan    0.9  -nan    1.2  -nan    1
  463    2.8  -nan    0.9  -nan    1.2  -nan    1
  464    2.7  -nan    0.9  -nan    1.2  -nan    1
  465    2.7  -nan    0.9  -nan    1.2  -nan    1
  466    2.7  -nan    0.9  -nan    1.2  -nan    1
  467    2.6  -nan    0.9  -nan    1.2  -nan    1
  468    2.6  -nan    0.9  -nan    1.2  -nan    1
  469    2.5  -nan    0.9  -nan    1.3  -nan    1
  470    2.5  -nan    0.9  -nan    1.3  -nan    1
  471    2.5  -nan    0.8  -nan    1.3  -nan    1
  472    2.4  -nan    0.8  -nan    1.3  -nan    1
  473    2.4  -nan    0.8  -nan    1.3  -nan    1
  474    2.4  -nan    0.8  -nan    1.3  -nan    1
  475    2.3  -nan    0.8  -nan    1.3  -nan    1
  476    2.3  -nan    0.8  -nan    1.3  -nan    1
  477    2.2  -nan    0.8  -nan    1.3  -nan    1
  478    2.2  -nan    0.8  -nan    1.3  -nan    1
  479    2.2  -nan    0.8  -nan    1.3  -nan    1
  480    2.1  -nan    0.8  -nan    1.4  -nan    1
  481    2.1  -nan    0.8  -nan    1.4  -nan    1
  482    2.1  -nan    0.8  -nan    1.4  -nan    1
  483    2.0  -nan    0.8  -nan    1.4  -nan    1
  484    2.0  -nan    0.8  -nan    1.4  -nan    1
  485    2.0  -nan    0.8  -nan    1.4  -nan    1
  486    1.9  -nan    0.8  -nan    1.4  -nan    1
  487    1.9  -nan    0.8  -nan    1.4  -nan    1
  488    1.9  -nan    0.8  -nan    1.4  -nan    1
  489    1.8  -nan    0.8  -nan    1.4  -nan    1
  490    1.8  -nan    0.8  -nan    1.4  -nan    1
  491    1.8  -nan    0.8  -nan    1.4  -nan    1
  492    1.7  -nan    0.8  -nan    1.5  -nan    1
  493    1.7  -nan    0.8  -nan    1.5  -nan    1
  494    1.7  -nan    0.8  -nan    1.5  -nan    1
  495    1.7  -nan    0.9  -nan    1.5  -nan    1
  496    1.6  -nan    0.9  -nan    1.5  -nan    1
  497    1.6  -nan    0.9  -nan    1.5  -nan    1
  498    1.6  -nan    0.9  -nan    1.5  -nan    1
  499    1.6  -nan    0.9  -nan    1.5  -nan    1
  500    1.5  -nan    0.9  -nan    1.5  -nan    1
  501    1.5  -nan    0.9  -nan    1.5  -nan    1
  502    1.5  -nan    0.9  -nan    1.5  -nan    1
  503    1.5  -nan    0.9  -nan    1.5  -nan    1
  504    1.4  -nan    0.9  -nan    1.5  -nan    1
  505    1.4  -nan    0.9  -nan    1.5  -nan    1
  506    1.4  -nan    0.9  -nan    1.4  -nan    1
  507    1.4  -nan    0.9  -nan    1.4  -nan    1
  508    1.3  -nan    0.9  -nan    1.4  -nan    1
  509    1.3  -nan    0.9  -nan    1.4  -nan    1
  510    1.3  -nan    0.9  -nan    1.4  -nan    1
  511    1.3  -nan    0.9  -nan    1.4  -nan    1
  512    1.3  -nan    0.9  -nan    1.4  -nan    1
  513    1.3  -nan    0.9  -nan    1.4  -nan    1
  514    1.2  -nan    0.9  -nan    1.4  -nan    1
  515    1.2  -nan    0.9  -nan    1.4  -nan    1
  516    1.2  -nan    0.9  -nan    1.4  -nan    1
  517    1.2  -nan    0.9  -nan    1.4  -nan    1
  518    1.2  -nan    0.9  -nan    1.4  -nan    1
  519    1.2  -nan    0.9  -nan    1.4  -nan    1
  520    1.2  -nan    0.9  -nan    1.4  -nan    1
  521    1.1  -nan    0.9  -nan    1.4  -nan    1
  522    1.1  -nan    0.9  -nan    1.4  -nan    1
  523    1.1  -nan    0.9  -nan    1.4  -nan    1
  524    1.1  -nan    0.9  -nan    1.4  -nan    1
  525    1.1  -nan    0.9  -nan    1.4  -nan    1
  526    1.1  -nan    0.9  -nan    1.4  -nan    1
  527    1.1  -nan    0.9  -nan    1.4  -nan    1
  528    1.1  -nan    0.9  -nan    1.4  -nan    1
  529    1.1  -nan    0.9  -nan    1.4  -nan    1
  530    1.1  -nan    0.9  -nan    1.4  -nan    1
  531    1.1  -nan    0.9  -nan    1.4  -nan    1
  532    1.1  -nan    0.9  -nan    1.4  -nan    1
  533    1.1  -nan    0.9  -nan    1.4  -nan    1
  534    1.1  -nan    0.9  -nan    1.4  -nan    1
  535    1.1  -nan    0.9  -nan    1.4  -nan    1
  536    1.1  -nan    0.9  -nan    1.4  -nan    1
  537    1.1  -nan    0.9  -nan    1.4  -nan    1
  538    1.1  -nan    0.9  -nan    1.4  -nan    1
  539    1.1  -nan    0.9  -nan    1.4  -nan    1
  540    1.1  -nan    0.9  -nan    1.4  -nan    1
  541    1.1  -nan    0.9  -nan    1.4  -nan    1
  542    1.1  -nan    0.9  -nan    1.4  -nan    1
  543    1.1  -nan    0.9  -nan    1.4  -nan    1
  544    1.1  -nan    0.9  -nan    1.4  -nan    1
  545    1.1  -nan    0.9  -nan    1.4  -nan    1
  546    1.1  -nan    0.9  -nan    1.4  -nan    1
  547    1.1  -nan    0.9  -nan    1.4  -nan    1
  548    1.1  -nan    0.9  -nan    1.4  -nan    1
  549    1.1  -nan    0.9  -nan    1.4  -nan    1
  550    1.1  -nan    0.9  -nan    1.4  -nan    1
  551    1.1  -nan    0.9  -nan    1.4  -nan    1
  552    1.1  -nan    0.9  -nan    1.4  -nan    1
  553    1.1  -nan    0.9  -nan    1.4  -nan    1
  554    1.1  -nan    0.9  -nan    1.4  -nan    1
  555    1.1  -nan    0.9  -nan    1.4  -nan    1
  556    1.1  -nan    0.8  -nan    1.4  -nan    1
  557    1.1  -nan    0.8  -nan    1.4  -nan    1
  558    1.1  -nan    0.8  -nan    1.4  -nan    1
  559    1.1  -nan    0.8  -nan    1.4  -nan    1
  560    1.1  -nan    0.8  -nan    1.4  -nan    1
  561    1.1  -nan    0.8  -nan    1.4  -nan    1
  562    1.1  -nan    0.8  -nan    1.4  -nan    1
  563    1.1  -nan    0.8  -nan    1.4  -nan    1
  564    1.1  -nan    0.8  -nan    1.4  -nan    1
  565    1.1  -nan    0.9  -nan    1.4  -nan    1
  566    1.1  -nan    0.9  -nan    1.4  -nan    1
  567    1.1  -nan    0.9  -nan    1.4  -nan    1
  568    1.1  -nan    0.9  -nan    1.4  -nan    1
  569    1.1  -nan    0.9  -nan    1.5  -nan    1
  570    1.1  -nan    0.9  -nan    1.5  -nan    1
  571    1.1  -nan    0.9  -nan    1.5  -nan    1
  572    1.1  -nan    0.9  -nan    1.5  -nan    1
  573    1.1  -nan    0.9  -nan    1.5  -nan    1
  574    1.1  -nan    0.9  -nan    1.5  -nan    1
  575    1.1  -nan    0.9  -nan    1.6  -nan    1
  576    1.1  -nan    1.0  -nan    1.6  -nan    1
  577    1.1  -nan    1.0  -nan    1.6  -nan    1
  578    1.1  -nan    1.0  -nan    1.6  -nan    1
  579    1.1  -nan    1.0  -nan    1.6  -nan    1
  580    1.1  -nan    1.0  -nan    1.6  -nan    1
  581    1.1  -nan    1.0  -nan    1.7  -nan    1
  582    1.1  -nan    1.0  -nan    1.7  -nan    1
  583    1.1  -nan    1.0  -nan    1.7  -nan    1
  584    1.1  -nan    1.0  -nan    1.7  -nan    1
  585    1.1  -nan    1.0  -nan    1.7  -nan    1
  586    1.1  -nan    1.1  -nan    1.7  -nan    1
  587    1.1  -nan    1.1  -nan    1.7  -nan    1
  588    1.1  -nan    1.1  -nan    1.7  -nan    1
  589    1.1  -nan    1.1  -nan    1.7  -nan    1
  590    1.1  -nan    1.1  -nan    1.7  -nan    1
  591    1.1  -nan    1.1  -nan    1.7  -nan    1
  592    1.1  -nan    1.1  -nan    1.8  -nan    1
  593    1.1  -nan    1.1  -nan    1.8  -nan    1
  594    1.1  -nan    1.1  -nan    1.8  -nan    1
  595    1.1  -nan    1.1  -nan    1.8  -nan    1
  596    1.1  -nan    1.1  -nan    1.8  -nan    1
  597    1.1  -nan    1.1  -nan    1.8  -nan    1
  598    1.1  -nan    1.1  -nan    1.9  -nan    1
  599    1.1  -nan    1.1  -nan    1.9  -nan    1
  600    1.1  -nan    1.1  -nan    1.9  -nan    1
  601    1.1  -nan    1.1  -nan    1.9  -nan    1
  602    1.1  -nan    1.1  -nan    1.9  -nan    1
  603    1.1  -nan    1.1  -nan    1.9  -nan    1
  604    1.1  -nan    1.1  -nan    2.0  -nan    1
  605    1.1  -nan    1.1  -nan    2.0  -nan    1
  606    1.1  -nan    1.1  -nan    2.0  -nan    1
  607    1.1  -nan    1.1  -nan    2.0  -nan    1
  608    1.1  -nan    1.1  -nan    2.0  -nan    1
  609    1.1  -nan    1.1  -nan    2.0  -nan    1
  610    1.1  -nan    1.1  -nan    2.0  -nan    1
  611    1.1  -nan    1.1  -nan    2.1  -nan    1
  612    1.1  -nan    1.1  -nan    2.1  -nan    1
  613    1.1  -nan    1.1  -nan    2.1  -nan    1
  614    1.1  -nan    1.1  -nan    2.1  -nan    1
  615    1.1  -nan    1.1  -nan    2.1  -nan    1
  616    1.1  -nan    1.1  -nan    2.1  -nan    1
  617    1.1  -nan    1.1  -nan    2.1  -nan    1
  618    1.1  -nan    1.1  -nan    2.1  -nan    1
  619    1.1  -nan    1.1  -nan    2.0  -nan    1
  620    1.1  -nan    1.1  -nan    2.0  -nan    1
  621    1.1  -nan    1.1  -nan    2.0  -nan    1
  622    1.1  -nan    1.1  -nan    2.0  -nan    1
  623    1.1  -nan    1.1  -nan    2.0  -nan    1
  624    1.1  -nan    1.1  -nan    1.9  -nan    1
  625    1.1  -nan    1.1  -nan    1.9  -nan    1
  626    1.1  -nan    1.1  -nan    1.9  -nan    1
  627    1.1  -nan    1.0  -nan    1.9  -nan    1
  628    1.1  -nan    1.0  -nan    1.8  -nan    1
  629    1.1  -nan    1.0  -nan    1.8  -nan    1
  630    1.1  -nan    1.0  -nan    1.7  -nan    1
  631    1.0  -nan    1.0  -nan    1.7  -nan    1
  632    1.0  -nan    1.0  -nan    1.7  -nan    1
  633    1.0  -nan    1.0  -nan    1.8  -nan    1
  634    1.0  -nan    0.9  -nan    1.8  -nan    1
  635    1.0  -nan    0.9  -nan    1.9  -nan    1
  636    1.0  -nan    0.9  -nan    1.9  -nan    1
  637    1.0  -nan    0.9  -nan    1.9  -nan    1
  638    1.0  -nan    0.9  -nan    2.0  -nan    1
  639    1.0  -nan    0.9  -nan    2.0  -nan    1
  640    1.0  -nan    0.9  -nan    2.1  -nan    1
  641    1.0  -nan    0.9  -nan    2.1  -nan    1
  642    1.0  -nan    0.9  -nan    2.1  -nan    1
  643    1.0  -nan    0.9  -nan    2.2  -nan    1
  644    1.0  -nan    0.9  -nan    2.2  -nan    1
  645    1.0  -nan    0.9  -nan    2.2  -nan    1
  646    1.0  -nan    0.9  -nan    2.2  -nan    1
  647    1.0  -nan    0.9  -nan    2.2  -nan    1
  648    1.0  -nan    0.9  -nan    2.3  -nan    1
  649    1.0  -nan    1.0  -nan    2.3  -nan    1
  650    1.0  -nan    1.0  -nan    2.3  -nan    1
  651    1.0  -nan    1.0  -nan    2.3  -nan    1
  652    1.0  -nan    1.0  -nan    2.3  -nan    1
  653    1.0  -nan    1.0  -nan    2.3  -nan    1
  654    1.0  -nan    1.0  -nan    2.3  -nan    1
  655    1.0  -nan    1.0  -nan    2.4  -nan    1
  656    1.0  -nan    1.0  -nan    2.4  -nan    1
  657    1.0  -nan    1.0  -nan    2.4  -nan    1
  658    1.0  -nan    1.0  -nan    2.4  -nan    1
  659    1.0  -nan    1.0  -nan    2.4  -nan    1
  660    1.0  -nan    1.0  -nan    2.5  -nan    1
  661    1.0  -nan    1.0  -nan    2.5  -nan    1
  662    1.0  -nan    1.0  -nan    2.5  -nan    1
  663    1.0  -nan    1.0  -nan    2.5  -nan    1
  664    1.0  -nan    1.0  -nan    2.5  -nan    1
  665    1.0  -nan    1.0  -nan    2.5  -nan    1
  666    1.0  -nan    1.0  -nan    2.5  -nan    1
  667    1.0  -nan    1.0  -nan    2.6  -nan    1
  668    1.0  -nan    1.0  -nan    2.6  -nan    1
  669    1.0  -nan    1.0  -nan    2.6  -nan    1
  670    1.0  -nan    1.0  -nan    2.6  -nan    1
  671    1.0  -nan    1.0  -nan    2.6  -nan    1
  672    1.0  -nan    1.0  -nan    2.6  -nan    1
  673    1.0  -nan    1.0  -nan    2.6  -nan    1
  674    1.0  -nan    1.0  -nan    2.6  -nan    1
  675    1.0  -nan    1.0  -nan    2.6  -nan    1
  676    1.0  -nan    1.0  -nan    2.7  -nan    1
  677    1.0  -nan    1.0  -nan    2.7  -nan    1
  678    1.0  -nan    1.0  -nan    2.7  -nan    1
  679    1.0  -nan    1.1  -nan    2.7  -nan    1
  680    1.0  -nan    1.1  -nan    2.7  -nan    1
  681    1.0  -nan    1.1  -nan    2.7  -nan    1
  682    1.0  -nan    1.1  -nan    2.7  -nan    1
  683    1.0  -nan    1.1  -nan    2.7  -nan    1
  684    1.0  -nan    1.1  -nan    2.7  -nan    1
  685    1.0  -nan    1.1  -nan    2.7  -nan    1
  686    1.0  -nan    1.1  -nan    2.8  -nan    1
  687    1.0  -nan    1.1  -nan    2.8  -nan    1
  688    1.0  -nan    1.1  -nan    2.8  -nan    1
  689    1.0  -nan    1.1  -nan    2.8  -nan    1
  690    1.0  -nan    1.1  -nan    2.8  -nan    1
  691    1.0  -nan    1.1  -nan    2.8  -nan    1
  692    1.0  -nan    1.1  -nan    2.8  -nan    1
  693    1.0  -nan    1.1  -nan    2.8  -nan    1
  694    1.0  -nan    1.1  -nan    2.8  -nan    1
  695    1.0  -nan    1.1  -nan    2.8  -nan    1
  696    1.0  -nan    1.1  -nan    2.8  -nan    1
  697    1.0  -nan    1.1  -nan    2.8  -nan    1
  698    1.0  -nan    1.1  -nan    2.8  -nan    1
  699    1.0  -nan    1.1  -nan    2.8  -nan    1
  700    1.0  -nan    1.1  -nan    2.8  -nan    1
  701    1.0  -nan    1.1  -nan    2.8  -nan    1
  702    1.0  -nan    1.1  -nan    2.8  -nan    1
  703    1.0  -nan    1.1  -nan    2.8  -nan    1
  704    1.0  -nan    1.1  -nan    2.8  -nan    1
  705    1.0  -nan    1.1  -nan    2.8  -nan    1
  706    1.0  -nan    1.1  -nan    2.8  -nan    1
  707    1.0  -nan    1.1  -nan    2.8  -nan    1
  708    1.0  -nan    1.1  -nan    2.8  -nan    1
  709    1.0  -nan    1.1  -nan    2.8  -nan    1
  710    1.0  -nan    1.1  -nan    2.8  -nan    1
  711    1.0  -nan    1.1  -nan    2.8  -nan    1
  712    1.0  -nan    1.1  -nan    2.8  -nan    1
  713    1.0  -nan    1.1  -nan    2.8  -nan    1
  714    1.0  -nan    1.1  -nan    2.8  -nan    1
  715    0.9  -nan    1.1  -nan    2.8  -nan    1
  716    0.9  -nan    1.1  -nan    2.8  -nan    1
  717    0.9  -nan    1.1  -nan    2.8  -nan    1
  718    0.9  -nan    1.1  -nan    2.8  -nan    1
  719    0.9  -nan    1.1  -nan    2.8  -nan    1
  720    0.9  -nan    1.1  -nan    2.8  -nan    1
  721    0.9  -nan    1.1  -nan    2.9  -nan    1
  722    0.9  -nan    1.1  -nan    2.9  -nan    1
  723    0.9  -nan    1.1  -nan    2.9  -nan    1
  724    0.9  -nan    1.1  -nan    2.9  -nan    1
  725    0.9  -nan    1.1  -nan    2.9  -nan    1
  726    0.9  -nan    1.1  -nan    2.9  -nan    1
  727    0.9  -nan    1.1  -nan    2.9  -nan    1
  728    0.9  -nan    1.1  -nan    2.9  -nan    1
  729    0.9  -nan    1.1  -nan    2.9  -nan    1
  730    0.9  -nan    1.1  -nan    2.9  -nan    1
  731    0.9  -nan    1.1  -nan    2.9  -nan    1
  732    0.9  -nan    1.1  -nan    2.9  -nan    1
  733    0.9  -nan    1.1  -nan    2.9  -nan    1
  734    0.9  -nan    1.1  -nan    3.0  -nan    1
  735    0.9  -nan    1.1  -nan    3.0  -nan    1
  736    0.9  -nan    1.1  -nan    3.0  -nan    1
  737    0.9  -nan    1.1  -nan    3.0  -nan    1
  738    0.9  -nan    1.1  -nan    3.0  -nan    1
  739    0.9  -nan    1.1  -nan    3.0  -nan    1
  740    0.9  -nan    1.1  -nan    3.0  -nan    1
  741    0.9  -nan    1.1  -nan    3.0  -nan    1
  742    1.0  -nan    1.1  -nan    3.0  -nan    1
  743    1.0  -nan    1.1  -nan    3.0  -nan    1
  744    1.0  -nan    1.1  -nan    3.0  -nan    1
  745    1.0  -nan    1.1  -nan    3.0  -nan    1
  746    1.0  -nan    1.1  -nan    3.0  -nan    1
  747    1.0  -nan    1.1  -nan    3.1  -nan    1
  748    1.0  -nan    1.0  -nan    3.1  -nan    1
  749    1.1  -nan    1.0  -nan    3.1  -nan    1
  750    1.1  -nan    1.0  -nan    3.1  -nan    1
  751    1.1  -nan    1.0  -nan    3.1  -nan    1
  752    1.1  -nan    1.0  -nan    3.2  -nan    1
  753    1.1  -nan    1.0  -nan    3.2  -nan    1
  754    1.2  -nan    1.1  -nan    3.2  -nan    1
  755    1.2  -nan    1.1  -nan    3.2  -nan    1
  756    1.2  -nan    1.1  -nan    3.3  -nan    1
  757    1.2  -nan    1.1  -nan    3.3  -nan    1
  758    1.3  -nan    1.1  -nan    3.3  -nan    1
  759    1.3  -nan    1.1  -nan    3.3  -nan    1
  760    1.3  -nan    1.1  -nan    3.4  -nan    1
  761    1.4  -nan    1.1  -nan    3.4  -nan    1
  762    1.4  -nan    1.1  -nan    3.4  -nan    1
  763    1.4  -nan    1.1  -nan    3.4  -nan    1
  764    1.5  -nan    1.1  -nan    3.4  -nan    1
  765    1.5  -nan    1.1  -nan    3.4  -nan    1
  766    1.5  -nan    1.1  -nan    3.4  -nan    1
  767    1.6  -nan    1.1  -nan    3.5  -nan    1
  768    1.6  -nan    1.1  -nan    3.5  -nan    1
  769    1.7  -nan    1.1  -nan    3.5  -nan    1
  770    1.7  -nan    1.1  -nan    3.5  -nan    1
  771    1.7  -nan    1.1  -nan    3.5  -nan    1
  772    1.8  -nan    1.1  -nan    3.4  -nan    1
  773    1.8  -nan    1.1  -nan    3.4  -nan    1
  774    1.9  -nan    1.1  -nan    3.4  -nan    1
  775    1.9  -nan    1.1  -nan    3.4  -nan    1
  776    2.0  -nan    1.1  -nan    3.4  -nan    1
  777    2.0  -nan    1.1  -nan    3.4  -nan    1
  778    2.0  -nan    1.1  -nan    3.4  -nan    1
  779    2.1  -nan    1.1  -nan    3.4  -nan    1
  780    2.1  -nan    1.1  -nan    3.4  -nan    1
  781    2.2  -nan    1.1  -nan    3.4  -nan    1
  782    2.2  -nan    1.1  -nan    3.4  -nan    1
  783    2.3  -nan    1.1  -nan    3.4  -nan    1
  784    2.3  -nan    1.1  -nan    3.4  -nan    1
  785    2.4  -nan    1.1  -nan    3.4  -nan    1
  786    2.4  -nan    1.1  -nan    3.4  -nan    1
  787    2.4  -nan    1.1  -nan    3.4  -nan    1
  788    2.5  -nan    1.1  -nan    3.4  -nan    1
  789    2.5  -nan    1.1  -nan    3.4  -nan    1
  790    2.5  -nan    1.1  -nan    3.4  -nan    1
  791    2.6  -nan    1.1  -nan    3.4  -nan    1
  792    2.6  -nan    1.1  -nan    3.4  -nan    1
  793    2.7  -nan    1.1  -nan    3.4  -nan    1
  794    2.7  -nan    1.1  -nan    3.4  -nan    1
  795    2.7  -nan    1.1  -nan    3.4  -nan    1
  796    2.7  -nan    1.1  -nan    3.4  -nan    1
  797    2.8  -nan    1.1  -nan    3.4  -nan    1
  798    2.8  -nan    1.1  -nan    3.4  -nan    1
  799    2.8  -nan    1.1  -nan    3.4  -nan    1
  800    2.8  -nan    1.1  -nan    3.4  -nan    1
  801    2.9  -nan    1.1  -nan    3.4  -nan    1
  802    2.9  -nan    1.0  -nan    3.4  -nan    1
  803    2.9  -nan    1.0  -nan    3.4  -nan    1
  804    2.9  -nan    1.0  -nan    3.5  -nan    1
  805    2.9  -nan    1.0  -nan    3.5  -nan    1
  806    2.9  -nan    1.0  -nan    3.5  -nan    1
  807    3.0  -nan    1.0  -nan    3.5  -nan    1
  808    3.0  -nan    1.0  -nan    3.5  -nan    1
  809    3.0  -nan    1.0  -nan    3.5  -nan    1
  810    3.0  -nan    1.0  -nan    3.5  -nan    1
  811    3.0  -nan    1.0  -nan    3.5  -nan    1
  812    3.0  -nan    1.0  -nan    3.5  -nan    1
  813    3.0  -nan    1.0  -nan    3.6  -nan    1
  814    2.9  -nan    1.0  -nan    3.6  -nan    1
  815    2.9  -nan    1.0  -nan    3.6  -nan    1
  816    2.9  -nan    1.0  -nan    3.6  -nan    1
  817    2.9  -nan    1.0  -nan    3.6  -nan    1
  818    2.9  -nan    1.0  -nan    3.6  -nan    1
  819    2.9  -nan    1.0  -nan    3.6  -nan    1
  820    2.9  -nan    1.0  -nan    3.7  -nan    1
  821    2.8  -nan    1.0  -nan    3.7  -nan    1
  822    2.8  -nan    0.9  -nan    3.7  -nan    1
  823    2.8  -nan    0.9  -nan    3.7  -nan    1
  824    2.8  -nan    0.9  -nan    3.7  -nan    1
  825    2.7  -nan    0.9  -nan    3.7  -nan    1
  826    2.7  -nan    0.9  -nan    3.7  -nan    1
  827    2.7  -nan    0.9  -nan    3.7  -nan    1
  828    2.6  -nan    0.9  -nan    3.7  -nan    1
  829    2.6  -nan    0.9  -nan    3.6  -nan    1
  830    2.6  -nan    0.9  -nan    3.6  -nan    1
  831    2.5  -nan    0.9  -nan    3.6  -nan    1
  832    2.5  -nan    0.9  -nan    3.6  -nan    1
  833    2.4  -nan    0.9  -nan    3.6  -nan    1
  834    2.4  -nan    0.8  -nan    3.6  -nan    1
  835    2.3  -nan    0.8  -nan    3.7  -nan    1
  836    2.3  -nan    0.8  -nan    3.7  -nan    1
  837    2.3  -nan    0.8  -nan    3.7  -nan    1
  838    2.2  -nan    0.8  -nan    3.7  -nan    1
  839    2.2  -nan    0.8  -nan    3.7  -nan    1
  840    2.1  -nan    0.9  -nan    3.7  -nan    1
  841    2.1  -nan    0.9  -nan    3.7  -nan    1
  842    2.0  -nan    0.9  -nan    3.7  -nan    1
  843    2.0  -nan    0.9  -nan    3.7  -nan    1
  844    1.9  -nan    0.9  -nan    3.8  -nan    1
  845    1.9  -nan    0.9  -nan    3.8  -nan    1
  846    1.8  -nan    0.9  -nan    3.8  -nan    1
  847    1.8  -nan    0.9  -nan    3.8  -nan    1
  848    1.7  -nan    0.9  -nan    3.8  -nan    1
  849    1.7  -nan    0.9  -nan    3.8  -nan    1
  850    1.7  -nan    0.9  -nan    3.8  -nan    1
  851    1.6  -nan    0.9  -nan    3.8  -nan    1
  852    1.6  -nan    0.9  -nan    3.8  -nan    1
  853    1.5  -nan    0.8  -nan    3.8  -nan    1
  854    1.5  -nan    0.8  -nan    3.8  -nan    1
  855    1.4  -nan    0.8  -nan    3.8  -nan    1
  856    1.4  -nan    0.8  -nan    3.8  -nan    1
  857    1.4  -nan    0.9  -nan    3.8  -nan    1
  858    1.3  -nan    0.9  -nan    3.8  -nan    1
  859    1.3  -nan    0.9  -nan    3.8  -nan    1
  860    1.2  -nan    0.9  -nan    3.8  -nan    1
  861    1.2  -nan    0.9  -nan    3.8  -nan    1
  862    1.2  -nan    0.9  -nan    3.8  -nan    1
  863    1.1  -nan    0.9  -nan    3.8  -nan    1
  864    1.1  -nan    0.9  -nan    3.8  -nan    1
  865    1.1  -nan    0.9  -nan    3.8  -nan    1
  866    1.0  -nan    0.9  -nan    3.8  -nan    1
  867    1.0  -nan    0.9  -nan    3.8  -nan    1
  868    1.0  -nan    0.9  -nan    3.8  -nan    1
  869    1.0  -nan    0.9  -nan    3.8  -nan    1
  870    0.9  -nan    0.9  -nan    3.8  -nan    1
  871    0.9  -nan    0.9  -nan    3.8  -nan    1
  872    0.9  -nan    0.9  -nan    3.8  -nan    1
  873    0.9  -nan    0.9  -nan    3.8  -nan    1
  874    0.8  -nan    0.9  -nan    3.8  -nan    1
  875    0.8  -nan    0.9  -nan    3.8  -nan    1
  876    0.8  -nan    0.9  -nan    3.8  -nan    1
  877    0.8  -nan    0.9  -nan    3.8  -nan    1
  878    0.8  -nan    0.9  -nan    3.8  -nan    1
  879    0.8  -nan    0.9  -nan    3.8  -nan    1
  880    0.8  -nan    0.9  -nan    3.8  -nan    1
  881    0.7  -nan    0.9  -nan    3.8  -nan    1
  882    0.7  -nan    0.9  -nan    3.8  -nan    1
  883    0.7  -nan    0.9  -nan    3.8  -nan    1
  884    0.7  -nan    0.9  -nan    3.8  -nan    1
  885    0.7  -nan    0.9  -nan    3.8  -nan    1
  886    0.7  -nan    0.8  -nan    3.8  -nan    1
  887    0.7  -nan    0.8  -nan    3.8  -nan    1
  888    0.7  -nan    0.8  -nan    3.8  -nan    1
  889    0.7  -nan    0.8  -nan    3.8  -nan    1
  890    0.7  -nan    0.8  -nan    3.8  -nan    1
  891    0.7  -nan    0.8  -nan    3.8  -nan    1
  892    0.7  -nan    0.8  -nan    3.8  -nan    1
  893    0.7  -nan    0.8  -nan    3.8  -nan    1
  894    0.7  -nan    0.8  -nan    3.8  -nan    1
  895    0.7  -nan    0.8  -nan    3.8  -nan    1
  896    0.7  -nan    0.8  -nan    3.9  -nan    1
  897    0.7  -nan    0.8  -nan    3.9  -nan    1
  898    0.7  -nan    0.8  -nan    3.9  -nan    1
  899    0.7  -nan    0.8  -nan    3.9  -nan    1
  900    0.7  -nan    0.8  -nan    3.9  -nan    1
  901    0.7  -nan    0.8  -nan    3.9  -nan    1
  902    0.7  -nan    0.8  -nan    3.9  -nan    1
  903    0.7  -nan    0.8  -nan    3.9  -nan    1
  904    0.7  -nan    0.8  -nan    3.9  -nan    1
  905    0.7  -nan    0.8  -nan    3.9  -nan    1
  906    0.7  -nan    0.8  -nan    3.9  -nan    1
  907    0.7  -nan    0.8  -nan    3.9  -nan    1
  908    0.7  -nan    0.8  -nan    3.9  -nan    1
  909    0.7  -nan    0.8  -nan    3.9  -nan    1
  910    0.7  -nan    0.8  -nan    3.8  -nan    1
  911    0.7  -nan    0.8  -nan    3.8  -nan    1
  912    0.7  -nan    0.8  -nan    3.8  -nan    1
  913    0.8  -nan    0.8  -nan    3.8  -nan    1
  914    0.8  -nan    0.8  -nan    3.8  -nan    1
  915    0.8  -nan    0.8  -nan    3.8  -nan    1
  916    0.8  -nan    0.8  -nan    3.8  -nan    1
  917    0.8  -nan    0.8  -nan    3.8  -nan    1
  918    0.8  -nan    0.7  -nan    3.8  -nan    1
  919    0.8  -nan    0.7  -nan    3.7  -nan    1
  920    0.8  -nan    0.7  -nan    3.7  -nan    1
  921    0.8  -nan    0.7  -nan    3.7  -nan    1
  922    0.8  -nan    0.7  -nan    3.7  -nan    1
  923    0.8  -nan    0.7  -nan    3.7  -nan    1
  924    0.8  -nan    0.7  -nan    3.7  -nan    1
  925    0.8  -nan    0.7  -nan    3.7  -nan    1
  926    0.8  -nan    0.7  -nan    3.7  -nan    1
  927    0.8  -nan    0.7  -nan    3.7  -nan    1
  928    0.8  -nan    0.7  -nan    3.7  -nan    1
  929    0.8  -nan    0.7  -nan    3.7  -nan    1
  930    0.8  -nan    0.7  -nan    3.7  -nan    1
  931    0.8  -nan    0.7  -nan    3.7  -nan    1
  932    0.8  -nan    0.7  -nan    3.7  -nan    1
  933    0.8  -nan    0.7  -nan    3.7  -nan    1
  934    0.8  -nan    0.7  -nan    3.7  -nan    1
  935    0.8  -nan    0.7  -nan    3.8  -nan    1
  936    0.8  -nan    0.7  -nan    3.8  -nan    1
  937    0.8  -nan    0.7  -nan    3.8  -nan    1
  938    0.8  -nan    0.7  -nan    3.8  -nan    1
  939    0.8  -nan    0.6  -nan    3.8  -nan    1
  940    0.8  -nan    0.6  -nan    3.8  -nan    1
  941    0.8  -nan    0.6  -nan    3.8  -nan    1
  942    0.8  -nan    0.7  -nan    3.8  -nan    1
  943    0.8  -nan    0.7  -nan    3.8  -nan    1
  944    0.8  -nan    0.7  -nan    3.8  -nan    1
  945    0.8  -nan    0.7  -nan    3.8  -nan    1
  946    0.8  -nan    0.7  -nan    3.8  -nan    1
  947    0.8  -nan    0.7  -nan    3.8  -nan    1
  948    0.8  -nan    0.7  -nan    3.8  -nan    1
  949    0.8  -nan    0.7  -nan    3.8  -nan    1
  950    0.8  -nan    0.7  -nan    3.8  -nan    1
  951    0.8  -nan    0.7  -nan    3.8  -nan    1
  952    0.8  -nan    0.7  -nan    3.8  -nan    1
  953    0.8  -nan    0.7  -nan    3.8  -nan    1
  954    0.8  -nan    0.7  -nan    3.8  -nan    1
  955    0.8  -nan    0.7  -nan    3.8  -nan    1
  956    0.8  -nan    0.7  -nan    3.8  -nan    1
  957    0.8  -nan    0.7  -nan    3.7  -nan    1
  958    0.8  -nan    0.7  -nan    3.7  -nan    1
  959    0.8  -nan    0.7  -nan    3.7  -nan    1
  960    0.8  -nan    0.7  -nan    3.7  -nan    1
  961    0.8  -nan    0.7  -nan    3.7  -nan    1
  962    0.8  -nan    0.7  -nan    3.7  -nan    1
  963    0.8  -nan    0.7  -nan    3.7  -nan    1
  964    0.8  -nan    0.6  -nan    3.7  -nan    1
  965    0.8  -nan    0.6  -nan    3.7  -nan    1
  966    0.8  -nan    0.6  -nan    3.7  -nan    1
  967    0.8  -nan    0.6  -nan    3.7  -nan    1
  968    0.8  -nan    0.6  -nan    3.7  -nan    1
  969    0.8  -nan    0.6  -nan    3.7  -nan    1
  970    0.8  -nan    0.6  -nan    3.7  -nan    1
  971    0.8  -nan    0.6  -nan    3.7  -nan    1
  972    0.8  -nan    0.6  -nan    3.7  -nan    1
  973    0.8  -nan    0.6  -nan    3.7  -nan    1
  974    0.8  -nan    0.6  -nan    3.7  -nan    1
  975    0.8  -nan    0.6  -nan    3.7  -nan    1
  976    0.8  -nan    0.6  -nan    3.7  -nan    1
  977    0.8  -nan    0.6  -nan    3.7  -nan    1
  978    0.8  -nan    0.6  -nan    3.7  -nan    1
  979    0.8  -nan    0.6  -nan    3.7  -nan    1
  980    0.8  -nan    0.6  -nan    3.7  -nan    1
  981    0.8  -nan    0.6  -nan    3.7  -nan    1
  982    0.8  -nan    0.6  -nan    3.7  -nan    1
  983    0.8  -nan    0.6  -nan    3.7  -nan    1
  984    0.8  -nan    0.6  -nan    3.7  -nan    1
  985    0.8  -nan    0.6  -nan    3.7  -nan    1
  986    0.8  -nan    0.6  -nan    3.7  -nan    1
  987    0.8  -nan    0.6  -nan    3.7  -nan    1
  988    0.8  -nan    0.6  -nan    3.7  -nan    1
  989    0.8  -nan    0.6  -nan    3.7  -nan    1
  990    0.8  -nan    0.6  -nan    3.7  -nan    1
  991    0.8  -nan    0.6  -nan    3.7  -nan    1
  992    0.8  -nan    0.6  -nan    3.7  -nan    1
  993    0.8  -nan    0.6  -nan    3.7  -nan    1
  994    0.8  -nan    0.6  -nan    3.7  -nan    1
  995    0.8  -nan    0.6  -nan    3.8  -nan    1
  996    0.8  -nan    0.6  -nan    3.7  -nan    1
  997    0.8  -nan    0.6  -nan    3.7  -nan    1
  998    0.8  -nan    0.6  -nan    3.7  -nan    1
  999    0.8  -nan    0.6  -nan    3.7  -nan    1
 1000    0.8  -nan    0.6  -nan    3.7  -nan    1
 1001    0.8  -nan    0.6  -nan    3.7  -nan    1
 1002    0.8  -nan    0.6  -nan    3.7  -nan    1
 1003    0.8  -nan    0.6  -nan    3.7  -nan    1
 1004    0.8  -nan    0.6  -nan    3.7  -nan    1
 1005    0.8  -nan    0.6  -nan    3.7  -nan    1
 1006    0.9  -nan    0.6  -nan    3.7  -nan    1
 1007    0.9  -nan    0.6  -nan    3.7  -nan    1
 1008    0.9  -nan    0.6  -nan    3.7  -nan    1
 1009    0.9  -nan    0.6  -nan    3.7  -nan    1
 1010    0.9  -nan    0.6  -nan    3.7  -nan    1
 1011    0.9  -nan    0.6  -nan    3.7  -nan    1
 1012    0.9  -nan    0.6  -nan    3.7  -nan    1
 1013    0.9  -nan    0.6  -nan    3.7  -nan    1
 1014    0.9  -nan    0.6  -nan    3.7  -nan    1
 1015    0.9  -nan    0.6  -nan    3.7  -nan    1
 1016    0.9  -nan    0.6  -nan    3.7  -nan    1
 1017    0.9  -nan    0.6  -nan    3.7  -nan    1
 1018    0.9  -nan    0.6  -nan    3.7  -nan    1
 1019    0.9  -nan    0.6  -nan    3.7  -nan    1
 1020    0.9  -nan    0.6  -nan    3.6  -nan    1
 1021    1.0  -nan    0.6  -nan    3.6  -nan    1
 1022    1.0  -nan    0.6  -nan    3.6  -nan    1
 1023    1.0  -nan    0.6  -nan    3.6  -nan    1
 1024    1.0  -nan    0.6  -nan    3.6  -nan    1
 1025    1.0  -nan    0.6  -nan    3.6  -nan    1
 1026    1.0  -nan    0.6  -nan    3.6  -nan    1
 1027    1.0  -nan    0.6  -nan    3.6  -nan    1
 1028    1.0  -nan    0.6  -nan    3.6  -nan    1
 1029    1.0  -nan    0.6  -nan    3.6  -nan    1
 1030    1.0  -nan    0.6  -nan    3.7  -nan    1
 1031    1.0  -nan    0.6  -nan    3.7  -nan    1
 1032    1.0  -nan    0.6  -nan    3.7  -nan    1
 1033    1.1  -nan    0.6  -nan    3.7  -nan    1
 1034    1.1  -nan    0.6  -nan    3.7  -nan    1
 1035    1.1  -nan    0.6  -nan    3.7  -nan    1
 1036    1.1  -nan    0.6  -nan    3.7  -nan    1
 1037    1.1  -nan    0.6  -nan    3.7  -nan    1
 1038    1.1  -nan    0.6  -nan    3.7  -nan    1
 1039    1.1  -nan    0.6  -nan    3.7  -nan    1
 1040    1.1  -nan    0.6  -nan    3.7  -nan    1
 1041    1.1  -nan    0.6  -nan    3.7  -nan    1
 1042    1.1  -nan    0.6  -nan    3.7  -nan    1
 1043    1.1  -nan    0.5  -nan    3.8  -nan    1
 1044    1.2  -nan    0.5  -nan    3.8  -nan    1
 1045    1.2  -nan    0.5  -nan    3.8  -nan    1
 1046    1.2  -nan    0.5  -nan    3.8  -nan    1
 1047    1.2  -nan    0.5  -nan    3.8  -nan    1
 1048    1.2  -nan    0.5  -nan    3.8  -nan    1
 1049    1.2  -nan    0.5  -nan    3.8  -nan    1
 1050    1.2  -nan    0.5  -nan    3.8  -nan    1
 1051    1.2  -nan    0.5  -nan    3.8  -nan    1
 1052    1.2  -nan    0.5  -nan    3.8  -nan    1
 1053    1.2  -nan    0.5  -nan    3.8  -nan    1
 1054    1.2  -nan    0.5  -nan    3.8  -nan    1
 1055    1.2  -nan    0.5  -nan    3.8  -nan    1
 1056    1.3  -nan    0.5  -nan    3.8  -nan    1
 1057    1.3  -nan    0.5  -nan    3.8  -nan    1
 1058    1.3  -nan    0.5  -nan    3.8  -nan    1
 1059    1.3  -nan    0.5  -nan    3.8  -nan    1
 1060    1.3  -nan    0.5  -nan    3.7  -nan    1
 1061    1.3  -nan    0.5  -nan    3.7  -nan    1
 1062    1.3  -nan    0.5  -nan    3.7  -nan    1
 1063    1.3  -nan    0.5  -nan    3.7  -nan    1
 1064    1.3  -nan    0.5  -nan    3.7  -nan    1
 1065    1.3  -nan    0.5  -nan    3.7  -nan    1
 1066    1.3  -nan    0.5  -nan    3.7  -nan    1
 1067    1.3  -nan    0.5  -nan    3.7  -nan    1
 1068    1.3  -nan    0.5  -nan    3.7  -nan    1
 1069    1.3  -nan    0.5  -nan    3.7  -nan    1
 1070    1.3  -nan    0.5  -nan    3.7  -nan    1
 1071    1.3  -nan    0.5  -nan    3.7  -nan    1
 1072    1.3  -nan    0.5  -nan    3.7  -nan    1
 1073    1.4  -nan    0.5  -nan    3.7  -nan    1
 1074    1.4  -nan    0.5  -nan    3.7  -nan    1
 1075    1.4  -nan    0.5  -nan    3.7  -nan    1
 1076    1.4  -nan    0.5  -nan    3.7  -nan    1
 1077    1.4  -nan    0.5  -nan    3.7  -nan    1
 1078    1.4  -nan    0.5  -nan    3.7  -nan    1
 1079    1.4  -nan    0.5  -nan    3.7  -nan    1
 1080    1.4  -nan    0.5  -nan    3.7  -nan    1
 1081    1.4  -nan    0.5  -nan    3.7  -nan    1
 1082    1.4  -nan    0.5  -nan    3.7  -nan    1
 1083    1.4  -nan    0.5  -nan    3.7  -nan    1
 1084    1.4  -nan    0.5  -nan    3.7  -nan    1
 1085    1.4  -nan    0.5  -nan    3.7  -nan    1
 1086    1.4  -nan    0.5  -nan    3.7  -nan    1
 1087    1.4  -nan    0.5  -nan    3.7  -nan    1
 1088    1.4  -nan    0.5  -nan    3.7  -nan    1
 1089    1.4  -nan    0.5  -nan    3.7  -nan    1
 1090    1.4  -nan    0.5  -nan    3.7  -nan    1
 1091    1.4  -nan    0.5  -nan    3.7  -nan    1
 1092    1.4  -nan    0.5  -nan    3.7  -nan    1
 1093    1.4  -nan    0.5  -nan    3.7  -nan    1
 1094    1.4  -nan    0.5  -nan    3.7  -nan    1
 1095    1.4  -nan    0.5  -nan    3.7  -nan    1
 1096    1.4  -nan    0.5  -nan    3.7  -nan    1
 1097    1.4  -nan    0.5  -nan    3.7  -nan    1
 1098    1.4  -nan    0.5  -nan    3.7  -nan    1
 1099    1.4  -nan    0.5  -nan    3.7  -nan    1
 1100    1.4  -nan    0.5  -nan    3.7  -nan    1
 1101    1.4  -nan    0.5  -nan    3.7  -nan    1
 1102    1.4  -nan    0.5  -nan    3.7  -nan    1
 1103    1.4  -nan    0.5  -nan    3.7  -nan    1
 1104    1.3  -nan    0.5  -nan    3.7  -nan    1
 1105    1.3  -nan    0.5  -nan    3.7  -nan    1
 1106    1.3  -nan    0.5  -nan    3.7  -nan    1
 1107    1.3  -nan    0.5  -nan    3.7  -nan    1
 1108    1.3  -nan    0.5  -nan    3.7  -nan    1
 1109    1.3  -nan    0.4  -nan    3.7  -nan    1
 1110    1.3  -nan    0.4  -nan    3.7  -nan    1
 1111    1.3  -nan    0.4  -nan    3.7  -nan    1
 1112    1.3  -nan    0.4  -nan    3.7  -nan    1
 1113    1.3  -nan    0.4  -nan    3.7  -nan    1
 1114    1.3  -nan    0.4  -nan    3.7  -nan    1
 1115    1.3  -nan    0.4  -nan    3.7  -nan    1
 1116    1.3  -nan    0.4  -nan    3.7  -nan    1
 1117    1.3  -nan    0.4  -nan    3.7  -nan    1
 1118    1.3  -nan    0.4  -nan    3.7  -nan    1
 1119    1.3  -nan    0.4  -nan    3.8  -nan    1
 1120    1.3  -nan    0.4  -nan    3.8  -nan    1
 1121    1.3  -nan    0.4  -nan    3.8  -nan    1
 1122    1.2  -nan    0.4  -nan    3.8  -nan    1
 1123    1.2  -nan    0.4  -nan    3.8  -nan    1
 1124    1.2  -nan    0.4  -nan    3.8  -nan    1
 1125    1.2  -nan    0.4  -nan    3.8  -nan    1
 1126    1.2  -nan    0.4  -nan    3.8  -nan    1
 1127    1.2  -nan    0.4  -nan    3.8  -nan    1
 1128    1.2  -nan    0.4  -nan    3.9  -nan    1
 1129    1.2  -nan    0.4  -nan    3.9  -nan    1
 1130    1.2  -nan    0.4  -nan    3.9  -nan    1
 1131    1.2  -nan    0.4  -nan    3.9  -nan    1
 1132    1.2  -nan    0.4  -nan    3.9  -nan    1
 1133    1.2  -nan    0.4  -nan    3.9  -nan    1
 1134    1.1  -nan    0.4  -nan    3.9  -nan    1
 1135    1.1  -nan    0.4  -nan    3.9  -nan    1
 1136    1.1  -nan    0.4  -nan    3.9  -nan    1
 1137    1.1  -nan    0.4  -nan    3.9  -nan    1
 1138    1.1  -nan    0.4  -nan    3.9  -nan    1
 1139    1.1  -nan    0.4  -nan    3.9  -nan    1
 1140    1.1  -nan    0.4  -nan    3.9  -nan    1
 1141    1.1  -nan    0.4  -nan    3.9  -nan    1
 1142    1.1  -nan    0.4  -nan    3.9  -nan    1
 1143    1.1  -nan    0.4  -nan    3.9  -nan    1
 1144    1.1  -nan    0.4  -nan    3.9  -nan    1
 1145    1.1  -nan    0.4  -nan    3.9  -nan    1
 1146    1.0  -nan    0.4  -nan    3.9  -nan    1
 1147    1.0  -nan    0.4  -nan    3.9  -nan    1
 1148    1.0  -nan    0.4  -nan    3.9  -nan    1
 1149    1.0  -nan    0.4  -nan    3.9  -nan    1
 1150    1.0  -nan    0.5  -nan    3.9  -nan    1
 1151    1.0  -nan    0.5  -nan    3.9  -nan    1
 1152    1.0  -nan    0.5  -nan    3.9  -nan    1
 1153    1.0  -nan    0.5  -nan    3.9  -nan    1
 1154    1.0  -nan    0.5  -nan    3.9  -nan    1
 1155    1.0  -nan    0.5  -nan    3.9  -nan    1
 1156    1.0  -nan    0.5  -nan    3.9  -nan    1
 1157    1.0  -nan    0.5  -nan    3.9  -nan    1
 1158    0.9  -nan    0.5  -nan    3.9  -nan    1
 1159    0.9  -nan    0.5  -nan    3.9  -nan    1
 1160    0.9  -nan    0.5  -nan    3.9  -nan    1
 1161    0.9  -nan    0.5  -nan    3.9  -nan    1
 1162    0.9  -nan    0.5  -nan    3.9  -nan    1
 1163    0.9  -nan    0.5  -nan    3.9  -nan    1
 1164    0.9  -nan    0.5  -nan    3.9  -nan    1
 1165    0.9  -nan    0.5  -nan    3.9  -nan    1
 1166    0.9  -nan    0.5  -nan    3.9  -nan    1
 1167    0.9  -nan    0.4  -nan    3.9  -nan    1
 1168    0.9  -nan    0.4  -nan    3.9  -nan    1
 1169    0.9  -nan    0.4  -nan    3.9  -nan    1
 1170    0.9  -nan    0.4  -nan    3.9  -nan    1
 1171    0.9  -nan    0.4  -nan    3.9  -nan    1
 1172    0.9  -nan    0.4  -nan    3.9  -nan    1
 1173    0.9  -nan    0.4  -nan    3.9  -nan    1
 1174    0.9  -nan    0.4  -nan    3.8  -nan    1
 1175    0.9  -nan    0.4  -nan    3.8  -nan    1
 1176    0.8  -nan    0.4  -nan    3.8  -nan    1
 1177    0.8  -nan    0.4  -nan    3.8  -nan    1
 1178    0.8  -nan    0.4  -nan    3.8  -nan    1
 1179    0.8  -nan    0.4  -nan    3.8  -nan    1
 1180    0.8  -nan    0.4  -nan    3.8  -nan    1
 1181    0.8  -nan    0.4  -nan    3.8  -nan    1
 1182    0.8  -nan    0.4  -nan    3.8  -nan    1
 1183    0.8  -nan    0.4  -nan    3.8  -nan    1
 1184    0.8  -nan    0.4  -nan    3.8  -nan    1
 1185    0.8  -nan    0.4  -nan    3.8  -nan    1
 1186    0.8  -nan    0.4  -nan    3.8  -nan    1
 1187    0.8  -nan    0.4  -nan    3.7  -nan    1
 1188    0.8  -nan    0.4  -nan    3.7  -nan    1
 1189    0.8  -nan    0.4  -nan    3.7  -nan    1
 1190    0.8  -nan    0.4  -nan    3.7  -nan    1
 1191    0.8  -nan    0.4  -nan    3.7  -nan    1
 1192    0.8  -nan    0.4  -nan    3.7  -nan    1
 1193    0.8  -nan    0.4  -nan    3.7  -nan    1
 1194    0.8  -nan    0.4  -nan    3.7  -nan    1
 1195    0.8  -nan    0.4  -nan    3.7  -nan    1
 1196    0.8  -nan    0.4  -nan    3.7  -nan    1
 1197    0.8  -nan    0.4  -nan    3.7  -nan    1
 1198    0.8  -nan    0.4  -nan    3.7  -nan    1
 1199    0.8  -nan    0.4  -nan    3.7  -nan    1
 1200    0.8  -nan    0.4  -nan    3.7  -nan    1
 1201    0.8  -nan    0.4  -nan    3.7  -nan    1
 1202    0.8  -nan    0.4  -nan    3.7  -nan    1
 1203    0.8  -nan    0.4  -nan    3.7  -nan    1
 1204    0.8  -nan    0.4  -nan    3.7  -nan    1
 1205    0.8  -nan    0.4  -nan    3.7  -nan    1
 1206    0.8  -nan    0.4  -nan    3.7  -nan    1
 1207    0.8  -nan    0.4  -nan    3.7  -nan    1
 1208    0.8  -nan    0.4  -nan    3.7  -nan    1
 1209    0.8  -nan    0.4  -nan    3.7  -nan    1
 1210    0.8  -nan    0.4  -nan    3.7  -nan    1
 1211    0.8  -nan    0.4  -nan    3.7  -nan    1
 1212    0.8  -nan    0.4  -nan    3.7  -nan    1
 1213    0.8  -nan    0.4  -nan    3.7  -nan    1
 1214    0.8  -nan    0.4  -nan    3.7  -nan    1
 1215    0.8  -nan    0.4  -nan    3.7  -nan    1
 1216    0.8  -nan    0.4  -nan    3.7  -nan    1
 1217    0.8  -nan    0.4  -nan    3.7  -nan    1
 1218    0.8  -nan    0.4  -nan    3.7  -nan    1
 1219    0.8  -nan    0.4  -nan    3.7  -nan    1
 1220    0.8  -nan    0.4  -nan    3.7  -nan    1
 1221    0.8  -nan    0.4  -nan    3.7  -nan    1
 1222    0.8  -nan    0.4  -nan    3.7  -nan    1
 1223    0.8  -nan    0.4  -nan    3.7  -nan    1
 1224    0.8  -nan    0.4  -nan    3.7  -nan    1
 1225    0.8  -nan    0.4  -nan    3.7  -nan    1
 1226    0.8  -nan    0.4  -nan    3.7  -nan    1
 1227    0.8  -nan    0.4  -nan    3.7  -nan    1
 1228    0.8  -nan    0.4  -nan    3.7  -nan    1
 1229    0.8  -nan    0.4  -nan    3.6  -nan    1
 1230    0.8  -nan    0.4  -nan    3.6  -nan    1
 1231    0.8  -nan    0.4  -nan    3.6  -nan    1
 1232    0.8  -nan    0.4  -nan    3.6  -nan    1
 1233    0.8  -nan    0.4  -nan    3.6  -nan    1
 1234    0.8  -nan    0.4  -nan    3.6  -nan    1
 1235    0.8  -nan    0.4  -nan    3.7  -nan    1
 1236    0.8  -nan    0.4  -nan    3.7  -nan    1
 1237    0.8  -nan    0.4  -nan    3.7  -nan    1
 1238    0.8  -nan    0.5  -nan    3.7  -nan    1
 1239    0.8  -nan    0.5  -nan    3.7  -nan    1
 1240    0.8  -nan    0.5  -nan    3.7  -nan    1
 1241    0.8  -nan    0.5  -nan    3.7  -nan    1
 1242    0.8  -nan    0.5  -nan    3.7  -nan    1
 1243    0.8  -nan    0.5  -nan    3.7  -nan    1
 1244    0.8  -nan    0.5  -nan    3.7  -nan    1
 1245    0.8  -nan    0.5  -nan    3.7  -nan    1
 1246    0.8  -nan    0.5  -nan    3.7  -nan    1
 1247    0.8  -nan    0.5  -nan    3.7  -nan    1
 1248    0.8  -nan    0.5  -nan    3.7  -nan    1
 1249    0.8  -nan    0.5  -nan    3.7  -nan    1
 1250    0.8  -nan    0.5  -nan    3.7  -nan    1
 1251    0.8  -nan    0.5  -nan    3.7  -nan    1
 1252    0.8  -nan    0.5  -nan    3.7  -nan    1
 1253    0.8  -nan    0.5  -nan    3.7  -nan    1
 1254    0.9  -nan    0.5  -nan    3.7  -nan    1
 1255    0.9  -nan    0.5  -nan    3.8  -nan    1
 1256    0.9  -nan    0.5  -nan    3.8  -nan    1
 1257    0.9  -nan    0.5  -nan    3.8  -nan    1
 1258    0.9  -nan    0.5  -nan    3.8  -nan    1
 1259    0.9  -nan    0.5  -nan    3.8  -nan    1
 1260    0.9  -nan    0.5  -nan    3.8  -nan    1
 1261    0.9  -nan    0.5  -nan    3.8  -nan    1
 1262    0.9  -nan    0.5  -nan    3.8  -nan    1
 1263    0.9  -nan    0.5  -nan    3.8  -nan    1
 1264    0.9  -nan    0.5  -nan    3.8  -nan    1
 1265    0.9  -nan    0.5  -nan    3.8  -nan    1
 1266    0.9  -nan    0.5  -nan    3.8  -nan    1
 1267    0.9  -nan    0.5  -nan    3.8  -nan    1
 1268    0.9  -nan    0.5  -nan    3.8  -nan    1
 1269    0.9  -nan    0.5  -nan    3.8  -nan    1
 1270    0.9  -nan    0.5  -nan    3.8  -nan    1
 1271    0.9  -nan    0.5  -nan    3.7  -nan    1
 1272    0.9  -nan    0.5  -nan    3.7  -nan    1
 1273    0.9  -nan    0.5  -nan    3.7  -nan    1
 1274    0.9  -nan    0.5  -nan    3.7  -nan    1
 1275    0.9  -nan    0.5  -nan    3.7  -nan    1
 1276    0.9  -nan    0.5  -nan    3.7  -nan    1
 1277    0.9  -nan    0.5  -nan    3.7  -nan    1
 1278    0.9  -nan    0.5  -nan    3.7  -nan    1
 1279    0.9  -nan    0.5  -nan    3.7  -nan    1
 1280    0.9  -nan    0.5  -nan    3.7  -nan    1
 1281    0.9  -nan    0.5  -nan    3.7  -nan    1
 1282    0.9  -nan    0.5  -nan    3.7  -nan    1
 1283    0.9  -nan    0.5  -nan    3.7  -nan    1
 1284    0.9  -nan    0.5  -nan    3.7  -nan    1
 1285    0.9  -nan    0.5  -nan    3.7  -nan    1
 1286    0.9  -nan    0.5  -nan    3.7  -nan    1
 1287    0.9  -nan    0.5  -nan    3.7  -nan    1
 1288    0.9  -nan    0.5  -nan    3.7  -nan    1
 1289    0.9  -nan    0.5  -nan    3.7  -nan    1
 1290    0.9  -nan    0.5  -nan    3.7  -nan    1
 1291    0.9  -nan    0.5  -nan    3.7  -nan    1
 1292    0.9  -nan    0.5  -nan    3.7  -nan    1
 1293    0.9  -nan    0.5  -nan    3.7  -nan    1
 1294    0.9  -nan    0.5  -nan    3.7  -nan    1
 1295    0.9  -nan    0.5  -nan    3.7  -nan    1
 1296    0.9  -nan    0.5  -nan    3.7  -nan    1
 1297    0.9  -nan    0.5  -nan    3.7  -nan    1
 1298    0.9  -nan    0.5  -nan    3.7  -nan    1
 ms      H   H.sd     V   V.sd   rate rate.sd  N     Register 33
 -350    2.0  -nan    0.9  -nan    0.5  -nan    1
 -349    2.0  -nan    0.9  -nan    0.5  -nan    1
 -348    2.0  -nan    0.9  -nan    0.5  -nan    1
 -347    2.0  -nan    0.9  -nan    0.5  -nan    1
 -346    2.0  -nan    0.9  -nan    0.5  -nan    1
 -345    2.0  -nan    0.9  -nan    0.5  -nan    1
 -344    2.0  -nan    0.9  -nan    0.5  -nan    1
 -343    2.0  -nan    0.9  -nan    0.5  -nan    1
 -342    2.0  -nan    0.9  -nan    0.5  -nan    1
 -341    2.0  -nan    0.9  -nan    0.5  -nan    1
 -340    2.0  -nan    0.9  -nan    0.5  -nan    1
 -339    2.0  -nan    0.9  -nan    0.5  -nan    1
 -338    2.0  -nan    0.9  -nan    0.5  -nan    1
 -337    2.0  -nan    0.9  -nan    0.5  -nan    1
 -336    2.0  -nan    0.9  -nan    0.5  -nan    1
 -335    2.0  -nan    0.9  -nan    0.5  -nan    1
 -334    2.0  -nan    0.9  -nan    0.5  -nan    1
 -333    2.0  -nan    0.9  -nan    0.5  -nan    1
 -332    2.0  -nan    0.9  -nan    0.5  -nan    1
 -331    2.0  -nan    0.9  -nan    0.5  -nan    1
 -330    2.0  -nan    0.8  -nan    0.5  -nan    1
 -329    2.0  -nan    0.8  -nan    0.5  -nan    1
 -328    2.0  -nan    0.8  -nan    0.5  -nan    1
 -327    2.0  -nan    0.8  -nan    0.5  -nan    1
 -326    2.0  -nan    0.8  -nan    0.5  -nan    1
 -325    2.0  -nan    0.8  -nan    0.5  -nan    1
 -324    2.0  -nan    0.8  -nan    0.5  -nan    1
 -323    2.0  -nan    0.8  -nan    0.5  -nan    1
 -322    2.0  -nan    0.8  -nan    0.5  -nan    1
 -321    2.0  -nan    0.8  -nan    0.5  -nan    1
 -320    2.0  -nan    0.7  -nan    0.5  -nan    1
 -319    2.0  -nan    0.7  -nan    0.5  -nan    1
 -318    2.0  -nan    0.7  -nan    0.4  -nan    1
 -317    2.0  -nan    0.7  -nan    0.4  -nan    1
 -316    2.0  -nan    0.7  -nan    0.4  -nan    1
 -315    2.0  -nan    0.6  -nan    0.4  -nan    1
 -314    2.0  -nan    0.6  -nan    0.4  -nan    1
 -313    2.0  -nan    0.6  -nan    0.4  -nan    1
 -312    2.0  -nan    0.6  -nan    0.4  -nan    1
 -311    2.0  -nan    0.6  -nan    0.4  -nan    1
 -310    2.0  -nan    0.5  -nan    0.4  -nan    1
 -309    2.0  -nan    0.5  -nan    0.4  -nan    1
 -308    2.0  -nan    0.5  -nan    0.3  -nan    1
 -307    2.0  -nan    0.6  -nan    0.3  -nan    1
 -306    2.0  -nan    0.6  -nan    0.3  -nan    1
 -305    2.0  -nan    0.6  -nan    0.3  -nan    1
 -304    2.0  -nan    0.6  -nan    0.3  -nan    1
 -303    2.0  -nan    0.6  -nan    0.3  -nan    1
 -302    2.0  -nan    0.6  -nan    0.3  -nan    1
 -301    2.1  -nan    0.6  -nan    0.3  -nan    1
 -300    2.1  -nan    0.6  -nan    0.3  -nan    1
 -299    2.1  -nan    0.6  -nan    0.4  -nan    1
 -298    2.1  -nan    0.6  -nan    0.4  -nan    1
 -297    2.1  -nan    0.6  -nan    0.4  -nan    1
 -296    2.1  -nan    0.6  -nan    0.4  -nan    1
 -295    2.1  -nan    0.6  -nan    0.4  -nan    1
 -294    2.1  -nan    0.6  -nan    0.4  -nan    1
 -293    2.1  -nan    0.6  -nan    0.4  -nan    1
 -292    2.1  -nan    0.6  -nan    0.4  -nan    1
 -291    2.1  -nan    0.6  -nan    0.4  -nan    1
 -290    2.1  -nan    0.6  -nan    0.4  -nan    1
 -289    2.1  -nan    0.6  -nan    0.3  -nan    1
 -288    2.1  -nan    0.6  -nan    0.3  -nan    1
 -287    2.1  -nan    0.6  -nan    0.3  -nan    1
 -286    2.1  -nan    0.6  -nan    0.3  -nan    1
 -285    2.1  -nan    0.6  -nan    0.3  -nan    1
 -284    2.1  -nan    0.5  -nan    0.3  -nan    1
 -283    2.1  -nan    0.5  -nan    0.3  -nan    1
 -282    2.1  -nan    0.5  -nan    0.3  -nan    1
 -281    2.1  -nan    0.5  -nan    0.3  -nan    1
 -280    2.1  -nan    0.5  -nan    0.3  -nan    1
 -279    2.2  -nan    0.5  -nan    0.3  -nan    1
 -278    2.2  -nan    0.5  -nan    0.3  -nan    1
 -277    2.2  -nan    0.5  -nan    0.3  -nan    1
 -276    2.2  -nan    0.5  -nan    0.3  -nan    1
 -275    2.2  -nan    0.5  -nan    0.3  -nan    1
 -274    2.2  -nan    0.5  -nan    0.3  -nan    1
 -273    2.2  -nan    0.5  -nan    0.3  -nan    1
 -272    2.2  -nan    0.5  -nan    0.3  -nan    1
 -271    2.2  -nan    0.5  -nan    0.3  -nan    1
 -270    2.2  -nan    0.5  -nan    0.3  -nan    1
 -269    2.2  -nan    0.5  -nan    0.3  -nan    1
 -268    2.2  -nan    0.5  -nan    0.3  -nan    1
 -267    2.2  -nan    0.5  -nan    0.3  -nan    1
 -266    2.2  -nan    0.5  -nan    0.3  -nan    1
 -265    2.2  -nan    0.5  -nan    0.3  -nan    1
 -264    2.2  -nan    0.5  -nan    0.3  -nan    1
 -263    2.2  -nan    0.5  -nan    0.3  -nan    1
 -262    2.2  -nan    0.5  -nan    0.3  -nan    1
 -261    2.2  -nan    0.5  -nan    0.3  -nan    1
 -260    2.2  -nan    0.5  -nan    0.3  -nan    1
 -259    2.3  -nan    0.5  -nan    0.3  -nan    1
 -258    2.3  -nan    0.5  -nan    0.3  -nan    1
 -257    2.3  -nan    0.5  -nan    0.3  -nan    1
 -256    2.3  -nan    0.5  -nan    0.3  -nan    1
 -255    2.3  -nan    0.5  -nan    0.3  -nan    1
 -254    2.3  -nan    0.5  -nan    0.3  -nan    1
 -253    2.3  -nan    0.6  -nan    0.4  -nan    1
 -252    2.3  -nan    0.6  -nan    0.4  -nan    1
 -251    2.3  -nan    0.6  -nan    0.4  -nan    1
 -250    2.3  -nan    0.6  -nan    0.4  -nan    1
 -249    2.3  -nan    0.6  -nan    0.4  -nan    1
 -248    2.3  -nan    0.6  -nan    0.4  -nan    1
 -247    2.3  -nan    0.6  -nan    0.4  -nan    1
 -246    2.3  -nan    0.6  -nan    0.4  -nan    1
 -245    2.4  -nan    0.6  -nan    0.4  -nan    1
 -244    2.4  -nan    0.6  -nan    0.4  -nan    1
 -243    2.4  -nan    0.6  -nan    0.4  -nan    1
 -242    2.4  -nan    0.6  -nan    0.4  -nan    1
 -241    2.4  -nan    0.6  -nan    0.4  -nan    1
 -240    2.4  -nan    0.6  -nan    0.4  -nan    1
 -239    2.4  -nan    0.6  -nan    0.4  -nan    1
 -238    2.4  -nan    0.6  -nan    0.4  -nan    1
 -237    2.4  -nan    0.6  -nan    0.4  -nan    1
 -236    2.4  -nan    0.6  -nan    0.4  -nan    1
 -235    2.5  -nan    0.6  -nan    0.4  -nan    1
 -234    2.5  -nan    0.5  -nan    0.4  -nan    1
 -233    2.5  -nan    0.5  -nan    0.4  -nan    1
 -232    2.5  -nan    0.5  -nan    0.4  -nan    1
 -231    2.5  -nan    0.5  -nan    0.4  -nan    1
 -230    2.5  -nan    0.5  -nan    0.4  -nan    1
 -229    2.5  -nan    0.5  -nan    0.4  -nan    1
 -228    2.6  -nan    0.5  -nan    0.4  -nan    1
 -227    2.6  -nan    0.5  -nan    0.4  -nan    1
 -226    2.6  -nan    0.5  -nan    0.4  -nan    1
 -225    2.6  -nan    0.5  -nan    0.4  -nan    1
 -224    2.6  -nan    0.5  -nan    0.4  -nan    1
 -223    2.7  -nan    0.5  -nan    0.4  -nan    1
 -222    2.7  -nan    0.5  -nan    0.4  -nan    1
 -221    2.7  -nan    0.5  -nan    0.4  -nan    1
 -220    2.7  -nan    0.5  -nan    0.4  -nan    1
 -219    2.7  -nan    0.5  -nan    0.4  -nan    1
 -218    2.8  -nan    0.5  -nan    0.4  -nan    1
 -217    2.8  -nan    0.5  -nan    0.4  -nan    1
 -216    2.8  -nan    0.6  -nan    0.4  -nan    1
 -215    2.8  -nan    0.6  -nan    0.4  -nan    1
 -214    2.8  -nan    0.6  -nan    0.4  -nan    1
 -213    2.9  -nan    0.6  -nan    0.4  -nan    1
 -212    2.9  -nan    0.6  -nan    0.4  -nan    1
 -211    2.9  -nan    0.6  -nan    0.4  -nan    1
 -210    2.9  -nan    0.6  -nan    0.4  -nan    1
 -209    3.0  -nan    0.6  -nan    0.4  -nan    1
 -208    3.0  -nan    0.6  -nan    0.4  -nan    1
 -207    3.0  -nan    0.6  -nan    0.4  -nan    1
 -206    3.0  -nan    0.6  -nan    0.4  -nan    1
 -205    3.1  -nan    0.6  -nan    0.4  -nan    1
 -204    3.1  -nan    0.6  -nan    0.4  -nan    1
 -203    3.1  -nan    0.6  -nan    0.4  -nan    1
 -202    3.1  -nan    0.6  -nan    0.4  -nan    1
 -201    3.2  -nan    0.6  -nan    0.4  -nan    1
 -200    3.2  -nan    0.6  -nan    0.4  -nan    1
 -199    3.2  -nan    0.6  -nan    0.4  -nan    1
 -198    3.3  -nan    0.6  -nan    0.4  -nan    1
 -197    3.3  -nan    0.6  -nan    0.4  -nan    1
 -196    3.3  -nan    0.6  -nan    0.4  -nan    1
 -195    3.3  -nan    0.6  -nan    0.4  -nan    1
 -194    3.4  -nan    0.6  -nan    0.4  -nan    1
 -193    3.4  -nan    0.6  -nan    0.4  -nan    1
 -192    3.4  -nan    0.6  -nan    0.4  -nan    1
 -191    3.5  -nan    0.6  -nan    0.4  -nan    1
 -190    3.5  -nan    0.6  -nan    0.4  -nan    1
 -189    3.5  -nan    0.6  -nan    0.4  -nan    1
 -188    3.6  -nan    0.6  -nan    0.4  -nan    1
 -187    3.6  -nan    0.6  -nan    0.4  -nan    1
 -186    3.6  -nan    0.6  -nan    0.4  -nan    1
 -185    3.7  -nan    0.6  -nan    0.4  -nan    1
 -184    3.7  -nan    0.6  -nan    0.4  -nan    1
 -183    3.8  -nan    0.6  -nan    0.4  -nan    1
 -182    3.8  -nan    0.6  -nan    0.4  -nan    1
 -181    3.8  -nan    0.6  -nan    0.4  -nan    1
 -180    3.9  -nan    0.6  -nan    0.4  -nan    1
 -179    3.9  -nan    0.6  -nan    0.4  -nan    1
 -178    4.0  -nan    0.6  -nan    0.4  -nan    1
 -177    4.0  -nan    0.6  -nan    0.4  -nan    1
 -176    4.1  -nan    0.6  -nan    0.4  -nan    1
 -175    4.1  -nan    0.6  -nan    0.4  -nan    1
 -174    4.2  -nan    0.6  -nan    0.4  -nan    1
 -173    4.2  -nan    0.6  -nan    0.4  -nan    1
 -172    4.3  -nan    0.6  -nan    0.4  -nan    1
 -171    4.4  -nan    0.6  -nan    0.4  -nan    1
 -170    4.4  -nan    0.6  -nan    0.4  -nan    1
 -169    4.5  -nan    0.6  -nan    0.4  -nan    1
 -168    4.5  -nan    0.6  -nan    0.4  -nan    1
 -167    4.6  -nan    0.6  -nan    0.4  -nan    1
 -166    4.7  -nan    0.6  -nan    0.4  -nan    1
 -165    4.8  -nan    0.6  -nan    0.4  -nan    1
 -164    4.9  -nan    0.6  -nan    0.4  -nan    1
 -163    4.9  -nan    0.6  -nan    0.4  -nan    1
 -162    5.0  -nan    0.6  -nan    0.4  -nan    1
 -161    5.1  -nan    0.6  -nan    0.4  -nan    1
 -160    5.2  -nan    0.6  -nan    0.4  -nan    1
 -159    5.3  -nan    0.6  -nan    0.4  -nan    1
 -158    5.4  -nan    0.6  -nan    0.4  -nan    1
 -157    5.5  -nan    0.6  -nan    0.4  -nan    1
 -156    5.6  -nan    0.6  -nan    0.4  -nan    1
 -155    5.7  -nan    0.6  -nan    0.4  -nan    1
 -154    5.8  -nan    0.6  -nan    0.4  -nan    1
 -153    6.0  -nan    0.6  -nan    0.4  -nan    1
 -152    6.1  -nan    0.6  -nan    0.4  -nan    1
 -151    6.2  -nan    0.6  -nan    0.4  -nan    1
 -150    6.3  -nan    0.7  -nan    0.4  -nan    1
 -149    6.5  -nan    0.7  -nan    0.4  -nan    1
 -148    6.6  -nan    0.7  -nan    0.4  -nan    1
 -147    6.7  -nan    0.7  -nan    0.4  -nan    1
 -146    6.9  -nan    0.7  -nan    0.4  -nan    1
 -145    7.0  -nan    0.6  -nan    0.4  -nan    1
 -144    7.2  -nan    0.6  -nan    0.4  -nan    1
 -143    7.3  -nan    0.6  -nan    0.4  -nan    1
 -142    7.5  -nan    0.6  -nan    0.4  -nan    1
 -141    7.6  -nan    0.6  -nan    0.4  -nan    1
 -140    7.8  -nan    0.6  -nan    0.4  -nan    1
 -139    8.0  -nan    0.6  -nan    0.4  -nan    1
 -138    8.1  -nan    0.6  -nan    0.4  -nan    1
 -137    8.3  -nan    0.6  -nan    0.4  -nan    1
 -136    8.5  -nan    0.6  -nan    0.4  -nan    1
 -135    8.6  -nan    0.6  -nan    0.4  -nan    1
 -134    8.8  -nan    0.6  -nan    0.4  -nan    1
 -133    9.0  -nan    0.6  -nan    0.4  -nan    1
 -132    9.2  -nan    0.6  -nan    0.4  -nan    1
 -131    9.4  -nan    0.6  -nan    0.4  -nan    1
 -130    9.5  -nan    0.6  -nan    0.4  -nan    1
 -129    9.7  -nan    0.6  -nan    0.4  -nan    1
 -128    9.9  -nan    0.6  -nan    0.4  -nan    1
 -127   10.1  -nan    0.6  -nan    0.4  -nan    1
 -126   10.3  -nan    0.6  -nan    0.4  -nan    1
 -125   10.5  -nan    0.6  -nan    0.4  -nan    1
 -124   10.7  -nan    0.6  -nan    0.4  -nan    1
 -123   10.8  -nan    0.6  -nan    0.4  -nan    1
 -122   11.0  -nan    0.6  -nan    0.4  -nan    1
 -121   11.2  -nan    0.6  -nan    0.4  -nan    1
 -120   11.4  -nan    0.6  -nan    0.4  -nan    1
 -119   11.6  -nan    0.7  -nan    0.4  -nan    1
 -118   11.8  -nan    0.7  -nan    0.4  -nan    1
 -117   12.0  -nan    0.7  -nan    0.4  -nan    1
 -116   12.2  -nan    0.7  -nan    0.4  -nan    1
 -115   12.4  -nan    0.7  -nan    0.4  -nan    1
 -114   12.5  -nan    0.7  -nan    0.4  -nan    1
 -113   12.7  -nan    0.7  -nan    0.4  -nan    1
 -112   12.9  -nan    0.7  -nan    0.4  -nan    1
 -111   13.1  -nan    0.7  -nan    0.4  -nan    1
 -110   13.3  -nan    0.7  -nan    0.4  -nan    1
 -109   13.4  -nan    0.6  -nan    0.4  -nan    1
 -108   13.6  -nan    0.6  -nan    0.4  -nan    1
 -107   13.8  -nan    0.6  -nan    0.4  -nan    1
 -106   14.0  -nan    0.6  -nan    0.4  -nan    1
 -105   14.1  -nan    0.6  -nan    0.4  -nan    1
 -104   14.3  -nan    0.6  -nan    0.4  -nan    1
 -103   14.5  -nan    0.6  -nan    0.4  -nan    1
 -102   14.6  -nan    0.6  -nan    0.4  -nan    1
 -101   14.8  -nan    0.6  -nan    0.4  -nan    1
 -100   14.9  -nan    0.6  -nan    0.4  -nan    1
  -99   15.1  -nan    0.6  -nan    0.4  -nan    1
  -98   15.2  -nan    0.6  -nan    0.4  -nan    1
  -97   15.4  -nan    0.6  -nan    0.4  -nan    1
  -96   15.5  -nan    0.6  -nan    0.4  -nan    1
  -95   15.7  -nan    0.6  -nan    0.4  -nan    1
  -94   15.8  -nan    0.6  -nan    0.4  -nan    1
  -93   15.9  -nan    0.6  -nan    0.4  -nan    1
  -92   16.0  -nan    0.6  -nan    0.4  -nan    1
  -91   16.2  -nan    0.6  -nan    0.4  -nan    1
  -90   16.3  -nan    0.6  -nan    0.4  -nan    1
  -89   16.4  -nan    0.6  -nan    0.4  -nan    1
  -88   16.5  -nan    0.6  -nan    0.4  -nan    1
  -87   16.6  -nan    0.6  -nan    0.4  -nan    1
  -86   16.7  -nan    0.6  -nan    0.4  -nan    1
  -85   16.8  -nan    0.6  -nan    0.4  -nan    1
  -84   16.9  -nan    0.6  -nan    0.4  -nan    1
  -83   17.0  -nan    0.6  -nan    0.4  -nan    1
  -82   17.1  -nan    0.6  -nan    0.4  -nan    1
  -81   17.2  -nan    0.6  -nan    0.4  -nan    1
  -80   17.3  -nan    0.6  -nan    0.4  -nan    1
  -79   17.4  -nan    0.6  -nan    0.4  -nan    1
  -78   17.5  -nan    0.6  -nan    0.4  -nan    1
  -77   17.6  -nan    0.6  -nan    0.4  -nan    1
  -76   17.6  -nan    0.6  -nan    0.4  -nan    1
  -75   17.7  -nan    0.6  -nan    0.4  -nan    1
  -74   17.8  -nan    0.6  -nan    0.4  -nan    1
  -73   17.8  -nan    0.6  -nan    0.4  -nan    1
  -72   17.9  -nan    0.6  -nan    0.4  -nan    1
  -71   18.0  -nan    0.6  -nan    0.4  -nan    1
  -70   18.0  -nan    0.6  -nan    0.4  -nan    1
  -69   18.1  -nan    0.6  -nan    0.4  -nan    1
  -68   18.2  -nan    0.7  -nan    0.4  -nan    1
  -67   18.2  -nan    0.7  -nan    0.4  -nan    1
  -66   18.3  -nan    0.7  -nan    0.4  -nan    1
  -65   18.3  -nan    0.7  -nan    0.4  -nan    1
  -64   18.4  -nan    0.7  -nan    0.4  -nan    1
  -63   18.4  -nan    0.7  -nan    0.4  -nan    1
  -62   18.5  -nan    0.7  -nan    0.4  -nan    1
  -61   18.5  -nan    0.6  -nan    0.4  -nan    1
  -60   18.5  -nan    0.6  -nan    0.4  -nan    1
  -59   18.6  -nan    0.6  -nan    0.4  -nan    1
  -58   18.6  -nan    0.6  -nan    0.4  -nan    1
  -57   18.7  -nan    0.6  -nan    0.4  -nan    1
  -56   18.7  -nan    0.6  -nan    0.4  -nan    1
  -55   18.8  -nan    0.6  -nan    0.4  -nan    1
  -54   18.8  -nan    0.6  -nan    0.4  -nan    1
  -53   18.8  -nan    0.6  -nan    0.4  -nan    1
  -52   18.9  -nan    0.6  -nan    0.4  -nan    1
  -51   18.9  -nan    0.6  -nan    0.4  -nan    1
  -50   18.9  -nan    0.6  -nan    0.4  -nan    1
  -49   19.0  -nan    0.6  -nan    0.4  -nan    1
  -48   19.0  -nan    0.6  -nan    0.4  -nan    1
  -47   19.1  -nan    0.6  -nan    0.4  -nan    1
  -46   19.1  -nan    0.6  -nan    0.4  -nan    1
  -45   19.1  -nan    0.6  -nan    0.4  -nan    1
  -44   19.1  -nan    0.6  -nan    0.4  -nan    1
  -43   19.2  -nan    0.6  -nan    0.4  -nan    1
  -42   19.2  -nan    0.6  -nan    0.4  -nan    1
  -41   19.2  -nan    0.6  -nan    0.4  -nan    1
  -40   19.2  -nan    0.6  -nan    0.4  -nan    1
  -39   19.2  -nan    0.6  -nan    0.4  -nan    1
  -38   19.3  -nan    0.6  -nan    0.4  -nan    1
  -37   19.3  -nan    0.6  -nan    0.4  -nan    1
  -36   19.3  -nan    0.6  -nan    0.4  -nan    1
  -35   19.3  -nan    0.6  -nan    0.4  -nan    1
  -34   19.3  -nan    0.6  -nan    0.4  -nan    1
  -33   19.3  -nan    0.6  -nan    0.4  -nan    1
  -32   19.3  -nan    0.6  -nan    0.4  -nan    1
  -31   19.3  -nan    0.6  -nan    0.4  -nan    1
  -30   19.3  -nan    0.6  -nan    0.4  -nan    1
  -29   19.3  -nan    0.6  -nan    0.4  -nan    1
  -28   19.3  -nan    0.6  -nan    0.4  -nan    1
  -27   19.3  -nan    0.6  -nan    0.4  -nan    1
  -26   19.2  -nan    0.6  -nan    0.4  -nan    1
  -25   19.2  -nan    0.6  -nan    0.4  -nan    1
  -24   19.2  -nan    0.6  -nan    0.4  -nan    1
  -23   19.2  -nan    0.6  -nan    0.4  -nan    1
  -22   19.1  -nan    0.6  -nan    0.4  -nan    1
  -21   19.1  -nan    0.6  -nan    0.4  -nan    1
  -20   19.1  -nan    0.6  -nan    0.4  -nan    1
  -19   19.1  -nan    0.6  -nan    0.4  -nan    1
  -18   19.0  -nan    0.6  -nan    0.4  -nan    1
  -17   19.0  -nan    0.6  -nan    0.4  -nan    1
  -16   19.0  -nan    0.6  -nan    0.4  -nan    1
  -15   18.9  -nan    0.6  -nan    0.4  -nan    1
  -14   18.9  -nan    0.6  -nan    0.4  -nan    1
  -13   18.9  -nan    0.6  -nan    0.4  -nan    1
  -12   18.9  -nan    0.6  -nan    0.4  -nan    1
  -11   18.8  -nan    0.6  -nan    0.4  -nan    1
  -10   18.8  -nan    0.6  -nan    0.4  -nan    1
   -9   18.8  -nan    0.6  -nan    0.3  -nan    1
   -8   18.8  -nan    0.6  -nan    0.3  -nan    1
   -7   18.8  -nan    0.6  -nan    0.3  -nan    1
   -6   18.8  -nan    0.6  -nan    0.3  -nan    1
   -5   18.8  -nan    0.6  -nan    0.3  -nan    1
   -4   18.9  -nan    0.6  -nan    0.3  -nan    1
   -3   18.9  -nan    0.6  -nan    0.3  -nan    1
   -2   19.0  -nan    0.6  -nan    0.3  -nan    1
   -1   19.1  -nan    0.6  -nan    0.3  -nan    1
    0   19.1  -nan    0.6  -nan    0.3  -nan    1
    1   19.2  -nan    0.6  -nan    0.3  -nan    1
    2   19.4  -nan    0.6  -nan    0.3  -nan    1
    3   19.5  -nan    0.6  -nan    0.3  -nan    1
    4   19.7  -nan    0.6  -nan    0.3  -nan    1
    5   19.9  -nan    0.6  -nan    0.3  -nan    1
    6   20.1  -nan    0.6  -nan    0.3  -nan    1
    7   20.3  -nan    0.6  -nan    0.3  -nan    1
    8   20.6  -nan    0.6  -nan    0.3  -nan    1
    9   20.9  -nan    0.6  -nan    0.3  -nan    1
   10   21.2  -nan    0.6  -nan    0.3  -nan    1
   11   21.6  -nan    0.6  -nan    0.3  -nan    1
   12   22.0  -nan    0.6  -nan    0.3  -nan    1
   13   22.4  -nan    0.6  -nan    0.3  -nan    1
   14   22.9  -nan    0.6  -nan    0.3  -nan    1
   15   23.4  -nan    0.6  -nan    0.3  -nan    1
   16   24.0  -nan    0.6  -nan    0.3  -nan    1
   17   24.6  -nan    0.6  -nan    0.3  -nan    1
   18   25.2  -nan    0.6  -nan    0.3  -nan    1
   19   25.9  -nan    0.6  -nan    0.3  -nan    1
   20   26.6  -nan    0.6  -nan    0.3  -nan    1
   21   27.3  -nan    0.6  -nan    0.3  -nan    1
   22   28.1  -nan    0.6  -nan    0.3  -nan    1
   23   29.0  -nan    0.6  -nan    0.3  -nan    1
   24   29.9  -nan    0.6  -nan    0.3  -nan    1
   25   30.8  -nan    0.6  -nan    0.3  -nan    1
   26   31.8  -nan    0.6  -nan    0.3  -nan    1
   27   32.9  -nan    0.6  -nan    0.3  -nan    1
   28   34.0  -nan    0.6  -nan    0.3  -nan    1
   29   35.1  -nan    0.6  -nan    0.3  -nan    1
   30   36.3  -nan    0.6  -nan    0.3  -nan    1
   31   37.5  -nan    0.6  -nan    0.3  -nan    1
   32   38.8  -nan    0.6  -nan    0.3  -nan    1
   33   40.1  -nan    0.6  -nan    0.3  -nan    1
   34   41.5  -nan    0.6  -nan    0.3  -nan    1
   35   42.9  -nan    0.6  -nan    0.3  -nan    1
   36   44.4  -nan    0.6  -nan    0.3  -nan    1
   37   45.9  -nan    0.6  -nan    0.3  -nan    1
   38   47.4  -nan    0.6  -nan    0.3  -nan    1
   39   49.0  -nan    0.6  -nan    0.3  -nan    1
   40   50.7  -nan    0.6  -nan    0.3  -nan    1
   41   52.3  -nan    0.6  -nan    0.3  -nan    1
   42   54.0  -nan    0.6  -nan    0.3  -nan    1
   43   55.8  -nan    0.6  -nan    0.3  -nan    1
   44   57.5  -nan    0.6  -nan    0.3  -nan    1
   45   59.3  -nan    0.6  -nan    0.3  -nan    1
   46   61.2  -nan    0.6  -nan    0.3  -nan    1
   47   63.0  -nan    0.6  -nan    0.3  -nan    1
   48   64.9  -nan    0.6  -nan    0.3  -nan    1
   49   66.8  -nan    0.6  -nan    0.3  -nan    1
   50   68.7  -nan    0.6  -nan    0.3  -nan    1
   51   70.7  -nan    0.6  -nan    0.3  -nan    1
   52   72.6  -nan    0.6  -nan    0.3  -nan    1
   53   74.6  -nan    0.6  -nan    0.3  -nan    1
   54   76.5  -nan    0.6  -nan    0.3  -nan    1
   55   78.5  -nan    0.6  -nan    0.3  -nan    1
   56   80.5  -nan    0.6  -nan    0.3  -nan    1
   57   82.5  -nan    0.6  -nan    0.3  -nan    1
   58   84.4  -nan    0.6  -nan    0.3  -nan    1
   59   86.4  -nan    0.6  -nan    0.4  -nan    1
   60   88.3  -nan    0.6  -nan    0.4  -nan    1
   61   90.3  -nan    0.6  -nan    0.4  -nan    1
   62   92.2  -nan    0.6  -nan    0.4  -nan    1
   63   94.1  -nan    0.6  -nan    0.4  -nan    1
   64   96.0  -nan    0.6  -nan    0.4  -nan    1
   65   97.8  -nan    0.6  -nan    0.4  -nan    1
   66   99.7  -nan    0.6  -nan    0.4  -nan    1
   67  101.5  -nan    0.6  -nan    0.4  -nan    1
   68  103.2  -nan    0.6  -nan    0.4  -nan    1
   69  104.9  -nan    0.6  -nan    0.4  -nan    1
   70  106.6  -nan    0.6  -nan    0.4  -nan    1
   71  108.3  -nan    0.6  -nan    0.4  -nan    1
   72  109.9  -nan    0.6  -nan    0.4  -nan    1
   73  111.4  -nan    0.6  -nan    0.4  -nan    1
   74  112.9  -nan    0.6  -nan    0.4  -nan    1
   75  114.4  -nan    0.6  -nan    0.4  -nan    1
   76  115.8  -nan    0.6  -nan    0.3  -nan    1
   77  117.1  -nan    0.6  -nan    0.3  -nan    1
   78  118.4  -nan    0.6  -nan    0.3  -nan    1
   79  119.6  -nan    0.6  -nan    0.3  -nan    1
   80  120.8  -nan    0.6  -nan    0.3  -nan    1
   81  121.9  -nan    0.6  -nan    0.3  -nan    1
   82  122.9  -nan    0.6  -nan    0.3  -nan    1
   83  123.9  -nan    0.6  -nan    0.3  -nan    1
   84  124.8  -nan    0.6  -nan    0.3  -nan    1
   85  125.6  -nan    0.6  -nan    0.3  -nan    1
   86  126.4  -nan    0.6  -nan    0.3  -nan    1
   87  127.1  -nan    0.6  -nan    0.3  -nan    1
   88  127.7  -nan    0.6  -nan    0.3  -nan    1
   89  128.3  -nan    0.6  -nan    0.3  -nan    1
   90  128.8  -nan    0.6  -nan    0.3  -nan    1
   91  129.2  -nan    0.6  -nan    0.3  -nan    1
   92  129.6  -nan    0.6  -nan    0.3  -nan    1
   93  129.9  -nan    0.6  -nan    0.3  -nan    1
   94  130.1  -nan    0.6  -nan    0.3  -nan    1
   95  130.2  -nan    0.6  -nan    0.3  -nan    1
   96  130.3  -nan    0.6  -nan    0.3  -nan    1
   97  130.3  -nan    0.6  -nan    0.3  -nan    1
   98  130.2  -nan    0.6  -nan    0.3  -nan    1
   99  130.1  -nan    0.6  -nan    0.3  -nan    1
  100  129.9  -nan    0.6  -nan    0.3  -nan    1
  101  129.7  -nan    0.6  -nan    0.3  -nan    1
  102  129.4  -nan    0.6  -nan    0.3  -nan    1
  103  129.0  -nan    0.6  -nan    0.3  -nan    1
  104  128.6  -nan    0.6  -nan    0.3  -nan    1
  105  128.1  -nan    0.6  -nan    0.3  -nan    1
  106  127.6  -nan    0.6  -nan    0.3  -nan    1
  107  127.0  -nan    0.6  -nan    0.3  -nan    1
  108  126.4  -nan    0.6  -nan    0.3  -nan    1
  109  125.7  -nan    0.6  -nan    0.3  -nan    1
  110  125.0  -nan    0.6  -nan    0.3  -nan    1
  111  124.2  -nan    0.6  -nan    0.3  -nan    1
  112  123.4  -nan    0.6  -nan    0.3  -nan    1
  113  122.5  -nan    0.6  -nan    0.3  -nan    1
  114  121.7  -nan    0.6  -nan    0.3  -nan    1
  115  120.7  -nan    0.6  -nan    0.3  -nan    1
  116  119.8  -nan    0.6  -nan    0.3  -nan    1
  117  118.8  -nan    0.6  -nan    0.3  -nan    1
  118  117.8  -nan    0.6  -nan    0.3  -nan    1
  119  116.8  -nan    0.6  -nan    0.3  -nan    1
  120  115.7  -nan    0.6  -nan    0.3  -nan    1
  121  114.6  -nan    0.6  -nan    0.3  -nan    1
  122  113.5  -nan    0.6  -nan    0.3  -nan    1
  123  112.4  -nan    0.6  -nan    0.3  -nan    1
  124  111.3  -nan    0.6  -nan    0.3  -nan    1
  125  110.2  -nan    0.6  -nan    0.3  -nan    1
  126  109.0  -nan    0.6  -nan    0.3  -nan    1
  127  107.9  -nan    0.6  -nan    0.3  -nan    1
  128  106.7  -nan    0.6  -nan    0.3  -nan    1
  129  105.6  -nan    0.6  -nan    0.3  -nan    1
  130  104.4  -nan    0.6  -nan    0.3  -nan    1
  131  103.2  -nan    0.6  -nan    0.3  -nan    1
  132  102.1  -nan    0.6  -nan    0.3  -nan    1
  133  100.9  -nan    0.6  -nan    0.3  -nan    1
  134   99.8  -nan    0.6  -nan    0.3  -nan    1
  135   98.6  -nan    0.6  -nan    0.3  -nan    1
  136   97.5  -nan    0.6  -nan    0.3  -nan    1
  137   96.4  -nan    0.6  -nan    0.3  -nan    1
  138   95.3  -nan    0.6  -nan    0.3  -nan    1
  139   94.2  -nan    0.6  -nan    0.3  -nan    1
  140   93.1  -nan    0.6  -nan    0.3  -nan    1
  141   92.0  -nan    0.6  -nan    0.3  -nan    1
  142   91.0  -nan    0.6  -nan    0.3  -nan    1
  143   89.9  -nan    0.6  -nan    0.4  -nan    1
  144   88.9  -nan    0.6  -nan    0.4  -nan    1
  145   87.9  -nan    0.6  -nan    0.4  -nan    1
  146   86.9  -nan    0.6  -nan    0.4  -nan    1
  147   85.9  -nan    0.6  -nan    0.4  -nan    1
  148   84.9  -nan    0.6  -nan    0.4  -nan    1
  149   84.0  -nan    0.6  -nan    0.4  -nan    1
  150   83.1  -nan    0.6  -nan    0.4  -nan    1
  151   82.2  -nan    0.6  -nan    0.4  -nan    1
  152   81.3  -nan    0.6  -nan    0.4  -nan    1
  153   80.4  -nan    0.6  -nan    0.4  -nan    1
  154   79.5  -nan    0.6  -nan    0.4  -nan    1
  155   78.7  -nan    0.6  -nan    0.4  -nan    1
  156   77.9  -nan    0.6  -nan    0.4  -nan    1
  157   77.1  -nan    0.6  -nan    0.4  -nan    1
  158   76.3  -nan    0.6  -nan    0.4  -nan    1
  159   75.5  -nan    0.6  -nan    0.4  -nan    1
  160   74.8  -nan    0.6  -nan    0.4  -nan    1
  161   74.0  -nan    0.6  -nan    0.4  -nan    1
  162   73.3  -nan    0.5  -nan    0.4  -nan    1
  163   72.6  -nan    0.5  -nan    0.4  -nan    1
  164   71.9  -nan    0.5  -nan    0.4  -nan    1
  165   71.2  -nan    0.5  -nan    0.4  -nan    1
  166   70.5  -nan    0.5  -nan    0.4  -nan    1
  167   69.9  -nan    0.5  -nan    0.4  -nan    1
  168   69.2  -nan    0.5  -nan    0.4  -nan    1
  169   68.6  -nan    0.5  -nan    0.4  -nan    1
  170   68.0  -nan    0.5  -nan    0.4  -nan    1
  171   67.4  -nan    0.5  -nan    0.4  -nan    1
  172   66.8  -nan    0.5  -nan    0.3  -nan    1
  173   66.2  -nan    0.5  -nan    0.3  -nan    1
  174   65.6  -nan    0.5  -nan    0.3  -nan    1
  175   65.0  -nan    0.5  -nan    0.3  -nan    1
  176   64.5  -nan    0.5  -nan    0.3  -nan    1
  177   63.9  -nan    0.5  -nan    0.3  -nan    1
  178   63.4  -nan    0.5  -nan    0.3  -nan    1
  179   62.8  -nan    0.5  -nan    0.3  -nan    1
  180   62.3  -nan    0.5  -nan    0.3  -nan    1
  181   61.8  -nan    0.5  -nan    0.3  -nan    1
  182   61.2  -nan    0.5  -nan    0.3  -nan    1
  183   60.7  -nan    0.5  -nan    0.3  -nan    1
  184   60.2  -nan    0.5  -nan    0.3  -nan    1
  185   59.7  -nan    0.5  -nan    0.3  -nan    1
  186   59.2  -nan    0.5  -nan    0.3  -nan    1
  187   58.7  -nan    0.5  -nan    0.3  -nan    1
  188   58.2  -nan    0.5  -nan    0.3  -nan    1
  189   57.8  -nan    0.5  -nan    0.3  -nan    1
  190   57.3  -nan    0.5  -nan    0.3  -nan    1
  191   56.8  -nan    0.5  -nan    0.3  -nan    1
  192   56.4  -nan    0.5  -nan    0.3  -nan    1
  193   55.9  -nan    0.5  -nan    0.3  -nan    1
  194   55.5  -nan    0.5  -nan    0.3  -nan    1
  195   55.1  -nan    0.5  -nan    0.3  -nan    1
  196   54.7  -nan    0.5  -nan    0.3  -nan    1
  197   54.2  -nan    0.5  -nan    0.3  -nan    1
  198   53.8  -nan    0.5  -nan    0.3  -nan    1
  199   53.4  -nan    0.5  -nan    0.4  -nan    1
  200   53.0  -nan    0.5  -nan    0.4  -nan    1
  201   52.7  -nan    0.5  -nan    0.4  -nan    1
  202   52.3  -nan    0.5  -nan    0.4  -nan    1
  203   51.9  -nan    0.5  -nan    0.5  -nan    1
  204   51.6  -nan    0.5  -nan    0.5  -nan    1
  205   51.2  -nan    0.5  -nan    0.6  -nan    1
  206   50.9  -nan    0.4  -nan    0.6  -nan    1
  207   50.6  -nan    0.4  -nan    0.6  -nan    1
  208   50.2  -nan    0.4  -nan    0.7  -nan    1
  209   49.9  -nan    0.4  -nan    0.7  -nan    1
  210   49.6  -nan    0.4  -nan    0.8  -nan    1
  211   49.3  -nan    0.4  -nan    0.8  -nan    1
  212   49.0  -nan    0.4  -nan    0.8  -nan    1
  213   48.8  -nan    0.5  -nan    0.9  -nan    1
  214   48.5  -nan    0.5  -nan    0.9  -nan    1
  215   48.3  -nan    0.5  -nan    1.0  -nan    1
  216   48.0  -nan    0.5  -nan    1.0  -nan    1
  217   47.8  -nan    0.5  -nan    1.0  -nan    1
  218   47.6  -nan    0.5  -nan    1.1  -nan    1
  219   47.4  -nan    0.5  -nan    1.1  -nan    1
  220   47.2  -nan    0.5  -nan    1.1  -nan    1
  221   47.0  -nan    0.5  -nan    1.2  -nan    1
  222   46.8  -nan    0.5  -nan    1.2  -nan    1
  223   46.7  -nan    0.5  -nan    1.2  -nan    1
  224   46.5  -nan    0.5  -nan    1.3  -nan    1
  225   46.4  -nan    0.5  -nan    1.3  -nan    1
  226   46.2  -nan    0.5  -nan    1.3  -nan    1
  227   46.1  -nan    0.5  -nan    1.3  -nan    1
  228   46.0  -nan    0.5  -nan    1.4  -nan    1
  229   45.9  -nan    0.5  -nan    1.4  -nan    1
  230   45.8  -nan    0.5  -nan    1.4  -nan    1
  231   45.7  -nan    0.6  -nan    1.4  -nan    1
  232   45.6  -nan    0.6  -nan    1.4  -nan    1
  233   45.6  -nan    0.6  -nan    1.4  -nan    1
  234   45.5  -nan    0.6  -nan    1.4  -nan    1
  235   45.4  -nan    0.6  -nan    1.4  -nan    1
  236   45.4  -nan    0.6  -nan    1.4  -nan    1
  237   45.3  -nan    0.6  -nan    1.5  -nan    1
  238   45.3  -nan    0.6  -nan    1.5  -nan    1
  239   45.3  -nan    0.7  -nan    1.5  -nan    1
  240   45.3  -nan    0.7  -nan    1.5  -nan    1
  241   45.2  -nan    0.7  -nan    1.5  -nan    1
  242   45.2  -nan    0.7  -nan    1.5  -nan    1
  243   45.2  -nan    0.7  -nan    1.5  -nan    1
  244   45.2  -nan    0.7  -nan    1.5  -nan    1
  245   45.2  -nan    0.7  -nan    1.5  -nan    1
  246   45.3  -nan    0.7  -nan    1.5  -nan    1
  247   45.3  -nan    0.7  -nan    1.5  -nan    1
  248   45.3  -nan    0.7  -nan    1.5  -nan    1
  249   45.3  -nan    0.7  -nan    1.5  -nan    1
  250   45.3  -nan    0.7  -nan    1.5  -nan    1
  251   45.4  -nan    0.7  -nan    1.5  -nan    1
  252   45.4  -nan    0.7  -nan    1.5  -nan    1
  253   45.4  -nan    0.7  -nan    1.5  -nan    1
  254   45.4  -nan    0.7  -nan    1.5  -nan    1
  255   45.5  -nan    0.7  -nan    1.5  -nan    1
  256   45.5  -nan    0.8  -nan    1.5  -nan    1
  257   45.5  -nan    0.8  -nan    1.5  -nan    1
  258   45.6  -nan    0.8  -nan    1.5  -nan    1
  259   45.6  -nan    0.8  -nan    1.5  -nan    1
  260   45.6  -nan    0.8  -nan    1.5  -nan    1
  261   45.7  -nan    0.8  -nan    1.5  -nan    1
  262   45.7  -nan    0.8  -nan    1.5  -nan    1
  263   45.7  -nan    0.8  -nan    1.5  -nan    1
  264   45.7  -nan    0.8  -nan    1.5  -nan    1
  265   45.8  -nan    0.8  -nan    1.5  -nan    1
  266   45.8  -nan    0.8  -nan    1.5  -nan    1
  267   45.8  -nan    0.8  -nan    1.5  -nan    1
  268   45.8  -nan    0.8  -nan    1.5  -nan    1
  269   45.8  -nan    0.8  -nan    1.5  -nan    1
  270   45.8  -nan    0.8  -nan    1.5  -nan    1
  271   45.8  -nan    0.8  -nan    1.5  -nan    1
  272   45.9  -nan    0.8  -nan    1.5  -nan    1
  273   45.8  -nan    0.8  -nan    1.5  -nan    1
  274   45.8  -nan    0.8  -nan    1.6  -nan    1
  275   45.8  -nan    0.9  -nan    1.6  -nan    1
  276   45.8  -nan    0.9  -nan    1.6  -nan    1
  277   45.8  -nan    0.9  -nan    1.6  -nan    1
  278   45.8  -nan    0.9  -nan    1.7  -nan    1
  279   45.7  -nan    0.9  -nan    1.7  -nan    1
  280   45.7  -nan    1.0  -nan    1.7  -nan    1
  281   45.6  -nan    1.0  -nan    1.8  -nan    1
  282   45.6  -nan    1.0  -nan    1.8  -nan    1
  283   45.5  -nan    1.0  -nan    1.9  -nan    1
  284   45.4  -nan    1.0  -nan    1.9  -nan    1
  285   45.4  -nan    1.0  -nan    1.9  -nan    1
  286   45.3  -nan    1.1  -nan    2.0  -nan    1
  287   45.2  -nan    1.1  -nan    2.0  -nan    1
  288   45.1  -nan    1.1  -nan    2.0  -nan    1
  289   45.0  -nan    1.1  -nan    2.1  -nan    1
  290   44.9  -nan    1.1  -nan    2.1  -nan    1
  291   44.8  -nan    1.1  -nan    2.1  -nan    1
  292   44.7  -nan    1.1  -nan    2.1  -nan    1
  293   44.5  -nan    1.1  -nan    2.1  -nan    1
  294   44.4  -nan    1.1  -nan    2.1  -nan    1
  295   44.2  -nan    1.2  -nan    2.1  -nan    1
  296   44.1  -nan    1.2  -nan    2.1  -nan    1
  297   43.9  -nan    1.2  -nan    2.1  -nan    1
  298   43.8  -nan    1.2  -nan    2.1  -nan    1
  299   43.6  -nan    1.2  -nan    2.1  -nan    1
  300   43.4  -nan    1.2  -nan    2.1  -nan    1
  301   43.2  -nan    1.2  -nan    2.1  -nan    1
  302   43.0  -nan    1.2  -nan    2.1  -nan    1
  303   42.8  -nan    1.2  -nan    2.1  -nan    1
  304   42.6  -nan    1.2  -nan    2.1  -nan    1
  305   42.4  -nan    1.2  -nan    2.1  -nan    1
  306   42.1  -nan    1.2  -nan    2.1  -nan    1
  307   41.9  -nan    1.2  -nan    2.1  -nan    1
  308   41.7  -nan    1.2  -nan    2.1  -nan    1
  309   41.4  -nan    1.2  -nan    2.1  -nan    1
  310   41.2  -nan    1.2  -nan    2.1  -nan    1
  311   40.9  -nan    1.2  -nan    2.1  -nan    1
  312   40.6  -nan    1.2  -nan    2.1  -nan    1
  313   40.4  -nan    1.2  -nan    2.1  -nan    1
  314   40.1  -nan    1.2  -nan    2.1  -nan    1
  315   39.8  -nan    1.2  -nan    2.1  -nan    1
  316   39.5  -nan    1.2  -nan    2.1  -nan    1
  317   39.2  -nan    1.2  -nan    2.1  -nan    1
  318   38.9  -nan    1.2  -nan    2.2  -nan    1
  319   38.6  -nan    1.2  -nan    2.2  -nan    1
  320   38.3  -nan    1.2  -nan    2.2  -nan    1
  321   38.0  -nan    1.2  -nan    2.2  -nan    1
  322   37.7  -nan    1.2  -nan    2.2  -nan    1
  323   37.4  -nan    1.2  -nan    2.2  -nan    1
  324   37.1  -nan    1.2  -nan    2.2  -nan    1
  325   36.8  -nan    1.2  -nan    2.2  -nan    1
  326   36.5  -nan    1.2  -nan    2.2  -nan    1
  327   36.1  -nan    1.2  -nan    2.2  -nan    1
  328   35.8  -nan    1.2  -nan    2.2  -nan    1
  329   35.5  -nan    1.3  -nan    2.2  -nan    1
  330   35.2  -nan    1.3  -nan    2.2  -nan    1
  331   34.9  -nan    1.3  -nan    2.2  -nan    1
  332   34.5  -nan    1.3  -nan    2.2  -nan    1
  333   34.2  -nan    1.3  -nan    2.2  -nan    1
  334   33.9  -nan    1.3  -nan    2.2  -nan    1
  335   33.6  -nan    1.3  -nan    2.2  -nan    1
  336   33.3  -nan    1.3  -nan    2.2  -nan    1
  337   32.9  -nan    1.3  -nan    2.2  -nan    1
  338   32.6  -nan    1.3  -nan    2.2  -nan    1
  339   32.3  -nan    1.3  -nan    2.2  -nan    1
  340   32.0  -nan    1.3  -nan    2.2  -nan    1
  341   31.7  -nan    1.3  -nan    2.2  -nan    1
  342   31.4  -nan    1.3  -nan    2.1  -nan    1
  343   31.1  -nan    1.3  -nan    2.1  -nan    1
  344   30.8  -nan    1.3  -nan    2.1  -nan    1
  345   30.5  -nan    1.3  -nan    2.1  -nan    1
  346   30.3  -nan    1.3  -nan    2.1  -nan    1
  347   30.0  -nan    1.3  -nan    2.1  -nan    1
  348   29.7  -nan    1.3  -nan    2.1  -nan    1
  349   29.4  -nan    1.3  -nan    2.1  -nan    1
  350   29.2  -nan    1.3  -nan    2.1  -nan    1
  351   28.9  -nan    1.3  -nan    2.1  -nan    1
  352   28.7  -nan    1.3  -nan    2.1  -nan    1
  353   28.4  -nan    1.3  -nan    2.1  -nan    1
  354   28.2  -nan    1.3  -nan    2.1  -nan    1
  355   28.0  -nan    1.3  -nan    2.1  -nan    1
  356   27.8  -nan    1.3  -nan    2.1  -nan    1
  357   27.6  -nan    1.3  -nan    2.1  -nan    1
  358   27.4  -nan    1.3  -nan    2.1  -nan    1
  359   27.2  -nan    1.3  -nan    2.1  -nan    1
  360   27.0  -nan    1.3  -nan    2.1  -nan    1
  361   26.8  -nan    1.3  -nan    2.1  -nan    1
  362   26.6  -nan    1.3  -nan    2.1  -nan    1
  363   26.5  -nan    1.3  -nan    2.1  -nan    1
  364   26.3  -nan    1.3  -nan    2.1  -nan    1
  365   26.2  -nan    1.3  -nan    2.1  -nan    1
  366   26.0  -nan    1.3  -nan    2.1  -nan    1
  367   25.9  -nan    1.3  -nan    2.1  -nan    1
  368   25.8  -nan    1.3  -nan    2.1  -nan    1
  369   25.7  -nan    1.3  -nan    2.1  -nan    1
  370   25.6  -nan    1.3  -nan    2.1  -nan    1
  371   25.5  -nan    1.3  -nan    2.1  -nan    1
  372   25.4  -nan    1.3  -nan    2.1  -nan    1
  373   25.3  -nan    1.3  -nan    2.1  -nan    1
  374   25.3  -nan    1.3  -nan    2.1  -nan    1
  375   25.2  -nan    1.3  -nan    2.1  -nan    1
  376   25.2  -nan    1.3  -nan    2.1  -nan    1
  377   25.1  -nan    1.3  -nan    2.1  -nan    1
  378   25.1  -nan    1.3  -nan    2.1  -nan    1
  379   25.0  -nan    1.3  -nan    2.1  -nan    1
  380   25.0  -nan    1.3  -nan    2.0  -nan    1
  381   25.0  -nan    1.3  -nan    2.0  -nan    1
  382   25.0  -nan    1.3  -nan    2.0  -nan    1
  383   25.0  -nan    1.3  -nan    2.0  -nan    1
  384   25.0  -nan    1.3  -nan    2.0  -nan    1
  385   25.0  -nan    1.3  -nan    1.9  -nan    1
  386   25.0  -nan    1.3  -nan    1.9  -nan    1
  387   25.0  -nan    1.3  -nan    1.9  -nan    1
  388   25.1  -nan    1.3  -nan    1.9  -nan    1
  389   25.1  -nan    1.3  -nan    1.8  -nan    1
  390   25.1  -nan    1.3  -nan    1.8  -nan    1
  391   25.2  -nan    1.3  -nan    1.8  -nan    1
  392   25.2  -nan    1.3  -nan    1.8  -nan    1
  393   25.2  -nan    1.3  -nan    1.8  -nan    1
  394   25.3  -nan    1.3  -nan    1.8  -nan    1
  395   25.3  -nan    1.3  -nan    1.8  -nan    1
  396   25.4  -nan    1.3  -nan    1.8  -nan    1
  397   25.4  -nan    1.3  -nan    1.9  -nan    1
  398   25.5  -nan    1.3  -nan    1.9  -nan    1
  399   25.6  -nan    1.3  -nan    1.9  -nan    1
  400   25.6  -nan    1.3  -nan    1.9  -nan    1
  401   25.7  -nan    1.3  -nan    1.9  -nan    1
  402   25.7  -nan    1.3  -nan    1.9  -nan    1
  403   25.8  -nan    1.3  -nan    1.9  -nan    1
  404   25.9  -nan    1.3  -nan    1.9  -nan    1
  405   25.9  -nan    1.3  -nan    1.9  -nan    1
  406   26.0  -nan    1.3  -nan    1.9  -nan    1
  407   26.0  -nan    1.3  -nan    2.0  -nan    1
  408   26.1  -nan    1.3  -nan    2.0  -nan    1
  409   26.1  -nan    1.3  -nan    2.0  -nan    1
  410   26.2  -nan    1.3  -nan    2.0  -nan    1
  411   26.2  -nan    1.3  -nan    2.0  -nan    1
  412   26.3  -nan    1.3  -nan    2.0  -nan    1
  413   26.3  -nan    1.3  -nan    2.0  -nan    1
  414   26.4  -nan    1.3  -nan    2.0  -nan    1
  415   26.4  -nan    1.3  -nan    2.0  -nan    1
  416   26.5  -nan    1.3  -nan    2.0  -nan    1
  417   26.5  -nan    1.3  -nan    2.0  -nan    1
  418   26.5  -nan    1.3  -nan    2.0  -nan    1
  419   26.6  -nan    1.3  -nan    2.0  -nan    1
  420   26.6  -nan    1.3  -nan    2.0  -nan    1
  421   26.6  -nan    1.3  -nan    2.0  -nan    1
  422   26.6  -nan    1.3  -nan    2.0  -nan    1
  423   26.6  -nan    1.3  -nan    2.0  -nan    1
  424   26.6  -nan    1.3  -nan    2.0  -nan    1
  425   26.7  -nan    1.3  -nan    2.0  -nan    1
  426   26.7  -nan    1.3  -nan    2.0  -nan    1
  427   26.7  -nan    1.3  -nan    2.0  -nan    1
  428   26.7  -nan    1.3  -nan    2.0  -nan    1
  429   26.6  -nan    1.3  -nan    2.0  -nan    1
  430   26.6  -nan    1.3  -nan    2.0  -nan    1
  431   26.6  -nan    1.3  -nan    2.0  -nan    1
  432   26.6  -nan    1.3  -nan    2.0  -nan    1
  433   26.6  -nan    1.3  -nan    2.0  -nan    1
  434   26.6  -nan    1.3  -nan    2.0  -nan    1
  435   26.5  -nan    1.3  -nan    2.0  -nan    1
  436   26.5  -nan    1.3  -nan    2.0  -nan    1
  437   26.5  -nan    1.3  -nan    2.0  -nan    1
  438   26.4  -nan    1.3  -nan    2.0  -nan    1
  439   26.4  -nan    1.3  -nan    2.0  -nan    1
  440   26.4  -nan    1.3  -nan    2.0  -nan    1
  441   26.3  -nan    1.3  -nan    2.0  -nan    1
  442   26.3  -nan    1.3  -nan    2.0  -nan    1
  443   26.2  -nan    1.3  -nan    2.0  -nan    1
  444   26.2  -nan    1.3  -nan    2.0  -nan    1
  445   26.1  -nan    1.3  -nan    2.0  -nan    1
  446   26.1  -nan    1.3  -nan    2.0  -nan    1
  447   26.0  -nan    1.3  -nan    2.0  -nan    1
  448   26.0  -nan    1.3  -nan    2.1  -nan    1
  449   25.9  -nan    1.3  -nan    2.1  -nan    1
  450   25.9  -nan    1.3  -nan    2.1  -nan    1
  451   25.8  -nan    1.3  -nan    2.1  -nan    1
  452   25.8  -nan    1.3  -nan    2.1  -nan    1
  453   25.7  -nan    1.3  -nan    2.1  -nan    1
  454   25.7  -nan    1.3  -nan    2.1  -nan    1
  455   25.6  -nan    1.3  -nan    2.1  -nan    1
  456   25.6  -nan    1.3  -nan    2.1  -nan    1
  457   25.5  -nan    1.3  -nan    2.1  -nan    1
  458   25.5  -nan    1.3  -nan    2.1  -nan    1
  459   25.4  -nan    1.3  -nan    2.1  -nan    1
  460   25.4  -nan    1.3  -nan    2.1  -nan    1
  461   25.4  -nan    1.3  -nan    2.1  -nan    1
  462   25.3  -nan    1.3  -nan    2.1  -nan    1
  463   25.3  -nan    1.3  -nan    2.1  -nan    1
  464   25.3  -nan    1.3  -nan    2.1  -nan    1
  465   25.2  -nan    1.3  -nan    2.1  -nan    1
  466   25.2  -nan    1.3  -nan    2.0  -nan    1
  467   25.2  -nan    1.3  -nan    2.0  -nan    1
  468   25.1  -nan    1.3  -nan    2.0  -nan    1
  469   25.1  -nan    1.3  -nan    2.0  -nan    1
  470   25.1  -nan    1.3  -nan    2.0  -nan    1
  471   25.1  -nan    1.3  -nan    2.0  -nan    1
  472   25.1  -nan    1.3  -nan    2.0  -nan    1
  473   25.1  -nan    1.3  -nan    2.0  -nan    1
  474   25.1  -nan    1.3  -nan    2.0  -nan    1
  475   25.1  -nan    1.3  -nan    2.0  -nan    1
  476   25.1  -nan    1.3  -nan    2.0  -nan    1
  477   25.1  -nan    1.3  -nan    2.0  -nan    1
  478   25.1  -nan    1.3  -nan    2.0  -nan    1
  479   25.1  -nan    1.3  -nan    2.0  -nan    1
  480   25.1  -nan    1.3  -nan    2.0  -nan    1
  481   25.2  -nan    1.3  -nan    2.0  -nan    1
  482   25.2  -nan    1.3  -nan    2.0  -nan    1
  483   25.2  -nan    1.3  -nan    2.0  -nan    1
  484   25.2  -nan    1.3  -nan    2.0  -nan    1
  485   25.3  -nan    1.3  -nan    2.0  -nan    1
  486   25.3  -nan    1.3  -nan    2.0  -nan    1
  487   25.4  -nan    1.3  -nan    2.0  -nan    1
  488   25.4  -nan    1.3  -nan    2.0  -nan    1
  489   25.5  -nan    1.3  -nan    2.0  -nan    1
  490   25.5  -nan    1.3  -nan    2.0  -nan    1
  491   25.6  -nan    1.3  -nan    2.0  -nan    1
  492   25.6  -nan    1.3  -nan    2.0  -nan    1
  493   25.7  -nan    1.3  -nan    2.0  -nan    1
  494   25.8  -nan    1.3  -nan    2.0  -nan    1
  495   25.8  -nan    1.3  -nan    2.0  -nan    1
  496   25.9  -nan    1.3  -nan    2.0  -nan    1
  497   26.0  -nan    1.3  -nan    2.0  -nan    1
  498   26.0  -nan    1.3  -nan    2.0  -nan    1
  499   26.1  -nan    1.3  -nan    2.0  -nan    1
  500   26.2  -nan    1.3  -nan    2.0  -nan    1
  501   26.3  -nan    1.3  -nan    2.0  -nan    1
  502   26.4  -nan    1.3  -nan    2.0  -nan    1
  503   26.4  -nan    1.4  -nan    2.0  -nan    1
  504   26.5  -nan    1.4  -nan    2.0  -nan    1
  505   26.6  -nan    1.4  -nan    2.0  -nan    1
  506   26.7  -nan    1.4  -nan    2.0  -nan    1
  507   26.8  -nan    1.4  -nan    2.0  -nan    1
  508   26.9  -nan    1.4  -nan    2.0  -nan    1
  509   27.0  -nan    1.4  -nan    2.0  -nan    1
  510   27.1  -nan    1.4  -nan    2.0  -nan    1
  511   27.2  -nan    1.4  -nan    2.0  -nan    1
  512   27.3  -nan    1.4  -nan    2.0  -nan    1
  513   27.3  -nan    1.4  -nan    2.0  -nan    1
  514   27.4  -nan    1.4  -nan    2.0  -nan    1
  515   27.5  -nan    1.4  -nan    2.0  -nan    1
  516   27.6  -nan    1.4  -nan    2.0  -nan    1
  517   27.7  -nan    1.4  -nan    2.0  -nan    1
  518   27.8  -nan    1.4  -nan    2.0  -nan    1
  519   27.9  -nan    1.4  -nan    2.0  -nan    1
  520   28.0  -nan    1.4  -nan    2.0  -nan    1
  521   28.1  -nan    1.4  -nan    2.0  -nan    1
  522   28.2  -nan    1.4  -nan    2.0  -nan    1
  523   28.2  -nan    1.4  -nan    2.0  -nan    1
  524   28.3  -nan    1.4  -nan    2.0  -nan    1
  525   28.4  -nan    1.4  -nan    2.0  -nan    1
  526   28.5  -nan    1.4  -nan    2.0  -nan    1
  527   28.6  -nan    1.4  -nan    2.0  -nan    1
  528   28.6  -nan    1.4  -nan    2.0  -nan    1
  529   28.7  -nan    1.4  -nan    2.0  -nan    1
  530   28.8  -nan    1.4  -nan    2.0  -nan    1
  531   28.8  -nan    1.4  -nan    2.0  -nan    1
  532   28.9  -nan    1.4  -nan    2.0  -nan    1
  533   29.0  -nan    1.4  -nan    2.0  -nan    1
  534   29.0  -nan    1.4  -nan    2.0  -nan    1
  535   29.1  -nan    1.4  -nan    2.0  -nan    1
  536   29.1  -nan    1.4  -nan    2.0  -nan    1
  537   29.2  -nan    1.4  -nan    2.0  -nan    1
  538   29.2  -nan    1.4  -nan    2.0  -nan    1
  539   29.3  -nan    1.4  -nan    2.0  -nan    1
  540   29.3  -nan    1.4  -nan    2.0  -nan    1
  541   29.3  -nan    1.4  -nan    2.0  -nan    1
  542   29.4  -nan    1.4  -nan    2.0  -nan    1
  543   29.4  -nan    1.4  -nan    2.0  -nan    1
  544   29.4  -nan    1.4  -nan    2.0  -nan    1
  545   29.4  -nan    1.4  -nan    2.0  -nan    1
  546   29.4  -nan    1.4  -nan    2.0  -nan    1
  547   29.4  -nan    1.4  -nan    2.0  -nan    1
  548   29.4  -nan    1.4  -nan    2.0  -nan    1
  549   29.4  -nan    1.4  -nan    2.0  -nan    1
  550   29.4  -nan    1.4  -nan    2.0  -nan    1
  551   29.4  -nan    1.4  -nan    2.0  -nan    1
  552   29.4  -nan    1.4  -nan    2.0  -nan    1
  553   29.3  -nan    1.4  -nan    2.0  -nan    1
  554   29.3  -nan    1.4  -nan    2.0  -nan    1
  555   29.3  -nan    1.4  -nan    2.0  -nan    1
  556   29.2  -nan    1.4  -nan    2.0  -nan    1
  557   29.2  -nan    1.4  -nan    2.0  -nan    1
  558   29.1  -nan    1.4  -nan    2.0  -nan    1
  559   29.1  -nan    1.4  -nan    2.0  -nan    1
  560   29.0  -nan    1.4  -nan    2.0  -nan    1
  561   28.9  -nan    1.4  -nan    2.0  -nan    1
  562   28.8  -nan    1.4  -nan    2.0  -nan    1
  563   28.8  -nan    1.4  -nan    2.0  -nan    1
  564   28.7  -nan    1.4  -nan    2.0  -nan    1
  565   28.6  -nan    1.4  -nan    2.0  -nan    1
  566   28.5  -nan    1.4  -nan    2.0  -nan    1
  567   28.4  -nan    1.4  -nan    2.0  -nan    1
  568   28.3  -nan    1.4  -nan    1.9  -nan    1
  569   28.2  -nan    1.4  -nan    1.9  -nan    1
  570   28.1  -nan    1.4  -nan    1.9  -nan    1
  571   28.0  -nan    1.4  -nan    1.9  -nan    1
  572   27.8  -nan    1.4  -nan    1.9  -nan    1
  573   27.7  -nan    1.4  -nan    1.9  -nan    1
  574   27.6  -nan    1.4  -nan    1.9  -nan    1
  575   27.5  -nan    1.4  -nan    1.9  -nan    1
  576   27.3  -nan    1.4  -nan    1.9  -nan    1
  577   27.2  -nan    1.4  -nan    1.9  -nan    1
  578   27.0  -nan    1.4  -nan    1.9  -nan    1
  579   26.9  -nan    1.4  -nan    1.9  -nan    1
  580   26.8  -nan    1.4  -nan    1.9  -nan    1
  581   26.6  -nan    1.4  -nan    1.9  -nan    1
  582   26.5  -nan    1.4  -nan    1.9  -nan    1
  583   26.3  -nan    1.4  -nan    1.9  -nan    1
  584   26.2  -nan    1.4  -nan    1.9  -nan    1
  585   26.0  -nan    1.4  -nan    1.9  -nan    1
  586   25.9  -nan    1.4  -nan    1.9  -nan    1
  587   25.7  -nan    1.4  -nan    1.9  -nan    1
  588   25.5  -nan    1.4  -nan    1.9  -nan    1
  589   25.4  -nan    1.4  -nan    1.9  -nan    1
  590   25.2  -nan    1.4  -nan    1.9  -nan    1
  591   25.1  -nan    1.4  -nan    1.9  -nan    1
  592   24.9  -nan    1.4  -nan    1.9  -nan    1
  593   24.8  -nan    1.4  -nan    1.9  -nan    1
  594   24.6  -nan    1.4  -nan    1.9  -nan    1
  595   24.5  -nan    1.4  -nan    1.9  -nan    1
  596   24.3  -nan    1.4  -nan    1.9  -nan    1
  597   24.2  -nan    1.4  -nan    1.9  -nan    1
  598   24.0  -nan    1.4  -nan    1.9  -nan    1
  599   23.9  -nan    1.4  -nan    1.9  -nan    1
  600   23.7  -nan    1.4  -nan    1.9  -nan    1
  601   23.6  -nan    1.4  -nan    1.9  -nan    1
  602   23.5  -nan    1.4  -nan    1.9  -nan    1
  603   23.3  -nan    1.4  -nan    1.9  -nan    1
  604   23.2  -nan    1.4  -nan    1.9  -nan    1
  605   23.1  -nan    1.4  -nan    1.9  -nan    1
  606   22.9  -nan    1.4  -nan    1.9  -nan    1
  607   22.8  -nan    1.4  -nan    1.9  -nan    1
  608   22.7  -nan    1.4  -nan    1.9  -nan    1
  609   22.6  -nan    1.4  -nan    1.9  -nan    1
  610   22.5  -nan    1.4  -nan    1.9  -nan    1
  611   22.4  -nan    1.4  -nan    1.9  -nan    1
  612   22.3  -nan    1.4  -nan    1.9  -nan    1
  613   22.2  -nan    1.4  -nan    1.9  -nan    1
  614   22.1  -nan    1.4  -nan    1.9  -nan    1
  615   22.0  -nan    1.4  -nan    2.0  -nan    1
  616   21.9  -nan    1.4  -nan    2.0  -nan    1
  617   21.8  -nan    1.4  -nan    2.0  -nan    1
  618   21.8  -nan    1.4  -nan    2.0  -nan    1
  619   21.7  -nan    1.4  -nan    2.0  -nan    1
  620   21.6  -nan    1.4  -nan    2.0  -nan    1
  621   21.6  -nan    1.4  -nan    2.0  -nan    1
  622   21.5  -nan    1.4  -nan    2.0  -nan    1
  623   21.5  -nan    1.4  -nan    2.0  -nan    1
  624   21.4  -nan    1.4  -nan    2.0  -nan    1
  625   21.4  -nan    1.4  -nan    2.0  -nan    1
  626   21.3  -nan    1.4  -nan    1.9  -nan    1
  627   21.3  -nan    1.4  -nan    1.9  -nan    1
  628   21.3  -nan    1.4  -nan    1.9  -nan    1
  629   21.2  -nan    1.4  -nan    1.9  -nan    1
  630   21.2  -nan    1.4  -nan    1.9  -nan    1
  631   21.2  -nan    1.4  -nan    1.9  -nan    1
  632   21.2  -nan    1.4  -nan    1.9  -nan    1
  633   21.2  -nan    1.4  -nan    1.9  -nan    1
  634   21.2  -nan    1.4  -nan    1.9  -nan    1
  635   21.2  -nan    1.4  -nan    1.9  -nan    1
  636   21.2  -nan    1.4  -nan    1.9  -nan    1
  637   21.2  -nan    1.4  -nan    1.9  -nan    1
  638   21.2  -nan    1.4  -nan    1.9  -nan    1
  639   21.2  -nan    1.4  -nan    1.9  -nan    1
  640   21.3  -nan    1.4  -nan    1.8  -nan    1
  641   21.3  -nan    1.4  -nan    1.8  -nan    1
  642   21.3  -nan    1.4  -nan    1.8  -nan    1
  643   21.3  -nan    1.4  -nan    1.8  -nan    1
  644   21.4  -nan    1.4  -nan    1.8  -nan    1
  645   21.4  -nan    1.4  -nan    1.8  -nan    1
  646   21.5  -nan    1.4  -nan    1.8  -nan    1
  647   21.5  -nan    1.4  -nan    1.8  -nan    1
  648   21.5  -nan    1.4  -nan    1.8  -nan    1
  649   21.6  -nan    1.4  -nan    1.8  -nan    1
  650   21.6  -nan    1.4  -nan    1.8  -nan    1
  651   21.7  -nan    1.4  -nan    1.8  -nan    1
  652   21.7  -nan    1.3  -nan    1.8  -nan    1
  653   21.8  -nan    1.3  -nan    1.8  -nan    1
  654   21.8  -nan    1.3  -nan    1.8  -nan    1
  655   21.9  -nan    1.3  -nan    1.8  -nan    1
  656   21.9  -nan    1.3  -nan    1.8  -nan    1
  657   22.0  -nan    1.3  -nan    1.8  -nan    1
  658   22.1  -nan    1.3  -nan    1.8  -nan    1
  659   22.1  -nan    1.3  -nan    1.8  -nan    1
  660   22.2  -nan    1.3  -nan    1.8  -nan    1
  661   22.2  -nan    1.3  -nan    1.7  -nan    1
  662   22.3  -nan    1.3  -nan    1.7  -nan    1
  663   22.4  -nan    1.3  -nan    1.7  -nan    1
  664   22.4  -nan    1.3  -nan    1.7  -nan    1
  665   22.5  -nan    1.3  -nan    1.7  -nan    1
  666   22.5  -nan    1.3  -nan    1.7  -nan    1
  667   22.6  -nan    1.3  -nan    1.7  -nan    1
  668   22.7  -nan    1.3  -nan    1.7  -nan    1
  669   22.7  -nan    1.3  -nan    1.7  -nan    1
  670   22.8  -nan    1.3  -nan    1.7  -nan    1
  671   22.8  -nan    1.3  -nan    1.7  -nan    1
  672   22.9  -nan    1.3  -nan    1.7  -nan    1
  673   23.0  -nan    1.3  -nan    1.7  -nan    1
  674   23.0  -nan    1.3  -nan    1.7  -nan    1
  675   23.1  -nan    1.3  -nan    1.7  -nan    1
  676   23.1  -nan    1.3  -nan    1.7  -nan    1
  677   23.2  -nan    1.3  -nan    1.7  -nan    1
  678   23.2  -nan    1.3  -nan    1.7  -nan    1
  679   23.3  -nan    1.3  -nan    1.7  -nan    1
  680   23.4  -nan    1.3  -nan    1.7  -nan    1
  681   23.4  -nan    1.3  -nan    1.7  -nan    1
  682   23.5  -nan    1.3  -nan    1.7  -nan    1
  683   23.5  -nan    1.3  -nan    1.7  -nan    1
  684   23.6  -nan    1.3  -nan    1.7  -nan    1
  685   23.6  -nan    1.3  -nan    1.6  -nan    1
  686   23.7  -nan    1.3  -nan    1.6  -nan    1
  687   23.7  -nan    1.3  -nan    1.6  -nan    1
  688   23.8  -nan    1.3  -nan    1.6  -nan    1
  689   23.9  -nan    1.3  -nan    1.6  -nan    1
  690   23.9  -nan    1.3  -nan    1.6  -nan    1
  691   24.0  -nan    1.3  -nan    1.6  -nan    1
  692   24.0  -nan    1.3  -nan    1.6  -nan    1
  693   24.1  -nan    1.3  -nan    1.6  -nan    1
  694   24.1  -nan    1.3  -nan    1.6  -nan    1
  695   24.2  -nan    1.3  -nan    1.6  -nan    1
  696   24.3  -nan    1.3  -nan    1.6  -nan    1
  697   24.3  -nan    1.3  -nan    1.6  -nan    1
  698   24.4  -nan    1.3  -nan    1.6  -nan    1
  699   24.4  -nan    1.3  -nan    1.6  -nan    1
  700   24.5  -nan    1.3  -nan    1.6  -nan    1
  701   24.5  -nan    1.3  -nan    1.6  -nan    1
  702   24.6  -nan    1.3  -nan    1.6  -nan    1
  703   24.7  -nan    1.3  -nan    1.6  -nan    1
  704   24.7  -nan    1.3  -nan    1.6  -nan    1
  705   24.8  -nan    1.3  -nan    1.6  -nan    1
  706   24.9  -nan    1.3  -nan    1.6  -nan    1
  707   24.9  -nan    1.3  -nan    1.6  -nan    1
  708   25.0  -nan    1.3  -nan    1.6  -nan    1
  709   25.0  -nan    1.3  -nan    1.6  -nan    1
  710   25.1  -nan    1.3  -nan    1.6  -nan    1
  711   25.2  -nan    1.3  -nan    1.6  -nan    1
  712   25.2  -nan    1.3  -nan    1.6  -nan    1
  713   25.3  -nan    1.3  -nan    1.6  -nan    1
  714   25.4  -nan    1.3  -nan    1.6  -nan    1
  715   25.4  -nan    1.3  -nan    1.6  -nan    1
  716   25.5  -nan    1.3  -nan    1.6  -nan    1
  717   25.6  -nan    1.3  -nan    1.6  -nan    1
  718   25.6  -nan    1.3  -nan    1.6  -nan    1
  719   25.7  -nan    1.3  -nan    1.5  -nan    1
  720   25.8  -nan    1.3  -nan    1.5  -nan    1
  721   25.8  -nan    1.3  -nan    1.5  -nan    1
  722   25.9  -nan    1.3  -nan    1.5  -nan    1
  723   26.0  -nan    1.3  -nan    1.5  -nan    1
  724   26.0  -nan    1.3  -nan    1.5  -nan    1
  725   26.1  -nan    1.3  -nan    1.5  -nan    1
  726   26.1  -nan    1.3  -nan    1.5  -nan    1
  727   26.2  -nan    1.3  -nan    1.5  -nan    1
  728   26.3  -nan    1.3  -nan    1.5  -nan    1
  729   26.3  -nan    1.3  -nan    1.5  -nan    1
  730   26.4  -nan    1.3  -nan    1.5  -nan    1
  731   26.4  -nan    1.3  -nan    1.5  -nan    1
  732   26.5  -nan    1.3  -nan    1.5  -nan    1
  733   26.5  -nan    1.3  -nan    1.5  -nan    1
  734   26.6  -nan    1.3  -nan    1.5  -nan    1
  735   26.6  -nan    1.3  -nan    1.5  -nan    1
  736   26.7  -nan    1.3  -nan    1.5  -nan    1
  737   26.7  -nan    1.3  -nan    1.5  -nan    1
  738   26.7  -nan    1.3  -nan    1.5  -nan    1
  739   26.8  -nan    1.3  -nan    1.5  -nan    1
  740   26.8  -nan    1.3  -nan    1.5  -nan    1
  741   26.8  -nan    1.3  -nan    1.5  -nan    1
  742   26.9  -nan    1.3  -nan    1.5  -nan    1
  743   26.9  -nan    1.3  -nan    1.5  -nan    1
  744   26.9  -nan    1.3  -nan    1.5  -nan    1
  745   26.9  -nan    1.3  -nan    1.5  -nan    1
  746   26.9  -nan    1.3  -nan    1.5  -nan    1
  747   26.9  -nan    1.3  -nan    1.5  -nan    1
  748   26.9  -nan    1.3  -nan    1.5  -nan    1
  749   26.9  -nan    1.3  -nan    1.5  -nan    1
  750   26.9  -nan    1.3  -nan    1.5  -nan    1
  751   26.9  -nan    1.3  -nan    1.5  -nan    1
  752   26.9  -nan    1.3  -nan    1.5  -nan    1
  753   26.9  -nan    1.3  -nan    1.5  -nan    1
  754   26.8  -nan    1.2  -nan    1.5  -nan    1
  755   26.8  -nan    1.2  -nan    1.5  -nan    1
  756   26.8  -nan    1.2  -nan    1.5  -nan    1
  757   26.7  -nan    1.2  -nan    1.5  -nan    1
  758   26.7  -nan    1.2  -nan    1.5  -nan    1
  759   26.6  -nan    1.2  -nan    1.5  -nan    1
  760   26.6  -nan    1.2  -nan    1.5  -nan    1
  761   26.5  -nan    1.2  -nan    1.5  -nan    1
  762   26.4  -nan    1.2  -nan    1.5  -nan    1
  763   26.4  -nan    1.2  -nan    1.5  -nan    1
  764   26.3  -nan    1.2  -nan    1.5  -nan    1
  765   26.2  -nan    1.2  -nan    1.5  -nan    1
  766   26.2  -nan    1.2  -nan    1.5  -nan    1
  767   26.1  -nan    1.2  -nan    1.6  -nan    1
  768   26.0  -nan    1.2  -nan    1.6  -nan    1
  769   25.9  -nan    1.2  -nan    1.6  -nan    1
  770   25.8  -nan    1.2  -nan    1.6  -nan    1
  771   25.7  -nan    1.2  -nan    1.6  -nan    1
  772   25.6  -nan    1.2  -nan    1.6  -nan    1
  773   25.5  -nan    1.2  -nan    1.6  -nan    1
  774   25.4  -nan    1.2  -nan    1.6  -nan    1
  775   25.3  -nan    1.2  -nan    1.7  -nan    1
  776   25.1  -nan    1.2  -nan    1.7  -nan    1
  777   25.0  -nan    1.2  -nan    1.7  -nan    1
  778   24.9  -nan    1.2  -nan    1.7  -nan    1
  779   24.8  -nan    1.2  -nan    1.7  -nan    1
  780   24.6  -nan    1.2  -nan    1.7  -nan    1
  781   24.5  -nan    1.2  -nan    1.7  -nan    1
  782   24.4  -nan    1.2  -nan    1.7  -nan    1
  783   24.2  -nan    1.2  -nan    1.7  -nan    1
  784   24.1  -nan    1.2  -nan    1.7  -nan    1
  785   24.0  -nan    1.2  -nan    1.7  -nan    1
  786   23.8  -nan    1.2  -nan    1.7  -nan    1
  787   23.7  -nan    1.2  -nan    1.7  -nan    1
  788   23.6  -nan    1.2  -nan    1.7  -nan    1
  789   23.4  -nan    1.2  -nan    1.7  -nan    1
  790   23.3  -nan    1.2  -nan    1.7  -nan    1
  791   23.2  -nan    1.2  -nan    1.7  -nan    1
  792   23.0  -nan    1.2  -nan    1.7  -nan    1
  793   22.9  -nan    1.2  -nan    1.7  -nan    1
  794   22.8  -nan    1.2  -nan    1.7  -nan    1
  795   22.6  -nan    1.2  -nan    1.7  -nan    1
  796   22.5  -nan    1.2  -nan    1.7  -nan    1
  797   22.4  -nan    1.2  -nan    1.7  -nan    1
  798   22.3  -nan    1.2  -nan    1.7  -nan    1
  799   22.1  -nan    1.1  -nan    1.7  -nan    1
  800   22.0  -nan    1.1  -nan    1.7  -nan    1
  801   21.9  -nan    1.1  -nan    1.7  -nan    1
  802   21.8  -nan    1.1  -nan    1.7  -nan    1
  803   21.7  -nan    1.1  -nan    1.7  -nan    1
  804   21.6  -nan    1.1  -nan    1.7  -nan    1
  805   21.4  -nan    1.1  -nan    1.7  -nan    1
  806   21.3  -nan    1.1  -nan    1.7  -nan    1
  807   21.2  -nan    1.1  -nan    1.7  -nan    1
  808   21.1  -nan    1.1  -nan    1.7  -nan    1
  809   21.1  -nan    1.1  -nan    1.7  -nan    1
  810   21.0  -nan    1.1  -nan    1.7  -nan    1
  811   20.9  -nan    1.1  -nan    1.7  -nan    1
  812   20.8  -nan    1.1  -nan    1.7  -nan    1
  813   20.7  -nan    1.1  -nan    1.7  -nan    1
  814   20.7  -nan    1.1  -nan    1.7  -nan    1
  815   20.6  -nan    1.1  -nan    1.7  -nan    1
  816   20.5  -nan    1.1  -nan    1.7  -nan    1
  817   20.5  -nan    1.1  -nan    1.7  -nan    1
  818   20.4  -nan    1.1  -nan    1.7  -nan    1
  819   20.4  -nan    1.1  -nan    1.7  -nan    1
  820   20.3  -nan    1.1  -nan    1.7  -nan    1
  821   20.3  -nan    1.1  -nan    1.7  -nan    1
  822   20.3  -nan    1.1  -nan    1.7  -nan    1
  823   20.2  -nan    1.1  -nan    1.7  -nan    1
  824   20.2  -nan    1.1  -nan    1.8  -nan    1
  825   20.2  -nan    1.1  -nan    1.8  -nan    1
  826   20.2  -nan    1.1  -nan    1.8  -nan    1
  827   20.1  -nan    1.1  -nan    1.8  -nan    1
  828   20.1  -nan    1.1  -nan    1.8  -nan    1
  829   20.1  -nan    1.1  -nan    1.8  -nan    1
  830   20.1  -nan    1.0  -nan    1.8  -nan    1
  831   20.1  -nan    1.0  -nan    1.8  -nan    1
  832   20.1  -nan    1.0  -nan    1.8  -nan    1
  833   20.1  -nan    1.0  -nan    1.8  -nan    1
  834   20.1  -nan    1.0  -nan    1.8  -nan    1
  835   20.1  -nan    1.0  -nan    1.8  -nan    1
  836   20.1  -nan    1.0  -nan    1.8  -nan    1
  837   20.2  -nan    1.0  -nan    1.8  -nan    1
  838   20.2  -nan    1.0  -nan    1.8  -nan    1
  839   20.2  -nan    1.0  -nan    1.8  -nan    1
  840   20.2  -nan    1.0  -nan    1.8  -nan    1
  841   20.2  -nan    1.0  -nan    1.8  -nan    1
  842   20.2  -nan    1.0  -nan    1.8  -nan    1
  843   20.3  -nan    1.0  -nan    1.8  -nan    1
  844   20.3  -nan    1.0  -nan    1.8  -nan    1
  845   20.3  -nan    1.0  -nan    1.8  -nan    1
  846   20.3  -nan    1.0  -nan    1.8  -nan    1
  847   20.3  -nan    1.0  -nan    1.8  -nan    1
  848   20.4  -nan    1.0  -nan    1.8  -nan    1
  849   20.4  -nan    1.0  -nan    1.8  -nan    1
  850   20.4  -nan    1.0  -nan    1.8  -nan    1
  851   20.4  -nan    1.0  -nan    1.8  -nan    1
  852   20.4  -nan    1.0  -nan    1.8  -nan    1
  853   20.5  -nan    1.0  -nan    1.8  -nan    1
  854   20.5  -nan    1.0  -nan    1.8  -nan    1
  855   20.5  -nan    1.0  -nan    1.8  -nan    1
  856   20.5  -nan    1.0  -nan    1.8  -nan    1
  857   20.5  -nan    1.0  -nan    1.8  -nan    1
  858   20.5  -nan    1.0  -nan    1.8  -nan    1
  859   20.5  -nan    1.0  -nan    1.8  -nan    1
  860   20.5  -nan    1.0  -nan    1.8  -nan    1
  861   20.5  -nan    1.0  -nan    1.8  -nan    1
  862   20.5  -nan    1.0  -nan    1.8  -nan    1
  863   20.5  -nan    1.0  -nan    1.8  -nan    1
  864   20.5  -nan    1.0  -nan    1.8  -nan    1
  865   20.5  -nan    1.0  -nan    1.8  -nan    1
  866   20.5  -nan    1.0  -nan    1.8  -nan    1
  867   20.5  -nan    1.0  -nan    1.8  -nan    1
  868   20.5  -nan    1.0  -nan    1.8  -nan    1
  869   20.5  -nan    1.0  -nan    1.8  -nan    1
  870   20.5  -nan    1.0  -nan    1.8  -nan    1
  871   20.5  -nan    1.0  -nan    1.8  -nan    1
  872   20.5  -nan    1.0  -nan    1.8  -nan    1
  873   20.4  -nan    1.0  -nan    1.9  -nan    1
  874   20.4  -nan    1.0  -nan    1.9  -nan    1
  875   20.4  -nan    1.0  -nan    1.9  -nan    1
  876   20.4  -nan    1.0  -nan    1.9  -nan    1
  877   20.3  -nan    1.0  -nan    1.9  -nan    1
  878   20.3  -nan    1.0  -nan    1.9  -nan    1
  879   20.3  -nan    1.0  -nan    1.9  -nan    1
  880   20.2  -nan    1.0  -nan    1.9  -nan    1
  881   20.2  -nan    1.0  -nan    1.9  -nan    1
  882   20.2  -nan    1.0  -nan    1.9  -nan    1
  883   20.2  -nan    1.0  -nan    1.9  -nan    1
  884   20.1  -nan    1.0  -nan    1.9  -nan    1
  885   20.1  -nan    1.0  -nan    1.9  -nan    1
  886   20.1  -nan    1.0  -nan    1.9  -nan    1
  887   20.0  -nan    1.0  -nan    1.9  -nan    1
  888   20.0  -nan    1.0  -nan    1.9  -nan    1
  889   20.0  -nan    1.0  -nan    1.9  -nan    1
  890   19.9  -nan    1.0  -nan    1.9  -nan    1
  891   19.9  -nan    1.0  -nan    1.9  -nan    1
  892   19.9  -nan    1.0  -nan    1.9  -nan    1
  893   19.8  -nan    1.1  -nan    1.9  -nan    1
  894   19.8  -nan    1.1  -nan    1.9  -nan    1
  895   19.8  -nan    1.1  -nan    1.9  -nan    1
  896   19.7  -nan    1.1  -nan    1.9  -nan    1
  897   19.7  -nan    1.1  -nan    1.9  -nan    1
  898   19.7  -nan    1.1  -nan    1.9  -nan    1
  899   19.7  -nan    1.1  -nan    1.9  -nan    1
  900   19.7  -nan    1.1  -nan    1.9  -nan    1
  901   19.7  -nan    1.1  -nan    1.9  -nan    1
  902   19.6  -nan    1.1  -nan    1.9  -nan    1
  903   19.6  -nan    1.1  -nan    1.9  -nan    1
  904   19.6  -nan    1.1  -nan    1.9  -nan    1
  905   19.6  -nan    1.1  -nan    1.9  -nan    1
  906   19.6  -nan    1.1  -nan    1.9  -nan    1
  907   19.6  -nan    1.1  -nan    1.8  -nan    1
  908   19.6  -nan    1.1  -nan    1.8  -nan    1
  909   19.6  -nan    1.1  -nan    1.8  -nan    1
  910   19.7  -nan    1.1  -nan    1.8  -nan    1
  911   19.7  -nan    1.1  -nan    1.8  -nan    1
  912   19.7  -nan    1.1  -nan    1.8  -nan    1
  913   19.7  -nan    1.1  -nan    1.8  -nan    1
  914   19.8  -nan    1.1  -nan    1.8  -nan    1
  915   19.8  -nan    1.1  -nan    1.8  -nan    1
  916   19.8  -nan    1.1  -nan    1.8  -nan    1
  917   19.9  -nan    1.1  -nan    1.8  -nan    1
  918   19.9  -nan    1.1  -nan    1.8  -nan    1
  919   19.9  -nan    1.1  -nan    1.8  -nan    1
  920   20.0  -nan    1.1  -nan    1.8  -nan    1
  921   20.1  -nan    1.1  -nan    1.8  -nan    1
  922   20.1  -nan    1.1  -nan    1.8  -nan    1
  923   20.2  -nan    1.1  -nan    1.8  -nan    1
  924   20.2  -nan    1.1  -nan    1.8  -nan    1
  925   20.3  -nan    1.1  -nan    1.8  -nan    1
  926   20.4  -nan    1.1  -nan    1.8  -nan    1
  927   20.4  -nan    1.1  -nan    1.8  -nan    1
  928   20.5  -nan    1.1  -nan    1.8  -nan    1
  929   20.6  -nan    1.1  -nan    1.8  -nan    1
  930   20.7  -nan    1.1  -nan    1.8  -nan    1
  931   20.8  -nan    1.0  -nan    1.8  -nan    1
  932   20.8  -nan    1.0  -nan    1.8  -nan    1
  933   20.9  -nan    1.0  -nan    1.8  -nan    1
  934   21.0  -nan    1.0  -nan    1.8  -nan    1
  935   21.1  -nan    1.0  -nan    1.8  -nan    1
  936   21.2  -nan    1.0  -nan    1.8  -nan    1
  937   21.3  -nan    1.0  -nan    1.8  -nan    1
  938   21.4  -nan    1.0  -nan    1.8  -nan    1
  939   21.5  -nan    1.0  -nan    1.8  -nan    1
  940   21.6  -nan    1.0  -nan    1.8  -nan    1
  941   21.7  -nan    1.0  -nan    1.8  -nan    1
  942   21.8  -nan    1.0  -nan    1.8  -nan    1
  943   21.9  -nan    1.0  -nan    1.8  -nan    1
  944   22.0  -nan    1.0  -nan    1.8  -nan    1
  945   22.1  -nan    1.1  -nan    1.8  -nan    1
  946   22.2  -nan    1.1  -nan    1.8  -nan    1
  947   22.3  -nan    1.1  -nan    1.8  -nan    1
  948   22.3  -nan    1.1  -nan    1.8  -nan    1
  949   22.4  -nan    1.1  -nan    1.8  -nan    1
  950   22.5  -nan    1.1  -nan    1.8  -nan    1
  951   22.6  -nan    1.1  -nan    1.8  -nan    1
  952   22.7  -nan    1.1  -nan    1.8  -nan    1
  953   22.8  -nan    1.1  -nan    1.8  -nan    1
  954   22.9  -nan    1.1  -nan    1.8  -nan    1
  955   23.0  -nan    1.0  -nan    1.8  -nan    1
  956   23.0  -nan    1.0  -nan    1.8  -nan    1
  957   23.1  -nan    1.0  -nan    1.8  -nan    1
  958   23.2  -nan    1.0  -nan    1.8  -nan    1
  959   23.3  -nan    1.0  -nan    1.8  -nan    1
  960   23.3  -nan    1.0  -nan    1.8  -nan    1
  961   23.4  -nan    1.0  -nan    1.8  -nan    1
  962   23.4  -nan    1.0  -nan    1.8  -nan    1
  963   23.5  -nan    1.0  -nan    1.8  -nan    1
  964   23.6  -nan    1.0  -nan    1.8  -nan    1
  965   23.6  -nan    1.0  -nan    1.9  -nan    1
  966   23.7  -nan    1.0  -nan    1.9  -nan    1
  967   23.7  -nan    1.0  -nan    1.9  -nan    1
  968   23.7  -nan    1.0  -nan    1.9  -nan    1
  969   23.8  -nan    1.0  -nan    1.9  -nan    1
  970   23.8  -nan    1.0  -nan    2.0  -nan    1
  971   23.8  -nan    1.0  -nan    2.0  -nan    1
  972   23.8  -nan    1.0  -nan    2.0  -nan    1
  973   23.8  -nan    1.0  -nan    2.0  -nan    1
  974   23.9  -nan    1.0  -nan    2.0  -nan    1
  975   23.9  -nan    1.0  -nan    2.1  -nan    1
  976   23.9  -nan    0.9  -nan    2.1  -nan    1
  977   23.9  -nan    0.9  -nan    2.1  -nan    1
  978   23.9  -nan    0.9  -nan    2.1  -nan    1
  979   23.8  -nan    0.9  -nan    2.1  -nan    1
  980   23.8  -nan    0.9  -nan    2.2  -nan    1
  981   23.8  -nan    0.9  -nan    2.2  -nan    1
  982   23.8  -nan    0.9  -nan    2.2  -nan    1
  983   23.8  -nan    0.9  -nan    2.2  -nan    1
  984   23.7  -nan    0.9  -nan    2.2  -nan    1
  985   23.7  -nan    0.9  -nan    2.2  -nan    1
  986   23.7  -nan    0.9  -nan    2.2  -nan    1
  987   23.6  -nan    0.9  -nan    2.3  -nan    1
  988   23.6  -nan    0.9  -nan    2.3  -nan    1
  989   23.5  -nan    0.9  -nan    2.3  -nan    1
  990   23.5  -nan    0.9  -nan    2.3  -nan    1
  991   23.4  -nan    0.9  -nan    2.3  -nan    1
  992   23.4  -nan    0.9  -nan    2.3  -nan    1
  993   23.3  -nan    0.9  -nan    2.3  -nan    1
  994   23.2  -nan    0.9  -nan    2.3  -nan    1
  995   23.2  -nan    0.9  -nan    2.3  -nan    1
  996   23.1  -nan    0.9  -nan    2.3  -nan    1
  997   23.0  -nan    0.9  -nan    2.4  -nan    1
  998   23.0  -nan    0.9  -nan    2.4  -nan    1
  999   22.9  -nan    1.0  -nan    2.4  -nan    1
 1000   22.8  -nan    1.0  -nan    2.4  -nan    1
 1001   22.8  -nan    1.0  -nan    2.4  -nan    1
 1002   22.7  -nan    1.0  -nan    2.4  -nan    1
 1003   22.6  -nan    1.0  -nan    2.4  -nan    1
 1004   22.6  -nan    1.0  -nan    2.4  -nan    1
 1005   22.5  -nan    1.0  -nan    2.4  -nan    1
 1006   22.4  -nan    1.0  -nan    2.5  -nan    1
 1007   22.4  -nan    1.0  -nan    2.5  -nan    1
 1008   22.3  -nan    1.0  -nan    2.5  -nan    1
 1009   22.2  -nan    1.0  -nan    2.5  -nan    1
 1010   22.2  -nan    1.0  -nan    2.5  -nan    1
 1011   22.1  -nan    1.0  -nan    2.5  -nan    1
 1012   22.0  -nan    1.0  -nan    2.5  -nan    1
 1013   22.0  -nan    1.0  -nan    2.6  -nan    1
 1014   21.9  -nan    1.0  -nan    2.6  -nan    1
 1015   21.9  -nan    1.0  -nan    2.6  -nan    1
 1016   21.8  -nan    1.0  -nan    2.6  -nan    1
 1017   21.8  -nan    1.0  -nan    2.6  -nan    1
 1018   21.7  -nan    1.0  -nan    2.6  -nan    1
 1019   21.7  -nan    1.0  -nan    2.6  -nan    1
 1020   21.6  -nan    1.0  -nan    2.6  -nan    1
 1021   21.6  -nan    1.0  -nan    2.6  -nan    1
 1022   21.6  -nan    1.0  -nan    2.6  -nan    1
 1023   21.6  -nan    1.0  -nan    2.6  -nan    1
 1024   21.5  -nan    1.0  -nan    2.6  -nan    1
 1025   21.5  -nan    1.0  -nan    2.6  -nan    1
 1026   21.5  -nan    1.0  -nan    2.6  -nan    1
 1027   21.5  -nan    1.0  -nan    2.6  -nan    1
 1028   21.5  -nan    1.0  -nan    2.6  -nan    1
 1029   21.5  -nan    1.0  -nan    2.6  -nan    1
 1030   21.5  -nan    1.0  -nan    2.6  -nan    1
[truncated: 425,976 more chars]
