# Supplementary material for: Local field potentials in the parietal reach region reveal mechanisms of bimanual coordination
Source: Nat Commun. 2021 May 4;12:2514. doi: 10.1038/s41467-021-22701-3 (PMC8096826; doi:10.1038/s41467-021-22701-3)
Supplement: Supplementary file 4 — Source Data [file 41467_2021_22701_MOESM4_ESM.zip › AllFigureData/FigureS2A_Data.txt]

# Data are sorted by task and by preferred vs null direction.
Each task/direction is in its own "register":
#   Register 31 = Reach with ipsilateral arm, preferred direction
#   Register 32 = Reach with ipsilateral arm, null direction
#   Register 33 = Reach with contralateral arm, preferred direction
#   Register 34 = Reach with contralateral arm, null direction
#   Register 35 = Reach with both arms to one target, preferred direction
#   Register 36 = Reach with both arms to one target, null direction
#   Register 45 = Reach to two different targets, preferred direction
#   Register 46 = Reach to two different targets, null direction
#   Register 47 = Saccade, preferred direction
#   Register 48 = Saccade, null direction

# Data are aligned to cue onset.  Times are in milliseconds.


 ms      H   H.sd     V   V.sd   rate rate.sd  N     Register 47
 -350   10.2   9.4    0.8   0.4    0.7   0.3   27
 -349   10.2   9.4    0.8   0.4    0.7   0.3   27
 -348   10.2   9.4    0.7   0.4    0.7   0.3   27
 -347   10.2   9.4    0.7   0.4    0.7   0.3   27
 -346   10.2   9.4    0.7   0.4    0.7   0.3   27
 -345   10.2   9.4    0.7   0.4    0.7   0.3   27
 -344   10.2   9.4    0.7   0.4    0.7   0.3   27
 -343   10.2   9.5    0.7   0.4    0.7   0.3   27
 -342   10.2   9.5    0.7   0.4    0.7   0.3   27
 -341   10.2   9.5    0.7   0.4    0.7   0.3   27
 -340   10.2   9.5    0.7   0.4    0.7   0.3   27
 -339   10.2   9.5    0.7   0.4    0.7   0.3   27
 -338   10.2   9.5    0.7   0.4    0.7   0.3   27
 -337   10.3   9.5    0.7   0.4    0.7   0.3   27
 -336   10.3   9.5    0.7   0.4    0.7   0.3   27
 -335   10.3   9.5    0.7   0.4    0.7   0.3   27
 -334   10.3   9.5    0.7   0.3    0.7   0.2   27
 -333   10.3   9.5    0.7   0.3    0.7   0.2   27
 -332   10.3   9.6    0.7   0.3    0.7   0.2   27
 -331   10.3   9.6    0.7   0.3    0.6   0.2   27
 -330   10.3   9.6    0.7   0.3    0.6   0.2   27
 -329   10.3   9.6    0.7   0.3    0.6   0.2   27
 -328   10.3   9.6    0.6   0.3    0.6   0.2   27
 -327   10.3   9.6    0.6   0.3    0.6   0.2   27
 -326   10.3   9.6    0.6   0.3    0.6   0.2   27
 -325   10.3   9.6    0.6   0.3    0.6   0.2   27
 -324   10.4   9.6    0.6   0.3    0.6   0.2   27
 -323   10.4   9.6    0.6   0.3    0.6   0.2   27
 -322   10.4   9.7    0.6   0.3    0.6   0.2   27
 -321   10.4   9.7    0.6   0.3    0.6   0.2   27
 -320   10.4   9.7    0.6   0.3    0.6   0.2   27
 -319   10.4   9.7    0.6   0.3    0.6   0.2   27
 -318   10.4   9.7    0.6   0.3    0.6   0.2   27
 -317   10.4   9.7    0.6   0.3    0.6   0.2   27
 -316   10.4   9.7    0.6   0.3    0.6   0.2   27
 -315   10.4   9.7    0.6   0.3    0.6   0.2   27
 -314   10.5   9.7    0.6   0.3    0.6   0.2   27
 -313   10.5   9.7    0.6   0.3    0.6   0.2   27
 -312   10.5   9.8    0.6   0.3    0.6   0.2   27
 -311   10.5   9.8    0.6   0.3    0.6   0.2   27
 -310   10.5   9.8    0.6   0.3    0.6   0.2   27
 -309   10.5   9.8    0.6   0.3    0.6   0.2   27
 -308   10.5   9.8    0.6   0.3    0.6   0.2   27
 -307   10.5   9.8    0.6   0.3    0.6   0.2   27
 -306   10.5   9.8    0.6   0.3    0.5   0.2   27
 -305   10.5   9.8    0.6   0.3    0.5   0.2   27
 -304   10.6   9.8    0.6   0.3    0.5   0.2   27
 -303   10.6   9.8    0.6   0.3    0.5   0.2   27
 -302   10.6   9.8    0.6   0.3    0.5   0.2   27
 -301   10.6   9.8    0.6   0.3    0.5   0.2   27
 -300   10.6   9.9    0.6   0.3    0.5   0.2   27
 -299   10.6   9.9    0.6   0.3    0.5   0.2   27
 -298   10.6   9.9    0.6   0.3    0.5   0.2   27
 -297   10.6   9.9    0.6   0.3    0.5   0.2   27
 -296   10.6   9.9    0.6   0.3    0.5   0.2   27
 -295   10.6   9.9    0.6   0.3    0.5   0.2   27
 -294   10.6   9.9    0.6   0.3    0.5   0.2   27
 -293   10.6   9.9    0.6   0.3    0.5   0.2   27
 -292   10.7   9.9    0.6   0.3    0.5   0.2   27
 -291   10.7   9.9    0.6   0.3    0.5   0.2   27
 -290   10.7   9.9    0.5   0.2    0.5   0.2   27
 -289   10.7   9.9    0.5   0.2    0.5   0.2   27
 -288   10.7   9.9    0.5   0.2    0.5   0.2   27
 -287   10.7  10.0    0.5   0.2    0.5   0.2   27
 -286   10.7  10.0    0.5   0.2    0.5   0.2   27
 -285   10.7  10.0    0.5   0.2    0.5   0.2   27
 -284   10.7  10.0    0.5   0.2    0.5   0.2   27
 -283   10.7  10.0    0.5   0.2    0.5   0.2   27
 -282   10.7  10.0    0.5   0.2    0.5   0.2   27
 -281   10.7  10.0    0.5   0.2    0.5   0.2   27
 -280   10.7  10.0    0.5   0.2    0.5   0.2   27
 -279   10.7  10.1    0.5   0.2    0.5   0.2   27
 -278   10.7  10.1    0.5   0.2    0.5   0.2   27
 -277   10.8  10.1    0.5   0.2    0.5   0.2   27
 -276   10.8  10.1    0.5   0.2    0.5   0.2   27
 -275   10.8  10.1    0.5   0.2    0.5   0.2   27
 -274   10.8  10.2    0.5   0.2    0.5   0.2   27
 -273   10.8  10.2    0.5   0.2    0.5   0.2   27
 -272   10.8  10.2    0.5   0.2    0.5   0.2   27
 -271   10.8  10.2    0.5   0.2    0.5   0.2   27
 -270   10.8  10.3    0.5   0.2    0.5   0.2   27
 -269   10.8  10.3    0.5   0.2    0.5   0.2   27
 -268   10.8  10.3    0.5   0.2    0.5   0.2   27
 -267   10.9  10.3    0.5   0.2    0.5   0.2   27
 -266   10.9  10.4    0.5   0.2    0.5   0.2   27
 -265   10.9  10.4    0.5   0.2    0.5   0.2   27
 -264   10.9  10.5    0.5   0.2    0.5   0.2   27
 -263   10.9  10.5    0.5   0.2    0.5   0.2   27
 -262   10.9  10.5    0.5   0.2    0.5   0.2   27
 -261   11.0  10.6    0.5   0.2    0.5   0.2   27
 -260   11.0  10.6    0.5   0.2    0.5   0.2   27
 -259   11.0  10.7    0.5   0.2    0.5   0.2   27
 -258   11.0  10.7    0.5   0.2    0.5   0.2   27
 -257   11.0  10.8    0.5   0.2    0.5   0.2   27
 -256   11.1  10.8    0.5   0.2    0.5   0.2   27
 -255   11.1  10.9    0.5   0.2    0.5   0.2   27
 -254   11.1  10.9    0.5   0.2    0.5   0.2   27
 -253   11.1  11.0    0.5   0.2    0.5   0.2   27
 -252   11.2  11.0    0.5   0.2    0.5   0.2   27
 -251   11.2  11.1    0.5   0.2    0.5   0.2   27
 -250   11.2  11.1    0.5   0.2    0.5   0.2   27
 -249   11.2  11.2    0.5   0.3    0.5   0.2   27
 -248   11.3  11.3    0.5   0.3    0.5   0.2   27
 -247   11.3  11.3    0.5   0.3    0.5   0.2   27
 -246   11.3  11.4    0.5   0.3    0.5   0.2   27
 -245   11.4  11.5    0.5   0.3    0.5   0.2   27
 -244   11.4  11.5    0.5   0.3    0.5   0.2   27
 -243   11.4  11.6    0.5   0.3    0.5   0.2   27
 -242   11.5  11.6    0.5   0.3    0.5   0.1   27
 -241   11.5  11.7    0.5   0.3    0.5   0.1   27
 -240   11.5  11.8    0.5   0.3    0.5   0.1   27
 -239   11.6  11.8    0.5   0.3    0.5   0.1   27
 -238   11.6  11.9    0.5   0.3    0.5   0.1   27
 -237   11.6  12.0    0.5   0.3    0.5   0.1   27
 -236   11.7  12.0    0.5   0.3    0.5   0.1   27
 -235   11.7  12.1    0.5   0.3    0.5   0.1   27
 -234   11.8  12.2    0.5   0.3    0.5   0.1   27
 -233   11.8  12.2    0.5   0.3    0.5   0.1   27
 -232   11.8  12.3    0.5   0.3    0.5   0.1   27
 -231   11.9  12.3    0.5   0.3    0.5   0.1   27
 -230   11.9  12.4    0.5   0.3    0.5   0.1   27
 -229   12.0  12.5    0.5   0.3    0.5   0.2   27
 -228   12.0  12.5    0.5   0.3    0.5   0.2   27
 -227   12.0  12.6    0.5   0.3    0.5   0.2   27
 -226   12.1  12.6    0.5   0.3    0.5   0.2   27
 -225   12.1  12.7    0.5   0.3    0.5   0.2   27
 -224   12.2  12.7    0.5   0.3    0.5   0.2   27
 -223   12.2  12.8    0.5   0.3    0.5   0.2   27
 -222   12.2  12.8    0.5   0.3    0.5   0.2   27
 -221   12.3  12.9    0.5   0.3    0.5   0.2   27
 -220   12.3  12.9    0.5   0.3    0.5   0.2   27
 -219   12.4  13.0    0.5   0.3    0.5   0.2   27
 -218   12.4  13.0    0.5   0.3    0.5   0.2   27
 -217   12.4  13.1    0.5   0.3    0.5   0.2   27
 -216   12.5  13.1    0.5   0.3    0.5   0.2   27
 -215   12.5  13.2    0.5   0.3    0.5   0.2   27
 -214   12.6  13.2    0.5   0.3    0.5   0.2   27
 -213   12.6  13.2    0.5   0.3    0.5   0.2   27
 -212   12.6  13.3    0.5   0.3    0.5   0.2   27
 -211   12.7  13.3    0.5   0.3    0.5   0.2   27
 -210   12.7  13.3    0.5   0.3    0.5   0.2   27
 -209   12.7  13.4    0.5   0.3    0.5   0.2   27
 -208   12.7  13.4    0.6   0.3    0.5   0.2   27
 -207   12.8  13.4    0.6   0.3    0.5   0.2   27
 -206   12.8  13.4    0.6   0.3    0.5   0.2   27
 -205   12.8  13.5    0.6   0.3    0.5   0.2   27
 -204   12.9  13.5    0.6   0.3    0.5   0.2   27
 -203   12.9  13.5    0.6   0.3    0.5   0.2   27
 -202   12.9  13.5    0.6   0.3    0.5   0.2   27
 -201   12.9  13.5    0.6   0.3    0.5   0.2   27
 -200   13.0  13.5    0.6   0.3    0.5   0.2   27
 -199   13.0  13.6    0.6   0.3    0.5   0.2   27
 -198   13.0  13.6    0.6   0.3    0.5   0.2   27
 -197   13.0  13.6    0.6   0.3    0.5   0.2   27
 -196   13.0  13.6    0.6   0.3    0.5   0.2   27
 -195   13.0  13.6    0.6   0.3    0.5   0.2   27
 -194   13.1  13.6    0.6   0.3    0.5   0.2   27
 -193   13.1  13.6    0.6   0.3    0.5   0.2   27
 -192   13.1  13.6    0.5   0.3    0.5   0.2   27
 -191   13.1  13.6    0.5   0.3    0.5   0.2   27
 -190   13.1  13.6    0.5   0.3    0.5   0.2   27
 -189   13.1  13.6    0.5   0.3    0.5   0.2   27
 -188   13.1  13.6    0.5   0.3    0.5   0.2   27
 -187   13.1  13.6    0.5   0.3    0.5   0.2   27
 -186   13.1  13.6    0.5   0.3    0.5   0.2   27
 -185   13.2  13.6    0.5   0.3    0.5   0.2   27
 -184   13.2  13.6    0.5   0.3    0.5   0.2   27
 -183   13.2  13.6    0.5   0.3    0.5   0.2   27
 -182   13.2  13.6    0.5   0.3    0.5   0.2   27
 -181   13.2  13.6    0.5   0.3    0.5   0.2   27
 -180   13.2  13.6    0.5   0.3    0.5   0.2   27
 -179   13.2  13.6    0.5   0.3    0.5   0.2   27
 -178   13.2  13.6    0.5   0.3    0.5   0.2   27
 -177   13.2  13.6    0.5   0.3    0.5   0.2   27
 -176   13.2  13.6    0.5   0.3    0.5   0.2   27
 -175   13.2  13.6    0.5   0.3    0.5   0.2   27
 -174   13.2  13.6    0.5   0.3    0.5   0.2   27
 -173   13.2  13.6    0.5   0.3    0.5   0.2   27
 -172   13.2  13.6    0.5   0.3    0.5   0.2   27
 -171   13.2  13.6    0.5   0.3    0.5   0.2   27
 -170   13.2  13.6    0.5   0.3    0.5   0.2   27
 -169   13.2  13.6    0.5   0.3    0.5   0.2   27
 -168   13.2  13.6    0.5   0.3    0.5   0.2   27
 -167   13.2  13.6    0.5   0.3    0.5   0.2   27
 -166   13.2  13.6    0.5   0.3    0.5   0.2   27
 -165   13.2  13.6    0.5   0.3    0.5   0.2   27
 -164   13.2  13.6    0.5   0.3    0.5   0.2   27
 -163   13.2  13.6    0.5   0.3    0.5   0.2   27
 -162   13.2  13.6    0.5   0.3    0.5   0.2   27
 -161   13.2  13.6    0.5   0.3    0.5   0.2   27
 -160   13.2  13.6    0.5   0.3    0.5   0.2   27
 -159   13.2  13.7    0.5   0.3    0.5   0.2   27
 -158   13.2  13.7    0.5   0.3    0.5   0.2   27
 -157   13.2  13.7    0.5   0.3    0.5   0.2   27
 -156   13.2  13.7    0.5   0.3    0.5   0.2   27
 -155   13.2  13.7    0.5   0.3    0.5   0.2   27
 -154   13.2  13.7    0.5   0.3    0.5   0.2   27
 -153   13.3  13.7    0.5   0.3    0.5   0.2   27
 -152   13.3  13.8    0.5   0.3    0.5   0.2   27
 -151   13.3  13.8    0.5   0.3    0.5   0.2   27
 -150   13.3  13.8    0.5   0.3    0.5   0.2   27
 -149   13.3  13.8    0.5   0.3    0.5   0.2   27
 -148   13.3  13.8    0.5   0.3    0.5   0.2   27
 -147   13.3  13.9    0.5   0.3    0.5   0.2   27
 -146   13.3  13.9    0.5   0.3    0.5   0.2   27
 -145   13.4  13.9    0.5   0.3    0.5   0.2   27
 -144   13.4  13.9    0.5   0.3    0.5   0.2   27
 -143   13.4  14.0    0.5   0.3    0.5   0.2   27
 -142   13.4  14.0    0.5   0.2    0.5   0.2   27
 -141   13.4  14.0    0.5   0.2    0.5   0.2   27
 -140   13.4  14.1    0.5   0.2    0.5   0.2   27
 -139   13.5  14.1    0.5   0.2    0.5   0.2   27
 -138   13.5  14.1    0.5   0.2    0.5   0.2   27
 -137   13.5  14.1    0.5   0.2    0.5   0.2   27
 -136   13.5  14.2    0.5   0.2    0.5   0.2   27
 -135   13.6  14.2    0.5   0.2    0.5   0.2   27
 -134   13.6  14.2    0.5   0.2    0.5   0.2   27
 -133   13.6  14.3    0.5   0.2    0.5   0.3   27
 -132   13.6  14.3    0.5   0.2    0.5   0.3   27
 -131   13.7  14.3    0.5   0.2    0.5   0.3   27
 -130   13.7  14.4    0.5   0.2    0.5   0.3   27
 -129   13.7  14.4    0.5   0.2    0.5   0.3   27
 -128   13.8  14.4    0.5   0.2    0.5   0.3   27
 -127   13.8  14.5    0.5   0.2    0.5   0.3   27
 -126   13.8  14.5    0.5   0.2    0.5   0.3   27
 -125   13.9  14.6    0.5   0.2    0.6   0.3   27
 -124   13.9  14.6    0.5   0.2    0.6   0.3   27
 -123   13.9  14.6    0.5   0.2    0.6   0.3   27
 -122   14.0  14.7    0.5   0.2    0.6   0.3   27
 -121   14.0  14.7    0.5   0.2    0.6   0.3   27
 -120   14.0  14.7    0.5   0.2    0.6   0.3   27
 -119   14.1  14.8    0.5   0.2    0.6   0.3   27
 -118   14.1  14.8    0.5   0.2    0.6   0.3   27
 -117   14.1  14.8    0.5   0.2    0.6   0.3   27
 -116   14.2  14.9    0.5   0.2    0.6   0.3   27
 -115   14.2  14.9    0.5   0.2    0.6   0.3   27
 -114   14.3  15.0    0.5   0.2    0.6   0.3   27
 -113   14.3  15.0    0.5   0.2    0.6   0.3   27
 -112   14.3  15.0    0.5   0.2    0.6   0.3   27
 -111   14.4  15.1    0.5   0.2    0.6   0.3   27
 -110   14.4  15.1    0.5   0.2    0.6   0.3   27
 -109   14.4  15.1    0.5   0.2    0.6   0.3   27
 -108   14.5  15.2    0.5   0.2    0.6   0.3   27
 -107   14.5  15.2    0.5   0.2    0.6   0.3   27
 -106   14.6  15.2    0.5   0.2    0.6   0.3   27
 -105   14.6  15.3    0.5   0.2    0.6   0.3   27
 -104   14.6  15.3    0.5   0.2    0.6   0.3   27
 -103   14.7  15.4    0.5   0.2    0.6   0.3   27
 -102   14.7  15.4    0.5   0.2    0.6   0.3   27
 -101   14.8  15.4    0.5   0.2    0.6   0.3   27
 -100   14.8  15.5    0.5   0.2    0.6   0.3   27
  -99   14.8  15.5    0.5   0.2    0.6   0.3   27
  -98   14.9  15.5    0.5   0.2    0.6   0.3   27
  -97   14.9  15.6    0.5   0.2    0.6   0.3   27
  -96   15.0  15.6    0.5   0.2    0.6   0.3   27
  -95   15.0  15.6    0.5   0.2    0.6   0.3   27
  -94   15.0  15.7    0.5   0.2    0.6   0.3   27
  -93   15.1  15.7    0.5   0.2    0.6   0.3   27
  -92   15.1  15.7    0.5   0.2    0.5   0.3   27
  -91   15.2  15.7    0.5   0.2    0.5   0.3   27
  -90   15.2  15.8    0.5   0.2    0.5   0.3   27
  -89   15.2  15.8    0.5   0.2    0.5   0.3   27
  -88   15.3  15.8    0.5   0.3    0.5   0.3   27
  -87   15.3  15.9    0.5   0.3    0.5   0.3   27
  -86   15.4  15.9    0.5   0.3    0.5   0.3   27
  -85   15.4  15.9    0.5   0.3    0.5   0.3   27
  -84   15.4  15.9    0.5   0.3    0.5   0.3   27
  -83   15.5  16.0    0.5   0.3    0.5   0.3   27
  -82   15.5  16.0    0.5   0.3    0.5   0.3   27
  -81   15.5  16.0    0.5   0.3    0.5   0.3   27
  -80   15.6  16.1    0.5   0.3    0.5   0.3   27
  -79   15.6  16.1    0.5   0.2    0.5   0.3   27
  -78   15.7  16.1    0.5   0.2    0.5   0.3   27
  -77   15.7  16.1    0.5   0.2    0.5   0.3   27
  -76   15.7  16.1    0.5   0.2    0.5   0.3   27
  -75   15.8  16.2    0.5   0.2    0.5   0.3   27
  -74   15.8  16.2    0.5   0.2    0.5   0.3   27
  -73   15.8  16.2    0.5   0.2    0.5   0.3   27
  -72   15.8  16.2    0.5   0.2    0.5   0.3   27
  -71   15.9  16.2    0.5   0.2    0.5   0.3   27
  -70   15.9  16.3    0.5   0.2    0.5   0.3   27
  -69   15.9  16.3    0.5   0.2    0.5   0.3   27
  -68   16.0  16.3    0.5   0.2    0.5   0.3   27
  -67   16.0  16.3    0.5   0.2    0.5   0.3   27
  -66   16.0  16.3    0.5   0.2    0.5   0.3   27
  -65   16.1  16.4    0.5   0.2    0.5   0.3   27
  -64   16.1  16.4    0.5   0.2    0.5   0.3   27
  -63   16.1  16.4    0.5   0.2    0.5   0.3   27
  -62   16.1  16.4    0.5   0.2    0.5   0.3   27
  -61   16.2  16.4    0.5   0.2    0.5   0.3   27
  -60   16.2  16.4    0.5   0.2    0.5   0.3   27
  -59   16.2  16.4    0.5   0.2    0.5   0.3   27
  -58   16.2  16.4    0.5   0.2    0.5   0.3   27
  -57   16.3  16.5    0.5   0.2    0.5   0.3   27
  -56   16.3  16.5    0.5   0.2    0.5   0.3   27
  -55   16.3  16.5    0.5   0.2    0.5   0.3   27
  -54   16.3  16.5    0.5   0.2    0.5   0.3   27
  -53   16.4  16.5    0.5   0.2    0.5   0.3   27
  -52   16.4  16.5    0.5   0.2    0.5   0.3   27
  -51   16.4  16.5    0.5   0.2    0.5   0.3   27
  -50   16.4  16.5    0.5   0.2    0.5   0.3   27
  -49   16.4  16.5    0.5   0.2    0.5   0.3   27
  -48   16.4  16.5    0.5   0.2    0.5   0.3   27
  -47   16.5  16.5    0.5   0.2    0.5   0.3   27
  -46   16.5  16.5    0.5   0.2    0.5   0.3   27
  -45   16.5  16.5    0.5   0.2    0.5   0.3   27
  -44   16.5  16.5    0.5   0.2    0.5   0.3   27
  -43   16.5  16.5    0.5   0.2    0.5   0.3   27
  -42   16.5  16.5    0.5   0.2    0.5   0.3   27
  -41   16.6  16.5    0.5   0.2    0.5   0.3   27
  -40   16.6  16.5    0.5   0.2    0.5   0.3   27
  -39   16.6  16.5    0.5   0.2    0.5   0.3   27
  -38   16.6  16.6    0.5   0.2    0.5   0.3   27
  -37   16.6  16.6    0.5   0.2    0.5   0.3   27
  -36   16.6  16.6    0.5   0.2    0.5   0.3   27
  -35   16.6  16.6    0.5   0.2    0.5   0.3   27
  -34   16.6  16.6    0.5   0.2    0.5   0.3   27
  -33   16.7  16.6    0.5   0.2    0.5   0.3   27
  -32   16.7  16.6    0.5   0.2    0.5   0.3   27
  -31   16.7  16.6    0.5   0.2    0.5   0.3   27
  -30   16.7  16.6    0.5   0.2    0.5   0.3   27
  -29   16.7  16.6    0.5   0.2    0.5   0.3   27
  -28   16.7  16.6    0.5   0.2    0.5   0.3   27
  -27   16.7  16.6    0.5   0.2    0.5   0.3   27
  -26   16.7  16.6    0.5   0.2    0.5   0.3   27
  -25   16.8  16.6    0.5   0.2    0.5   0.3   27
  -24   16.8  16.6    0.5   0.2    0.5   0.3   27
  -23   16.8  16.6    0.5   0.2    0.5   0.3   27
  -22   16.8  16.6    0.5   0.2    0.5   0.3   27
  -21   16.8  16.6    0.5   0.2    0.5   0.3   27
  -20   16.8  16.6    0.5   0.2    0.5   0.3   27
  -19   16.8  16.6    0.5   0.2    0.5   0.3   27
  -18   16.9  16.6    0.5   0.2    0.5   0.3   27
  -17   16.9  16.6    0.5   0.2    0.6   0.3   27
  -16   16.9  16.6    0.5   0.2    0.6   0.3   27
  -15   16.9  16.6    0.5   0.2    0.6   0.3   27
  -14   17.0  16.7    0.5   0.2    0.6   0.3   27
  -13   17.0  16.7    0.5   0.2    0.6   0.3   27
  -12   17.0  16.7    0.5   0.2    0.6   0.3   27
  -11   17.0  16.7    0.5   0.2    0.6   0.3   27
  -10   17.1  16.7    0.5   0.2    0.6   0.3   27
   -9   17.1  16.7    0.5   0.2    0.6   0.3   27
   -8   17.1  16.8    0.5   0.2    0.6   0.3   27
   -7   17.2  16.8    0.5   0.2    0.6   0.3   27
   -6   17.2  16.8    0.5   0.2    0.6   0.3   27
   -5   17.2  16.8    0.5   0.2    0.6   0.3   27
   -4   17.3  16.9    0.5   0.2    0.6   0.3   27
   -3   17.3  16.9    0.5   0.2    0.6   0.3   27
   -2   17.4  16.9    0.5   0.2    0.6   0.3   27
   -1   17.4  17.0    0.5   0.2    0.6   0.3   27
    0   17.5  17.0    0.5   0.2    0.6   0.3   27
    1   17.6  17.0    0.5   0.2    0.6   0.3   27
    2   17.6  17.1    0.5   0.2    0.6   0.3   27
    3   17.7  17.1    0.5   0.2    0.6   0.3   27
    4   17.8  17.2    0.5   0.2    0.6   0.3   27
    5   17.8  17.2    0.5   0.2    0.6   0.3   27
    6   17.9  17.3    0.5   0.2    0.6   0.3   27
    7   18.0  17.3    0.5   0.2    0.5   0.3   27
    8   18.1  17.4    0.5   0.2    0.5   0.3   27
    9   18.2  17.4    0.5   0.2    0.5   0.3   27
   10   18.2  17.5    0.5   0.2    0.5   0.3   27
   11   18.3  17.6    0.5   0.2    0.5   0.3   27
   12   18.4  17.6    0.5   0.2    0.5   0.3   27
   13   18.5  17.7    0.5   0.2    0.5   0.3   27
   14   18.6  17.8    0.5   0.2    0.5   0.3   27
   15   18.8  17.8    0.5   0.2    0.5   0.3   27
   16   18.9  17.9    0.5   0.2    0.5   0.3   27
   17   19.0  18.0    0.5   0.2    0.5   0.3   27
   18   19.1  18.1    0.5   0.2    0.5   0.3   27
   19   19.2  18.2    0.5   0.2    0.5   0.3   27
   20   19.4  18.3    0.5   0.2    0.5   0.3   27
   21   19.5  18.4    0.5   0.2    0.5   0.3   27
   22   19.6  18.5    0.5   0.2    0.5   0.3   27
   23   19.8  18.6    0.5   0.2    0.5   0.3   27
   24   19.9  18.7    0.5   0.2    0.5   0.3   27
   25   20.1  18.8    0.5   0.2    0.5   0.3   27
   26   20.2  18.9    0.5   0.2    0.5   0.3   27
   27   20.4  19.1    0.5   0.2    0.5   0.3   27
   28   20.5  19.2    0.5   0.2    0.5   0.3   27
   29   20.7  19.3    0.5   0.2    0.5   0.3   27
   30   20.9  19.5    0.5   0.2    0.5   0.3   27
   31   21.0  19.6    0.5   0.2    0.5   0.3   27
   32   21.2  19.8    0.5   0.2    0.5   0.3   27
   33   21.4  19.9    0.5   0.2    0.5   0.3   27
   34   21.5  20.1    0.5   0.2    0.5   0.3   27
   35   21.7  20.3    0.5   0.2    0.5   0.3   27
   36   21.9  20.5    0.5   0.2    0.5   0.3   27
   37   22.0  20.6    0.5   0.2    0.5   0.3   27
   38   22.2  20.8    0.5   0.2    0.5   0.3   27
   39   22.4  21.0    0.5   0.2    0.5   0.3   27
   40   22.6  21.2    0.5   0.2    0.5   0.3   27
   41   22.8  21.4    0.5   0.2    0.5   0.3   27
   42   22.9  21.6    0.5   0.2    0.5   0.3   27
   43   23.1  21.8    0.5   0.2    0.5   0.3   27
   44   23.3  22.0    0.5   0.2    0.5   0.3   27
   45   23.5  22.3    0.5   0.2    0.5   0.3   27
   46   23.7  22.5    0.5   0.2    0.5   0.3   27
   47   23.8  22.7    0.5   0.2    0.5   0.3   27
   48   24.0  22.9    0.5   0.2    0.5   0.3   27
   49   24.2  23.2    0.5   0.2    0.5   0.3   27
   50   24.4  23.4    0.5   0.2    0.5   0.3   27
   51   24.5  23.6    0.5   0.2    0.5   0.3   27
   52   24.7  23.8    0.5   0.2    0.5   0.3   27
   53   24.9  24.1    0.5   0.2    0.5   0.3   27
   54   25.0  24.3    0.5   0.2    0.5   0.3   27
   55   25.2  24.5    0.5   0.2    0.5   0.3   27
   56   25.4  24.8    0.5   0.2    0.5   0.3   27
   57   25.5  25.0    0.5   0.2    0.5   0.3   27
   58   25.7  25.2    0.5   0.2    0.5   0.3   27
   59   25.8  25.5    0.5   0.2    0.5   0.3   27
   60   26.0  25.7    0.5   0.2    0.5   0.3   27
   61   26.1  25.9    0.5   0.2    0.5   0.3   27
   62   26.3  26.1    0.5   0.2    0.5   0.3   27
   63   26.4  26.3    0.5   0.2    0.5   0.3   27
   64   26.5  26.5    0.5   0.2    0.5   0.3   27
   65   26.6  26.7    0.5   0.2    0.5   0.3   27
   66   26.8  26.9    0.5   0.2    0.5   0.3   27
   67   26.9  27.1    0.5   0.2    0.5   0.3   27
   68   27.0  27.3    0.5   0.2    0.5   0.3   27
   69   27.1  27.5    0.5   0.2    0.5   0.3   27
   70   27.2  27.6    0.5   0.2    0.5   0.3   27
   71   27.3  27.8    0.5   0.2    0.5   0.3   27
   72   27.4  27.9    0.5   0.2    0.5   0.3   27
   73   27.5  28.1    0.5   0.2    0.6   0.3   27
   74   27.6  28.2    0.5   0.2    0.6   0.3   27
   75   27.7  28.3    0.5   0.2    0.6   0.3   27
   76   27.7  28.5    0.5   0.2    0.6   0.3   27
   77   27.8  28.6    0.5   0.2    0.6   0.3   27
   78   27.9  28.7    0.5   0.2    0.6   0.3   27
   79   27.9  28.8    0.5   0.2    0.6   0.3   27
   80   28.0  28.9    0.5   0.2    0.6   0.3   27
   81   28.0  28.9    0.5   0.2    0.6   0.3   27
   82   28.1  29.0    0.5   0.2    0.6   0.3   27
   83   28.1  29.1    0.5   0.2    0.6   0.3   27
   84   28.1  29.1    0.5   0.2    0.6   0.3   27
   85   28.2  29.1    0.5   0.2    0.6   0.3   27
   86   28.2  29.2    0.5   0.2    0.6   0.3   27
   87   28.2  29.2    0.5   0.2    0.6   0.3   27
   88   28.2  29.2    0.5   0.2    0.6   0.3   27
   89   28.3  29.2    0.5   0.2    0.6   0.3   27
   90   28.3  29.2    0.5   0.2    0.6   0.3   27
   91   28.3  29.2    0.5   0.2    0.6   0.3   27
   92   28.3  29.2    0.5   0.2    0.6   0.3   27
   93   28.3  29.2    0.5   0.2    0.6   0.3   27
   94   28.3  29.2    0.5   0.2    0.6   0.3   27
   95   28.3  29.1    0.5   0.2    0.6   0.3   27
   96   28.3  29.1    0.5   0.2    0.6   0.4   27
   97   28.2  29.0    0.5   0.2    0.6   0.4   27
   98   28.2  29.0    0.5   0.2    0.6   0.4   27
   99   28.2  28.9    0.5   0.2    0.6   0.4   27
  100   28.2  28.9    0.6   0.2    0.6   0.4   27
  101   28.2  28.8    0.6   0.2    0.6   0.4   27
  102   28.1  28.7    0.6   0.2    0.6   0.4   27
  103   28.1  28.7    0.6   0.2    0.6   0.4   27
  104   28.1  28.6    0.6   0.2    0.6   0.4   27
  105   28.0  28.5    0.6   0.2    0.6   0.4   27
  106   28.0  28.4    0.6   0.2    0.6   0.4   27
  107   28.0  28.4    0.6   0.2    0.6   0.4   27
  108   27.9  28.3    0.6   0.2    0.6   0.4   27
  109   27.9  28.2    0.6   0.2    0.6   0.4   27
  110   27.9  28.1    0.6   0.2    0.6   0.4   27
  111   27.8  28.0    0.6   0.2    0.6   0.4   27
  112   27.8  27.9    0.6   0.2    0.6   0.4   27
  113   27.8  27.9    0.6   0.2    0.6   0.4   27
  114   27.7  27.8    0.6   0.2    0.6   0.4   27
  115   27.7  27.7    0.6   0.2    0.6   0.4   27
  116   27.6  27.6    0.6   0.2    0.6   0.4   27
  117   27.6  27.5    0.6   0.2    0.6   0.4   27
  118   27.6  27.4    0.6   0.2    0.6   0.4   27
  119   27.5  27.4    0.6   0.2    0.6   0.4   27
  120   27.5  27.3    0.6   0.2    0.6   0.4   27
  121   27.4  27.2    0.6   0.2    0.6   0.4   27
  122   27.4  27.1    0.6   0.2    0.6   0.4   27
  123   27.4  27.0    0.6   0.2    0.6   0.4   27
  124   27.3  26.9    0.6   0.2    0.6   0.4   27
  125   27.3  26.9    0.6   0.2    0.6   0.4   27
  126   27.3  26.8    0.6   0.2    0.6   0.4   27
  127   27.2  26.7    0.6   0.2    0.6   0.3   27
  128   27.2  26.6    0.6   0.2    0.6   0.3   27
  129   27.2  26.6    0.6   0.2    0.6   0.3   27
  130   27.1  26.5    0.6   0.2    0.6   0.3   27
  131   27.1  26.4    0.6   0.2    0.6   0.3   27
  132   27.1  26.3    0.6   0.2    0.6   0.3   27
  133   27.0  26.3    0.6   0.2    0.6   0.3   27
  134   27.0  26.2    0.6   0.2    0.6   0.3   27
  135   27.0  26.1    0.6   0.2    0.6   0.3   27
  136   26.9  26.0    0.6   0.2    0.6   0.3   27
  137   26.9  26.0    0.6   0.2    0.6   0.3   27
  138   26.9  25.9    0.6   0.2    0.6   0.3   27
  139   26.9  25.8    0.6   0.2    0.6   0.3   27
  140   26.8  25.7    0.6   0.2    0.6   0.3   27
  141   26.8  25.6    0.6   0.2    0.6   0.3   27
  142   26.8  25.6    0.6   0.2    0.6   0.3   27
  143   26.8  25.5    0.6   0.2    0.6   0.3   27
  144   26.7  25.4    0.6   0.2    0.6   0.3   27
  145   26.7  25.3    0.6   0.2    0.6   0.3   27
  146   26.7  25.2    0.6   0.2    0.6   0.3   27
  147   26.7  25.2    0.6   0.2    0.6   0.3   27
  148   26.6  25.1    0.6   0.2    0.6   0.3   27
  149   26.6  25.0    0.6   0.2    0.6   0.3   27
  150   26.6  24.9    0.6   0.2    0.6   0.4   27
  151   26.6  24.8    0.6   0.2    0.6   0.4   27
  152   26.5  24.7    0.6   0.2    0.6   0.4   27
  153   26.5  24.6    0.6   0.2    0.6   0.4   27
  154   26.5  24.5    0.6   0.2    0.6   0.4   27
  155   26.5  24.4    0.6   0.2    0.6   0.4   27
  156   26.5  24.3    0.6   0.2    0.6   0.4   27
  157   26.4  24.3    0.6   0.2    0.6   0.4   27
  158   26.4  24.2    0.6   0.2    0.6   0.4   27
  159   26.4  24.1    0.6   0.2    0.6   0.4   27
  160   26.4  24.0    0.6   0.2    0.6   0.4   27
  161   26.3  23.9    0.6   0.2    0.6   0.4   27
  162   26.3  23.8    0.6   0.2    0.6   0.4   27
  163   26.3  23.7    0.6   0.2    0.6   0.4   27
  164   26.3  23.6    0.6   0.2    0.6   0.4   27
  165   26.2  23.5    0.6   0.2    0.6   0.4   27
  166   26.2  23.4    0.6   0.2    0.6   0.4   27
  167   26.2  23.3    0.6   0.2    0.6   0.4   27
  168   26.2  23.2    0.6   0.2    0.6   0.4   27
  169   26.2  23.1    0.6   0.2    0.6   0.4   27
  170   26.1  23.0    0.6   0.2    0.6   0.4   27
  171   26.1  22.9    0.6   0.2    0.6   0.3   27
  172   26.1  22.8    0.6   0.2    0.6   0.3   27
  173   26.1  22.7    0.6   0.2    0.6   0.3   27
  174   26.0  22.6    0.6   0.2    0.6   0.3   27
  175   26.0  22.6    0.6   0.2    0.6   0.3   27
  176   26.0  22.5    0.6   0.2    0.6   0.3   27
  177   26.0  22.4    0.6   0.2    0.6   0.3   27
  178   25.9  22.3    0.6   0.2    0.6   0.3   27
  179   25.9  22.2    0.6   0.2    0.6   0.3   27
  180   25.9  22.2    0.6   0.2    0.6   0.3   27
  181   25.9  22.1    0.6   0.2    0.6   0.3   27
  182   25.8  22.0    0.6   0.2    0.6   0.3   27
  183   25.8  22.0    0.6   0.2    0.6   0.3   27
  184   25.8  21.9    0.6   0.2    0.6   0.3   27
  185   25.8  21.8    0.6   0.2    0.6   0.3   27
  186   25.8  21.8    0.6   0.2    0.6   0.3   27
  187   25.7  21.7    0.6   0.2    0.6   0.3   27
  188   25.7  21.7    0.6   0.2    0.6   0.3   27
  189   25.7  21.6    0.6   0.2    0.6   0.3   27
  190   25.7  21.6    0.6   0.2    0.6   0.3   27
  191   25.7  21.5    0.6   0.2    0.6   0.3   27
  192   25.6  21.5    0.6   0.2    0.6   0.3   27
  193   25.6  21.5    0.6   0.2    0.6   0.3   27
  194   25.6  21.4    0.6   0.2    0.6   0.3   27
  195   25.6  21.4    0.6   0.2    0.6   0.3   27
  196   25.6  21.4    0.6   0.2    0.6   0.3   27
  197   25.5  21.3    0.6   0.2    0.6   0.3   27
  198   25.5  21.3    0.6   0.3    0.6   0.4   27
  199   25.5  21.3    0.6   0.3    0.6   0.4   27
  200   25.5  21.3    0.6   0.3    0.6   0.4   27
  201   25.5  21.2    0.6   0.3    0.6   0.4   27
  202   25.5  21.2    0.6   0.3    0.6   0.4   27
  203   25.4  21.2    0.6   0.3    0.6   0.4   27
  204   25.4  21.2    0.6   0.3    0.6   0.4   27
  205   25.4  21.2    0.6   0.3    0.6   0.4   27
  206   25.4  21.2    0.6   0.3    0.6   0.4   27
  207   25.4  21.2    0.6   0.3    0.6   0.4   27
  208   25.4  21.2    0.6   0.3    0.6   0.4   27
  209   25.3  21.1    0.6   0.3    0.6   0.4   27
  210   25.3  21.1    0.6   0.3    0.6   0.4   27
  211   25.3  21.1    0.6   0.3    0.6   0.4   27
  212   25.3  21.1    0.6   0.3    0.6   0.4   27
  213   25.3  21.1    0.6   0.3    0.6   0.4   27
  214   25.3  21.1    0.6   0.3    0.6   0.4   27
  215   25.3  21.1    0.6   0.3    0.6   0.4   27
  216   25.2  21.1    0.6   0.3    0.6   0.4   27
  217   25.2  21.1    0.6   0.3    0.6   0.4   27
  218   25.2  21.0    0.6   0.3    0.6   0.4   27
  219   25.2  21.0    0.6   0.3    0.6   0.4   27
  220   25.2  21.0    0.6   0.3    0.6   0.4   27
  221   25.2  21.0    0.6   0.3    0.6   0.4   27
  222   25.1  21.0    0.6   0.3    0.6   0.4   27
  223   25.1  21.0    0.6   0.3    0.6   0.4   27
  224   25.1  20.9    0.6   0.3    0.6   0.4   27
  225   25.1  20.9    0.6   0.3    0.6   0.4   27
  226   25.0  20.9    0.6   0.3    0.6   0.4   27
  227   25.0  20.9    0.6   0.3    0.6   0.4   27
  228   25.0  20.8    0.6   0.3    0.6   0.4   27
  229   25.0  20.8    0.6   0.3    0.7   0.4   27
  230   25.0  20.8    0.6   0.3    0.7   0.4   27
  231   24.9  20.7    0.6   0.3    0.7   0.4   27
  232   24.9  20.7    0.7   0.3    0.7   0.4   27
  233   24.9  20.7    0.7   0.3    0.7   0.4   27
  234   24.8  20.6    0.7   0.3    0.7   0.4   27
  235   24.8  20.6    0.7   0.3    0.7   0.4   27
  236   24.8  20.6    0.7   0.3    0.7   0.5   27
  237   24.8  20.5    0.7   0.3    0.7   0.5   27
  238   24.7  20.5    0.7   0.3    0.7   0.5   27
  239   24.7  20.4    0.7   0.3    0.7   0.5   27
  240   24.7  20.4    0.7   0.3    0.7   0.5   27
  241   24.6  20.3    0.7   0.3    0.7   0.5   27
  242   24.6  20.3    0.7   0.3    0.7   0.5   27
  243   24.5  20.2    0.7   0.3    0.7   0.5   27
  244   24.5  20.2    0.7   0.3    0.7   0.5   27
  245   24.5  20.1    0.7   0.3    0.7   0.5   27
  246   24.4  20.1    0.7   0.3    0.7   0.5   27
  247   24.4  20.0    0.7   0.3    0.7   0.5   27
  248   24.4  20.0    0.7   0.3    0.7   0.5   27
  249   24.3  19.9    0.7   0.4    0.7   0.5   27
  250   24.3  19.9    0.7   0.4    0.7   0.5   27
  251   24.2  19.8    0.7   0.4    0.7   0.5   27
  252   24.2  19.8    0.7   0.4    0.7   0.5   27
  253   24.1  19.7    0.7   0.4    0.7   0.5   27
  254   24.1  19.7    0.7   0.4    0.7   0.5   27
  255   24.1  19.6    0.7   0.4    0.7   0.5   27
  256   24.0  19.5    0.7   0.4    0.7   0.5   27
  257   24.0  19.5    0.7   0.4    0.7   0.5   27
  258   23.9  19.4    0.7   0.4    0.7   0.5   27
  259   23.9  19.4    0.7   0.4    0.7   0.5   27
  260   23.8  19.3    0.7   0.4    0.7   0.5   27
  261   23.8  19.3    0.7   0.4    0.7   0.5   27
  262   23.8  19.2    0.7   0.4    0.8   0.5   27
  263   23.7  19.2    0.7   0.4    0.8   0.5   27
  264   23.7  19.1    0.7   0.4    0.8   0.5   27
  265   23.6  19.1    0.7   0.4    0.8   0.5   27
  266   23.6  19.0    0.7   0.4    0.8   0.5   27
  267   23.5  19.0    0.7   0.4    0.8   0.5   27
  268   23.5  18.9    0.7   0.4    0.8   0.5   27
  269   23.5  18.9    0.7   0.4    0.8   0.5   27
  270   23.4  18.8    0.7   0.4    0.8   0.5   27
  271   23.4  18.8    0.7   0.4    0.8   0.5   27
  272   23.4  18.7    0.7   0.4    0.8   0.5   27
  273   23.3  18.7    0.7   0.4    0.8   0.5   27
  274   23.3  18.7    0.7   0.4    0.8   0.5   27
  275   23.2  18.6    0.7   0.4    0.8   0.5   27
  276   23.2  18.6    0.7   0.4    0.8   0.6   27
  277   23.2  18.6    0.7   0.4    0.8   0.6   27
  278   23.1  18.5    0.7   0.4    0.8   0.6   27
  279   23.1  18.5    0.7   0.4    0.8   0.6   27
  280   23.1  18.5    0.7   0.4    0.8   0.6   27
  281   23.0  18.4    0.7   0.4    0.8   0.6   27
  282   23.0  18.4    0.7   0.4    0.8   0.6   27
  283   23.0  18.4    0.7   0.4    0.8   0.6   27
  284   22.9  18.3    0.7   0.4    0.8   0.6   27
  285   22.9  18.3    0.7   0.4    0.9   0.6   27
  286   22.9  18.3    0.7   0.4    0.9   0.6   27
  287   22.9  18.3    0.7   0.4    0.9   0.6   27
  288   22.8  18.2    0.8   0.5    0.9   0.6   27
  289   22.8  18.2    0.8   0.5    0.9   0.6   27
  290   22.8  18.2    0.8   0.5    0.9   0.6   27
  291   22.8  18.2    0.8   0.5    0.9   0.6   27
  292   22.7  18.1    0.8   0.5    0.9   0.6   27
  293   22.7  18.1    0.8   0.5    0.9   0.6   27
  294   22.7  18.1    0.8   0.5    0.9   0.6   27
  295   22.7  18.1    0.8   0.5    1.0   0.7   27
  296   22.6  18.1    0.8   0.5    1.0   0.7   27
  297   22.6  18.1    0.8   0.5    1.0   0.7   27
  298   22.6  18.0    0.8   0.5    1.0   0.7   27
  299   22.6  18.0    0.9   0.6    1.0   0.7   27
  300   22.6  18.0    0.9   0.6    1.0   0.8   27
  301   22.5  18.0    0.9   0.6    1.1   0.8   27
  302   22.5  18.0    0.9   0.6    1.1   0.8   27
  303   22.5  18.0    0.9   0.7    1.1   0.8   27
  304   22.5  18.0    0.9   0.7    1.1   0.9   27
  305   22.5  18.0    0.9   0.7    1.1   0.9   27
  306   22.5  17.9    1.0   0.7    1.1   0.9   27
  307   22.4  17.9    1.0   0.7    1.1   0.9   27
  308   22.4  17.9    1.0   0.7    1.1   1.0   27
  309   22.4  17.9    1.0   0.8    1.1   1.0   27
  310   22.4  17.9    1.0   0.8    1.2   1.0   27
  311   22.4  17.9    1.0   0.8    1.2   1.0   27
  312   22.4  17.9    1.1   0.8    1.2   1.0   27
  313   22.3  17.9    1.1   0.8    1.2   1.0   27
  314   22.3  17.9    1.1   0.8    1.2   1.0   27
  315   22.3  17.9    1.1   0.9    1.2   1.1   27
  316   22.3  17.9    1.1   0.9    1.3   1.1   27
  317   22.3  17.8    1.2   0.9    1.3   1.1   27
  318   22.3  17.8    1.2   1.0    1.3   1.1   27
  319   22.2  17.8    1.2   1.0    1.3   1.1   27
  320   22.2  17.8    1.2   1.0    1.3   1.1   27
  321   22.2  17.8    1.2   1.0    1.4   1.1   27
  322   22.2  17.8    1.3   1.1    1.4   1.2   27
  323   22.2  17.8    1.3   1.1    1.4   1.2   27
  324   22.2  17.8    1.3   1.1    1.4   1.2   27
  325   22.1  17.8    1.3   1.2    1.4   1.2   27
  326   22.1  17.8    1.3   1.2    1.4   1.2   27
  327   22.1  17.8    1.4   1.3    1.5   1.3   27
  328   22.1  17.8    1.4   1.3    1.5   1.3   27
  329   22.1  17.8    1.4   1.3    1.5   1.3   27
  330   22.1  17.7    1.4   1.4    1.5   1.4   27
  331   22.0  17.7    1.4   1.4    1.5   1.4   27
  332   22.0  17.7    1.4   1.4    1.5   1.4   27
  333   22.0  17.7    1.4   1.5    1.6   1.5   27
  334   22.0  17.7    1.5   1.5    1.6   1.5   27
  335   22.0  17.7    1.5   1.5    1.6   1.5   27
  336   22.0  17.7    1.5   1.6    1.6   1.5   27
  337   21.9  17.7    1.5   1.6    1.6   1.6   27
  338   21.9  17.7    1.5   1.6    1.6   1.6   27
  339   21.9  17.6    1.5   1.6    1.7   1.6   27
  340   21.9  17.6    1.5   1.6    1.7   1.7   27
  341   21.9  17.6    1.5   1.7    1.7   1.7   27
  342   21.8  17.6    1.5   1.7    1.7   1.7   27
  343   21.8  17.6    1.5   1.7    1.7   1.7   27
  344   21.8  17.6    1.6   1.7    1.7   1.7   27
  345   21.8  17.5    1.6   1.7    1.7   1.7   27
  346   21.8  17.5    1.6   1.7    1.7   1.8   27
  347   21.7  17.5    1.6   1.7    1.8   1.8   27
  348   21.7  17.5    1.6   1.7    1.8   1.8   27
  349   21.7  17.4    1.6   1.7    1.8   1.8   27
  350   21.7  17.4    1.6   1.7    1.8   1.8   27
  351   21.6  17.4    1.6   1.7    1.8   1.8   27
  352   21.6  17.4    1.6   1.7    1.8   1.8   27
  353   21.6  17.3    1.6   1.7    1.8   1.9   27
  354   21.6  17.3    1.6   1.7    1.8   1.9   27
  355   21.5  17.3    1.6   1.7    1.8   1.9   27
  356   21.5  17.2    1.6   1.7    1.8   1.9   27
  357   21.5  17.2    1.7   1.7    1.9   1.9   27
  358   21.5  17.2    1.7   1.7    1.9   1.9   27
  359   21.5  17.1    1.7   1.7    1.9   1.9   27
  360   21.4  17.1    1.7   1.7    1.9   1.9   27
  361   21.4  17.0    1.7   1.7    1.9   1.9   27
  362   21.4  17.0    1.7   1.7    1.9   1.8   27
  363   21.3  17.0    1.7   1.7    1.9   1.8   27
  364   21.3  16.9    1.7   1.7    1.9   1.7   27
  365   21.3  16.9    1.7   1.6    1.9   1.7   27
  366   21.3  16.8    1.7   1.6    1.9   1.6   27
  367   21.2  16.8    1.7   1.6    1.8   1.6   27
  368   21.2  16.7    1.7   1.5    1.8   1.5   27
  369   21.2  16.7    1.7   1.5    1.8   1.4   27
  370   21.2  16.6    1.7   1.4    1.8   1.3   27
  371   21.1  16.6    1.7   1.4    1.8   1.2   27
  372   21.1  16.5    1.7   1.3    1.7   1.1   27
  373   21.1  16.5    1.7   1.3    1.7   1.0   27
  374   21.0  16.4    1.7   1.2    1.7   1.0   27
  375   21.0  16.4    1.7   1.2    1.7   1.0   27
  376   21.0  16.3    1.7   1.1    1.7   1.0   27
  377   20.9  16.3    1.7   1.1    1.7   1.0   27
  378   20.9  16.2    1.6   1.0    1.8   1.1   27
  379   20.9  16.1    1.6   1.0    1.8   1.1   27
  380   20.8  16.1    1.6   1.0    1.8   1.2   27
  381   20.8  16.0    1.6   1.0    1.8   1.2   27
  382   20.8  16.0    1.6   1.0    1.9   1.3   27
  383   20.7  15.9    1.6   1.0    1.9   1.3   27
  384   20.7  15.9    1.6   1.0    1.9   1.3   27
  385   20.7  15.8    1.6   1.0    1.9   1.4   27
  386   20.6  15.8    1.5   1.0    1.9   1.4   27
  387   20.6  15.7    1.5   1.0    1.9   1.4   27
  388   20.5  15.6    1.5   1.0    1.9   1.3   27
  389   20.5  15.6    1.5   1.0    1.9   1.3   27
  390   20.5  15.5    1.5   1.0    1.9   1.3   27
  391   20.4  15.5    1.5   1.0    1.9   1.3   27
  392   20.4  15.4    1.5   1.0    1.9   1.3   27
  393   20.3  15.4    1.5   1.0    1.9   1.3   27
  394   20.3  15.3    1.5   1.0    1.9   1.3   27
  395   20.3  15.3    1.5   1.0    1.9   1.2   27
  396   20.2  15.2    1.5   1.0    1.9   1.2   27
  397   20.2  15.2    1.5   1.0    1.9   1.2   27
  398   20.1  15.1    1.5   1.0    1.9   1.2   27
  399   20.1  15.1    1.5   1.0    1.9   1.2   27
  400   20.1  15.0    1.5   1.0    1.9   1.2   27
  401   20.0  15.0    1.5   1.0    1.9   1.2   27
  402   20.0  15.0    1.5   1.0    1.9   1.2   27
  403   19.9  14.9    1.5   1.0    1.9   1.2   27
  404   19.9  14.9    1.5   1.1    1.9   1.2   27
  405   19.8  14.8    1.5   1.1    1.9   1.2   27
  406   19.8  14.8    1.5   1.1    1.9   1.2   27
  407   19.8  14.8    1.5   1.1    1.9   1.1   27
  408   19.7  14.7    1.5   1.1    1.9   1.1   27
  409   19.7  14.7    1.5   1.1    1.9   1.1   27
  410   19.6  14.7    1.5   1.1    1.9   1.1   27
  411   19.6  14.7    1.5   1.1    1.9   1.1   27
  412   19.6  14.6    1.5   1.1    1.9   1.1   27
  413   19.5  14.6    1.5   1.1    1.9   1.1   27
  414   19.5  14.6    1.5   1.1    1.9   1.1   27
  415   19.4  14.6    1.5   1.1    1.9   1.1   27
  416   19.4  14.6    1.5   1.1    1.9   1.1   27
  417   19.4  14.6    1.5   1.1    2.0   1.1   27
  418   19.3  14.6    1.5   1.1    2.0   1.1   27
  419   19.3  14.6    1.5   1.1    2.0   1.1   27
  420   19.2  14.6    1.5   1.1    2.0   1.1   27
  421   19.2  14.6    1.5   1.1    2.0   1.1   27
  422   19.2  14.6    1.5   1.1    2.0   1.1   27
  423   19.1  14.6    1.5   1.1    2.0   1.1   27
  424   19.1  14.6    1.5   1.1    2.0   1.1   27
  425   19.1  14.6    1.5   1.1    2.0   1.1   27
  426   19.0  14.6    1.5   1.1    2.0   1.1   27
  427   19.0  14.6    1.6   1.1    2.0   1.1   27
  428   19.0  14.7    1.6   1.1    2.0   1.1   27
  429   18.9  14.7    1.6   1.1    2.0   1.1   27
  430   18.9  14.7    1.6   1.1    2.0   1.0   27
  431   18.9  14.7    1.6   1.1    2.0   1.0   27
  432   18.9  14.8    1.6   1.1    2.0   1.0   27
  433   18.8  14.8    1.6   1.1    2.0   1.0   27
  434   18.8  14.8    1.6   1.1    2.0   1.0   27
  435   18.8  14.9    1.6   1.1    2.1   1.0   27
  436   18.8  14.9    1.6   1.1    2.1   1.0   27
  437   18.7  15.0    1.6   1.1    2.1   1.0   27
  438   18.7  15.0    1.6   1.1    2.1   1.0   27
  439   18.7  15.1    1.6   1.1    2.1   1.0   27
  440   18.7  15.1    1.6   1.2    2.1   1.0   27
  441   18.6  15.1    1.6   1.2    2.1   1.0   27
  442   18.6  15.2    1.6   1.2    2.1   1.0   27
  443   18.6  15.2    1.6   1.2    2.1   1.0   27
  444   18.6  15.3    1.6   1.2    2.1   1.0   27
  445   18.6  15.4    1.6   1.2    2.1   1.0   27
  446   18.5  15.4    1.6   1.2    2.1   1.0   27
  447   18.5  15.5    1.6   1.2    2.1   1.0   27
  448   18.5  15.5    1.6   1.2    2.1   1.0   27
  449   18.5  15.6    1.6   1.2    2.1   1.0   27
  450   18.5  15.6    1.6   1.2    2.1   1.0   27
  451   18.4  15.7    1.6   1.2    2.1   1.0   27
  452   18.4  15.7    1.6   1.2    2.1   1.0   27
  453   18.4  15.8    1.7   1.2    2.1   1.0   27
  454   18.4  15.8    1.7   1.2    2.1   1.0   27
  455   18.4  15.9    1.7   1.2    2.1   1.0   27
  456   18.4  15.9    1.7   1.2    2.1   1.0   27
  457   18.3  16.0    1.7   1.3    2.1   1.0   27
  458   18.3  16.0    1.7   1.3    2.1   1.0   27
  459   18.3  16.0    1.7   1.3    2.1   1.0   27
  460   18.3  16.1    1.7   1.3    2.1   1.0   27
  461   18.3  16.1    1.7   1.3    2.1   1.0   27
  462   18.3  16.1    1.7   1.3    2.1   1.0   27
  463   18.2  16.2    1.7   1.3    2.1   1.0   27
  464   18.2  16.2    1.7   1.3    2.1   1.0   27
  465   18.2  16.2    1.7   1.3    2.1   1.0   27
  466   18.2  16.3    1.7   1.3    2.1   1.0   27
  467   18.2  16.3    1.7   1.3    2.1   1.0   27
  468   18.2  16.3    1.7   1.3    2.1   1.0   27
  469   18.1  16.3    1.7   1.3    2.1   1.0   27
  470   18.1  16.3    1.7   1.3    2.1   1.0   27
  471   18.1  16.3    1.7   1.3    2.1   1.0   27
  472   18.1  16.4    1.7   1.3    2.1   1.0   27
  473   18.1  16.4    1.7   1.3    2.1   1.0   27
  474   18.1  16.4    1.7   1.3    2.1   1.0   27
  475   18.0  16.4    1.7   1.3    2.1   1.0   27
  476   18.0  16.4    1.7   1.3    2.1   1.0   27
  477   18.0  16.4    1.7   1.3    2.1   1.0   27
  478   18.0  16.3    1.7   1.3    2.2   1.0   27
  479   18.0  16.3    1.7   1.3    2.2   1.0   27
  480   17.9  16.3    1.7   1.3    2.2   1.0   27
  481   17.9  16.3    1.8   1.3    2.2   1.0   27
  482   17.9  16.3    1.8   1.3    2.2   1.0   27
  483   17.9  16.3    1.8   1.3    2.2   1.0   27
  484   17.9  16.2    1.8   1.3    2.2   1.0   27
  485   17.8  16.2    1.8   1.3    2.2   1.0   27
  486   17.8  16.2    1.8   1.3    2.2   1.0   27
  487   17.8  16.2    1.8   1.3    2.2   1.0   27
  488   17.8  16.1    1.8   1.3    2.2   1.0   27
  489   17.8  16.1    1.8   1.3    2.2   1.0   27
  490   17.7  16.1    1.8   1.3    2.2   1.0   27
  491   17.7  16.0    1.8   1.3    2.2   1.0   27
  492   17.7  16.0    1.8   1.3    2.2   1.0   27
  493   17.7  16.0    1.8   1.3    2.2   1.0   27
  494   17.7  15.9    1.8   1.4    2.3   1.0   27
  495   17.6  15.9    1.8   1.4    2.3   1.0   27
  496   17.6  15.9    1.8   1.4    2.3   1.0   27
  497   17.6  15.8    1.8   1.4    2.3   1.0   27
  498   17.6  15.8    1.8   1.4    2.3   1.0   27
  499   17.6  15.8    1.8   1.4    2.3   1.0   27
  500   17.5  15.7    1.8   1.4    2.3   1.0   27
  501   17.5  15.7    1.8   1.4    2.3   1.0   27
  502   17.5  15.7    1.8   1.4    2.3   1.0   27
  503   17.5  15.6    1.8   1.4    2.3   1.0   27
  504   17.5  15.6    1.8   1.4    2.3   1.0   27
  505   17.5  15.6    1.8   1.4    2.3   1.0   27
  506   17.4  15.5    1.8   1.4    2.3   1.0   27
  507   17.4  15.5    1.8   1.4    2.3   1.0   27
  508   17.4  15.5    1.8   1.4    2.3   1.0   27
  509   17.4  15.5    1.9   1.4    2.3   1.0   27
  510   17.4  15.4    1.9   1.4    2.3   1.0   27
  511   17.4  15.4    1.9   1.4    2.3   1.0   27
  512   17.4  15.4    1.9   1.4    2.3   1.0   27
  513   17.4  15.4    1.9   1.4    2.3   1.1   27
  514   17.4  15.3    1.9   1.4    2.3   1.1   27
  515   17.4  15.3    1.9   1.4    2.3   1.1   27
  516   17.4  15.3    1.9   1.4    2.3   1.1   27
  517   17.3  15.3    1.9   1.4    2.3   1.1   27
  518   17.3  15.3    1.9   1.4    2.3   1.1   27
  519   17.3  15.3    1.9   1.4    2.4   1.1   27
  520   17.3  15.3    1.9   1.4    2.4   1.1   27
  521   17.3  15.3    1.9   1.4    2.4   1.1   27
  522   17.4  15.3    2.0   1.4    2.4   1.1   27
  523   17.4  15.3    2.0   1.4    2.4   1.2   27
  524   17.4  15.3    2.0   1.4    2.4   1.2   27
  525   17.4  15.3    2.0   1.4    2.4   1.2   27
  526   17.4  15.3    2.0   1.4    2.4   1.2   27
  527   17.4  15.3    2.0   1.4    2.4   1.2   27
  528   17.4  15.3    2.0   1.4    2.4   1.2   27
  529   17.4  15.3    2.0   1.4    2.4   1.2   27
  530   17.4  15.3    2.0   1.4    2.4   1.2   27
  531   17.4  15.3    2.0   1.4    2.4   1.2   27
  532   17.4  15.4    2.0   1.4    2.4   1.2   27
  533   17.5  15.4    2.0   1.4    2.4   1.2   27
  534   17.5  15.4    2.0   1.4    2.4   1.2   27
  535   17.5  15.4    2.0   1.4    2.4   1.2   27
  536   17.5  15.4    2.0   1.4    2.4   1.2   27
  537   17.5  15.5    2.0   1.4    2.4   1.2   27
  538   17.5  15.5    2.0   1.4    2.4   1.2   27
  539   17.6  15.5    2.0   1.4    2.4   1.2   27
  540   17.6  15.5    2.0   1.4    2.4   1.2   27
  541   17.6  15.6    2.0   1.5    2.4   1.2   27
  542   17.6  15.6    2.0   1.5    2.4   1.2   27
  543   17.7  15.6    2.0   1.5    2.4   1.2   27
  544   17.7  15.7    2.0   1.5    2.4   1.2   27
  545   17.7  15.7    2.0   1.5    2.4   1.2   27
  546   17.7  15.7    2.0   1.5    2.4   1.2   27
  547   17.8  15.8    2.0   1.5    2.4   1.2   27
  548   17.8  15.8    2.0   1.5    2.4   1.2   27
  549   17.8  15.8    2.0   1.5    2.4   1.2   27
  550   17.8  15.9    2.0   1.5    2.4   1.2   27
  551   17.9  15.9    2.0   1.5    2.4   1.2   27
  552   17.9  15.9    2.0   1.5    2.4   1.2   27
  553   17.9  15.9    2.0   1.5    2.4   1.2   27
  554   17.9  16.0    2.0   1.5    2.4   1.2   27
  555   18.0  16.0    2.0   1.4    2.4   1.1   27
  556   18.0  16.0    2.0   1.4    2.3   1.1   27
  557   18.0  16.1    1.9   1.4    2.3   1.1   27
  558   18.0  16.1    1.9   1.4    2.3   1.1   27
  559   18.1  16.1    1.9   1.4    2.3   1.1   27
  560   18.1  16.1    1.9   1.4    2.3   1.1   27
  561   18.1  16.1    1.9   1.4    2.3   1.0   27
  562   18.1  16.2    1.9   1.4    2.3   1.0   27
  563   18.1  16.2    1.9   1.4    2.3   1.0   27
  564   18.2  16.2    1.9   1.4    2.3   1.0   27
  565   18.2  16.2    1.9   1.4    2.3   1.0   27
  566   18.2  16.2    1.9   1.4    2.3   1.0   27
  567   18.2  16.2    1.9   1.4    2.3   1.0   27
  568   18.2  16.3    1.9   1.4    2.3   1.0   27
  569   18.2  16.3    1.9   1.4    2.3   1.0   27
  570   18.3  16.3    1.9   1.4    2.3   1.0   27
  571   18.3  16.3    1.9   1.4    2.3   1.0   27
  572   18.3  16.3    1.8   1.4    2.3   1.0   27
  573   18.3  16.3    1.8   1.4    2.3   1.1   27
  574   18.3  16.3    1.8   1.4    2.3   1.1   27
  575   18.3  16.3    1.8   1.4    2.3   1.1   27
  576   18.3  16.3    1.8   1.4    2.3   1.1   27
  577   18.3  16.3    1.8   1.4    2.3   1.1   27
  578   18.3  16.3    1.8   1.4    2.3   1.1   27
  579   18.4  16.3    1.8   1.4    2.3   1.1   27
  580   18.4  16.3    1.8   1.4    2.3   1.0   27
  581   18.4  16.2    1.8   1.3    2.3   1.0   27
  582   18.4  16.2    1.8   1.3    2.3   1.0   27
  583   18.4  16.2    1.8   1.3    2.3   1.0   27
  584   18.4  16.2    1.8   1.3    2.3   1.0   27
  585   18.4  16.2    1.8   1.3    2.3   1.0   27
  586   18.4  16.2    1.8   1.3    2.3   1.0   27
  587   18.4  16.1    1.8   1.3    2.3   1.0   27
  588   18.4  16.1    1.8   1.3    2.4   1.0   27
  589   18.3  16.1    1.8   1.3    2.4   1.0   27
  590   18.3  16.1    1.8   1.3    2.4   1.0   27
  591   18.3  16.1    1.8   1.2    2.4   1.0   27
  592   18.3  16.0    1.8   1.2    2.4   1.0   27
  593   18.3  16.0    1.8   1.2    2.4   1.0   27
  594   18.3  16.0    1.8   1.2    2.4   1.0   27
  595   18.3  15.9    1.8   1.2    2.4   1.0   27
  596   18.3  15.9    1.8   1.2    2.4   1.0   27
  597   18.3  15.9    1.7   1.2    2.4   1.0   27
  598   18.2  15.8    1.7   1.2    2.4   1.0   27
  599   18.2  15.8    1.7   1.2    2.4   1.0   27
  600   18.2  15.8    1.7   1.2    2.4   1.0   27
  601   18.2  15.7    1.7   1.2    2.4   1.0   27
  602   18.2  15.7    1.7   1.1    2.4   1.0   27
  603   18.2  15.7    1.7   1.1    2.4   1.0   27
  604   18.1  15.6    1.7   1.1    2.4   1.0   27
  605   18.1  15.6    1.7   1.1    2.4   1.0   27
  606   18.1  15.6    1.7   1.1    2.4   1.0   27
  607   18.1  15.5    1.7   1.1    2.4   1.0   27
  608   18.0  15.5    1.7   1.1    2.4   1.0   27
  609   18.0  15.5    1.7   1.1    2.4   1.0   27
  610   18.0  15.4    1.7   1.1    2.4   1.0   27
  611   18.0  15.4    1.7   1.1    2.4   1.0   27
  612   17.9  15.3    1.7   1.1    2.4   1.0   27
  613   17.9  15.3    1.7   1.1    2.4   1.0   27
  614   17.9  15.3    1.7   1.1    2.4   1.0   27
  615   17.9  15.2    1.7   1.1    2.4   1.0   27
  616   17.8  15.2    1.7   1.1    2.4   1.0   27
  617   17.8  15.2    1.7   1.1    2.4   1.0   27
  618   17.8  15.1    1.7   1.1    2.4   1.0   27
  619   17.7  15.1    1.7   1.1    2.4   1.0   27
  620   17.7  15.1    1.7   1.1    2.4   1.0   27
  621   17.7  15.0    1.7   1.1    2.4   1.0   27
  622   17.7  15.0    1.7   1.1    2.4   1.0   27
  623   17.6  15.0    1.7   1.1    2.4   1.0   27
  624   17.6  14.9    1.7   1.1    2.4   1.0   27
  625   17.6  14.9    1.7   1.1    2.4   1.0   27
  626   17.5  14.9    1.7   1.1    2.4   1.0   27
  627   17.5  14.8    1.7   1.1    2.4   1.0   27
  628   17.5  14.8    1.7   1.1    2.4   1.0   27
  629   17.4  14.8    1.7   1.0    2.4   1.0   27
  630   17.4  14.7    1.7   1.0    2.4   1.0   27
  631   17.4  14.7    1.7   1.0    2.4   1.0   27
  632   17.3  14.7    1.8   1.0    2.4   1.0   27
  633   17.3  14.6    1.8   1.0    2.4   1.0   27
  634   17.3  14.6    1.8   1.0    2.5   1.0   27
  635   17.2  14.6    1.8   1.0    2.5   1.0   27
  636   17.2  14.5    1.8   1.0    2.5   1.0   27
  637   17.2  14.5    1.8   1.0    2.5   1.0   27
  638   17.1  14.5    1.8   1.0    2.5   1.0   27
  639   17.1  14.4    1.8   1.0    2.5   1.0   27
  640   17.1  14.4    1.8   1.1    2.5   1.0   27
  641   17.0  14.4    1.8   1.1    2.6   1.0   27
  642   17.0  14.4    1.8   1.1    2.6   1.0   27
  643   17.0  14.3    1.8   1.1    2.6   1.0   27
  644   16.9  14.3    1.8   1.1    2.6   1.1   27
  645   16.9  14.3    1.8   1.1    2.6   1.1   27
  646   16.9  14.2    1.8   1.1    2.6   1.1   27
  647   16.8  14.2    1.8   1.1    2.6   1.1   27
  648   16.8  14.2    1.8   1.1    2.6   1.1   27
  649   16.8  14.1    1.8   1.1    2.6   1.1   27
  650   16.7  14.1    1.8   1.1    2.6   1.1   27
  651   16.7  14.1    1.8   1.1    2.6   1.1   27
  652   16.7  14.0    1.8   1.1    2.6   1.1   27
  653   16.6  14.0    1.8   1.1    2.6   1.1   27
  654   16.6  14.0    1.8   1.1    2.6   1.1   27
  655   16.6  13.9    1.8   1.0    2.6   1.1   27
  656   16.5  13.9    1.8   1.0    2.6   1.1   27
  657   16.5  13.9    1.8   1.0    2.6   1.1   27
  658   16.5  13.8    1.8   1.0    2.6   1.1   27
  659   16.5  13.8    1.8   1.0    2.6   1.1   27
  660   16.4  13.8    1.8   1.0    2.6   1.1   27
  661   16.4  13.7    1.8   1.0    2.6   1.1   27
  662   16.4  13.7    1.8   1.0    2.6   1.1   27
  663   16.3  13.7    1.8   1.0    2.6   1.1   27
  664   16.3  13.6    1.8   1.0    2.6   1.1   27
  665   16.3  13.6    1.8   1.0    2.6   1.1   27
  666   16.3  13.6    1.8   1.0    2.6   1.1   27
  667   16.3  13.5    1.8   1.0    2.6   1.1   27
  668   16.2  13.5    1.8   1.0    2.6   1.1   27
  669   16.2  13.5    1.8   1.0    2.6   1.1   27
  670   16.2  13.5    1.8   1.0    2.6   1.1   27
  671   16.2  13.4    1.8   1.0    2.6   1.1   27
  672   16.1  13.4    1.8   1.0    2.6   1.1   27
  673   16.1  13.4    1.8   1.0    2.6   1.1   27
  674   16.1  13.4    1.8   1.0    2.6   1.1   27
  675   16.1  13.3    1.8   1.0    2.6   1.1   27
  676   16.1  13.3    1.8   1.0    2.6   1.1   27
  677   16.0  13.3    1.8   1.0    2.6   1.1   27
  678   16.0  13.3    1.8   0.9    2.6   1.0   27
  679   16.0  13.3    1.7   0.9    2.6   1.0   27
  680   16.0  13.2    1.7   0.9    2.6   1.0   27
  681   16.0  13.2    1.7   0.9    2.6   1.0   27
  682   16.0  13.2    1.7   0.9    2.5   1.0   27
  683   16.0  13.2    1.7   0.9    2.5   1.0   27
  684   15.9  13.2    1.7   0.8    2.5   1.0   27
  685   15.9  13.2    1.7   0.8    2.5   1.0   27
  686   15.9  13.2    1.7   0.8    2.5   1.0   27
  687   15.9  13.2    1.6   0.8    2.6   1.0   27
  688   15.9  13.2    1.6   0.8    2.6   1.0   27
  689   15.9  13.2    1.6   0.8    2.6   1.0   27
  690   15.9  13.2    1.6   0.8    2.6   1.0   27
  691   15.9  13.2    1.6   0.8    2.6   1.0   27
  692   15.9  13.2    1.6   0.8    2.6   1.0   27
  693   15.9  13.2    1.6   0.9    2.7   1.0   27
  694   15.8  13.2    1.6   0.9    2.7   1.0   27
  695   15.8  13.2    1.6   0.9    2.7   1.0   27
  696   15.8  13.2    1.6   0.9    2.7   1.0   27
  697   15.8  13.2    1.6   0.9    2.7   1.0   27
  698   15.8  13.2    1.6   0.9    2.7   1.0   27
  699   15.8  13.2    1.5   0.8    2.7   1.0   27
  700   15.8  13.3    1.5   0.8    2.7   1.0   27
  701   15.8  13.3    1.5   0.8    2.7   1.0   27
  702   15.8  13.3    1.5   0.8    2.7   1.0   27
  703   15.8  13.3    1.5   0.8    2.7   1.0   27
  704   15.8  13.3    1.5   0.8    2.7   1.0   27
  705   15.8  13.3    1.5   0.8    2.7   1.0   27
  706   15.8  13.4    1.5   0.8    2.7   1.0   27
  707   15.8  13.4    1.5   0.8    2.7   1.0   27
  708   15.8  13.4    1.5   0.8    2.7   0.9   27
  709   15.8  13.4    1.5   0.8    2.6   0.9   27
  710   15.8  13.5    1.5   0.8    2.6   0.9   27
  711   15.8  13.5    1.5   0.8    2.6   0.9   27
  712   15.8  13.5    1.5   0.8    2.6   0.9   27
  713   15.8  13.5    1.5   0.8    2.6   0.9   27
  714   15.8  13.6    1.5   0.8    2.6   0.9   27
  715   15.8  13.6    1.5   0.8    2.6   0.9   27
  716   15.8  13.6    1.5   0.8    2.6   0.9   27
  717   15.8  13.6    1.5   0.8    2.6   0.9   27
  718   15.8  13.7    1.5   0.8    2.6   0.9   27
  719   15.8  13.7    1.5   0.8    2.6   0.9   27
  720   15.8  13.7    1.5   0.8    2.6   0.9   27
  721   15.8  13.8    1.5   0.8    2.6   0.9   27
  722   15.7  13.8    1.5   0.8    2.6   0.9   27
  723   15.7  13.8    1.5   0.8    2.6   0.9   27
  724   15.7  13.8    1.5   0.8    2.6   0.9   27
  725   15.7  13.9    1.5   0.8    2.6   0.9   27
  726   15.7  13.9    1.5   0.8    2.6   0.9   27
  727   15.7  13.9    1.5   0.8    2.6   0.9   27
  728   15.7  13.9    1.5   0.8    2.6   0.9   27
  729   15.7  14.0    1.5   0.8    2.6   0.9   27
  730   15.7  14.0    1.5   0.8    2.6   0.9   27
  731   15.7  14.0    1.5   0.8    2.6   0.9   27
  732   15.7  14.0    1.5   0.8    2.6   0.9   27
  733   15.7  14.1    1.5   0.8    2.6   0.9   27
  734   15.7  14.1    1.5   0.8    2.6   0.9   27
  735   15.7  14.1    1.5   0.8    2.6   0.9   27
  736   15.7  14.1    1.5   0.9    2.6   0.9   27
  737   15.7  14.1    1.5   0.9    2.6   0.9   27
  738   15.7  14.2    1.5   0.9    2.6   0.9   27
  739   15.7  14.2    1.5   0.9    2.7   0.9   27
  740   15.7  14.2    1.5   0.9    2.7   0.9   27
  741   15.6  14.2    1.5   0.9    2.7   0.9   27
  742   15.6  14.2    1.5   0.9    2.7   0.9   27
  743   15.6  14.2    1.5   0.9    2.7   0.9   27
  744   15.6  14.2    1.5   0.9    2.7   0.9   27
  745   15.6  14.3    1.5   0.9    2.7   0.9   27
  746   15.6  14.3    1.5   0.9    2.7   0.9   27
  747   15.6  14.3    1.5   0.9    2.7   0.9   27
  748   15.6  14.3    1.5   0.9    2.7   0.9   27
  749   15.6  14.3    1.5   0.9    2.7   0.9   27
  750   15.5  14.3    1.5   0.9    2.7   0.9   27
  751   15.5  14.3    1.4   0.9    2.7   0.9   27
  752   15.5  14.3    1.4   0.9    2.7   0.9   27
  753   15.5  14.3    1.4   0.9    2.8   0.9   27
  754   15.5  14.3    1.4   0.9    2.8   0.9   27
  755   15.5  14.2    1.4   0.9    2.8   0.9   27
  756   15.5  14.2    1.5   0.9    2.8   0.9   27
  757   15.4  14.2    1.5   0.9    2.8   0.9   27
  758   15.4  14.2    1.5   0.9    2.8   0.9   27
  759   15.4  14.2    1.5   0.9    2.8   0.9   27
  760   15.4  14.2    1.5   0.9    2.8   1.0   27
  761   15.4  14.2    1.5   0.9    2.8   1.0   27
  762   15.3  14.1    1.5   0.9    2.7   1.0   27
  763   15.3  14.1    1.5   0.9    2.7   1.0   27
  764   15.3  14.1    1.5   1.0    2.8   1.0   27
  765   15.3  14.1    1.5   1.0    2.8   1.0   27
  766   15.3  14.0    1.6   1.0    2.8   1.0   27
  767   15.2  14.0    1.6   1.0    2.8   1.0   27
  768   15.2  14.0    1.6   1.0    2.8   1.0   27
  769   15.2  13.9    1.6   1.0    2.8   1.0   27
  770   15.2  13.9    1.6   1.0    2.8   1.0   27
  771   15.1  13.8    1.6   1.1    2.9   1.0   27
  772   15.1  13.8    1.6   1.1    2.9   1.1   27
  773   15.1  13.8    1.6   1.1    2.9   1.1   27
  774   15.1  13.7    1.6   1.1    2.9   1.1   27
  775   15.1  13.7    1.6   1.1    2.9   1.1   27
  776   15.0  13.6    1.6   1.1    2.9   1.1   27
  777   15.0  13.6    1.6   1.1    2.9   1.1   27
  778   15.0  13.5    1.6   1.1    2.9   1.1   27
  779   15.0  13.5    1.6   1.1    2.9   1.1   27
  780   14.9  13.4    1.6   1.1    2.9   1.1   27
  781   14.9  13.4    1.6   1.1    2.9   1.1   27
  782   14.9  13.3    1.6   1.1    2.9   1.1   27
  783   14.9  13.3    1.6   1.1    2.9   1.1   27
  784   14.8  13.2    1.6   1.1    2.9   1.1   27
  785   14.8  13.1    1.6   1.1    2.9   1.1   27
  786   14.8  13.1    1.6   1.1    2.9   1.1   27
  787   14.8  13.0    1.6   1.1    2.9   1.1   27
  788   14.7  13.0    1.6   1.1    2.9   1.1   27
  789   14.7  12.9    1.6   1.1    2.9   1.1   27
  790   14.7  12.8    1.6   1.1    2.9   1.1   27
  791   14.7  12.8    1.6   1.1    2.9   1.1   27
  792   14.7  12.7    1.6   1.1    2.9   1.1   27
  793   14.6  12.6    1.6   1.1    2.9   1.1   27
  794   14.6  12.6    1.6   1.1    2.9   1.1   27
  795   14.6  12.5    1.6   1.1    2.9   1.1   27
  796   14.6  12.5    1.6   1.1    2.9   1.0   27
  797   14.6  12.4    1.6   1.1    2.9   1.0   27
  798   14.6  12.3    1.6   1.0    2.9   1.0   27
  799   14.5  12.3    1.5   1.0    2.9   1.0   27
  800   14.5  12.2    1.5   1.0    2.9   1.0   27
  801   14.5  12.2    1.5   0.9    2.8   1.0   27
  802   14.5  12.1    1.5   0.9    2.8   1.0   27
  803   14.5  12.1    1.5   0.9    2.8   1.0   27
  804   14.5  12.0    1.5   0.9    2.8   1.0   27
  805   14.5  12.0    1.4   0.8    2.7   1.1   27
  806   14.4  11.9    1.4   0.8    2.7   1.1   27
  807   14.4  11.9    1.4   0.8    2.8   1.0   27
  808   14.4  11.8    1.4   0.8    2.8   1.0   27
  809   14.4  11.8    1.4   0.8    2.8   1.0   27
  810   14.4  11.7    1.4   0.7    2.8   1.0   27
  811   14.4  11.7    1.3   0.7    2.9   1.0   27
  812   14.4  11.7    1.3   0.7    2.9   1.0   27
  813   14.4  11.6    1.3   0.7    2.9   1.1   27
  814   14.4  11.6    1.3   0.7    2.9   1.1   27
  815   14.4  11.6    1.3   0.7    2.9   1.1   27
  816   14.4  11.5    1.3   0.7    2.9   1.1   27
  817   14.4  11.5    1.3   0.7    2.9   1.1   27
  818   14.4  11.5    1.3   0.7    2.9   1.1   27
  819   14.4  11.5    1.3   0.7    2.9   1.1   27
  820   14.4  11.5    1.3   0.7    2.9   1.1   27
  821   14.4  11.4    1.3   0.7    2.9   1.1   27
  822   14.4  11.4    1.3   0.7    2.9   1.1   27
  823   14.4  11.4    1.3   0.7    2.9   1.1   27
  824   14.4  11.4    1.3   0.7    2.9   1.1   27
  825   14.4  11.4    1.3   0.7    2.9   1.1   27
  826   14.4  11.4    1.3   0.7    2.9   1.1   27
  827   14.5  11.4    1.3   0.7    2.9   1.1   27
  828   14.5  11.4    1.3   0.7    2.9   1.1   27
  829   14.5  11.4    1.3   0.7    2.9   1.1   27
  830   14.5  11.4    1.3   0.7    2.9   1.1   27
  831   14.5  11.4    1.3   0.7    2.9   1.0   27
  832   14.5  11.4    1.3   0.8    2.9   1.0   27
  833   14.5  11.5    1.3   0.8    2.9   1.0   27
  834   14.5  11.5    1.3   0.8    2.9   1.0   27
  835   14.6  11.5    1.3   0.8    2.9   1.0   27
  836   14.6  11.5    1.3   0.8    2.9   1.0   27
  837   14.6  11.5    1.3   0.8    2.9   1.0   27
  838   14.6  11.5    1.3   0.8    2.9   1.0   27
  839   14.6  11.6    1.3   0.9    2.9   1.0   27
  840   14.6  11.6    1.3   0.9    2.9   1.1   27
  841   14.7  11.6    1.3   0.9    2.9   1.1   27
  842   14.7  11.6    1.3   0.9    2.9   1.1   27
  843   14.7  11.7    1.3   0.9    2.9   1.1   27
  844   14.7  11.7    1.3   0.9    2.9   1.1   27
  845   14.7  11.7    1.3   0.9    2.9   1.1   27
  846   14.7  11.7    1.3   1.0    2.9   1.1   27
  847   14.8  11.8    1.3   1.0    2.9   1.1   27
  848   14.8  11.8    1.3   1.0    2.9   1.1   27
  849   14.8  11.8    1.3   1.0    2.9   1.1   27
  850   14.8  11.9    1.3   1.0    2.9   1.1   27
  851   14.8  11.9    1.3   1.0    2.9   1.1   27
  852   14.8  11.9    1.3   1.0    2.9   1.1   27
  853   14.8  12.0    1.3   1.0    2.9   1.1   27
  854   14.9  12.0    1.3   1.0    2.9   1.1   27
  855   14.9  12.0    1.3   1.0    2.9   1.1   27
  856   14.9  12.1    1.3   1.0    2.9   1.1   27
  857   14.9  12.1    1.3   1.0    2.9   1.1   27
  858   14.9  12.1    1.3   1.0    2.9   1.1   27
  859   14.9  12.2    1.3   0.9    2.9   1.1   27
  860   14.9  12.2    1.3   0.9    2.9   1.1   27
  861   14.9  12.3    1.3   0.9    2.9   1.1   27
  862   14.9  12.3    1.3   0.9    2.9   1.1   27
  863   15.0  12.3    1.4   0.9    2.9   1.1   27
  864   15.0  12.4    1.4   0.9    2.9   1.1   27
  865   15.0  12.4    1.4   0.9    2.9   1.1   27
  866   15.0  12.4    1.4   1.0    2.9   1.1   27
  867   15.0  12.5    1.4   1.0    2.9   1.1   27
  868   15.0  12.5    1.4   1.0    2.9   1.1   27
  869   15.0  12.6    1.4   1.0    2.9   1.1   27
  870   15.0  12.6    1.4   1.0    2.9   1.1   27
  871   15.0  12.6    1.4   1.0    2.9   1.1   27
  872   15.0  12.7    1.4   1.0    2.9   1.1   27
  873   15.0  12.7    1.4   1.0    2.9   1.1   27
  874   14.9  12.7    1.4   1.0    2.9   1.1   27
  875   14.9  12.8    1.4   1.0    2.9   1.1   27
  876   14.9  12.8    1.4   1.0    2.9   1.1   27
  877   14.9  12.9    1.4   1.0    2.9   1.1   27
  878   14.9  12.9    1.4   1.0    2.9   1.1   27
  879   14.9  12.9    1.4   1.0    2.9   1.1   27
  880   14.9  13.0    1.4   1.0    2.9   1.1   27
  881   14.9  13.0    1.4   1.0    2.9   1.1   27
  882   14.8  13.1    1.4   1.0    2.8   1.1   27
  883   14.8  13.1    1.4   1.0    2.8   1.1   27
  884   14.8  13.1    1.4   1.0    2.8   1.1   27
  885   14.8  13.2    1.4   1.0    2.8   1.1   27
  886   14.8  13.2    1.4   1.0    2.8   1.1   27
  887   14.7  13.2    1.4   1.0    2.8   1.0   27
  888   14.7  13.3    1.4   1.0    2.8   1.0   27
  889   14.7  13.3    1.4   0.9    2.8   1.0   27
  890   14.7  13.3    1.4   0.9    2.8   1.0   27
  891   14.6  13.4    1.4   0.9    2.8   1.0   27
  892   14.6  13.4    1.4   0.9    2.8   1.0   27
  893   14.6  13.4    1.4   0.9    2.8   1.1   27
  894   14.5  13.5    1.4   0.9    2.8   1.1   27
  895   14.5  13.5    1.4   0.9    2.8   1.1   27
  896   14.5  13.5    1.4   0.9    2.8   1.1   27
  897   14.4  13.5    1.4   0.9    2.8   1.1   27
  898   14.4  13.6    1.4   1.0    2.8   1.1   27
  899   14.4  13.6    1.4   1.0    2.8   1.1   27
  900   14.3  13.6    1.4   1.0    2.8   1.1   27
  901   14.3  13.6    1.4   1.0    2.8   1.2   27
  902   14.3  13.6    1.4   1.0    2.8   1.2   27
  903   14.2  13.6    1.4   1.0    2.8   1.2   27
  904   14.2  13.6    1.4   1.0    2.8   1.2   27
  905   14.2  13.6    1.4   1.0    2.8   1.2   27
  906   14.1  13.6    1.4   1.0    2.8   1.2   27
  907   14.1  13.7    1.4   1.0    2.8   1.2   27
  908   14.0  13.7    1.4   1.0    2.8   1.2   27
  909   14.0  13.6    1.4   1.0    2.8   1.2   27
  910   13.9  13.6    1.4   1.0    2.8   1.2   27
  911   13.9  13.6    1.4   1.1    2.8   1.2   27
  912   13.9  13.6    1.4   1.1    2.8   1.2   27
  913   13.8  13.6    1.4   1.1    2.8   1.2   27
  914   13.8  13.6    1.4   1.1    2.8   1.2   27
  915   13.7  13.6    1.4   1.1    2.8   1.2   27
  916   13.7  13.6    1.4   1.1    2.8   1.2   27
  917   13.7  13.5    1.4   1.1    2.8   1.2   27
  918   13.6  13.5    1.4   1.1    2.8   1.2   27
  919   13.6  13.5    1.4   1.1    2.8   1.2   27
  920   13.5  13.4    1.4   1.1    2.8   1.2   27
  921   13.5  13.4    1.4   1.1    2.8   1.2   27
  922   13.4  13.4    1.4   1.1    2.8   1.2   27
  923   13.4  13.3    1.4   1.1    2.8   1.2   27
  924   13.4  13.3    1.4   1.1    2.8   1.2   27
  925   13.3  13.3    1.4   1.1    2.8   1.2   27
  926   13.3  13.2    1.4   1.1    2.8   1.2   27
  927   13.2  13.2    1.4   1.1    2.8   1.2   27
  928   13.2  13.1    1.4   1.1    2.8   1.2   27
  929   13.2  13.1    1.4   1.2    2.8   1.2   27
  930   13.1  13.0    1.4   1.2    2.8   1.2   27
  931   13.1  13.0    1.4   1.2    2.8   1.2   27
  932   13.0  12.9    1.4   1.2    2.8   1.2   27
  933   13.0  12.9    1.4   1.2    2.8   1.2   27
  934   13.0  12.8    1.4   1.2    2.8   1.2   27
  935   12.9  12.8    1.4   1.1    2.8   1.2   27
  936   12.9  12.7    1.4   1.1    2.8   1.2   27
  937   12.9  12.7    1.3   1.1    2.8   1.2   27
  938   12.8  12.6    1.3   1.1    2.8   1.2   27
  939   12.8  12.6    1.3   1.1    2.8   1.2   27
  940   12.8  12.5    1.3   1.1    2.8   1.2   27
  941   12.8  12.5    1.3   1.1    2.8   1.2   27
  942   12.7  12.4    1.3   1.0    2.8   1.2   27
  943   12.7  12.4    1.3   1.0    2.8   1.1   27
  944   12.7  12.3    1.3   1.0    2.7   1.1   27
  945   12.6  12.3    1.3   1.0    2.7   1.1   27
  946   12.6  12.2    1.3   0.9    2.7   1.1   27
  947   12.6  12.2    1.3   0.9    2.7   1.1   27
  948   12.6  12.1    1.3   0.9    2.7   1.2   27
  949   12.6  12.1    1.3   0.9    2.7   1.2   27
  950   12.5  12.0    1.3   0.9    2.7   1.2   27
  951   12.5  12.0    1.3   0.8    2.7   1.2   27
  952   12.5  11.9    1.3   0.8    2.7   1.2   27
  953   12.5  11.9    1.3   0.8    2.7   1.2   27
  954   12.5  11.8    1.3   0.8    2.7   1.2   27
  955   12.4  11.8    1.3   0.8    2.7   1.2   27
  956   12.4  11.8    1.3   0.8    2.7   1.2   27
  957   12.4  11.7    1.3   0.8    2.7   1.2   27
  958   12.4  11.7    1.3   0.8    2.7   1.2   27
  959   12.4  11.7    1.3   0.8    2.7   1.2   27
  960   12.4  11.7    1.3   0.8    2.7   1.2   27
  961   12.4  11.6    1.3   0.8    2.7   1.2   27
  962   12.4  11.6    1.3   0.8    2.7   1.2   27
  963   12.4  11.6    1.3   0.9    2.7   1.2   27
  964   12.4  11.6    1.3   0.9    2.7   1.2   27
  965   12.4  11.6    1.4   0.9    2.8   1.2   27
  966   12.4  11.6    1.4   0.9    2.8   1.2   27
  967   12.4  11.5    1.4   0.9    2.8   1.2   27
  968   12.4  11.5    1.4   1.0    2.8   1.3   27
  969   12.4  11.5    1.4   1.0    2.8   1.3   27
  970   12.4  11.5    1.4   1.0    2.8   1.3   27
  971   12.4  11.5    1.4   1.0    2.8   1.3   27
  972   12.4  11.5    1.4   1.0    2.8   1.3   27
  973   12.4  11.6    1.4   1.0    2.8   1.3   27
  974   12.4  11.6    1.4   1.0    2.8   1.3   27
  975   12.4  11.6    1.4   1.0    2.8   1.3   27
  976   12.4  11.6    1.4   1.0    2.8   1.3   27
  977   12.4  11.6    1.4   1.0    2.8   1.3   27
  978   12.4  11.6    1.4   1.0    2.8   1.4   27
  979   12.4  11.7    1.4   1.0    2.8   1.3   27
  980   12.4  11.7    1.4   1.0    2.8   1.3   27
  981   12.4  11.7    1.4   1.0    2.8   1.3   27
  982   12.4  11.8    1.4   1.0    2.8   1.3   27
  983   12.5  11.8    1.4   1.0    2.8   1.3   27
  984   12.5  11.8    1.4   1.0    2.8   1.3   27
  985   12.5  11.9    1.4   1.0    2.8   1.3   27
  986   12.5  11.9    1.4   1.1    2.9   1.3   27
  987   12.5  12.0    1.4   1.1    2.9   1.3   27
  988   12.5  12.0    1.4   1.1    2.9   1.3   27
  989   12.5  12.0    1.4   1.1    2.9   1.3   27
  990   12.5  12.1    1.4   1.1    2.9   1.4   27
  991   12.5  12.1    1.5   1.1    2.9   1.4   27
  992   12.6  12.2    1.5   1.1    2.9   1.4   27
  993   12.6  12.2    1.5   1.1    2.9   1.4   27
  994   12.6  12.3    1.5   1.2    2.9   1.4   27
  995   12.6  12.3    1.5   1.2    2.9   1.4   27
  996   12.6  12.4    1.5   1.2    2.9   1.4   27
  997   12.6  12.5    1.5   1.2    2.9   1.4   27
  998   12.6  12.5    1.5   1.2    2.9   1.4   27
  999   12.6  12.6    1.5   1.1    2.9   1.4   27
 1000   12.7  12.6    1.4   1.1    2.9   1.4   27
 1001   12.7  12.7    1.4   1.1    2.9   1.3   27
 1002   12.7  12.7    1.4   1.1    2.9   1.3   27
 1003   12.7  12.8    1.4   1.1    2.9   1.3   27
 1004   12.7  12.9    1.4   1.1    2.9   1.3   27
 1005   12.7  12.9    1.4   1.1    2.8   1.3   27
 1006   12.7  13.0    1.4   1.0    2.8   1.3   27
 1007   12.7  13.0    1.4   1.0    2.8   1.3   27
 1008   12.7  13.1    1.4   1.0    2.8   1.3   27
 1009   12.7  13.1    1.4   1.0    2.8   1.3   27
 1010   12.8  13.2    1.4   1.0    2.8   1.3   27
 1011   12.8  13.2    1.4   1.0    2.8   1.3   27
 1012   12.8  13.3    1.4   1.0    2.8   1.3   27
 1013   12.8  13.3    1.4   1.0    2.8   1.3   27
 1014   12.8  13.3    1.4   1.0    2.8   1.3   27
 1015   12.8  13.4    1.3   1.0    2.8   1.3   27
 1016   12.8  13.4    1.3   1.0    2.9   1.3   27
 1017   12.8  13.5    1.3   1.0    2.9   1.3   27
 1018   12.8  13.5    1.3   1.0    2.9   1.3   27
 1019   12.8  13.5    1.3   1.0    2.9   1.3   27
 1020   12.8  13.6    1.3   1.0    2.9   1.3   27
 1021   12.8  13.6    1.3   1.0    2.9   1.3   27
 1022   12.8  13.6    1.3   1.0    2.9   1.3   27
 1023   12.8  13.6    1.3   0.9    2.9   1.3   27
 1024   12.8  13.6    1.3   0.9    2.9   1.3   27
 1025   12.8  13.7    1.3   0.9    2.9   1.3   27
 1026   12.8  13.7    1.3   0.9    2.9   1.3   27
 1027   12.8  13.7    1.3   0.9    2.8   1.3   27
 1028   12.8  13.7    1.3   0.9    2.8   1.3   27
 1029   12.8  13.7    1.3   0.9    2.8   1.3   27
 1030   12.8  13.7    1.3   0.9    2.8   1.3   27
 1031   12.8  13.7    1.3   0.8    2.8   1.3   27
 1032   12.8  13.7    1.3   0.8    2.8   1.3   27
 1033   12.8  13.7    1.3   0.9    2.8   1.3   27
 1034   12.8  13.7    1.3   0.9    2.8   1.3   27
 1035   12.8  13.7    1.3   0.9    2.8   1.3   27
 1036   12.8  13.7    1.3   0.9    2.8   1.3   27
 1037   12.8  13.7    1.3   0.9    2.8   1.3   27
 1038   12.8  13.7    1.3   1.0    2.8   1.3   27
 1039   12.8  13.6    1.3   1.0    2.8   1.3   27
 1040   12.8  13.6    1.3   1.0    2.9   1.4   27
 1041   12.8  13.6    1.3   1.0    2.9   1.4   27
 1042   12.8  13.6    1.3   1.1    2.9   1.4   27
 1043   12.8  13.6    1.3   1.1    2.9   1.4   27
 1044   12.8  13.6    1.3   1.1    2.9   1.4   27
 1045   12.8  13.5    1.3   1.1    2.9   1.4   27
 1046   12.8  13.5    1.3   1.1    2.9   1.5   27
 1047   12.8  13.5    1.4   1.1    2.9   1.5   27
 1048   12.7  13.5    1.4   1.1    2.9   1.5   27
 1049   12.7  13.4    1.4   1.1    2.9   1.5   27
 1050   12.7  13.4    1.4   1.1    2.9   1.5   27
 1051   12.7  13.4    1.4   1.1    2.9   1.5   27
 1052   12.7  13.3    1.4   1.1    2.9   1.5   27
 1053   12.7  13.3    1.4   1.1    2.9   1.5   27
 1054   12.7  13.3    1.4   1.1    2.9   1.4   27
 1055   12.7  13.3    1.4   1.1    2.9   1.4   27
 1056   12.7  13.2    1.4   1.2    2.9   1.4   27
 1057   12.7  13.2    1.4   1.2    2.9   1.4   27
 1058   12.7  13.2    1.4   1.1    2.9   1.4   27
 1059   12.7  13.1    1.4   1.1    2.9   1.4   27
 1060   12.7  13.1    1.4   1.1    2.9   1.4   27
 1061   12.7  13.1    1.4   1.1    2.9   1.4   27
 1062   12.7  13.0    1.4   1.1    2.9   1.4   27
 1063   12.7  13.0    1.4   1.1    2.9   1.4   27
 1064   12.7  13.0    1.4   1.1    2.9   1.4   27
 1065   12.7  13.0    1.4   1.1    2.9   1.4   27
 1066   12.7  12.9    1.4   1.1    2.9   1.4   27
 1067   12.7  12.9    1.4   1.1    2.9   1.4   27
 1068   12.7  12.9    1.4   1.1    2.9   1.4   27
 1069   12.7  12.9    1.4   1.1    2.9   1.4   27
 1070   12.7  12.9    1.4   1.2    2.9   1.4   27
 1071   12.7  12.8    1.4   1.2    2.9   1.4   27
 1072   12.7  12.8    1.4   1.2    2.9   1.4   27
 1073   12.6  12.8    1.4   1.2    2.9   1.4   27
 1074   12.6  12.8    1.4   1.2    2.9   1.5   27
 1075   12.6  12.8    1.4   1.2    2.9   1.5   27
 1076   12.6  12.8    1.4   1.2    2.9   1.5   27
 1077   12.6  12.7    1.4   1.2    2.9   1.5   27
 1078   12.6  12.7    1.4   1.2    2.9   1.5   27
 1079   12.6  12.7    1.4   1.2    2.9   1.5   27
 1080   12.6  12.7    1.4   1.2    2.9   1.4   27
 1081   12.6  12.7    1.4   1.2    2.9   1.4   27
 1082   12.6  12.7    1.4   1.2    2.9   1.4   27
 1083   12.6  12.7    1.4   1.2    2.8   1.4   27
 1084   12.6  12.7    1.4   1.1    2.8   1.4   27
 1085   12.6  12.7    1.4   1.1    2.8   1.4   27
 1086   12.6  12.7    1.4   1.1    2.8   1.4   27
 1087   12.6  12.7    1.4   1.1    2.8   1.3   27
 1088   12.6  12.7    1.4   1.0    2.8   1.3   27
 1089   12.6  12.7    1.3   1.0    2.8   1.3   27
 1090   12.6  12.7    1.3   1.0    2.8   1.3   27
 1091   12.6  12.7    1.3   1.0    2.7   1.3   27
 1092   12.6  12.7    1.3   1.0    2.7   1.3   27
 1093   12.6  12.7    1.3   0.9    2.7   1.3   27
 1094   12.6  12.7    1.3   0.9    2.7   1.3   27
 1095   12.6  12.7    1.3   0.9    2.7   1.3   27
 1096   12.5  12.7    1.3   0.9    2.7   1.3   27
 1097   12.5  12.8    1.3   0.9    2.7   1.3   27
 1098   12.5  12.8    1.3   0.9    2.7   1.3   27
 1099   12.5  12.8    1.3   0.9    2.7   1.3   27
 1100   12.5  12.8    1.2   0.9    2.7   1.3   27
 1101   12.5  12.8    1.2   0.9    2.7   1.3   27
 1102   12.5  12.8    1.2   0.9    2.7   1.3   27
 1103   12.5  12.8    1.2   0.9    2.7   1.3   27
 1104   12.5  12.9    1.3   0.9    2.7   1.3   27
 1105   12.5  12.9    1.3   0.9    2.7   1.3   27
 1106   12.5  12.9    1.3   0.9    2.7   1.3   27
 1107   12.5  12.9    1.3   0.9    2.7   1.4   27
 1108   12.4  12.9    1.3   0.9    2.7   1.4   27
 1109   12.4  12.9    1.3   0.9    2.7   1.4   27
 1110   12.4  12.9    1.3   0.9    2.7   1.4   27
 1111   12.4  12.9    1.3   0.9    2.7   1.4   27
 1112   12.4  12.9    1.3   0.9    2.7   1.3   27
 1113   12.4  13.0    1.3   0.9    2.7   1.3   27
 1114   12.4  13.0    1.3   0.9    2.7   1.3   27
 1115   12.3  13.0    1.3   0.9    2.7   1.3   27
 1116   12.3  13.0    1.3   0.9    2.7   1.3   27
 1117   12.3  13.0    1.3   0.9    2.7   1.3   27
 1118   12.3  13.0    1.3   0.9    2.7   1.3   27
 1119   12.3  13.0    1.3   0.9    2.7   1.3   27
 1120   12.3  13.0    1.3   0.9    2.7   1.3   27
 1121   12.2  13.0    1.3   0.9    2.7   1.3   27
 1122   12.2  13.0    1.3   0.9    2.7   1.3   27
 1123   12.2  13.0    1.3   0.9    2.7   1.3   27
 1124   12.2  12.9    1.3   0.9    2.7   1.3   27
 1125   12.2  12.9    1.3   0.9    2.7   1.4   27
 1126   12.2  12.9    1.3   0.9    2.7   1.4   27
 1127   12.1  12.9    1.3   0.9    2.7   1.3   27
 1128   12.1  12.9    1.3   0.9    2.7   1.3   27
 1129   12.1  12.9    1.3   0.9    2.7   1.3   27
 1130   12.1  12.8    1.3   0.9    2.7   1.3   27
 1131   12.0  12.8    1.3   0.9    2.7   1.3   27
 1132   12.0  12.8    1.3   0.9    2.7   1.3   27
 1133   12.0  12.8    1.3   0.9    2.7   1.3   27
 1134   12.0  12.7    1.3   0.9    2.7   1.3   27
 1135   11.9  12.7    1.3   0.9    2.7   1.3   27
 1136   11.9  12.6    1.3   0.9    2.7   1.3   27
 1137   11.9  12.6    1.3   0.9    2.7   1.3   27
 1138   11.9  12.6    1.3   0.9    2.7   1.3   27
 1139   11.8  12.5    1.3   0.9    2.7   1.3   27
 1140   11.8  12.5    1.3   0.9    2.7   1.3   27
 1141   11.8  12.4    1.3   0.9    2.7   1.3   27
 1142   11.8  12.4    1.3   0.9    2.7   1.3   27
 1143   11.7  12.3    1.3   0.9    2.7   1.3   27
 1144   11.7  12.3    1.3   0.9    2.7   1.3   27
 1145   11.7  12.2    1.3   0.9    2.7   1.4   27
 1146   11.6  12.2    1.3   0.9    2.7   1.4   27
 1147   11.6  12.1    1.3   0.9    2.7   1.4   27
 1148   11.6  12.1    1.3   0.9    2.7   1.4   27
 1149   11.6  12.0    1.3   0.9    2.7   1.4   27
 1150   11.5  11.9    1.3   0.9    2.7   1.4   27
 1151   11.5  11.9    1.4   0.9    2.7   1.4   27
 1152   11.5  11.8    1.4   0.9    2.7   1.4   27
 1153   11.4  11.8    1.4   0.9    2.7   1.4   27
 1154   11.4  11.7    1.4   0.9    2.7   1.4   27
 1155   11.4  11.6    1.4   0.9    2.7   1.4   27
 1156   11.4  11.6    1.4   0.9    2.7   1.4   27
 1157   11.3  11.5    1.4   0.9    2.7   1.4   27
 1158   11.3  11.5    1.4   0.9    2.7   1.4   27
 1159   11.3  11.4    1.4   0.9    2.7   1.4   27
 1160   11.3  11.3    1.4   0.9    2.7   1.4   27
 1161   11.2  11.3    1.4   0.9    2.7   1.4   27
 1162   11.2  11.2    1.4   0.9    2.7   1.4   27
 1163   11.2  11.2    1.4   0.9    2.7   1.4   27
 1164   11.1  11.1    1.4   0.9    2.7   1.4   27
 1165   11.1  11.1    1.4   0.9    2.7   1.4   27
 1166   11.1  11.0    1.4   0.9    2.7   1.4   27
 1167   11.1  11.0    1.4   0.9    2.7   1.4   27
 1168   11.0  10.9    1.4   0.9    2.7   1.4   27
 1169   11.0  10.9    1.4   0.9    2.7   1.4   27
 1170   11.0  10.8    1.4   0.9    2.7   1.4   27
 1171   11.0  10.8    1.4   0.9    2.7   1.4   27
 1172   11.0  10.8    1.4   0.9    2.7   1.4   27
 1173   10.9  10.7    1.4   0.9    2.7   1.4   27
 1174   10.9  10.7    1.3   0.9    2.7   1.4   27
 1175   10.9  10.6    1.3   0.9    2.7   1.4   27
 1176   10.9  10.6    1.3   0.9    2.7   1.4   27
 1177   10.9  10.6    1.3   0.9    2.7   1.4   27
 1178   10.8  10.6    1.3   0.9    2.7   1.4   27
 1179   10.8  10.5    1.3   0.9    2.7   1.4   27
 1180   10.8  10.5    1.3   0.9    2.7   1.4   27
 1181   10.8  10.5    1.3   0.9    2.7   1.4   27
 1182   10.8  10.5    1.3   0.9    2.7   1.4   27
 1183   10.8  10.4    1.3   0.9    2.7   1.4   27
 1184   10.8  10.4    1.3   0.9    2.7   1.4   27
 1185   10.7  10.4    1.3   0.9    2.7   1.4   27
 1186   10.7  10.4    1.3   0.9    2.7   1.4   27
 1187   10.7  10.4    1.3   0.9    2.7   1.4   27
 1188   10.7  10.4    1.3   0.8    2.7   1.4   27
 1189   10.7  10.4    1.3   0.8    2.7   1.4   27
 1190   10.7  10.4    1.3   0.8    2.7   1.4   27
 1191   10.7  10.4    1.3   0.8    2.7   1.4   27
 1192   10.7  10.4    1.3   0.8    2.7   1.4   27
 1193   10.7  10.4    1.3   0.8    2.7   1.4   27
 1194   10.7  10.4    1.3   0.8    2.7   1.4   27
 1195   10.7  10.4    1.3   0.8    2.7   1.4   27
 1196   10.7  10.4    1.3   0.8    2.7   1.4   27
 1197   10.7  10.4    1.3   0.8    2.7   1.4   27
 1198   10.7  10.4    1.3   0.8    2.7   1.4   27
 1199   10.7  10.4    1.3   0.8    2.7   1.4   27
 1200   10.7  10.4    1.3   0.8    2.7   1.4   27
 1201   10.7  10.5    1.3   0.8    2.7   1.4   27
 1202   10.7  10.5    1.3   0.8    2.7   1.4   27
 1203   10.7  10.5    1.3   0.8    2.7   1.4   27
 1204   10.7  10.5    1.3   0.8    2.7   1.4   27
 1205   10.7  10.6    1.3   0.8    2.7   1.4   27
 1206   10.7  10.6    1.3   0.8    2.7   1.4   27
 1207   10.7  10.6    1.3   0.8    2.7   1.4   27
 1208   10.7  10.7    1.3   0.8    2.7   1.4   27
 1209   10.8  10.7    1.3   0.8    2.7   1.4   27
 1210   10.8  10.7    1.3   0.8    2.7   1.4   27
 1211   10.8  10.8    1.3   0.8    2.7   1.4   27
 1212   10.8  10.8    1.3   0.8    2.7   1.4   27
 1213   10.8  10.8    1.3   0.8    2.7   1.4   27
 1214   10.8  10.9    1.3   0.8    2.7   1.4   27
 1215   10.8  10.9    1.3   0.8    2.7   1.4   27
 1216   10.9  11.0    1.3   0.8    2.7   1.5   27
 1217   10.9  11.0    1.3   0.8    2.7   1.5   27
 1218   10.9  11.1    1.3   0.8    2.7   1.5   27
 1219   10.9  11.1    1.3   0.8    2.7   1.5   27
 1220   10.9  11.2    1.3   0.8    2.7   1.5   27
 1221   10.9  11.2    1.3   0.8    2.7   1.5   27
 1222   11.0  11.3    1.3   0.8    2.7   1.5   27
 1223   11.0  11.3    1.3   0.8    2.7   1.5   27
 1224   11.0  11.4    1.3   0.8    2.7   1.5   27
 1225   11.0  11.4    1.3   0.8    2.7   1.5   27
 1226   11.0  11.5    1.3   0.8    2.7   1.5   27
 1227   11.1  11.5    1.3   0.8    2.7   1.5   27
 1228   11.1  11.6    1.3   0.8    2.7   1.5   27
 1229   11.1  11.7    1.3   0.8    2.7   1.5   27
 1230   11.1  11.7    1.3   0.8    2.7   1.5   27
 1231   11.1  11.8    1.3   0.8    2.7   1.5   27
 1232   11.2  11.8    1.3   0.8    2.7   1.5   27
 1233   11.2  11.9    1.3   0.8    2.7   1.5   27
 1234   11.2  11.9    1.3   0.8    2.7   1.5   27
 1235   11.2  12.0    1.3   0.8    2.7   1.5   27
 1236   11.3  12.1    1.3   0.8    2.7   1.5   27
 1237   11.3  12.1    1.3   0.8    2.7   1.5   27
 1238   11.3  12.2    1.3   0.8    2.7   1.5   27
 1239   11.3  12.2    1.3   0.8    2.7   1.5   27
 1240   11.4  12.3    1.3   0.8    2.6   1.5   27
 1241   11.4  12.3    1.3   0.8    2.6   1.5   27
 1242   11.4  12.4    1.3   0.8    2.6   1.5   27
 1243   11.4  12.5    1.3   0.8    2.6   1.5   27
 1244   11.5  12.5    1.3   0.8    2.6   1.5   27
 1245   11.5  12.6    1.3   0.8    2.6   1.5   27
 1246   11.5  12.6    1.3   0.8    2.6   1.5   27
 1247   11.5  12.7    1.3   0.8    2.6   1.5   27
 1248   11.6  12.7    1.3   0.8    2.6   1.5   27
 1249   11.6  12.8    1.3   0.8    2.6   1.5   27
 1250   11.6  12.9    1.3   0.8    2.6   1.5   27
 1251   11.6  12.9    1.3   0.8    2.6   1.5   27
 1252   11.7  13.0    1.3   0.8    2.6   1.5   27
 1253   11.7  13.0    1.3   0.8    2.6   1.5   27
 1254   11.7  13.1    1.3   0.8    2.6   1.5   27
 1255   11.7  13.1    1.3   0.8    2.6   1.5   27
 1256   12.4  13.5    1.2   0.8    2.7   1.5   25
 1257   12.5  13.5    1.2   0.8    2.7   1.5   25
 1258   12.5  13.6    1.2   0.8    2.8   1.5   25
 1259   12.5  13.7    1.2   0.8    2.8   1.5   25
 1260   12.5  13.7    1.2   0.8    2.8   1.5   25
 1261   12.6  13.8    1.2   0.8    2.8   1.5   25
 1262   12.6  13.8    1.2   0.8    2.8   1.5   25
 1263   12.6  13.9    1.2   0.8    2.8   1.5   25
 1264   12.7  13.9    1.2   0.8    2.7   1.5   25
 1265   12.7  14.0    1.2   0.8    2.7   1.5   25
 1266   12.7  14.0    1.2   0.8    2.7   1.5   25
 1267   12.8  14.1    1.2   0.8    2.7   1.5   25
 1268   12.8  14.1    1.2   0.8    2.7   1.5   25
 1269   12.8  14.2    1.2   0.8    2.7   1.5   25
 1270   12.9  14.2    1.2   0.8    2.7   1.5   25
 1271   12.9  14.3    1.2   0.8    2.7   1.5   25
 1272   12.9  14.3    1.2   0.8    2.7   1.5   25
 1273   12.9  14.4    1.2   0.8    2.7   1.5   25
 1274   13.0  14.4    1.2   0.8    2.7   1.5   25
 1275   13.0  14.5    1.2   0.8    2.7   1.5   25
 1276   13.0  14.5    1.2   0.8    2.7   1.5   25
 1277   13.1  14.6    1.2   0.8    2.7   1.5   25
 1278   13.1  14.6    1.2   0.8    2.7   1.5   25
 1279   13.1  14.7    1.2   0.8    2.7   1.5   25
 1280   13.2  14.7    1.2   0.8    2.7   1.5   25
 1281   13.2  14.8    1.2   0.8    2.7   1.5   25
 1282   13.2  14.8    1.2   0.8    2.7   1.5   25
 1283   13.3  14.9    1.2   0.8    2.7   1.5   25
 1284   13.3  14.9    1.2   0.8    2.7   1.5   25
 1285   13.3  15.0    1.2   0.8    2.7   1.5   25
 1286   13.3  15.0    1.2   0.8    2.7   1.5   25
 1287   13.4  15.1    1.2   0.8    2.7   1.5   25
 1288   13.4  15.1    1.2   0.8    2.6   1.5   25
 1289   13.4  15.2    1.2   0.8    2.6   1.5   25
 1290   13.5  15.2    1.2   0.8    2.6   1.5   25
 1291   13.5  15.3    1.2   0.8    2.6   1.5   25
 1292   13.5  15.3    1.2   0.8    2.6   1.5   25
 1293   13.6  15.3    1.2   0.8    2.6   1.5   25
 1294   13.6  15.4    1.2   0.8    2.6   1.5   25
 1295   13.6  15.4    1.2   0.8    2.6   1.5   25
 1296   13.6  15.5    1.2   0.8    2.6   1.5   25
 1297   13.7  15.5    1.2   0.8    2.6   1.5   25
 1298   13.7  15.5    1.2   0.8    2.6   1.5   25
 ms      H   H.sd     V   V.sd   rate rate.sd  N     Register 48
 -350   10.2   8.4    0.8   0.4    0.8   0.2   27
 -349   10.1   8.4    0.8   0.4    0.8   0.2   27
 -348   10.1   8.4    0.8   0.4    0.8   0.2   27
 -347   10.1   8.4    0.8   0.4    0.8   0.2   27
 -346   10.0   8.3    0.8   0.4    0.7   0.2   27
 -345   10.0   8.3    0.8   0.4    0.7   0.3   27
 -344   10.0   8.3    0.8   0.4    0.7   0.3   27
 -343    9.9   8.3    0.8   0.4    0.7   0.3   27
 -342    9.9   8.2    0.8   0.3    0.7   0.3   27
 -341    9.9   8.2    0.8   0.3    0.7   0.3   27
 -340    9.9   8.2    0.8   0.3    0.7   0.3   27
 -339    9.8   8.2    0.7   0.3    0.7   0.3   27
 -338    9.8   8.2    0.7   0.3    0.7   0.3   27
 -337    9.8   8.2    0.7   0.3    0.7   0.3   27
 -336    9.8   8.2    0.7   0.3    0.7   0.3   27
 -335    9.7   8.2    0.7   0.3    0.7   0.3   27
 -334    9.7   8.2    0.7   0.3    0.7   0.3   27
 -333    9.7   8.2    0.7   0.3    0.7   0.3   27
 -332    9.7   8.2    0.7   0.3    0.7   0.3   27
 -331    9.7   8.2    0.7   0.3    0.7   0.3   27
 -330    9.6   8.2    0.7   0.3    0.7   0.3   27
 -329    9.6   8.2    0.7   0.3    0.7   0.3   27
 -328    9.6   8.3    0.7   0.3    0.7   0.3   27
 -327    9.6   8.3    0.7   0.3    0.7   0.3   27
 -326    9.6   8.3    0.7   0.3    0.7   0.3   27
 -325    9.6   8.3    0.7   0.3    0.7   0.3   27
 -324    9.6   8.3    0.7   0.3    0.7   0.3   27
 -323    9.5   8.4    0.7   0.3    0.7   0.2   27
 -322    9.5   8.4    0.7   0.3    0.7   0.2   27
 -321    9.5   8.4    0.7   0.3    0.7   0.2   27
 -320    9.5   8.4    0.7   0.3    0.7   0.2   27
 -319    9.5   8.5    0.7   0.3    0.7   0.2   27
 -318    9.5   8.5    0.7   0.3    0.7   0.2   27
 -317    9.5   8.6    0.7   0.3    0.7   0.2   27
 -316    9.5   8.6    0.7   0.3    0.7   0.2   27
 -315    9.5   8.6    0.7   0.3    0.7   0.2   27
 -314    9.5   8.7    0.7   0.3    0.7   0.2   27
 -313    9.5   8.7    0.7   0.3    0.7   0.2   27
 -312    9.5   8.8    0.7   0.3    0.7   0.2   27
 -311    9.5   8.8    0.7   0.3    0.7   0.2   27
 -310    9.5   8.8    0.7   0.3    0.7   0.2   27
 -309    9.5   8.9    0.7   0.3    0.7   0.2   27
 -308    9.5   8.9    0.6   0.3    0.7   0.2   27
 -307    9.5   9.0    0.6   0.3    0.7   0.2   27
 -306    9.5   9.0    0.6   0.3    0.7   0.2   27
 -305    9.5   9.1    0.6   0.3    0.6   0.2   27
 -304    9.5   9.1    0.6   0.3    0.6   0.2   27
 -303    9.5   9.2    0.6   0.3    0.6   0.2   27
 -302    9.5   9.2    0.6   0.3    0.6   0.2   27
 -301    9.5   9.3    0.6   0.3    0.6   0.2   27
 -300    9.6   9.4    0.6   0.3    0.6   0.2   27
 -299    9.6   9.4    0.6   0.3    0.6   0.2   27
 -298    9.6   9.5    0.6   0.3    0.6   0.2   27
 -297    9.6   9.5    0.6   0.3    0.6   0.3   27
 -296    9.6   9.6    0.6   0.3    0.6   0.3   27
 -295    9.6   9.6    0.6   0.3    0.6   0.3   27
 -294    9.6   9.7    0.6   0.3    0.6   0.3   27
 -293    9.6   9.8    0.6   0.3    0.6   0.3   27
 -292    9.6   9.8    0.6   0.3    0.6   0.3   27
 -291    9.6   9.9    0.6   0.3    0.6   0.3   27
 -290    9.7   9.9    0.6   0.3    0.6   0.3   27
 -289    9.7  10.0    0.6   0.3    0.6   0.3   27
 -288    9.7  10.1    0.6   0.3    0.6   0.3   27
 -287    9.7  10.1    0.6   0.3    0.6   0.3   27
 -286    9.7  10.2    0.6   0.3    0.6   0.3   27
 -285    9.7  10.2    0.6   0.3    0.6   0.2   27
 -284    9.7  10.3    0.6   0.3    0.6   0.2   27
 -283    9.8  10.4    0.6   0.3    0.6   0.2   27
 -282    9.8  10.4    0.6   0.3    0.6   0.2   27
 -281    9.8  10.5    0.6   0.3    0.6   0.2   27
 -280    9.8  10.6    0.6   0.3    0.6   0.2   27
 -279    9.8  10.6    0.6   0.3    0.6   0.2   27
 -278    9.8  10.7    0.6   0.3    0.6   0.2   27
 -277    9.9  10.7    0.6   0.3    0.6   0.2   27
 -276    9.9  10.8    0.6   0.3    0.6   0.2   27
 -275    9.9  10.9    0.6   0.3    0.6   0.2   27
 -274    9.9  10.9    0.6   0.3    0.6   0.2   27
 -273    9.9  11.0    0.6   0.3    0.6   0.2   27
 -272    9.9  11.0    0.6   0.3    0.6   0.2   27
 -271   10.0  11.1    0.6   0.3    0.6   0.2   27
 -270   10.0  11.2    0.6   0.2    0.6   0.2   27
 -269   10.0  11.2    0.6   0.2    0.6   0.2   27
 -268   10.0  11.3    0.6   0.2    0.6   0.2   27
 -267   10.0  11.3    0.6   0.2    0.6   0.1   27
 -266   10.1  11.4    0.6   0.2    0.6   0.1   27
 -265   10.1  11.4    0.6   0.2    0.6   0.1   27
 -264   10.1  11.5    0.6   0.2    0.6   0.1   27
 -263   10.1  11.6    0.6   0.2    0.6   0.1   27
 -262   10.2  11.6    0.6   0.2    0.6   0.1   27
 -261   10.2  11.7    0.6   0.2    0.6   0.1   27
 -260   10.2  11.7    0.6   0.2    0.6   0.1   27
 -259   10.2  11.8    0.6   0.2    0.6   0.2   27
 -258   10.2  11.8    0.6   0.2    0.6   0.2   27
 -257   10.3  11.9    0.6   0.2    0.6   0.2   27
 -256   10.3  11.9    0.6   0.2    0.6   0.2   27
 -255   10.3  11.9    0.6   0.2    0.6   0.2   27
 -254   10.3  12.0    0.6   0.2    0.6   0.2   27
 -253   10.4  12.0    0.6   0.2    0.6   0.2   27
 -252   10.4  12.1    0.6   0.2    0.6   0.2   27
 -251   10.4  12.1    0.6   0.2    0.6   0.2   27
 -250   10.4  12.2    0.6   0.2    0.6   0.2   27
 -249   10.5  12.2    0.6   0.2    0.6   0.2   27
 -248   10.5  12.2    0.6   0.2    0.6   0.2   27
 -247   10.5  12.3    0.6   0.2    0.6   0.2   27
 -246   10.5  12.3    0.6   0.2    0.6   0.2   27
 -245   10.6  12.3    0.6   0.2    0.6   0.2   27
 -244   10.6  12.4    0.6   0.2    0.6   0.2   27
 -243   10.6  12.4    0.6   0.2    0.6   0.2   27
 -242   10.6  12.4    0.6   0.2    0.6   0.2   27
 -241   10.7  12.5    0.6   0.2    0.6   0.2   27
 -240   10.7  12.5    0.6   0.2    0.6   0.2   27
 -239   10.7  12.5    0.6   0.2    0.6   0.3   27
 -238   10.7  12.5    0.6   0.2    0.6   0.3   27
 -237   10.8  12.5    0.6   0.3    0.6   0.3   27
 -236   10.8  12.6    0.6   0.3    0.6   0.3   27
 -235   10.8  12.6    0.6   0.3    0.6   0.3   27
 -234   10.8  12.6    0.6   0.3    0.6   0.3   27
 -233   10.9  12.6    0.6   0.3    0.6   0.3   27
 -232   10.9  12.6    0.6   0.3    0.6   0.3   27
 -231   10.9  12.7    0.6   0.3    0.6   0.3   27
 -230   10.9  12.7    0.6   0.3    0.6   0.3   27
 -229   11.0  12.7    0.6   0.3    0.6   0.3   27
 -228   11.0  12.7    0.6   0.3    0.6   0.3   27
 -227   11.0  12.7    0.6   0.3    0.6   0.3   27
 -226   11.0  12.7    0.6   0.3    0.6   0.3   27
 -225   11.1  12.7    0.6   0.3    0.6   0.3   27
 -224   11.1  12.7    0.6   0.3    0.6   0.3   27
 -223   11.1  12.7    0.6   0.3    0.6   0.3   27
 -222   11.1  12.7    0.6   0.3    0.6   0.3   27
 -221   11.1  12.7    0.6   0.3    0.6   0.3   27
 -220   11.2  12.7    0.6   0.3    0.6   0.3   27
 -219   11.2  12.7    0.6   0.3    0.6   0.3   27
 -218   11.2  12.7    0.6   0.3    0.6   0.3   27
 -217   11.2  12.7    0.6   0.3    0.6   0.3   27
 -216   11.2  12.7    0.6   0.3    0.6   0.3   27
 -215   11.3  12.7    0.6   0.3    0.6   0.3   27
 -214   11.3  12.7    0.6   0.3    0.6   0.3   27
 -213   11.3  12.7    0.6   0.3    0.6   0.3   27
 -212   11.3  12.7    0.6   0.3    0.6   0.3   27
 -211   11.3  12.7    0.6   0.3    0.6   0.3   27
 -210   11.4  12.7    0.6   0.3    0.6   0.3   27
 -209   11.4  12.7    0.6   0.3    0.6   0.2   27
 -208   11.4  12.6    0.6   0.3    0.6   0.2   27
 -207   11.4  12.6    0.6   0.3    0.6   0.2   27
 -206   11.4  12.6    0.6   0.3    0.6   0.2   27
 -205   11.5  12.6    0.6   0.3    0.6   0.2   27
 -204   11.5  12.6    0.6   0.3    0.6   0.2   27
 -203   11.5  12.6    0.6   0.3    0.6   0.2   27
 -202   11.5  12.6    0.6   0.3    0.6   0.2   27
 -201   11.5  12.6    0.6   0.3    0.6   0.2   27
 -200   11.5  12.6    0.6   0.3    0.6   0.2   27
 -199   11.6  12.5    0.6   0.3    0.6   0.2   27
 -198   11.6  12.5    0.6   0.3    0.6   0.2   27
 -197   11.6  12.5    0.6   0.3    0.6   0.2   27
 -196   11.6  12.5    0.6   0.3    0.6   0.2   27
 -195   11.6  12.5    0.6   0.3    0.6   0.2   27
 -194   11.7  12.5    0.6   0.3    0.6   0.2   27
 -193   11.7  12.5    0.6   0.3    0.6   0.2   27
 -192   11.7  12.5    0.6   0.3    0.6   0.2   27
 -191   11.7  12.5    0.6   0.3    0.6   0.2   27
 -190   11.7  12.5    0.6   0.3    0.6   0.2   27
 -189   11.8  12.5    0.6   0.3    0.6   0.2   27
 -188   11.8  12.5    0.6   0.3    0.6   0.2   27
 -187   11.8  12.5    0.6   0.3    0.6   0.2   27
 -186   11.8  12.5    0.6   0.3    0.6   0.2   27
 -185   11.8  12.5    0.6   0.3    0.6   0.2   27
 -184   11.9  12.5    0.6   0.3    0.6   0.2   27
 -183   11.9  12.5    0.6   0.3    0.6   0.2   27
 -182   11.9  12.5    0.6   0.3    0.6   0.2   27
 -181   11.9  12.5    0.6   0.3    0.6   0.2   27
 -180   11.9  12.5    0.6   0.3    0.6   0.2   27
 -179   12.0  12.6    0.6   0.3    0.6   0.2   27
 -178   12.0  12.6    0.6   0.3    0.6   0.2   27
 -177   12.0  12.6    0.6   0.3    0.6   0.2   27
 -176   12.0  12.6    0.6   0.3    0.6   0.2   27
 -175   12.1  12.7    0.6   0.3    0.6   0.2   27
 -174   12.1  12.7    0.6   0.3    0.6   0.2   27
 -173   12.1  12.7    0.6   0.3    0.6   0.2   27
 -172   12.1  12.7    0.6   0.3    0.6   0.2   27
 -171   12.2  12.8    0.6   0.3    0.6   0.2   27
 -170   12.2  12.8    0.6   0.3    0.6   0.2   27
 -169   12.2  12.9    0.6   0.3    0.6   0.2   27
 -168   12.2  12.9    0.6   0.3    0.6   0.2   27
 -167   12.3  12.9    0.6   0.3    0.6   0.2   27
 -166   12.3  13.0    0.6   0.3    0.6   0.2   27
 -165   12.3  13.0    0.6   0.3    0.6   0.2   27
 -164   12.3  13.1    0.6   0.3    0.6   0.2   27
 -163   12.4  13.1    0.6   0.3    0.6   0.2   27
 -162   12.4  13.2    0.6   0.3    0.6   0.2   27
 -161   12.4  13.2    0.6   0.3    0.6   0.2   27
 -160   12.5  13.3    0.6   0.3    0.6   0.2   27
 -159   12.5  13.3    0.6   0.3    0.6   0.2   27
 -158   12.5  13.4    0.6   0.3    0.6   0.2   27
 -157   12.6  13.5    0.6   0.2    0.6   0.2   27
 -156   12.6  13.5    0.6   0.2    0.6   0.2   27
 -155   12.6  13.6    0.6   0.2    0.6   0.2   27
 -154   12.6  13.6    0.6   0.2    0.6   0.2   27
 -153   12.7  13.7    0.6   0.2    0.6   0.2   27
 -152   12.7  13.8    0.6   0.2    0.6   0.2   27
 -151   12.7  13.8    0.6   0.2    0.6   0.2   27
 -150   12.8  13.9    0.6   0.2    0.6   0.2   27
 -149   12.8  13.9    0.6   0.2    0.6   0.2   27
 -148   12.8  14.0    0.6   0.2    0.6   0.2   27
 -147   12.8  14.1    0.6   0.2    0.6   0.2   27
 -146   12.9  14.1    0.6   0.2    0.6   0.2   27
 -145   12.9  14.2    0.6   0.2    0.6   0.2   27
 -144   12.9  14.2    0.6   0.2    0.6   0.2   27
 -143   13.0  14.3    0.6   0.2    0.6   0.2   27
 -142   13.0  14.3    0.6   0.2    0.6   0.2   27
 -141   13.0  14.4    0.6   0.2    0.6   0.2   27
 -140   13.0  14.4    0.6   0.2    0.6   0.2   27
 -139   13.1  14.5    0.6   0.2    0.6   0.2   27
 -138   13.1  14.6    0.6   0.2    0.6   0.2   27
 -137   13.1  14.6    0.6   0.2    0.6   0.2   27
 -136   13.1  14.7    0.6   0.2    0.6   0.2   27
 -135   13.2  14.7    0.6   0.2    0.6   0.2   27
 -134   13.2  14.7    0.6   0.2    0.6   0.2   27
 -133   13.2  14.8    0.6   0.2    0.6   0.2   27
 -132   13.2  14.8    0.6   0.2    0.6   0.2   27
 -131   13.3  14.9    0.6   0.2    0.6   0.2   27
 -130   13.3  14.9    0.6   0.2    0.6   0.2   27
 -129   13.3  14.9    0.6   0.3    0.6   0.2   27
 -128   13.3  15.0    0.6   0.3    0.6   0.3   27
 -127   13.3  15.0    0.6   0.3    0.6   0.3   27
 -126   13.4  15.1    0.6   0.3    0.6   0.3   27
 -125   13.4  15.1    0.6   0.3    0.6   0.3   27
 -124   13.4  15.1    0.6   0.3    0.6   0.3   27
 -123   13.4  15.1    0.6   0.3    0.6   0.3   27
 -122   13.4  15.2    0.6   0.3    0.6   0.3   27
 -121   13.5  15.2    0.6   0.3    0.6   0.3   27
 -120   13.5  15.2    0.6   0.3    0.6   0.3   27
 -119   13.5  15.2    0.6   0.3    0.6   0.3   27
 -118   13.5  15.3    0.6   0.3    0.6   0.3   27
 -117   13.5  15.3    0.6   0.3    0.6   0.3   27
 -116   13.5  15.3    0.6   0.3    0.6   0.3   27
 -115   13.6  15.3    0.6   0.3    0.6   0.3   27
 -114   13.6  15.3    0.6   0.3    0.6   0.3   27
 -113   13.6  15.3    0.6   0.3    0.6   0.3   27
 -112   13.6  15.4    0.6   0.3    0.6   0.3   27
 -111   13.6  15.4    0.6   0.3    0.6   0.3   27
 -110   13.6  15.4    0.6   0.3    0.6   0.3   27
 -109   13.7  15.4    0.6   0.3    0.6   0.3   27
 -108   13.7  15.4    0.6   0.3    0.6   0.3   27
 -107   13.7  15.4    0.6   0.3    0.6   0.3   27
 -106   13.7  15.4    0.6   0.3    0.6   0.3   27
 -105   13.7  15.4    0.6   0.3    0.6   0.3   27
 -104   13.7  15.4    0.6   0.3    0.6   0.3   27
 -103   13.7  15.4    0.6   0.3    0.6   0.3   27
 -102   13.8  15.5    0.6   0.3    0.6   0.3   27
 -101   13.8  15.5    0.6   0.3    0.6   0.3   27
 -100   13.8  15.5    0.6   0.3    0.6   0.3   27
  -99   13.8  15.5    0.6   0.3    0.6   0.3   27
  -98   13.8  15.5    0.6   0.3    0.6   0.3   27
  -97   13.8  15.5    0.6   0.3    0.6   0.3   27
  -96   13.9  15.5    0.6   0.3    0.6   0.3   27
  -95   13.9  15.5    0.6   0.3    0.6   0.3   27
  -94   13.9  15.5    0.6   0.3    0.6   0.3   27
  -93   13.9  15.5    0.6   0.3    0.6   0.3   27
  -92   13.9  15.5    0.6   0.3    0.6   0.3   27
  -91   13.9  15.5    0.6   0.3    0.6   0.3   27
  -90   14.0  15.6    0.6   0.3    0.6   0.3   27
  -89   14.0  15.6    0.6   0.3    0.6   0.3   27
  -88   14.0  15.6    0.6   0.3    0.6   0.3   27
  -87   14.0  15.6    0.6   0.3    0.6   0.3   27
  -86   14.1  15.6    0.6   0.3    0.6   0.3   27
  -85   14.1  15.6    0.6   0.3    0.6   0.3   27
  -84   14.1  15.7    0.6   0.3    0.6   0.3   27
  -83   14.1  15.7    0.6   0.3    0.6   0.3   27
  -82   14.2  15.7    0.6   0.3    0.6   0.3   27
  -81   14.2  15.7    0.6   0.3    0.6   0.3   27
  -80   14.2  15.7    0.6   0.3    0.6   0.3   27
  -79   14.2  15.8    0.6   0.3    0.6   0.3   27
  -78   14.3  15.8    0.6   0.3    0.6   0.3   27
  -77   14.3  15.8    0.6   0.3    0.6   0.3   27
  -76   14.3  15.9    0.6   0.3    0.6   0.3   27
  -75   14.4  15.9    0.6   0.3    0.6   0.3   27
  -74   14.4  15.9    0.6   0.3    0.6   0.3   27
  -73   14.4  16.0    0.6   0.3    0.6   0.3   27
  -72   14.5  16.0    0.6   0.3    0.6   0.3   27
  -71   14.5  16.0    0.6   0.3    0.6   0.3   27
  -70   14.5  16.1    0.6   0.3    0.6   0.3   27
  -69   14.6  16.1    0.6   0.3    0.6   0.3   27
  -68   14.6  16.2    0.6   0.3    0.6   0.3   27
  -67   14.7  16.2    0.6   0.3    0.6   0.3   27
  -66   14.7  16.3    0.6   0.3    0.6   0.3   27
  -65   14.7  16.3    0.6   0.3    0.6   0.3   27
  -64   14.8  16.4    0.6   0.3    0.6   0.3   27
  -63   14.8  16.4    0.6   0.3    0.6   0.3   27
  -62   14.9  16.5    0.6   0.3    0.6   0.3   27
  -61   14.9  16.5    0.6   0.3    0.6   0.3   27
  -60   15.0  16.6    0.6   0.3    0.6   0.3   27
  -59   15.0  16.7    0.6   0.3    0.6   0.3   27
  -58   15.1  16.7    0.6   0.3    0.6   0.3   27
  -57   15.1  16.8    0.6   0.3    0.6   0.3   27
  -56   15.2  16.9    0.6   0.3    0.6   0.3   27
  -55   15.2  16.9    0.6   0.3    0.6   0.3   27
  -54   15.3  17.0    0.6   0.3    0.6   0.3   27
  -53   15.3  17.1    0.6   0.3    0.6   0.3   27
  -52   15.4  17.1    0.6   0.3    0.6   0.3   27
  -51   15.4  17.2    0.6   0.3    0.6   0.3   27
  -50   15.5  17.3    0.6   0.3    0.6   0.3   27
  -49   15.5  17.4    0.6   0.3    0.6   0.3   27
  -48   15.6  17.4    0.6   0.3    0.6   0.3   27
  -47   15.7  17.5    0.6   0.3    0.6   0.3   27
  -46   15.7  17.6    0.6   0.3    0.6   0.3   27
  -45   15.8  17.7    0.6   0.3    0.6   0.3   27
  -44   15.8  17.7    0.6   0.3    0.6   0.3   27
  -43   15.9  17.8    0.6   0.3    0.6   0.3   27
  -42   16.0  17.9    0.6   0.3    0.6   0.3   27
  -41   16.0  18.0    0.6   0.3    0.6   0.3   27
  -40   16.1  18.1    0.6   0.3    0.6   0.3   27
  -39   16.2  18.1    0.6   0.3    0.6   0.3   27
  -38   16.2  18.2    0.6   0.3    0.6   0.3   27
  -37   16.3  18.3    0.6   0.3    0.6   0.3   27
  -36   16.3  18.4    0.6   0.3    0.6   0.3   27
  -35   16.4  18.4    0.6   0.3    0.6   0.3   27
  -34   16.5  18.5    0.6   0.3    0.6   0.3   27
  -33   16.5  18.6    0.6   0.3    0.6   0.3   27
  -32   16.6  18.7    0.6   0.3    0.6   0.3   27
  -31   16.7  18.8    0.6   0.3    0.6   0.3   27
  -30   16.7  18.8    0.6   0.3    0.6   0.3   27
  -29   16.8  18.9    0.6   0.3    0.6   0.3   27
  -28   16.9  19.0    0.6   0.3    0.6   0.3   27
  -27   17.0  19.1    0.6   0.3    0.6   0.3   27
  -26   17.0  19.1    0.6   0.3    0.6   0.3   27
  -25   17.1  19.2    0.6   0.3    0.6   0.2   27
  -24   17.2  19.3    0.6   0.3    0.6   0.2   27
  -23   17.2  19.4    0.6   0.3    0.6   0.2   27
  -22   17.3  19.4    0.6   0.3    0.6   0.2   27
  -21   17.4  19.5    0.6   0.3    0.6   0.2   27
  -20   17.4  19.6    0.6   0.3    0.6   0.2   27
  -19   17.5  19.7    0.6   0.3    0.6   0.2   27
  -18   17.6  19.7    0.6   0.3    0.6   0.2   27
  -17   17.6  19.8    0.6   0.3    0.6   0.2   27
  -16   17.7  19.9    0.6   0.3    0.6   0.2   27
  -15   17.8  20.0    0.6   0.3    0.6   0.2   27
  -14   17.9  20.0    0.6   0.3    0.6   0.2   27
  -13   17.9  20.1    0.6   0.3    0.6   0.2   27
  -12   18.0  20.2    0.6   0.3    0.6   0.2   27
  -11   18.1  20.2    0.6   0.3    0.6   0.2   27
  -10   18.1  20.3    0.6   0.3    0.6   0.2   27
   -9   18.2  20.4    0.6   0.2    0.6   0.2   27
   -8   18.3  20.4    0.6   0.2    0.6   0.2   27
   -7   18.3  20.5    0.6   0.2    0.6   0.2   27
   -6   18.4  20.6    0.6   0.2    0.6   0.2   27
   -5   18.5  20.6    0.6   0.2    0.6   0.2   27
   -4   18.5  20.7    0.6   0.2    0.6   0.2   27
   -3   18.6  20.8    0.6   0.2    0.5   0.2   27
   -2   18.6  20.8    0.6   0.2    0.5   0.2   27
   -1   18.7  20.9    0.6   0.2    0.5   0.2   27
    0   18.8  21.0    0.6   0.2    0.5   0.2   27
    1   18.8  21.0    0.6   0.2    0.5   0.2   27
    2   18.9  21.1    0.6   0.2    0.5   0.2   27
    3   18.9  21.2    0.6   0.2    0.5   0.2   27
    4   19.0  21.2    0.6   0.2    0.5   0.2   27
    5   19.1  21.3    0.6   0.2    0.5   0.2   27
    6   19.1  21.3    0.6   0.2    0.5   0.2   27
    7   19.2  21.4    0.6   0.2    0.5   0.2   27
    8   19.2  21.5    0.6   0.2    0.5   0.2   27
    9   19.3  21.5    0.6   0.2    0.5   0.2   27
   10   19.3  21.6    0.6   0.2    0.5   0.2   27
   11   19.4  21.6    0.6   0.2    0.5   0.2   27
   12   19.4  21.7    0.6   0.2    0.5   0.2   27
   13   19.5  21.8    0.6   0.2    0.5   0.2   27
   14   19.5  21.8    0.6   0.2    0.6   0.2   27
   15   19.6  21.9    0.6   0.2    0.6   0.2   27
   16   19.6  21.9    0.6   0.2    0.6   0.2   27
   17   19.7  22.0    0.6   0.2    0.6   0.2   27
   18   19.7  22.0    0.6   0.2    0.6   0.2   27
   19   19.8  22.1    0.6   0.2    0.6   0.2   27
   20   19.8  22.1    0.6   0.2    0.6   0.2   27
   21   19.9  22.2    0.6   0.2    0.6   0.2   27
   22   19.9  22.2    0.6   0.2    0.6   0.2   27
   23   20.0  22.3    0.6   0.2    0.6   0.2   27
   24   20.0  22.3    0.6   0.2    0.6   0.2   27
   25   20.0  22.4    0.6   0.2    0.6   0.2   27
   26   20.1  22.4    0.6   0.2    0.6   0.2   27
   27   20.1  22.5    0.6   0.2    0.6   0.2   27
   28   20.2  22.5    0.6   0.2    0.6   0.2   27
   29   20.2  22.5    0.6   0.2    0.6   0.2   27
   30   20.2  22.6    0.6   0.2    0.6   0.2   27
   31   20.3  22.6    0.6   0.2    0.6   0.2   27
   32   20.3  22.7    0.6   0.2    0.6   0.2   27
   33   20.3  22.7    0.6   0.2    0.6   0.2   27
   34   20.4  22.7    0.6   0.2    0.6   0.2   27
   35   20.4  22.8    0.6   0.2    0.6   0.2   27
   36   20.4  22.8    0.6   0.2    0.6   0.2   27
   37   20.5  22.8    0.6   0.2    0.6   0.2   27
   38   20.5  22.8    0.6   0.2    0.6   0.2   27
   39   20.5  22.9    0.6   0.2    0.6   0.2   27
   40   20.5  22.9    0.6   0.2    0.6   0.2   27
   41   20.6  22.9    0.6   0.2    0.6   0.2   27
   42   20.6  22.9    0.6   0.2    0.6   0.2   27
   43   20.6  23.0    0.6   0.2    0.6   0.2   27
   44   20.6  23.0    0.6   0.2    0.6   0.2   27
   45   20.7  23.0    0.6   0.2    0.6   0.2   27
   46   20.7  23.0    0.6   0.2    0.6   0.2   27
   47   20.7  23.0    0.6   0.2    0.6   0.2   27
   48   20.7  23.0    0.6   0.2    0.6   0.2   27
   49   20.7  23.0    0.6   0.2    0.6   0.2   27
   50   20.8  23.0    0.6   0.2    0.6   0.2   27
   51   20.8  23.0    0.6   0.2    0.6   0.2   27
   52   20.8  23.1    0.6   0.2    0.6   0.2   27
   53   20.8  23.1    0.6   0.2    0.6   0.2   27
   54   20.8  23.1    0.6   0.2    0.6   0.2   27
   55   20.8  23.0    0.6   0.2    0.6   0.2   27
   56   20.8  23.0    0.6   0.2    0.6   0.2   27
   57   20.9  23.0    0.6   0.2    0.6   0.2   27
   58   20.9  23.0    0.6   0.2    0.6   0.2   27
   59   20.9  23.0    0.6   0.2    0.6   0.2   27
   60   20.9  23.0    0.6   0.2    0.6   0.2   27
   61   20.9  23.0    0.6   0.2    0.6   0.2   27
   62   20.9  23.0    0.6   0.2    0.6   0.2   27
   63   20.9  23.0    0.6   0.2    0.6   0.2   27
   64   20.9  23.0    0.6   0.2    0.6   0.2   27
   65   20.9  22.9    0.6   0.2    0.6   0.2   27
   66   20.9  22.9    0.6   0.2    0.6   0.2   27
   67   20.9  22.9    0.6   0.2    0.6   0.2   27
   68   20.9  22.9    0.6   0.2    0.6   0.2   27
   69   20.9  22.8    0.6   0.2    0.6   0.2   27
   70   20.9  22.8    0.6   0.2    0.6   0.2   27
   71   20.9  22.8    0.6   0.2    0.6   0.2   27
   72   20.9  22.7    0.6   0.2    0.6   0.2   27
   73   20.8  22.7    0.6   0.2    0.6   0.2   27
   74   20.8  22.7    0.6   0.2    0.6   0.2   27
   75   20.8  22.6    0.6   0.2    0.6   0.2   27
   76   20.8  22.6    0.6   0.2    0.6   0.2   27
   77   20.8  22.6    0.6   0.2    0.6   0.2   27
   78   20.8  22.5    0.6   0.2    0.6   0.2   27
   79   20.7  22.5    0.6   0.2    0.6   0.2   27
   80   20.7  22.4    0.6   0.2    0.6   0.2   27
   81   20.7  22.4    0.6   0.2    0.6   0.2   27
   82   20.7  22.3    0.6   0.2    0.6   0.2   27
   83   20.6  22.3    0.6   0.2    0.6   0.2   27
   84   20.6  22.2    0.6   0.2    0.6   0.2   27
   85   20.6  22.2    0.6   0.2    0.6   0.2   27
   86   20.5  22.1    0.6   0.2    0.6   0.2   27
   87   20.5  22.1    0.6   0.2    0.6   0.2   27
   88   20.5  22.0    0.6   0.2    0.6   0.2   27
   89   20.4  22.0    0.6   0.2    0.6   0.2   27
   90   20.4  21.9    0.6   0.2    0.6   0.2   27
   91   20.3  21.9    0.6   0.2    0.6   0.2   27
   92   20.3  21.8    0.6   0.2    0.6   0.2   27
   93   20.2  21.7    0.6   0.2    0.6   0.3   27
   94   20.2  21.7    0.6   0.2    0.6   0.3   27
   95   20.1  21.6    0.6   0.2    0.6   0.3   27
   96   20.1  21.6    0.6   0.2    0.6   0.3   27
   97   20.0  21.5    0.6   0.2    0.6   0.3   27
   98   20.0  21.4    0.6   0.2    0.6   0.3   27
   99   19.9  21.4    0.6   0.2    0.6   0.3   27
  100   19.9  21.3    0.6   0.2    0.6   0.3   27
  101   19.8  21.2    0.6   0.2    0.6   0.3   27
  102   19.7  21.2    0.6   0.2    0.6   0.3   27
  103   19.7  21.1    0.6   0.2    0.6   0.3   27
  104   19.6  21.0    0.6   0.2    0.6   0.3   27
  105   19.5  21.0    0.6   0.2    0.6   0.3   27
  106   19.5  20.9    0.6   0.2    0.6   0.3   27
  107   19.4  20.8    0.6   0.2    0.6   0.3   27
  108   19.3  20.8    0.6   0.2    0.6   0.3   27
  109   19.3  20.7    0.6   0.2    0.6   0.3   27
  110   19.2  20.6    0.6   0.2    0.6   0.3   27
  111   19.1  20.6    0.6   0.2    0.6   0.3   27
  112   19.0  20.5    0.6   0.2    0.6   0.3   27
  113   19.0  20.4    0.6   0.2    0.6   0.3   27
  114   18.9  20.4    0.6   0.2    0.6   0.3   27
  115   18.8  20.3    0.6   0.2    0.6   0.3   27
  116   18.7  20.2    0.6   0.2    0.6   0.3   27
  117   18.6  20.2    0.6   0.2    0.6   0.3   27
  118   18.6  20.1    0.6   0.2    0.6   0.3   27
  119   18.5  20.0    0.6   0.2    0.6   0.3   27
  120   18.4  19.9    0.6   0.2    0.6   0.3   27
  121   18.3  19.9    0.6   0.2    0.6   0.3   27
  122   18.2  19.8    0.6   0.2    0.6   0.3   27
  123   18.1  19.7    0.6   0.2    0.6   0.3   27
  124   18.1  19.7    0.6   0.2    0.6   0.3   27
  125   18.0  19.6    0.6   0.2    0.6   0.3   27
  126   17.9  19.5    0.6   0.2    0.6   0.3   27
  127   17.8  19.5    0.6   0.2    0.6   0.3   27
  128   17.7  19.4    0.6   0.2    0.6   0.3   27
  129   17.6  19.3    0.6   0.2    0.6   0.3   27
  130   17.6  19.3    0.6   0.2    0.6   0.3   27
  131   17.5  19.2    0.6   0.2    0.6   0.3   27
  132   17.4  19.1    0.6   0.2    0.6   0.3   27
  133   17.3  19.1    0.6   0.2    0.6   0.2   27
  134   17.2  19.0    0.6   0.2    0.6   0.2   27
  135   17.1  18.9    0.6   0.2    0.6   0.2   27
  136   17.1  18.8    0.6   0.2    0.6   0.2   27
  137   17.0  18.8    0.6   0.2    0.6   0.2   27
  138   16.9  18.7    0.6   0.2    0.6   0.2   27
  139   16.8  18.6    0.6   0.2    0.6   0.3   27
  140   16.7  18.6    0.6   0.2    0.6   0.3   27
  141   16.7  18.5    0.6   0.2    0.6   0.3   27
  142   16.6  18.4    0.6   0.2    0.6   0.3   27
  143   16.5  18.3    0.6   0.2    0.6   0.3   27
  144   16.4  18.3    0.6   0.2    0.6   0.3   27
  145   16.4  18.2    0.6   0.2    0.6   0.3   27
  146   16.3  18.1    0.6   0.2    0.6   0.3   27
  147   16.2  18.0    0.6   0.2    0.6   0.3   27
  148   16.2  18.0    0.6   0.2    0.6   0.3   27
  149   16.1  17.9    0.6   0.2    0.6   0.3   27
  150   16.0  17.8    0.6   0.2    0.6   0.3   27
  151   15.9  17.7    0.6   0.2    0.6   0.3   27
  152   15.9  17.7    0.6   0.2    0.6   0.3   27
  153   15.8  17.6    0.6   0.2    0.6   0.3   27
  154   15.8  17.5    0.6   0.2    0.6   0.3   27
  155   15.7  17.4    0.6   0.2    0.6   0.3   27
  156   15.6  17.4    0.6   0.2    0.6   0.3   27
  157   15.6  17.3    0.6   0.2    0.6   0.3   27
  158   15.5  17.2    0.6   0.2    0.6   0.3   27
  159   15.5  17.2    0.6   0.2    0.6   0.3   27
  160   15.4  17.1    0.6   0.2    0.6   0.3   27
  161   15.4  17.0    0.6   0.2    0.6   0.3   27
  162   15.3  16.9    0.6   0.2    0.6   0.3   27
  163   15.3  16.9    0.6   0.2    0.6   0.3   27
  164   15.2  16.8    0.6   0.2    0.6   0.3   27
  165   15.2  16.7    0.6   0.2    0.6   0.3   27
  166   15.1  16.7    0.6   0.2    0.6   0.3   27
  167   15.1  16.6    0.6   0.2    0.6   0.3   27
  168   15.0  16.5    0.6   0.2    0.6   0.3   27
  169   15.0  16.5    0.6   0.2    0.6   0.3   27
  170   15.0  16.4    0.6   0.2    0.6   0.3   27
  171   14.9  16.4    0.6   0.2    0.6   0.3   27
  172   14.9  16.3    0.6   0.2    0.6   0.3   27
  173   14.9  16.3    0.6   0.2    0.6   0.3   27
  174   14.8  16.2    0.6   0.2    0.6   0.3   27
  175   14.8  16.2    0.6   0.2    0.6   0.3   27
  176   14.8  16.1    0.6   0.2    0.6   0.3   27
  177   14.8  16.1    0.6   0.2    0.6   0.3   27
  178   14.7  16.0    0.6   0.2    0.6   0.3   27
  179   14.7  16.0    0.6   0.2    0.6   0.3   27
  180   14.7  16.0    0.6   0.2    0.6   0.3   27
  181   14.7  15.9    0.6   0.2    0.6   0.3   27
  182   14.6  15.9    0.6   0.2    0.6   0.3   27
  183   14.6  15.9    0.6   0.2    0.6   0.3   27
  184   14.6  15.9    0.6   0.2    0.6   0.3   27
  185   14.6  15.8    0.6   0.2    0.6   0.3   27
  186   14.6  15.8    0.6   0.2    0.6   0.3   27
  187   14.6  15.8    0.6   0.2    0.6   0.3   27
  188   14.5  15.8    0.6   0.2    0.6   0.3   27
  189   14.5  15.8    0.6   0.2    0.6   0.3   27
  190   14.5  15.8    0.6   0.2    0.6   0.3   27
  191   14.5  15.8    0.6   0.2    0.6   0.3   27
  192   14.5  15.8    0.6   0.2    0.6   0.3   27
  193   14.5  15.8    0.6   0.2    0.6   0.3   27
  194   14.5  15.8    0.6   0.2    0.6   0.3   27
  195   14.5  15.8    0.6   0.2    0.6   0.3   27
  196   14.5  15.8    0.6   0.2    0.6   0.3   27
  197   14.5  15.8    0.6   0.2    0.6   0.3   27
  198   14.5  15.8    0.6   0.2    0.6   0.3   27
  199   14.5  15.8    0.6   0.2    0.6   0.2   27
  200   14.5  15.8    0.6   0.2    0.6   0.2   27
  201   14.4  15.8    0.6   0.2    0.6   0.2   27
  202   14.4  15.9    0.6   0.2    0.6   0.2   27
  203   14.4  15.9    0.6   0.2    0.6   0.2   27
  204   14.4  15.9    0.6   0.2    0.6   0.2   27
  205   14.4  15.9    0.6   0.2    0.6   0.2   27
  206   14.4  16.0    0.6   0.2    0.6   0.2   27
  207   14.4  16.0    0.6   0.2    0.6   0.2   27
  208   14.4  16.0    0.6   0.2    0.6   0.2   27
  209   14.4  16.0    0.6   0.2    0.6   0.2   27
  210   14.4  16.1    0.6   0.2    0.6   0.2   27
  211   14.4  16.1    0.6   0.2    0.6   0.2   27
  212   14.4  16.1    0.6   0.2    0.6   0.2   27
  213   14.4  16.2    0.6   0.2    0.6   0.2   27
  214   14.4  16.2    0.6   0.2    0.6   0.2   27
  215   14.4  16.2    0.6   0.2    0.6   0.2   27
  216   14.4  16.3    0.6   0.2    0.6   0.2   27
  217   14.3  16.3    0.6   0.2    0.6   0.2   27
  218   14.3  16.3    0.6   0.2    0.6   0.2   27
  219   14.3  16.4    0.6   0.2    0.6   0.2   27
  220   14.3  16.4    0.6   0.2    0.6   0.2   27
  221   14.3  16.4    0.6   0.2    0.6   0.2   27
  222   14.3  16.4    0.6   0.2    0.6   0.2   27
  223   14.3  16.5    0.6   0.2    0.6   0.2   27
  224   14.3  16.5    0.6   0.2    0.6   0.2   27
  225   14.2  16.5    0.6   0.2    0.6   0.2   27
  226   14.2  16.5    0.6   0.2    0.6   0.2   27
  227   14.2  16.6    0.6   0.2    0.6   0.2   27
  228   14.2  16.6    0.6   0.2    0.6   0.2   27
  229   14.2  16.6    0.6   0.2    0.6   0.2   27
  230   14.1  16.6    0.6   0.3    0.6   0.2   27
  231   14.1  16.6    0.6   0.3    0.6   0.2   27
  232   14.1  16.6    0.6   0.3    0.6   0.2   27
  233   14.0  16.6    0.6   0.3    0.6   0.2   27
  234   14.0  16.6    0.6   0.3    0.6   0.2   27
  235   14.0  16.6    0.6   0.3    0.6   0.3   27
  236   14.0  16.6    0.6   0.3    0.6   0.3   27
  237   13.9  16.6    0.6   0.3    0.6   0.3   27
  238   13.9  16.6    0.7   0.3    0.6   0.3   27
  239   13.9  16.6    0.7   0.3    0.6   0.3   27
  240   13.8  16.6    0.7   0.3    0.6   0.3   27
  241   13.8  16.6    0.7   0.3    0.6   0.3   27
  242   13.7  16.6    0.7   0.3    0.7   0.3   27
  243   13.7  16.5    0.7   0.3    0.7   0.3   27
  244   13.6  16.5    0.7   0.3    0.7   0.3   27
  245   13.6  16.5    0.7   0.3    0.7   0.3   27
  246   13.6  16.4    0.7   0.3    0.7   0.3   27
  247   13.5  16.4    0.7   0.3    0.7   0.3   27
  248   13.5  16.4    0.7   0.3    0.7   0.3   27
  249   13.4  16.3    0.7   0.3    0.7   0.3   27
  250   13.4  16.3    0.7   0.3    0.7   0.3   27
  251   13.3  16.2    0.7   0.3    0.7   0.3   27
  252   13.3  16.1    0.7   0.3    0.7   0.3   27
  253   13.2  16.1    0.7   0.3    0.7   0.3   27
  254   13.2  16.0    0.7   0.3    0.7   0.3   27
  255   13.1  16.0    0.7   0.3    0.7   0.3   27
  256   13.1  15.9    0.7   0.3    0.7   0.3   27
  257   13.0  15.8    0.7   0.3    0.7   0.3   27
  258   12.9  15.7    0.7   0.4    0.7   0.3   27
  259   12.9  15.6    0.7   0.4    0.7   0.3   27
  260   12.8  15.6    0.7   0.4    0.7   0.4   27
  261   12.8  15.5    0.7   0.4    0.7   0.4   27
  262   12.7  15.4    0.7   0.4    0.8   0.4   27
  263   12.7  15.3    0.7   0.4    0.8   0.4   27
  264   12.6  15.2    0.7   0.4    0.8   0.4   27
  265   12.5  15.1    0.7   0.4    0.8   0.4   27
  266   12.5  15.0    0.8   0.4    0.8   0.4   27
  267   12.4  14.9    0.8   0.4    0.8   0.4   27
  268   12.4  14.8    0.8   0.4    0.8   0.4   27
  269   12.3  14.7    0.8   0.4    0.8   0.4   27
  270   12.2  14.6    0.8   0.4    0.8   0.4   27
  271   12.2  14.5    0.8   0.4    0.8   0.4   27
  272   12.1  14.4    0.8   0.4    0.8   0.5   27
  273   12.1  14.2    0.8   0.4    0.8   0.5   27
  274   12.0  14.1    0.8   0.4    0.8   0.5   27
  275   12.0  14.0    0.8   0.5    0.8   0.5   27
  276   11.9  13.9    0.8   0.5    0.8   0.5   27
  277   11.8  13.8    0.8   0.5    0.8   0.5   27
  278   11.8  13.7    0.8   0.5    0.8   0.5   27
  279   11.7  13.5    0.8   0.5    0.8   0.5   27
  280   11.7  13.4    0.8   0.5    0.8   0.5   27
  281   11.6  13.3    0.8   0.5    0.9   0.5   27
  282   11.6  13.2    0.9   0.5    0.9   0.5   27
  283   11.5  13.1    0.9   0.5    0.9   0.5   27
  284   11.5  12.9    0.9   0.5    0.9   0.5   27
  285   11.4  12.8    0.9   0.6    0.9   0.5   27
  286   11.4  12.7    0.9   0.6    0.9   0.5   27
  287   11.3  12.6    0.9   0.6    0.9   0.5   27
  288   11.3  12.5    0.9   0.6    0.9   0.5   27
  289   11.2  12.4    0.9   0.6    0.9   0.5   27
  290   11.2  12.2    0.9   0.6    0.9   0.5   27
  291   11.1  12.1    0.9   0.6    0.9   0.6   27
  292   11.1  12.0    1.0   0.6    0.9   0.6   27
  293   11.1  11.9    1.0   0.6    1.0   0.6   27
  294   11.0  11.8    1.0   0.7    1.0   0.6   27
  295   11.0  11.7    1.0   0.7    1.0   0.6   27
  296   10.9  11.6    1.0   0.7    1.0   0.6   27
  297   10.9  11.5    1.0   0.7    1.0   0.6   27
  298   10.9  11.4    1.0   0.7    1.0   0.6   27
  299   10.8  11.3    1.1   0.8    1.0   0.7   27
  300   10.8  11.2    1.1   0.8    1.0   0.7   27
  301   10.8  11.1    1.1   0.8    1.1   0.7   27
  302   10.7  11.0    1.1   0.8    1.1   0.8   27
  303   10.7  10.9    1.1   0.8    1.1   0.8   27
  304   10.7  10.9    1.1   0.8    1.1   0.9   27
  305   10.6  10.8    1.2   0.8    1.2   0.9   27
  306   10.6  10.7    1.2   0.8    1.2   0.9   27
  307   10.6  10.6    1.2   0.9    1.2   1.0   27
  308   10.6  10.6    1.2   0.9    1.2   1.0   27
  309   10.5  10.5    1.2   0.9    1.2   1.1   27
  310   10.5  10.4    1.2   1.0    1.3   1.1   27
  311   10.5  10.4    1.3   1.0    1.3   1.2   27
  312   10.5  10.3    1.3   1.0    1.3   1.3   27
  313   10.4  10.2    1.3   1.0    1.4   1.3   27
  314   10.4  10.2    1.3   1.0    1.4   1.3   27
  315   10.4  10.1    1.3   1.1    1.4   1.4   27
  316   10.4  10.1    1.4   1.1    1.4   1.4   27
  317   10.4  10.0    1.4   1.1    1.4   1.5   27
  318   10.3  10.0    1.4   1.1    1.4   1.5   27
  319   10.3  10.0    1.4   1.2    1.4   1.5   27
  320   10.3   9.9    1.5   1.2    1.5   1.6   27
  321   10.3   9.9    1.5   1.2    1.5   1.6   27
  322   10.3   9.9    1.5   1.3    1.5   1.7   27
  323   10.3   9.8    1.5   1.3    1.5   1.7   27
  324   10.3   9.8    1.6   1.3    1.6   1.8   27
  325   10.2   9.8    1.6   1.4    1.6   1.8   27
  326   10.2   9.8    1.6   1.4    1.6   1.8   27
  327   10.2   9.8    1.7   1.5    1.6   1.9   27
  328   10.2   9.8    1.7   1.5    1.7   2.0   27
  329   10.2   9.7    1.7   1.6    1.7   2.0   27
  330   10.2   9.7    1.8   1.6    1.7   2.1   27
  331   10.2   9.7    1.8   1.7    1.7   2.1   27
  332   10.2   9.7    1.8   1.8    1.8   2.1   27
  333   10.2   9.7    1.9   1.8    1.8   2.1   27
  334   10.2   9.7    1.9   1.9    1.8   2.2   27
  335   10.2   9.7    1.9   2.0    1.8   2.2   27
  336   10.1   9.7    1.9   2.0    1.8   2.2   27
  337   10.1   9.7    2.0   2.1    1.8   2.2   27
  338   10.1   9.7    2.0   2.2    1.9   2.3   27
  339   10.1   9.7    2.0   2.3    1.9   2.3   27
  340   10.1   9.7    2.1   2.3    1.9   2.3   27
  341   10.1   9.7    2.1   2.4    1.9   2.3   27
  342   10.1   9.7    2.1   2.5    1.9   2.4   27
  343   10.1   9.7    2.2   2.5    2.0   2.5   27
  344   10.1   9.8    2.2   2.6    2.0   2.5   27
  345   10.1   9.8    2.2   2.7    2.0   2.6   27
  346   10.1   9.8    2.2   2.7    2.1   2.7   27
  347   10.1   9.8    2.2   2.7    2.1   2.7   27
  348   10.1   9.8    2.3   2.8    2.1   2.8   27
  349   10.1   9.8    2.3   2.8    2.1   2.8   27
  350   10.1   9.8    2.3   2.8    2.2   2.9   27
  351   10.1   9.8    2.3   2.9    2.2   2.9   27
  352   10.1   9.8    2.3   2.9    2.2   2.9   27
  353   10.1   9.8    2.3   2.9    2.2   2.9   27
  354   10.0   9.8    2.3   2.9    2.2   2.9   27
  355   10.0   9.8    2.3   2.9    2.2   2.9   27
  356   10.0   9.8    2.3   2.8    2.2   2.8   27
  357   10.0   9.8    2.3   2.8    2.2   2.8   27
  358   10.0   9.8    2.3   2.8    2.2   2.7   27
  359   10.0   9.8    2.2   2.7    2.1   2.6   27
  360   10.0   9.8    2.2   2.7    2.1   2.5   27
  361   10.0   9.8    2.2   2.6    2.1   2.5   27
  362   10.0   9.8    2.2   2.5    2.1   2.4   27
  363   10.0   9.8    2.1   2.4    2.1   2.3   27
  364   10.0   9.8    2.1   2.4    2.0   2.2   27
  365   10.0   9.8    2.1   2.3    2.0   2.1   27
  366   10.0   9.8    2.1   2.2    2.0   2.0   27
  367   10.0   9.8    2.0   2.1    2.0   1.9   27
  368   10.0   9.8    2.0   2.0    1.9   1.9   27
  369   10.0   9.8    2.0   1.9    1.9   1.8   27
  370   10.0   9.8    1.9   1.8    1.9   1.7   27
  371   10.0   9.8    1.9   1.7    1.9   1.6   27
  372   10.0   9.8    1.9   1.6    1.8   1.6   27
  373   10.0   9.8    1.8   1.5    1.8   1.6   27
  374   10.0   9.7    1.8   1.5    1.8   1.6   27
  375   10.0   9.7    1.8   1.4    1.9   1.6   27
  376   10.0   9.7    1.8   1.4    1.9   1.7   27
  377   10.0   9.7    1.7   1.3    1.9   1.8   27
  378   10.0   9.7    1.7   1.3    2.0   1.8   27
  379   10.0   9.7    1.7   1.3    2.0   1.9   27
  380   10.0   9.6    1.7   1.3    2.0   1.9   27
  381   10.0   9.6    1.7   1.2    2.0   2.0   27
  382   10.0   9.6    1.7   1.2    2.0   2.0   27
  383   10.0   9.6    1.7   1.2    2.0   2.0   27
  384   10.0   9.6    1.7   1.2    2.0   2.0   27
  385   10.0   9.5    1.7   1.2    2.0   1.9   27
  386   10.0   9.5    1.7   1.2    2.0   1.9   27
  387   10.0   9.5    1.7   1.2    2.0   1.9   27
  388   10.0   9.5    1.7   1.2    2.0   1.8   27
  389   10.0   9.4    1.7   1.2    2.0   1.7   27
  390   10.0   9.4    1.7   1.2    2.0   1.7   27
  391   10.0   9.4    1.7   1.2    2.0   1.6   27
  392   10.0   9.4    1.7   1.2    1.9   1.6   27
  393   10.0   9.3    1.7   1.2    1.9   1.5   27
  394   10.0   9.3    1.7   1.2    1.9   1.4   27
  395    9.9   9.3    1.7   1.2    1.9   1.4   27
  396    9.9   9.2    1.7   1.2    1.9   1.3   27
  397    9.9   9.2    1.7   1.2    1.9   1.3   27
  398    9.9   9.2    1.7   1.2    1.9   1.3   27
  399    9.9   9.2    1.7   1.2    1.9   1.3   27
  400    9.9   9.1    1.7   1.2    1.9   1.3   27
  401    9.9   9.1    1.7   1.2    1.9   1.3   27
  402    9.9   9.1    1.6   1.2    1.9   1.3   27
  403    9.9   9.0    1.6   1.2    1.9   1.3   27
  404    9.9   9.0    1.6   1.2    1.9   1.3   27
  405    9.9   9.0    1.6   1.2    1.9   1.3   27
  406    9.9   9.0    1.6   1.2    1.9   1.3   27
  407    9.9   8.9    1.6   1.2    1.9   1.3   27
  408    9.9   8.9    1.6   1.2    1.9   1.3   27
  409    9.9   8.9    1.6   1.2    1.9   1.3   27
  410    9.9   8.8    1.6   1.2    1.9   1.3   27
  411    9.9   8.8    1.6   1.2    1.9   1.3   27
  412    9.9   8.8    1.6   1.2    1.9   1.3   27
  413    9.9   8.8    1.6   1.2    1.9   1.3   27
  414    9.9   8.7    1.6   1.2    1.9   1.3   27
  415    9.9   8.7    1.6   1.2    1.9   1.3   27
  416    9.9   8.7    1.6   1.2    1.9   1.3   27
  417    9.9   8.7    1.7   1.2    1.9   1.2   27
  418    9.9   8.7    1.7   1.2    1.9   1.2   27
  419    9.9   8.6    1.7   1.2    1.9   1.2   27
  420    9.9   8.6    1.7   1.2    1.9   1.2   27
  421    9.9   8.6    1.7   1.2    2.0   1.2   27
  422    9.9   8.6    1.7   1.2    2.0   1.2   27
  423    9.9   8.5    1.7   1.2    2.0   1.2   27
  424    9.9   8.5    1.7   1.2    2.0   1.2   27
  425    9.8   8.5    1.7   1.2    2.0   1.2   27
  426    9.8   8.5    1.7   1.2    2.0   1.2   27
  427    9.8   8.5    1.7   1.2    2.0   1.2   27
  428    9.8   8.5    1.7   1.2    2.0   1.2   27
  429    9.8   8.4    1.7   1.2    2.0   1.2   27
  430    9.8   8.4    1.7   1.2    2.0   1.2   27
  431    9.8   8.4    1.7   1.2    2.0   1.2   27
  432    9.8   8.4    1.7   1.2    2.0   1.2   27
  433    9.8   8.4    1.7   1.2    2.0   1.2   27
  434    9.8   8.4    1.7   1.2    2.0   1.2   27
  435    9.8   8.3    1.7   1.2    2.0   1.2   27
  436    9.8   8.3    1.7   1.2    2.0   1.2   27
  437    9.8   8.3    1.7   1.2    2.0   1.2   27
  438    9.8   8.3    1.7   1.2    2.0   1.2   27
  439    9.8   8.3    1.7   1.2    2.0   1.2   27
  440    9.8   8.3    1.7   1.2    2.0   1.2   27
  441    9.8   8.3    1.7   1.2    2.0   1.2   27
  442    9.8   8.2    1.7   1.2    2.0   1.2   27
  443    9.8   8.2    1.7   1.2    2.0   1.2   27
  444    9.8   8.2    1.7   1.2    2.0   1.2   27
  445    9.7   8.2    1.7   1.2    2.0   1.2   27
  446    9.7   8.2    1.7   1.2    2.0   1.2   27
  447    9.7   8.2    1.7   1.2    2.0   1.2   27
  448    9.7   8.2    1.7   1.2    2.0   1.2   27
  449    9.7   8.2    1.7   1.2    2.0   1.2   27
  450    9.7   8.2    1.7   1.2    2.0   1.2   27
  451    9.7   8.2    1.7   1.2    2.0   1.2   27
  452    9.7   8.1    1.7   1.2    2.0   1.2   27
  453    9.7   8.1    1.7   1.2    2.0   1.2   27
  454    9.7   8.1    1.7   1.2    2.0   1.2   27
  455    9.7   8.1    1.7   1.2    2.0   1.2   27
  456    9.7   8.1    1.7   1.2    2.0   1.2   27
  457    9.7   8.1    1.7   1.2    2.0   1.2   27
  458    9.7   8.1    1.7   1.2    2.0   1.2   27
  459    9.7   8.1    1.7   1.2    2.0   1.2   27
  460    9.7   8.1    1.7   1.2    2.0   1.2   27
  461    9.7   8.1    1.7   1.2    2.0   1.2   27
  462    9.7   8.1    1.7   1.2    2.0   1.2   27
  463    9.7   8.1    1.7   1.2    2.0   1.2   27
  464    9.6   8.1    1.7   1.2    2.0   1.2   27
  465    9.6   8.1    1.7   1.2    2.0   1.2   27
  466    9.6   8.1    1.7   1.2    2.0   1.2   27
  467    9.6   8.1    1.7   1.2    2.1   1.2   27
  468    9.6   8.1    1.7   1.2    2.1   1.2   27
  469    9.6   8.1    1.7   1.2    2.1   1.2   27
  470    9.6   8.1    1.7   1.2    2.1   1.2   27
  471    9.6   8.1    1.7   1.2    2.1   1.2   27
  472    9.6   8.1    1.7   1.2    2.1   1.2   27
  473    9.6   8.1    1.7   1.2    2.1   1.2   27
  474    9.6   8.1    1.7   1.2    2.1   1.2   27
  475    9.6   8.1    1.7   1.2    2.1   1.2   27
  476    9.6   8.1    1.7   1.2    2.1   1.2   27
  477    9.6   8.1    1.7   1.2    2.1   1.2   27
  478    9.6   8.1    1.7   1.2    2.1   1.2   27
  479    9.6   8.1    1.7   1.2    2.1   1.2   27
  480    9.6   8.1    1.7   1.2    2.1   1.2   27
  481    9.6   8.1    1.7   1.2    2.1   1.2   27
  482    9.6   8.1    1.7   1.2    2.1   1.2   27
  483    9.6   8.1    1.7   1.2    2.1   1.2   27
  484    9.6   8.1    1.7   1.2    2.1   1.2   27
  485    9.6   8.1    1.7   1.2    2.1   1.2   27
  486    9.6   8.1    1.7   1.2    2.1   1.2   27
  487    9.6   8.2    1.7   1.2    2.1   1.2   27
  488    9.6   8.2    1.7   1.2    2.1   1.2   27
  489    9.6   8.2    1.7   1.2    2.1   1.2   27
  490    9.6   8.2    1.7   1.2    2.1   1.2   27
  491    9.6   8.2    1.7   1.2    2.1   1.2   27
  492    9.6   8.2    1.7   1.2    2.1   1.2   27
  493    9.6   8.2    1.7   1.2    2.1   1.2   27
  494    9.6   8.2    1.7   1.2    2.1   1.2   27
  495    9.6   8.2    1.7   1.2    2.1   1.2   27
  496    9.6   8.2    1.7   1.2    2.2   1.2   27
  497    9.6   8.3    1.7   1.2    2.2   1.2   27
  498    9.6   8.3    1.8   1.2    2.2   1.2   27
  499    9.6   8.3    1.8   1.2    2.2   1.2   27
  500    9.6   8.3    1.8   1.2    2.2   1.2   27
  501    9.6   8.3    1.8   1.2    2.2   1.2   27
  502    9.6   8.3    1.8   1.2    2.2   1.2   27
  503    9.6   8.3    1.8   1.2    2.2   1.2   27
  504    9.6   8.4    1.8   1.2    2.2   1.2   27
  505    9.6   8.4    1.8   1.2    2.3   1.2   27
  506    9.6   8.4    1.8   1.2    2.3   1.2   27
  507    9.6   8.4    1.8   1.2    2.3   1.2   27
  508    9.7   8.4    1.8   1.2    2.3   1.2   27
  509    9.7   8.4    1.8   1.2    2.3   1.2   27
  510    9.7   8.5    1.8   1.2    2.3   1.2   27
  511    9.7   8.5    1.8   1.2    2.3   1.2   27
  512    9.7   8.5    1.8   1.2    2.3   1.2   27
  513    9.7   8.5    1.8   1.2    2.3   1.3   27
  514    9.7   8.5    1.8   1.2    2.3   1.3   27
  515    9.7   8.6    1.8   1.2    2.3   1.3   27
  516    9.7   8.6    1.8   1.2    2.3   1.3   27
  517    9.7   8.6    1.8   1.2    2.3   1.3   27
  518    9.7   8.6    1.8   1.2    2.3   1.3   27
  519    9.7   8.7    1.8   1.2    2.4   1.3   27
  520    9.7   8.7    1.8   1.2    2.4   1.3   27
  521    9.7   8.7    1.8   1.2    2.4   1.3   27
  522    9.7   8.8    1.8   1.2    2.4   1.3   27
  523    9.7   8.8    1.8   1.2    2.4   1.3   27
  524    9.8   8.8    1.8   1.2    2.4   1.3   27
  525    9.8   8.8    1.8   1.2    2.4   1.3   27
  526    9.8   8.9    1.8   1.2    2.4   1.3   27
  527    9.8   8.9    1.8   1.2    2.4   1.3   27
  528    9.8   8.9    1.8   1.2    2.4   1.3   27
  529    9.8   9.0    1.8   1.2    2.4   1.3   27
  530    9.8   9.0    1.8   1.2    2.5   1.3   27
  531    9.8   9.0    1.8   1.2    2.5   1.3   27
  532    9.8   9.1    1.8   1.2    2.5   1.2   27
  533    9.8   9.1    1.8   1.2    2.5   1.2   27
  534    9.8   9.1    1.8   1.2    2.5   1.2   27
  535    9.8   9.2    1.8   1.2    2.5   1.2   27
  536    9.8   9.2    1.8   1.2    2.5   1.2   27
  537    9.8   9.2    1.8   1.2    2.5   1.2   27
  538    9.8   9.3    1.8   1.2    2.5   1.2   27
  539    9.8   9.3    1.8   1.2    2.5   1.2   27
  540    9.8   9.3    1.8   1.2    2.5   1.2   27
  541    9.8   9.4    1.8   1.2    2.5   1.2   27
  542    9.8   9.4    1.8   1.2    2.5   1.2   27
  543    9.8   9.4    1.8   1.2    2.4   1.2   27
  544    9.8   9.5    1.8   1.2    2.4   1.2   27
  545    9.8   9.5    1.8   1.2    2.4   1.2   27
  546    9.8   9.5    1.8   1.2    2.4   1.2   27
  547    9.8   9.6    1.8   1.2    2.4   1.2   27
  548    9.8   9.6    1.8   1.2    2.4   1.2   27
  549    9.8   9.6    1.8   1.2    2.4   1.2   27
  550    9.8   9.6    1.8   1.2    2.4   1.2   27
  551    9.8   9.7    1.8   1.2    2.4   1.2   27
  552    9.8   9.7    1.8   1.2    2.4   1.1   27
  553    9.8   9.7    1.8   1.2    2.4   1.1   27
  554    9.8   9.7    1.8   1.2    2.5   1.1   27
  555    9.8   9.8    1.7   1.2    2.5   1.1   27
  556    9.8   9.8    1.7   1.2    2.5   1.1   27
  557    9.8   9.8    1.7   1.2    2.5   1.2   27
  558    9.8   9.8    1.7   1.2    2.5   1.2   27
  559    9.8   9.8    1.7   1.2    2.5   1.2   27
  560    9.8   9.9    1.7   1.2    2.5   1.2   27
  561    9.8   9.9    1.7   1.2    2.5   1.2   27
  562    9.8   9.9    1.7   1.2    2.5   1.2   27
  563    9.8   9.9    1.7   1.2    2.5   1.2   27
  564    9.8   9.9    1.7   1.2    2.5   1.2   27
  565    9.8   9.9    1.7   1.3    2.5   1.2   27
  566    9.7   9.9    1.7   1.3    2.5   1.2   27
  567    9.7   9.9    1.7   1.3    2.5   1.2   27
  568    9.7   9.9    1.7   1.3    2.5   1.2   27
  569    9.7   9.9    1.8   1.3    2.5   1.2   27
  570    9.7   9.9    1.8   1.3    2.5   1.2   27
  571    9.7   9.9    1.8   1.3    2.5   1.2   27
  572    9.7   9.9    1.8   1.3    2.5   1.2   27
  573    9.7   9.9    1.8   1.3    2.5   1.2   27
  574    9.6   9.9    1.8   1.3    2.5   1.2   27
  575    9.6   9.9    1.8   1.2    2.5   1.2   27
  576    9.6   9.9    1.8   1.2    2.5   1.2   27
  577    9.6   9.9    1.8   1.2    2.5   1.2   27
  578    9.6   9.9    1.8   1.2    2.5   1.2   27
  579    9.6   9.9    1.8   1.2    2.5   1.2   27
  580    9.5   9.8    1.7   1.2    2.5   1.2   27
  581    9.5   9.8    1.7   1.2    2.5   1.2   27
  582    9.5   9.8    1.7   1.2    2.5   1.2   27
  583    9.5   9.8    1.7   1.2    2.5   1.2   27
  584    9.5   9.8    1.7   1.2    2.5   1.2   27
  585    9.4   9.7    1.7   1.2    2.5   1.2   27
  586    9.4   9.7    1.7   1.2    2.5   1.2   27
  587    9.4   9.7    1.7   1.2    2.5   1.2   27
  588    9.4   9.6    1.7   1.2    2.5   1.2   27
  589    9.4   9.6    1.7   1.2    2.5   1.2   27
  590    9.3   9.6    1.7   1.2    2.5   1.2   27
  591    9.3   9.6    1.7   1.2    2.5   1.2   27
  592    9.3   9.5    1.7   1.2    2.5   1.2   27
  593    9.3   9.5    1.7   1.2    2.5   1.2   27
  594    9.3   9.4    1.7   1.2    2.5   1.2   27
  595    9.2   9.4    1.7   1.2    2.5   1.2   27
  596    9.2   9.4    1.7   1.2    2.5   1.2   27
  597    9.2   9.3    1.7   1.2    2.5   1.2   27
  598    9.2   9.3    1.7   1.2    2.5   1.2   27
  599    9.1   9.2    1.7   1.2    2.5   1.2   27
  600    9.1   9.2    1.7   1.2    2.5   1.2   27
  601    9.1   9.2    1.7   1.2    2.5   1.2   27
  602    9.1   9.1    1.7   1.2    2.5   1.2   27
  603    9.1   9.1    1.7   1.2    2.6   1.2   27
  604    9.0   9.0    1.7   1.2    2.6   1.2   27
  605    9.0   9.0    1.7   1.2    2.6   1.2   27
  606    9.0   8.9    1.7   1.2    2.6   1.2   27
  607    9.0   8.9    1.7   1.2    2.6   1.2   27
  608    9.0   8.9    1.7   1.2    2.6   1.2   27
  609    8.9   8.8    1.7   1.2    2.6   1.2   27
  610    8.9   8.8    1.7   1.2    2.6   1.1   27
  611    8.9   8.7    1.7   1.2    2.5   1.1   27
  612    8.9   8.7    1.7   1.2    2.5   1.1   27
  613    8.9   8.6    1.7   1.2    2.5   1.1   27
  614    8.9   8.6    1.7   1.2    2.5   1.1   27
  615    8.8   8.6    1.7   1.2    2.5   1.1   27
  616    8.8   8.5    1.7   1.2    2.5   1.1   27
  617    8.8   8.5    1.7   1.1    2.5   1.1   27
  618    8.8   8.4    1.7   1.1    2.5   1.1   27
  619    8.8   8.4    1.7   1.1    2.5   1.1   27
  620    8.8   8.4    1.7   1.1    2.5   1.1   27
  621    8.7   8.3    1.7   1.1    2.5   1.1   27
  622    8.7   8.3    1.7   1.1    2.5   1.1   27
  623    8.7   8.3    1.7   1.1    2.5   1.1   27
  624    8.7   8.2    1.7   1.1    2.6   1.1   27
  625    8.7   8.2    1.7   1.1    2.6   1.1   27
  626    8.7   8.2    1.7   1.1    2.6   1.1   27
  627    8.7   8.1    1.7   1.1    2.6   1.1   27
  628    8.6   8.1    1.7   1.2    2.6   1.1   27
  629    8.6   8.1    1.8   1.2    2.7   1.2   27
  630    8.6   8.0    1.8   1.2    2.7   1.2   27
  631    8.6   8.0    1.8   1.2    2.7   1.2   27
  632    8.6   8.0    1.8   1.2    2.7   1.2   27
  633    8.6   8.0    1.8   1.2    2.7   1.2   27
  634    8.6   8.0    1.8   1.2    2.7   1.2   27
  635    8.6   7.9    1.8   1.3    2.7   1.2   27
  636    8.6   7.9    1.8   1.3    2.7   1.2   27
  637    8.6   7.9    1.8   1.3    2.7   1.3   27
  638    8.6   7.9    1.8   1.3    2.7   1.3   27
  639    8.6   7.9    1.8   1.3    2.7   1.3   27
  640    8.5   7.9    1.8   1.3    2.7   1.2   27
  641    8.5   7.9    1.8   1.3    2.7   1.2   27
  642    8.5   7.9    1.8   1.3    2.7   1.2   27
  643    8.5   7.9    1.8   1.2    2.7   1.2   27
  644    8.5   7.9    1.7   1.2    2.7   1.2   27
  645    8.5   7.9    1.7   1.2    2.7   1.2   27
  646    8.5   7.9    1.7   1.2    2.7   1.2   27
  647    8.5   7.9    1.7   1.2    2.7   1.2   27
  648    8.5   7.9    1.7   1.2    2.7   1.2   27
  649    8.5   7.9    1.7   1.2    2.7   1.2   27
  650    8.5   7.9    1.7   1.2    2.7   1.2   27
  651    8.5   7.9    1.7   1.2    2.7   1.2   27
  652    8.5   7.9    1.7   1.2    2.7   1.2   27
  653    8.5   7.9    1.7   1.2    2.7   1.2   27
  654    8.5   7.9    1.7   1.2    2.7   1.2   27
  655    8.5   7.9    1.7   1.2    2.7   1.2   27
  656    8.5   7.9    1.7   1.2    2.8   1.2   27
  657    8.5   8.0    1.7   1.2    2.8   1.2   27
  658    8.5   8.0    1.7   1.2    2.8   1.2   27
  659    8.5   8.0    1.7   1.2    2.8   1.2   27
  660    8.5   8.0    1.7   1.2    2.8   1.2   27
  661    8.5   8.0    1.7   1.2    2.8   1.2   27
  662    8.5   8.0    1.7   1.2    2.8   1.3   27
  663    8.5   8.0    1.7   1.2    2.8   1.3   27
  664    8.5   8.1    1.7   1.2    2.8   1.3   27
  665    8.5   8.1    1.7   1.2    2.8   1.3   27
  666    8.5   8.1    1.7   1.2    2.8   1.3   27
  667    8.5   8.1    1.7   1.2    2.8   1.3   27
  668    8.5   8.1    1.7   1.2    2.8   1.3   27
  669    8.5   8.1    1.7   1.2    2.8   1.2   27
  670    8.5   8.1    1.7   1.2    2.8   1.2   27
  671    8.5   8.2    1.6   1.2    2.8   1.2   27
  672    8.5   8.2    1.6   1.2    2.8   1.2   27
  673    8.5   8.2    1.6   1.2    2.8   1.2   27
  674    8.5   8.2    1.6   1.1    2.8   1.2   27
  675    8.5   8.2    1.6   1.1    2.8   1.2   27
  676    8.5   8.2    1.6   1.1    2.8   1.1   27
  677    8.5   8.2    1.6   1.1    2.7   1.1   27
  678    8.5   8.3    1.6   1.0    2.7   1.1   27
  679    8.5   8.3    1.6   1.0    2.7   1.1   27
  680    8.5   8.3    1.5   1.0    2.7   1.1   27
  681    8.5   8.3    1.5   1.0    2.7   1.1   27
  682    8.5   8.3    1.5   1.0    2.7   1.1   27
  683    8.6   8.3    1.5   1.0    2.7   1.1   27
  684    8.6   8.3    1.5   1.0    2.6   1.2   27
  685    8.6   8.3    1.5   1.0    2.7   1.2   27
  686    8.6   8.4    1.5   0.9    2.7   1.1   27
  687    8.6   8.4    1.4   0.9    2.7   1.1   27
  688    8.6   8.4    1.4   1.0    2.7   1.1   27
  689    8.6   8.4    1.4   1.0    2.7   1.1   27
  690    8.6   8.4    1.4   1.0    2.7   1.1   27
  691    8.6   8.4    1.4   1.0    2.7   1.1   27
  692    8.6   8.4    1.4   1.0    2.7   1.1   27
  693    8.6   8.5    1.4   1.0    2.7   1.1   27
  694    8.6   8.5    1.4   1.0    2.7   1.1   27
  695    8.6   8.5    1.4   1.0    2.7   1.1   27
  696    8.6   8.5    1.4   1.0    2.8   1.1   27
  697    8.6   8.5    1.4   1.0    2.8   1.2   27
  698    8.6   8.5    1.4   1.0    2.7   1.2   27
  699    8.6   8.5    1.4   1.0    2.7   1.2   27
  700    8.6   8.5    1.4   1.0    2.7   1.2   27
  701    8.6   8.6    1.4   1.0    2.7   1.2   27
  702    8.6   8.6    1.4   1.0    2.7   1.2   27
  703    8.6   8.6    1.4   1.0    2.7   1.2   27
  704    8.6   8.6    1.4   1.0    2.7   1.2   27
  705    8.6   8.6    1.4   1.0    2.7   1.2   27
  706    8.6   8.6    1.4   1.0    2.7   1.2   27
  707    8.6   8.6    1.4   1.0    2.7   1.2   27
  708    8.6   8.6    1.4   1.0    2.7   1.2   27
  709    8.6   8.7    1.4   1.0    2.7   1.2   27
  710    8.6   8.7    1.4   1.0    2.7   1.2   27
  711    8.6   8.7    1.4   1.0    2.7   1.2   27
  712    8.6   8.7    1.4   1.0    2.7   1.2   27
  713    8.6   8.7    1.4   1.0    2.7   1.2   27
  714    8.6   8.7    1.4   1.0    2.7   1.2   27
  715    8.6   8.7    1.4   1.0    2.7   1.2   27
  716    8.6   8.8    1.4   1.0    2.7   1.2   27
  717    8.6   8.8    1.4   0.9    2.7   1.2   27
  718    8.6   8.8    1.4   0.9    2.7   1.2   27
  719    8.5   8.8    1.4   0.9    2.7   1.2   27
  720    8.5   8.8    1.4   0.9    2.7   1.2   27
  721    8.5   8.8    1.4   0.9    2.7   1.2   27
  722    8.5   8.8    1.4   0.9    2.7   1.2   27
  723    8.5   8.9    1.4   0.9    2.7   1.2   27
  724    8.5   8.9    1.4   0.9    2.7   1.2   27
  725    8.5   8.9    1.4   0.9    2.7   1.2   27
  726    8.5   8.9    1.4   0.9    2.7   1.2   27
  727    8.5   8.9    1.4   0.9    2.7   1.2   27
  728    8.5   8.9    1.4   0.9    2.7   1.2   27
  729    8.5   8.9    1.4   0.9    2.7   1.1   27
  730    8.5   9.0    1.4   0.9    2.7   1.1   27
  731    8.5   9.0    1.4   0.9    2.7   1.1   27
  732    8.5   9.0    1.4   0.9    2.7   1.1   27
  733    8.6   9.0    1.4   0.9    2.7   1.1   27
  734    8.6   9.0    1.4   0.9    2.7   1.1   27
  735    8.6   9.0    1.4   0.9    2.7   1.1   27
  736    8.6   9.1    1.4   0.9    2.7   1.1   27
  737    8.6   9.1    1.4   0.9    2.7   1.1   27
  738    8.6   9.1    1.4   0.9    2.7   1.1   27
  739    8.6   9.1    1.4   0.9    2.7   1.1   27
  740    8.6   9.1    1.4   0.9    2.7   1.1   27
  741    8.6   9.1    1.4   0.9    2.7   1.1   27
  742    8.6   9.1    1.4   0.9    2.7   1.1   27
  743    8.6   9.2    1.4   0.9    2.7   1.1   27
  744    8.6   9.2    1.4   0.9    2.7   1.1   27
  745    8.6   9.2    1.4   0.9    2.7   1.1   27
  746    8.6   9.2    1.4   0.9    2.7   1.1   27
  747    8.6   9.2    1.4   0.9    2.7   1.1   27
  748    8.6   9.2    1.4   0.9    2.7   1.1   27
  749    8.6   9.3    1.4   0.9    2.7   1.1   27
  750    8.6   9.3    1.4   0.9    2.7   1.1   27
  751    8.6   9.3    1.4   0.9    2.7   1.1   27
  752    8.6   9.3    1.4   0.9    2.7   1.1   27
  753    8.7   9.3    1.4   0.9    2.7   1.2   27
  754    8.7   9.3    1.4   0.9    2.7   1.2   27
  755    8.7   9.3    1.4   0.9    2.7   1.2   27
  756    8.7   9.4    1.4   0.9    2.7   1.2   27
  757    8.7   9.4    1.4   0.9    2.7   1.2   27
  758    8.7   9.4    1.4   0.9    2.7   1.2   27
  759    8.7   9.4    1.4   0.9    2.7   1.2   27
  760    8.7   9.4    1.4   0.9    2.8   1.2   27
  761    8.7   9.4    1.4   0.9    2.8   1.2   27
  762    8.7   9.4    1.4   0.9    2.8   1.1   27
  763    8.7   9.4    1.4   0.9    2.8   1.1   27
  764    8.7   9.4    1.4   0.9    2.8   1.1   27
  765    8.7   9.4    1.4   0.9    2.8   1.1   27
  766    8.8   9.5    1.4   0.9    2.8   1.1   27
  767    8.8   9.5    1.4   0.9    2.8   1.1   27
  768    8.8   9.5    1.4   0.9    2.8   1.1   27
  769    8.8   9.5    1.4   0.9    2.8   1.1   27
  770    8.8   9.5    1.4   0.9    2.8   1.1   27
  771    8.8   9.5    1.4   0.9    2.8   1.1   27
  772    8.8   9.5    1.4   0.9    2.8   1.1   27
  773    8.8   9.5    1.4   0.9    2.8   1.1   27
  774    8.8   9.5    1.4   0.9    2.8   1.1   27
  775    8.8   9.5    1.4   0.9    2.8   1.1   27
  776    8.8   9.5    1.4   0.9    2.8   1.1   27
  777    8.8   9.4    1.4   0.9    2.8   1.1   27
  778    8.8   9.4    1.4   0.9    2.8   1.1   27
  779    8.8   9.4    1.4   0.9    2.8   1.1   27
  780    8.8   9.4    1.4   0.9    2.8   1.1   27
  781    8.8   9.4    1.4   0.9    2.8   1.1   27
  782    8.8   9.4    1.4   0.9    2.8   1.1   27
  783    8.8   9.4    1.4   0.9    2.8   1.1   27
  784    8.8   9.4    1.4   0.9    2.8   1.1   27
  785    8.8   9.3    1.4   0.9    2.8   1.1   27
  786    8.8   9.3    1.4   0.9    2.8   1.1   27
  787    8.7   9.3    1.4   0.9    2.8   1.1   27
  788    8.7   9.3    1.4   0.9    2.8   1.1   27
  789    8.7   9.3    1.4   0.9    2.8   1.1   27
  790    8.7   9.2    1.4   0.9    2.8   1.1   27
  791    8.7   9.2    1.4   0.9    2.8   1.1   27
  792    8.7   9.2    1.4   0.9    2.8   1.1   27
  793    8.7   9.1    1.4   0.9    2.8   1.1   27
  794    8.7   9.1    1.4   0.9    2.8   1.1   27
  795    8.6   9.1    1.4   0.9    2.8   1.1   27
  796    8.6   9.1    1.4   0.9    2.8   1.1   27
  797    8.6   9.0    1.4   0.9    2.8   1.1   27
  798    8.6   9.0    1.4   0.9    2.8   1.1   27
  799    8.6   8.9    1.4   0.9    2.8   1.1   27
  800    8.5   8.9    1.4   0.9    2.8   1.1   27
  801    8.5   8.9    1.4   0.9    2.8   1.1   27
  802    8.5   8.8    1.4   0.9    2.8   1.1   27
  803    8.5   8.8    1.4   0.9    2.8   1.1   27
  804    8.4   8.8    1.4   0.9    2.8   1.1   27
  805    8.4   8.7    1.4   0.9    2.8   1.1   27
  806    8.4   8.7    1.4   0.9    2.8   1.1   27
  807    8.3   8.6    1.4   0.9    2.8   1.1   27
  808    8.3   8.6    1.4   0.9    2.8   1.1   27
  809    8.3   8.5    1.4   0.9    2.8   1.1   27
  810    8.3   8.5    1.4   0.9    2.8   1.1   27
  811    8.2   8.4    1.4   0.9    2.7   1.1   27
  812    8.2   8.4    1.4   0.9    2.7   1.1   27
  813    8.2   8.4    1.4   0.9    2.7   1.1   27
  814    8.1   8.3    1.4   0.9    2.7   1.1   27
  815    8.1   8.3    1.4   0.9    2.7   1.1   27
  816    8.1   8.2    1.4   0.9    2.7   1.1   27
  817    8.0   8.2    1.4   0.9    2.7   1.1   27
  818    8.0   8.1    1.4   0.9    2.7   1.1   27
  819    8.0   8.1    1.4   0.9    2.7   1.1   27
  820    7.9   8.0    1.4   0.9    2.7   1.1   27
  821    7.9   8.0    1.3   0.9    2.7   1.1   27
  822    7.9   8.0    1.3   0.9    2.7   1.1   27
  823    7.8   7.9    1.3   0.9    2.7   1.1   27
  824    7.8   7.9    1.3   0.9    2.7   1.1   27
  825    7.8   7.8    1.3   0.9    2.7   1.1   27
  826    7.7   7.8    1.3   0.9    2.7   1.1   27
  827    7.7   7.7    1.3   0.9    2.7   1.1   27
  828    7.7   7.7    1.3   0.9    2.7   1.1   27
  829    7.6   7.7    1.3   0.9    2.7   1.1   27
  830    7.6   7.6    1.3   0.9    2.7   1.1   27
  831    7.6   7.6    1.3   0.9    2.7   1.1   27
  832    7.6   7.6    1.3   0.9    2.7   1.1   27
  833    7.5   7.5    1.3   0.9    2.7   1.1   27
  834    7.5   7.5    1.3   0.9    2.7   1.1   27
  835    7.5   7.5    1.3   0.9    2.7   1.1   27
  836    7.4   7.4    1.3   0.9    2.7   1.1   27
  837    7.4   7.4    1.3   0.9    2.7   1.1   27
  838    7.4   7.4    1.3   0.9    2.7   1.2   27
  839    7.4   7.3    1.3   0.9    2.7   1.2   27
  840    7.3   7.3    1.3   0.9    2.7   1.2   27
  841    7.3   7.3    1.3   0.9    2.7   1.2   27
  842    7.3   7.3    1.3   1.0    2.7   1.2   27
  843    7.3   7.3    1.3   1.0    2.7   1.2   27
  844    7.3   7.2    1.3   1.0    2.7   1.2   27
  845    7.2   7.2    1.3   1.0    2.7   1.2   27
  846    7.2   7.2    1.3   1.0    2.7   1.2   27
  847    7.2   7.2    1.3   1.0    2.7   1.2   27
  848    7.2   7.2    1.3   1.0    2.7   1.2   27
  849    7.2   7.2    1.3   1.0    2.7   1.2   27
  850    7.2   7.1    1.3   1.0    2.7   1.2   27
  851    7.2   7.1    1.3   1.0    2.7   1.2   27
  852    7.1   7.1    1.3   1.0    2.7   1.2   27
  853    7.1   7.1    1.3   1.0    2.7   1.2   27
  854    7.1   7.1    1.3   0.9    2.7   1.2   27
  855    7.1   7.1    1.3   0.9    2.7   1.2   27
  856    7.1   7.1    1.3   0.9    2.7   1.2   27
  857    7.1   7.1    1.3   0.9    2.7   1.2   27
  858    7.1   7.1    1.3   0.9    2.7   1.2   27
  859    7.1   7.1    1.3   0.9    2.7   1.2   27
  860    7.1   7.1    1.3   0.9    2.7   1.2   27
  861    7.1   7.1    1.3   0.9    2.7   1.2   27
  862    7.1   7.1    1.3   0.9    2.7   1.2   27
  863    7.1   7.1    1.3   0.9    2.7   1.2   27
  864    7.1   7.1    1.2   0.9    2.7   1.2   27
  865    7.1   7.1    1.2   0.9    2.7   1.2   27
  866    7.1   7.1    1.2   0.9    2.7   1.2   27
  867    7.1   7.2    1.2   0.9    2.7   1.2   27
  868    7.1   7.2    1.2   0.9    2.7   1.2   27
  869    7.1   7.2    1.2   0.9    2.7   1.2   27
  870    7.1   7.2    1.2   0.9    2.7   1.2   27
  871    7.1   7.2    1.2   0.9    2.7   1.2   27
  872    7.1   7.2    1.2   0.9    2.7   1.2   27
  873    7.1   7.2    1.2   0.9    2.7   1.2   27
  874    7.1   7.2    1.2   0.9    2.7   1.2   27
  875    7.1   7.2    1.2   0.9    2.7   1.2   27
  876    7.1   7.2    1.2   0.9    2.7   1.2   27
  877    7.1   7.3    1.2   0.9    2.7   1.2   27
  878    7.1   7.3    1.2   0.9    2.7   1.2   27
  879    7.1   7.3    1.2   0.9    2.7   1.2   27
  880    7.1   7.3    1.2   0.9    2.7   1.2   27
  881    7.1   7.3    1.2   0.9    2.7   1.2   27
  882    7.1   7.3    1.2   0.9    2.7   1.2   27
  883    7.1   7.3    1.2   0.9    2.7   1.2   27
  884    7.1   7.3    1.2   0.9    2.7   1.2   27
  885    7.2   7.3    1.2   1.0    2.7   1.2   27
  886    7.2   7.3    1.2   1.0    2.7   1.2   27
  887    7.2   7.4    1.2   1.0    2.7   1.2   27
  888    7.2   7.4    1.2   0.9    2.7   1.2   27
  889    7.2   7.4    1.2   0.9    2.7   1.2   27
  890    7.2   7.4    1.2   0.9    2.7   1.2   27
  891    7.2   7.4    1.2   0.9    2.7   1.2   27
  892    7.2   7.4    1.2   0.9    2.7   1.2   27
  893    7.2   7.4    1.2   0.9    2.7   1.2   27
  894    7.2   7.4    1.2   0.9    2.7   1.2   27
  895    7.2   7.4    1.2   0.9    2.6   1.2   27
  896    7.2   7.4    1.2   0.9    2.6   1.2   27
  897    7.2   7.4    1.2   0.9    2.6   1.2   27
  898    7.2   7.4    1.2   0.9    2.6   1.2   27
  899    7.2   7.4    1.2   0.9    2.6   1.2   27
  900    7.2   7.4    1.2   0.9    2.6   1.2   27
  901    7.2   7.4    1.2   0.9    2.6   1.2   27
  902    7.2   7.4    1.2   0.9    2.6   1.2   27
  903    7.2   7.3    1.2   0.9    2.6   1.2   27
  904    7.2   7.3    1.2   0.9    2.6   1.2   27
  905    7.2   7.3    1.2   0.9    2.6   1.2   27
  906    7.2   7.3    1.2   0.9    2.6   1.2   27
  907    7.2   7.3    1.2   0.9    2.6   1.2   27
  908    7.3   7.3    1.2   0.9    2.6   1.2   27
  909    7.3   7.3    1.2   0.9    2.6   1.1   27
  910    7.3   7.3    1.2   0.9    2.6   1.1   27
  911    7.3   7.3    1.2   0.9    2.6   1.1   27
  912    7.3   7.2    1.2   0.9    2.6   1.1   27
  913    7.3   7.2    1.2   0.9    2.6   1.1   27
  914    7.3   7.2    1.2   0.9    2.6   1.1   27
  915    7.3   7.2    1.2   0.9    2.6   1.1   27
  916    7.3   7.2    1.2   0.9    2.6   1.1   27
  917    7.3   7.2    1.2   0.9    2.6   1.1   27
  918    7.3   7.1    1.2   0.9    2.6   1.1   27
  919    7.3   7.1    1.2   0.9    2.6   1.1   27
  920    7.3   7.1    1.2   0.9    2.6   1.1   27
  921    7.3   7.1    1.2   0.9    2.6   1.1   27
  922    7.3   7.1    1.2   0.9    2.6   1.1   27
  923    7.3   7.1    1.2   0.9    2.6   1.1   27
  924    7.3   7.0    1.2   0.9    2.6   1.1   27
  925    7.3   7.0    1.2   0.9    2.6   1.1   27
  926    7.3   7.0    1.2   0.9    2.6   1.1   27
  927    7.3   7.0    1.2   0.9    2.6   1.1   27
  928    7.3   7.0    1.2   0.9    2.6   1.1   27
  929    7.3   6.9    1.2   0.9    2.6   1.1   27
  930    7.3   6.9    1.2   0.9    2.6   1.1   27
  931    7.3   6.9    1.2   0.9    2.6   1.1   27
  932    7.3   6.9    1.2   0.9    2.6   1.1   27
  933    7.3   6.9    1.2   0.9    2.6   1.1   27
  934    7.3   6.9    1.2   0.9    2.6   1.1   27
  935    7.3   6.8    1.2   0.9    2.6   1.1   27
  936    7.3   6.8    1.2   0.9    2.6   1.1   27
  937    7.3   6.8    1.2   0.9    2.6   1.1   27
  938    7.3   6.8    1.2   0.9    2.6   1.1   27
  939    7.3   6.8    1.2   0.9    2.6   1.1   27
  940    7.3   6.8    1.2   0.9    2.6   1.1   27
  941    7.3   6.8    1.2   0.9    2.6   1.1   27
  942    7.3   6.7    1.2   0.9    2.6   1.1   27
  943    7.3   6.7    1.2   0.9    2.6   1.1   27
  944    7.3   6.7    1.2   0.9    2.6   1.1   27
  945    7.3   6.7    1.2   0.9    2.6   1.1   27
  946    7.3   6.7    1.2   0.9    2.6   1.1   27
  947    7.3   6.7    1.2   0.9    2.6   1.1   27
  948    7.3   6.7    1.2   0.9    2.6   1.1   27
  949    7.3   6.7    1.2   0.9    2.6   1.1   27
  950    7.3   6.7    1.2   0.9    2.6   1.1   27
  951    7.3   6.7    1.3   0.9    2.6   1.1   27
  952    7.3   6.7    1.3   0.9    2.6   1.1   27
  953    7.3   6.7    1.3   0.9    2.7   1.1   27
  954    7.3   6.7    1.3   1.0    2.7   1.1   27
  955    7.3   6.7    1.3   1.0    2.7   1.1   27
  956    7.3   6.7    1.3   1.0    2.7   1.1   27
  957    7.3   6.7    1.3   1.0    2.7   1.1   27
  958    7.3   6.7    1.3   1.0    2.7   1.1   27
  959    7.3   6.7    1.3   1.0    2.7   1.1   27
  960    7.3   6.7    1.3   1.0    2.7   1.1   27
  961    7.3   6.7    1.3   1.0    2.7   1.1   27
  962    7.3   6.7    1.3   1.0    2.7   1.1   27
  963    7.3   6.7    1.3   1.0    2.7   1.2   27
  964    7.3   6.7    1.3   1.1    2.7   1.2   27
  965    7.3   6.7    1.3   1.1    2.7   1.2   27
  966    7.3   6.8    1.3   1.1    2.7   1.2   27
  967    7.3   6.8    1.3   1.1    2.7   1.2   27
  968    7.3   6.8    1.3   1.1    2.7   1.2   27
  969    7.3   6.8    1.3   1.1    2.7   1.2   27
  970    7.3   6.8    1.3   1.1    2.7   1.2   27
  971    7.3   6.8    1.3   1.0    2.7   1.2   27
  972    7.3   6.9    1.3   1.0    2.7   1.2   27
  973    7.3   6.9    1.3   1.0    2.7   1.2   27
  974    7.3   6.9    1.3   1.0    2.7   1.2   27
  975    7.3   6.9    1.3   1.0    2.7   1.2   27
  976    7.3   6.9    1.3   1.1    2.7   1.2   27
  977    7.3   7.0    1.3   1.1    2.7   1.2   27
  978    7.3   7.0    1.3   1.1    2.7   1.2   27
  979    7.3   7.0    1.3   1.1    2.7   1.2   27
  980    7.3   7.0    1.4   1.1    2.7   1.2   27
  981    7.3   7.1    1.4   1.1    2.7   1.2   27
  982    7.3   7.1    1.4   1.2    2.7   1.2   27
  983    7.3   7.1    1.4   1.2    2.7   1.2   27
  984    7.3   7.1    1.4   1.2    2.7   1.2   27
  985    7.3   7.1    1.4   1.3    2.7   1.2   27
  986    7.3   7.2    1.4   1.3    2.7   1.2   27
  987    7.3   7.2    1.4   1.3    2.7   1.2   27
  988    7.3   7.2    1.4   1.3    2.7   1.2   27
  989    7.3   7.2    1.4   1.4    2.7   1.2   27
  990    7.3   7.2    1.4   1.4    2.7   1.3   27
  991    7.3   7.3    1.4   1.4    2.7   1.3   27
  992    7.3   7.3    1.4   1.4    2.7   1.3   27
  993    7.3   7.3    1.4   1.4    2.7   1.3   27
  994    7.3   7.3    1.4   1.4    2.7   1.3   27
  995    7.3   7.3    1.4   1.4    2.7   1.3   27
  996    7.2   7.3    1.4   1.4    2.7   1.3   27
  997    7.2   7.3    1.4   1.3    2.7   1.2   27
  998    7.2   7.3    1.4   1.3    2.7   1.2   27
  999    7.2   7.3    1.4   1.3    2.7   1.2   27
 1000    7.2   7.3    1.4   1.3    2.7   1.2   27
 1001    7.2   7.3    1.4   1.2    2.7   1.1   27
 1002    7.2   7.3    1.4   1.2    2.7   1.2   27
 1003    7.2   7.3    1.3   1.2    2.7   1.2   27
 1004    7.2   7.3    1.3   1.2    2.7   1.2   27
 1005    7.2   7.3    1.3   1.1    2.7   1.2   27
 1006    7.2   7.3    1.3   1.1    2.7   1.2   27
 1007    7.2   7.3    1.3   1.1    2.7   1.3   27
 1008    7.2   7.3    1.3   1.1    2.7   1.3   27
 1009    7.2   7.3    1.3   1.1    2.7   1.3   27
 1010    7.1   7.2    1.3   1.1    2.7   1.3   27
 1011    7.1   7.2    1.3   1.1    2.7   1.3   27
 1012    7.1   7.2    1.3   1.1    2.7   1.3   27
 1013    7.1   7.2    1.3   1.1    2.7   1.3   27
 1014    7.1   7.2    1.3   1.1    2.7   1.3   27
 1015    7.1   7.1    1.3   1.1    2.7   1.3   27
 1016    7.1   7.1    1.3   1.1    2.7   1.3   27
 1017    7.1   7.1    1.3   1.1    2.7   1.3   27
 1018    7.1   7.1    1.3   1.1    2.7   1.3   27
 1019    7.1   7.1    1.3   1.1    2.7   1.3   27
 1020    7.1   7.0    1.3   1.1    2.7   1.3   27
 1021    7.0   7.0    1.3   1.1    2.7   1.3   27
 1022    7.0   7.0    1.3   1.1    2.7   1.3   27
 1023    7.0   7.0    1.3   1.1    2.7   1.3   27
 1024    7.0   6.9    1.3   1.1    2.7   1.3   27
 1025    7.0   6.9    1.3   1.1    2.7   1.2   27
 1026    7.0   6.9    1.3   1.1    2.7   1.2   27
 1027    7.0   6.8    1.3   1.1    2.7   1.2   27
 1028    7.0   6.8    1.3   1.1    2.6   1.2   27
 1029    7.0   6.8    1.3   1.0    2.6   1.2   27
 1030    7.0   6.8    1.3   1.0    2.6   1.1   27
 1031    6.9   6.7    1.3   1.0    2.6   1.1   27
 1032    6.9   6.7    1.3   1.0    2.6   1.1   27
 1033    6.9   6.7    1.2   1.0    2.6   1.1   27
 1034    6.9   6.7    1.2   1.0    2.6   1.1   27
 1035    6.9   6.7    1.2   1.0    2.6   1.1   27
 1036    6.9   6.6    1.2   0.9    2.6   1.1   27
 1037    6.9   6.6    1.2   0.9    2.6   1.1   27
 1038    6.9   6.6    1.2   0.9    2.6   1.1   27
 1039    6.9   6.6    1.2   0.9    2.6   1.1   27
 1040    6.9   6.6    1.2   0.9    2.6   1.1   27
 1041    6.9   6.5    1.2   0.9    2.6   1.1   27
 1042    6.8   6.5    1.2   0.9    2.6   1.1   27
 1043    6.8   6.5    1.2   0.9    2.6   1.1   27
 1044    6.8   6.5    1.2   0.9    2.6   1.1   27
 1045    6.8   6.5    1.2   0.9    2.6   1.1   27
 1046    6.8   6.5    1.2   0.9    2.6   1.1   27
 1047    6.8   6.5    1.2   0.9    2.6   1.1   27
 1048    6.8   6.4    1.1   0.9    2.6   1.1   27
 1049    6.8   6.4    1.1   0.9    2.7   1.1   27
 1050    6.8   6.4    1.1   0.9    2.7   1.1   27
 1051    6.8   6.4    1.1   0.9    2.7   1.1   27
 1052    6.8   6.4    1.1   0.9    2.7   1.1   27
 1053    6.7   6.4    1.1   0.9    2.7   1.1   27
 1054    6.7   6.4    1.1   0.9    2.7   1.1   27
 1055    6.7   6.4    1.1   0.9    2.7   1.1   27
 1056    6.7   6.4    1.1   0.9    2.7   1.1   27
 1057    6.7   6.4    1.1   0.9    2.7   1.1   27
 1058    6.7   6.4    1.1   0.9    2.7   1.1   27
 1059    6.7   6.4    1.1   0.9    2.7   1.1   27
 1060    6.7   6.3    1.1   0.9    2.7   1.1   27
 1061    6.7   6.3    1.1   0.9    2.7   1.1   27
 1062    6.7   6.3    1.1   0.9    2.6   1.1   27
 1063    6.7   6.3    1.1   0.9    2.6   1.1   27
 1064    6.7   6.3    1.1   0.9    2.6   1.1   27
 1065    6.7   6.3    1.1   0.9    2.6   1.1   27
 1066    6.6   6.3    1.2   0.9    2.6   1.1   27
 1067    6.6   6.3    1.2   0.9    2.6   1.1   27
 1068    6.6   6.3    1.2   0.9    2.6   1.1   27
 1069    6.6   6.3    1.2   0.9    2.6   1.1   27
 1070    6.6   6.3    1.2   0.9    2.6   1.1   27
 1071    6.6   6.3    1.2   0.9    2.6   1.1   27
 1072    6.6   6.3    1.2   0.9    2.6   1.1   27
 1073    6.6   6.3    1.2   0.9    2.6   1.1   27
 1074    6.6   6.3    1.2   0.9    2.6   1.1   27
 1075    6.6   6.3    1.2   0.9    2.6   1.1   27
 1076    6.6   6.3    1.2   0.9    2.6   1.1   27
 1077    6.6   6.3    1.2   0.9    2.6   1.1   27
 1078    6.5   6.3    1.2   0.9    2.6   1.1   27
 1079    6.5   6.3    1.2   0.9    2.6   1.1   27
 1080    6.5   6.3    1.2   0.9    2.6   1.1   27
 1081    6.5   6.3    1.2   0.9    2.6   1.1   27
 1082    6.5   6.3    1.2   0.9    2.6   1.1   27
 1083    6.5   6.3    1.2   0.9    2.6   1.1   27
 1084    6.5   6.2    1.2   0.9    2.6   1.1   27
 1085    6.5   6.2    1.2   0.9    2.6   1.1   27
 1086    6.5   6.2    1.2   0.9    2.6   1.1   27
 1087    6.5   6.2    1.2   0.9    2.6   1.1   27
 1088    6.5   6.2    1.2   0.9    2.6   1.1   27
 1089    6.5   6.2    1.2   0.9    2.6   1.1   27
 1090    6.4   6.2    1.2   0.9    2.6   1.1   27
 1091    6.4   6.2    1.2   0.9    2.6   1.1   27
 1092    6.4   6.2    1.2   0.9    2.6   1.1   27
 1093    6.4   6.2    1.2   0.9    2.6   1.1   27
 1094    6.4   6.2    1.2   0.9    2.6   1.1   27
 1095    6.4   6.2    1.2   1.0    2.6   1.1   27
 1096    6.4   6.2    1.2   1.0    2.6   1.1   27
 1097    6.4   6.2    1.2   0.9    2.6   1.1   27
 1098    6.4   6.2    1.2   0.9    2.6   1.1   27
 1099    6.4   6.2    1.2   0.9    2.6   1.1   27
 1100    6.4   6.2    1.2   0.9    2.6   1.1   27
 1101    6.3   6.2    1.2   0.9    2.6   1.1   27
 1102    6.3   6.2    1.2   0.9    2.6   1.1   27
 1103    6.3   6.2    1.3   0.9    2.6   1.1   27
 1104    6.3   6.2    1.3   0.9    2.6   1.1   27
 1105    6.3   6.2    1.3   0.9    2.6   1.0   27
 1106    6.3   6.2    1.3   0.9    2.6   1.0   27
 1107    6.3   6.2    1.3   0.9    2.6   1.0   27
 1108    6.3   6.2    1.3   0.9    2.6   1.0   27
 1109    6.3   6.2    1.3   0.9    2.6   1.0   27
 1110    6.3   6.2    1.3   0.9    2.5   1.0   27
 1111    6.3   6.2    1.3   0.9    2.5   1.0   27
 1112    6.3   6.2    1.3   0.9    2.5   1.0   27
 1113    6.2   6.2    1.3   0.9    2.5   1.0   27
 1114    6.2   6.2    1.3   0.9    2.5   1.0   27
 1115    6.2   6.2    1.3   0.9    2.5   1.0   27
 1116    6.2   6.2    1.3   0.9    2.5   1.0   27
 1117    6.2   6.2    1.3   0.9    2.5   1.0   27
 1118    6.2   6.2    1.3   0.9    2.5   1.0   27
 1119    6.2   6.2    1.3   0.9    2.5   1.0   27
 1120    6.2   6.2    1.3   0.9    2.5   1.0   27
 1121    6.2   6.2    1.3   0.9    2.5   1.0   27
 1122    6.2   6.3    1.3   0.9    2.5   1.0   27
 1123    6.2   6.3    1.3   0.9    2.5   1.0   27
 1124    6.2   6.3    1.3   1.0    2.5   1.0   27
 1125    6.2   6.3    1.3   1.0    2.5   1.0   27
 1126    6.2   6.3    1.4   1.0    2.5   1.0   27
 1127    6.2   6.3    1.4   1.0    2.5   1.0   27
 1128    6.1   6.3    1.4   1.0    2.5   1.0   27
 1129    6.1   6.3    1.4   1.0    2.5   1.0   27
 1130    6.1   6.3    1.4   1.0    2.6   1.0   27
 1131    6.1   6.3    1.4   1.0    2.6   1.0   27
 1132    6.1   6.3    1.4   1.0    2.6   1.0   27
 1133    6.1   6.3    1.4   1.1    2.6   1.0   27
 1134    6.1   6.3    1.4   1.1    2.6   1.0   27
 1135    6.1   6.3    1.4   1.1    2.6   1.0   27
 1136    6.1   6.3    1.4   1.1    2.6   1.0   27
 1137    6.1   6.3    1.4   1.1    2.6   1.0   27
 1138    6.1   6.3    1.4   1.1    2.6   1.0   27
 1139    6.1   6.3    1.4   1.1    2.6   1.0   27
 1140    6.1   6.3    1.4   1.1    2.5   1.0   27
 1141    6.1   6.3    1.4   1.1    2.5   1.0   27
 1142    6.1   6.3    1.4   1.1    2.5   1.0   27
 1143    6.1   6.3    1.4   1.1    2.5   1.1   27
 1144    6.1   6.3    1.4   1.1    2.5   1.1   27
 1145    6.1   6.3    1.4   1.1    2.5   1.0   27
 1146    6.1   6.3    1.4   1.1    2.5   1.0   27
 1147    6.1   6.3    1.4   1.1    2.5   1.0   27
 1148    6.1   6.3    1.4   1.1    2.5   1.0   27
 1149    6.1   6.3    1.4   1.1    2.5   1.0   27
 1150    6.1   6.3    1.4   1.1    2.5   1.0   27
 1151    6.0   6.3    1.4   1.1    2.5   1.0   27
 1152    6.0   6.3    1.4   1.1    2.5   1.0   27
 1153    6.0   6.3    1.4   1.1    2.5   1.0   27
 1154    6.0   6.3    1.4   1.1    2.5   1.0   27
 1155    6.0   6.3    1.4   1.1    2.5   1.0   27
 1156    6.2   6.3    1.3   1.0    2.5   1.1   26
 1157    6.2   6.3    1.3   1.0    2.5   1.1   26
 1158    6.2   6.3    1.3   1.0    2.5   1.1   26
 1159    6.2   6.3    1.3   1.0    2.5   1.1   26
 1160    6.2   6.3    1.3   1.0    2.5   1.1   26
 1161    6.2   6.3    1.3   0.9    2.5   1.1   26
 1162    6.2   6.3    1.3   0.9    2.5   1.1   26
 1163    6.2   6.2    1.3   0.9    2.5   1.1   26
 1164    6.2   6.2    1.3   0.9    2.5   1.1   26
 1165    6.2   6.2    1.2   0.9    2.5   1.1   26
 1166    6.2   6.2    1.2   0.9    2.5   1.1   26
 1167    6.1   6.2    1.2   0.9    2.4   1.1   26
 1168    6.1   6.2    1.2   0.9    2.4   1.1   26
 1169    6.1   6.2    1.2   0.8    2.4   1.1   26
 1170    6.1   6.1    1.2   0.8    2.4   1.1   26
 1171    6.1   6.1    1.2   0.8    2.4   1.1   26
 1172    6.1   6.1    1.2   0.8    2.4   1.1   26
 1173    6.1   6.1    1.2   0.8    2.4   1.1   26
 1174    6.1   6.1    1.2   0.8    2.4   1.1   26
 1175    6.1   6.0    1.2   0.8    2.4   1.1   26
 1176    6.1   6.0    1.2   0.8    2.4   1.1   26
 1177    6.0   6.0    1.2   0.8    2.4   1.1   26
 1178    6.0   6.0    1.2   0.8    2.4   1.1   26
 1179    6.0   6.0    1.2   0.8    2.4   1.1   26
 1180    6.0   5.9    1.2   0.8    2.4   1.1   26
 1181    6.0   5.9    1.2   0.8    2.4   1.1   26
 1182    6.0   5.9    1.2   0.8    2.4   1.1   26
 1183    6.0   5.9    1.2   0.8    2.4   1.1   26
 1184    6.0   5.8    1.2   0.8    2.4   1.1   26
 1185    5.9   5.8    1.2   0.8    2.4   1.1   26
 1186    5.9   5.8    1.2   0.8    2.4   1.1   26
 1187    5.9   5.8    1.2   0.8    2.4   1.1   26
 1188    5.9   5.8    1.2   0.8    2.4   1.1   26
 1189    5.9   5.7    1.2   0.8    2.4   1.1   26
 1190    5.9   5.7    1.1   0.8    2.4   1.1   26
 1191    5.9   5.7    1.1   0.8    2.4   1.1   26
 1192    5.9   5.7    1.1   0.8    2.4   1.1   26
 1193    5.8   5.6    1.1   0.8    2.4   1.1   26
 1194    5.8   5.6    1.1   0.8    2.4   1.1   26
 1195    5.8   5.6    1.1   0.8    2.4   1.1   26
 1196    5.8   5.6    1.1   0.8    2.4   1.1   26
 1197    5.8   5.5    1.1   0.8    2.4   1.1   26
 1198    5.8   5.5    1.1   0.8    2.4   1.1   26
 1199    5.8   5.5    1.1   0.8    2.4   1.1   26
 1200    5.8   5.5    1.1   0.8    2.4   1.1   26
 1201    5.7   5.4    1.1   0.8    2.4   1.1   26
 1202    5.7   5.4    1.1   0.8    2.4   1.1   26
 1203    5.7   5.4    1.1   0.8    2.4   1.1   26
 1204    5.7   5.4    1.1   0.8    2.4   1.1   26
 1205    5.7   5.4    1.1   0.8    2.4   1.1   26
 1206    5.7   5.3    1.1   0.8    2.4   1.1   26
 1207    5.7   5.3    1.1   0.8    2.4   1.1   26
 1208    5.7   5.3    1.1   0.8    2.4   1.1   26
 1209    5.7   5.3    1.1   0.8    2.4   1.1   26
 1210    5.6   5.3    1.1   0.8    2.4   1.1   26
 1211    5.6   5.3    1.1   0.8    2.4   1.1   26
 1212    5.6   5.3    1.1   0.8    2.4   1.1   26
 1213    5.6   5.2    1.1   0.8    2.4   1.1   26
 1214    5.6   5.2    1.1   0.8    2.4   1.1   26
 1215    5.6   5.2    1.1   0.8    2.4   1.1   26
 1216    5.6   5.2    1.1   0.8    2.4   1.1   26
 1217    5.6   5.2    1.1   0.8    2.4   1.1   26
 1218    5.6   5.2    1.1   0.8    2.4   1.1   26
 1219    5.6   5.2    1.1   0.8    2.4   1.1   26
 1220    5.6   5.2    1.1   0.8    2.4   1.1   26
 1221    5.6   5.2    1.1   0.8    2.4   1.1   26
 1222    5.6   5.2    1.1   0.8    2.4   1.1   26
 1223    5.6   5.2    1.1   0.8    2.4   1.1   26
 1224    5.6   5.2    1.1   0.8    2.4   1.1   26
 1225    5.6   5.2    1.1   0.8    2.4   1.1   26
 1226    5.6   5.2    1.1   0.8    2.4   1.1   26
 1227    5.6   5.2    1.1   0.8    2.4   1.1   26
 1228    5.6   5.2    1.1   0.8    2.4   1.1   26
 1229    5.6   5.2    1.1   0.8    2.4   1.1   26
 1230    5.6   5.2    1.1   0.8    2.4   1.1   26
 1231    5.6   5.2    1.1   0.7    2.4   1.1   26
 1232    5.6   5.2    1.1   0.7    2.4   1.1   26
 1233    5.6   5.2    1.1   0.7    2.4   1.1   26
 1234    5.6   5.2    1.1   0.7    2.4   1.1   26
 1235    5.6   5.3    1.1   0.7    2.4   1.1   26
 1236    5.6   5.3    1.1   0.7    2.4   1.1   26
 1237    5.6   5.3    1.1   0.7    2.4   1.1   26
 1238    5.6   5.3    1.1   0.7    2.4   1.1   26
 1239    5.6   5.3    1.1   0.7    2.4   1.1   26
 1240    5.7   5.3    1.1   0.7    2.4   1.1   26
 1241    5.7   5.3    1.1   0.7    2.4   1.1   26
 1242    5.7   5.3    1.1   0.7    2.4   1.1   26
 1243    5.7   5.3    1.1   0.7    2.4   1.1   26
 1244    5.7   5.4    1.1   0.7    2.4   1.1   26
 1245    5.7   5.4    1.1   0.7    2.4   1.1   26
 1246    5.7   5.4    1.1   0.7    2.4   1.1   26
 1247    5.7   5.4    1.1   0.7    2.4   1.1   26
 1248    5.7   5.4    1.1   0.7    2.4   1.1   26
 1249    5.8   5.4    1.1   0.7    2.4   1.1   26
 1250    5.8   5.5    1.1   0.7    2.4   1.1   26
 1251    5.8   5.5    1.1   0.7    2.4   1.1   26
 1252    5.8   5.5    1.1   0.8    2.4   1.1   26
 1253    5.8   5.5    1.1   0.8    2.4   1.1   26
 1254    5.8   5.5    1.2   0.8    2.4   1.1   26
 1255    5.8   5.5    1.2   0.8    2.4   1.1   26
 1256    6.2   5.6    1.0   0.5    2.4   1.0   24
 1257    6.3   5.6    1.0   0.6    2.4   1.0   24
 1258    6.3   5.6    1.0   0.6    2.4   1.0   24
 1259    6.3   5.6    1.0   0.6    2.5   1.0   24
 1260    6.3   5.7    1.0   0.6    2.5   1.0   24
 1261    6.3   5.7    1.0   0.6    2.5   1.0   24
 1262    6.3   5.7    1.0   0.7    2.5   1.0   24
 1263    6.3   5.7    1.0   0.7    2.5   1.0   24
 1264    6.4   5.7    1.0   0.7    2.5   1.0   24
 1265    6.4   5.7    1.0   0.7    2.5   1.0   24
 1266    6.4   5.8    1.0   0.7    2.5   1.0   24
 1267    6.4   5.8    1.0   0.7    2.5   1.0   24
 1268    6.4   5.8    1.0   0.7    2.5   1.0   24
 1269    6.4   5.8    1.0   0.7    2.5   1.0   24
 1270    6.4   5.8    1.0   0.7    2.5   1.0   24
 1271    6.5   5.8    1.0   0.7    2.5   1.0   24
 1272    6.5   5.8    1.0   0.7    2.5   1.0   24
 1273    6.5   5.9    1.0   0.7    2.5   1.0   24
 1274    6.5   5.9    1.0   0.7    2.5   1.0   24
 1275    6.5   5.9    1.0   0.7    2.5   1.0   24
 1276    6.5   5.9    1.0   0.7    2.5   1.0   24
 1277    6.5   5.9    1.0   0.7    2.5   1.0   24
 1278    6.5   5.9    1.0   0.7    2.5   1.0   24
 1279    6.6   5.9    1.0   0.7    2.5   1.0   24
 1280    6.6   5.9    1.0   0.7    2.5   1.0   24
 1281    6.6   6.0    1.0   0.7    2.5   1.0   24
 1282    6.6   6.0    1.0   0.7    2.5   1.0   24
 1283    6.6   6.0    1.0   0.7    2.5   1.0   24
 1284    6.6   6.0    1.0   0.7    2.5   1.0   24
 1285    6.6   6.0    1.0   0.7    2.5   1.0   24
 1286    6.6   6.0    1.0   0.6    2.4   1.0   24
 1287    6.6   6.0    1.0   0.6    2.4   1.0   24
 1288    6.6   6.0    1.0   0.6    2.4   1.0   24
 1289    6.6   6.0    1.0   0.6    2.4   1.0   24
 1290    6.6   6.0    1.0   0.6    2.4   1.0   24
 1291    6.7   6.1    1.0   0.6    2.4   1.0   24
 1292    6.7   6.1    1.0   0.5    2.4   1.0   24
 1293    6.7   6.1    1.0   0.5    2.4   1.0   24
 1294    6.7   6.1    1.0   0.5    2.4   1.0   24
 1295    6.7   6.1    1.0   0.5    2.4   1.1   24
 1296    6.7   6.1    1.0   0.4    2.4   1.1   24
 1297    6.7   6.1    0.9   0.4    2.4   1.1   24
 1298    6.7   6.1    0.9   0.4    2.4   1.1   24
 ms      H   H.sd     V   V.sd   rate rate.sd  N     Register 31
 -350    9.8   8.8    0.7   0.3    0.8   0.2   27
 -349    9.8   8.8    0.7   0.3    0.8   0.2   27
 -348    9.8   8.8    0.7   0.3    0.8   0.2   27
 -347    9.8   8.8    0.7   0.3    0.8   0.2   27
 -346    9.9   8.8    0.7   0.3    0.8   0.2   27
 -345    9.9   8.8    0.7   0.3    0.8   0.2   27
 -344    9.9   8.8    0.7   0.3    0.8   0.3   27
 -343    9.9   8.8    0.7   0.3    0.8   0.3   27
 -342    9.9   8.8    0.7   0.3    0.8   0.3   27
 -341   10.0   8.9    0.7   0.3    0.8   0.3   27
 -340   10.0   8.9    0.7   0.3    0.8   0.3   27
 -339   10.0   8.9    0.7   0.3    0.8   0.3   27
 -338   10.0   8.9    0.7   0.3    0.8   0.3   27
 -337   10.0   8.9    0.7   0.3    0.8   0.3   27
 -336   10.1   9.0    0.7   0.3    0.7   0.3   27
 -335   10.1   9.0    0.7   0.3    0.7   0.2   27
 -334   10.1   9.0    0.7   0.3    0.7   0.2   27
 -333   10.1   9.0    0.7   0.3    0.7   0.2   27
 -332   10.2   9.0    0.7   0.3    0.7   0.2   27
 -331   10.2   9.1    0.7   0.3    0.7   0.2   27
 -330   10.2   9.1    0.6   0.3    0.7   0.2   27
 -329   10.2   9.1    0.6   0.3    0.7   0.2   27
 -328   10.3   9.1    0.6   0.3    0.7   0.2   27
 -327   10.3   9.2    0.6   0.3    0.7   0.2   27
 -326   10.3   9.2    0.6   0.3    0.7   0.2   27
 -325   10.3   9.2    0.6   0.3    0.7   0.2   27
 -324   10.4   9.2    0.6   0.3    0.7   0.2   27
 -323   10.4   9.3    0.6   0.2    0.7   0.2   27
 -322   10.4   9.3    0.6   0.2    0.7   0.2   27
 -321   10.4   9.3    0.6   0.2    0.7   0.2   27
 -320   10.5   9.3    0.6   0.2    0.7   0.2   27
 -319   10.5   9.4    0.6   0.2    0.7   0.2   27
 -318   10.5   9.4    0.6   0.2    0.7   0.2   27
 -317   10.6   9.4    0.6   0.2    0.7   0.2   27
 -316   10.6   9.4    0.6   0.2    0.7   0.2   27
 -315   10.6   9.5    0.6   0.2    0.7   0.2   27
 -314   10.6   9.5    0.6   0.2    0.7   0.2   27
 -313   10.7   9.5    0.6   0.2    0.7   0.2   27
 -312   10.7   9.5    0.6   0.2    0.7   0.2   27
 -311   10.7   9.6    0.6   0.2    0.7   0.2   27
 -310   10.7   9.6    0.6   0.2    0.7   0.2   27
 -309   10.8   9.6    0.6   0.2    0.7   0.2   27
 -308   10.8   9.6    0.6   0.2    0.7   0.2   27
 -307   10.8   9.7    0.6   0.2    0.7   0.2   27
 -306   10.9   9.7    0.6   0.2    0.7   0.2   27
 -305   10.9   9.7    0.6   0.2    0.7   0.2   27
 -304   10.9   9.7    0.6   0.2    0.7   0.2   27
 -303   10.9   9.7    0.6   0.2    0.7   0.2   27
 -302   11.0   9.8    0.6   0.2    0.7   0.2   27
 -301   11.0   9.8    0.6   0.2    0.7   0.2   27
 -300   11.0   9.8    0.6   0.2    0.7   0.2   27
 -299   11.0   9.8    0.6   0.2    0.7   0.2   27
 -298   11.0   9.8    0.6   0.2    0.7   0.2   27
 -297   11.1   9.9    0.6   0.2    0.7   0.2   27
 -296   11.1   9.9    0.6   0.2    0.7   0.2   27
 -295   11.1   9.9    0.6   0.2    0.7   0.2   27
 -294   11.1   9.9    0.6   0.2    0.7   0.2   27
 -293   11.1   9.9    0.6   0.2    0.7   0.2   27
 -292   11.2   9.9    0.6   0.2    0.7   0.2   27
 -291   11.2  10.0    0.6   0.2    0.7   0.2   27
 -290   11.2  10.0    0.6   0.2    0.7   0.2   27
 -289   11.2  10.0    0.6   0.2    0.7   0.2   27
 -288   11.2  10.0    0.6   0.2    0.7   0.2   27
 -287   11.3  10.0    0.6   0.2    0.7   0.2   27
 -286   11.3  10.0    0.6   0.2    0.7   0.2   27
 -285   11.3  10.1    0.6   0.2    0.6   0.2   27
 -284   11.3  10.1    0.6   0.2    0.6   0.2   27
 -283   11.3  10.1    0.6   0.2    0.6   0.2   27
 -282   11.3  10.1    0.6   0.2    0.6   0.2   27
 -281   11.3  10.1    0.6   0.2    0.6   0.2   27
 -280   11.4  10.1    0.5   0.2    0.6   0.2   27
 -279   11.4  10.2    0.5   0.2    0.6   0.2   27
 -278   11.4  10.2    0.5   0.2    0.6   0.2   27
 -277   11.4  10.2    0.5   0.2    0.6   0.2   27
 -276   11.4  10.2    0.5   0.2    0.6   0.2   27
 -275   11.4  10.2    0.5   0.2    0.6   0.2   27
 -274   11.4  10.3    0.5   0.2    0.6   0.2   27
 -273   11.5  10.3    0.5   0.2    0.6   0.2   27
 -272   11.5  10.3    0.5   0.2    0.6   0.2   27
 -271   11.5  10.3    0.5   0.2    0.6   0.2   27
 -270   11.5  10.4    0.5   0.2    0.6   0.2   27
 -269   11.5  10.4    0.5   0.2    0.6   0.2   27
 -268   11.5  10.4    0.5   0.2    0.6   0.2   27
 -267   11.5  10.4    0.5   0.2    0.6   0.2   27
 -266   11.5  10.5    0.5   0.2    0.6   0.2   27
 -265   11.5  10.5    0.5   0.2    0.6   0.2   27
 -264   11.5  10.5    0.6   0.2    0.6   0.2   27
 -263   11.6  10.5    0.6   0.2    0.6   0.2   27
 -262   11.6  10.6    0.6   0.2    0.6   0.2   27
 -261   11.6  10.6    0.6   0.2    0.6   0.2   27
 -260   11.6  10.6    0.6   0.2    0.6   0.2   27
 -259   11.6  10.7    0.6   0.2    0.6   0.2   27
 -258   11.6  10.7    0.6   0.2    0.6   0.2   27
 -257   11.6  10.7    0.6   0.2    0.6   0.2   27
 -256   11.6  10.8    0.6   0.2    0.6   0.2   27
 -255   11.6  10.8    0.6   0.2    0.6   0.2   27
 -254   11.7  10.9    0.6   0.2    0.6   0.2   27
 -253   11.7  10.9    0.6   0.2    0.6   0.2   27
 -252   11.7  10.9    0.6   0.2    0.6   0.2   27
 -251   11.7  11.0    0.6   0.2    0.6   0.2   27
 -250   11.7  11.0    0.6   0.2    0.6   0.2   27
 -249   11.7  11.1    0.6   0.2    0.6   0.2   27
 -248   11.7  11.1    0.6   0.2    0.6   0.2   27
 -247   11.7  11.2    0.6   0.2    0.6   0.2   27
 -246   11.8  11.2    0.6   0.2    0.6   0.2   27
 -245   11.8  11.3    0.5   0.2    0.6   0.2   27
 -244   11.8  11.3    0.5   0.2    0.6   0.2   27
 -243   11.8  11.4    0.5   0.2    0.6   0.2   27
 -242   11.8  11.4    0.5   0.2    0.6   0.2   27
 -241   11.8  11.5    0.5   0.2    0.6   0.2   27
 -240   11.8  11.5    0.5   0.2    0.6   0.2   27
 -239   11.9  11.6    0.5   0.2    0.6   0.2   27
 -238   11.9  11.6    0.5   0.2    0.6   0.2   27
 -237   11.9  11.7    0.5   0.2    0.6   0.3   27
 -236   11.9  11.7    0.5   0.2    0.6   0.3   27
 -235   11.9  11.8    0.5   0.2    0.6   0.3   27
 -234   11.9  11.8    0.5   0.2    0.6   0.3   27
 -233   12.0  11.9    0.5   0.2    0.6   0.3   27
 -232   12.0  12.0    0.5   0.2    0.6   0.3   27
 -231   12.0  12.0    0.5   0.2    0.6   0.3   27
 -230   12.0  12.1    0.5   0.2    0.6   0.3   27
 -229   12.0  12.1    0.5   0.2    0.6   0.3   27
 -228   12.1  12.2    0.6   0.2    0.6   0.3   27
 -227   12.1  12.3    0.6   0.2    0.6   0.3   27
 -226   12.1  12.3    0.6   0.2    0.6   0.3   27
 -225   12.1  12.4    0.6   0.2    0.6   0.3   27
 -224   12.1  12.5    0.6   0.2    0.7   0.3   27
 -223   12.2  12.5    0.6   0.2    0.7   0.3   27
 -222   12.2  12.6    0.6   0.2    0.7   0.3   27
 -221   12.2  12.6    0.6   0.2    0.7   0.3   27
 -220   12.2  12.7    0.6   0.2    0.7   0.3   27
 -219   12.2  12.8    0.6   0.2    0.7   0.3   27
 -218   12.3  12.8    0.6   0.2    0.7   0.3   27
 -217   12.3  12.9    0.6   0.2    0.7   0.3   27
 -216   12.3  13.0    0.6   0.2    0.7   0.3   27
 -215   12.3  13.0    0.6   0.2    0.7   0.3   27
 -214   12.4  13.1    0.6   0.2    0.7   0.3   27
 -213   12.4  13.1    0.6   0.2    0.7   0.3   27
 -212   12.4  13.2    0.6   0.2    0.7   0.3   27
 -211   12.4  13.3    0.6   0.2    0.7   0.3   27
 -210   12.5  13.3    0.6   0.2    0.7   0.3   27
 -209   12.5  13.4    0.6   0.2    0.7   0.3   27
 -208   12.5  13.4    0.6   0.2    0.7   0.3   27
 -207   12.5  13.5    0.6   0.2    0.6   0.3   27
 -206   12.6  13.5    0.6   0.2    0.6   0.3   27
 -205   12.6  13.6    0.6   0.2    0.6   0.3   27
 -204   12.6  13.6    0.6   0.2    0.6   0.3   27
 -203   12.6  13.7    0.6   0.2    0.6   0.3   27
 -202   12.6  13.7    0.6   0.2    0.6   0.3   27
 -201   12.7  13.8    0.6   0.2    0.6   0.3   27
 -200   12.7  13.8    0.6   0.2    0.6   0.3   27
 -199   12.7  13.8    0.6   0.2    0.6   0.3   27
 -198   12.7  13.9    0.6   0.2    0.6   0.3   27
 -197   12.8  13.9    0.6   0.2    0.6   0.3   27
 -196   12.8  13.9    0.6   0.2    0.6   0.3   27
 -195   12.8  14.0    0.6   0.2    0.6   0.3   27
 -194   12.8  14.0    0.6   0.2    0.6   0.3   27
 -193   12.9  14.0    0.6   0.2    0.6   0.3   27
 -192   12.9  14.1    0.6   0.2    0.6   0.3   27
 -191   12.9  14.1    0.6   0.2    0.6   0.3   27
 -190   12.9  14.1    0.6   0.2    0.6   0.3   27
 -189   13.0  14.1    0.6   0.2    0.7   0.3   27
 -188   13.0  14.1    0.6   0.2    0.7   0.3   27
 -187   13.0  14.1    0.6   0.2    0.7   0.3   27
 -186   13.0  14.2    0.6   0.2    0.7   0.3   27
 -185   13.0  14.2    0.6   0.2    0.7   0.3   27
 -184   13.1  14.2    0.6   0.2    0.7   0.3   27
 -183   13.1  14.2    0.6   0.2    0.7   0.3   27
 -182   13.1  14.2    0.6   0.2    0.7   0.3   27
 -181   13.1  14.2    0.6   0.2    0.7   0.3   27
 -180   13.2  14.2    0.6   0.2    0.7   0.3   27
 -179   13.2  14.2    0.6   0.2    0.7   0.3   27
 -178   13.2  14.2    0.6   0.2    0.7   0.3   27
 -177   13.2  14.2    0.6   0.2    0.7   0.3   27
 -176   13.2  14.1    0.6   0.2    0.7   0.3   27
 -175   13.3  14.1    0.6   0.2    0.6   0.3   27
 -174   13.3  14.1    0.6   0.2    0.6   0.3   27
 -173   13.3  14.1    0.6   0.2    0.6   0.3   27
 -172   13.3  14.1    0.6   0.2    0.6   0.3   27
 -171   13.4  14.1    0.6   0.2    0.6   0.3   27
 -170   13.4  14.1    0.6   0.2    0.6   0.3   27
 -169   13.4  14.0    0.6   0.2    0.6   0.3   27
 -168   13.4  14.0    0.6   0.2    0.6   0.3   27
 -167   13.4  14.0    0.6   0.2    0.6   0.3   27
 -166   13.5  14.0    0.6   0.2    0.6   0.3   27
 -165   13.5  13.9    0.6   0.2    0.6   0.3   27
 -164   13.5  13.9    0.6   0.2    0.6   0.3   27
 -163   13.5  13.9    0.6   0.2    0.6   0.3   27
 -162   13.6  13.9    0.6   0.2    0.6   0.3   27
 -161   13.6  13.8    0.6   0.2    0.6   0.3   27
 -160   13.6  13.8    0.6   0.2    0.6   0.3   27
 -159   13.6  13.8    0.6   0.2    0.6   0.2   27
 -158   13.6  13.8    0.6   0.2    0.6   0.2   27
 -157   13.7  13.7    0.6   0.2    0.6   0.2   27
 -156   13.7  13.7    0.6   0.2    0.6   0.2   27
 -155   13.7  13.7    0.6   0.2    0.6   0.2   27
 -154   13.7  13.7    0.6   0.2    0.6   0.2   27
 -153   13.8  13.7    0.6   0.2    0.6   0.2   27
 -152   13.8  13.6    0.6   0.2    0.6   0.2   27
 -151   13.8  13.6    0.6   0.2    0.6   0.2   27
 -150   13.8  13.6    0.6   0.2    0.6   0.2   27
 -149   13.8  13.6    0.6   0.2    0.6   0.2   27
 -148   13.9  13.6    0.6   0.2    0.6   0.2   27
 -147   13.9  13.5    0.6   0.2    0.6   0.2   27
 -146   13.9  13.5    0.6   0.2    0.6   0.2   27
 -145   13.9  13.5    0.6   0.2    0.6   0.2   27
 -144   14.0  13.5    0.6   0.2    0.6   0.2   27
 -143   14.0  13.5    0.6   0.2    0.6   0.2   27
 -142   14.0  13.5    0.6   0.2    0.6   0.2   27
 -141   14.0  13.5    0.6   0.2    0.6   0.2   27
 -140   14.1  13.5    0.6   0.2    0.6   0.2   27
 -139   14.1  13.5    0.6   0.2    0.6   0.2   27
 -138   14.1  13.5    0.6   0.2    0.6   0.2   27
 -137   14.1  13.5    0.6   0.2    0.6   0.2   27
 -136   14.2  13.5    0.6   0.2    0.6   0.2   27
 -135   14.2  13.5    0.6   0.2    0.6   0.2   27
 -134   14.2  13.5    0.6   0.2    0.6   0.2   27
 -133   14.2  13.5    0.6   0.2    0.6   0.2   27
 -132   14.3  13.5    0.6   0.2    0.6   0.2   27
 -131   14.3  13.5    0.6   0.2    0.6   0.2   27
 -130   14.3  13.5    0.6   0.2    0.6   0.2   27
 -129   14.4  13.5    0.6   0.2    0.6   0.2   27
 -128   14.4  13.5    0.6   0.2    0.6   0.2   27
 -127   14.4  13.5    0.6   0.2    0.6   0.2   27
 -126   14.4  13.6    0.6   0.2    0.6   0.2   27
 -125   14.5  13.6    0.6   0.2    0.6   0.2   27
 -124   14.5  13.6    0.6   0.2    0.6   0.2   27
 -123   14.5  13.6    0.6   0.2    0.6   0.2   27
 -122   14.6  13.6    0.6   0.2    0.6   0.2   27
 -121   14.6  13.7    0.6   0.2    0.6   0.2   27
 -120   14.6  13.7    0.5   0.2    0.6   0.2   27
 -119   14.7  13.7    0.5   0.2    0.6   0.2   27
 -118   14.7  13.8    0.5   0.2    0.6   0.2   27
 -117   14.7  13.8    0.5   0.2    0.6   0.2   27
 -116   14.7  13.8    0.5   0.2    0.6   0.2   27
 -115   14.8  13.9    0.5   0.2    0.6   0.2   27
 -114   14.8  13.9    0.6   0.2    0.6   0.2   27
 -113   14.8  13.9    0.6   0.2    0.6   0.2   27
 -112   14.9  14.0    0.6   0.2    0.6   0.2   27
 -111   14.9  14.0    0.6   0.2    0.6   0.2   27
 -110   14.9  14.1    0.6   0.2    0.6   0.2   27
 -109   15.0  14.1    0.6   0.2    0.6   0.2   27
 -108   15.0  14.2    0.6   0.2    0.6   0.2   27
 -107   15.1  14.2    0.6   0.3    0.6   0.2   27
 -106   15.1  14.2    0.6   0.3    0.6   0.2   27
 -105   15.1  14.3    0.6   0.3    0.6   0.2   27
 -104   15.2  14.3    0.6   0.3    0.6   0.2   27
 -103   15.2  14.4    0.6   0.3    0.6   0.2   27
 -102   15.2  14.4    0.6   0.3    0.6   0.2   27
 -101   15.3  14.5    0.6   0.3    0.6   0.2   27
 -100   15.3  14.5    0.6   0.3    0.6   0.2   27
  -99   15.4  14.6    0.6   0.3    0.6   0.2   27
  -98   15.4  14.7    0.6   0.3    0.6   0.2   27
  -97   15.4  14.7    0.6   0.3    0.6   0.2   27
  -96   15.5  14.8    0.6   0.3    0.6   0.3   27
  -95   15.5  14.8    0.6   0.3    0.6   0.3   27
  -94   15.6  14.9    0.6   0.3    0.6   0.3   27
  -93   15.6  14.9    0.6   0.3    0.6   0.3   27
  -92   15.7  15.0    0.6   0.3    0.6   0.3   27
  -91   15.7  15.0    0.6   0.3    0.6   0.3   27
  -90   15.7  15.1    0.6   0.3    0.6   0.3   27
  -89   15.8  15.1    0.6   0.3    0.6   0.2   27
  -88   15.8  15.2    0.6   0.3    0.6   0.2   27
  -87   15.9  15.2    0.6   0.2    0.6   0.2   27
  -86   15.9  15.3    0.6   0.2    0.6   0.2   27
  -85   16.0  15.3    0.6   0.2    0.6   0.2   27
  -84   16.0  15.4    0.6   0.2    0.6   0.2   27
  -83   16.1  15.4    0.6   0.2    0.6   0.2   27
  -82   16.1  15.5    0.6   0.2    0.6   0.2   27
  -81   16.2  15.5    0.6   0.2    0.6   0.2   27
  -80   16.2  15.6    0.6   0.2    0.6   0.2   27
  -79   16.3  15.6    0.6   0.2    0.6   0.2   27
  -78   16.3  15.7    0.6   0.2    0.6   0.2   27
  -77   16.4  15.7    0.6   0.2    0.6   0.2   27
  -76   16.4  15.8    0.6   0.2    0.6   0.2   27
  -75   16.5  15.8    0.6   0.2    0.6   0.2   27
  -74   16.5  15.9    0.6   0.2    0.6   0.2   27
  -73   16.6  15.9    0.6   0.2    0.6   0.2   27
  -72   16.6  16.0    0.6   0.2    0.6   0.2   27
  -71   16.7  16.0    0.6   0.2    0.6   0.2   27
  -70   16.7  16.0    0.6   0.2    0.6   0.2   27
  -69   16.8  16.1    0.6   0.2    0.6   0.2   27
  -68   16.8  16.1    0.6   0.2    0.6   0.2   27
  -67   16.9  16.1    0.6   0.2    0.6   0.2   27
  -66   16.9  16.2    0.6   0.2    0.6   0.2   27
  -65   17.0  16.2    0.6   0.2    0.6   0.2   27
  -64   17.0  16.2    0.6   0.2    0.6   0.2   27
  -63   17.1  16.3    0.6   0.2    0.6   0.2   27
  -62   17.1  16.3    0.6   0.2    0.6   0.2   27
  -61   17.2  16.3    0.6   0.2    0.6   0.2   27
  -60   17.2  16.4    0.6   0.3    0.6   0.2   27
  -59   17.3  16.4    0.6   0.3    0.6   0.2   27
  -58   17.3  16.4    0.6   0.3    0.6   0.2   27
  -57   17.4  16.4    0.6   0.3    0.6   0.2   27
  -56   17.4  16.5    0.6   0.3    0.6   0.2   27
  -55   17.5  16.5    0.6   0.3    0.6   0.3   27
  -54   17.5  16.5    0.6   0.3    0.6   0.3   27
  -53   17.6  16.5    0.6   0.3    0.6   0.3   27
  -52   17.6  16.6    0.6   0.3    0.6   0.3   27
  -51   17.6  16.6    0.6   0.3    0.6   0.3   27
  -50   17.7  16.6    0.6   0.3    0.6   0.3   27
  -49   17.7  16.6    0.6   0.3    0.6   0.3   27
  -48   17.8  16.7    0.6   0.3    0.6   0.3   27
  -47   17.8  16.7    0.6   0.3    0.6   0.3   27
  -46   17.9  16.7    0.6   0.3    0.6   0.3   27
  -45   17.9  16.7    0.6   0.3    0.6   0.3   27
  -44   17.9  16.7    0.6   0.3    0.6   0.3   27
  -43   18.0  16.7    0.6   0.3    0.6   0.3   27
  -42   18.0  16.8    0.6   0.3    0.6   0.3   27
  -41   18.0  16.8    0.6   0.3    0.6   0.3   27
  -40   18.1  16.8    0.6   0.3    0.6   0.3   27
  -39   18.1  16.8    0.6   0.3    0.6   0.3   27
  -38   18.1  16.8    0.6   0.3    0.6   0.3   27
  -37   18.2  16.9    0.6   0.3    0.6   0.3   27
  -36   18.2  16.9    0.6   0.3    0.6   0.3   27
  -35   18.2  16.9    0.6   0.3    0.6   0.3   27
  -34   18.3  16.9    0.6   0.3    0.6   0.3   27
  -33   18.3  16.9    0.6   0.2    0.6   0.3   27
  -32   18.3  16.9    0.6   0.2    0.6   0.3   27
  -31   18.3  17.0    0.6   0.2    0.6   0.3   27
  -30   18.3  17.0    0.6   0.2    0.6   0.3   27
  -29   18.4  17.0    0.6   0.2    0.6   0.3   27
  -28   18.4  17.0    0.6   0.2    0.6   0.3   27
  -27   18.4  17.0    0.6   0.2    0.6   0.3   27
  -26   18.4  17.1    0.6   0.2    0.6   0.3   27
  -25   18.5  17.1    0.6   0.2    0.6   0.3   27
  -24   18.5  17.1    0.6   0.2    0.6   0.3   27
  -23   18.5  17.1    0.6   0.2    0.6   0.3   27
  -22   18.5  17.2    0.6   0.2    0.6   0.3   27
  -21   18.5  17.2    0.6   0.2    0.6   0.3   27
  -20   18.6  17.2    0.5   0.2    0.6   0.3   27
  -19   18.6  17.3    0.5   0.2    0.6   0.3   27
  -18   18.6  17.3    0.6   0.2    0.6   0.2   27
  -17   18.6  17.3    0.6   0.2    0.6   0.2   27
  -16   18.6  17.4    0.6   0.2    0.6   0.2   27
  -15   18.7  17.4    0.6   0.2    0.6   0.2   27
  -14   18.7  17.4    0.6   0.2    0.6   0.2   27
  -13   18.7  17.5    0.6   0.2    0.6   0.2   27
  -12   18.7  17.5    0.6   0.2    0.6   0.2   27
  -11   18.7  17.6    0.6   0.2    0.6   0.2   27
  -10   18.8  17.6    0.6   0.2    0.6   0.2   27
   -9   18.8  17.7    0.6   0.2    0.6   0.2   27
   -8   18.8  17.7    0.6   0.2    0.6   0.2   27
   -7   18.9  17.8    0.6   0.2    0.6   0.3   27
   -6   18.9  17.8    0.6   0.2    0.6   0.3   27
   -5   18.9  17.9    0.6   0.2    0.6   0.3   27
   -4   19.0  17.9    0.6   0.2    0.6   0.3   27
   -3   19.0  18.0    0.6   0.2    0.6   0.3   27
   -2   19.0  18.0    0.6   0.2    0.6   0.3   27
   -1   19.1  18.1    0.6   0.2    0.6   0.3   27
    0   19.1  18.1    0.6   0.3    0.6   0.3   27
    1   19.2  18.2    0.6   0.3    0.6   0.3   27
    2   19.2  18.3    0.6   0.3    0.6   0.3   27
    3   19.3  18.3    0.6   0.3    0.6   0.3   27
    4   19.4  18.4    0.6   0.3    0.6   0.3   27
    5   19.4  18.5    0.6   0.3    0.6   0.3   27
    6   19.5  18.6    0.6   0.3    0.6   0.3   27
    7   19.6  18.6    0.6   0.3    0.6   0.3   27
    8   19.7  18.7    0.6   0.3    0.6   0.3   27
    9   19.7  18.8    0.6   0.3    0.6   0.3   27
   10   19.8  18.9    0.6   0.3    0.6   0.3   27
   11   19.9  19.0    0.6   0.3    0.6   0.3   27
   12   20.0  19.0    0.6   0.3    0.6   0.3   27
   13   20.1  19.1    0.6   0.3    0.6   0.3   27
   14   20.2  19.2    0.6   0.3    0.6   0.3   27
   15   20.3  19.3    0.6   0.3    0.6   0.3   27
   16   20.4  19.4    0.6   0.3    0.6   0.3   27
   17   20.6  19.5    0.6   0.3    0.6   0.3   27
   18   20.7  19.6    0.6   0.3    0.6   0.2   27
   19   20.8  19.7    0.6   0.3    0.6   0.2   27
   20   20.9  19.8    0.6   0.3    0.6   0.2   27
   21   21.1  20.0    0.6   0.3    0.6   0.2   27
   22   21.2  20.1    0.6   0.3    0.6   0.2   27
   23   21.4  20.2    0.6   0.3    0.6   0.2   27
   24   21.5  20.3    0.6   0.3    0.6   0.2   27
   25   21.7  20.4    0.6   0.3    0.6   0.2   27
   26   21.8  20.6    0.6   0.2    0.6   0.2   27
   27   22.0  20.7    0.6   0.2    0.6   0.2   27
   28   22.2  20.8    0.6   0.2    0.6   0.2   27
   29   22.3  21.0    0.6   0.2    0.6   0.2   27
   30   22.5  21.1    0.6   0.2    0.6   0.2   27
   31   22.7  21.3    0.6   0.2    0.6   0.2   27
   32   22.9  21.4    0.6   0.2    0.6   0.2   27
   33   23.1  21.6    0.6   0.2    0.6   0.3   27
   34   23.3  21.7    0.6   0.2    0.6   0.3   27
   35   23.5  21.9    0.6   0.2    0.6   0.3   27
   36   23.7  22.0    0.6   0.2    0.6   0.3   27
   37   23.9  22.2    0.6   0.2    0.6   0.3   27
   38   24.1  22.4    0.6   0.2    0.6   0.3   27
   39   24.3  22.6    0.6   0.2    0.6   0.3   27
   40   24.5  22.7    0.6   0.2    0.6   0.3   27
   41   24.7  22.9    0.6   0.2    0.6   0.3   27
   42   24.9  23.1    0.6   0.2    0.6   0.2   27
   43   25.1  23.3    0.6   0.2    0.6   0.2   27
   44   25.3  23.5    0.6   0.2    0.6   0.2   27
   45   25.5  23.7    0.6   0.2    0.6   0.2   27
   46   25.7  23.9    0.6   0.2    0.6   0.2   27
   47   26.0  24.0    0.6   0.2    0.6   0.2   27
   48   26.2  24.2    0.6   0.2    0.6   0.2   27
   49   26.4  24.4    0.6   0.2    0.6   0.2   27
   50   26.6  24.6    0.6   0.2    0.6   0.2   27
   51   26.8  24.8    0.6   0.2    0.6   0.2   27
   52   27.0  25.0    0.6   0.2    0.6   0.2   27
   53   27.2  25.2    0.6   0.2    0.6   0.2   27
   54   27.4  25.4    0.6   0.2    0.6   0.2   27
   55   27.6  25.6    0.6   0.2    0.6   0.2   27
   56   27.8  25.8    0.6   0.2    0.6   0.2   27
   57   28.0  26.0    0.6   0.3    0.6   0.2   27
   58   28.2  26.2    0.6   0.3    0.6   0.2   27
   59   28.4  26.3    0.6   0.3    0.6   0.2   27
   60   28.5  26.5    0.6   0.3    0.6   0.2   27
   61   28.7  26.7    0.6   0.3    0.6   0.2   27
   62   28.9  26.9    0.6   0.3    0.6   0.2   27
   63   29.1  27.0    0.6   0.3    0.6   0.2   27
   64   29.2  27.2    0.6   0.3    0.6   0.2   27
   65   29.4  27.4    0.6   0.3    0.6   0.2   27
   66   29.5  27.5    0.6   0.3    0.6   0.2   27
   67   29.7  27.7    0.6   0.3    0.6   0.2   27
   68   29.8  27.8    0.6   0.3    0.6   0.2   27
   69   29.9  27.9    0.6   0.3    0.6   0.2   27
   70   30.0  28.1    0.6   0.3    0.6   0.2   27
   71   30.2  28.2    0.6   0.3    0.6   0.2   27
   72   30.3  28.3    0.6   0.3    0.6   0.2   27
   73   30.4  28.4    0.6   0.3    0.6   0.2   27
   74   30.5  28.5    0.6   0.3    0.6   0.2   27
   75   30.6  28.6    0.6   0.3    0.6   0.2   27
   76   30.6  28.7    0.6   0.3    0.6   0.2   27
   77   30.7  28.8    0.6   0.3    0.6   0.2   27
   78   30.8  28.9    0.6   0.3    0.6   0.2   27
   79   30.8  28.9    0.6   0.3    0.6   0.2   27
   80   30.9  29.0    0.6   0.3    0.6   0.2   27
   81   30.9  29.0    0.6   0.2    0.6   0.2   27
   82   31.0  29.1    0.6   0.2    0.6   0.2   27
   83   31.0  29.1    0.6   0.2    0.6   0.2   27
   84   31.0  29.1    0.6   0.2    0.6   0.2   27
   85   31.0  29.2    0.6   0.2    0.6   0.2   27
   86   31.1  29.2    0.5   0.2    0.6   0.2   27
   87   31.1  29.2    0.5   0.2    0.6   0.2   27
   88   31.0  29.2    0.5   0.2    0.6   0.2   27
   89   31.0  29.2    0.5   0.2    0.6   0.2   27
   90   31.0  29.2    0.5   0.2    0.6   0.2   27
   91   31.0  29.1    0.5   0.2    0.6   0.2   27
   92   31.0  29.1    0.5   0.2    0.6   0.2   27
   93   30.9  29.1    0.5   0.2    0.6   0.2   27
   94   30.9  29.0    0.5   0.2    0.6   0.2   27
   95   30.8  29.0    0.5   0.2    0.6   0.2   27
   96   30.8  28.9    0.5   0.2    0.6   0.2   27
   97   30.7  28.9    0.5   0.2    0.6   0.2   27
   98   30.6  28.8    0.5   0.2    0.6   0.2   27
   99   30.6  28.8    0.5   0.2    0.6   0.2   27
  100   30.5  28.7    0.5   0.2    0.6   0.2   27
  101   30.4  28.6    0.5   0.2    0.6   0.2   27
  102   30.3  28.6    0.5   0.2    0.6   0.2   27
  103   30.2  28.5    0.6   0.2    0.6   0.2   27
  104   30.2  28.4    0.6   0.2    0.6   0.2   27
  105   30.1  28.3    0.6   0.2    0.6   0.2   27
  106   30.0  28.3    0.6   0.2    0.6   0.2   27
  107   29.9  28.2    0.6   0.2    0.6   0.2   27
  108   29.8  28.1    0.6   0.2    0.6   0.2   27
  109   29.7  28.0    0.6   0.2    0.6   0.2   27
  110   29.6  27.9    0.6   0.2    0.6   0.2   27
  111   29.4  27.8    0.6   0.2    0.6   0.2   27
  112   29.3  27.7    0.6   0.2    0.6   0.2   27
  113   29.2  27.7    0.6   0.2    0.6   0.2   27
  114   29.1  27.6    0.6   0.2    0.6   0.2   27
  115   29.0  27.5    0.6   0.2    0.6   0.2   27
  116   28.9  27.4    0.6   0.2    0.6   0.2   27
  117   28.8  27.3    0.6   0.2    0.6   0.2   27
  118   28.7  27.2    0.6   0.2    0.6   0.2   27
  119   28.6  27.1    0.6   0.2    0.6   0.2   27
  120   28.5  27.0    0.6   0.2    0.6   0.2   27
  121   28.3  26.9    0.6   0.2    0.6   0.2   27
  122   28.2  26.9    0.6   0.2    0.6   0.2   27
  123   28.1  26.8    0.6   0.3    0.6   0.2   27
  124   28.0  26.7    0.6   0.3    0.6   0.2   27
  125   27.9  26.6    0.6   0.3    0.6   0.2   27
  126   27.8  26.5    0.6   0.3    0.6   0.2   27
  127   27.7  26.4    0.6   0.3    0.6   0.2   27
  128   27.6  26.4    0.6   0.3    0.6   0.2   27
  129   27.5  26.3    0.6   0.3    0.6   0.2   27
  130   27.5  26.2    0.6   0.3    0.6   0.2   27
  131   27.4  26.1    0.6   0.3    0.6   0.2   27
  132   27.3  26.0    0.6   0.3    0.6   0.2   27
  133   27.2  26.0    0.6   0.3    0.6   0.2   27
  134   27.1  25.9    0.6   0.3    0.6   0.2   27
  135   27.0  25.8    0.6   0.2    0.6   0.2   27
  136   27.0  25.7    0.6   0.2    0.6   0.2   27
  137   26.9  25.6    0.6   0.2    0.6   0.2   27
  138   26.8  25.6    0.6   0.2    0.6   0.2   27
  139   26.8  25.5    0.6   0.2    0.6   0.2   27
  140   26.7  25.4    0.6   0.2    0.6   0.2   27
  141   26.7  25.3    0.6   0.2    0.6   0.2   27
  142   26.6  25.3    0.6   0.2    0.6   0.2   27
  143   26.5  25.2    0.5   0.2    0.6   0.2   27
  144   26.5  25.1    0.5   0.2    0.6   0.2   27
  145   26.5  25.1    0.5   0.2    0.6   0.2   27
  146   26.4  25.0    0.5   0.2    0.6   0.2   27
  147   26.4  24.9    0.5   0.2    0.6   0.2   27
  148   26.3  24.8    0.5   0.2    0.6   0.2   27
  149   26.3  24.8    0.5   0.2    0.6   0.2   27
  150   26.3  24.7    0.5   0.2    0.6   0.2   27
  151   26.3  24.6    0.5   0.2    0.6   0.2   27
  152   26.2  24.6    0.5   0.2    0.6   0.2   27
  153   26.2  24.5    0.5   0.2    0.6   0.2   27
  154   26.2  24.5    0.5   0.2    0.6   0.2   27
  155   26.2  24.4    0.5   0.2    0.6   0.2   27
  156   26.2  24.3    0.5   0.2    0.6   0.2   27
  157   26.2  24.3    0.5   0.2    0.6   0.2   27
  158   26.2  24.2    0.5   0.2    0.6   0.2   27
  159   26.2  24.2    0.5   0.2    0.6   0.2   27
  160   26.2  24.1    0.5   0.2    0.6   0.2   27
  161   26.2  24.1    0.5   0.2    0.6   0.2   27
  162   26.2  24.0    0.5   0.2    0.6   0.2   27
  163   26.2  24.0    0.6   0.2    0.6   0.2   27
  164   26.2  23.9    0.6   0.2    0.6   0.2   27
  165   26.2  23.9    0.6   0.2    0.6   0.2   27
  166   26.2  23.9    0.6   0.2    0.6   0.2   27
  167   26.3  23.8    0.6   0.2    0.6   0.2   27
  168   26.3  23.8    0.6   0.2    0.6   0.2   27
  169   26.3  23.8    0.6   0.2    0.6   0.2   27
  170   26.3  23.7    0.6   0.2    0.6   0.2   27
  171   26.4  23.7    0.6   0.2    0.6   0.2   27
  172   26.4  23.7    0.6   0.2    0.6   0.2   27
  173   26.4  23.7    0.6   0.2    0.6   0.2   27
  174   26.4  23.7    0.6   0.2    0.6   0.2   27
  175   26.5  23.7    0.6   0.2    0.6   0.2   27
  176   26.5  23.6    0.6   0.3    0.6   0.2   27
  177   26.5  23.6    0.6   0.3    0.6   0.2   27
  178   26.6  23.6    0.6   0.3    0.6   0.2   27
  179   26.6  23.6    0.6   0.3    0.6   0.2   27
  180   26.6  23.6    0.6   0.3    0.6   0.2   27
  181   26.7  23.6    0.6   0.3    0.6   0.2   27
  182   26.7  23.6    0.6   0.3    0.6   0.2   27
  183   26.8  23.7    0.6   0.3    0.6   0.3   27
  184   26.8  23.7    0.6   0.3    0.6   0.3   27
  185   26.8  23.7    0.6   0.3    0.6   0.3   27
  186   26.9  23.7    0.6   0.3    0.6   0.3   27
  187   26.9  23.7    0.6   0.3    0.6   0.3   27
  188   27.0  23.7    0.6   0.3    0.6   0.3   27
  189   27.0  23.8    0.6   0.3    0.6   0.3   27
  190   27.1  23.8    0.6   0.3    0.6   0.3   27
  191   27.1  23.8    0.6   0.3    0.6   0.3   27
  192   27.2  23.8    0.6   0.3    0.6   0.3   27
  193   27.2  23.9    0.6   0.3    0.6   0.3   27
  194   27.3  23.9    0.6   0.3    0.6   0.3   27
  195   27.3  23.9    0.6   0.3    0.6   0.3   27
  196   27.4  24.0    0.6   0.2    0.6   0.3   27
  197   27.4  24.0    0.6   0.2    0.6   0.3   27
  198   27.5  24.1    0.6   0.2    0.6   0.3   27
  199   27.5  24.1    0.6   0.2    0.6   0.3   27
  200   27.6  24.1    0.6   0.2    0.6   0.3   27
  201   27.6  24.2    0.6   0.2    0.6   0.3   27
  202   27.7  24.2    0.6   0.2    0.6   0.3   27
  203   27.7  24.3    0.6   0.2    0.6   0.3   27
  204   27.8  24.3    0.6   0.2    0.6   0.3   27
  205   27.9  24.3    0.6   0.2    0.6   0.3   27
  206   27.9  24.4    0.6   0.2    0.6   0.3   27
  207   28.0  24.4    0.6   0.2    0.6   0.3   27
  208   28.0  24.5    0.6   0.2    0.6   0.3   27
  209   28.1  24.5    0.6   0.2    0.6   0.3   27
  210   28.1  24.5    0.6   0.2    0.6   0.3   27
  211   28.2  24.6    0.6   0.2    0.6   0.3   27
  212   28.3  24.6    0.6   0.2    0.6   0.3   27
  213   28.3  24.7    0.6   0.2    0.6   0.3   27
  214   28.4  24.7    0.6   0.2    0.6   0.3   27
  215   28.4  24.7    0.6   0.2    0.6   0.3   27
  216   28.5  24.8    0.6   0.2    0.6   0.3   27
  217   28.5  24.8    0.6   0.2    0.7   0.3   27
  218   28.6  24.8    0.6   0.2    0.7   0.3   27
  219   28.6  24.9    0.6   0.2    0.7   0.3   27
  220   28.7  24.9    0.6   0.2    0.7   0.3   27
  221   28.7  24.9    0.6   0.2    0.7   0.3   27
  222   28.8  25.0    0.6   0.3    0.7   0.3   27
  223   28.8  25.0    0.6   0.3    0.7   0.4   27
  224   28.9  25.0    0.6   0.3    0.7   0.4   27
  225   28.9  25.0    0.6   0.3    0.7   0.4   27
  226   29.0  25.0    0.6   0.3    0.7   0.4   27
  227   29.0  25.1    0.7   0.3    0.7   0.4   27
  228   29.1  25.1    0.7   0.3    0.7   0.4   27
  229   29.1  25.1    0.7   0.3    0.7   0.4   27
  230   29.2  25.1    0.7   0.3    0.7   0.4   27
  231   29.2  25.1    0.7   0.3    0.7   0.4   27
  232   29.2  25.1    0.7   0.3    0.7   0.4   27
  233   29.3  25.1    0.7   0.3    0.7   0.4   27
  234   29.3  25.1    0.7   0.3    0.7   0.4   27
  235   29.3  25.1    0.7   0.3    0.7   0.4   27
  236   29.4  25.1    0.7   0.3    0.8   0.4   27
  237   29.4  25.1    0.7   0.3    0.8   0.4   27
  238   29.4  25.1    0.7   0.3    0.8   0.4   27
  239   29.4  25.1    0.7   0.3    0.8   0.4   27
  240   29.5  25.1    0.7   0.3    0.8   0.4   27
  241   29.5  25.0    0.7   0.3    0.8   0.4   27
  242   29.5  25.0    0.7   0.3    0.8   0.4   27
  243   29.5  25.0    0.7   0.3    0.8   0.4   27
  244   29.5  25.0    0.7   0.3    0.8   0.4   27
  245   29.5  24.9    0.7   0.3    0.8   0.4   27
  246   29.5  24.9    0.7   0.3    0.8   0.4   27
  247   29.6  24.9    0.7   0.4    0.8   0.5   27
  248   29.6  24.8    0.7   0.4    0.8   0.5   27
  249   29.6  24.8    0.8   0.4    0.8   0.5   27
  250   29.6  24.7    0.8   0.4    0.8   0.6   27
  251   29.5  24.7    0.8   0.4    0.9   0.6   27
  252   29.5  24.6    0.8   0.4    0.9   0.7   27
  253   29.5  24.6    0.8   0.4    0.9   0.7   27
  254   29.5  24.5    0.8   0.4    0.9   0.8   27
  255   29.5  24.5    0.8   0.4    0.9   0.8   27
  256   29.5  24.4    0.8   0.4    0.9   0.8   27
  257   29.4  24.3    0.8   0.4    0.9   0.9   27
  258   29.4  24.3    0.8   0.4    0.9   0.9   27
  259   29.4  24.2    0.8   0.4    0.9   0.9   27
  260   29.4  24.1    0.8   0.4    0.9   0.9   27
  261   29.3  24.1    0.8   0.5    0.9   0.8   27
  262   29.3  24.0    0.9   0.5    0.9   0.8   27
  263   29.3  23.9    0.9   0.5    0.9   0.7   27
  264   29.2  23.8    0.9   0.6    0.9   0.7   27
  265   29.2  23.8    0.9   0.6    0.9   0.6   27
  266   29.1  23.7    0.9   0.7    0.8   0.5   27
  267   29.1  23.6    1.0   0.8    0.8   0.5   27
  268   29.0  23.5    1.0   0.8    0.9   0.5   27
  269   29.0  23.4    1.0   0.9    0.9   0.6   27
  270   28.9  23.3    1.0   1.0    0.9   0.6   27
  271   28.9  23.2    1.0   1.1    0.9   0.8   27
  272   28.8  23.2    1.1   1.2    1.0   0.9   27
  273   28.7  23.1    1.1   1.2    1.0   1.1   27
  274   28.7  23.0    1.1   1.3    1.0   1.2   27
  275   28.6  22.9    1.1   1.4    1.1   1.4   27
  276   28.5  22.8    1.1   1.5    1.1   1.5   27
  277   28.5  22.7    1.1   1.5    1.1   1.6   27
  278   28.4  22.6    1.2   1.5    1.2   1.8   27
  279   28.3  22.5    1.2   1.6    1.2   1.9   27
  280   28.2  22.4    1.2   1.6    1.2   2.0   27
  281   28.2  22.3    1.2   1.7    1.2   2.0   27
  282   28.1  22.2    1.2   1.7    1.2   2.1   27
  283   28.0  22.1    1.3   1.8    1.3   2.1   27
  284   27.9  22.0    1.3   1.8    1.3   2.1   27
  285   27.8  21.9    1.3   1.9    1.3   2.1   27
  286   27.8  21.8    1.3   1.9    1.3   2.0   27
  287   27.7  21.7    1.3   1.9    1.3   2.0   27
  288   27.6  21.6    1.4   2.0    1.3   1.9   27
  289   27.5  21.5    1.4   2.0    1.3   1.9   27
  290   27.4  21.4    1.4   2.0    1.3   1.9   27
  291   27.3  21.3    1.4   2.0    1.3   1.9   27
  292   27.2  21.2    1.4   2.1    1.3   1.9   27
  293   27.2  21.1    1.4   2.1    1.3   1.9   27
  294   27.1  21.1    1.4   2.1    1.3   1.8   27
  295   27.0  21.0    1.4   2.0    1.3   1.8   27
  296   26.9  20.9    1.4   2.0    1.3   1.7   27
  297   26.8  20.8    1.4   2.0    1.3   1.6   27
  298   26.7  20.7    1.4   2.0    1.3   1.5   27
  299   26.6  20.6    1.4   1.9    1.3   1.4   27
  300   26.5  20.5    1.4   1.8    1.3   1.4   27
  301   26.4  20.4    1.4   1.8    1.3   1.5   27
  302   26.4  20.3    1.4   1.7    1.3   1.5   27
  303   26.3  20.3    1.4   1.6    1.3   1.5   27
  304   26.2  20.2    1.4   1.6    1.3   1.6   27
  305   26.1  20.1    1.4   1.5    1.3   1.7   27
  306   26.0  20.0    1.3   1.4    1.4   1.9   27
  307   25.9  19.9    1.3   1.3    1.4   1.9   27
  308   25.8  19.9    1.3   1.3    1.4   2.0   27
  309   25.8  19.8    1.3   1.2    1.4   2.0   27
  310   25.7  19.7    1.3   1.1    1.4   2.1   27
  311   25.6  19.6    1.3   1.1    1.4   2.0   27
  312   25.5  19.5    1.2   1.0    1.4   2.0   27
  313   25.4  19.5    1.2   1.0    1.4   1.9   27
  314   25.3  19.4    1.2   1.0    1.4   1.9   27
  315   25.3  19.3    1.2   1.0    1.4   1.8   27
  316   25.2  19.3    1.2   0.9    1.4   1.9   27
  317   25.1  19.2    1.2   0.9    1.4   2.0   27
  318   25.0  19.1    1.2   0.9    1.4   2.0   27
  319   25.0  19.1    1.2   0.9    1.5   2.1   27
  320   24.9  19.0    1.2   0.9    1.5   2.1   27
  321   24.8  18.9    1.2   0.9    1.5   2.2   27
  322   24.7  18.9    1.2   0.9    1.5   2.2   27
  323   24.7  18.8    1.2   0.9    1.5   2.2   27
  324   24.6  18.7    1.2   0.9    1.5   2.2   27
  325   24.5  18.7    1.2   0.9    1.5   2.2   27
  326   24.5  18.6    1.1   0.9    1.5   2.2   27
  327   24.4  18.5    1.1   0.9    1.5   2.2   27
  328   24.3  18.5    1.1   0.9    1.5   2.1   27
  329   24.3  18.4    1.1   0.9    1.5   2.1   27
  330   24.2  18.3    1.1   0.9    1.4   2.1   27
  331   24.2  18.3    1.1   0.9    1.4   2.0   27
  332   24.1  18.2    1.1   0.8    1.5   2.0   27
  333   24.0  18.2    1.1   0.8    1.5   2.0   27
  334   24.0  18.1    1.1   0.8    1.5   1.9   27
  335   23.9  18.0    1.1   0.8    1.5   1.9   27
  336   23.9  18.0    1.1   0.8    1.5   1.9   27
  337   23.8  17.9    1.1   0.8    1.5   1.9   27
  338   23.8  17.9    1.1   0.8    1.5   1.8   27
  339   23.7  17.8    1.1   0.8    1.5   1.8   27
  340   23.7  17.8    1.1   0.8    1.5   1.8   27
  341   23.6  17.7    1.2   0.8    1.5   1.7   27
  342   23.6  17.6    1.2   0.8    1.5   1.7   27
  343   23.5  17.6    1.2   0.8    1.5   1.7   27
  344   23.5  17.5    1.2   0.8    1.5   1.7   27
  345   23.4  17.5    1.2   0.8    1.5   1.6   27
  346   23.4  17.4    1.2   0.8    1.5   1.6   27
  347   23.3  17.4    1.2   0.8    1.5   1.6   27
  348   23.3  17.3    1.2   0.8    1.5   1.6   27
  349   23.2  17.2    1.2   0.8    1.5   1.5   27
  350   23.2  17.2    1.2   0.8    1.5   1.5   27
  351   23.2  17.1    1.2   0.8    1.5   1.5   27
  352   23.1  17.1    1.2   0.8    1.5   1.4   27
  353   23.1  17.0    1.2   0.9    1.5   1.4   27
  354   23.0  17.0    1.2   0.9    1.5   1.4   27
  355   23.0  16.9    1.2   0.9    1.5   1.4   27
  356   23.0  16.9    1.2   0.9    1.5   1.3   27
  357   22.9  16.8    1.2   0.9    1.5   1.3   27
  358   22.9  16.8    1.2   0.9    1.5   1.3   27
  359   22.8  16.7    1.2   0.9    1.5   1.3   27
  360   22.8  16.7    1.3   0.9    1.5   1.3   27
  361   22.8  16.6    1.3   0.9    1.5   1.2   27
  362   22.7  16.6    1.3   0.9    1.5   1.2   27
  363   22.7  16.5    1.3   0.9    1.5   1.2   27
  364   22.7  16.5    1.3   0.9    1.5   1.2   27
  365   22.6  16.5    1.3   0.9    1.5   1.2   27
  366   22.6  16.4    1.3   0.9    1.5   1.2   27
  367   22.5  16.4    1.3   0.9    1.5   1.1   27
  368   22.5  16.3    1.3   0.9    1.5   1.1   27
  369   22.5  16.3    1.3   0.9    1.5   1.1   27
  370   22.4  16.3    1.3   0.9    1.5   1.1   27
  371   22.4  16.2    1.3   0.9    1.5   1.1   27
  372   22.4  16.2    1.3   0.9    1.5   1.1   27
  373   22.3  16.1    1.3   0.9    1.5   1.1   27
  374   22.3  16.1    1.3   0.9    1.5   1.1   27
  375   22.2  16.1    1.3   0.9    1.5   1.0   27
  376   22.2  16.0    1.3   0.9    1.5   1.0   27
  377   22.2  16.0    1.3   0.9    1.5   1.0   27
  378   22.1  16.0    1.3   0.9    1.5   1.0   27
  379   22.1  15.9    1.3   0.9    1.5   1.0   27
  380   22.1  15.9    1.3   0.9    1.5   1.0   27
  381   22.0  15.9    1.3   0.9    1.5   1.0   27
  382   22.0  15.8    1.3   0.9    1.4   1.0   27
  383   21.9  15.8    1.3   0.9    1.5   1.0   27
  384   21.9  15.8    1.3   0.9    1.5   1.0   27
  385   21.9  15.8    1.3   0.9    1.5   1.0   27
  386   21.8  15.7    1.3   0.9    1.5   1.0   27
  387   21.8  15.7    1.3   0.9    1.5   0.9   27
  388   21.7  15.7    1.3   0.9    1.5   0.9   27
  389   21.7  15.7    1.3   0.9    1.5   0.9   27
  390   21.6  15.6    1.3   0.9    1.5   0.9   27
  391   21.6  15.6    1.3   0.9    1.5   0.9   27
  392   21.6  15.6    1.3   0.9    1.5   0.9   27
  393   21.5  15.6    1.3   0.9    1.5   0.9   27
  394   21.5  15.5    1.3   0.9    1.5   0.9   27
  395   21.4  15.5    1.3   0.9    1.5   0.9   27
  396   21.4  15.5    1.3   0.9    1.5   0.9   27
  397   21.3  15.5    1.3   0.9    1.5   0.9   27
  398   21.3  15.5    1.4   0.9    1.5   0.9   27
  399   21.2  15.4    1.4   0.9    1.5   0.9   27
  400   21.2  15.4    1.4   0.9    1.5   0.9   27
  401   21.1  15.4    1.4   0.9    1.5   0.9   27
  402   21.1  15.4    1.4   0.9    1.5   0.9   27
  403   21.1  15.4    1.4   0.9    1.5   0.9   27
  404   21.0  15.4    1.4   0.9    1.5   0.9   27
  405   21.0  15.3    1.4   0.9    1.5   0.8   27
  406   20.9  15.3    1.5   0.9    1.5   0.8   27
  407   20.9  15.3    1.5   0.9    1.5   0.8   27
  408   20.8  15.3    1.5   0.9    1.5   0.8   27
  409   20.8  15.3    1.5   0.9    1.5   0.8   27
  410   20.7  15.3    1.5   0.9    1.5   0.8   27
  411   20.6  15.3    1.5   1.0    1.5   0.8   27
  412   20.6  15.2    1.5   1.0    1.5   0.8   27
  413   20.5  15.2    1.6   1.0    1.5   0.9   27
  414   20.5  15.2    1.6   1.0    1.6   0.9   27
  415   20.4  15.2    1.6   1.0    1.6   0.9   27
  416   20.4  15.2    1.6   1.0    1.6   0.9   27
  417   20.3  15.2    1.6   1.0    1.6   0.9   27
  418   20.3  15.2    1.6   1.0    1.6   0.9   27
  419   20.2  15.2    1.6   1.0    1.6   0.9   27
  420   20.2  15.1    1.6   1.1    1.6   0.9   27
  421   20.1  15.1    1.6   1.1    1.6   0.9   27
  422   20.1  15.1    1.6   1.1    1.6   0.9   27
  423   20.0  15.1    1.6   1.1    1.6   0.9   27
  424   20.0  15.1    1.6   1.1    1.6   0.9   27
  425   19.9  15.1    1.6   1.1    1.6   0.9   27
  426   19.8  15.1    1.6   1.1    1.6   0.9   27
  427   19.8  15.0    1.6   1.1    1.6   0.9   27
  428   19.7  15.0    1.7   1.1    1.6   0.9   27
  429   19.7  15.0    1.7   1.1    1.6   0.9   27
  430   19.6  15.0    1.7   1.1    1.6   0.9   27
  431   19.6  15.0    1.7   1.1    1.6   0.9   27
  432   19.5  15.0    1.7   1.1    1.6   0.9   27
  433   19.5  15.0    1.7   1.1    1.6   0.9   27
  434   19.4  14.9    1.7   1.1    1.6   0.9   27
  435   19.4  14.9    1.7   1.1    1.6   0.9   27
  436   19.3  14.9    1.7   1.1    1.6   0.9   27
  437   19.2  14.9    1.7   1.1    1.6   0.9   27
  438   19.2  14.9    1.7   1.1    1.6   0.9   27
  439   19.1  14.9    1.7   1.1    1.6   0.9   27
  440   19.1  14.8    1.7   1.0    1.6   0.9   27
  441   19.0  14.8    1.7   1.0    1.6   0.9   27
  442   19.0  14.8    1.7   1.0    1.6   0.8   27
  443   18.9  14.8    1.7   1.0    1.6   0.8   27
  444   18.9  14.8    1.7   1.0    1.6   0.8   27
  445   18.8  14.8    1.7   1.0    1.6   0.8   27
  446   18.8  14.7    1.7   1.0    1.6   0.8   27
  447   18.7  14.7    1.7   1.0    1.6   0.8   27
  448   18.7  14.7    1.7   1.0    1.6   0.8   27
  449   18.6  14.7    1.7   1.0    1.6   0.7   27
  450   18.6  14.7    1.6   1.0    1.6   0.7   27
  451   18.5  14.6    1.6   1.0    1.6   0.7   27
  452   18.5  14.6    1.6   1.0    1.6   0.7   27
  453   18.5  14.6    1.6   1.0    1.6   0.7   27
  454   18.4  14.6    1.6   1.0    1.6   0.7   27
  455   18.4  14.6    1.6   1.0    1.6   0.7   27
  456   18.3  14.6    1.6   1.0    1.6   0.8   27
  457   18.3  14.5    1.6   1.0    1.6   0.8   27
  458   18.2  14.5    1.6   1.0    1.6   0.8   27
  459   18.2  14.5    1.6   1.0    1.6   0.8   27
  460   18.2  14.5    1.6   1.1    1.6   0.8   27
  461   18.1  14.5    1.6   1.1    1.6   0.8   27
  462   18.1  14.4    1.6   1.1    1.6   0.8   27
  463   18.1  14.4    1.6   1.1    1.6   0.8   27
  464   18.0  14.4    1.6   1.1    1.6   0.8   27
  465   18.0  14.4    1.6   1.1    1.6   0.8   27
  466   18.0  14.4    1.6   1.1    1.6   0.8   27
  467   17.9  14.4    1.6   1.1    1.6   0.7   27
  468   17.9  14.3    1.6   1.1    1.6   0.7   27
  469   17.9  14.3    1.7   1.1    1.6   0.7   27
  470   17.9  14.3    1.7   1.1    1.6   0.8   27
  471   17.8  14.3    1.7   1.1    1.6   0.8   27
  472   17.8  14.3    1.7   1.1    1.6   0.8   27
  473   17.8  14.3    1.7   1.1    1.6   0.8   27
  474   17.8  14.2    1.7   1.1    1.7   0.8   27
  475   17.8  14.2    1.7   1.1    1.7   0.9   27
  476   17.7  14.2    1.7   1.1    1.7   0.9   27
  477   17.7  14.2    1.7   1.1    1.7   0.9   27
  478   17.7  14.2    1.7   1.1    1.7   0.9   27
  479   17.7  14.2    1.7   1.1    1.7   1.0   27
  480   17.7  14.1    1.7   1.1    1.7   1.0   27
  481   17.7  14.1    1.7   1.2    1.7   1.0   27
  482   17.7  14.1    1.8   1.2    1.7   1.0   27
  483   17.6  14.1    1.8   1.2    1.7   1.0   27
  484   17.6  14.1    1.8   1.2    1.8   1.1   27
  485   17.6  14.1    1.8   1.2    1.8   1.1   27
  486   17.6  14.0    1.8   1.2    1.8   1.1   27
  487   17.6  14.0    1.8   1.2    1.8   1.1   27
  488   17.6  14.0    1.8   1.2    1.8   1.1   27
  489   17.6  14.0    1.8   1.2    1.8   1.1   27
  490   17.6  14.0    1.8   1.2    1.8   1.1   27
  491   17.6  14.0    1.8   1.2    1.8   1.1   27
  492   17.6  13.9    1.8   1.2    1.8   1.1   27
  493   17.6  13.9    1.8   1.2    1.8   1.1   27
  494   17.6  13.9    1.8   1.2    1.8   1.1   27
  495   17.6  13.9    1.8   1.2    1.8   1.1   27
  496   17.6  13.9    1.8   1.2    1.8   1.1   27
  497   17.6  13.9    1.8   1.2    1.8   1.1   27
  498   17.6  13.8    1.8   1.2    1.8   1.1   27
  499   17.6  13.8    1.8   1.2    1.8   1.1   27
  500   17.6  13.8    1.8   1.2    1.8   1.1   27
  501   17.6  13.8    1.8   1.2    1.8   1.1   27
  502   17.6  13.8    1.8   1.2    1.9   1.1   27
  503   17.7  13.8    1.8   1.2    1.9   1.1   27
  504   17.7  13.7    1.8   1.2    1.9   1.1   27
  505   17.7  13.7    1.8   1.2    1.9   1.1   27
  506   17.7  13.7    1.8   1.2    1.9   1.1   27
  507   17.7  13.7    1.8   1.2    1.9   1.1   27
  508   17.7  13.7    1.8   1.2    1.9   1.1   27
  509   17.7  13.7    1.8   1.2    1.9   1.1   27
  510   17.7  13.7    1.8   1.1    1.8   1.0   27
  511   17.7  13.7    1.8   1.1    1.8   1.0   27
  512   17.7  13.6    1.8   1.1    1.8   1.0   27
  513   17.7  13.6    1.8   1.1    1.8   1.0   27
  514   17.7  13.6    1.8   1.1    1.8   1.0   27
  515   17.8  13.6    1.8   1.1    1.8   1.0   27
  516   17.8  13.6    1.8   1.1    1.8   1.0   27
  517   17.8  13.6    1.8   1.1    1.8   1.0   27
  518   17.8  13.6    1.8   1.1    1.8   1.0   27
  519   17.8  13.6    1.8   1.1    1.8   1.0   27
  520   17.8  13.6    1.8   1.1    1.9   1.1   27
  521   17.8  13.6    1.8   1.1    1.9   1.1   27
  522   17.8  13.5    1.8   1.1    1.9   1.1   27
  523   17.8  13.5    1.8   1.1    1.9   1.1   27
  524   17.8  13.5    1.8   1.1    1.9   1.2   27
  525   17.8  13.5    1.8   1.1    1.9   1.2   27
  526   17.8  13.5    1.8   1.1    1.9   1.2   27
  527   17.8  13.5    1.8   1.1    1.9   1.2   27
  528   17.8  13.5    1.8   1.1    1.9   1.2   27
  529   17.8  13.5    1.8   1.1    1.9   1.2   27
  530   17.8  13.5    1.9   1.1    1.9   1.2   27
  531   17.8  13.5    1.9   1.1    1.9   1.2   27
  532   17.8  13.5    1.9   1.1    1.9   1.2   27
  533   17.8  13.5    1.9   1.1    1.9   1.2   27
  534   17.8  13.5    1.9   1.1    2.0   1.2   27
  535   17.8  13.5    1.9   1.1    2.0   1.2   27
  536   17.8  13.4    1.9   1.1    2.0   1.2   27
  537   17.8  13.4    1.9   1.1    2.0   1.2   27
  538   17.8  13.4    1.9   1.1    2.0   1.2   27
  539   17.8  13.4    1.9   1.1    2.0   1.2   27
  540   17.8  13.4    2.0   1.1    2.0   1.2   27
  541   17.8  13.4    2.0   1.1    2.0   1.2   27
  542   17.8  13.4    2.0   1.1    2.0   1.2   27
  543   17.8  13.4    2.0   1.1    2.0   1.2   27
  544   17.8  13.4    2.0   1.1    2.1   1.2   27
  545   17.8  13.4    2.0   1.1    2.1   1.3   27
  546   17.8  13.4    2.0   1.1    2.1   1.3   27
  547   17.8  13.4    2.0   1.1    2.1   1.3   27
  548   17.8  13.4    2.0   1.1    2.1   1.3   27
  549   17.8  13.3    2.0   1.1    2.1   1.3   27
  550   17.8  13.3    2.0   1.1    2.1   1.3   27
  551   17.8  13.3    2.0   1.1    2.1   1.3   27
  552   17.8  13.3    2.0   1.1    2.1   1.3   27
  553   17.8  13.3    2.0   1.1    2.1   1.3   27
  554   17.7  13.3    2.0   1.1    2.1   1.3   27
  555   17.7  13.3    2.1   1.1    2.1   1.3   27
  556   17.7  13.3    2.1   1.1    2.1   1.2   27
  557   17.7  13.3    2.1   1.1    2.1   1.2   27
  558   17.7  13.3    2.1   1.1    2.1   1.2   27
  559   17.7  13.3    2.1   1.2    2.1   1.2   27
  560   17.7  13.2    2.1   1.2    2.1   1.2   27
  561   17.7  13.2    2.1   1.2    2.1   1.2   27
  562   17.7  13.2    2.1   1.2    2.1   1.2   27
  563   17.7  13.2    2.1   1.2    2.1   1.2   27
  564   17.7  13.2    2.2   1.3    2.1   1.2   27
  565   17.6  13.2    2.2   1.3    2.1   1.2   27
  566   17.6  13.2    2.2   1.3    2.1   1.2   27
  567   17.6  13.2    2.2   1.3    2.1   1.2   27
  568   17.6  13.2    2.2   1.4    2.1   1.3   27
  569   17.6  13.2    2.2   1.4    2.2   1.3   27
  570   17.6  13.2    2.2   1.4    2.2   1.3   27
  571   17.6  13.2    2.2   1.4    2.2   1.4   27
  572   17.6  13.2    2.2   1.4    2.2   1.4   27
  573   17.6  13.2    2.2   1.5    2.2   1.4   27
  574   17.6  13.2    2.2   1.5    2.2   1.4   27
  575   17.6  13.2    2.3   1.5    2.2   1.4   27
  576   17.6  13.2    2.3   1.5    2.2   1.4   27
  577   17.6  13.2    2.3   1.5    2.2   1.5   27
  578   17.5  13.2    2.3   1.6    2.2   1.5   27
  579   17.5  13.2    2.3   1.6    2.2   1.5   27
  580   17.5  13.2    2.3   1.6    2.3   1.5   27
  581   17.5  13.2    2.3   1.6    2.3   1.5   27
  582   17.5  13.2    2.3   1.6    2.3   1.5   27
  583   17.5  13.2    2.3   1.7    2.2   1.5   27
  584   17.5  13.3    2.3   1.7    2.2   1.5   27
  585   17.5  13.3    2.3   1.7    2.2   1.4   27
  586   17.5  13.3    2.3   1.7    2.2   1.4   27
  587   17.5  13.3    2.3   1.8    2.2   1.3   27
  588   17.5  13.3    2.4   1.8    2.2   1.3   27
  589   17.5  13.4    2.4   1.8    2.2   1.3   27
  590   17.5  13.4    2.4   1.8    2.2   1.3   27
  591   17.5  13.4    2.4   1.8    2.2   1.3   27
  592   17.5  13.4    2.4   1.8    2.2   1.4   27
  593   17.5  13.4    2.4   1.8    2.2   1.5   27
  594   17.5  13.5    2.4   1.8    2.2   1.5   27
  595   17.5  13.5    2.4   1.9    2.3   1.6   27
  596   17.5  13.5    2.4   1.9    2.3   1.7   27
  597   17.5  13.5    2.4   1.9    2.3   1.8   27
  598   17.5  13.6    2.3   1.9    2.3   1.8   27
  599   17.5  13.6    2.3   1.9    2.3   1.9   27
  600   17.5  13.6    2.3   1.9    2.3   1.9   27
  601   17.5  13.7    2.3   1.9    2.3   2.0   27
  602   17.5  13.7    2.3   1.9    2.3   2.0   27
  603   17.5  13.7    2.4   1.9    2.3   2.0   27
  604   17.5  13.8    2.4   1.9    2.3   2.0   27
  605   17.5  13.8    2.4   1.9    2.3   2.0   27
  606   17.5  13.8    2.4   1.9    2.3   2.0   27
  607   17.5  13.8    2.4   1.9    2.3   2.0   27
  608   17.5  13.9    2.3   1.9    2.3   2.0   27
  609   17.5  13.9    2.3   1.9    2.3   2.0   27
  610   17.5  13.9    2.3   1.9    2.3   2.0   27
  611   17.5  13.9    2.3   1.9    2.3   1.9   27
  612   17.5  14.0    2.3   1.8    2.3   1.9   27
  613   17.5  14.0    2.3   1.8    2.3   1.8   27
  614   17.5  14.0    2.3   1.8    2.3   1.8   27
  615   17.5  14.0    2.3   1.7    2.3   1.7   27
  616   17.5  14.1    2.3   1.7    2.3   1.6   27
  617   17.5  14.1    2.3   1.7    2.3   1.6   27
  618   17.5  14.1    2.2   1.6    2.2   1.5   27
  619   17.5  14.1    2.2   1.6    2.2   1.4   27
  620   17.5  14.2    2.2   1.5    2.2   1.3   27
  621   17.5  14.2    2.2   1.4    2.2   1.2   27
  622   17.5  14.2    2.2   1.4    2.1   1.1   27
  623   17.5  14.2    2.1   1.3    2.1   1.0   27
  624   17.5  14.2    2.1   1.3    2.1   0.9   27
  625   17.5  14.2    2.1   1.2    2.1   0.9   27
  626   17.5  14.2    2.1   1.2    2.1   0.9   27
  627   17.5  14.2    2.1   1.1    2.1   0.9   27
  628   17.5  14.2    2.0   1.1    2.1   1.0   27
  629   17.5  14.2    2.0   1.1    2.1   1.0   27
  630   17.5  14.3    2.0   1.1    2.1   1.0   27
  631   17.4  14.3    2.0   1.1    2.1   1.0   27
  632   17.4  14.3    2.0   1.1    2.1   1.0   27
  633   17.4  14.3    2.0   1.1    2.2   1.1   27
  634   17.4  14.3    1.9   1.1    2.2   1.1   27
  635   17.4  14.3    1.9   1.1    2.2   1.1   27
  636   17.4  14.3    1.9   1.1    2.2   1.2   27
  637   17.4  14.2    1.9   1.1    2.2   1.2   27
  638   17.4  14.2    1.9   1.1    2.2   1.2   27
  639   17.4  14.2    1.9   1.1    2.2   1.2   27
  640   17.4  14.2    1.9   1.1    2.2   1.2   27
  641   17.4  14.2    1.9   1.1    2.2   1.2   27
  642   17.3  14.2    1.9   1.1    2.2   1.2   27
  643   17.3  14.2    1.9   1.1    2.2   1.2   27
  644   17.3  14.2    1.9   1.1    2.2   1.2   27
  645   17.3  14.2    1.9   1.1    2.2   1.2   27
  646   17.3  14.2    1.9   1.1    2.2   1.2   27
  647   17.3  14.2    1.9   1.1    2.2   1.2   27
  648   17.3  14.1    1.9   1.1    2.2   1.1   27
  649   17.3  14.1    1.9   1.1    2.2   1.1   27
  650   17.3  14.1    1.9   1.1    2.2   1.1   27
  651   17.2  14.1    1.9   1.1    2.2   1.1   27
  652   17.2  14.1    1.9   1.1    2.2   1.1   27
  653   17.2  14.1    1.9   1.1    2.2   1.0   27
  654   17.2  14.0    1.9   1.1    2.2   1.0   27
  655   17.2  14.0    1.9   1.1    2.2   1.0   27
  656   17.2  14.0    1.9   1.1    2.2   1.0   27
  657   17.2  14.0    1.9   1.1    2.2   1.0   27
  658   17.2  14.0    1.9   1.1    2.2   1.0   27
  659   17.2  14.0    1.9   1.1    2.1   1.0   27
  660   17.1  13.9    1.9   1.1    2.1   1.0   27
  661   17.1  13.9    1.9   1.1    2.1   1.0   27
  662   17.1  13.9    1.8   1.1    2.1   0.9   27
  663   17.1  13.9    1.8   1.1    2.1   0.9   27
  664   17.1  13.9    1.8   1.1    2.1   0.9   27
  665   17.1  13.8    1.8   1.1    2.1   0.9   27
  666   17.1  13.8    1.8   1.1    2.1   0.9   27
  667   17.1  13.8    1.8   1.1    2.1   0.9   27
  668   17.1  13.8    1.8   1.1    2.2   0.9   27
  669   17.1  13.8    1.8   1.1    2.2   0.9   27
  670   17.1  13.7    1.8   1.1    2.2   0.9   27
  671   17.0  13.7    1.8   1.1    2.2   0.9   27
  672   17.0  13.7    1.8   1.1    2.2   0.9   27
  673   17.0  13.7    1.8   1.1    2.2   0.9   27
  674   17.0  13.7    1.8   1.1    2.2   0.9   27
  675   17.0  13.7    1.8   1.1    2.2   0.8   27
  676   17.0  13.6    1.8   1.1    2.2   0.8   27
  677   17.0  13.6    1.8   1.1    2.2   0.8   27
  678   17.0  13.6    1.8   1.1    2.2   0.8   27
  679   17.0  13.6    1.8   1.1    2.2   0.8   27
  680   17.0  13.6    1.8   1.1    2.2   0.8   27
  681   17.0  13.6    1.8   1.0    2.2   0.8   27
  682   17.0  13.5    1.8   1.0    2.2   0.8   27
  683   17.0  13.5    1.8   1.0    2.2   0.8   27
  684   17.0  13.5    1.8   1.0    2.2   0.8   27
  685   17.0  13.5    1.8   1.0    2.2   0.8   27
  686   17.0  13.5    1.8   1.0    2.2   0.8   27
  687   17.0  13.5    1.8   1.0    2.2   0.8   27
  688   16.9  13.4    1.8   1.0    2.2   0.8   27
  689   16.9  13.4    1.8   1.0    2.2   0.8   27
  690   16.9  13.4    1.8   1.0    2.2   0.8   27
  691   16.9  13.4    1.8   1.0    2.2   0.8   27
  692   16.9  13.4    1.8   1.0    2.2   0.8   27
  693   16.9  13.4    1.8   1.0    2.2   0.8   27
  694   16.9  13.4    1.8   1.0    2.2   0.8   27
  695   16.9  13.4    1.8   1.0    2.2   0.8   27
  696   16.9  13.3    1.8   1.0    2.2   0.8   27
  697   16.9  13.3    1.7   1.0    2.2   0.8   27
  698   16.9  13.3    1.7   1.0    2.2   0.8   27
  699   16.9  13.3    1.7   1.0    2.3   0.8   27
  700   16.9  13.3    1.7   1.0    2.3   0.8   27
  701   16.9  13.3    1.7   1.0    2.3   0.8   27
  702   16.9  13.3    1.7   1.0    2.3   0.8   27
  703   16.9  13.3    1.7   1.0    2.3   0.8   27
  704   16.9  13.3    1.8   0.9    2.3   0.8   27
  705   16.9  13.3    1.8   0.9    2.3   0.8   27
  706   16.9  13.3    1.8   0.9    2.3   0.8   27
  707   16.9  13.3    1.8   0.9    2.3   0.8   27
  708   16.9  13.3    1.8   0.9    2.3   0.8   27
  709   16.9  13.3    1.8   0.9    2.2   0.7   27
  710   16.9  13.3    1.8   0.9    2.2   0.7   27
  711   16.9  13.3    1.8   0.9    2.2   0.7   27
  712   16.9  13.3    1.8   0.9    2.2   0.7   27
  713   16.9  13.3    1.8   0.9    2.3   0.7   27
  714   16.9  13.3    1.8   1.0    2.3   0.8   27
  715   16.9  13.3    1.9   1.0    2.3   0.8   27
  716   16.9  13.3    1.9   1.0    2.3   0.8   27
  717   16.9  13.3    1.9   1.0    2.3   0.8   27
  718   17.0  13.3    1.9   1.1    2.3   0.9   27
  719   17.0  13.3    1.9   1.1    2.3   0.9   27
  720   17.0  13.3    1.9   1.2    2.3   0.9   27
  721   17.0  13.3    1.9   1.2    2.3   0.9   27
  722   17.0  13.3    2.0   1.2    2.4   1.0   27
  723   17.0  13.3    2.0   1.3    2.4   1.1   27
  724   17.0  13.3    2.0   1.3    2.4   1.2   27
  725   17.0  13.3    2.0   1.4    2.4   1.2   27
  726   17.0  13.3    2.0   1.4    2.4   1.3   27
  727   17.0  13.3    2.0   1.5    2.5   1.4   27
  728   17.0  13.3    2.0   1.5    2.5   1.4   27
  729   17.0  13.4    2.0   1.5    2.5   1.5   27
  730   17.0  13.4    2.0   1.6    2.5   1.5   27
  731   17.0  13.4    2.0   1.6    2.5   1.6   27
  732   17.0  13.4    2.0   1.6    2.5   1.6   27
  733   17.0  13.4    2.0   1.6    2.5   1.7   27
  734   17.0  13.4    2.1   1.6    2.5   1.7   27
  735   17.0  13.4    2.1   1.7    2.5   1.7   27
  736   17.0  13.4    2.1   1.7    2.5   1.7   27
  737   17.0  13.4    2.1   1.7    2.5   1.7   27
  738   17.1  13.5    2.1   1.7    2.5   1.7   27
  739   17.1  13.5    2.1   1.7    2.5   1.7   27
  740   17.1  13.5    2.1   1.7    2.5   1.7   27
  741   17.1  13.5    2.1   1.7    2.5   1.7   27
  742   17.1  13.5    2.1   1.6    2.5   1.7   27
  743   17.1  13.5    2.1   1.6    2.5   1.6   27
  744   17.1  13.5    2.1   1.6    2.5   1.6   27
  745   17.1  13.6    2.1   1.6    2.5   1.5   27
  746   17.1  13.6    2.1   1.6    2.5   1.5   27
  747   17.1  13.6    2.1   1.6    2.5   1.4   27
  748   17.1  13.6    2.0   1.5    2.5   1.4   27
  749   17.2  13.6    2.0   1.5    2.5   1.3   27
  750   17.2  13.6    2.0   1.5    2.5   1.3   27
  751   17.2  13.7    2.0   1.5    2.5   1.2   27
  752   17.2  13.7    2.0   1.4    2.4   1.2   27
  753   17.2  13.7    2.0   1.4    2.5   1.2   27
  754   17.2  13.7    2.0   1.4    2.5   1.3   27
  755   17.2  13.7    2.0   1.3    2.5   1.3   27
  756   17.2  13.8    2.0   1.3    2.5   1.4   27
  757   17.2  13.8    2.0   1.3    2.5   1.4   27
  758   17.3  13.8    1.9   1.2    2.5   1.4   27
  759   17.3  13.8    1.9   1.2    2.5   1.4   27
  760   17.3  13.9    1.9   1.2    2.5   1.4   27
  761   17.3  13.9    1.9   1.1    2.4   1.3   27
  762   17.3  13.9    1.9   1.1    2.4   1.3   27
  763   17.3  13.9    1.9   1.1    2.4   1.2   27
  764   17.3  13.9    1.9   1.0    2.4   1.2   27
  765   17.3  14.0    1.8   1.0    2.3   1.1   27
  766   17.4  14.0    1.8   1.0    2.3   1.0   27
  767   17.4  14.0    1.8   1.0    2.3   1.1   27
  768   17.4  14.0    1.8   0.9    2.3   1.1   27
  769   17.4  14.1    1.8   0.9    2.3   1.1   27
  770   17.4  14.1    1.8   0.9    2.3   1.2   27
  771   17.4  14.1    1.8   0.9    2.3   1.2   27
  772   17.4  14.1    1.7   0.9    2.3   1.2   27
  773   17.4  14.2    1.7   0.9    2.3   1.3   27
  774   17.5  14.2    1.7   0.9    2.3   1.3   27
  775   17.5  14.2    1.7   0.9    2.3   1.3   27
  776   17.5  14.2    1.7   0.9    2.4   1.3   27
  777   17.5  14.3    1.7   0.9    2.4   1.3   27
  778   17.5  14.3    1.7   0.9    2.4   1.3   27
  779   17.5  14.3    1.7   0.9    2.4   1.3   27
  780   17.5  14.3    1.7   0.9    2.4   1.3   27
  781   17.5  14.4    1.7   0.9    2.4   1.3   27
  782   17.5  14.4    1.7   0.9    2.4   1.3   27
  783   17.6  14.4    1.7   0.9    2.4   1.2   27
  784   17.6  14.4    1.7   0.9    2.4   1.2   27
  785   17.6  14.5    1.7   0.9    2.4   1.2   27
  786   17.6  14.5    1.7   0.9    2.4   1.2   27
  787   17.6  14.5    1.7   0.9    2.4   1.1   27
  788   17.6  14.5    1.7   0.9    2.4   1.1   27
  789   17.6  14.5    1.7   0.9    2.4   1.1   27
  790   17.6  14.6    1.7   0.9    2.4   1.1   27
  791   17.6  14.6    1.7   0.9    2.4   1.1   27
  792   17.6  14.6    1.7   0.9    2.4   1.0   27
  793   17.6  14.6    1.7   0.9    2.4   1.0   27
  794   17.6  14.6    1.7   0.9    2.4   1.0   27
  795   17.6  14.7    1.7   0.9    2.4   1.0   27
  796   17.6  14.7    1.7   0.9    2.4   1.0   27
  797   17.6  14.7    1.7   0.9    2.4   0.9   27
  798   17.6  14.7    1.7   0.9    2.4   0.9   27
  799   17.6  14.7    1.7   0.9    2.4   0.9   27
  800   17.6  14.8    1.7   0.9    2.4   0.9   27
  801   17.6  14.8    1.7   0.9    2.3   0.9   27
  802   17.6  14.8    1.7   0.9    2.3   0.9   27
  803   17.6  14.8    1.7   0.9    2.3   0.9   27
  804   17.6  14.8    1.7   0.9    2.3   0.9   27
  805   17.6  14.8    1.7   0.9    2.3   0.9   27
  806   17.6  14.8    1.6   0.9    2.3   0.8   27
  807   17.6  14.9    1.6   0.9    2.3   0.8   27
  808   17.6  14.9    1.6   0.9    2.3   0.8   27
  809   17.6  14.9    1.6   0.9    2.3   0.8   27
  810   17.6  14.9    1.6   0.9    2.3   0.8   27
  811   17.6  14.9    1.6   0.9    2.3   0.8   27
  812   17.6  14.9    1.6   0.9    2.3   0.8   27
  813   17.5  14.9    1.6   0.9    2.3   0.8   27
  814   17.5  14.9    1.6   0.9    2.3   0.8   27
  815   17.5  14.9    1.6   0.9    2.3   0.8   27
  816   17.5  15.0    1.6   0.9    2.3   0.8   27
  817   17.5  15.0    1.6   0.9    2.3   0.8   27
  818   17.5  15.0    1.6   0.9    2.3   0.8   27
  819   17.5  15.0    1.6   0.9    2.3   0.8   27
  820   17.5  15.0    1.6   0.9    2.3   0.8   27
  821   17.4  15.0    1.6   0.9    2.3   0.8   27
  822   17.4  15.0    1.6   0.9    2.3   0.8   27
  823   17.4  15.0    1.6   0.9    2.3   0.8   27
  824   17.4  15.0    1.6   0.9    2.3   0.8   27
  825   17.4  15.0    1.6   0.9    2.3   0.8   27
  826   17.4  15.0    1.6   0.9    2.3   0.8   27
  827   17.4  15.0    1.6   0.9    2.3   0.7   27
  828   17.3  15.0    1.6   0.9    2.3   0.7   27
  829   17.3  15.0    1.6   0.9    2.3   0.7   27
  830   17.3  15.0    1.6   0.9    2.3   0.7   27
  831   17.3  15.0    1.6   0.9    2.3   0.7   27
  832   17.3  15.0    1.6   0.9    2.3   0.7   27
  833   17.2  15.0    1.6   0.9    2.3   0.7   27
  834   17.2  15.0    1.6   0.9    2.3   0.7   27
  835   17.2  15.0    1.6   0.9    2.3   0.7   27
  836   17.2  14.9    1.6   0.9    2.3   0.7   27
  837   17.2  14.9    1.6   0.9    2.3   0.7   27
  838   17.2  14.9    1.6   0.9    2.3   0.7   27
  839   17.1  14.9    1.6   0.9    2.3   0.7   27
  840   17.1  14.9    1.6   1.0    2.3   0.7   27
  841   17.1  14.9    1.6   1.0    2.3   0.7   27
  842   17.1  14.9    1.6   1.0    2.3   0.7   27
  843   17.1  14.9    1.6   1.0    2.2   0.7   27
  844   17.1  14.8    1.6   1.0    2.2   0.7   27
  845   17.0  14.8    1.6   1.0    2.2   0.7   27
  846   17.0  14.8    1.6   1.0    2.2   0.7   27
  847   17.0  14.8    1.6   1.0    2.2   0.7   27
  848   17.0  14.8    1.6   1.0    2.2   0.7   27
  849   17.0  14.7    1.6   1.0    2.2   0.7   27
  850   17.0  14.7    1.6   1.0    2.2   0.7   27
  851   17.0  14.7    1.6   1.0    2.3   0.7   27
  852   17.0  14.7    1.6   1.0    2.3   0.7   27
  853   16.9  14.6    1.6   1.0    2.3   0.7   27
  854   16.9  14.6    1.6   1.0    2.3   0.7   27
  855   16.9  14.6    1.6   1.0    2.3   0.7   27
  856   16.9  14.6    1.6   1.0    2.3   0.7   27
  857   16.9  14.5    1.6   1.0    2.3   0.7   27
  858   16.9  14.5    1.6   1.0    2.3   0.7   27
  859   16.9  14.5    1.6   1.0    2.3   0.7   27
  860   16.9  14.5    1.6   1.0    2.3   0.7   27
  861   16.9  14.4    1.6   1.0    2.3   0.7   27
  862   16.9  14.4    1.6   1.0    2.3   0.7   27
  863   16.9  14.4    1.6   1.0    2.3   0.7   27
  864   16.9  14.3    1.6   1.0    2.3   0.7   27
  865   16.9  14.3    1.6   1.0    2.3   0.7   27
  866   16.9  14.3    1.6   1.0    2.3   0.7   27
  867   16.9  14.2    1.6   1.0    2.3   0.7   27
  868   16.9  14.2    1.6   1.0    2.3   0.7   27
  869   16.9  14.2    1.5   1.0    2.3   0.7   27
  870   16.9  14.1    1.5   1.0    2.3   0.7   27
  871   16.9  14.1    1.5   1.0    2.3   0.7   27
  872   16.9  14.1    1.5   1.0    2.3   0.7   27
  873   16.9  14.1    1.5   1.0    2.3   0.7   27
  874   16.9  14.0    1.5   1.0    2.3   0.7   27
  875   16.9  14.0    1.5   1.0    2.3   0.7   27
  876   16.9  14.0    1.5   1.0    2.3   0.7   27
  877   16.9  13.9    1.5   1.0    2.3   0.7   27
  878   16.9  13.9    1.5   1.0    2.3   0.7   27
  879   16.9  13.9    1.5   1.0    2.3   0.7   27
  880   17.0  13.8    1.5   1.0    2.3   0.7   27
  881   17.0  13.8    1.5   1.0    2.3   0.7   27
  882   17.0  13.8    1.5   1.0    2.3   0.7   27
  883   17.0  13.8    1.5   1.0    2.3   0.7   27
  884   17.0  13.7    1.5   1.0    2.3   0.7   27
  885   17.0  13.7    1.5   1.0    2.3   0.7   27
  886   17.0  13.7    1.5   0.9    2.3   0.7   27
  887   17.1  13.7    1.5   0.9    2.3   0.7   27
  888   17.1  13.6    1.5   0.9    2.2   0.7   27
  889   17.1  13.6    1.5   0.9    2.2   0.7   27
  890   17.1  13.6    1.5   0.9    2.2   0.7   27
  891   17.1  13.6    1.5   0.9    2.2   0.7   27
  892   17.2  13.6    1.5   0.9    2.2   0.7   27
  893   17.2  13.5    1.5   0.9    2.2   0.7   27
  894   17.2  13.5    1.5   0.9    2.2   0.7   27
  895   17.2  13.5    1.5   0.9    2.2   0.7   27
  896   17.2  13.5    1.5   0.9    2.2   0.7   27
  897   17.2  13.5    1.5   0.9    2.2   0.7   27
  898   17.3  13.5    1.5   0.9    2.2   0.7   27
  899   17.3  13.4    1.5   0.9    2.2   0.7   27
  900   17.3  13.4    1.5   0.9    2.2   0.7   27
  901   17.3  13.4    1.5   0.9    2.2   0.7   27
  902   17.3  13.4    1.5   0.9    2.2   0.7   27
  903   17.3  13.4    1.5   0.9    2.2   0.7   27
  904   17.4  13.4    1.5   0.9    2.2   0.7   27
  905   17.4  13.4    1.5   0.9    2.2   0.7   27
  906   17.4  13.4    1.5   0.9    2.2   0.7   27
  907   17.4  13.3    1.5   0.9    2.2   0.7   27
  908   17.4  13.3    1.5   0.9    2.2   0.7   27
  909   17.4  13.3    1.5   0.9    2.2   0.7   27
  910   17.4  13.3    1.5   0.9    2.2   0.7   27
  911   17.4  13.3    1.5   0.9    2.2   0.7   27
  912   17.4  13.3    1.5   0.9    2.2   0.7   27
  913   17.4  13.3    1.4   0.9    2.2   0.7   27
  914   17.5  13.3    1.4   0.9    2.2   0.7   27
  915   17.5  13.3    1.4   0.9    2.2   0.7   27
  916   17.5  13.3    1.4   0.9    2.2   0.7   27
  917   17.5  13.3    1.4   0.9    2.2   0.7   27
  918   17.5  13.3    1.4   0.9    2.2   0.7   27
  919   17.5  13.3    1.4   0.9    2.2   0.7   27
  920   17.4  13.3    1.4   0.9    2.2   0.7   27
  921   17.4  13.2    1.4   0.9    2.2   0.7   27
  922   17.4  13.2    1.4   0.9    2.2   0.7   27
  923   17.4  13.2    1.4   0.9    2.2   0.8   27
  924   17.4  13.2    1.4   1.0    2.2   0.8   27
  925   17.4  13.2    1.4   1.0    2.2   0.8   27
  926   17.4  13.2    1.4   1.0    2.2   0.8   27
  927   17.4  13.2    1.4   1.0    2.2   0.8   27
  928   17.3  13.2    1.4   1.0    2.2   0.8   27
  929   17.3  13.2    1.4   1.0    2.2   0.8   27
  930   17.3  13.2    1.4   1.0    2.2   0.8   27
  931   17.3  13.2    1.4   1.0    2.2   0.8   27
  932   17.3  13.1    1.4   1.0    2.2   0.8   27
  933   17.2  13.1    1.4   1.0    2.2   0.8   27
  934   17.2  13.1    1.4   1.0    2.2   0.8   27
  935   17.2  13.1    1.4   1.0    2.2   0.8   27
  936   17.1  13.1    1.4   1.0    2.2   0.7   27
  937   17.1  13.1    1.4   1.0    2.2   0.7   27
  938   17.1  13.1    1.4   1.0    2.2   0.7   27
  939   17.0  13.1    1.4   1.0    2.2   0.7   27
  940   17.0  13.0    1.4   1.0    2.2   0.7   27
  941   16.9  13.0    1.4   1.0    2.2   0.7   27
  942   16.9  13.0    1.4   1.0    2.2   0.7   27
  943   16.9  13.0    1.4   1.0    2.2   0.7   27
  944   16.8  13.0    1.4   1.0    2.2   0.7   27
  945   16.8  12.9    1.4   1.0    2.2   0.7   27
  946   16.7  12.9    1.4   1.0    2.2   0.7   27
  947   16.7  12.9    1.4   1.0    2.2   0.7   27
  948   16.6  12.9    1.4   1.0    2.2   0.7   27
  949   16.6  12.9    1.4   1.0    2.2   0.7   27
  950   16.5  12.8    1.4   1.0    2.2   0.7   27
  951   16.5  12.8    1.4   1.0    2.2   0.7   27
  952   16.4  12.8    1.4   1.0    2.2   0.7   27
  953   16.4  12.8    1.4   1.0    2.2   0.7   27
  954   16.3  12.7    1.4   1.0    2.2   0.7   27
  955   16.2  12.7    1.4   1.0    2.2   0.7   27
  956   16.2  12.7    1.4   1.0    2.2   0.7   27
  957   16.1  12.7    1.4   1.0    2.2   0.7   27
  958   16.1  12.7    1.4   1.0    2.2   0.7   27
  959   16.0  12.6    1.4   1.0    2.2   0.7   27
  960   16.0  12.6    1.3   1.0    2.2   0.7   27
  961   15.9  12.6    1.3   1.0    2.2   0.7   27
  962   15.8  12.6    1.3   1.0    2.2   0.7   27
  963   15.8  12.5    1.3   1.0    2.2   0.8   27
  964   15.7  12.5    1.3   1.0    2.2   0.8   27
  965   15.7  12.5    1.3   1.0    2.2   0.8   27
  966   15.6  12.5    1.3   1.0    2.2   0.8   27
  967   15.6  12.4    1.3   1.0    2.2   0.8   27
  968   15.5  12.4    1.3   1.0    2.2   0.8   27
  969   15.5  12.4    1.3   1.0    2.2   0.8   27
  970   15.4  12.4    1.3   1.0    2.2   0.8   27
  971   15.3  12.4    1.3   1.0    2.2   0.8   27
  972   15.3  12.3    1.3   1.0    2.2   0.8   27
  973   15.2  12.3    1.3   1.0    2.2   0.8   27
  974   15.2  12.3    1.3   1.0    2.2   0.8   27
  975   15.1  12.3    1.3   1.0    2.2   0.8   27
  976   15.1  12.3    1.3   1.0    2.2   0.8   27
  977   15.1  12.3    1.3   1.0    2.2   0.8   27
  978   15.0  12.3    1.3   1.0    2.2   0.8   27
  979   15.0  12.2    1.3   1.0    2.2   0.8   27
  980   14.9  12.2    1.3   1.0    2.2   0.8   27
  981   14.9  12.2    1.3   1.0    2.2   0.8   27
  982   14.8  12.2    1.3   1.0    2.2   0.8   27
  983   14.8  12.2    1.3   1.0    2.2   0.8   27
  984   14.8  12.2    1.3   1.0    2.2   0.8   27
  985   14.7  12.2    1.3   1.0    2.2   0.8   27
  986   14.7  12.2    1.3   1.0    2.2   0.8   27
  987   14.7  12.2    1.3   1.0    2.2   0.8   27
  988   14.7  12.2    1.3   1.0    2.2   0.8   27
  989   14.6  12.2    1.3   1.0    2.2   0.8   27
  990   14.6  12.2    1.3   1.0    2.2   0.8   27
  991   14.6  12.2    1.3   1.0    2.2   0.8   27
  992   14.6  12.3    1.3   1.0    2.2   0.8   27
  993   14.5  12.3    1.3   1.0    2.2   0.8   27
  994   14.5  12.3    1.3   1.0    2.2   0.8   27
  995   14.5  12.3    1.3   0.9    2.2   0.8   27
  996   14.5  12.3    1.3   0.9    2.2   0.8   27
  997   14.5  12.3    1.3   0.9    2.2   0.8   27
  998   14.5  12.4    1.3   0.9    2.2   0.8   27
  999   14.5  12.4    1.3   0.9    2.2   0.8   27
 1000   14.4  12.4    1.3   0.9    2.2   0.8   27
 1001   14.4  12.4    1.3   1.0    2.2   0.8   27
 1002   14.4  12.5    1.3   1.0    2.2   0.8   27
 1003   14.4  12.5    1.3   1.0    2.2   0.8   27
 1004   14.4  12.5    1.3   1.0    2.2   0.8   27
 1005   14.4  12.5    1.3   1.0    2.2   0.8   27
 1006   14.4  12.6    1.3   1.0    2.2   0.8   27
 1007   14.4  12.6    1.3   1.0    2.2   0.8   27
 1008   14.4  12.6    1.3   1.0    2.2   0.8   27
 1009   14.4  12.6    1.3   1.0    2.2   0.8   27
 1010   14.5  12.7    1.3   1.0    2.2   0.8   27
 1011   14.5  12.7    1.3   1.0    2.2   0.8   27
 1012   14.5  12.7    1.3   1.0    2.2   0.8   27
 1013   14.5  12.8    1.3   1.0    2.2   0.8   27
 1014   14.5  12.8    1.3   1.0    2.2   0.8   27
 1015   14.5  12.8    1.3   1.0    2.2   0.8   27
 1016   14.5  12.9    1.3   1.0    2.2   0.8   27
 1017   14.5  12.9    1.3   1.0    2.2   0.8   27
 1018   14.5  12.9    1.3   1.0    2.2   0.8   27
 1019   14.6  13.0    1.3   1.0    2.2   0.8   27
 1020   14.6  13.0    1.3   1.0    2.2   0.8   27
 1021   14.6  13.0    1.3   1.0    2.2   0.8   27
 1022   14.6  13.0    1.3   1.0    2.2   0.8   27
 1023   14.6  13.1    1.3   1.0    2.2   0.8   27
 1024   14.6  13.1    1.3   1.0    2.2   0.8   27
 1025   14.7  13.1    1.3   1.0    2.2   0.8   27
 1026   14.7  13.1    1.3   1.0    2.2   0.8   27
 1027   14.7  13.2    1.3   1.0    2.2   0.8   27
 1028   14.7  13.2    1.3   1.0    2.2   0.8   27
 1029   14.7  13.2    1.3   1.0    2.2   0.8   27
 1030   14.7  13.3    1.3   1.0    2.2   0.8   27
 1031   14.8  13.3    1.3   1.0    2.2   0.8   27
 1032   14.8  13.3    1.3   0.9    2.2   0.8   27
 1033   14.8  13.3    1.3   0.9    2.2   0.8   27
 1034   14.8  13.3    1.3   0.9    2.2   0.8   27
 1035   14.8  13.4    1.3   0.9    2.2   0.8   27
 1036   14.9  13.4    1.3   0.9    2.2   0.8   27
 1037   14.9  13.4    1.3   0.9    2.2   0.8   27
 1038   14.9  13.4    1.3   0.9    2.2   0.8   27
 1039   14.9  13.4    1.3   0.9    2.2   0.8   27
 1040   14.9  13.5    1.3   0.9    2.2   0.8   27
 1041   14.9  13.5    1.3   0.9    2.2   0.8   27
 1042   15.0  13.5    1.3   0.9    2.2   0.8   27
 1043   15.0  13.5    1.3   0.9    2.2   0.8   27
 1044   15.0  13.5    1.3   0.9    2.2   0.8   27
 1045   15.0  13.5    1.3   0.9    2.2   0.8   27
 1046   15.0  13.6    1.3   0.9    2.2   0.8   27
 1047   15.0  13.6    1.3   0.9    2.2   0.8   27
 1048   15.0  13.6    1.3   0.9    2.2   0.8   27
 1049   15.1  13.6    1.3   0.9    2.2   0.8   27
 1050   15.1  13.6    1.3   0.9    2.2   0.8   27
 1051   15.1  13.6    1.3   0.9    2.2   0.8   27
 1052   15.1  13.6    1.3   0.9    2.2   0.8   27
 1053   15.1  13.6    1.3   0.9    2.2   0.8   27
 1054   15.1  13.6    1.3   0.9    2.2   0.8   27
 1055   15.1  13.6    1.3   0.9    2.2   0.8   27
 1056   15.2  13.6    1.3   0.9    2.2   0.8   27
 1057   15.2  13.6    1.3   0.9    2.2   0.8   27
 1058   15.2  13.6    1.3   0.9    2.2   0.8   27
 1059   15.2  13.6    1.3   0.9    2.2   0.8   27
 1060   15.2  13.6    1.3   0.9    2.2   0.8   27
 1061   15.2  13.6    1.3   0.9    2.2   0.8   27
 1062   15.2  13.6    1.3   0.9    2.2   0.8   27
 1063   15.2  13.6    1.3   0.9    2.2   0.8   27
 1064   15.2  13.5    1.2   0.9    2.2   0.8   27
 1065   15.2  13.5    1.2   0.9    2.2   0.8   27
 1066   15.2  13.5    1.2   0.9    2.2   0.8   27
 1067   15.2  13.5    1.2   0.9    2.2   0.8   27
 1068   15.2  13.5    1.2   0.9    2.2   0.8   27
 1069   15.2  13.5    1.2   0.9    2.2   0.8   27
 1070   15.2  13.4    1.2   0.9    2.2   0.8   27
 1071   15.2  13.4    1.2   0.9    2.2   0.9   27
 1072   15.2  13.4    1.2   0.9    2.2   0.9   27
 1073   15.2  13.4    1.2   0.9    2.2   0.9   27
 1074   15.2  13.4    1.2   0.9    2.2   0.9   27
 1075   15.2  13.3    1.2   0.9    2.2   0.9   27
 1076   15.2  13.3    1.2   0.9    2.2   0.9   27
 1077   15.2  13.3    1.2   0.9    2.2   0.9   27
 1078   15.2  13.2    1.2   0.9    2.2   0.9   27
 1079   15.2  13.2    1.2   0.9    2.2   0.9   27
 1080   15.1  13.2    1.2   0.9    2.2   0.9   27
 1081   15.1  13.1    1.2   0.9    2.2   0.9   27
 1082   15.1  13.1    1.2   0.9    2.2   0.9   27
 1083   15.1  13.1    1.2   0.9    2.2   0.9   27
 1084   15.1  13.0    1.2   0.9    2.2   0.9   27
 1085   15.1  13.0    1.2   0.9    2.2   0.9   27
 1086   15.1  12.9    1.2   0.9    2.2   0.9   27
 1087   15.0  12.9    1.2   0.9    2.2   0.9   27
 1088   15.0  12.9    1.2   0.9    2.2   0.9   27
 1089   15.0  12.8    1.2   0.9    2.2   0.9   27
 1090   15.0  12.8    1.2   0.9    2.2   0.9   27
 1091   15.0  12.7    1.2   0.9    2.3   0.9   27
 1092   14.9  12.7    1.2   0.9    2.3   0.9   27
 1093   14.9  12.6    1.2   0.9    2.3   0.9   27
 1094   14.9  12.6    1.2   0.9    2.3   0.9   27
 1095   14.9  12.5    1.2   0.9    2.3   0.9   27
 1096   14.8  12.5    1.2   0.9    2.3   0.9   27
 1097   14.8  12.4    1.2   0.9    2.3   0.9   27
 1098   14.8  12.4    1.2   0.9    2.3   0.9   27
 1099   14.8  12.3    1.2   0.9    2.3   0.9   27
 1100   14.8  12.3    1.2   0.9    2.3   0.9   27
 1101   14.7  12.2    1.2   0.9    2.3   0.9   27
 1102   14.7  12.2    1.2   0.9    2.3   0.9   27
 1103   14.7  12.1    1.2   0.9    2.3   0.9   27
 1104   14.7  12.1    1.2   0.9    2.3   0.9   27
 1105   14.6  12.0    1.2   0.9    2.3   0.9   27
 1106   14.6  12.0    1.2   0.9    2.3   0.9   27
 1107   14.6  11.9    1.2   0.9    2.3   0.9   27
 1108   14.5  11.9    1.2   0.9    2.3   0.9   27
 1109   14.5  11.8    1.2   0.9    2.3   0.9   27
 1110   14.5  11.8    1.2   0.9    2.3   0.9   27
 1111   14.5  11.7    1.2   0.9    2.3   0.9   27
 1112   14.4  11.7    1.2   0.9    2.3   0.9   27
 1113   14.4  11.6    1.2   0.9    2.3   0.9   27
 1114   14.4  11.6    1.2   0.9    2.3   0.9   27
 1115   14.4  11.5    1.2   0.9    2.3   0.9   27
 1116   14.3  11.5    1.2   0.9    2.3   0.9   27
 1117   14.3  11.4    1.2   0.9    2.3   0.9   27
 1118   14.3  11.4    1.2   0.9    2.3   0.9   27
 1119   14.3  11.4    1.2   0.9    2.3   0.9   27
 1120   14.3  11.3    1.2   0.9    2.3   0.9   27
 1121   14.2  11.3    1.2   0.9    2.3   0.9   27
 1122   14.2  11.2    1.2   0.9    2.3   0.9   27
 1123   14.2  11.2    1.2   0.9    2.3   0.9   27
 1124   14.2  11.2    1.2   0.9    2.3   0.9   27
 1125   14.2  11.1    1.2   0.9    2.3   0.9   27
 1126   14.1  11.1    1.2   0.9    2.3   0.9   27
 1127   14.1  11.1    1.2   0.9    2.3   0.9   27
 1128   14.1  11.1    1.2   0.9    2.3   0.9   27
 1129   14.1  11.0    1.2   0.9    2.3   0.9   27
 1130   14.1  11.0    1.2   0.9    2.4   0.9   27
 1131   14.1  11.0    1.2   0.9    2.4   0.9   27
 1132   14.0  11.0    1.2   0.9    2.4   0.9   27
 1133   14.0  10.9    1.2   0.9    2.4   0.9   27
 1134   14.0  10.9    1.2   0.9    2.4   0.9   27
 1135   14.0  10.9    1.2   0.9    2.4   0.9   27
 1136   14.0  10.9    1.2   0.9    2.4   0.9   27
 1137   14.0  10.9    1.2   0.9    2.4   1.0   27
 1138   14.0  10.9    1.2   0.9    2.4   1.0   27
 1139   14.0  10.8    1.2   0.9    2.4   1.0   27
 1140   14.0  10.8    1.2   0.9    2.4   1.0   27
 1141   14.0  10.8    1.2   0.9    2.4   1.0   27
 1142   14.0  10.8    1.2   0.9    2.4   1.0   27
 1143   14.0  10.8    1.2   0.9    2.4   1.0   27
 1144   14.0  10.8    1.2   0.9    2.4   1.0   27
 1145   14.0  10.8    1.2   0.9    2.4   1.0   27
 1146   14.0  10.8    1.2   0.9    2.4   1.0   27
 1147   14.0  10.8    1.2   0.9    2.4   1.0   27
 1148   14.0  10.8    1.2   0.9    2.4   1.0   27
 1149   14.0  10.8    1.2   0.9    2.4   1.0   27
 1150   14.0  10.8    1.2   0.9    2.4   1.0   27
 1151   14.0  10.8    1.2   0.9    2.4   1.0   27
 1152   14.0  10.8    1.2   0.9    2.3   1.0   27
 1153   14.0  10.8    1.2   0.9    2.3   1.0   27
 1154   14.0  10.8    1.2   0.9    2.3   1.0   27
 1155   14.0  10.8    1.2   0.9    2.3   1.0   27
 1156   14.0  10.9    1.2   0.9    2.3   1.0   27
 1157   14.0  10.9    1.2   0.9    2.3   1.0   27
 1158   14.0  10.9    1.2   0.9    2.3   1.0   27
 1159   14.0  10.9    1.2   0.9    2.3   1.0   27
 1160   14.0  10.9    1.2   0.9    2.3   1.0   27
 1161   14.0  11.0    1.2   0.9    2.3   1.0   27
 1162   14.0  11.0    1.2   0.9    2.3   1.0   27
 1163   14.0  11.0    1.2   0.9    2.3   1.0   27
 1164   14.1  11.0    1.2   0.9    2.3   1.0   27
 1165   14.1  11.0    1.2   0.9    2.3   1.0   27
 1166   14.1  11.0    1.2   0.9    2.3   1.0   27
 1167   14.1  11.0    1.2   0.9    2.3   1.1   27
 1168   14.1  11.1    1.2   1.0    2.3   1.1   27
 1169   14.1  11.1    1.2   1.0    2.3   1.1   27
 1170   14.2  11.1    1.2   1.0    2.3   1.1   27
 1171   14.2  11.1    1.2   1.0    2.3   1.1   27
 1172   14.2  11.1    1.2   1.0    2.3   1.1   27
 1173   14.2  11.1    1.2   1.0    2.3   1.1   27
 1174   14.2  11.2    1.2   1.0    2.3   1.1   27
 1175   14.2  11.2    1.2   1.0    2.3   1.1   27
 1176   14.3  11.2    1.2   1.0    2.3   1.1   27
 1177   14.3  11.2    1.2   1.0    2.3   1.1   27
 1178   14.3  11.3    1.2   1.0    2.3   1.1   27
 1179   14.3  11.3    1.2   1.0    2.3   1.1   27
 1180   14.3  11.3    1.2   1.0    2.3   1.1   27
 1181   14.4  11.3    1.2   1.0    2.3   1.1   27
 1182   14.4  11.3    1.2   1.0    2.3   1.1   27
 1183   14.4  11.4    1.2   1.0    2.3   1.1   27
 1184   14.4  11.4    1.2   1.0    2.3   1.1   27
 1185   14.4  11.4    1.2   1.0    2.3   1.1   27
 1186   14.4  11.4    1.2   1.0    2.3   1.1   27
 1187   14.4  11.5    1.2   1.0    2.3   1.1   27
 1188   14.5  11.5    1.2   1.0    2.3   1.1   27
 1189   14.5  11.5    1.2   1.0    2.4   1.1   27
 1190   14.5  11.5    1.2   1.0    2.4   1.1   27
 1191   14.5  11.6    1.2   1.0    2.4   1.1   27
 1192   14.5  11.6    1.2   1.0    2.4   1.1   27
 1193   14.5  11.6    1.2   1.0    2.4   1.1   27
 1194   14.5  11.7    1.2   1.0    2.4   1.1   27
 1195   14.5  11.7    1.2   1.0    2.4   1.1   27
 1196   14.6  11.7    1.2   1.0    2.4   1.1   27
 1197   14.6  11.7    1.2   1.0    2.4   1.1   27
 1198   14.6  11.8    1.2   1.0    2.4   1.1   27
 1199   14.6  11.8    1.2   1.0    2.4   1.1   27
 1200   14.6  11.8    1.2   1.0    2.4   1.1   27
 1201   14.6  11.8    1.2   1.0    2.4   1.1   27
 1202   14.6  11.9    1.2   1.0    2.4   1.1   27
 1203   14.6  11.9    1.2   1.0    2.4   1.0   27
 1204   14.6  11.9    1.3   1.0    2.4   1.0   27
 1205   14.6  12.0    1.3   1.0    2.4   1.0   27
 1206   14.6  12.0    1.3   1.0    2.4   1.0   27
 1207   14.7  12.0    1.3   1.0    2.4   1.0   27
 1208   14.7  12.0    1.3   1.0    2.4   1.0   27
 1209   14.7  12.1    1.3   1.0    2.4   1.1   27
 1210   14.7  12.1    1.3   1.1    2.4   1.1   27
 1211   14.7  12.1    1.3   1.1    2.4   1.1   27
 1212   14.7  12.1    1.3   1.1    2.4   1.1   27
 1213   14.7  12.2    1.3   1.1    2.4   1.1   27
 1214   14.7  12.2    1.3   1.1    2.4   1.1   27
 1215   14.7  12.2    1.3   1.1    2.4   1.1   27
 1216   14.7  12.3    1.3   1.2    2.4   1.1   27
 1217   14.7  12.3    1.3   1.2    2.4   1.1   27
 1218   14.7  12.3    1.3   1.2    2.4   1.1   27
 1219   14.7  12.3    1.3   1.2    2.4   1.1   27
 1220   14.7  12.4    1.3   1.2    2.4   1.1   27
 1221   14.7  12.4    1.3   1.2    2.4   1.1   27
 1222   14.7  12.4    1.3   1.2    2.4   1.1   27
 1223   14.7  12.5    1.3   1.2    2.4   1.1   27
 1224   14.7  12.5    1.3   1.2    2.4   1.1   27
 1225   14.7  12.5    1.3   1.2    2.4   1.1   27
 1226   14.8  12.6    1.3   1.2    2.4   1.1   27
 1227   14.8  12.6    1.3   1.2    2.4   1.1   27
 1228   14.8  12.6    1.3   1.2    2.4   1.1   27
 1229   14.8  12.7    1.3   1.2    2.4   1.1   27
 1230   14.8  12.7    1.3   1.2    2.4   1.1   27
 1231   14.8  12.7    1.3   1.2    2.4   1.1   27
 1232   14.8  12.8    1.3   1.2    2.4   1.1   27
 1233   14.8  12.8    1.3   1.2    2.4   1.1   27
 1234   14.8  12.8    1.3   1.2    2.4   1.1   27
 1235   14.8  12.9    1.3   1.2    2.4   1.1   27
 1236   14.8  12.9    1.3   1.2    2.4   1.1   27
 1237   14.8  12.9    1.3   1.2    2.3   1.0   27
 1238   14.8  13.0    1.3   1.2    2.3   1.0   27
 1239   14.8  13.0    1.3   1.1    2.3   1.0   27
 1240   14.8  13.0    1.3   1.1    2.3   1.0   27
 1241   14.8  13.1    1.2   1.1    2.3   0.9   27
 1242   14.8  13.1    1.2   1.1    2.3   0.9   27
 1243   14.8  13.1    1.2   1.1    2.3   0.9   27
 1244   14.8  13.2    1.2   1.1    2.2   0.9   27
 1245   14.8  13.2    1.2   1.1    2.2   0.9   27
 1246   14.8  13.2    1.2   1.0    2.2   0.9   27
 1247   14.8  13.3    1.2   1.0    2.2   0.9   27
 1248   14.9  13.3    1.2   1.0    2.2   0.9   27
 1249   14.9  13.3    1.2   1.0    2.2   0.9   27
 1250   14.9  13.4    1.2   1.0    2.2   0.9   27
 1251   14.9  13.4    1.2   1.0    2.2   0.9   27
 1252   14.9  13.4    1.1   1.0    2.2   0.9   27
 1253   14.9  13.4    1.1   1.0    2.2   0.9   27
 1254   14.9  13.5    1.1   1.0    2.3   0.9   27
 1255   14.9  13.5    1.1   1.0    2.3   1.0   27
 1256   16.0  13.9    0.9   0.7    2.3   1.0   24
 1257   16.0  13.9    0.9   0.7    2.3   1.1   24
 1258   16.0  14.0    0.9   0.7    2.3   1.1   24
 1259   16.0  14.0    0.9   0.7    2.3   1.1   24
 1260   16.0  14.0    0.9   0.7    2.3   1.1   24
 1261   16.0  14.0    0.9   0.7    2.3   1.1   24
 1262   15.9  14.0    0.9   0.7    2.3   1.1   24
 1263   15.9  14.0    0.9   0.7    2.3   1.1   24
 1264   15.9  14.0    0.9   0.7    2.3   1.1   24
 1265   15.9  14.1    0.9   0.7    2.3   1.1   24
 1266   15.9  14.1    0.9   0.7    2.3   1.1   24
 1267   15.9  14.1    0.9   0.7    2.3   1.1   24
 1268   15.9  14.1    0.9   0.7    2.3   1.1   24
 1269   15.9  14.1    0.9   0.7    2.3   1.1   24
 1270   15.9  14.1    0.9   0.7    2.3   1.0   24
 1271   15.9  14.0    0.9   0.7    2.3   1.0   24
 1272   15.9  14.0    0.9   0.7    2.3   1.0   24
 1273   15.8  14.0    0.9   0.7    2.3   1.0   24
 1274   15.8  14.0    0.9   0.7    2.3   1.0   24
 1275   15.8  14.0    0.9   0.7    2.3   1.0   24
 1276   15.8  14.0    0.9   0.7    2.3   1.0   24
 1277   15.8  14.0    0.9   0.7    2.3   1.0   24
 1278   15.8  13.9    0.9   0.7    2.3   1.0   24
 1279   15.7  13.9    0.9   0.7    2.3   1.0   24
 1280   15.7  13.9    0.9   0.7    2.3   1.0   24
 1281   15.7  13.8    0.9   0.7    2.3   1.0   24
 1282   15.7  13.8    0.9   0.7    2.3   1.0   24
 1283   15.7  13.8    0.9   0.7    2.3   1.0   24
 1284   15.6  13.7    0.9   0.7    2.3   1.0   24
 1285   15.6  13.7    0.9   0.7    2.3   1.0   24
 1286   15.6  13.7    0.9   0.7    2.3   1.0   24
 1287   15.6  13.6    0.9   0.7    2.3   1.0   24
 1288   15.5  13.6    0.9   0.7    2.3   1.0   24
 1289   15.5  13.5    0.9   0.7    2.3   1.0   24
 1290   15.5  13.5    0.9   0.7    2.2   1.0   24
 1291   15.5  13.5    0.9   0.7    2.2   1.0   24
 1292   15.4  13.4    0.9   0.7    2.2   1.0   24
 1293   15.4  13.4    0.9   0.7    2.2   1.0   24
 1294   15.4  13.3    0.9   0.7    2.2   1.0   24
 1295   15.3  13.3    0.9   0.7    2.2   1.0   24
 1296   15.3  13.2    0.9   0.7    2.2   1.0   24
 1297   15.3  13.2    0.9   0.7    2.2   1.0   24
 1298   15.3  13.1    0.9   0.7    2.2   1.0   24
 ms      H   H.sd     V   V.sd   rate rate.sd  N     Register 32
 -350   10.2  10.1    0.7   0.3    0.7   0.3   27
 -349   10.2  10.1    0.7   0.3    0.7   0.3   27
 -348   10.2  10.1    0.7   0.3    0.7   0.3   27
 -347   10.2  10.1    0.7   0.3    0.7   0.3   27
 -346   10.2  10.1    0.7   0.3    0.7   0.3   27
 -345   10.2  10.1    0.7   0.3    0.7   0.3   27
 -344   10.2  10.1    0.7   0.3    0.7   0.3   27
 -343   10.2  10.1    0.7   0.3    0.7   0.3   27
 -342   10.2  10.1    0.7   0.3    0.7   0.3   27
 -341   10.3  10.1    0.7   0.3    0.7   0.3   27
 -340   10.3  10.1    0.7   0.3    0.7   0.3   27
 -339   10.3  10.1    0.7   0.3    0.7   0.3   27
 -338   10.3  10.1    0.7   0.3    0.7   0.3   27
 -337   10.3  10.2    0.7   0.3    0.7   0.3   27
 -336   10.3  10.2    0.7   0.3    0.7   0.3   27
 -335   10.4  10.2    0.7   0.3    0.7   0.3   27
 -334   10.4  10.2    0.7   0.3    0.7   0.3   27
 -333   10.4  10.2    0.7   0.3    0.7   0.3   27
 -332   10.4  10.3    0.7   0.3    0.7   0.3   27
 -331   10.4  10.3    0.6   0.3    0.7   0.3   27
 -330   10.5  10.3    0.6   0.3    0.7   0.3   27
 -329   10.5  10.3    0.6   0.3    0.7   0.3   27
 -328   10.5  10.4    0.6   0.3    0.7   0.3   27
 -327   10.5  10.4    0.6   0.3    0.7   0.3   27
 -326   10.6  10.4    0.6   0.3    0.7   0.3   27
 -325   10.6  10.4    0.6   0.3    0.7   0.3   27
 -324   10.6  10.5    0.6   0.3    0.7   0.3   27
 -323   10.6  10.5    0.6   0.3    0.6   0.3   27
 -322   10.7  10.5    0.6   0.3    0.6   0.3   27
 -321   10.7  10.6    0.6   0.3    0.6   0.2   27
 -320   10.7  10.6    0.6   0.3    0.6   0.2   27
 -319   10.8  10.6    0.6   0.3    0.6   0.2   27
 -318   10.8  10.7    0.6   0.3    0.6   0.2   27
 -317   10.8  10.7    0.6   0.3    0.6   0.2   27
 -316   10.9  10.7    0.6   0.3    0.6   0.2   27
 -315   10.9  10.8    0.6   0.3    0.6   0.2   27
 -314   10.9  10.8    0.6   0.3    0.6   0.2   27
 -313   10.9  10.9    0.6   0.3    0.6   0.2   27
 -312   11.0  10.9    0.6   0.3    0.6   0.2   27
 -311   11.0  10.9    0.6   0.3    0.6   0.2   27
 -310   11.0  11.0    0.6   0.3    0.6   0.2   27
 -309   11.1  11.0    0.6   0.3    0.6   0.2   27
 -308   11.1  11.1    0.6   0.3    0.6   0.2   27
 -307   11.1  11.1    0.6   0.3    0.6   0.2   27
 -306   11.2  11.1    0.6   0.3    0.6   0.2   27
 -305   11.2  11.2    0.6   0.3    0.6   0.2   27
 -304   11.2  11.2    0.6   0.3    0.6   0.2   27
 -303   11.2  11.3    0.6   0.3    0.6   0.2   27
 -302   11.3  11.3    0.6   0.3    0.6   0.2   27
 -301   11.3  11.3    0.6   0.3    0.6   0.2   27
 -300   11.3  11.4    0.6   0.3    0.6   0.2   27
 -299   11.4  11.4    0.6   0.3    0.6   0.2   27
 -298   11.4  11.5    0.6   0.3    0.6   0.2   27
 -297   11.4  11.5    0.6   0.3    0.6   0.2   27
 -296   11.4  11.5    0.5   0.3    0.6   0.2   27
 -295   11.5  11.6    0.5   0.3    0.6   0.2   27
 -294   11.5  11.6    0.5   0.3    0.6   0.2   27
 -293   11.5  11.6    0.5   0.3    0.6   0.2   27
 -292   11.5  11.7    0.5   0.3    0.6   0.2   27
 -291   11.6  11.7    0.5   0.3    0.6   0.2   27
 -290   11.6  11.7    0.5   0.3    0.6   0.2   27
 -289   11.6  11.8    0.5   0.3    0.6   0.2   27
 -288   11.6  11.8    0.5   0.3    0.5   0.2   27
 -287   11.7  11.8    0.5   0.3    0.5   0.2   27
 -286   11.7  11.9    0.5   0.3    0.5   0.2   27
 -285   11.7  11.9    0.5   0.3    0.5   0.2   27
 -284   11.7  11.9    0.5   0.3    0.5   0.2   27
 -283   11.7  12.0    0.5   0.2    0.5   0.2   27
 -282   11.8  12.0    0.5   0.2    0.5   0.2   27
 -281   11.8  12.0    0.5   0.2    0.5   0.2   27
 -280   11.8  12.1    0.5   0.2    0.5   0.2   27
 -279   11.8  12.1    0.5   0.2    0.5   0.2   27
 -278   11.8  12.1    0.5   0.2    0.5   0.2   27
 -277   11.9  12.1    0.5   0.2    0.5   0.2   27
 -276   11.9  12.2    0.5   0.2    0.5   0.2   27
 -275   11.9  12.2    0.5   0.2    0.5   0.2   27
 -274   11.9  12.2    0.5   0.2    0.5   0.2   27
 -273   11.9  12.3    0.5   0.2    0.5   0.2   27
 -272   11.9  12.3    0.5   0.2    0.5   0.2   27
 -271   11.9  12.3    0.6   0.2    0.5   0.2   27
 -270   12.0  12.3    0.6   0.2    0.5   0.2   27
 -269   12.0  12.4    0.6   0.2    0.5   0.2   27
 -268   12.0  12.4    0.6   0.2    0.5   0.2   27
 -267   12.0  12.4    0.5   0.2    0.5   0.2   27
 -266   12.0  12.4    0.5   0.2    0.5   0.2   27
 -265   12.0  12.5    0.5   0.2    0.5   0.2   27
 -264   12.0  12.5    0.5   0.2    0.5   0.2   27
 -263   12.1  12.5    0.5   0.2    0.5   0.2   27
 -262   12.1  12.6    0.5   0.2    0.5   0.2   27
 -261   12.1  12.6    0.5   0.2    0.5   0.2   27
 -260   12.1  12.6    0.5   0.2    0.5   0.2   27
 -259   12.1  12.6    0.5   0.2    0.5   0.2   27
 -258   12.1  12.7    0.5   0.2    0.5   0.2   27
 -257   12.1  12.7    0.5   0.3    0.5   0.2   27
 -256   12.2  12.7    0.5   0.2    0.5   0.2   27
 -255   12.2  12.8    0.5   0.2    0.6   0.2   27
 -254   12.2  12.8    0.5   0.2    0.6   0.2   27
 -253   12.2  12.8    0.5   0.2    0.6   0.2   27
 -252   12.2  12.9    0.5   0.2    0.6   0.2   27
 -251   12.2  12.9    0.5   0.2    0.6   0.2   27
 -250   12.3  12.9    0.5   0.2    0.6   0.2   27
 -249   12.3  13.0    0.5   0.2    0.6   0.2   27
 -248   12.3  13.0    0.5   0.2    0.5   0.2   27
 -247   12.3  13.0    0.5   0.2    0.5   0.2   27
 -246   12.3  13.1    0.5   0.2    0.5   0.2   27
 -245   12.3  13.1    0.5   0.2    0.5   0.2   27
 -244   12.4  13.2    0.5   0.2    0.5   0.2   27
 -243   12.4  13.2    0.5   0.2    0.5   0.2   27
 -242   12.4  13.2    0.5   0.2    0.5   0.2   27
 -241   12.4  13.3    0.5   0.2    0.5   0.2   27
 -240   12.4  13.3    0.5   0.2    0.5   0.2   27
 -239   12.4  13.4    0.5   0.2    0.5   0.2   27
 -238   12.5  13.4    0.5   0.2    0.5   0.2   27
 -237   12.5  13.4    0.5   0.2    0.5   0.2   27
 -236   12.5  13.5    0.5   0.2    0.5   0.2   27
 -235   12.5  13.5    0.5   0.2    0.5   0.2   27
 -234   12.5  13.6    0.5   0.2    0.5   0.2   27
 -233   12.6  13.6    0.5   0.2    0.5   0.2   27
 -232   12.6  13.6    0.5   0.2    0.5   0.2   27
 -231   12.6  13.7    0.5   0.2    0.5   0.2   27
 -230   12.6  13.7    0.5   0.2    0.5   0.2   27
 -229   12.6  13.8    0.5   0.2    0.6   0.2   27
 -228   12.7  13.8    0.5   0.2    0.6   0.2   27
 -227   12.7  13.8    0.5   0.3    0.6   0.2   27
 -226   12.7  13.9    0.5   0.3    0.6   0.2   27
 -225   12.7  13.9    0.5   0.3    0.5   0.2   27
 -224   12.8  13.9    0.5   0.3    0.5   0.2   27
 -223   12.8  14.0    0.5   0.3    0.6   0.2   27
 -222   12.8  14.0    0.5   0.3    0.6   0.2   27
 -221   12.8  14.0    0.5   0.3    0.6   0.2   27
 -220   12.8  14.0    0.5   0.3    0.6   0.2   27
 -219   12.9  14.1    0.5   0.3    0.6   0.2   27
 -218   12.9  14.1    0.5   0.3    0.6   0.2   27
 -217   12.9  14.1    0.5   0.2    0.6   0.2   27
 -216   12.9  14.1    0.5   0.2    0.6   0.2   27
 -215   12.9  14.2    0.5   0.2    0.6   0.2   27
 -214   13.0  14.2    0.5   0.2    0.6   0.2   27
 -213   13.0  14.2    0.5   0.2    0.6   0.2   27
 -212   13.0  14.2    0.5   0.2    0.6   0.2   27
 -211   13.0  14.2    0.5   0.2    0.6   0.2   27
 -210   13.0  14.2    0.5   0.2    0.6   0.2   27
 -209   13.1  14.2    0.5   0.2    0.6   0.2   27
 -208   13.1  14.2    0.5   0.2    0.6   0.2   27
 -207   13.1  14.3    0.5   0.3    0.6   0.2   27
 -206   13.1  14.3    0.5   0.3    0.6   0.2   27
 -205   13.1  14.3    0.5   0.3    0.6   0.2   27
 -204   13.2  14.3    0.5   0.3    0.6   0.2   27
 -203   13.2  14.3    0.5   0.3    0.6   0.2   27
 -202   13.2  14.2    0.5   0.3    0.6   0.2   27
 -201   13.2  14.2    0.5   0.3    0.6   0.2   27
 -200   13.2  14.2    0.5   0.3    0.6   0.2   27
 -199   13.3  14.2    0.5   0.3    0.6   0.2   27
 -198   13.3  14.2    0.5   0.3    0.5   0.2   27
 -197   13.3  14.2    0.5   0.3    0.5   0.2   27
 -196   13.3  14.2    0.5   0.3    0.5   0.2   27
 -195   13.3  14.2    0.5   0.3    0.5   0.2   27
 -194   13.3  14.2    0.5   0.3    0.5   0.2   27
 -193   13.4  14.1    0.5   0.3    0.5   0.2   27
 -192   13.4  14.1    0.5   0.3    0.5   0.2   27
 -191   13.4  14.1    0.5   0.3    0.5   0.2   27
 -190   13.4  14.1    0.5   0.3    0.5   0.2   27
 -189   13.4  14.1    0.5   0.3    0.5   0.2   27
 -188   13.5  14.0    0.5   0.3    0.5   0.2   27
 -187   13.5  14.0    0.5   0.3    0.5   0.2   27
 -186   13.5  14.0    0.5   0.3    0.5   0.2   27
 -185   13.5  14.0    0.5   0.3    0.5   0.2   27
 -184   13.5  14.0    0.5   0.3    0.5   0.2   27
 -183   13.6  13.9    0.5   0.3    0.5   0.2   27
 -182   13.6  13.9    0.5   0.3    0.5   0.2   27
 -181   13.6  13.9    0.5   0.3    0.5   0.2   27
 -180   13.6  13.9    0.5   0.3    0.5   0.2   27
 -179   13.6  13.9    0.5   0.3    0.5   0.2   27
 -178   13.6  13.8    0.5   0.3    0.5   0.2   27
 -177   13.7  13.8    0.5   0.3    0.5   0.2   27
 -176   13.7  13.8    0.5   0.3    0.5   0.2   27
 -175   13.7  13.8    0.5   0.3    0.5   0.2   27
 -174   13.7  13.8    0.5   0.3    0.5   0.2   27
 -173   13.7  13.8    0.5   0.3    0.5   0.2   27
 -172   13.8  13.8    0.5   0.3    0.5   0.2   27
 -171   13.8  13.8    0.5   0.3    0.5   0.2   27
 -170   13.8  13.7    0.5   0.3    0.5   0.2   27
 -169   13.8  13.7    0.5   0.3    0.5   0.2   27
 -168   13.9  13.7    0.5   0.3    0.5   0.2   27
 -167   13.9  13.7    0.5   0.3    0.5   0.2   27
 -166   13.9  13.7    0.5   0.3    0.5   0.2   27
 -165   13.9  13.7    0.5   0.3    0.5   0.2   27
 -164   13.9  13.7    0.5   0.3    0.5   0.2   27
 -163   14.0  13.7    0.5   0.3    0.5   0.2   27
 -162   14.0  13.7    0.5   0.3    0.5   0.2   27
 -161   14.0  13.7    0.5   0.3    0.5   0.2   27
 -160   14.0  13.7    0.5   0.3    0.5   0.2   27
 -159   14.1  13.7    0.5   0.3    0.5   0.2   27
 -158   14.1  13.7    0.5   0.3    0.5   0.2   27
 -157   14.1  13.8    0.5   0.3    0.5   0.2   27
 -156   14.1  13.8    0.5   0.3    0.5   0.2   27
 -155   14.1  13.8    0.5   0.3    0.5   0.2   27
 -154   14.2  13.8    0.5   0.3    0.5   0.2   27
 -153   14.2  13.8    0.5   0.3    0.5   0.2   27
 -152   14.2  13.8    0.5   0.3    0.5   0.2   27
 -151   14.2  13.8    0.5   0.3    0.5   0.2   27
 -150   14.3  13.8    0.5   0.3    0.5   0.2   27
 -149   14.3  13.9    0.5   0.3    0.5   0.2   27
 -148   14.3  13.9    0.5   0.3    0.5   0.2   27
 -147   14.3  13.9    0.5   0.3    0.5   0.2   27
 -146   14.4  13.9    0.5   0.3    0.5   0.2   27
 -145   14.4  13.9    0.5   0.3    0.5   0.2   27
 -144   14.4  14.0    0.5   0.3    0.5   0.2   27
 -143   14.4  14.0    0.5   0.3    0.5   0.2   27
 -142   14.5  14.0    0.5   0.3    0.5   0.2   27
 -141   14.5  14.0    0.5   0.3    0.5   0.2   27
 -140   14.5  14.0    0.5   0.3    0.5   0.2   27
 -139   14.5  14.1    0.5   0.3    0.5   0.2   27
 -138   14.5  14.1    0.5   0.3    0.5   0.2   27
 -137   14.6  14.1    0.5   0.3    0.5   0.2   27
 -136   14.6  14.1    0.5   0.3    0.5   0.2   27
 -135   14.6  14.2    0.5   0.3    0.5   0.2   27
 -134   14.6  14.2    0.5   0.3    0.5   0.2   27
 -133   14.7  14.2    0.5   0.3    0.5   0.2   27
 -132   14.7  14.2    0.5   0.3    0.5   0.2   27
 -131   14.7  14.3    0.5   0.3    0.5   0.2   27
 -130   14.7  14.3    0.5   0.3    0.5   0.2   27
 -129   14.7  14.3    0.5   0.3    0.5   0.2   27
 -128   14.8  14.4    0.5   0.3    0.6   0.2   27
 -127   14.8  14.4    0.5   0.3    0.6   0.2   27
 -126   14.8  14.4    0.5   0.3    0.6   0.2   27
 -125   14.8  14.5    0.5   0.3    0.6   0.2   27
 -124   14.8  14.5    0.5   0.3    0.6   0.2   27
 -123   14.9  14.5    0.5   0.3    0.6   0.2   27
 -122   14.9  14.6    0.5   0.3    0.6   0.2   27
 -121   14.9  14.6    0.5   0.3    0.6   0.2   27
 -120   14.9  14.6    0.5   0.3    0.6   0.2   27
 -119   14.9  14.7    0.5   0.3    0.6   0.2   27
 -118   15.0  14.7    0.5   0.3    0.6   0.2   27
 -117   15.0  14.7    0.5   0.3    0.6   0.2   27
 -116   15.0  14.8    0.5   0.3    0.6   0.2   27
 -115   15.0  14.8    0.5   0.3    0.6   0.2   27
 -114   15.0  14.9    0.5   0.3    0.6   0.2   27
 -113   15.1  14.9    0.5   0.3    0.6   0.2   27
 -112   15.1  15.0    0.5   0.3    0.6   0.2   27
 -111   15.1  15.0    0.5   0.3    0.6   0.2   27
 -110   15.1  15.0    0.5   0.3    0.6   0.2   27
 -109   15.1  15.1    0.5   0.3    0.6   0.2   27
 -108   15.2  15.1    0.5   0.3    0.6   0.2   27
 -107   15.2  15.2    0.5   0.3    0.6   0.2   27
 -106   15.2  15.2    0.5   0.3    0.6   0.2   27
 -105   15.2  15.3    0.5   0.3    0.6   0.2   27
 -104   15.3  15.3    0.5   0.3    0.5   0.2   27
 -103   15.3  15.4    0.5   0.3    0.5   0.2   27
 -102   15.3  15.4    0.5   0.3    0.5   0.2   27
 -101   15.3  15.5    0.5   0.3    0.5   0.2   27
 -100   15.4  15.5    0.5   0.3    0.5   0.2   27
  -99   15.4  15.6    0.5   0.3    0.5   0.2   27
  -98   15.4  15.6    0.5   0.3    0.5   0.2   27
  -97   15.4  15.7    0.5   0.3    0.5   0.2   27
  -96   15.5  15.7    0.5   0.3    0.5   0.2   27
  -95   15.5  15.8    0.5   0.3    0.5   0.2   27
  -94   15.5  15.8    0.5   0.3    0.5   0.2   27
  -93   15.5  15.9    0.5   0.3    0.5   0.2   27
  -92   15.6  15.9    0.5   0.3    0.5   0.2   27
  -91   15.6  16.0    0.5   0.3    0.5   0.2   27
  -90   15.6  16.0    0.5   0.3    0.6   0.2   27
  -89   15.7  16.1    0.5   0.3    0.6   0.2   27
  -88   15.7  16.1    0.5   0.3    0.6   0.2   27
  -87   15.7  16.2    0.5   0.3    0.6   0.2   27
  -86   15.8  16.2    0.5   0.3    0.6   0.2   27
  -85   15.8  16.3    0.5   0.3    0.6   0.2   27
  -84   15.8  16.3    0.5   0.3    0.6   0.2   27
  -83   15.9  16.3    0.5   0.3    0.6   0.2   27
  -82   15.9  16.4    0.5   0.3    0.6   0.2   27
  -81   16.0  16.4    0.5   0.3    0.6   0.2   27
  -80   16.0  16.5    0.5   0.3    0.6   0.2   27
  -79   16.0  16.5    0.5   0.3    0.6   0.2   27
  -78   16.1  16.5    0.5   0.3    0.6   0.2   27
  -77   16.1  16.6    0.5   0.3    0.6   0.2   27
  -76   16.2  16.6    0.5   0.3    0.6   0.2   27
  -75   16.2  16.7    0.5   0.3    0.6   0.2   27
  -74   16.3  16.7    0.5   0.3    0.6   0.2   27
  -73   16.3  16.7    0.5   0.3    0.6   0.2   27
  -72   16.4  16.8    0.5   0.3    0.6   0.2   27
  -71   16.4  16.8    0.5   0.3    0.6   0.2   27
  -70   16.4  16.8    0.5   0.3    0.6   0.2   27
  -69   16.5  16.8    0.5   0.3    0.6   0.2   27
  -68   16.5  16.9    0.5   0.3    0.6   0.2   27
  -67   16.6  16.9    0.5   0.3    0.6   0.2   27
  -66   16.6  16.9    0.5   0.3    0.6   0.2   27
  -65   16.7  17.0    0.5   0.3    0.6   0.2   27
  -64   16.7  17.0    0.5   0.3    0.6   0.2   27
  -63   16.8  17.0    0.5   0.3    0.6   0.2   27
  -62   16.8  17.0    0.5   0.3    0.6   0.2   27
  -61   16.9  17.1    0.5   0.3    0.6   0.2   27
  -60   16.9  17.1    0.5   0.3    0.6   0.2   27
  -59   17.0  17.1    0.5   0.3    0.6   0.2   27
  -58   17.0  17.1    0.5   0.3    0.6   0.2   27
  -57   17.1  17.1    0.5   0.3    0.6   0.2   27
  -56   17.2  17.2    0.5   0.3    0.5   0.2   27
  -55   17.2  17.2    0.5   0.3    0.5   0.2   27
  -54   17.3  17.2    0.5   0.3    0.5   0.2   27
  -53   17.3  17.2    0.5   0.3    0.5   0.2   27
  -52   17.4  17.3    0.5   0.3    0.5   0.2   27
  -51   17.4  17.3    0.5   0.3    0.5   0.2   27
  -50   17.5  17.3    0.5   0.3    0.5   0.2   27
  -49   17.5  17.3    0.5   0.3    0.5   0.2   27
  -48   17.6  17.3    0.5   0.3    0.5   0.2   27
  -47   17.6  17.3    0.5   0.3    0.5   0.2   27
  -46   17.7  17.4    0.5   0.3    0.5   0.2   27
  -45   17.7  17.4    0.5   0.3    0.5   0.2   27
  -44   17.8  17.4    0.5   0.3    0.5   0.2   27
  -43   17.8  17.4    0.5   0.3    0.5   0.2   27
  -42   17.9  17.4    0.5   0.3    0.5   0.2   27
  -41   17.9  17.4    0.5   0.3    0.5   0.2   27
  -40   17.9  17.5    0.5   0.3    0.5   0.2   27
  -39   18.0  17.5    0.5   0.3    0.5   0.2   27
  -38   18.0  17.5    0.5   0.3    0.5   0.2   27
  -37   18.1  17.5    0.5   0.3    0.5   0.2   27
  -36   18.1  17.5    0.5   0.3    0.5   0.2   27
  -35   18.2  17.5    0.5   0.3    0.5   0.2   27
  -34   18.2  17.5    0.5   0.3    0.5   0.2   27
  -33   18.2  17.6    0.5   0.3    0.5   0.2   27
  -32   18.3  17.6    0.5   0.3    0.5   0.2   27
  -31   18.3  17.6    0.5   0.3    0.5   0.2   27
  -30   18.4  17.6    0.5   0.3    0.5   0.2   27
  -29   18.4  17.6    0.5   0.3    0.5   0.2   27
  -28   18.4  17.6    0.5   0.3    0.5   0.2   27
  -27   18.5  17.7    0.5   0.3    0.5   0.2   27
  -26   18.5  17.7    0.5   0.3    0.5   0.2   27
  -25   18.5  17.7    0.5   0.3    0.5   0.2   27
  -24   18.6  17.7    0.5   0.3    0.5   0.2   27
  -23   18.6  17.7    0.5   0.3    0.5   0.2   27
  -22   18.6  17.7    0.5   0.3    0.5   0.2   27
  -21   18.7  17.8    0.5   0.3    0.5   0.2   27
  -20   18.7  17.8    0.5   0.3    0.5   0.2   27
  -19   18.7  17.8    0.5   0.3    0.5   0.2   27
  -18   18.8  17.8    0.5   0.3    0.5   0.2   27
  -17   18.8  17.9    0.5   0.3    0.5   0.2   27
  -16   18.8  17.9    0.5   0.3    0.5   0.2   27
  -15   18.8  17.9    0.5   0.3    0.5   0.2   27
  -14   18.9  17.9    0.5   0.3    0.5   0.2   27
  -13   18.9  18.0    0.5   0.3    0.5   0.2   27
  -12   18.9  18.0    0.5   0.3    0.5   0.2   27
  -11   18.9  18.0    0.5   0.3    0.5   0.2   27
  -10   19.0  18.0    0.5   0.3    0.5   0.2   27
   -9   19.0  18.1    0.5   0.3    0.5   0.2   27
   -8   19.0  18.1    0.5   0.3    0.5   0.2   27
   -7   19.0  18.1    0.5   0.3    0.5   0.2   27
   -6   19.0  18.2    0.5   0.3    0.5   0.2   27
   -5   19.1  18.2    0.5   0.3    0.5   0.2   27
   -4   19.1  18.3    0.5   0.3    0.6   0.2   27
   -3   19.1  18.3    0.5   0.3    0.6   0.2   27
   -2   19.1  18.3    0.5   0.3    0.6   0.2   27
   -1   19.1  18.4    0.5   0.3    0.6   0.2   27
    0   19.2  18.4    0.5   0.3    0.6   0.2   27
    1   19.2  18.5    0.5   0.3    0.6   0.2   27
    2   19.2  18.5    0.5   0.3    0.6   0.2   27
    3   19.2  18.5    0.5   0.3    0.6   0.2   27
    4   19.2  18.6    0.5   0.3    0.6   0.2   27
    5   19.3  18.6    0.5   0.3    0.6   0.2   27
    6   19.3  18.7    0.5   0.3    0.6   0.2   27
    7   19.3  18.7    0.5   0.3    0.6   0.2   27
    8   19.3  18.8    0.5   0.3    0.6   0.2   27
    9   19.3  18.8    0.5   0.3    0.5   0.2   27
   10   19.3  18.9    0.5   0.3    0.5   0.2   27
   11   19.4  18.9    0.5   0.3    0.5   0.2   27
   12   19.4  19.0    0.5   0.3    0.5   0.2   27
   13   19.4  19.0    0.5   0.3    0.5   0.2   27
   14   19.4  19.1    0.5   0.3    0.5   0.2   27
   15   19.4  19.1    0.5   0.3    0.5   0.2   27
   16   19.4  19.2    0.5   0.3    0.5   0.2   27
   17   19.5  19.3    0.5   0.3    0.5   0.2   27
   18   19.5  19.3    0.5   0.3    0.5   0.2   27
   19   19.5  19.4    0.5   0.3    0.5   0.2   27
   20   19.5  19.4    0.5   0.3    0.5   0.2   27
   21   19.5  19.5    0.5   0.3    0.5   0.2   27
   22   19.5  19.5    0.5   0.3    0.5   0.2   27
   23   19.6  19.6    0.5   0.3    0.5   0.2   27
   24   19.6  19.6    0.5   0.3    0.5   0.2   27
   25   19.6  19.7    0.5   0.3    0.5   0.2   27
   26   19.6  19.7    0.5   0.3    0.5   0.2   27
   27   19.6  19.8    0.5   0.3    0.5   0.2   27
   28   19.7  19.8    0.5   0.3    0.5   0.2   27
   29   19.7  19.9    0.5   0.3    0.5   0.2   27
   30   19.7  19.9    0.5   0.3    0.5   0.2   27
   31   19.7  20.0    0.5   0.3    0.6   0.2   27
   32   19.7  20.0    0.5   0.3    0.6   0.2   27
   33   19.7  20.1    0.5   0.3    0.6   0.2   27
   34   19.8  20.1    0.5   0.3    0.6   0.3   27
   35   19.8  20.2    0.5   0.3    0.6   0.3   27
   36   19.8  20.2    0.5   0.3    0.6   0.3   27
   37   19.8  20.3    0.5   0.3    0.6   0.3   27
   38   19.8  20.3    0.5   0.3    0.6   0.3   27
   39   19.8  20.3    0.5   0.3    0.6   0.3   27
   40   19.8  20.4    0.5   0.3    0.6   0.3   27
   41   19.9  20.4    0.5   0.3    0.6   0.3   27
   42   19.9  20.5    0.5   0.3    0.6   0.3   27
   43   19.9  20.5    0.5   0.3    0.6   0.2   27
   44   19.9  20.5    0.5   0.3    0.6   0.2   27
   45   19.9  20.6    0.5   0.3    0.6   0.2   27
   46   19.9  20.6    0.5   0.3    0.5   0.2   27
   47   19.9  20.6    0.5   0.3    0.5   0.2   27
   48   19.9  20.6    0.5   0.3    0.5   0.2   27
   49   20.0  20.7    0.5   0.3    0.5   0.2   27
   50   20.0  20.7    0.5   0.3    0.5   0.2   27
   51   20.0  20.7    0.5   0.3    0.5   0.2   27
   52   20.0  20.7    0.5   0.3    0.5   0.2   27
   53   20.0  20.7    0.5   0.3    0.5   0.2   27
   54   20.0  20.8    0.5   0.3    0.5   0.2   27
   55   20.0  20.8    0.5   0.3    0.5   0.2   27
   56   20.0  20.8    0.5   0.3    0.5   0.2   27
   57   20.0  20.8    0.5   0.3    0.5   0.2   27
   58   20.0  20.8    0.5   0.3    0.5   0.2   27
   59   20.0  20.8    0.5   0.3    0.5   0.2   27
   60   20.0  20.8    0.5   0.3    0.5   0.2   27
   61   20.0  20.8    0.5   0.3    0.5   0.2   27
   62   20.0  20.8    0.5   0.3    0.5   0.2   27
   63   20.0  20.8    0.5   0.3    0.5   0.2   27
   64   20.0  20.8    0.5   0.3    0.5   0.2   27
   65   20.0  20.8    0.5   0.3    0.5   0.2   27
   66   20.0  20.8    0.5   0.3    0.5   0.2   27
   67   19.9  20.8    0.5   0.3    0.5   0.2   27
   68   19.9  20.8    0.5   0.3    0.5   0.2   27
   69   19.9  20.8    0.5   0.3    0.5   0.2   27
   70   19.9  20.8    0.5   0.3    0.5   0.2   27
   71   19.9  20.7    0.5   0.3    0.5   0.2   27
   72   19.9  20.7    0.5   0.3    0.5   0.2   27
   73   19.9  20.7    0.5   0.3    0.5   0.2   27
   74   19.8  20.7    0.5   0.3    0.5   0.2   27
   75   19.8  20.7    0.5   0.3    0.5   0.2   27
   76   19.8  20.6    0.5   0.3    0.5   0.2   27
   77   19.8  20.6    0.5   0.3    0.5   0.2   27
   78   19.7  20.6    0.5   0.3    0.5   0.2   27
   79   19.7  20.6    0.5   0.3    0.5   0.3   27
   80   19.7  20.6    0.5   0.3    0.5   0.3   27
   81   19.7  20.5    0.5   0.3    0.5   0.3   27
   82   19.6  20.5    0.5   0.3    0.6   0.3   27
   83   19.6  20.5    0.5   0.3    0.6   0.3   27
   84   19.6  20.4    0.5   0.3    0.6   0.3   27
   85   19.5  20.4    0.5   0.3    0.6   0.3   27
   86   19.5  20.4    0.5   0.3    0.6   0.3   27
   87   19.4  20.3    0.5   0.3    0.6   0.3   27
   88   19.4  20.3    0.5   0.3    0.6   0.3   27
   89   19.4  20.3    0.5   0.3    0.6   0.3   27
   90   19.3  20.2    0.5   0.3    0.6   0.3   27
   91   19.3  20.2    0.5   0.3    0.6   0.3   27
   92   19.2  20.2    0.5   0.3    0.6   0.3   27
   93   19.2  20.1    0.5   0.3    0.6   0.3   27
   94   19.1  20.1    0.5   0.3    0.6   0.3   27
   95   19.1  20.1    0.5   0.3    0.6   0.3   27
   96   19.0  20.0    0.5   0.3    0.6   0.3   27
   97   19.0  20.0    0.5   0.3    0.6   0.3   27
   98   18.9  19.9    0.5   0.3    0.6   0.3   27
   99   18.9  19.9    0.5   0.3    0.6   0.3   27
  100   18.8  19.8    0.5   0.3    0.6   0.3   27
  101   18.8  19.8    0.5   0.3    0.5   0.3   27
  102   18.7  19.8    0.5   0.3    0.5   0.3   27
  103   18.6  19.7    0.5   0.3    0.5   0.3   27
  104   18.6  19.7    0.5   0.3    0.5   0.3   27
  105   18.5  19.6    0.5   0.3    0.5   0.3   27
  106   18.5  19.6    0.5   0.3    0.5   0.3   27
  107   18.4  19.5    0.5   0.3    0.5   0.3   27
  108   18.3  19.5    0.5   0.3    0.5   0.3   27
  109   18.3  19.5    0.5   0.3    0.5   0.3   27
  110   18.2  19.4    0.5   0.3    0.5   0.3   27
  111   18.1  19.4    0.5   0.3    0.5   0.3   27
  112   18.1  19.3    0.5   0.3    0.5   0.3   27
  113   18.0  19.3    0.5   0.3    0.5   0.3   27
  114   17.9  19.2    0.5   0.3    0.5   0.3   27
  115   17.9  19.2    0.5   0.3    0.5   0.3   27
  116   17.8  19.1    0.5   0.3    0.5   0.3   27
  117   17.7  19.1    0.5   0.3    0.5   0.3   27
  118   17.7  19.0    0.5   0.3    0.5   0.3   27
  119   17.6  19.0    0.5   0.3    0.5   0.3   27
  120   17.5  19.0    0.5   0.3    0.5   0.3   27
  121   17.4  18.9    0.5   0.3    0.5   0.3   27
  122   17.4  18.9    0.5   0.3    0.5   0.3   27
  123   17.3  18.8    0.5   0.3    0.5   0.3   27
  124   17.2  18.8    0.5   0.3    0.5   0.3   27
  125   17.2  18.7    0.5   0.3    0.5   0.3   27
  126   17.1  18.7    0.5   0.3    0.5   0.3   27
  127   17.0  18.7    0.5   0.3    0.5   0.3   27
  128   17.0  18.6    0.5   0.3    0.5   0.3   27
  129   16.9  18.6    0.5   0.3    0.5   0.3   27
  130   16.8  18.5    0.5   0.3    0.5   0.3   27
  131   16.8  18.5    0.5   0.3    0.5   0.3   27
  132   16.7  18.5    0.5   0.3    0.5   0.3   27
  133   16.6  18.4    0.5   0.3    0.5   0.3   27
  134   16.5  18.4    0.5   0.3    0.5   0.3   27
  135   16.5  18.4    0.5   0.3    0.5   0.3   27
  136   16.4  18.3    0.5   0.3    0.5   0.3   27
  137   16.3  18.3    0.5   0.3    0.5   0.3   27
  138   16.3  18.2    0.5   0.3    0.5   0.3   27
  139   16.2  18.2    0.5   0.3    0.5   0.3   27
  140   16.1  18.2    0.5   0.3    0.5   0.3   27
  141   16.1  18.1    0.5   0.3    0.5   0.3   27
  142   16.0  18.1    0.5   0.3    0.5   0.3   27
  143   15.9  18.1    0.5   0.3    0.5   0.3   27
  144   15.9  18.0    0.5   0.3    0.5   0.3   27
  145   15.8  18.0    0.5   0.3    0.5   0.3   27
  146   15.8  18.0    0.5   0.3    0.5   0.3   27
  147   15.7  17.9    0.5   0.3    0.5   0.3   27
  148   15.6  17.9    0.5   0.3    0.5   0.3   27
  149   15.6  17.9    0.5   0.3    0.5   0.3   27
  150   15.5  17.8    0.5   0.3    0.5   0.3   27
  151   15.5  17.8    0.5   0.3    0.5   0.3   27
  152   15.4  17.8    0.5   0.3    0.5   0.3   27
  153   15.3  17.7    0.5   0.3    0.5   0.3   27
  154   15.3  17.7    0.5   0.3    0.5   0.3   27
  155   15.2  17.7    0.5   0.3    0.5   0.3   27
  156   15.2  17.6    0.5   0.3    0.5   0.3   27
  157   15.1  17.6    0.5   0.3    0.5   0.3   27
  158   15.1  17.6    0.5   0.3    0.5   0.3   27
  159   15.0  17.5    0.5   0.3    0.5   0.3   27
  160   15.0  17.5    0.5   0.3    0.5   0.3   27
  161   14.9  17.5    0.5   0.3    0.5   0.3   27
  162   14.9  17.5    0.5   0.3    0.5   0.3   27
  163   14.8  17.4    0.5   0.3    0.5   0.3   27
  164   14.8  17.4    0.5   0.3    0.5   0.3   27
  165   14.7  17.4    0.5   0.3    0.5   0.3   27
  166   14.7  17.3    0.5   0.3    0.5   0.3   27
  167   14.6  17.3    0.5   0.3    0.5   0.3   27
  168   14.6  17.3    0.5   0.3    0.5   0.3   27
  169   14.5  17.2    0.5   0.3    0.5   0.3   27
  170   14.5  17.2    0.5   0.3    0.5   0.3   27
  171   14.5  17.2    0.5   0.3    0.5   0.3   27
  172   14.4  17.1    0.5   0.3    0.5   0.3   27
  173   14.4  17.1    0.5   0.3    0.5   0.3   27
  174   14.4  17.1    0.5   0.3    0.5   0.3   27
  175   14.3  17.0    0.5   0.3    0.5   0.3   27
  176   14.3  17.0    0.5   0.3    0.5   0.3   27
  177   14.2  17.0    0.5   0.3    0.5   0.2   27
  178   14.2  16.9    0.5   0.3    0.5   0.2   27
  179   14.2  16.9    0.5   0.3    0.5   0.2   27
  180   14.1  16.9    0.5   0.3    0.5   0.2   27
  181   14.1  16.9    0.5   0.3    0.5   0.2   27
  182   14.1  16.8    0.5   0.3    0.5   0.2   27
  183   14.1  16.8    0.5   0.3    0.5   0.2   27
  184   14.0  16.8    0.5   0.3    0.5   0.2   27
  185   14.0  16.7    0.5   0.3    0.5   0.2   27
  186   14.0  16.7    0.5   0.3    0.5   0.3   27
  187   14.0  16.7    0.5   0.3    0.5   0.3   27
  188   13.9  16.7    0.5   0.3    0.5   0.3   27
  189   13.9  16.6    0.5   0.3    0.5   0.3   27
  190   13.9  16.6    0.5   0.3    0.5   0.3   27
  191   13.9  16.6    0.5   0.3    0.5   0.3   27
  192   13.8  16.6    0.5   0.3    0.5   0.3   27
  193   13.8  16.5    0.5   0.3    0.5   0.3   27
  194   13.8  16.5    0.5   0.3    0.5   0.3   27
  195   13.8  16.5    0.5   0.3    0.5   0.3   27
  196   13.8  16.5    0.5   0.3    0.5   0.3   27
  197   13.8  16.4    0.5   0.3    0.5   0.3   27
  198   13.7  16.4    0.5   0.3    0.5   0.3   27
  199   13.7  16.4    0.5   0.3    0.5   0.3   27
  200   13.7  16.4    0.5   0.3    0.5   0.3   27
  201   13.7  16.4    0.5   0.3    0.5   0.3   27
  202   13.7  16.3    0.5   0.3    0.5   0.3   27
  203   13.7  16.3    0.5   0.3    0.5   0.3   27
  204   13.7  16.3    0.5   0.3    0.5   0.3   27
  205   13.7  16.3    0.5   0.3    0.5   0.3   27
  206   13.6  16.3    0.5   0.3    0.5   0.3   27
  207   13.6  16.2    0.5   0.3    0.5   0.3   27
  208   13.6  16.2    0.5   0.3    0.5   0.3   27
  209   13.6  16.2    0.5   0.3    0.5   0.3   27
  210   13.6  16.2    0.5   0.3    0.5   0.3   27
  211   13.6  16.1    0.5   0.3    0.5   0.3   27
  212   13.6  16.1    0.5   0.3    0.5   0.3   27
  213   13.6  16.1    0.5   0.3    0.5   0.3   27
  214   13.6  16.1    0.5   0.3    0.5   0.3   27
  215   13.6  16.1    0.5   0.3    0.5   0.3   27
  216   13.6  16.0    0.5   0.3    0.6   0.3   27
  217   13.6  16.0    0.5   0.3    0.6   0.3   27
  218   13.6  16.0    0.6   0.3    0.6   0.3   27
  219   13.5  16.0    0.6   0.3    0.6   0.3   27
  220   13.5  15.9    0.6   0.3    0.6   0.3   27
  221   13.5  15.9    0.6   0.3    0.6   0.3   27
  222   13.5  15.9    0.6   0.3    0.6   0.3   27
  223   13.5  15.9    0.6   0.3    0.6   0.3   27
  224   13.5  15.9    0.6   0.3    0.6   0.3   27
  225   13.5  15.8    0.6   0.3    0.6   0.3   27
  226   13.5  15.8    0.6   0.3    0.6   0.3   27
  227   13.5  15.8    0.6   0.3    0.6   0.4   27
  228   13.5  15.8    0.6   0.3    0.6   0.4   27
  229   13.5  15.7    0.6   0.3    0.6   0.4   27
  230   13.5  15.7    0.6   0.3    0.6   0.4   27
  231   13.5  15.7    0.6   0.3    0.6   0.4   27
  232   13.5  15.7    0.6   0.3    0.6   0.4   27
  233   13.5  15.6    0.6   0.3    0.6   0.4   27
  234   13.5  15.6    0.6   0.3    0.6   0.4   27
  235   13.5  15.6    0.6   0.3    0.6   0.4   27
  236   13.5  15.6    0.6   0.3    0.6   0.4   27
  237   13.5  15.5    0.6   0.3    0.6   0.5   27
  238   13.4  15.5    0.6   0.3    0.6   0.5   27
  239   13.4  15.5    0.6   0.4    0.7   0.5   27
  240   13.4  15.5    0.6   0.4    0.7   0.5   27
  241   13.4  15.4    0.6   0.4    0.7   0.5   27
  242   13.4  15.4    0.6   0.4    0.7   0.5   27
  243   13.4  15.4    0.6   0.4    0.7   0.5   27
  244   13.4  15.4    0.7   0.4    0.7   0.5   27
  245   13.4  15.3    0.7   0.4    0.7   0.5   27
  246   13.4  15.3    0.7   0.4    0.7   0.5   27
  247   13.4  15.3    0.7   0.5    0.7   0.6   27
  248   13.4  15.2    0.7   0.5    0.7   0.6   27
  249   13.3  15.2    0.7   0.5    0.7   0.6   27
  250   13.3  15.2    0.7   0.5    0.8   0.6   27
  251   13.3  15.2    0.7   0.6    0.8   0.7   27
  252   13.3  15.1    0.7   0.6    0.8   0.7   27
  253   13.3  15.1    0.7   0.6    0.8   0.7   27
  254   13.3  15.1    0.8   0.7    0.8   0.7   27
  255   13.3  15.1    0.8   0.7    0.8   0.7   27
  256   13.2  15.0    0.8   0.7    0.8   0.7   27
  257   13.2  15.0    0.8   0.8    0.8   0.8   27
  258   13.2  15.0    0.8   0.8    0.8   0.7   27
  259   13.2  14.9    0.8   0.9    0.8   0.7   27
  260   13.2  14.9    0.8   0.9    0.8   0.8   27
  261   13.2  14.9    0.8   1.0    0.8   0.8   27
  262   13.1  14.9    0.8   1.0    0.8   0.9   27
  263   13.1  14.8    0.9   1.0    0.8   0.9   27
  264   13.1  14.8    0.9   1.1    0.8   0.9   27
  265   13.1  14.8    0.9   1.1    0.8   1.0   27
  266   13.1  14.8    0.9   1.2    0.8   1.0   27
  267   13.0  14.7    0.9   1.2    0.9   1.1   27
  268   13.0  14.7    0.9   1.2    0.9   1.1   27
  269   13.0  14.7    0.9   1.2    0.9   1.2   27
  270   13.0  14.6    0.9   1.3    0.9   1.2   27
  271   13.0  14.6    0.9   1.3    0.9   1.2   27
  272   12.9  14.6    0.9   1.3    0.9   1.3   27
  273   12.9  14.6    1.0   1.3    0.9   1.3   27
  274   12.9  14.5    1.0   1.3    0.9   1.3   27
  275   12.9  14.5    1.0   1.4    1.0   1.3   27
  276   12.8  14.5    1.0   1.4    1.0   1.3   27
  277   12.8  14.5    1.0   1.4    1.0   1.4   27
  278   12.8  14.4    1.0   1.4    1.0   1.4   27
  279   12.8  14.4    1.0   1.4    1.0   1.4   27
  280   12.8  14.4    1.0   1.4    1.0   1.4   27
  281   12.7  14.4    1.0   1.4    1.0   1.3   27
  282   12.7  14.3    1.0   1.4    1.0   1.3   27
  283   12.7  14.3    1.0   1.3    1.0   1.3   27
  284   12.7  14.3    1.0   1.3    1.0   1.3   27
  285   12.6  14.3    1.0   1.3    1.0   1.2   27
  286   12.6  14.3    1.0   1.3    1.0   1.2   27
  287   12.6  14.2    1.0   1.2    1.0   1.1   27
  288   12.6  14.2    1.0   1.2    1.0   1.1   27
  289   12.6  14.2    1.0   1.2    1.0   1.1   27
  290   12.5  14.2    1.0   1.2    1.0   1.1   27
  291   12.5  14.2    1.0   1.2    1.0   1.1   27
  292   12.5  14.1    1.1   1.2    1.0   1.0   27
  293   12.5  14.1    1.1   1.3    1.0   1.0   27
  294   12.4  14.1    1.1   1.3    1.0   1.1   27
  295   12.4  14.1    1.1   1.3    1.1   1.2   27
  296   12.4  14.1    1.1   1.3    1.1   1.3   27
  297   12.4  14.1    1.1   1.3    1.1   1.4   27
  298   12.4  14.1    1.1   1.4    1.2   1.4   27
  299   12.4  14.0    1.2   1.4    1.2   1.5   27
  300   12.3  14.0    1.2   1.4    1.2   1.6   27
  301   12.3  14.0    1.2   1.4    1.3   1.7   27
  302   12.3  14.0    1.2   1.5    1.3   1.8   27
  303   12.3  14.0    1.2   1.5    1.3   1.8   27
  304   12.3  14.0    1.2   1.5    1.3   1.9   27
  305   12.3  14.0    1.3   1.6    1.3   1.9   27
  306   12.3  14.0    1.3   1.6    1.3   1.9   27
  307   12.2  14.0    1.3   1.7    1.3   2.0   27
  308   12.2  13.9    1.3   1.7    1.3   2.0   27
  309   12.2  13.9    1.3   1.7    1.3   2.0   27
  310   12.2  13.9    1.4   1.8    1.4   2.0   27
  311   12.2  13.9    1.4   1.8    1.4   2.1   27
  312   12.2  13.9    1.4   1.9    1.4   2.1   27
  313   12.2  13.9    1.4   1.9    1.4   2.1   27
  314   12.2  13.9    1.5   1.9    1.4   2.1   27
  315   12.2  13.9    1.5   2.0    1.5   2.1   27
  316   12.1  13.9    1.5   2.0    1.5   2.1   27
  317   12.1  13.9    1.5   2.0    1.5   2.1   27
  318   12.1  13.9    1.5   2.0    1.5   2.1   27
  319   12.1  13.9    1.6   2.1    1.5   2.1   27
  320   12.1  13.9    1.6   2.1    1.5   2.1   27
  321   12.1  13.8    1.6   2.1    1.5   2.1   27
  322   12.1  13.8    1.6   2.1    1.5   2.1   27
  323   12.1  13.8    1.7   2.2    1.5   2.1   27
  324   12.1  13.8    1.7   2.2    1.6   2.2   27
  325   12.1  13.8    1.7   2.2    1.6   2.3   27
  326   12.1  13.8    1.7   2.3    1.7   2.4   27
  327   12.1  13.8    1.7   2.3    1.7   2.5   27
  328   12.1  13.8    1.8   2.3    1.7   2.6   27
  329   12.1  13.8    1.8   2.4    1.8   2.7   27
  330   12.1  13.8    1.8   2.4    1.8   2.7   27
  331   12.1  13.8    1.8   2.4    1.8   2.8   27
  332   12.1  13.7    1.8   2.4    1.9   2.9   27
  333   12.1  13.7    1.8   2.5    1.9   2.9   27
  334   12.0  13.7    1.8   2.5    1.9   3.0   27
  335   12.0  13.7    1.9   2.5    1.9   3.0   27
  336   12.0  13.7    1.9   2.5    2.0   3.0   27
  337   12.0  13.7    1.9   2.5    2.0   3.0   27
  338   12.0  13.7    1.9   2.5    2.0   3.0   27
  339   12.0  13.6    1.9   2.5    2.0   3.0   27
  340   12.0  13.6    1.9   2.5    2.0   3.0   27
  341   12.0  13.6    1.9   2.5    2.0   3.0   27
  342   12.0  13.6    1.8   2.5    2.0   2.9   27
  343   12.0  13.6    1.8   2.5    2.0   2.9   27
  344   12.0  13.5    1.8   2.4    2.0   2.9   27
  345   12.0  13.5    1.8   2.4    2.0   2.9   27
  346   12.0  13.5    1.8   2.4    2.0   2.8   27
  347   12.0  13.5    1.8   2.4    2.0   2.8   27
  348   12.0  13.5    1.8   2.4    2.0   2.8   27
  349   11.9  13.4    1.8   2.3    2.0   2.8   27
  350   11.9  13.4    1.8   2.3    2.0   2.8   27
  351   11.9  13.4    1.8   2.3    2.0   2.8   27
  352   11.9  13.4    1.8   2.3    2.0   2.8   27
  353   11.9  13.3    1.8   2.3    2.0   2.8   27
  354   11.9  13.3    1.8   2.3    2.0   2.7   27
  355   11.9  13.3    1.8   2.3    2.0   2.7   27
  356   11.9  13.2    1.8   2.3    2.0   2.6   27
  357   11.9  13.2    1.8   2.3    1.9   2.6   27
  358   11.8  13.2    1.8   2.3    1.9   2.6   27
  359   11.8  13.1    1.8   2.4    1.9   2.6   27
  360   11.8  13.1    1.8   2.4    1.9   2.6   27
  361   11.8  13.1    1.8   2.4    2.0   2.6   27
  362   11.8  13.0    1.8   2.4    2.0   2.6   27
  363   11.8  13.0    1.8   2.4    2.0   2.7   27
  364   11.7  13.0    1.8   2.4    2.0   2.7   27
  365   11.7  12.9    1.8   2.4    2.0   2.7   27
  366   11.7  12.9    1.8   2.4    2.0   2.7   27
  367   11.7  12.9    1.8   2.4    2.0   2.7   27
  368   11.7  12.8    1.8   2.4    2.0   2.8   27
  369   11.6  12.8    1.8   2.4    2.0   2.8   27
  370   11.6  12.7    1.8   2.4    2.0   2.8   27
  371   11.6  12.7    1.8   2.4    2.0   2.8   27
  372   11.6  12.7    1.8   2.3    2.1   2.8   27
  373   11.6  12.6    1.8   2.3    2.1   2.8   27
  374   11.5  12.6    1.8   2.3    2.1   2.8   27
  375   11.5  12.5    1.8   2.2    2.1   2.8   27
  376   11.5  12.5    1.8   2.2    2.1   2.9   27
  377   11.5  12.5    1.8   2.2    2.2   2.9   27
  378   11.5  12.4    1.8   2.1    2.2   2.9   27
  379   11.4  12.4    1.7   2.1    2.2   2.8   27
  380   11.4  12.4    1.7   2.1    2.2   2.8   27
  381   11.4  12.3    1.7   2.1    2.2   2.8   27
  382   11.4  12.3    1.7   2.0    2.2   2.7   27
  383   11.3  12.2    1.7   2.0    2.1   2.7   27
  384   11.3  12.2    1.7   2.0    2.1   2.6   27
  385   11.3  12.2    1.7   1.9    2.1   2.5   27
  386   11.3  12.1    1.7   1.9    2.0   2.4   27
  387   11.3  12.1    1.7   1.8    2.0   2.3   27
  388   11.2  12.1    1.7   1.7    2.0   2.3   27
  389   11.2  12.0    1.7   1.7    1.9   2.2   27
  390   11.2  12.0    1.7   1.6    1.9   2.1   27
  391   11.2  12.0    1.7   1.6    1.8   2.1   27
  392   11.1  11.9    1.7   1.6    1.8   2.0   27
  393   11.1  11.9    1.7   1.5    1.8   1.9   27
  394   11.1  11.9    1.7   1.5    1.7   1.8   27
  395   11.1  11.8    1.7   1.5    1.7   1.8   27
  396   11.1  11.8    1.7   1.6    1.7   1.8   27
  397   11.0  11.8    1.7   1.6    1.8   1.8   27
  398   11.0  11.7    1.7   1.7    1.8   1.9   27
  399   11.0  11.7    1.7   1.7    1.8   1.9   27
  400   11.0  11.7    1.6   1.7    1.9   2.0   27
  401   11.0  11.6    1.6   1.8    1.9   2.1   27
  402   10.9  11.6    1.6   1.8    1.9   2.2   27
  403   10.9  11.6    1.6   1.9    2.0   2.3   27
  404   10.9  11.6    1.6   1.9    2.0   2.3   27
  405   10.9  11.5    1.6   1.9    2.0   2.3   27
  406   10.9  11.5    1.6   1.9    2.0   2.3   27
  407   10.8  11.5    1.6   1.9    2.0   2.3   27
  408   10.8  11.5    1.6   1.8    2.0   2.3   27
  409   10.8  11.4    1.6   1.8    2.0   2.2   27
  410   10.8  11.4    1.5   1.8    1.9   2.1   27
  411   10.8  11.4    1.5   1.7    1.9   2.0   27
  412   10.8  11.4    1.5   1.7    1.9   1.9   27
  413   10.8  11.3    1.5   1.6    1.8   1.8   27
  414   10.7  11.3    1.5   1.5    1.8   1.7   27
  415   10.7  11.3    1.5   1.5    1.7   1.6   27
  416   10.7  11.3    1.5   1.4    1.7   1.5   27
  417   10.7  11.3    1.4   1.4    1.7   1.5   27
  418   10.7  11.2    1.4   1.3    1.6   1.5   27
  419   10.7  11.2    1.4   1.3    1.6   1.5   27
  420   10.7  11.2    1.4   1.2    1.7   1.4   27
  421   10.7  11.2    1.4   1.2    1.7   1.5   27
  422   10.6  11.2    1.4   1.2    1.7   1.5   27
  423   10.6  11.1    1.3   1.2    1.7   1.6   27
  424   10.6  11.1    1.3   1.2    1.8   1.6   27
  425   10.6  11.1    1.3   1.2    1.8   1.7   27
  426   10.6  11.1    1.3   1.2    1.8   1.7   27
  427   10.6  11.0    1.3   1.2    1.8   1.8   27
  428   10.6  11.0    1.3   1.2    1.8   1.8   27
  429   10.6  11.0    1.3   1.2    1.8   1.8   27
  430   10.6  11.0    1.3   1.2    1.8   1.8   27
  431   10.6  11.0    1.3   1.2    1.8   1.8   27
  432   10.5  10.9    1.3   1.2    1.8   1.8   27
  433   10.5  10.9    1.3   1.2    1.8   1.8   27
  434   10.5  10.9    1.3   1.2    1.8   1.8   27
  435   10.5  10.9    1.3   1.2    1.8   1.8   27
  436   10.5  10.8    1.3   1.2    1.8   1.7   27
  437   10.5  10.8    1.3   1.2    1.8   1.7   27
  438   10.5  10.8    1.3   1.2    1.8   1.7   27
  439   10.5  10.8    1.3   1.2    1.8   1.6   27
  440   10.5  10.7    1.3   1.2    1.8   1.6   27
  441   10.5  10.7    1.3   1.2    1.8   1.6   27
  442   10.5  10.7    1.3   1.2    1.8   1.6   27
  443   10.5  10.7    1.4   1.2    1.8   1.5   27
  444   10.5  10.7    1.4   1.2    1.8   1.5   27
  445   10.5  10.6    1.4   1.2    1.8   1.5   27
  446   10.5  10.6    1.4   1.2    1.8   1.5   27
  447   10.4  10.6    1.4   1.2    1.8   1.5   27
  448   10.4  10.6    1.4   1.2    1.8   1.4   27
  449   10.4  10.5    1.4   1.2    1.8   1.4   27
  450   10.4  10.5    1.4   1.2    1.8   1.4   27
  451   10.4  10.5    1.4   1.2    1.8   1.4   27
  452   10.4  10.4    1.4   1.2    1.8   1.4   27
  453   10.4  10.4    1.4   1.2    1.8   1.5   27
  454   10.4  10.4    1.5   1.2    1.8   1.5   27
  455   10.4  10.4    1.5   1.2    1.8   1.5   27
  456   10.4  10.3    1.5   1.2    1.8   1.5   27
  457   10.4  10.3    1.5   1.2    1.8   1.5   27
  458   10.4  10.3    1.5   1.2    1.8   1.5   27
  459   10.4  10.3    1.5   1.2    1.9   1.5   27
  460   10.4  10.3    1.5   1.2    1.9   1.5   27
  461   10.4  10.2    1.5   1.2    1.9   1.5   27
  462   10.4  10.2    1.5   1.2    1.9   1.5   27
  463   10.4  10.2    1.5   1.2    1.9   1.5   27
  464   10.4  10.2    1.5   1.2    1.9   1.4   27
  465   10.3  10.1    1.5   1.2    1.9   1.4   27
  466   10.3  10.1    1.5   1.3    1.8   1.4   27
  467   10.3  10.1    1.5   1.3    1.8   1.4   27
  468   10.3  10.1    1.5   1.3    1.8   1.4   27
  469   10.3  10.1    1.5   1.3    1.8   1.4   27
  470   10.3  10.1    1.5   1.3    1.8   1.4   27
  471   10.3  10.0    1.5   1.3    1.8   1.3   27
  472   10.3  10.0    1.5   1.3    1.8   1.3   27
  473   10.3  10.0    1.5   1.3    1.8   1.3   27
  474   10.3  10.0    1.5   1.3    1.8   1.3   27
  475   10.3  10.0    1.6   1.3    1.8   1.3   27
  476   10.3  10.0    1.6   1.3    1.8   1.3   27
  477   10.3  10.0    1.6   1.3    1.8   1.2   27
  478   10.3  10.0    1.6   1.3    1.8   1.2   27
  479   10.3  10.0    1.6   1.3    1.8   1.2   27
  480   10.3  10.0    1.6   1.3    1.8   1.2   27
  481   10.3  10.0    1.6   1.3    1.7   1.2   27
  482   10.3  10.0    1.6   1.3    1.7   1.2   27
  483   10.2  10.0    1.6   1.3    1.7   1.2   27
  484   10.2  10.0    1.6   1.3    1.7   1.1   27
  485   10.2  10.0    1.6   1.3    1.7   1.1   27
  486   10.2  10.0    1.6   1.3    1.7   1.1   27
  487   10.2  10.0    1.6   1.3    1.7   1.1   27
  488   10.2  10.0    1.6   1.3    1.7   1.1   27
  489   10.2  10.0    1.6   1.3    1.7   1.1   27
  490   10.2  10.0    1.6   1.2    1.7   1.0   27
  491   10.2  10.1    1.6   1.2    1.7   1.0   27
  492   10.2  10.1    1.6   1.2    1.7   1.0   27
  493   10.2  10.1    1.5   1.2    1.7   1.0   27
  494   10.2  10.1    1.5   1.2    1.6   1.0   27
  495   10.2  10.1    1.5   1.2    1.6   1.0   27
  496   10.2  10.2    1.5   1.2    1.7   1.0   27
  497   10.2  10.2    1.5   1.2    1.7   1.0   27
  498   10.1  10.2    1.5   1.2    1.7   1.0   27
  499   10.1  10.3    1.5   1.2    1.7   1.0   27
  500   10.1  10.3    1.5   1.2    1.7   1.0   27
  501   10.1  10.3    1.5   1.2    1.7   1.0   27
  502   10.1  10.4    1.5   1.2    1.7   1.0   27
  503   10.1  10.4    1.5   1.2    1.7   1.0   27
  504   10.1  10.4    1.5   1.2    1.7   1.0   27
  505   10.1  10.5    1.5   1.2    1.7   1.0   27
  506   10.1  10.5    1.5   1.2    1.7   1.0   27
  507   10.1  10.6    1.5   1.2    1.7   1.0   27
  508   10.1  10.6    1.5   1.2    1.7   1.0   27
  509   10.1  10.7    1.5   1.2    1.7   1.0   27
  510   10.1  10.7    1.5   1.2    1.7   1.0   27
  511   10.0  10.8    1.5   1.2    1.7   1.0   27
  512   10.0  10.8    1.5   1.3    1.7   1.0   27
  513   10.0  10.9    1.5   1.3    1.7   1.0   27
  514   10.0  10.9    1.5   1.3    1.7   1.0   27
  515   10.0  11.0    1.5   1.3    1.7   1.0   27
  516   10.0  11.0    1.5   1.3    1.7   1.0   27
  517   10.0  11.1    1.5   1.3    1.7   1.0   27
  518   10.0  11.1    1.5   1.3    1.7   1.0   27
  519   10.0  11.2    1.5   1.3    1.7   1.0   27
  520   10.0  11.2    1.5   1.3    1.7   1.0   27
  521   10.0  11.3    1.5   1.3    1.7   1.0   27
  522    9.9  11.3    1.5   1.3    1.7   1.0   27
  523    9.9  11.4    1.5   1.3    1.7   1.0   27
  524    9.9  11.4    1.5   1.3    1.7   1.0   27
  525    9.9  11.5    1.5   1.3    1.7   1.0   27
  526    9.9  11.5    1.5   1.3    1.7   1.0   27
  527    9.9  11.6    1.5   1.3    1.7   1.0   27
  528    9.9  11.7    1.6   1.3    1.7   1.0   27
  529    9.9  11.7    1.6   1.3    1.7   1.0   27
  530    9.9  11.8    1.6   1.3    1.7   1.0   27
  531    9.9  11.8    1.6   1.3    1.7   1.0   27
  532    9.9  11.9    1.6   1.3    1.7   1.0   27
  533    9.8  11.9    1.6   1.3    1.7   1.0   27
  534    9.8  12.0    1.6   1.3    1.7   1.0   27
  535    9.8  12.0    1.6   1.3    1.7   1.0   27
  536    9.8  12.1    1.7   1.3    1.8   1.0   27
  537    9.8  12.1    1.7   1.3    1.8   1.0   27
  538    9.8  12.2    1.7   1.3    1.8   1.0   27
  539    9.8  12.2    1.7   1.3    1.8   1.1   27
  540    9.8  12.3    1.7   1.3    1.8   1.1   27
  541    9.8  12.3    1.7   1.3    1.8   1.1   27
  542    9.8  12.4    1.7   1.3    1.8   1.2   27
  543    9.8  12.4    1.8   1.3    1.9   1.2   27
  544    9.7  12.5    1.8   1.3    1.9   1.2   27
  545    9.7  12.5    1.8   1.3    1.9   1.2   27
  546    9.7  12.5    1.8   1.4    1.9   1.3   27
  547    9.7  12.6    1.8   1.4    1.9   1.3   27
  548    9.7  12.6    1.8   1.4    1.9   1.3   27
  549    9.7  12.7    1.8   1.4    1.9   1.3   27
  550    9.7  12.7    1.8   1.4    1.9   1.3   27
  551    9.7  12.7    1.8   1.4    2.0   1.4   27
  552    9.7  12.8    1.8   1.4    2.0   1.4   27
  553    9.7  12.8    1.9   1.4    2.0   1.4   27
  554    9.7  12.8    1.9   1.4    2.0   1.4   27
  555    9.7  12.9    1.9   1.4    2.0   1.4   27
  556    9.7  12.9    1.9   1.4    2.0   1.4   27
  557    9.7  12.9    1.9   1.4    2.0   1.4   27
  558    9.7  13.0    1.9   1.4    2.0   1.4   27
  559    9.6  13.0    1.9   1.4    2.0   1.4   27
  560    9.6  13.0    1.9   1.4    2.0   1.4   27
  561    9.6  13.1    1.9   1.4    2.0   1.4   27
  562    9.6  13.1    1.9   1.4    2.0   1.4   27
  563    9.6  13.1    1.9   1.4    2.0   1.4   27
  564    9.6  13.1    1.9   1.4    2.0   1.4   27
  565    9.6  13.2    1.9   1.4    2.0   1.4   27
  566    9.6  13.2    1.9   1.4    2.0   1.4   27
  567    9.6  13.2    1.9   1.4    2.0   1.4   27
  568    9.6  13.2    1.9   1.4    2.0   1.4   27
  569    9.6  13.2    1.9   1.3    2.0   1.4   27
  570    9.6  13.3    1.9   1.3    2.0   1.4   27
  571    9.6  13.3    1.9   1.3    2.0   1.3   27
  572    9.6  13.3    1.9   1.3    2.0   1.3   27
  573    9.6  13.3    1.9   1.3    2.0   1.2   27
  574    9.6  13.3    1.9   1.3    2.0   1.2   27
  575    9.6  13.3    1.9   1.3    2.0   1.2   27
  576    9.6  13.3    1.9   1.3    1.9   1.1   27
  577    9.6  13.3    1.9   1.3    1.9   1.1   27
  578    9.6  13.3    1.9   1.3    1.9   1.0   27
  579    9.6  13.3    1.9   1.3    1.9   1.0   27
  580    9.6  13.3    1.9   1.2    1.9   1.0   27
  581    9.6  13.3    1.9   1.2    1.9   1.0   27
  582    9.6  13.3    1.9   1.2    2.0   1.1   27
  583    9.6  13.3    1.9   1.2    2.0   1.1   27
  584    9.6  13.3    1.9   1.2    2.0   1.2   27
  585    9.6  13.3    1.9   1.2    2.0   1.3   27
  586    9.6  13.3    1.9   1.2    2.1   1.3   27
  587    9.6  13.3    1.9   1.2    2.1   1.4   27
  588    9.6  13.3    1.9   1.2    2.1   1.4   27
  589    9.6  13.3    1.9   1.2    2.1   1.4   27
  590    9.6  13.3    1.9   1.2    2.1   1.4   27
  591    9.6  13.3    1.8   1.2    2.1   1.5   27
  592    9.6  13.3    1.8   1.2    2.1   1.5   27
  593    9.6  13.3    1.8   1.2    2.1   1.5   27
  594    9.6  13.2    1.8   1.2    2.1   1.5   27
  595    9.6  13.2    1.8   1.2    2.1   1.5   27
  596    9.6  13.2    1.8   1.2    2.1   1.4   27
  597    9.6  13.2    1.8   1.2    2.1   1.4   27
  598    9.6  13.2    1.8   1.2    2.1   1.4   27
  599    9.6  13.1    1.8   1.2    2.1   1.4   27
  600    9.6  13.1    1.8   1.2    2.1   1.4   27
  601    9.6  13.1    1.8   1.2    2.1   1.3   27
  602    9.6  13.1    1.9   1.2    2.1   1.3   27
  603    9.7  13.0    1.9   1.2    2.1   1.3   27
  604    9.7  13.0    1.9   1.2    2.1   1.3   27
  605    9.7  13.0    1.9   1.2    2.1   1.3   27
  606    9.7  13.0    1.9   1.2    2.1   1.3   27
  607    9.7  12.9    1.9   1.2    2.1   1.2   27
  608    9.7  12.9    1.9   1.2    2.1   1.2   27
  609    9.7  12.9    1.9   1.2    2.1   1.2   27
  610    9.7  12.8    1.9   1.2    2.1   1.2   27
  611    9.7  12.8    1.9   1.2    2.1   1.2   27
  612    9.7  12.8    1.9   1.2    2.1   1.2   27
  613    9.7  12.7    1.9   1.3    2.1   1.2   27
  614    9.7  12.7    1.9   1.3    2.1   1.2   27
  615    9.7  12.7    1.9   1.3    2.1   1.2   27
  616    9.7  12.6    1.9   1.3    2.1   1.2   27
  617    9.7  12.6    1.9   1.3    2.1   1.2   27
  618    9.7  12.5    1.9   1.3    2.1   1.2   27
  619    9.7  12.5    1.9   1.3    2.1   1.2   27
  620    9.7  12.5    1.9   1.3    2.1   1.1   27
  621    9.7  12.4    1.9   1.3    2.1   1.1   27
  622    9.7  12.4    1.9   1.2    2.1   1.1   27
  623    9.7  12.3    1.9   1.2    2.1   1.1   27
  624    9.7  12.3    1.9   1.2    2.1   1.1   27
  625    9.7  12.3    1.9   1.2    2.1   1.1   27
  626    9.7  12.2    1.9   1.2    2.2   1.1   27
  627    9.7  12.2    1.9   1.2    2.2   1.1   27
  628    9.7  12.1    1.9   1.2    2.2   1.1   27
  629    9.7  12.1    1.9   1.2    2.2   1.1   27
  630    9.7  12.1    1.9   1.2    2.2   1.1   27
  631    9.7  12.0    1.9   1.2    2.2   1.1   27
  632    9.7  12.0    1.9   1.2    2.2   1.1   27
  633    9.7  12.0    1.9   1.2    2.2   1.1   27
  634    9.7  11.9    1.9   1.2    2.2   1.1   27
  635    9.7  11.9    1.9   1.2    2.2   1.1   27
  636    9.7  11.9    1.9   1.2    2.2   1.1   27
  637    9.7  11.8    1.9   1.2    2.2   1.0   27
  638    9.7  11.8    1.9   1.2    2.3   1.0   27
  639    9.7  11.7    1.9   1.2    2.3   1.0   27
  640    9.7  11.7    1.9   1.2    2.3   1.0   27
  641    9.7  11.7    1.9   1.2    2.3   1.0   27
  642    9.7  11.7    1.9   1.2    2.3   1.0   27
  643    9.7  11.6    1.9   1.2    2.3   1.0   27
  644    9.7  11.6    1.9   1.2    2.3   1.0   27
  645    9.7  11.6    1.9   1.2    2.3   1.0   27
  646    9.7  11.5    1.9   1.2    2.3   1.0   27
  647    9.7  11.5    1.9   1.2    2.3   1.0   27
  648    9.7  11.5    1.9   1.2    2.3   1.0   27
  649    9.7  11.5    1.9   1.1    2.3   1.0   27
  650    9.7  11.4    1.9   1.1    2.3   1.0   27
  651    9.7  11.4    1.9   1.1    2.3   1.0   27
  652    9.7  11.4    1.9   1.1    2.3   1.0   27
  653    9.7  11.4    1.9   1.1    2.3   1.0   27
  654    9.7  11.3    1.9   1.1    2.3   1.0   27
  655    9.7  11.3    1.9   1.1    2.3   1.0   27
  656    9.7  11.3    1.9   1.1    2.3   1.0   27
  657    9.7  11.3    1.9   1.1    2.3   1.0   27
  658    9.7  11.2    1.9   1.1    2.3   1.0   27
  659    9.7  11.2    1.9   1.1    2.3   1.0   27
  660    9.6  11.2    2.0   1.1    2.3   1.0   27
  661    9.6  11.2    2.0   1.1    2.3   1.0   27
  662    9.6  11.2    2.0   1.1    2.3   1.0   27
  663    9.6  11.2    2.0   1.1    2.3   1.0   27
  664    9.6  11.1    2.0   1.1    2.3   0.9   27
  665    9.6  11.1    2.0   1.1    2.3   0.9   27
  666    9.6  11.1    2.0   1.1    2.3   0.9   27
  667    9.6  11.1    2.0   1.1    2.4   0.9   27
  668    9.6  11.1    2.0   1.1    2.4   0.9   27
  669    9.6  11.1    2.0   1.1    2.4   0.9   27
  670    9.6  11.1    2.0   1.1    2.4   0.9   27
  671    9.6  11.1    2.0   1.1    2.4   0.9   27
  672    9.6  11.1    2.0   1.1    2.4   0.9   27
  673    9.6  11.0    2.0   1.1    2.4   0.9   27
  674    9.6  11.0    2.0   1.1    2.4   0.9   27
  675    9.5  11.0    2.0   1.1    2.4   0.9   27
  676    9.5  11.0    2.0   1.1    2.4   0.9   27
  677    9.5  11.0    2.0   1.1    2.4   0.9   27
  678    9.5  11.0    2.0   1.1    2.4   0.9   27
  679    9.5  11.0    2.0   1.1    2.4   0.9   27
  680    9.5  11.0    2.0   1.1    2.4   0.9   27
  681    9.5  11.0    2.0   1.1    2.4   0.9   27
  682    9.5  11.0    2.0   1.1    2.4   0.9   27
  683    9.5  11.0    2.0   1.1    2.4   0.9   27
  684    9.5  11.0    2.0   1.1    2.4   0.9   27
  685    9.5  11.0    2.0   1.1    2.4   0.9   27
  686    9.5  11.0    2.0   1.1    2.4   0.9   27
  687    9.5  11.0    2.1   1.1    2.4   0.9   27
  688    9.5  11.0    2.1   1.1    2.4   0.9   27
  689    9.4  11.1    2.0   1.1    2.4   0.9   27
  690    9.4  11.1    2.0   1.1    2.5   0.9   27
  691    9.4  11.1    2.0   1.1    2.5   0.9   27
  692    9.4  11.1    2.0   1.1    2.5   0.9   27
  693    9.4  11.1    2.0   1.1    2.5   0.9   27
  694    9.4  11.1    2.0   1.1    2.5   0.9   27
  695    9.4  11.1    2.0   1.1    2.4   0.9   27
  696    9.4  11.2    2.0   1.1    2.4   0.9   27
  697    9.4  11.2    2.0   1.1    2.4   0.9   27
  698    9.4  11.2    2.0   1.1    2.4   0.9   27
  699    9.4  11.2    2.0   1.0    2.4   0.9   27
  700    9.4  11.2    2.0   1.0    2.4   0.9   27
  701    9.4  11.3    2.0   1.0    2.4   0.9   27
  702    9.4  11.3    2.0   1.0    2.4   0.9   27
  703    9.4  11.3    2.0   1.0    2.4   0.9   27
  704    9.4  11.3    2.0   1.0    2.4   0.9   27
  705    9.4  11.4    2.0   1.0    2.4   0.9   27
  706    9.4  11.4    1.9   1.0    2.4   0.9   27
  707    9.4  11.4    1.9   1.0    2.4   0.9   27
  708    9.4  11.5    1.9   1.0    2.4   0.9   27
  709    9.4  11.5    1.9   1.0    2.4   0.9   27
  710    9.4  11.5    1.9   1.0    2.4   0.9   27
  711    9.4  11.5    1.9   1.0    2.4   0.9   27
  712    9.4  11.6    1.9   1.0    2.4   0.9   27
  713    9.4  11.6    1.9   1.0    2.4   0.9   27
  714    9.4  11.6    1.9   1.0    2.4   0.9   27
  715    9.4  11.7    1.9   1.0    2.4   0.9   27
  716    9.4  11.7    1.9   1.0    2.5   0.9   27
  717    9.4  11.8    1.9   1.0    2.5   0.9   27
  718    9.4  11.8    1.9   1.0    2.5   0.9   27
  719    9.4  11.8    1.9   1.0    2.5   0.9   27
  720    9.4  11.9    1.9   1.0    2.5   0.9   27
  721    9.4  11.9    1.9   1.0    2.5   0.9   27
  722    9.4  11.9    1.9   1.0    2.5   0.9   27
  723    9.4  12.0    1.9   1.0    2.5   0.9   27
  724    9.4  12.0    1.9   1.0    2.5   0.9   27
  725    9.4  12.0    1.9   1.0    2.5   0.9   27
  726    9.4  12.1    1.9   1.0    2.5   0.9   27
  727    9.4  12.1    1.9   1.0    2.5   0.9   27
  728    9.4  12.1    1.9   1.0    2.5   0.9   27
  729    9.4  12.2    1.9   1.0    2.5   0.9   27
  730    9.4  12.2    1.8   1.0    2.4   0.9   27
  731    9.4  12.2    1.8   1.0    2.4   0.9   27
  732    9.4  12.3    1.8   1.0    2.4   0.9   27
  733    9.4  12.3    1.8   1.0    2.4   0.9   27
  734    9.4  12.3    1.8   1.0    2.4   0.9   27
  735    9.4  12.4    1.8   1.0    2.4   0.9   27
  736    9.4  12.4    1.8   1.0    2.4   0.9   27
  737    9.4  12.4    1.8   1.0    2.4   0.9   27
  738    9.4  12.4    1.8   1.0    2.4   0.9   27
  739    9.4  12.5    1.8   1.0    2.4   0.9   27
  740    9.4  12.5    1.8   1.0    2.4   0.9   27
  741    9.4  12.5    1.8   1.0    2.4   0.9   27
  742    9.4  12.6    1.8   1.0    2.4   0.9   27
  743    9.4  12.6    1.8   1.0    2.4   0.9   27
  744    9.4  12.6    1.8   1.0    2.4   0.9   27
  745    9.4  12.6    1.8   1.0    2.4   0.9   27
  746    9.4  12.7    1.8   1.0    2.4   0.9   27
  747    9.4  12.7    1.8   1.0    2.4   0.9   27
  748    9.4  12.7    1.8   1.0    2.4   0.9   27
  749    9.4  12.7    1.8   1.0    2.4   0.9   27
  750    9.4  12.8    1.8   1.0    2.4   0.9   27
  751    9.4  12.8    1.8   1.0    2.4   0.9   27
  752    9.4  12.8    1.8   1.0    2.4   0.9   27
  753    9.4  12.8    1.8   1.0    2.4   0.9   27
  754    9.4  12.9    1.8   1.0    2.4   0.9   27
  755    9.4  12.9    1.8   1.0    2.5   0.9   27
  756    9.4  12.9    1.8   0.9    2.5   0.9   27
  757    9.4  12.9    1.7   0.9    2.5   0.9   27
  758    9.4  13.0    1.7   0.9    2.5   0.9   27
  759    9.4  13.0    1.7   0.9    2.5   0.9   27
  760    9.4  13.0    1.7   0.9    2.5   0.9   27
  761    9.4  13.0    1.7   0.9    2.5   0.9   27
  762    9.4  13.1    1.7   0.9    2.5   0.9   27
  763    9.4  13.1    1.7   0.9    2.5   0.9   27
  764    9.4  13.1    1.7   0.9    2.5   0.9   27
  765    9.4  13.1    1.7   0.9    2.5   0.9   27
  766    9.4  13.2    1.7   0.9    2.5   1.0   27
  767    9.4  13.2    1.7   0.9    2.5   1.0   27
  768    9.4  13.2    1.7   0.9    2.5   1.0   27
  769    9.4  13.3    1.7   0.9    2.5   1.0   27
  770    9.4  13.3    1.7   0.9    2.5   1.0   27
  771    9.4  13.3    1.7   0.9    2.5   1.0   27
  772    9.4  13.4    1.7   0.9    2.5   1.0   27
  773    9.4  13.4    1.7   0.9    2.5   1.0   27
  774    9.4  13.4    1.7   0.9    2.5   1.0   27
  775    9.4  13.5    1.7   0.9    2.5   1.0   27
  776    9.4  13.5    1.8   0.9    2.5   1.0   27
  777    9.4  13.5    1.8   0.9    2.5   1.1   27
  778    9.4  13.6    1.8   0.9    2.5   1.1   27
  779    9.4  13.6    1.8   1.0    2.5   1.1   27
  780    9.4  13.6    1.8   1.0    2.6   1.2   27
  781    9.4  13.7    1.8   1.0    2.6   1.2   27
  782    9.4  13.7    1.8   1.0    2.6   1.2   27
  783    9.4  13.8    1.8   1.0    2.6   1.3   27
  784    9.4  13.8    1.8   1.1    2.6   1.3   27
  785    9.4  13.8    1.8   1.1    2.6   1.3   27
  786    9.4  13.9    1.8   1.1    2.6   1.4   27
  787    9.4  13.9    1.8   1.1    2.7   1.4   27
  788    9.4  13.9    1.8   1.1    2.7   1.4   27
  789    9.4  14.0    1.8   1.1    2.7   1.4   27
  790    9.4  14.0    1.8   1.1    2.7   1.4   27
  791    9.3  14.0    1.8   1.1    2.7   1.4   27
  792    9.3  14.1    1.8   1.1    2.7   1.4   27
  793    9.3  14.1    1.8   1.1    2.7   1.4   27
  794    9.3  14.1    1.8   1.1    2.7   1.4   27
  795    9.3  14.2    1.8   1.1    2.7   1.4   27
  796    9.3  14.2    1.8   1.1    2.7   1.4   27
  797    9.3  14.2    1.8   1.1    2.7   1.4   27
  798    9.3  14.2    1.8   1.1    2.7   1.4   27
  799    9.3  14.3    1.8   1.1    2.7   1.4   27
  800    9.3  14.3    1.8   1.1    2.7   1.4   27
  801    9.3  14.3    1.8   1.1    2.7   1.4   27
  802    9.3  14.3    1.8   1.1    2.7   1.4   27
  803    9.3  14.4    1.8   1.1    2.7   1.4   27
  804    9.3  14.4    1.8   1.1    2.7   1.4   27
  805    9.3  14.4    1.8   1.1    2.7   1.4   27
  806    9.3  14.4    1.8   1.1    2.7   1.4   27
  807    9.3  14.4    1.8   1.1    2.7   1.4   27
  808    9.3  14.4    1.8   1.1    2.7   1.4   27
  809    9.3  14.4    1.8   1.1    2.7   1.4   27
  810    9.3  14.4    1.8   1.1    2.7   1.4   27
  811    9.3  14.4    1.8   1.1    2.7   1.4   27
  812    9.2  14.4    1.8   1.1    2.8   1.4   27
  813    9.2  14.5    1.8   1.1    2.7   1.4   27
  814    9.2  14.5    1.8   1.1    2.7   1.4   27
  815    9.2  14.5    1.8   1.1    2.7   1.4   27
  816    9.2  14.4    1.8   1.1    2.7   1.4   27
  817    9.2  14.4    1.7   1.1    2.7   1.3   27
  818    9.2  14.4    1.7   1.1    2.7   1.3   27
  819    9.2  14.4    1.7   1.1    2.7   1.2   27
  820    9.2  14.4    1.7   1.0    2.7   1.2   27
  821    9.2  14.4    1.7   1.0    2.7   1.2   27
  822    9.2  14.4    1.7   1.0    2.7   1.1   27
  823    9.2  14.4    1.7   1.0    2.7   1.1   27
  824    9.2  14.4    1.7   1.0    2.6   1.0   27
  825    9.2  14.4    1.7   1.0    2.6   1.0   27
  826    9.2  14.4    1.6   0.9    2.6   1.0   27
  827    9.2  14.3    1.6   0.9    2.6   1.0   27
  828    9.2  14.3    1.6   0.9    2.6   1.1   27
  829    9.2  14.3    1.6   0.9    2.7   1.1   27
  830    9.2  14.3    1.6   0.9    2.7   1.1   27
  831    9.1  14.3    1.6   0.9    2.7   1.2   27
  832    9.1  14.3    1.6   0.9    2.7   1.2   27
  833    9.1  14.2    1.6   0.9    2.7   1.2   27
  834    9.1  14.2    1.6   0.9    2.7   1.3   27
  835    9.1  14.2    1.6   0.9    2.7   1.3   27
  836    9.1  14.2    1.6   0.9    2.7   1.3   27
  837    9.1  14.2    1.6   0.9    2.7   1.3   27
  838    9.1  14.1    1.6   0.9    2.7   1.3   27
  839    9.1  14.1    1.6   0.9    2.7   1.3   27
  840    9.1  14.1    1.5   0.9    2.7   1.3   27
  841    9.1  14.1    1.5   0.9    2.7   1.3   27
  842    9.1  14.1    1.5   0.9    2.7   1.3   27
  843    9.1  14.1    1.5   0.9    2.7   1.3   27
  844    9.1  14.0    1.5   0.9    2.7   1.3   27
  845    9.1  14.0    1.5   0.9    2.7   1.3   27
  846    9.1  14.0    1.5   0.9    2.7   1.3   27
  847    9.1  14.0    1.5   0.9    2.7   1.3   27
  848    9.1  14.0    1.5   0.9    2.7   1.2   27
  849    9.1  14.0    1.5   0.9    2.7   1.2   27
  850    9.1  13.9    1.5   0.9    2.7   1.2   27
  851    9.1  13.9    1.5   0.9    2.7   1.2   27
  852    9.1  13.9    1.5   0.9    2.7   1.2   27
  853    9.0  13.9    1.5   0.9    2.7   1.2   27
  854    9.0  13.9    1.5   0.9    2.7   1.2   27
  855    9.0  13.9    1.5   0.9    2.7   1.2   27
  856    9.0  13.9    1.5   0.9    2.7   1.2   27
  857    9.0  13.8    1.5   0.9    2.7   1.1   27
  858    9.0  13.8    1.5   0.9    2.7   1.1   27
  859    9.0  13.8    1.5   0.9    2.7   1.1   27
  860    9.0  13.8    1.5   0.9    2.7   1.1   27
  861    9.0  13.8    1.5   0.9    2.7   1.1   27
  862    9.0  13.8    1.5   0.9    2.7   1.1   27
  863    9.0  13.8    1.5   0.9    2.6   1.1   27
  864    9.0  13.7    1.4   0.9    2.6   1.1   27
  865    9.0  13.7    1.4   0.9    2.6   1.1   27
  866    9.0  13.7    1.4   0.9    2.6   1.1   27
  867    9.0  13.7    1.4   0.9    2.6   1.1   27
  868    9.0  13.7    1.4   0.9    2.6   1.1   27
  869    9.0  13.7    1.4   0.9    2.6   1.1   27
  870    9.0  13.7    1.4   0.9    2.6   1.0   27
  871    9.0  13.6    1.4   0.9    2.6   1.0   27
  872    8.9  13.6    1.4   0.9    2.6   1.0   27
  873    8.9  13.6    1.4   0.9    2.6   1.0   27
  874    8.9  13.6    1.4   0.9    2.6   1.0   27
  875    8.9  13.6    1.4   0.9    2.6   1.0   27
  876    8.9  13.6    1.4   0.9    2.6   1.0   27
  877    8.9  13.5    1.4   0.9    2.6   1.0   27
  878    8.9  13.5    1.4   0.9    2.6   1.0   27
  879    8.9  13.5    1.4   0.9    2.5   1.0   27
  880    8.9  13.5    1.4   0.9    2.5   1.0   27
  881    8.9  13.5    1.4   0.9    2.5   1.0   27
  882    8.9  13.4    1.4   0.9    2.5   1.0   27
  883    8.9  13.4    1.4   0.9    2.5   1.0   27
  884    8.8  13.4    1.4   0.9    2.5   1.0   27
  885    8.8  13.4    1.4   0.9    2.5   1.0   27
  886    8.8  13.3    1.4   0.9    2.5   1.0   27
  887    8.8  13.3    1.4   0.9    2.5   1.0   27
  888    8.8  13.3    1.4   0.9    2.5   1.0   27
  889    8.8  13.3    1.4   0.9    2.5   1.0   27
  890    8.8  13.2    1.4   0.9    2.5   1.0   27
  891    8.8  13.2    1.4   0.9    2.5   1.0   27
  892    8.7  13.2    1.4   0.9    2.5   1.0   27
  893    8.7  13.1    1.4   0.9    2.5   1.0   27
  894    8.7  13.1    1.4   0.9    2.5   1.0   27
  895    8.7  13.1    1.4   0.9    2.5   1.0   27
  896    8.7  13.0    1.4   0.9    2.5   1.0   27
  897    8.7  13.0    1.4   0.9    2.5   1.0   27
  898    8.7  13.0    1.3   0.9    2.5   1.0   27
  899    8.6  12.9    1.3   0.9    2.5   1.0   27
  900    8.6  12.9    1.3   0.9    2.5   1.0   27
  901    8.6  12.9    1.3   0.9    2.5   1.0   27
  902    8.6  12.8    1.3   0.9    2.5   1.0   27
  903    8.6  12.8    1.3   0.9    2.5   1.0   27
  904    8.6  12.7    1.3   0.9    2.5   1.0   27
  905    8.6  12.7    1.3   0.9    2.5   1.0   27
  906    8.5  12.7    1.3   0.9    2.5   1.0   27
  907    8.5  12.6    1.3   0.9    2.5   1.0   27
  908    8.5  12.6    1.3   0.9    2.5   1.0   27
  909    8.5  12.6    1.3   0.9    2.5   1.0   27
  910    8.5  12.5    1.3   0.9    2.5   1.1   27
  911    8.5  12.5    1.3   0.9    2.5   1.1   27
  912    8.5  12.5    1.3   0.9    2.5   1.1   27
  913    8.4  12.4    1.3   0.9    2.5   1.1   27
  914    8.4  12.4    1.3   0.9    2.5   1.1   27
  915    8.4  12.3    1.3   0.9    2.5   1.1   27
  916    8.4  12.3    1.3   0.9    2.5   1.1   27
  917    8.4  12.3    1.3   0.9    2.5   1.1   27
  918    8.4  12.2    1.3   0.9    2.5   1.1   27
  919    8.4  12.2    1.3   0.9    2.5   1.1   27
  920    8.3  12.2    1.3   0.9    2.5   1.1   27
  921    8.3  12.2    1.3   0.9    2.5   1.1   27
  922    8.3  12.1    1.3   0.9    2.5   1.1   27
  923    8.3  12.1    1.3   0.9    2.5   1.1   27
  924    8.3  12.1    1.3   0.9    2.5   1.1   27
  925    8.3  12.0    1.3   0.9    2.5   1.1   27
  926    8.3  12.0    1.2   0.9    2.5   1.1   27
  927    8.3  12.0    1.2   0.9    2.5   1.1   27
  928    8.3  12.0    1.2   0.9    2.5   1.1   27
  929    8.3  12.0    1.2   0.9    2.5   1.1   27
  930    8.3  11.9    1.2   0.9    2.5   1.1   27
  931    8.2  11.9    1.2   0.9    2.5   1.1   27
  932    8.2  11.9    1.2   0.9    2.5   1.1   27
  933    8.2  11.9    1.2   0.9    2.5   1.0   27
  934    8.2  11.9    1.2   0.9    2.5   1.0   27
  935    8.2  11.9    1.2   0.9    2.5   1.0   27
  936    8.2  11.9    1.2   0.9    2.5   1.0   27
  937    8.2  11.9    1.2   0.9    2.5   1.0   27
  938    8.2  11.9    1.2   0.9    2.5   1.0   27
  939    8.2  11.8    1.2   0.9    2.5   1.0   27
  940    8.2  11.8    1.2   0.9    2.5   1.0   27
  941    8.2  11.8    1.2   0.9    2.5   1.0   27
  942    8.2  11.8    1.2   0.9    2.5   1.0   27
  943    8.2  11.8    1.2   0.9    2.5   1.0   27
  944    8.2  11.9    1.2   0.9    2.5   1.0   27
  945    8.2  11.9    1.2   0.9    2.5   1.0   27
  946    8.2  11.9    1.2   0.9    2.5   1.0   27
  947    8.2  11.9    1.3   0.9    2.5   1.0   27
  948    8.2  11.9    1.3   0.9    2.5   1.0   27
  949    8.2  11.9    1.3   0.9    2.5   1.0   27
  950    8.2  11.9    1.3   0.9    2.5   1.0   27
  951    8.2  11.9    1.3   0.9    2.5   1.0   27
  952    8.2  11.9    1.3   0.9    2.5   1.0   27
  953    8.2  11.9    1.3   0.9    2.5   1.0   27
  954    8.2  11.9    1.3   0.9    2.5   1.0   27
  955    8.2  12.0    1.3   0.9    2.5   1.0   27
  956    8.2  12.0    1.3   0.9    2.5   1.0   27
  957    8.2  12.0    1.3   0.9    2.5   1.0   27
  958    8.2  12.0    1.3   0.9    2.5   1.0   27
  959    8.2  12.0    1.3   0.9    2.5   1.0   27
  960    8.2  12.0    1.3   0.9    2.5   1.0   27
  961    8.2  12.0    1.3   0.9    2.5   1.0   27
  962    8.2  12.1    1.3   0.9    2.5   1.0   27
  963    8.2  12.1    1.3   0.9    2.5   1.0   27
  964    8.1  12.1    1.3   0.9    2.5   1.0   27
  965    8.1  12.1    1.3   0.9    2.5   1.0   27
  966    8.1  12.1    1.3   0.9    2.5   1.0   27
  967    8.1  12.1    1.3   0.9    2.5   1.0   27
  968    8.1  12.1    1.3   0.9    2.5   1.0   27
  969    8.1  12.1    1.3   0.9    2.5   1.0   27
  970    8.1  12.1    1.3   0.9    2.5   1.0   27
  971    8.1  12.1    1.3   0.9    2.5   1.0   27
  972    8.1  12.1    1.3   0.9    2.5   1.0   27
  973    8.1  12.1    1.3   0.9    2.5   1.0   27
  974    8.1  12.1    1.3   0.9    2.5   1.0   27
  975    8.1  12.1    1.3   0.9    2.5   1.0   27
  976    8.0  12.1    1.3   0.9    2.5   1.0   27
  977    8.0  12.1    1.3   0.9    2.5   1.0   27
  978    8.0  12.1    1.3   0.9    2.5   1.0   27
  979    8.0  12.0    1.3   0.9    2.5   1.0   27
  980    8.0  12.0    1.3   0.9    2.5   1.0   27
  981    8.0  12.0    1.3   0.9    2.5   1.0   27
  982    7.9  12.0    1.3   0.9    2.5   1.0   27
  983    7.9  12.0    1.3   0.9    2.5   1.0   27
  984    7.9  11.9    1.3   0.9    2.5   1.0   27
  985    7.9  11.9    1.3   0.9    2.5   1.0   27
  986    7.9  11.9    1.3   0.9    2.5   1.0   27
  987    7.9  11.8    1.3   0.9    2.5   1.0   27
  988    7.8  11.8    1.3   0.9    2.5   1.1   27
  989    7.8  11.8    1.3   0.9    2.5   1.1   27
  990    7.8  11.7    1.3   0.9    2.5   1.1   27
  991    7.8  11.7    1.2   0.9    2.5   1.1   27
  992    7.7  11.6    1.2   0.9    2.5   1.1   27
  993    7.7  11.6    1.2   0.9    2.5   1.1   27
  994    7.7  11.5    1.2   0.9    2.5   1.1   27
  995    7.7  11.5    1.2   0.9    2.5   1.1   27
  996    7.6  11.4    1.2   0.9    2.5   1.1   27
  997    7.6  11.4    1.2   0.9    2.5   1.1   27
  998    7.6  11.3    1.2   0.9    2.5   1.1   27
  999    7.6  11.3    1.2   0.9    2.5   1.1   27
 1000    7.5  11.2    1.2   0.9    2.5   1.1   27
 1001    7.5  11.2    1.3   0.9    2.5   1.1   27
 1002    7.5  11.1    1.3   0.9    2.5   1.1   27
 1003    7.5  11.0    1.3   0.9    2.5   1.1   27
 1004    7.4  11.0    1.2   0.9    2.5   1.1   27
 1005    7.4  10.9    1.2   0.9    2.5   1.1   27
 1006    7.4  10.9    1.2   0.9    2.5   1.1   27
 1007    7.4  10.8    1.2   0.9    2.5   1.1   27
 1008    7.3  10.7    1.2   0.9    2.5   1.1   27
 1009    7.3  10.7    1.2   0.9    2.5   1.1   27
 1010    7.3  10.6    1.2   0.9    2.5   1.1   27
 1011    7.3  10.5    1.2   0.9    2.5   1.1   27
 1012    7.3  10.5    1.2   0.9    2.5   1.1   27
 1013    7.2  10.4    1.2   0.9    2.5   1.1   27
 1014    7.2  10.4    1.2   0.9    2.5   1.1   27
 1015    7.2  10.3    1.2   0.9    2.5   1.1   27
 1016    7.2  10.3    1.2   0.9    2.5   1.1   27
 1017    7.2  10.2    1.2   0.9    2.5   1.1   27
 1018    7.1  10.2    1.2   0.9    2.5   1.1   27
 1019    7.1  10.1    1.2   0.9    2.5   1.1   27
 1020    7.1  10.0    1.2   0.9    2.5   1.0   27
 1021    7.1  10.0    1.2   0.9    2.5   1.0   27
 1022    7.1  10.0    1.2   0.8    2.5   1.0   27
 1023    7.1   9.9    1.2   0.8    2.5   1.0   27
 1024    7.1   9.9    1.2   0.8    2.5   1.0   27
 1025    7.0   9.8    1.2   0.8    2.5   1.0   27
 1026    7.0   9.8    1.2   0.8    2.5   1.0   27
 1027    7.0   9.8    1.2   0.9    2.5   1.0   27
 1028    7.0   9.7    1.2   0.9    2.5   1.0   27
 1029    7.0   9.7    1.2   0.9    2.5   1.0   27
 1030    7.0   9.7    1.2   0.9    2.5   1.0   27
 1031    7.0   9.6    1.2   0.9    2.5   1.0   27
 1032    7.0   9.6    1.2   0.9    2.5   1.0   27
 1033    7.0   9.6    1.2   0.9    2.5   1.0   27
 1034    7.0   9.6    1.2   0.9    2.5   1.0   27
 1035    7.0   9.5    1.2   0.9    2.5   1.0   27
 1036    7.0   9.5    1.2   0.9    2.5   1.0   27
 1037    7.0   9.5    1.2   0.9    2.5   1.0   27
 1038    7.0   9.5    1.2   0.9    2.5   1.0   27
 1039    7.0   9.5    1.2   0.9    2.5   1.0   27
 1040    7.0   9.5    1.2   0.9    2.5   1.0   27
 1041    7.0   9.5    1.2   0.9    2.5   1.0   27
 1042    7.0   9.5    1.2   0.8    2.5   1.0   27
 1043    7.0   9.5    1.2   0.8    2.5   1.0   27
 1044    7.0   9.5    1.2   0.8    2.5   1.0   27
 1045    7.0   9.5    1.2   0.8    2.5   1.0   27
 1046    7.0   9.5    1.2   0.8    2.5   1.0   27
 1047    7.0   9.5    1.2   0.8    2.5   1.0   27
 1048    7.0   9.5    1.2   0.8    2.5   1.0   27
 1049    7.1   9.5    1.2   0.8    2.4   1.0   27
 1050    7.1   9.5    1.2   0.8    2.4   1.0   27
 1051    7.1   9.6    1.2   0.8    2.4   1.0   27
 1052    7.1   9.6    1.2   0.8    2.4   1.0   27
 1053    7.1   9.6    1.2   0.8    2.4   1.0   27
 1054    7.1   9.6    1.2   0.8    2.4   1.0   27
 1055    7.1   9.6    1.2   0.8    2.4   1.0   27
 1056    7.1   9.6    1.2   0.8    2.4   1.0   27
 1057    7.1   9.7    1.2   0.8    2.4   1.0   27
 1058    7.2   9.7    1.2   0.8    2.4   1.0   27
 1059    7.2   9.7    1.2   0.8    2.4   1.0   27
 1060    7.2   9.7    1.2   0.8    2.4   1.0   27
 1061    7.2   9.7    1.2   0.8    2.4   1.0   27
 1062    7.2   9.8    1.2   0.8    2.4   1.0   27
 1063    7.2   9.8    1.2   0.8    2.4   1.0   27
 1064    7.3   9.8    1.2   0.8    2.4   1.0   27
 1065    7.3   9.8    1.3   0.8    2.4   1.0   27
 1066    7.3   9.9    1.3   0.8    2.4   1.0   27
 1067    7.3   9.9    1.3   0.8    2.4   1.0   27
 1068    7.3   9.9    1.3   0.8    2.4   1.0   27
 1069    7.3   9.9    1.3   0.8    2.4   1.0   27
 1070    7.3   9.9    1.3   0.8    2.4   1.0   27
 1071    7.4  10.0    1.3   0.8    2.4   1.0   27
 1072    7.4  10.0    1.3   0.8    2.4   1.0   27
 1073    7.4  10.0    1.3   0.8    2.4   1.0   27
 1074    7.4  10.0    1.3   0.8    2.4   1.0   27
 1075    7.4  10.1    1.3   0.8    2.4   1.0   27
 1076    7.4  10.1    1.2   0.8    2.4   1.0   27
 1077    7.4  10.1    1.2   0.8    2.5   1.0   27
 1078    7.4  10.1    1.2   0.8    2.5   1.0   27
 1079    7.5  10.1    1.3   0.8    2.5   1.0   27
 1080    7.5  10.1    1.3   0.8    2.5   1.0   27
 1081    7.5  10.2    1.3   0.8    2.5   1.0   27
 1082    7.5  10.2    1.3   0.8    2.5   1.0   27
 1083    7.5  10.2    1.3   0.8    2.4   1.0   27
 1084    7.5  10.2    1.3   0.8    2.4   1.0   27
 1085    7.5  10.2    1.3   0.8    2.4   1.0   27
 1086    7.5  10.2    1.3   0.9    2.4   1.0   27
 1087    7.5  10.2    1.3   0.9    2.4   1.0   27
 1088    7.6  10.2    1.3   0.9    2.5   1.0   27
 1089    7.6  10.2    1.3   0.9    2.5   1.0   27
 1090    7.6  10.2    1.3   0.9    2.5   1.0   27
 1091    7.6  10.2    1.3   0.9    2.5   1.0   27
 1092    7.6  10.3    1.3   0.9    2.5   1.0   27
 1093    7.6  10.3    1.3   1.0    2.5   1.0   27
 1094    7.6  10.3    1.3   1.0    2.5   1.0   27
 1095    7.6  10.3    1.3   1.0    2.5   1.0   27
 1096    7.6  10.3    1.3   1.0    2.5   1.0   27
 1097    7.6  10.3    1.3   1.0    2.5   1.0   27
 1098    7.6  10.3    1.3   1.0    2.5   1.0   27
 1099    7.6  10.3    1.3   1.0    2.5   1.0   27
 1100    7.6  10.2    1.3   1.0    2.5   1.0   27
 1101    7.6  10.2    1.3   1.0    2.5   1.0   27
 1102    7.6  10.2    1.4   1.1    2.6   1.0   27
 1103    7.6  10.2    1.4   1.1    2.6   1.0   27
 1104    7.6  10.2    1.4   1.1    2.5   1.0   27
 1105    7.6  10.2    1.3   1.1    2.5   1.0   27
 1106    7.6  10.2    1.3   1.1    2.5   1.0   27
 1107    7.6  10.2    1.3   1.1    2.5   1.0   27
 1108    7.6  10.2    1.3   1.1    2.5   1.0   27
 1109    7.7  10.2    1.3   1.0    2.5   1.0   27
 1110    7.7  10.2    1.3   1.0    2.5   1.0   27
 1111    7.7  10.1    1.3   1.0    2.5   1.0   27
 1112    7.7  10.1    1.3   1.0    2.5   1.0   27
 1113    7.7  10.1    1.3   1.0    2.5   1.0   27
 1114    7.7  10.1    1.3   1.0    2.5   1.0   27
 1115    7.7  10.1    1.3   1.0    2.5   1.0   27
 1116    7.7  10.1    1.3   1.0    2.5   1.0   27
 1117    7.7  10.1    1.3   0.9    2.5   1.0   27
 1118    7.7  10.0    1.3   0.9    2.5   1.0   27
 1119    7.7  10.0    1.3   0.9    2.4   1.0   27
 1120    7.7  10.0    1.3   0.9    2.4   1.0   27
 1121    7.7  10.0    1.3   0.9    2.4   1.0   27
 1122    7.7  10.0    1.3   0.9    2.4   1.0   27
 1123    7.7  10.0    1.3   0.9    2.4   1.0   27
 1124    7.7  10.0    1.3   0.9    2.5   1.0   27
 1125    7.7   9.9    1.2   0.9    2.5   1.0   27
 1126    7.7   9.9    1.2   0.8    2.5   1.0   27
 1127    7.7   9.9    1.2   0.8    2.5   1.0   27
 1128    7.7   9.9    1.2   0.8    2.5   1.0   27
 1129    7.7   9.9    1.2   0.8    2.5   1.0   27
 1130    7.7   9.9    1.2   0.8    2.5   1.0   27
 1131    7.7   9.8    1.2   0.8    2.5   1.0   27
 1132    7.7   9.8    1.2   0.8    2.5   1.0   27
 1133    7.7   9.8    1.2   0.8    2.5   1.0   27
 1134    7.7   9.8    1.2   0.8    2.5   1.0   27
 1135    7.7   9.8    1.2   0.8    2.5   1.0   27
 1136    7.7   9.8    1.2   0.8    2.5   1.0   27
 1137    7.7   9.8    1.2   0.8    2.5   1.0   27
 1138    7.7   9.7    1.2   0.8    2.5   1.0   27
 1139    7.7   9.7    1.2   0.8    2.5   1.0   27
 1140    7.7   9.7    1.2   0.8    2.5   1.0   27
 1141    7.7   9.7    1.2   0.8    2.5   1.0   27
 1142    7.7   9.7    1.2   0.8    2.5   1.0   27
 1143    7.7   9.7    1.2   0.8    2.5   1.0   27
 1144    7.7   9.7    1.2   0.8    2.5   1.0   27
 1145    7.7   9.7    1.2   0.8    2.5   1.0   27
 1146    7.7   9.6    1.2   0.8    2.5   1.0   27
 1147    7.7   9.6    1.2   0.8    2.5   1.0   27
 1148    7.7   9.6    1.2   0.8    2.5   1.0   27
 1149    7.7   9.6    1.2   0.8    2.5   1.0   27
 1150    7.7   9.6    1.2   0.8    2.5   1.0   27
 1151    7.7   9.6    1.2   0.8    2.5   1.0   27
 1152    7.7   9.6    1.2   0.8    2.5   1.0   27
 1153    7.7   9.6    1.2   0.8    2.5   1.0   27
 1154    7.7   9.5    1.2   0.8    2.5   1.0   27
 1155    7.7   9.5    1.2   0.8    2.5   1.0   27
 1156    7.7   9.5    1.2   0.8    2.5   1.0   27
 1157    7.7   9.5    1.2   0.8    2.5   1.0   27
 1158    7.7   9.5    1.2   0.8    2.5   1.0   27
 1159    7.7   9.5    1.2   0.8    2.5   1.0   27
 1160    7.7   9.5    1.2   0.8    2.5   1.0   27
 1161    7.7   9.5    1.2   0.8    2.5   1.0   27
 1162    7.7   9.5    1.2   0.8    2.5   1.0   27
 1163    7.8   9.4    1.2   0.8    2.5   1.0   27
 1164    7.8   9.4    1.2   0.8    2.5   1.0   27
 1165    7.8   9.4    1.2   0.8    2.5   1.0   27
 1166    7.8   9.4    1.2   0.8    2.5   1.0   27
 1167    7.8   9.4    1.2   0.8    2.5   1.0   27
 1168    7.7   9.4    1.2   0.8    2.5   1.0   27
 1169    7.7   9.4    1.2   0.8    2.5   1.0   27
 1170    7.7   9.4    1.2   0.8    2.5   1.0   27
 1171    7.7   9.4    1.2   0.8    2.5   1.0   27
 1172    7.7   9.4    1.2   0.8    2.5   1.0   27
 1173    7.7   9.4    1.2   0.8    2.5   1.0   27
 1174    7.7   9.4    1.2   0.8    2.5   1.0   27
 1175    7.7   9.3    1.2   0.8    2.5   1.0   27
 1176    7.7   9.3    1.2   0.8    2.5   1.0   27
 1177    7.7   9.3    1.2   0.8    2.5   1.0   27
 1178    7.7   9.3    1.2   0.8    2.5   1.0   27
 1179    7.7   9.3    1.2   0.8    2.5   1.0   27
 1180    7.7   9.3    1.2   0.8    2.5   1.0   27
 1181    7.7   9.3    1.2   0.8    2.5   1.0   27
 1182    7.7   9.3    1.2   0.9    2.5   1.0   27
 1183    7.7   9.3    1.2   0.9    2.5   1.0   27
 1184    7.7   9.3    1.2   0.9    2.5   1.0   27
 1185    7.7   9.3    1.2   0.9    2.5   1.0   27
 1186    7.7   9.3    1.2   0.9    2.5   1.0   27
 1187    7.7   9.3    1.2   0.9    2.5   1.0   27
 1188    7.7   9.3    1.2   0.9    2.5   1.0   27
 1189    7.7   9.3    1.2   0.9    2.5   1.0   27
 1190    7.7   9.3    1.2   0.9    2.5   1.0   27
 1191    7.6   9.3    1.2   0.9    2.5   1.0   27
 1192    7.6   9.3    1.2   0.9    2.5   1.0   27
 1193    7.6   9.4    1.2   0.9    2.5   1.0   27
 1194    7.6   9.4    1.2   0.9    2.5   1.0   27
 1195    7.6   9.4    1.2   0.9    2.5   1.0   27
 1196    7.6   9.4    1.2   0.9    2.5   1.0   27
 1197    7.6   9.4    1.2   0.9    2.5   1.0   27
 1198    7.6   9.4    1.2   0.9    2.5   1.0   27
 1199    7.6   9.4    1.2   0.9    2.5   1.0   27
 1200    7.6   9.4    1.2   0.9    2.5   1.0   27
 1201    7.5   9.4    1.2   0.9    2.5   1.0   27
 1202    7.5   9.4    1.2   0.9    2.5   1.0   27
 1203    7.5   9.4    1.2   0.9    2.5   1.0   27
 1204    7.5   9.4    1.2   0.9    2.5   1.0   27
 1205    7.5   9.4    1.2   0.9    2.5   1.0   27
 1206    7.5   9.4    1.2   0.9    2.5   1.0   27
 1207    7.5   9.4    1.2   0.9    2.5   1.0   27
 1208    7.4   9.4    1.2   0.9    2.5   1.0   27
 1209    7.4   9.4    1.2   0.9    2.5   1.0   27
 1210    7.4   9.4    1.2   0.9    2.5   1.0   27
 1211    7.4   9.4    1.2   0.9    2.5   1.0   27
 1212    7.4   9.4    1.2   0.9    2.5   1.0   27
 1213    7.4   9.4    1.2   0.9    2.5   1.0   27
 1214    7.4   9.4    1.2   0.9    2.5   1.0   27
 1215    7.3   9.4    1.2   0.9    2.5   1.0   27
 1216    7.3   9.4    1.2   0.9    2.5   1.0   27
 1217    7.3   9.4    1.2   0.9    2.5   1.0   27
 1218    7.3   9.4    1.2   0.9    2.5   1.0   27
 1219    7.3   9.3    1.2   0.9    2.5   1.0   27
 1220    7.3   9.3    1.2   0.9    2.5   1.0   27
 1221    7.2   9.3    1.2   0.9    2.5   1.0   27
 1222    7.2   9.3    1.2   0.9    2.5   1.0   27
 1223    7.2   9.3    1.2   0.9    2.5   1.0   27
 1224    7.2   9.3    1.3   0.9    2.5   1.0   27
 1225    7.2   9.2    1.3   0.9    2.5   1.0   27
 1226    7.1   9.2    1.3   0.9    2.5   1.0   27
 1227    7.1   9.2    1.2   0.9    2.5   1.0   27
 1228    7.1   9.2    1.2   0.9    2.5   1.0   27
 1229    7.1   9.1    1.2   0.9    2.5   1.0   27
 1230    7.1   9.1    1.2   0.9    2.5   1.0   27
 1231    7.1   9.1    1.2   0.9    2.5   1.0   27
 1232    7.0   9.0    1.2   0.9    2.5   1.0   27
 1233    7.0   9.0    1.2   0.9    2.5   1.0   27
 1234    7.0   9.0    1.2   0.9    2.5   1.0   27
 1235    7.0   8.9    1.2   0.9    2.5   1.0   27
 1236    7.0   8.9    1.2   0.9    2.5   1.0   27
 1237    6.9   8.9    1.2   0.9    2.5   1.0   27
 1238    6.9   8.8    1.2   0.9    2.5   1.0   27
 1239    6.9   8.8    1.2   0.9    2.5   1.0   27
 1240    6.9   8.8    1.2   0.9    2.5   1.0   27
 1241    6.9   8.7    1.2   0.9    2.5   1.0   27
 1242    6.9   8.7    1.2   0.9    2.5   1.0   27
 1243    6.8   8.6    1.2   0.9    2.5   1.0   27
 1244    6.8   8.6    1.2   0.9    2.5   1.0   27
 1245    6.8   8.6    1.2   0.9    2.5   1.0   27
 1246    6.8   8.5    1.2   0.9    2.5   1.0   27
 1247    6.8   8.5    1.2   0.9    2.5   1.0   27
 1248    6.8   8.4    1.2   0.9    2.5   1.0   27
 1249    6.8   8.4    1.2   0.9    2.5   1.0   27
 1250    6.7   8.4    1.2   0.9    2.5   1.0   27
 1251    6.7   8.3    1.2   0.9    2.5   1.0   27
 1252    6.7   8.3    1.2   0.9    2.5   1.0   27
 1253    6.7   8.3    1.2   0.9    2.5   1.0   27
 1254    6.7   8.2    1.2   0.9    2.5   1.0   27
 1255    6.7   8.2    1.2   0.9    2.5   1.0   27
 1256    7.0   8.4    1.0   0.5    2.4   1.0   25
 1257    7.0   8.3    1.0   0.5    2.4   1.0   25
 1258    7.0   8.3    1.0   0.5    2.4   1.0   25
 1259    7.0   8.3    1.0   0.5    2.4   1.0   25
 1260    7.0   8.2    1.0   0.5    2.4   1.0   25
 1261    7.0   8.2    1.0   0.5    2.4   1.0   25
 1262    7.0   8.2    1.0   0.5    2.4   1.0   25
 1263    7.0   8.1    1.0   0.5    2.4   1.0   25
 1264    6.9   8.1    1.0   0.5    2.4   1.0   25
 1265    6.9   8.1    1.0   0.5    2.4   1.0   25
 1266    6.9   8.1    1.0   0.5    2.4   1.0   25
 1267    6.9   8.0    1.0   0.5    2.4   1.0   25
 1268    6.9   8.0    1.0   0.5    2.4   1.0   25
 1269    6.9   8.0    1.0   0.5    2.4   1.0   25
 1270    6.9   8.0    1.0   0.5    2.4   1.0   25
 1271    6.9   8.0    1.0   0.5    2.4   1.0   25
 1272    6.9   8.0    1.0   0.5    2.4   1.0   25
 1273    6.9   7.9    1.0   0.5    2.4   1.0   25
 1274    6.9   7.9    1.0   0.5    2.4   1.0   25
 1275    6.9   7.9    1.0   0.5    2.4   1.0   25
 1276    6.9   7.9    1.0   0.5    2.4   1.0   25
 1277    6.9   7.9    1.0   0.5    2.4   1.0   25
 1278    6.9   7.9    1.0   0.5    2.4   1.0   25
 1279    6.9   7.9    1.0   0.5    2.4   1.0   25
 1280    6.9   7.9    1.0   0.5    2.4   1.0   25
 1281    6.9   7.9    1.0   0.5    2.4   1.0   25
 1282    6.9   7.9    1.0   0.5    2.4   1.0   25
 1283    6.9   7.9    1.0   0.5    2.4   1.0   25
 1284    6.9   7.9    1.0   0.5    2.4   1.0   25
 1285    6.9   7.9    1.0   0.5    2.4   1.0   25
 1286    6.9   7.9    1.0   0.5    2.4   1.0   25
 1287    6.9   7.9    1.0   0.5    2.4   1.0   25
 1288    6.9   8.0    1.0   0.5    2.4   1.0   25
 1289    6.9   8.0    1.0   0.5    2.4   1.0   25
 1290    6.9   8.0    1.0   0.5    2.4   1.0   25
 1291    6.9   8.0    1.0   0.5    2.4   1.0   25
 1292    7.0   8.0    1.0   0.5    2.4   1.0   25
 1293    7.0   8.0    1.0   0.5    2.4   1.0   25
 1294    7.0   8.1    1.0   0.5    2.4   1.0   25
 1295    7.0   8.1    1.0   0.5    2.4   1.0   25
 1296    7.0   8.1    1.0   0.5    2.4   1.0   25
 1297    7.0   8.1    1.0   0.5    2.4   1.0   25
 1298    7.0   8.1    1.0   0.5    2.4   1.0   25
 ms      H   H.sd     V   V.sd   rate rate.sd  N     Register 33
 -350   10.0   9.5    0.7   0.3    0.8   0.4   27
 -349   10.0   9.5    0.7   0.3    0.8   0.4   27
 -348   10.0   9.6    0.7   0.3    0.8   0.4   27
 -347   10.1   9.7    0.7   0.3    0.8   0.4   27
 -346   10.1   9.7    0.7   0.3    0.8   0.4   27
 -345   10.1   9.8    0.7   0.3    0.8   0.4   27
 -344   10.1   9.9    0.7   0.3    0.7   0.4   27
 -343   10.2   9.9    0.7   0.3    0.7   0.4   27
 -342   10.2  10.0    0.7   0.3    0.7   0.3   27
 -341   10.2  10.0    0.7   0.3    0.7   0.3   27
 -340   10.2  10.1    0.7   0.3    0.7   0.3   27
 -339   10.3  10.2    0.7   0.3    0.7   0.3   27
 -338   10.3  10.2    0.7   0.3    0.7   0.3   27
 -337   10.3  10.3    0.7   0.3    0.7   0.3   27
 -336   10.3  10.4    0.7   0.3    0.7   0.3   27
 -335   10.4  10.4    0.7   0.3    0.7   0.3   27
 -334   10.4  10.5    0.6   0.3    0.7   0.3   27
 -333   10.4  10.5    0.6   0.3    0.7   0.3   27
 -332   10.4  10.6    0.6   0.3    0.7   0.3   27
 -331   10.4  10.6    0.6   0.3    0.7   0.3   27
 -330   10.5  10.7    0.6   0.3    0.7   0.2   27
 -329   10.5  10.8    0.6   0.3    0.6   0.2   27
 -328   10.5  10.8    0.6   0.3    0.6   0.2   27
 -327   10.5  10.9    0.6   0.3    0.6   0.2   27
 -326   10.5  10.9    0.6   0.3    0.6   0.2   27
 -325   10.6  11.0    0.6   0.3    0.6   0.2   27
 -324   10.6  11.0    0.6   0.3    0.6   0.2   27
 -323   10.6  11.0    0.6   0.3    0.6   0.2   27
 -322   10.6  11.1    0.6   0.3    0.6   0.2   27
 -321   10.6  11.1    0.6   0.3    0.6   0.2   27
 -320   10.6  11.2    0.6   0.3    0.6   0.2   27
 -319   10.7  11.2    0.6   0.3    0.6   0.2   27
 -318   10.7  11.2    0.6   0.3    0.6   0.2   27
 -317   10.7  11.3    0.6   0.3    0.6   0.2   27
 -316   10.7  11.3    0.6   0.3    0.6   0.2   27
 -315   10.7  11.3    0.6   0.3    0.6   0.2   27
 -314   10.7  11.3    0.6   0.3    0.6   0.2   27
 -313   10.7  11.4    0.6   0.3    0.6   0.2   27
 -312   10.7  11.4    0.6   0.3    0.6   0.2   27
 -311   10.8  11.4    0.6   0.3    0.6   0.2   27
 -310   10.8  11.4    0.6   0.3    0.6   0.2   27
 -309   10.8  11.4    0.6   0.2    0.6   0.2   27
 -308   10.8  11.5    0.6   0.2    0.6   0.2   27
 -307   10.8  11.5    0.6   0.2    0.6   0.3   27
 -306   10.8  11.5    0.6   0.2    0.6   0.3   27
 -305   10.8  11.5    0.5   0.2    0.6   0.3   27
 -304   10.8  11.5    0.5   0.2    0.6   0.3   27
 -303   10.8  11.5    0.5   0.2    0.6   0.3   27
 -302   10.8  11.5    0.5   0.2    0.6   0.3   27
 -301   10.8  11.5    0.5   0.2    0.6   0.3   27
 -300   10.8  11.5    0.5   0.2    0.6   0.3   27
 -299   10.8  11.5    0.5   0.2    0.6   0.3   27
 -298   10.8  11.5    0.5   0.2    0.6   0.3   27
 -297   10.8  11.5    0.5   0.2    0.6   0.3   27
 -296   10.8  11.5    0.5   0.2    0.6   0.3   27
 -295   10.8  11.4    0.5   0.2    0.6   0.3   27
 -294   10.8  11.4    0.5   0.2    0.6   0.3   27
 -293   10.8  11.4    0.5   0.2    0.6   0.3   27
 -292   10.8  11.4    0.5   0.2    0.6   0.3   27
 -291   10.8  11.4    0.5   0.2    0.6   0.3   27
 -290   10.8  11.4    0.5   0.2    0.6   0.3   27
 -289   10.8  11.4    0.5   0.2    0.6   0.3   27
 -288   10.8  11.4    0.5   0.2    0.6   0.3   27
 -287   10.8  11.3    0.5   0.2    0.6   0.3   27
 -286   10.8  11.3    0.5   0.2    0.6   0.3   27
 -285   10.8  11.3    0.5   0.2    0.6   0.3   27
 -284   10.8  11.3    0.5   0.2    0.6   0.3   27
 -283   10.8  11.3    0.5   0.2    0.6   0.3   27
 -282   10.8  11.3    0.5   0.2    0.6   0.3   27
 -281   10.7  11.2    0.5   0.2    0.6   0.3   27
 -280   10.7  11.2    0.5   0.2    0.6   0.3   27
 -279   10.7  11.2    0.5   0.2    0.6   0.3   27
 -278   10.7  11.2    0.5   0.2    0.6   0.3   27
 -277   10.7  11.2    0.5   0.2    0.6   0.3   27
 -276   10.7  11.2    0.5   0.2    0.6   0.3   27
 -275   10.7  11.2    0.5   0.2    0.6   0.3   27
 -274   10.7  11.2    0.5   0.2    0.6   0.2   27
 -273   10.7  11.1    0.5   0.2    0.6   0.2   27
 -272   10.7  11.1    0.5   0.2    0.6   0.2   27
 -271   10.7  11.1    0.5   0.2    0.6   0.2   27
 -270   10.7  11.1    0.5   0.2    0.6   0.2   27
 -269   10.7  11.1    0.5   0.2    0.6   0.2   27
 -268   10.7  11.1    0.5   0.2    0.6   0.2   27
 -267   10.7  11.1    0.5   0.2    0.6   0.2   27
 -266   10.7  11.1    0.5   0.2    0.6   0.2   27
 -265   10.7  11.1    0.5   0.2    0.6   0.2   27
 -264   10.7  11.1    0.5   0.2    0.6   0.2   27
 -263   10.7  11.1    0.5   0.2    0.5   0.2   27
 -262   10.7  11.1    0.5   0.2    0.5   0.2   27
 -261   10.7  11.2    0.5   0.2    0.5   0.2   27
 -260   10.7  11.2    0.5   0.2    0.5   0.2   27
 -259   10.7  11.2    0.5   0.2    0.5   0.2   27
 -258   10.8  11.2    0.5   0.2    0.5   0.2   27
 -257   10.8  11.2    0.5   0.2    0.5   0.2   27
 -256   10.8  11.2    0.5   0.2    0.5   0.2   27
 -255   10.8  11.3    0.5   0.2    0.6   0.2   27
 -254   10.8  11.3    0.5   0.2    0.6   0.2   27
 -253   10.8  11.3    0.5   0.2    0.6   0.2   27
 -252   10.8  11.3    0.5   0.2    0.6   0.2   27
 -251   10.8  11.4    0.5   0.2    0.6   0.2   27
 -250   10.8  11.4    0.5   0.2    0.6   0.2   27
 -249   10.8  11.4    0.5   0.2    0.6   0.2   27
 -248   10.9  11.5    0.5   0.2    0.6   0.2   27
 -247   10.9  11.5    0.5   0.2    0.6   0.2   27
 -246   10.9  11.5    0.5   0.2    0.6   0.2   27
 -245   10.9  11.6    0.5   0.2    0.6   0.2   27
 -244   10.9  11.6    0.5   0.2    0.6   0.3   27
 -243   10.9  11.7    0.5   0.2    0.6   0.3   27
 -242   11.0  11.7    0.5   0.2    0.6   0.3   27
 -241   11.0  11.8    0.5   0.2    0.6   0.3   27
 -240   11.0  11.8    0.5   0.2    0.6   0.3   27
 -239   11.0  11.8    0.5   0.2    0.6   0.3   27
 -238   11.1  11.9    0.5   0.2    0.6   0.3   27
 -237   11.1  11.9    0.5   0.2    0.6   0.3   27
 -236   11.1  12.0    0.5   0.2    0.6   0.3   27
 -235   11.1  12.0    0.5   0.2    0.6   0.3   27
 -234   11.2  12.1    0.5   0.2    0.6   0.3   27
 -233   11.2  12.1    0.5   0.2    0.6   0.3   27
 -232   11.2  12.2    0.5   0.2    0.6   0.3   27
 -231   11.3  12.2    0.5   0.2    0.6   0.3   27
 -230   11.3  12.3    0.5   0.2    0.5   0.3   27
 -229   11.3  12.3    0.5   0.2    0.5   0.3   27
 -228   11.3  12.4    0.5   0.2    0.5   0.3   27
 -227   11.4  12.4    0.5   0.2    0.5   0.3   27
 -226   11.4  12.5    0.5   0.2    0.5   0.2   27
 -225   11.5  12.5    0.5   0.2    0.5   0.2   27
 -224   11.5  12.6    0.5   0.2    0.5   0.2   27
 -223   11.5  12.6    0.5   0.2    0.5   0.2   27
 -222   11.6  12.6    0.5   0.2    0.5   0.2   27
 -221   11.6  12.7    0.5   0.2    0.5   0.2   27
 -220   11.6  12.7    0.5   0.2    0.5   0.2   27
 -219   11.7  12.8    0.5   0.2    0.5   0.2   27
 -218   11.7  12.8    0.5   0.2    0.5   0.2   27
 -217   11.8  12.8    0.5   0.2    0.5   0.2   27
 -216   11.8  12.9    0.5   0.2    0.5   0.2   27
 -215   11.9  12.9    0.5   0.2    0.5   0.2   27
 -214   11.9  13.0    0.5   0.2    0.5   0.2   27
 -213   11.9  13.0    0.5   0.2    0.5   0.2   27
 -212   12.0  13.0    0.5   0.2    0.5   0.2   27
 -211   12.0  13.1    0.5   0.2    0.5   0.2   27
 -210   12.1  13.1    0.5   0.2    0.5   0.2   27
 -209   12.1  13.1    0.5   0.2    0.5   0.2   27
 -208   12.2  13.1    0.5   0.2    0.5   0.2   27
 -207   12.2  13.2    0.5   0.2    0.5   0.2   27
 -206   12.3  13.2    0.5   0.2    0.5   0.2   27
 -205   12.3  13.2    0.5   0.2    0.5   0.3   27
 -204   12.4  13.3    0.5   0.2    0.6   0.3   27
 -203   12.4  13.3    0.5   0.2    0.6   0.3   27
 -202   12.5  13.3    0.5   0.2    0.6   0.3   27
 -201   12.5  13.3    0.5   0.2    0.6   0.3   27
 -200   12.6  13.4    0.5   0.2    0.6   0.3   27
 -199   12.7  13.4    0.5   0.2    0.6   0.3   27
 -198   12.7  13.4    0.5   0.2    0.6   0.3   27
 -197   12.8  13.4    0.5   0.2    0.6   0.3   27
 -196   12.8  13.5    0.5   0.2    0.6   0.3   27
 -195   12.9  13.5    0.5   0.2    0.6   0.3   27
 -194   12.9  13.5    0.5   0.2    0.6   0.3   27
 -193   13.0  13.6    0.5   0.2    0.6   0.3   27
 -192   13.1  13.6    0.5   0.2    0.6   0.3   27
 -191   13.1  13.6    0.5   0.2    0.6   0.3   27
 -190   13.2  13.6    0.5   0.2    0.6   0.3   27
 -189   13.2  13.7    0.5   0.2    0.6   0.3   27
 -188   13.3  13.7    0.5   0.2    0.6   0.3   27
 -187   13.3  13.7    0.5   0.2    0.6   0.3   27
 -186   13.4  13.8    0.5   0.2    0.6   0.3   27
 -185   13.5  13.8    0.5   0.2    0.6   0.3   27
 -184   13.5  13.8    0.5   0.2    0.6   0.3   27
 -183   13.6  13.9    0.5   0.2    0.6   0.3   27
 -182   13.6  13.9    0.5   0.2    0.6   0.3   27
 -181   13.7  13.9    0.5   0.2    0.6   0.3   27
 -180   13.8  14.0    0.5   0.2    0.6   0.3   27
 -179   13.8  14.0    0.5   0.2    0.6   0.3   27
 -178   13.9  14.0    0.5   0.2    0.6   0.3   27
 -177   13.9  14.1    0.5   0.2    0.6   0.3   27
 -176   14.0  14.1    0.5   0.2    0.6   0.3   27
 -175   14.0  14.2    0.5   0.2    0.6   0.3   27
 -174   14.1  14.2    0.5   0.2    0.6   0.3   27
 -173   14.2  14.2    0.5   0.2    0.6   0.3   27
 -172   14.2  14.3    0.5   0.2    0.6   0.3   27
 -171   14.3  14.3    0.5   0.2    0.6   0.3   27
 -170   14.3  14.3    0.5   0.2    0.6   0.3   27
 -169   14.4  14.4    0.5   0.2    0.6   0.3   27
 -168   14.4  14.4    0.5   0.2    0.6   0.3   27
 -167   14.5  14.5    0.5   0.2    0.6   0.3   27
 -166   14.5  14.5    0.5   0.2    0.6   0.3   27
 -165   14.6  14.5    0.5   0.2    0.6   0.3   27
 -164   14.6  14.6    0.5   0.2    0.6   0.3   27
 -163   14.7  14.6    0.5   0.2    0.6   0.3   27
 -162   14.7  14.6    0.5   0.2    0.6   0.3   27
 -161   14.8  14.7    0.5   0.2    0.6   0.3   27
 -160   14.8  14.7    0.5   0.2    0.6   0.3   27
 -159   14.8  14.7    0.5   0.2    0.6   0.3   27
 -158   14.9  14.8    0.5   0.2    0.6   0.3   27
 -157   14.9  14.8    0.5   0.2    0.6   0.3   27
 -156   14.9  14.8    0.5   0.2    0.6   0.3   27
 -155   15.0  14.8    0.5   0.2    0.6   0.3   27
 -154   15.0  14.9    0.5   0.2    0.6   0.3   27
 -153   15.1  14.9    0.5   0.2    0.6   0.3   27
 -152   15.1  14.9    0.5   0.2    0.6   0.3   27
 -151   15.1  14.9    0.5   0.2    0.6   0.3   27
 -150   15.1  14.9    0.5   0.2    0.6   0.3   27
 -149   15.2  14.9    0.5   0.2    0.6   0.3   27
 -148   15.2  14.9    0.5   0.2    0.6   0.3   27
 -147   15.2  14.9    0.5   0.2    0.6   0.3   27
 -146   15.2  14.9    0.5   0.2    0.6   0.3   27
 -145   15.3  14.9    0.5   0.2    0.6   0.3   27
 -144   15.3  14.9    0.5   0.2    0.5   0.3   27
 -143   15.3  14.9    0.5   0.2    0.5   0.3   27
 -142   15.3  14.9    0.5   0.2    0.5   0.3   27
 -141   15.3  14.9    0.5   0.2    0.5   0.3   27
 -140   15.3  14.9    0.5   0.2    0.5   0.3   27
 -139   15.3  14.9    0.5   0.2    0.5   0.3   27
 -138   15.4  14.9    0.5   0.2    0.5   0.2   27
 -137   15.4  14.9    0.5   0.2    0.5   0.2   27
 -136   15.4  14.9    0.5   0.2    0.5   0.2   27
 -135   15.4  14.9    0.5   0.2    0.5   0.2   27
 -134   15.4  14.8    0.5   0.2    0.5   0.2   27
 -133   15.4  14.8    0.5   0.2    0.5   0.2   27
 -132   15.4  14.8    0.5   0.2    0.5   0.2   27
 -131   15.4  14.8    0.5   0.2    0.5   0.2   27
 -130   15.4  14.8    0.5   0.2    0.5   0.2   27
 -129   15.4  14.7    0.5   0.2    0.5   0.3   27
 -128   15.4  14.7    0.5   0.2    0.5   0.3   27
 -127   15.4  14.7    0.5   0.2    0.5   0.3   27
 -126   15.4  14.7    0.5   0.2    0.5   0.3   27
 -125   15.4  14.6    0.5   0.2    0.5   0.3   27
 -124   15.4  14.6    0.5   0.2    0.5   0.3   27
 -123   15.4  14.6    0.5   0.2    0.5   0.3   27
 -122   15.4  14.6    0.5   0.2    0.5   0.3   27
 -121   15.3  14.5    0.5   0.2    0.6   0.3   27
 -120   15.3  14.5    0.5   0.2    0.6   0.3   27
 -119   15.3  14.5    0.5   0.2    0.6   0.3   27
 -118   15.3  14.5    0.5   0.2    0.6   0.3   27
 -117   15.3  14.5    0.5   0.2    0.6   0.3   27
 -116   15.3  14.4    0.5   0.2    0.6   0.3   27
 -115   15.3  14.4    0.5   0.2    0.6   0.3   27
 -114   15.3  14.4    0.5   0.2    0.6   0.3   27
 -113   15.3  14.4    0.5   0.3    0.6   0.3   27
 -112   15.3  14.3    0.5   0.3    0.6   0.3   27
 -111   15.3  14.3    0.5   0.3    0.6   0.3   27
 -110   15.3  14.3    0.5   0.3    0.6   0.3   27
 -109   15.3  14.3    0.6   0.3    0.6   0.3   27
 -108   15.2  14.3    0.6   0.3    0.6   0.3   27
 -107   15.2  14.3    0.6   0.3    0.6   0.3   27
 -106   15.2  14.2    0.6   0.3    0.6   0.3   27
 -105   15.2  14.2    0.6   0.3    0.6   0.3   27
 -104   15.2  14.2    0.6   0.3    0.6   0.3   27
 -103   15.2  14.2    0.6   0.3    0.6   0.3   27
 -102   15.2  14.2    0.6   0.3    0.6   0.3   27
 -101   15.2  14.2    0.6   0.3    0.6   0.3   27
 -100   15.2  14.2    0.6   0.3    0.6   0.3   27
  -99   15.2  14.2    0.6   0.3    0.6   0.3   27
  -98   15.2  14.2    0.6   0.3    0.6   0.3   27
  -97   15.2  14.2    0.6   0.3    0.6   0.3   27
  -96   15.2  14.2    0.6   0.3    0.5   0.3   27
  -95   15.2  14.2    0.6   0.3    0.5   0.3   27
  -94   15.2  14.2    0.6   0.3    0.5   0.3   27
  -93   15.2  14.1    0.6   0.3    0.5   0.3   27
  -92   15.3  14.1    0.6   0.3    0.5   0.3   27
  -91   15.3  14.2    0.6   0.3    0.5   0.3   27
  -90   15.3  14.2    0.6   0.3    0.5   0.3   27
  -89   15.3  14.2    0.6   0.2    0.5   0.3   27
  -88   15.3  14.2    0.6   0.2    0.5   0.3   27
  -87   15.3  14.2    0.6   0.2    0.5   0.3   27
  -86   15.3  14.2    0.6   0.2    0.5   0.3   27
  -85   15.3  14.2    0.5   0.2    0.5   0.3   27
  -84   15.4  14.2    0.5   0.2    0.5   0.3   27
  -83   15.4  14.2    0.5   0.2    0.5   0.3   27
  -82   15.4  14.2    0.5   0.2    0.5   0.3   27
  -81   15.4  14.2    0.5   0.2    0.5   0.3   27
  -80   15.4  14.2    0.5   0.2    0.5   0.3   27
  -79   15.5  14.2    0.5   0.2    0.5   0.2   27
  -78   15.5  14.2    0.5   0.2    0.5   0.2   27
  -77   15.5  14.3    0.5   0.2    0.5   0.2   27
  -76   15.5  14.3    0.5   0.2    0.5   0.2   27
  -75   15.6  14.3    0.5   0.2    0.5   0.2   27
  -74   15.6  14.3    0.5   0.2    0.5   0.2   27
  -73   15.6  14.3    0.5   0.2    0.5   0.2   27
  -72   15.6  14.3    0.5   0.2    0.5   0.2   27
  -71   15.7  14.3    0.5   0.2    0.5   0.2   27
  -70   15.7  14.4    0.5   0.2    0.5   0.2   27
  -69   15.7  14.4    0.6   0.2    0.5   0.2   27
  -68   15.8  14.4    0.6   0.2    0.5   0.2   27
  -67   15.8  14.4    0.6   0.2    0.5   0.2   27
  -66   15.8  14.4    0.6   0.2    0.5   0.2   27
  -65   15.9  14.4    0.6   0.2    0.5   0.2   27
  -64   15.9  14.5    0.6   0.2    0.5   0.2   27
  -63   15.9  14.5    0.6   0.2    0.5   0.2   27
  -62   16.0  14.5    0.6   0.2    0.5   0.2   27
  -61   16.0  14.5    0.6   0.2    0.6   0.2   27
  -60   16.0  14.5    0.6   0.2    0.6   0.2   27
  -59   16.1  14.6    0.6   0.2    0.6   0.2   27
  -58   16.1  14.6    0.6   0.2    0.6   0.3   27
  -57   16.1  14.6    0.6   0.2    0.6   0.3   27
  -56   16.1  14.6    0.6   0.2    0.6   0.3   27
  -55   16.2  14.6    0.6   0.2    0.6   0.3   27
  -54   16.2  14.7    0.6   0.2    0.6   0.3   27
  -53   16.2  14.7    0.6   0.2    0.6   0.3   27
  -52   16.3  14.7    0.6   0.2    0.6   0.3   27
  -51   16.3  14.7    0.6   0.2    0.6   0.3   27
  -50   16.3  14.7    0.6   0.2    0.6   0.3   27
  -49   16.4  14.8    0.6   0.2    0.6   0.3   27
  -48   16.4  14.8    0.6   0.2    0.6   0.3   27
  -47   16.4  14.8    0.6   0.2    0.6   0.3   27
  -46   16.5  14.8    0.6   0.2    0.6   0.3   27
  -45   16.5  14.8    0.6   0.2    0.6   0.3   27
  -44   16.5  14.8    0.6   0.2    0.6   0.3   27
  -43   16.5  14.9    0.6   0.2    0.6   0.3   27
  -42   16.6  14.9    0.6   0.2    0.6   0.3   27
  -41   16.6  14.9    0.6   0.2    0.6   0.3   27
  -40   16.6  14.9    0.6   0.2    0.6   0.3   27
  -39   16.6  15.0    0.6   0.2    0.6   0.3   27
  -38   16.7  15.0    0.6   0.2    0.6   0.3   27
  -37   16.7  15.0    0.6   0.2    0.6   0.3   27
  -36   16.7  15.0    0.6   0.2    0.6   0.3   27
  -35   16.7  15.0    0.6   0.2    0.6   0.3   27
  -34   16.8  15.1    0.6   0.2    0.6   0.3   27
  -33   16.8  15.1    0.6   0.2    0.6   0.3   27
  -32   16.8  15.1    0.6   0.2    0.6   0.3   27
  -31   16.8  15.1    0.6   0.2    0.6   0.3   27
  -30   16.9  15.2    0.6   0.2    0.6   0.3   27
  -29   16.9  15.2    0.6   0.2    0.6   0.3   27
  -28   16.9  15.2    0.6   0.2    0.6   0.3   27
  -27   16.9  15.3    0.6   0.2    0.6   0.3   27
  -26   17.0  15.3    0.6   0.2    0.6   0.3   27
  -25   17.0  15.3    0.6   0.2    0.6   0.3   27
  -24   17.0  15.4    0.6   0.2    0.6   0.3   27
  -23   17.0  15.4    0.6   0.2    0.6   0.3   27
  -22   17.1  15.4    0.6   0.2    0.6   0.3   27
  -21   17.1  15.5    0.6   0.2    0.6   0.3   27
  -20   17.1  15.5    0.6   0.2    0.6   0.3   27
  -19   17.1  15.6    0.6   0.2    0.6   0.3   27
  -18   17.2  15.6    0.6   0.2    0.6   0.3   27
  -17   17.2  15.6    0.6   0.2    0.6   0.3   27
  -16   17.2  15.7    0.6   0.2    0.6   0.3   27
  -15   17.3  15.7    0.6   0.2    0.6   0.3   27
  -14   17.3  15.8    0.6   0.2    0.6   0.3   27
  -13   17.3  15.9    0.6   0.2    0.6   0.3   27
  -12   17.4  15.9    0.6   0.2    0.6   0.3   27
  -11   17.4  16.0    0.6   0.2    0.6   0.3   27
  -10   17.4  16.0    0.6   0.2    0.6   0.3   27
   -9   17.5  16.1    0.6   0.2    0.6   0.3   27
   -8   17.5  16.2    0.6   0.2    0.6   0.3   27
   -7   17.6  16.2    0.6   0.2    0.6   0.3   27
   -6   17.6  16.3    0.6   0.2    0.6   0.3   27
   -5   17.7  16.4    0.6   0.2    0.6   0.3   27
   -4   17.7  16.5    0.6   0.2    0.6   0.3   27
   -3   17.8  16.5    0.6   0.2    0.6   0.3   27
   -2   17.9  16.6    0.6   0.2    0.6   0.3   27
   -1   17.9  16.7    0.6   0.2    0.6   0.3   27
    0   18.0  16.8    0.6   0.2    0.6   0.3   27
    1   18.1  16.9    0.6   0.2    0.6   0.3   27
    2   18.1  17.0    0.6   0.2    0.6   0.3   27
    3   18.2  17.0    0.6   0.2    0.6   0.3   27
    4   18.3  17.1    0.6   0.2    0.6   0.3   27
    5   18.4  17.2    0.6   0.2    0.6   0.3   27
    6   18.5  17.3    0.6   0.2    0.5   0.3   27
    7   18.6  17.4    0.6   0.2    0.5   0.3   27
    8   18.7  17.5    0.6   0.2    0.5   0.3   27
    9   18.8  17.7    0.6   0.2    0.5   0.3   27
   10   18.9  17.8    0.6   0.2    0.5   0.3   27
   11   19.0  17.9    0.6   0.2    0.5   0.3   27
   12   19.1  18.0    0.6   0.2    0.5   0.3   27
   13   19.2  18.1    0.6   0.2    0.5   0.3   27
   14   19.4  18.2    0.6   0.2    0.5   0.3   27
   15   19.5  18.4    0.6   0.2    0.5   0.2   27
   16   19.6  18.5    0.6   0.2    0.5   0.2   27
   17   19.8  18.6    0.6   0.2    0.5   0.2   27
   18   19.9  18.8    0.6   0.2    0.5   0.2   27
   19   20.1  18.9    0.6   0.2    0.5   0.2   27
   20   20.2  19.0    0.6   0.2    0.5   0.2   27
   21   20.4  19.2    0.6   0.2    0.5   0.2   27
   22   20.5  19.3    0.6   0.2    0.5   0.2   27
   23   20.7  19.5    0.6   0.2    0.5   0.2   27
   24   20.9  19.6    0.6   0.2    0.5   0.2   27
   25   21.1  19.8    0.6   0.2    0.5   0.2   27
   26   21.2  20.0    0.6   0.2    0.5   0.2   27
   27   21.4  20.1    0.6   0.2    0.5   0.2   27
   28   21.6  20.3    0.6   0.2    0.5   0.2   27
   29   21.8  20.5    0.6   0.2    0.5   0.2   27
   30   22.0  20.7    0.6   0.2    0.6   0.2   27
   31   22.2  20.8    0.6   0.2    0.6   0.3   27
   32   22.4  21.0    0.6   0.2    0.6   0.3   27
   33   22.6  21.2    0.6   0.2    0.6   0.3   27
   34   22.9  21.4    0.6   0.2    0.6   0.3   27
   35   23.1  21.6    0.6   0.2    0.6   0.3   27
   36   23.3  21.8    0.6   0.2    0.6   0.3   27
   37   23.5  22.1    0.6   0.2    0.6   0.3   27
   38   23.7  22.3    0.6   0.2    0.6   0.3   27
   39   24.0  22.5    0.6   0.2    0.6   0.3   27
   40   24.2  22.7    0.6   0.2    0.6   0.3   27
   41   24.4  23.0    0.6   0.2    0.6   0.3   27
   42   24.7  23.2    0.6   0.2    0.6   0.3   27
   43   24.9  23.5    0.6   0.2    0.6   0.3   27
   44   25.1  23.7    0.6   0.2    0.5   0.3   27
   45   25.4  24.0    0.6   0.2    0.5   0.3   27
   46   25.6  24.2    0.6   0.2    0.5   0.3   27
   47   25.9  24.5    0.6   0.2    0.5   0.3   27
   48   26.1  24.8    0.6   0.2    0.5   0.3   27
   49   26.3  25.0    0.6   0.2    0.5   0.3   27
   50   26.6  25.3    0.6   0.2    0.5   0.3   27
   51   26.8  25.6    0.6   0.2    0.5   0.3   27
   52   27.1  25.8    0.6   0.2    0.5   0.3   27
   53   27.3  26.1    0.6   0.2    0.6   0.3   27
   54   27.5  26.4    0.6   0.2    0.6   0.3   27
   55   27.8  26.7    0.6   0.2    0.6   0.3   27
   56   28.0  27.0    0.6   0.2    0.6   0.3   27
   57   28.2  27.3    0.6   0.2    0.6   0.3   27
   58   28.5  27.5    0.6   0.2    0.6   0.3   27
   59   28.7  27.8    0.6   0.2    0.6   0.3   27
   60   28.9  28.1    0.6   0.2    0.6   0.3   27
   61   29.2  28.4    0.6   0.2    0.6   0.3   27
   62   29.4  28.7    0.6   0.2    0.6   0.3   27
   63   29.6  28.9    0.6   0.2    0.6   0.3   27
   64   29.8  29.2    0.6   0.2    0.6   0.3   27
   65   30.0  29.5    0.6   0.2    0.6   0.3   27
   66   30.2  29.8    0.6   0.2    0.6   0.3   27
   67   30.4  30.0    0.6   0.2    0.6   0.3   27
   68   30.6  30.3    0.6   0.2    0.6   0.3   27
   69   30.8  30.5    0.6   0.2    0.6   0.3   27
   70   31.0  30.8    0.6   0.2    0.6   0.3   27
   71   31.2  31.0    0.6   0.2    0.6   0.3   27
   72   31.4  31.3    0.5   0.2    0.6   0.3   27
   73   31.6  31.5    0.5   0.2    0.6   0.3   27
   74   31.8  31.7    0.5   0.2    0.6   0.3   27
   75   31.9  32.0    0.5   0.2    0.6   0.3   27
   76   32.1  32.2    0.5   0.2    0.6   0.3   27
   77   32.2  32.4    0.5   0.2    0.6   0.3   27
   78   32.4  32.6    0.5   0.2    0.6   0.3   27
   79   32.6  32.8    0.5   0.2    0.6   0.3   27
   80   32.7  33.0    0.5   0.2    0.6   0.3   27
   81   32.8  33.1    0.5   0.2    0.6   0.3   27
   82   33.0  33.3    0.5   0.2    0.6   0.3   27
   83   33.1  33.5    0.5   0.2    0.6   0.3   27
   84   33.2  33.6    0.5   0.2    0.6   0.3   27
   85   33.4  33.8    0.5   0.2    0.6   0.3   27
   86   33.5  33.9    0.5   0.2    0.6   0.3   27
   87   33.6  34.1    0.5   0.2    0.6   0.3   27
   88   33.7  34.2    0.5   0.2    0.6   0.3   27
   89   33.8  34.3    0.5   0.2    0.6   0.3   27
   90   33.9  34.4    0.5   0.2    0.6   0.3   27
   91   34.0  34.5    0.5   0.2    0.6   0.3   27
   92   34.1  34.6    0.5   0.2    0.6   0.3   27
   93   34.2  34.7    0.5   0.2    0.6   0.3   27
   94   34.2  34.8    0.5   0.2    0.6   0.3   27
   95   34.3  34.8    0.5   0.2    0.6   0.3   27
   96   34.4  34.9    0.5   0.2    0.6   0.3   27
   97   34.5  35.0    0.5   0.2    0.6   0.3   27
   98   34.5  35.0    0.5   0.2    0.6   0.3   27
   99   34.6  35.1    0.5   0.2    0.6   0.3   27
  100   34.7  35.1    0.5   0.2    0.6   0.3   27
  101   34.7  35.2    0.5   0.2    0.6   0.3   27
  102   34.8  35.2    0.5   0.2    0.6   0.3   27
  103   34.8  35.2    0.5   0.2    0.6   0.3   27
  104   34.9  35.3    0.6   0.2    0.6   0.3   27
  105   34.9  35.3    0.6   0.2    0.6   0.3   27
  106   35.0  35.3    0.6   0.2    0.6   0.3   27
  107   35.0  35.3    0.6   0.2    0.6   0.3   27
  108   35.0  35.3    0.6   0.2    0.6   0.3   27
  109   35.1  35.3    0.6   0.2    0.6   0.3   27
  110   35.1  35.3    0.6   0.2    0.6   0.3   27
  111   35.1  35.3    0.6   0.2    0.6   0.3   27
  112   35.2  35.3    0.6   0.2    0.6   0.3   27
  113   35.2  35.3    0.6   0.2    0.6   0.3   27
  114   35.2  35.3    0.6   0.2    0.6   0.4   27
  115   35.3  35.3    0.6   0.2    0.6   0.4   27
  116   35.3  35.3    0.6   0.2    0.6   0.4   27
  117   35.3  35.3    0.6   0.2    0.6   0.4   27
  118   35.3  35.3    0.6   0.2    0.6   0.4   27
  119   35.3  35.3    0.6   0.3    0.6   0.4   27
  120   35.4  35.3    0.6   0.3    0.6   0.4   27
  121   35.4  35.3    0.6   0.3    0.6   0.5   27
  122   35.4  35.3    0.6   0.3    0.6   0.5   27
  123   35.4  35.2    0.6   0.3    0.6   0.5   27
  124   35.4  35.2    0.6   0.3    0.6   0.5   27
  125   35.5  35.2    0.6   0.3    0.7   0.5   27
  126   35.5  35.2    0.6   0.3    0.7   0.6   27
  127   35.5  35.2    0.6   0.3    0.7   0.6   27
  128   35.5  35.2    0.6   0.4    0.7   0.6   27
  129   35.5  35.1    0.6   0.4    0.7   0.6   27
  130   35.6  35.1    0.6   0.4    0.7   0.7   27
  131   35.6  35.1    0.6   0.4    0.7   0.7   27
  132   35.6  35.1    0.6   0.4    0.7   0.7   27
  133   35.6  35.0    0.6   0.5    0.7   0.7   27
  134   35.6  35.0    0.6   0.5    0.7   0.7   27
  135   35.7  35.0    0.6   0.5    0.7   0.7   27
  136   35.7  35.0    0.6   0.5    0.7   0.7   27
  137   35.7  35.0    0.6   0.5    0.7   0.7   27
  138   35.7  34.9    0.6   0.5    0.7   0.8   27
  139   35.7  34.9    0.7   0.6    0.7   0.8   27
  140   35.8  34.9    0.7   0.6    0.7   0.8   27
  141   35.8  34.9    0.7   0.6    0.7   0.8   27
  142   35.8  34.8    0.7   0.6    0.7   0.8   27
  143   35.8  34.8    0.7   0.6    0.7   0.8   27
  144   35.9  34.8    0.7   0.6    0.7   0.8   27
  145   35.9  34.7    0.7   0.6    0.7   0.8   27
  146   35.9  34.7    0.7   0.6    0.7   0.8   27
  147   35.9  34.7    0.7   0.6    0.7   0.8   27
  148   36.0  34.6    0.7   0.6    0.7   0.8   27
  149   36.0  34.6    0.7   0.7    0.7   0.8   27
  150   36.0  34.6    0.7   0.7    0.7   0.8   27
  151   36.0  34.5    0.7   0.7    0.7   0.8   27
  152   36.1  34.5    0.7   0.7    0.7   0.8   27
  153   36.1  34.5    0.7   0.7    0.7   0.8   27
  154   36.1  34.4    0.7   0.7    0.7   0.8   27
  155   36.2  34.4    0.7   0.7    0.7   0.8   27
  156   36.2  34.4    0.7   0.7    0.7   0.8   27
  157   36.2  34.3    0.7   0.7    0.7   0.8   27
  158   36.2  34.3    0.7   0.7    0.7   0.8   27
  159   36.3  34.2    0.7   0.7    0.7   0.8   27
  160   36.3  34.2    0.7   0.7    0.7   0.8   27
  161   36.3  34.1    0.7   0.7    0.7   0.8   27
  162   36.4  34.1    0.7   0.7    0.7   0.8   27
  163   36.4  34.1    0.7   0.7    0.7   0.8   27
  164   36.4  34.0    0.7   0.7    0.7   0.8   27
  165   36.5  34.0    0.7   0.7    0.7   0.8   27
  166   36.5  33.9    0.7   0.7    0.7   0.8   27
  167   36.5  33.9    0.7   0.7    0.7   0.8   27
  168   36.6  33.8    0.7   0.7    0.7   0.8   27
  169   36.6  33.8    0.7   0.7    0.7   0.8   27
  170   36.6  33.7    0.7   0.7    0.7   0.8   27
  171   36.7  33.7    0.7   0.7    0.7   0.8   27
  172   36.7  33.7    0.7   0.7    0.7   0.8   27
  173   36.7  33.6    0.7   0.7    0.7   0.8   27
  174   36.8  33.6    0.7   0.7    0.7   0.8   27
  175   36.8  33.5    0.7   0.7    0.7   0.8   27
  176   36.8  33.5    0.7   0.7    0.7   0.8   27
  177   36.9  33.4    0.7   0.7    0.7   0.8   27
  178   36.9  33.4    0.7   0.7    0.7   0.8   27
  179   36.9  33.4    0.7   0.7    0.7   0.8   27
  180   37.0  33.3    0.7   0.7    0.7   0.8   27
  181   37.0  33.3    0.7   0.7    0.7   0.8   27
  182   37.1  33.2    0.7   0.7    0.7   0.8   27
  183   37.1  33.2    0.7   0.7    0.7   0.8   27
  184   37.1  33.2    0.7   0.7    0.7   0.8   27
  185   37.2  33.1    0.7   0.7    0.7   0.8   27
  186   37.2  33.1    0.7   0.7    0.7   0.8   27
  187   37.3  33.0    0.7   0.7    0.7   0.8   27
  188   37.3  33.0    0.7   0.7    0.7   0.8   27
  189   37.4  33.0    0.7   0.7    0.7   0.8   27
  190   37.4  32.9    0.7   0.7    0.7   0.8   27
  191   37.4  32.9    0.7   0.7    0.7   0.8   27
  192   37.5  32.9    0.7   0.7    0.7   0.8   27
  193   37.5  32.8    0.7   0.7    0.7   0.8   27
  194   37.6  32.8    0.7   0.7    0.7   0.8   27
  195   37.6  32.8    0.7   0.7    0.7   0.8   27
  196   37.7  32.7    0.7   0.7    0.7   0.8   27
  197   37.7  32.7    0.7   0.7    0.7   0.8   27
  198   37.8  32.7    0.7   0.7    0.7   0.8   27
  199   37.8  32.6    0.7   0.7    0.7   0.8   27
  200   37.9  32.6    0.7   0.7    0.7   0.8   27
  201   37.9  32.6    0.7   0.7    0.7   0.8   27
  202   38.0  32.5    0.7   0.7    0.7   0.8   27
  203   38.0  32.5    0.7   0.7    0.7   0.8   27
  204   38.1  32.5    0.7   0.7    0.8   0.8   27
  205   38.1  32.4    0.7   0.7    0.8   0.8   27
  206   38.2  32.4    0.7   0.7    0.8   0.8   27
  207   38.2  32.4    0.7   0.7    0.8   0.8   27
  208   38.3  32.3    0.7   0.7    0.8   0.8   27
  209   38.3  32.3    0.7   0.7    0.8   0.8   27
  210   38.4  32.2    0.7   0.7    0.8   0.8   27
  211   38.4  32.2    0.7   0.7    0.8   0.8   27
  212   38.5  32.2    0.7   0.7    0.8   0.8   27
  213   38.5  32.1    0.7   0.7    0.8   0.8   27
  214   38.6  32.1    0.7   0.7    0.8   0.8   27
  215   38.6  32.0    0.7   0.7    0.8   0.8   27
  216   38.7  32.0    0.7   0.7    0.8   0.8   27
  217   38.7  31.9    0.8   0.7    0.8   0.8   27
  218   38.8  31.8    0.8   0.7    0.8   0.8   27
  219   38.8  31.8    0.8   0.7    0.8   0.9   27
  220   38.9  31.7    0.8   0.8    0.8   0.9   27
  221   38.9  31.6    0.8   0.8    0.9   0.9   27
  222   39.0  31.6    0.8   0.8    0.9   0.9   27
  223   39.0  31.5    0.8   0.8    0.9   0.9   27
  224   39.1  31.4    0.8   0.9    0.9   0.9   27
  225   39.1  31.4    0.8   0.9    0.9   1.0   27
  226   39.1  31.3    0.9   0.9    0.9   1.0   27
  227   39.2  31.2    0.9   1.0    0.9   1.0   27
  228   39.2  31.1    0.9   1.0    1.0   1.0   27
  229   39.3  31.0    0.9   1.0    1.0   1.1   27
  230   39.3  30.9    0.9   1.0    1.0   1.1   27
  231   39.3  30.8    0.9   1.0    1.0   1.1   27
  232   39.4  30.7    0.9   1.0    1.0   1.1   27
  233   39.4  30.6    0.9   1.1    1.0   1.1   27
  234   39.4  30.5    0.9   1.1    1.0   1.1   27
  235   39.5  30.4    0.9   1.1    1.0   1.1   27
  236   39.5  30.3    0.9   1.1    1.0   1.1   27
  237   39.5  30.2    0.9   1.0    1.0   1.1   27
  238   39.5  30.1    0.9   1.0    1.0   1.1   27
  239   39.6  30.0    0.9   1.0    1.0   1.1   27
  240   39.6  29.9    0.9   1.0    1.0   1.1   27
  241   39.6  29.8    0.9   1.0    1.0   1.1   27
  242   39.6  29.6    0.9   1.0    1.0   1.0   27
  243   39.7  29.5    0.9   1.0    1.0   1.0   27
  244   39.7  29.4    0.9   1.0    1.0   1.0   27
  245   39.7  29.3    0.9   1.0    1.0   1.0   27
  246   39.7  29.1    0.9   1.0    1.0   1.0   27
  247   39.7  29.0    0.9   1.0    1.0   1.0   27
  248   39.7  28.9    0.9   1.0    1.0   1.0   27
  249   39.7  28.8    0.9   1.0    1.0   1.0   27
  250   39.8  28.6    0.9   1.0    1.0   1.0   27
  251   39.8  28.5    0.9   1.0    1.0   1.0   27
  252   39.8  28.4    0.9   1.0    1.0   1.0   27
  253   39.8  28.3    0.9   1.0    1.0   1.0   27
  254   39.8  28.2    0.9   1.0    1.0   1.0   27
  255   39.8  28.0    0.9   1.0    1.0   1.0   27
  256   39.8  27.9    0.9   1.0    1.0   1.0   27
  257   39.8  27.8    0.9   1.0    1.0   1.0   27
  258   39.8  27.7    0.9   1.0    1.0   1.0   27
  259   39.8  27.6    0.9   1.0    1.0   1.0   27
  260   39.8  27.4    0.9   1.0    1.0   1.0   27
  261   39.8  27.3    0.9   1.0    1.0   1.0   27
  262   39.8  27.2    0.9   1.0    1.0   1.1   27
  263   39.8  27.1    0.9   1.0    1.0   1.1   27
  264   39.8  27.0    0.9   1.0    1.0   1.1   27
  265   39.8  26.9    0.9   1.0    1.0   1.1   27
  266   39.8  26.8    0.9   1.0    1.0   1.1   27
  267   39.8  26.7    0.9   1.0    1.0   1.1   27
  268   39.8  26.6    0.9   1.0    1.0   1.1   27
  269   39.8  26.5    0.9   1.0    1.1   1.0   27
  270   39.8  26.4    0.9   1.0    1.1   1.0   27
  271   39.8  26.3    0.9   1.0    1.1   1.0   27
  272   39.8  26.2    0.9   0.9    1.0   1.0   27
  273   39.8  26.1    0.9   0.9    1.0   0.9   27
  274   39.8  26.0    0.9   0.9    1.0   0.9   27
  275   39.7  25.9    0.9   0.8    1.0   0.8   27
  276   39.7  25.8    0.9   0.8    1.0   0.8   27
  277   39.7  25.8    0.9   0.8    1.0   0.7   27
  278   39.7  25.7    1.0   0.7    1.0   0.7   27
  279   39.7  25.6    1.0   0.7    1.0   0.6   27
  280   39.7  25.5    1.0   0.6    1.0   0.6   27
  281   39.7  25.5    1.0   0.6    1.0   0.6   27
  282   39.7  25.4    1.0   0.6    1.0   0.6   27
  283   39.7  25.3    1.0   0.6    1.0   0.6   27
  284   39.6  25.3    1.0   0.6    1.0   0.6   27
  285   39.6  25.2    1.0   0.6    1.1   0.7   27
  286   39.6  25.2    1.0   0.6    1.1   0.8   27
  287   39.6  25.1    1.0   0.7    1.1   0.8   27
  288   39.6  25.1    1.0   0.7    1.1   0.9   27
  289   39.6  25.0    1.0   0.7    1.2   0.9   27
  290   39.5  25.0    1.0   0.7    1.2   1.0   27
  291   39.5  24.9    1.0   0.8    1.2   1.0   27
  292   39.5  24.9    1.0   0.8    1.2   1.1   27
  293   39.5  24.8    1.1   0.8    1.2   1.1   27
  294   39.5  24.8    1.1   0.8    1.2   1.1   27
  295   39.4  24.7    1.1   0.9    1.3   1.2   27
  296   39.4  24.7    1.1   0.9    1.3   1.2   27
  297   39.4  24.7    1.1   0.9    1.3   1.2   27
  298   39.4  24.6    1.1   0.9    1.3   1.2   27
  299   39.4  24.6    1.1   0.9    1.3   1.2   27
  300   39.3  24.6    1.1   0.9    1.3   1.2   27
  301   39.3  24.6    1.1   0.9    1.3   1.2   27
  302   39.3  24.5    1.1   0.9    1.3   1.2   27
  303   39.2  24.5    1.1   0.9    1.3   1.2   27
  304   39.2  24.5    1.1   0.9    1.3   1.2   27
  305   39.2  24.5    1.1   0.9    1.3   1.2   27
  306   39.2  24.5    1.1   0.9    1.3   1.2   27
  307   39.1  24.4    1.2   1.0    1.3   1.2   27
  308   39.1  24.4    1.2   1.0    1.3   1.2   27
  309   39.1  24.4    1.2   1.1    1.3   1.2   27
  310   39.0  24.4    1.2   1.1    1.3   1.2   27
  311   39.0  24.4    1.2   1.2    1.3   1.2   27
  312   39.0  24.4    1.2   1.2    1.3   1.3   27
  313   38.9  24.4    1.3   1.3    1.4   1.3   27
  314   38.9  24.4    1.3   1.3    1.4   1.4   27
  315   38.9  24.4    1.3   1.4    1.4   1.5   27
  316   38.8  24.4    1.3   1.4    1.4   1.5   27
  317   38.8  24.4    1.3   1.5    1.4   1.6   27
  318   38.8  24.4    1.3   1.5    1.5   1.7   27
  319   38.7  24.4    1.4   1.6    1.5   1.7   27
  320   38.7  24.4    1.4   1.6    1.5   1.8   27
  321   38.6  24.4    1.4   1.6    1.5   1.8   27
  322   38.6  24.4    1.4   1.7    1.5   1.9   27
  323   38.6  24.4    1.4   1.7    1.5   1.9   27
  324   38.5  24.4    1.4   1.7    1.5   1.9   27
  325   38.5  24.4    1.4   1.7    1.6   1.9   27
  326   38.4  24.5    1.4   1.7    1.6   1.9   27
  327   38.4  24.5    1.4   1.7    1.6   1.9   27
  328   38.4  24.5    1.4   1.6    1.6   1.9   27
  329   38.3  24.5    1.4   1.6    1.6   1.8   27
  330   38.3  24.5    1.4   1.6    1.5   1.8   27
  331   38.2  24.5    1.4   1.5    1.5   1.7   27
  332   38.2  24.6    1.4   1.5    1.5   1.6   27
  333   38.1  24.6    1.4   1.5    1.5   1.6   27
  334   38.1  24.6    1.4   1.4    1.5   1.5   27
  335   38.1  24.6    1.4   1.4    1.5   1.6   27
  336   38.0  24.6    1.4   1.3    1.5   1.6   27
  337   38.0  24.7    1.4   1.3    1.6   1.6   27
  338   37.9  24.7    1.4   1.2    1.6   1.7   27
  339   37.9  24.7    1.4   1.2    1.6   1.7   27
  340   37.8  24.7    1.4   1.2    1.6   1.7   27
  341   37.8  24.8    1.4   1.1    1.6   1.7   27
  342   37.8  24.8    1.4   1.1    1.6   1.6   27
  343   37.7  24.8    1.4   1.1    1.6   1.6   27
  344   37.7  24.8    1.4   1.1    1.6   1.5   27
  345   37.6  24.9    1.4   1.1    1.5   1.5   27
  346   37.6  24.9    1.4   1.1    1.5   1.4   27
  347   37.6  24.9    1.4   1.1    1.5   1.3   27
  348   37.5  24.9    1.4   1.1    1.5   1.2   27
  349   37.5  25.0    1.4   1.1    1.5   1.3   27
  350   37.4  25.0    1.4   1.1    1.5   1.3   27
  351   37.4  25.0    1.4   1.1    1.5   1.4   27
  352   37.4  25.1    1.4   1.2    1.5   1.4   27
  353   37.3  25.1    1.5   1.2    1.5   1.4   27
  354   37.3  25.1    1.5   1.2    1.6   1.5   27
  355   37.3  25.1    1.5   1.3    1.6   1.5   27
  356   37.2  25.1    1.5   1.3    1.6   1.6   27
  357   37.2  25.2    1.5   1.3    1.7   1.7   27
  358   37.2  25.2    1.5   1.4    1.7   1.8   27
  359   37.1  25.2    1.5   1.4    1.7   1.8   27
  360   37.1  25.2    1.5   1.5    1.8   1.9   27
  361   37.1  25.3    1.6   1.5    1.8   2.0   27
  362   37.1  25.3    1.6   1.6    1.8   2.0   27
  363   37.0  25.3    1.6   1.6    1.8   2.0   27
  364   37.0  25.3    1.6   1.7    1.8   2.1   27
  365   37.0  25.3    1.7   1.7    1.8   2.1   27
  366   37.0  25.3    1.7   1.8    1.9   2.1   27
  367   36.9  25.4    1.7   1.8    1.9   2.2   27
  368   36.9  25.4    1.7   1.9    1.9   2.2   27
  369   36.9  25.4    1.7   1.9    1.9   2.2   27
  370   36.9  25.4    1.8   2.0    1.9   2.3   27
  371   36.8  25.4    1.8   2.0    2.0   2.3   27
  372   36.8  25.4    1.8   2.0    2.0   2.3   27
  373   36.8  25.4    1.8   2.1    2.0   2.4   27
  374   36.8  25.4    1.8   2.1    2.0   2.4   27
  375   36.8  25.4    1.8   2.1    2.0   2.4   27
  376   36.7  25.4    1.8   2.1    2.0   2.4   27
  377   36.7  25.4    1.8   2.1    2.0   2.4   27
  378   36.7  25.4    1.8   2.1    2.0   2.4   27
  379   36.7  25.4    1.8   2.1    2.0   2.4   27
  380   36.7  25.4    1.8   2.1    2.0   2.3   27
  381   36.7  25.4    1.8   2.1    2.0   2.3   27
  382   36.6  25.4    1.8   2.0    1.9   2.2   27
  383   36.6  25.4    1.8   2.0    1.9   2.1   27
  384   36.6  25.4    1.8   2.0    1.9   2.0   27
  385   36.6  25.4    1.8   2.0    1.9   1.9   27
  386   36.6  25.4    1.8   1.9    1.8   1.8   27
  387   36.6  25.3    1.8   1.9    1.8   1.6   27
  388   36.6  25.3    1.8   1.9    1.7   1.5   27
  389   36.5  25.3    1.8   1.9    1.7   1.4   27
  390   36.5  25.3    1.8   1.8    1.7   1.4   27
  391   36.5  25.3    1.8   1.8    1.7   1.5   27
  392   36.5  25.2    1.8   1.8    1.8   1.5   27
  393   36.5  25.2    1.8   1.8    1.8   1.7   27
  394   36.5  25.2    1.8   1.7    1.8   1.8   27
  395   36.5  25.1    1.7   1.7    1.9   1.9   27
  396   36.4  25.1    1.7   1.7    1.9   2.0   27
  397   36.4  25.1    1.7   1.7    1.9   2.1   27
  398   36.4  25.0    1.7   1.7    2.0   2.2   27
  399   36.4  25.0    1.7   1.7    2.0   2.3   27
  400   36.4  24.9    1.7   1.6    2.0   2.3   27
  401   36.4  24.9    1.7   1.6    2.0   2.4   27
  402   36.4  24.9    1.7   1.6    2.0   2.4   27
  403   36.4  24.8    1.7   1.6    2.0   2.4   27
  404   36.3  24.8    1.7   1.6    2.0   2.4   27
  405   36.3  24.7    1.7   1.5    2.0   2.4   27
  406   36.3  24.7    1.7   1.5    2.0   2.4   27
  407   36.3  24.6    1.7   1.5    1.9   2.3   27
  408   36.3  24.6    1.7   1.5    1.9   2.3   27
  409   36.3  24.5    1.7   1.4    1.9   2.3   27
  410   36.2  24.5    1.7   1.4    1.9   2.2   27
  411   36.2  24.4    1.7   1.4    1.9   2.2   27
  412   36.2  24.3    1.7   1.4    1.9   2.1   27
  413   36.2  24.3    1.7   1.3    1.9   2.1   27
  414   36.2  24.2    1.7   1.3    1.9   2.1   27
  415   36.1  24.2    1.7   1.3    1.9   2.1   27
  416   36.1  24.1    1.7   1.3    1.9   2.1   27
  417   36.1  24.1    1.7   1.3    2.0   2.1   27
  418   36.1  24.0    1.8   1.3    2.0   2.1   27
  419   36.1  23.9    1.8   1.4    2.0   2.1   27
  420   36.0  23.9    1.8   1.4    2.0   2.1   27
  421   36.0  23.8    1.8   1.4    2.0   2.0   27
  422   36.0  23.7    1.8   1.4    2.0   2.0   27
  423   36.0  23.7    1.8   1.4    2.0   2.0   27
  424   36.0  23.6    1.8   1.4    2.0   2.0   27
  425   35.9  23.6    1.8   1.4    2.0   2.0   27
  426   35.9  23.5    1.8   1.4    2.0   2.0   27
  427   35.9  23.4    1.8   1.4    2.0   1.9   27
  428   35.9  23.4    1.8   1.4    2.0   1.9   27
  429   35.8  23.3    1.8   1.4    2.0   1.9   27
  430   35.8  23.2    1.8   1.4    2.0   1.8   27
  431   35.8  23.2    1.8   1.4    1.9   1.8   27
  432   35.8  23.1    1.8   1.3    1.9   1.7   27
  433   35.7  23.0    1.8   1.3    1.9   1.6   27
  434   35.7  23.0    1.8   1.3    1.9   1.5   27
  435   35.7  22.9    1.8   1.3    1.9   1.5   27
  436   35.6  22.9    1.8   1.2    1.9   1.4   27
  437   35.6  22.8    1.8   1.2    1.8   1.3   27
  438   35.6  22.7    1.7   1.2    1.8   1.2   27
  439   35.5  22.7    1.7   1.2    1.8   1.2   27
  440   35.5  22.6    1.7   1.1    1.8   1.1   27
  441   35.5  22.5    1.7   1.1    1.8   1.1   27
  442   35.5  22.5    1.7   1.1    1.8   1.1   27
  443   35.4  22.4    1.7   1.1    1.8   1.2   27
  444   35.4  22.4    1.7   1.0    1.8   1.2   27
  445   35.4  22.3    1.7   1.0    1.9   1.3   27
  446   35.3  22.3    1.7   1.0    1.9   1.3   27
  447   35.3  22.2    1.7   1.0    1.9   1.4   27
  448   35.3  22.1    1.7   1.0    1.9   1.4   27
  449   35.2  22.1    1.7   1.0    1.9   1.4   27
  450   35.2  22.0    1.7   1.0    1.9   1.4   27
  451   35.2  22.0    1.7   0.9    1.9   1.4   27
  452   35.1  21.9    1.7   0.9    1.9   1.4   27
  453   35.1  21.9    1.7   0.9    1.9   1.4   27
  454   35.0  21.8    1.7   0.9    1.9   1.4   27
  455   35.0  21.8    1.7   0.9    1.9   1.4   27
  456   35.0  21.8    1.7   0.9    1.9   1.4   27
  457   34.9  21.7    1.7   0.9    1.9   1.4   27
  458   34.9  21.7    1.7   0.9    1.9   1.4   27
  459   34.9  21.6    1.7   0.9    1.9   1.4   27
  460   34.8  21.6    1.7   0.9    1.9   1.3   27
  461   34.8  21.6    1.7   0.9    1.9   1.3   27
  462   34.7  21.5    1.7   0.8    1.9   1.3   27
  463   34.7  21.5    1.7   0.8    1.9   1.3   27
  464   34.7  21.5    1.7   0.8    1.9   1.3   27
  465   34.6  21.4    1.7   0.8    1.9   1.3   27
  466   34.6  21.4    1.7   0.8    1.9   1.2   27
  467   34.6  21.4    1.7   0.8    1.9   1.2   27
  468   34.5  21.4    1.7   0.8    1.9   1.2   27
  469   34.5  21.4    1.7   0.8    1.9   1.2   27
  470   34.4  21.3    1.7   0.8    1.9   1.2   27
  471   34.4  21.3    1.7   0.8    1.9   1.2   27
  472   34.4  21.3    1.7   0.8    1.9   1.2   27
  473   34.3  21.3    1.7   0.8    1.9   1.2   27
  474   34.3  21.3    1.7   0.8    1.9   1.1   27
  475   34.2  21.2    1.7   0.9    1.9   1.1   27
  476   34.2  21.2    1.7   0.9    1.9   1.1   27
  477   34.2  21.2    1.7   0.9    1.9   1.1   27
  478   34.1  21.2    1.7   0.9    1.9   1.1   27
  479   34.1  21.2    1.7   0.9    1.9   1.1   27
  480   34.1  21.2    1.7   0.9    1.9   1.1   27
  481   34.0  21.2    1.7   0.9    1.9   1.1   27
  482   34.0  21.2    1.7   0.9    1.9   1.1   27
  483   33.9  21.2    1.7   0.9    1.9   1.1   27
  484   33.9  21.1    1.7   0.9    1.9   1.1   27
  485   33.9  21.1    1.7   0.9    1.9   1.1   27
  486   33.8  21.1    1.7   0.9    1.9   1.1   27
  487   33.8  21.1    1.7   0.9    1.9   1.0   27
  488   33.8  21.1    1.7   0.9    1.9   1.0   27
  489   33.7  21.1    1.7   0.9    1.9   1.0   27
  490   33.7  21.1    1.7   0.9    1.9   1.0   27
  491   33.7  21.1    1.7   0.9    1.9   1.0   27
  492   33.6  21.0    1.7   0.9    1.9   1.0   27
  493   33.6  21.0    1.7   0.9    1.9   1.0   27
  494   33.6  21.0    1.7   0.9    1.9   1.0   27
  495   33.5  21.0    1.7   0.9    1.9   1.0   27
  496   33.5  21.0    1.7   0.9    1.9   1.0   27
  497   33.5  21.0    1.7   0.9    1.9   1.0   27
  498   33.4  20.9    1.7   0.9    1.9   1.0   27
  499   33.4  20.9    1.7   0.9    1.9   1.0   27
  500   33.4  20.9    1.7   0.9    1.9   1.0   27
  501   33.3  20.9    1.7   0.9    1.9   1.0   27
  502   33.3  20.9    1.7   0.9    1.9   1.0   27
  503   33.3  20.8    1.7   0.9    1.9   1.0   27
  504   33.3  20.8    1.7   0.9    1.9   1.0   27
  505   33.2  20.8    1.8   0.9    1.9   0.9   27
  506   33.2  20.8    1.8   0.9    1.9   0.9   27
  507   33.2  20.7    1.8   0.9    1.9   0.9   27
  508   33.1  20.7    1.8   0.9    1.9   0.9   27
  509   33.1  20.7    1.8   1.0    1.9   0.9   27
  510   33.1  20.7    1.8   1.0    1.9   0.9   27
  511   33.1  20.6    1.8   1.0    1.9   0.9   27
  512   33.0  20.6    1.8   1.0    1.9   0.9   27
  513   33.0  20.6    1.8   1.0    1.9   0.9   27
  514   33.0  20.5    1.8   1.0    1.9   0.9   27
  515   33.0  20.5    1.8   1.0    1.9   0.9   27
  516   33.0  20.5    1.8   1.0    1.9   0.9   27
  517   32.9  20.5    1.8   1.1    1.9   0.9   27
  518   32.9  20.4    1.8   1.1    1.9   0.9   27
  519   32.9  20.4    1.8   1.1    1.9   0.9   27
  520   32.9  20.4    1.8   1.1    1.9   0.9   27
  521   32.9  20.4    1.8   1.1    1.9   0.9   27
  522   32.8  20.3    1.8   1.1    1.9   0.9   27
  523   32.8  20.3    1.8   1.1    1.9   0.9   27
  524   32.8  20.3    1.9   1.1    1.9   0.9   27
  525   32.8  20.3    1.9   1.2    1.9   0.9   27
  526   32.8  20.3    1.9   1.2    1.9   0.9   27
  527   32.8  20.2    1.9   1.2    1.9   0.9   27
  528   32.7  20.2    1.9   1.2    1.9   0.9   27
  529   32.7  20.2    1.9   1.2    1.9   0.9   27
  530   32.7  20.2    1.9   1.2    1.9   0.9   27
  531   32.7  20.2    1.9   1.2    1.9   0.9   27
  532   32.7  20.2    1.9   1.2    1.9   0.9   27
  533   32.7  20.2    1.9   1.2    1.9   0.9   27
  534   32.7  20.2    1.9   1.2    1.9   0.9   27
  535   32.6  20.2    1.9   1.2    1.9   0.9   27
  536   32.6  20.2    1.9   1.2    1.9   0.9   27
  537   32.6  20.2    1.9   1.2    1.9   0.9   27
  538   32.6  20.2    1.9   1.2    1.9   0.9   27
  539   32.6  20.2    1.9   1.2    1.9   0.9   27
  540   32.6  20.2    1.9   1.2    1.9   0.9   27
  541   32.6  20.2    1.9   1.2    1.9   0.9   27
  542   32.6  20.2    1.9   1.2    1.9   0.9   27
  543   32.6  20.2    1.9   1.2    1.9   0.9   27
  544   32.6  20.2    2.0   1.2    1.9   0.9   27
  545   32.6  20.3    2.0   1.2    1.9   0.9   27
  546   32.6  20.3    2.0   1.2    1.9   0.9   27
  547   32.6  20.3    2.0   1.2    1.9   0.9   27
  548   32.6  20.4    2.0   1.2    1.9   0.9   27
  549   32.5  20.4    2.0   1.2    1.9   0.9   27
  550   32.5  20.4    2.0   1.2    1.9   0.9   27
  551   32.5  20.5    2.0   1.2    1.9   0.9   27
  552   32.5  20.5    2.0   1.2    1.9   0.9   27
  553   32.5  20.5    2.0   1.2    1.9   0.9   27
  554   32.5  20.6    2.0   1.2    1.9   0.9   27
  555   32.5  20.6    2.0   1.2    1.9   0.9   27
  556   32.5  20.7    2.0   1.2    1.9   0.9   27
  557   32.5  20.7    2.0   1.2    1.9   0.9   27
  558   32.5  20.8    2.0   1.2    1.9   0.9   27
  559   32.5  20.8    2.0   1.2    1.9   0.9   27
  560   32.6  20.9    2.0   1.2    1.9   0.9   27
  561   32.6  20.9    2.0   1.2    1.9   0.8   27
  562   32.6  21.0    2.0   1.2    1.9   0.8   27
  563   32.6  21.0    2.0   1.2    1.9   0.8   27
  564   32.6  21.1    2.0   1.2    1.9   0.8   27
  565   32.6  21.2    2.0   1.2    1.9   0.8   27
  566   32.6  21.2    2.0   1.2    1.9   0.8   27
  567   32.6  21.3    2.0   1.2    1.9   0.8   27
  568   32.6  21.3    2.0   1.2    1.9   0.8   27
  569   32.6  21.4    2.0   1.2    1.9   0.8   27
  570   32.6  21.5    2.0   1.2    1.9   0.8   27
  571   32.6  21.5    2.1   1.2    1.9   0.8   27
  572   32.6  21.6    2.1   1.2    1.9   0.8   27
  573   32.6  21.7    2.1   1.2    1.9   0.8   27
  574   32.6  21.7    2.1   1.2    1.9   0.8   27
  575   32.7  21.8    2.1   1.2    1.9   0.8   27
  576   32.7  21.9    2.1   1.2    1.9   0.8   27
  577   32.7  21.9    2.1   1.2    1.9   0.8   27
  578   32.7  22.0    2.1   1.2    2.0   0.8   27
  579   32.7  22.0    2.1   1.2    2.0   0.8   27
  580   32.7  22.1    2.1   1.2    2.0   0.8   27
  581   32.7  22.2    2.1   1.2    2.0   0.8   27
  582   32.7  22.2    2.1   1.2    2.0   0.9   27
  583   32.7  22.3    2.1   1.2    2.0   0.9   27
  584   32.7  22.3    2.1   1.2    2.0   0.9   27
  585   32.8  22.4    2.1   1.2    2.0   0.9   27
  586   32.8  22.4    2.1   1.2    2.0   0.9   27
  587   32.8  22.5    2.1   1.2    2.0   0.9   27
  588   32.8  22.5    2.1   1.2    2.0   0.9   27
  589   32.8  22.6    2.1   1.2    2.0   0.9   27
  590   32.8  22.6    2.1   1.2    2.0   0.9   27
  591   32.8  22.7    2.1   1.2    2.0   0.9   27
  592   32.8  22.7    2.1   1.2    2.0   0.9   27
  593   32.8  22.8    2.1   1.1    2.0   0.8   27
  594   32.8  22.8    2.1   1.1    2.0   0.8   27
  595   32.9  22.8    2.1   1.1    2.0   0.8   27
  596   32.9  22.9    2.1   1.1    2.0   0.8   27
  597   32.9  22.9    2.1   1.1    2.0   0.8   27
  598   32.9  22.9    2.1   1.1    2.0   0.8   27
  599   32.9  22.9    2.1   1.1    2.0   0.8   27
  600   32.9  23.0    2.1   1.1    2.0   0.8   27
  601   32.9  23.0    2.1   1.1    1.9   0.8   27
  602   32.9  23.0    2.1   1.1    1.9   0.8   27
  603   32.9  23.0    2.1   1.1    2.0   0.8   27
  604   32.9  23.0    2.1   1.1    2.0   0.8   27
  605   32.9  23.0    2.0   1.1    2.0   0.8   27
  606   32.9  23.1    2.0   1.1    2.0   0.8   27
  607   32.9  23.1    2.0   1.1    2.0   0.8   27
  608   32.9  23.1    2.0   1.1    2.0   0.8   27
  609   32.9  23.1    2.0   1.1    2.0   0.8   27
  610   32.9  23.1    2.0   1.1    2.0   0.8   27
  611   32.9  23.0    2.0   1.1    2.0   0.8   27
  612   32.9  23.0    2.0   1.1    2.0   0.8   27
  613   32.9  23.0    2.0   1.1    2.0   0.8   27
  614   32.9  23.0    2.0   1.1    2.0   0.8   27
  615   32.9  23.0    2.0   1.1    2.0   0.8   27
  616   32.9  23.0    2.0   1.1    2.0   0.8   27
  617   32.9  23.0    2.0   1.1    2.0   0.8   27
  618   32.9  22.9    2.0   1.1    2.0   0.8   27
  619   32.9  22.9    2.0   1.1    2.0   0.8   27
  620   32.8  22.9    2.0   1.1    2.0   0.8   27
  621   32.8  22.8    2.0   1.1    2.0   0.8   27
  622   32.8  22.8    2.0   1.1    2.0   0.8   27
  623   32.8  22.8    2.0   1.1    2.0   0.8   27
  624   32.8  22.7    2.0   1.1    2.0   0.8   27
  625   32.8  22.7    2.0   1.0    2.0   0.8   27
  626   32.8  22.7    2.0   1.0    2.0   0.8   27
  627   32.7  22.6    2.0   1.0    2.0   0.8   27
  628   32.7  22.6    2.0   1.0    2.0   0.8   27
  629   32.7  22.5    2.0   1.0    2.0   0.8   27
  630   32.7  22.5    2.0   1.0    2.0   0.8   27
  631   32.7  22.4    1.9   1.0    2.0   0.8   27
  632   32.7  22.4    1.9   1.0    2.0   0.8   27
  633   32.6  22.3    1.9   1.0    2.0   0.8   27
  634   32.6  22.3    1.9   1.0    2.0   0.8   27
  635   32.6  22.2    1.9   1.0    2.0   0.8   27
  636   32.6  22.2    1.9   1.0    2.0   0.8   27
  637   32.6  22.1    1.9   1.0    2.0   0.9   27
  638   32.5  22.1    1.9   1.0    2.0   0.9   27
  639   32.5  22.0    1.9   1.0    2.0   0.9   27
  640   32.5  22.0    1.9   1.0    2.0   0.9   27
  641   32.5  21.9    1.9   1.0    2.0   0.9   27
  642   32.4  21.9    1.9   1.0    2.0   0.9   27
  643   32.4  21.8    1.9   1.0    2.0   0.9   27
  644   32.4  21.8    1.9   1.0    2.0   0.9   27
  645   32.4  21.8    1.9   1.0    2.0   0.9   27
  646   32.4  21.7    1.9   1.0    2.0   0.9   27
  647   32.3  21.7    1.9   0.9    2.0   0.9   27
  648   32.3  21.6    1.9   0.9    2.0   0.9   27
  649   32.3  21.6    1.9   0.9    2.0   0.9   27
  650   32.3  21.6    1.9   0.9    2.0   0.9   27
  651   32.2  21.5    1.9   0.9    2.0   0.8   27
  652   32.2  21.5    1.9   0.9    2.0   0.8   27
  653   32.2  21.5    1.9   0.9    2.0   0.8   27
  654   32.2  21.4    1.9   0.9    2.0   0.8   27
  655   32.2  21.4    1.9   0.9    2.0   0.8   27
  656   32.1  21.4    1.9   0.9    2.0   0.8   27
  657   32.1  21.3    1.9   0.9    2.0   0.9   27
  658   32.1  21.3    1.9   0.9    2.0   0.9   27
  659   32.1  21.3    2.0   0.9    2.0   0.9   27
  660   32.1  21.3    2.0   1.0    2.0   0.9   27
  661   32.0  21.3    2.0   1.0    2.0   0.9   27
  662   32.0  21.3    2.0   1.0    2.0   0.9   27
  663   32.0  21.2    2.0   1.0    2.0   0.9   27
  664   32.0  21.2    2.0   1.0    2.0   0.9   27
  665   32.0  21.2    2.0   1.0    2.1   1.0   27
  666   32.0  21.2    2.0   1.0    2.1   1.0   27
  667   31.9  21.2    2.0   1.0    2.1   1.0   27
  668   31.9  21.2    2.0   1.0    2.1   1.0   27
  669   31.9  21.2    2.0   1.0    2.1   1.0   27
  670   31.9  21.2    2.0   1.0    2.1   1.0   27
  671   31.9  21.2    2.0   1.0    2.1   1.0   27
  672   31.9  21.2    2.0   1.0    2.1   1.0   27
  673   31.9  21.2    2.0   1.0    2.1   1.0   27
  674   31.9  21.2    2.0   1.0    2.1   1.0   27
  675   31.9  21.2    2.0   1.0    2.1   1.0   27
  676   31.8  21.3    2.0   1.0    2.1   1.0   27
  677   31.8  21.3    2.0   1.0    2.1   1.0   27
  678   31.8  21.3    2.0   1.0    2.1   1.0   27
  679   31.8  21.3    2.0   1.0    2.1   1.0   27
  680   31.8  21.3    2.0   1.0    2.1   1.0   27
  681   31.8  21.3    2.0   0.9    2.1   1.0   27
  682   31.8  21.3    2.0   0.9    2.1   1.0   27
  683   31.8  21.3    2.0   0.9    2.1   1.0   27
  684   31.8  21.4    2.0   0.9    2.1   1.0   27
  685   31.8  21.4    2.0   0.9    2.1   1.0   27
  686   31.8  21.4    2.0   0.9    2.1   0.9   27
  687   31.8  21.4    2.0   0.9    2.0   0.9   27
  688   31.8  21.4    2.0   0.9    2.0   0.9   27
  689   31.8  21.4    2.0   0.9    2.0   0.9   27
  690   31.8  21.5    2.0   0.9    2.0   0.9   27
  691   31.8  21.5    2.0   0.9    2.0   0.9   27
  692   31.8  21.5    2.0   0.9    2.0   0.9   27
  693   31.8  21.5    2.0   0.9    2.0   0.9   27
  694   31.8  21.5    2.0   0.9    2.0   0.9   27
  695   31.8  21.5    2.0   0.9    2.0   0.9   27
  696   31.8  21.5    2.0   0.9    2.0   0.9   27
  697   31.8  21.6    2.0   0.9    2.0   0.9   27
  698   31.8  21.6    2.0   0.9    2.0   0.9   27
  699   31.8  21.6    2.0   0.9    2.0   0.9   27
  700   31.8  21.6    2.0   0.9    2.0   0.9   27
  701   31.8  21.6    2.0   0.9    2.0   0.9   27
  702   31.7  21.6    2.0   0.9    2.0   0.9   27
  703   31.7  21.6    2.0   0.9    2.0   0.9   27
  704   31.7  21.6    2.0   0.9    2.0   0.9   27
  705   31.7  21.6    2.0   0.9    2.0   0.9   27
  706   31.7  21.6    2.0   0.9    2.0   1.0   27
  707   31.7  21.6    2.0   0.9    2.0   1.0   27
  708   31.7  21.6    2.0   0.9    2.0   1.0   27
  709   31.7  21.6    2.0   0.9    2.0   1.0   27
  710   31.7  21.6    2.0   0.9    2.0   1.0   27
  711   31.7  21.6    2.0   0.9    2.0   1.0   27
  712   31.7  21.6    2.0   0.9    2.0   1.0   27
  713   31.7  21.6    2.0   0.9    2.0   0.9   27
  714   31.7  21.6    2.0   0.9    2.0   0.9   27
  715   31.7  21.6    2.0   0.9    2.0   0.9   27
  716   31.7  21.6    2.0   0.9    2.0   0.9   27
  717   31.7  21.6    2.0   0.9    2.0   0.9   27
  718   31.7  21.5    2.0   0.9    2.0   0.9   27
  719   31.7  21.5    2.0   0.9    2.0   0.9   27
  720   31.7  21.5    2.0   0.9    2.0   0.9   27
  721   31.7  21.5    2.0   0.9    2.0   0.9   27
  722   31.7  21.4    2.0   0.9    2.0   0.9   27
  723   31.7  21.4    2.0   0.9    2.0   0.9   27
  724   31.7  21.4    2.0   0.9    2.0   0.9   27
  725   31.7  21.3    2.0   0.9    2.0   0.9   27
  726   31.7  21.3    2.0   0.9    2.0   0.9   27
  727   31.7  21.3    2.0   0.9    2.0   0.9   27
  728   31.7  21.2    2.0   0.9    2.0   1.0   27
  729   31.7  21.2    2.0   0.9    2.0   1.0   27
  730   31.7  21.1    2.0   0.9    2.0   1.0   27
  731   31.7  21.1    2.0   0.9    2.0   1.0   27
  732   31.7  21.0    2.0   0.9    2.0   1.0   27
  733   31.7  21.0    2.0   0.9    2.0   1.0   27
  734   31.7  20.9    2.0   0.9    2.0   1.0   27
  735   31.7  20.9    2.0   0.9    2.0   1.0   27
  736   31.6  20.8    2.0   0.9    2.1   1.0   27
  737   31.6  20.7    2.0   0.9    2.1   1.0   27
  738   31.6  20.7    2.0   0.9    2.1   1.0   27
  739   31.6  20.6    2.0   0.9    2.1   1.0   27
  740   31.6  20.6    2.0   0.9    2.1   1.0   27
  741   31.6  20.5    2.0   0.9    2.1   1.0   27
  742   31.6  20.4    2.0   0.9    2.1   1.0   27
  743   31.6  20.4    2.0   0.9    2.1   1.0   27
  744   31.6  20.3    2.0   0.9    2.1   1.0   27
  745   31.6  20.2    2.0   1.0    2.1   1.0   27
  746   31.6  20.2    2.0   1.0    2.1   1.0   27
  747   31.6  20.1    2.0   1.0    2.1   1.0   27
  748   31.6  20.0    2.0   1.0    2.1   1.0   27
  749   31.6  20.0    2.0   1.0    2.1   1.0   27
  750   31.6  19.9    2.0   1.0    2.1   1.0   27
  751   31.6  19.8    2.0   1.0    2.1   1.0   27
  752   31.5  19.8    2.0   1.0    2.1   1.0   27
  753   31.5  19.7    2.0   1.0    2.1   1.0   27
  754   31.5  19.6    2.0   1.0    2.1   1.0   27
  755   31.5  19.6    2.0   1.0    2.1   1.0   27
  756   31.5  19.5    2.0   1.0    2.1   1.0   27
  757   31.5  19.5    2.0   1.0    2.1   1.0   27
  758   31.5  19.4    2.0   1.0    2.1   1.1   27
  759   31.5  19.4    2.0   1.0    2.1   1.1   27
  760   31.5  19.3    2.0   1.0    2.1   1.1   27
  761   31.5  19.2    2.0   1.0    2.1   1.1   27
  762   31.5  19.2    2.0   1.0    2.1   1.1   27
  763   31.4  19.1    2.0   1.0    2.1   1.1   27
  764   31.4  19.1    2.0   1.0    2.1   1.1   27
  765   31.4  19.1    2.0   1.0    2.1   1.1   27
  766   31.4  19.0    2.0   1.0    2.1   1.1   27
  767   31.4  19.0    2.0   1.0    2.1   1.0   27
  768   31.4  18.9    2.0   1.0    2.1   1.0   27
  769   31.4  18.9    2.0   1.0    2.1   1.0   27
  770   31.4  18.9    2.0   1.0    2.1   1.0   27
  771   31.3  18.8    1.9   1.0    2.1   1.0   27
  772   31.3  18.8    1.9   1.0    2.1   1.0   27
  773   31.3  18.8    1.9   1.0    2.1   1.0   27
  774   31.3  18.7    1.9   1.0    2.1   1.0   27
  775   31.3  18.7    1.9   1.0    2.1   1.0   27
  776   31.3  18.7    1.9   1.0    2.1   1.0   27
  777   31.2  18.7    1.9   1.0    2.1   1.0   27
  778   31.2  18.6    1.9   1.0    2.1   1.0   27
  779   31.2  18.6    1.9   1.0    2.1   1.0   27
  780   31.2  18.6    1.9   1.0    2.1   1.0   27
  781   31.2  18.6    1.9   1.0    2.1   1.0   27
  782   31.2  18.6    1.9   1.0    2.1   1.0   27
  783   31.1  18.6    1.9   1.0    2.1   1.0   27
  784   31.1  18.6    1.9   1.0    2.1   1.0   27
  785   31.1  18.6    1.9   1.0    2.1   1.0   27
  786   31.1  18.5    1.9   1.0    2.1   1.0   27
  787   31.0  18.5    1.9   1.0    2.1   1.0   27
  788   31.0  18.5    1.9   1.0    2.1   1.0   27
  789   31.0  18.5    1.9   1.0    2.2   1.0   27
  790   31.0  18.5    1.9   1.1    2.2   1.0   27
  791   30.9  18.5    1.9   1.1    2.2   1.0   27
  792   30.9  18.5    1.9   1.1    2.2   1.0   27
  793   30.9  18.5    1.9   1.1    2.2   1.0   27
  794   30.9  18.6    1.9   1.1    2.2   1.0   27
  795   30.8  18.6    1.9   1.1    2.2   1.0   27
  796   30.8  18.6    1.9   1.1    2.2   1.0   27
  797   30.8  18.6    1.9   1.1    2.2   1.0   27
  798   30.8  18.6    1.9   1.1    2.2   1.0   27
  799   30.7  18.6    1.9   1.1    2.2   1.0   27
  800   30.7  18.6    1.9   1.1    2.2   1.0   27
  801   30.7  18.6    1.9   1.1    2.2   1.1   27
  802   30.6  18.6    1.9   1.1    2.2   1.1   27
  803   30.6  18.7    1.9   1.1    2.2   1.1   27
  804   30.6  18.7    1.9   1.1    2.2   1.1   27
  805   30.6  18.7    1.9   1.1    2.2   1.1   27
  806   30.5  18.7    1.9   1.1    2.2   1.1   27
  807   30.5  18.8    1.9   1.1    2.2   1.1   27
  808   30.5  18.8    1.9   1.1    2.1   1.1   27
  809   30.4  18.8    1.9   1.1    2.1   1.1   27
  810   30.4  18.9    1.9   1.1    2.1   1.1   27
  811   30.4  18.9    1.9   1.2    2.1   1.1   27
  812   30.4  18.9    1.9   1.2    2.2   1.1   27
  813   30.3  19.0    1.9   1.2    2.2   1.1   27
  814   30.3  19.0    1.9   1.2    2.2   1.1   27
  815   30.3  19.0    1.9   1.3    2.2   1.1   27
  816   30.3  19.1    1.9   1.3    2.2   1.1   27
  817   30.3  19.1    1.9   1.3    2.2   1.1   27
  818   30.2  19.2    1.9   1.4    2.2   1.1   27
  819   30.2  19.2    1.9   1.4    2.2   1.2   27
  820   30.2  19.3    1.9   1.4    2.2   1.2   27
  821   30.2  19.3    2.0   1.5    2.2   1.2   27
  822   30.2  19.4    2.0   1.5    2.2   1.2   27
  823   30.1  19.4    2.0   1.5    2.3   1.2   27
  824   30.1  19.5    2.0   1.5    2.3   1.2   27
  825   30.1  19.5    2.0   1.5    2.3   1.2   27
  826   30.1  19.6    2.0   1.5    2.3   1.2   27
  827   30.1  19.7    2.0   1.5    2.3   1.3   27
  828   30.1  19.7    2.0   1.6    2.3   1.3   27
  829   30.1  19.8    2.0   1.6    2.3   1.3   27
  830   30.1  19.9    2.0   1.6    2.3   1.3   27
  831   30.1  19.9    2.0   1.6    2.3   1.3   27
  832   30.1  20.0    2.0   1.6    2.3   1.3   27
  833   30.1  20.0    1.9   1.6    2.3   1.3   27
  834   30.1  20.1    1.9   1.6    2.3   1.3   27
  835   30.1  20.2    1.9   1.6    2.3   1.3   27
  836   30.1  20.2    1.9   1.6    2.3   1.3   27
  837   30.1  20.3    1.9   1.6    2.3   1.3   27
  838   30.1  20.4    1.9   1.6    2.3   1.3   27
  839   30.1  20.4    1.9   1.6    2.3   1.3   27
  840   30.1  20.5    1.9   1.6    2.3   1.2   27
  841   30.1  20.6    1.9   1.5    2.3   1.2   27
  842   30.1  20.6    1.9   1.5    2.3   1.2   27
  843   30.1  20.7    1.9   1.5    2.3   1.2   27
  844   30.1  20.8    1.9   1.5    2.3   1.2   27
  845   30.1  20.8    1.9   1.5    2.2   1.2   27
  846   30.1  20.9    1.9   1.4    2.2   1.1   27
  847   30.1  20.9    1.9   1.4    2.2   1.1   27
  848   30.1  21.0    1.8   1.4    2.2   1.1   27
  849   30.1  21.1    1.8   1.3    2.2   1.1   27
  850   30.2  21.1    1.8   1.3    2.2   1.0   27
  851   30.2  21.2    1.8   1.3    2.2   1.0   27
  852   30.2  21.2    1.8   1.2    2.2   1.0   27
  853   30.2  21.3    1.8   1.2    2.1   1.0   27
  854   30.2  21.3    1.8   1.2    2.1   1.0   27
  855   30.2  21.4    1.8   1.2    2.2   1.0   27
  856   30.2  21.4    1.8   1.1    2.2   1.0   27
  857   30.2  21.5    1.7   1.1    2.2   1.0   27
  858   30.3  21.5    1.7   1.1    2.2   1.0   27
  859   30.3  21.6    1.7   1.1    2.2   1.1   27
  860   30.3  21.6    1.7   1.1    2.2   1.1   27
  861   30.3  21.7    1.7   1.0    2.2   1.1   27
  862   30.3  21.7    1.7   1.0    2.2   1.1   27
  863   30.3  21.7    1.7   1.0    2.2   1.2   27
  864   30.3  21.8    1.7   1.0    2.2   1.2   27
  865   30.3  21.8    1.7   1.0    2.2   1.2   27
  866   30.3  21.8    1.7   1.0    2.2   1.2   27
  867   30.3  21.9    1.7   1.0    2.2   1.2   27
  868   30.4  21.9    1.7   1.0    2.2   1.2   27
  869   30.4  21.9    1.7   1.0    2.2   1.2   27
  870   30.4  21.9    1.6   1.0    2.2   1.2   27
  871   30.4  22.0    1.6   1.0    2.2   1.2   27
  872   30.4  22.0    1.6   1.0    2.2   1.1   27
  873   30.4  22.0    1.6   0.9    2.2   1.1   27
  874   30.4  22.0    1.6   0.9    2.2   1.1   27
  875   30.4  22.0    1.6   0.9    2.2   1.1   27
  876   30.4  22.0    1.6   0.9    2.2   1.1   27
  877   30.4  22.0    1.6   0.9    2.2   1.1   27
  878   30.3  22.0    1.6   0.9    2.2   1.1   27
  879   30.3  22.0    1.6   0.9    2.2   1.1   27
  880   30.3  22.0    1.6   0.9    2.1   1.1   27
  881   30.3  22.0    1.6   0.9    2.1   1.1   27
  882   30.3  22.0    1.6   0.9    2.1   1.1   27
  883   30.3  22.0    1.6   0.9    2.1   1.1   27
  884   30.3  22.0    1.6   0.9    2.1   1.0   27
  885   30.3  21.9    1.6   0.9    2.1   1.0   27
  886   30.2  21.9    1.6   0.9    2.1   1.0   27
  887   30.2  21.9    1.6   0.9    2.1   1.0   27
  888   30.2  21.9    1.6   0.9    2.1   1.0   27
  889   30.2  21.8    1.6   0.9    2.1   1.0   27
  890   30.2  21.8    1.5   0.9    2.1   1.0   27
  891   30.1  21.8    1.5   0.9    2.1   1.0   27
  892   30.1  21.8    1.5   0.9    2.1   1.0   27
  893   30.1  21.7    1.5   0.9    2.1   1.0   27
  894   30.0  21.7    1.5   0.9    2.1   1.0   27
  895   30.0  21.6    1.5   0.9    2.1   1.0   27
  896   30.0  21.6    1.5   0.9    2.2   1.0   27
  897   29.9  21.6    1.5   0.9    2.2   1.0   27
  898   29.9  21.5    1.5   0.9    2.2   1.0   27
  899   29.9  21.5    1.5   0.9    2.2   1.0   27
  900   29.8  21.4    1.5   0.9    2.2   1.0   27
  901   29.8  21.4    1.5   0.9    2.2   1.0   27
  902   29.8  21.3    1.5   0.9    2.2   1.0   27
  903   29.7  21.3    1.5   0.9    2.2   1.0   27
  904   29.7  21.2    1.5   0.9    2.2   1.0   27
  905   29.7  21.2    1.5   0.9    2.1   1.0   27
  906   29.6  21.1    1.5   0.9    2.1   1.0   27
  907   29.6  21.1    1.5   0.9    2.1   1.0   27
  908   29.5  21.0    1.5   0.9    2.1   1.0   27
  909   29.5  21.0    1.5   0.9    2.1   1.0   27
  910   29.5  21.0    1.5   0.9    2.1   1.0   27
  911   29.4  20.9    1.5   0.9    2.1   1.0   27
  912   29.4  20.9    1.5   0.9    2.1   1.0   27
  913   29.4  20.8    1.5   0.9    2.1   1.0   27
  914   29.3  20.8    1.5   0.9    2.2   1.0   27
  915   29.3  20.7    1.5   0.9    2.2   1.0   27
  916   29.3  20.7    1.5   0.9    2.2   1.0   27
  917   29.2  20.6    1.5   1.0    2.2   1.0   27
  918   29.2  20.6    1.5   1.0    2.2   1.0   27
  919   29.2  20.6    1.5   1.0    2.2   1.1   27
  920   29.1  20.5    1.5   1.0    2.2   1.1   27
  921   29.1  20.5    1.5   1.0    2.2   1.1   27
  922   29.1  20.5    1.5   1.0    2.2   1.1   27
  923   29.0  20.4    1.5   1.0    2.2   1.1   27
  924   29.0  20.4    1.5   1.0    2.2   1.1   27
  925   29.0  20.4    1.5   1.0    2.2   1.1   27
  926   28.9  20.4    1.5   1.0    2.2   1.1   27
  927   28.9  20.3    1.5   1.0    2.2   1.1   27
  928   28.9  20.3    1.5   1.0    2.2   1.1   27
  929   28.9  20.3    1.5   1.0    2.2   1.1   27
  930   28.9  20.3    1.5   1.0    2.2   1.1   27
  931   28.8  20.3    1.5   1.0    2.2   1.1   27
  932   28.8  20.3    1.5   1.0    2.2   1.1   27
  933   28.8  20.3    1.5   1.0    2.2   1.1   27
  934   28.8  20.3    1.5   1.0    2.2   1.1   27
  935   28.8  20.3    1.5   1.0    2.2   1.1   27
  936   28.8  20.3    1.5   1.0    2.2   1.2   27
  937   28.7  20.3    1.5   1.0    2.2   1.2   27
  938   28.7  20.3    1.5   1.0    2.2   1.2   27
  939   28.7  20.3    1.5   1.0    2.2   1.2   27
  940   28.7  20.3    1.5   1.0    2.2   1.2   27
  941   28.7  20.3    1.5   1.0    2.2   1.2   27
  942   28.7  20.3    1.5   1.0    2.2   1.1   27
  943   28.7  20.3    1.5   1.0    2.2   1.1   27
  944   28.7  20.4    1.5   1.0    2.2   1.1   27
  945   28.7  20.4    1.5   1.0    2.2   1.1   27
  946   28.7  20.4    1.5   1.0    2.2   1.1   27
  947   28.7  20.4    1.5   1.0    2.2   1.1   27
  948   28.7  20.4    1.5   1.0    2.2   1.1   27
  949   28.7  20.5    1.5   0.9    2.2   1.1   27
  950   28.7  20.5    1.5   0.9    2.2   1.1   27
  951   28.7  20.5    1.5   0.9    2.2   1.1   27
  952   28.7  20.5    1.4   0.9    2.2   1.0   27
  953   28.7  20.6    1.4   0.9    2.2   1.0   27
  954   28.7  20.6    1.4   0.9    2.2   1.0   27
  955   28.7  20.6    1.4   0.9    2.1   1.0   27
  956   28.7  20.6    1.4   0.9    2.1   1.0   27
  957   28.7  20.7    1.4   0.8    2.1   1.0   27
  958   28.7  20.7    1.4   0.8    2.1   1.0   27
  959   28.7  20.7    1.4   0.8    2.1   1.0   27
  960   28.7  20.7    1.4   0.8    2.2   1.0   27
  961   28.7  20.8    1.4   0.8    2.2   1.0   27
  962   28.8  20.8    1.4   0.8    2.2   1.0   27
  963   28.8  20.8    1.4   0.8    2.2   1.0   27
  964   28.8  20.8    1.4   0.8    2.2   1.0   27
  965   28.8  20.9    1.4   0.8    2.2   1.0   27
  966   28.8  20.9    1.4   0.8    2.2   1.0   27
  967   28.8  20.9    1.4   0.8    2.2   1.0   27
  968   28.8  20.9    1.4   0.8    2.2   1.0   27
  969   28.8  20.9    1.4   0.8    2.2   1.0   27
  970   28.8  20.9    1.4   0.8    2.2   1.0   27
  971   28.8  20.9    1.4   0.8    2.2   1.0   27
  972   28.8  21.0    1.4   0.9    2.2   1.0   27
  973   28.8  21.0    1.4   0.9    2.2   1.0   27
  974   28.8  21.0    1.4   0.9    2.2   1.0   27
  975   28.8  21.0    1.4   0.9    2.2   1.0   27
  976   28.8  21.0    1.4   0.9    2.2   1.0   27
  977   28.8  21.0    1.4   0.9    2.2   1.0   27
  978   28.8  21.0    1.4   0.9    2.2   1.0   27
  979   28.7  21.0    1.4   0.9    2.2   1.0   27
  980   28.7  21.0    1.4   0.9    2.2   1.0   27
  981   28.7  21.0    1.4   0.9    2.2   1.0   27
  982   28.7  21.0    1.4   0.9    2.2   1.0   27
  983   28.7  21.0    1.4   0.9    2.2   1.0   27
  984   28.7  21.0    1.4   0.9    2.2   1.0   27
  985   28.7  21.0    1.4   0.9    2.2   1.0   27
  986   28.7  21.0    1.4   0.9    2.2   1.0   27
  987   28.7  21.0    1.4   0.9    2.2   1.0   27
  988   28.6  21.0    1.4   0.9    2.2   1.0   27
  989   28.6  21.0    1.4   0.8    2.2   1.0   27
  990   28.6  21.0    1.4   0.9    2.2   0.9   27
  991   28.6  20.9    1.4   0.9    2.2   0.9   27
  992   28.6  20.9    1.4   0.9    2.2   0.9   27
  993   28.6  20.9    1.4   0.9    2.2   0.9   27
  994   28.5  20.9    1.4   0.9    2.2   0.9   27
  995   28.5  20.9    1.4   0.9    2.2   0.9   27
  996   28.5  20.9    1.4   0.9    2.2   0.9   27
  997   28.5  20.9    1.4   0.9    2.2   0.9   27
  998   28.5  20.9    1.4   0.9    2.2   0.9   27
  999   28.4  20.8    1.4   0.9    2.2   0.9   27
 1000   28.4  20.8    1.4   0.9    2.2   0.9   27
 1001   28.4  20.8    1.4   0.9    2.2   0.9   27
 1002   28.4  20.8    1.4   0.9    2.2   0.9   27
 1003   28.3  20.8    1.4   0.9    2.2   0.9   27
 1004   28.3  20.8    1.4   0.9    2.2   0.9   27
 1005   28.3  20.7    1.4   0.9    2.2   0.9   27
 1006   28.3  20.7    1.4   0.9    2.2   0.9   27
 1007   28.2  20.7    1.4   0.8    2.2   0.9   27
 1008   28.2  20.7    1.4   0.8    2.2   0.9   27
 1009   28.2  20.7    1.4   0.8    2.2   0.9   27
 1010   28.2  20.6    1.4   0.8    2.2   0.9   27
 1011   28.1  20.6    1.4   0.8    2.2   0.9   27
 1012   28.1  20.6    1.4   0.8    2.2   0.9   27
 1013   28.1  20.6    1.4   0.8    2.2   0.9   27
 1014   28.1  20.5    1.4   0.8    2.2   0.9   27
 1015   28.0  20.5    1.4   0.8    2.2   0.9   27
 1016   28.0  20.5    1.4   0.8    2.2   0.9   27
 1017   28.0  20.5    1.4   0.8    2.2   0.9   27
 1018   28.0  20.4    1.3   0.8    2.2   0.9   27
 1019   28.0  20.4    1.3   0.8    2.2   0.9   27
 1020   27.9  20.4    1.3   0.8    2.2   0.9   27
 1021   27.9  20.4    1.3   0.8    2.2   0.9   27
 1022   27.9  20.3    1.3   0.8    2.2   0.9   27
 1023   27.9  20.3    1.3   0.8    2.2   0.9   27
 1024   27.9  20.3    1.3   0.8    2.2   0.9   27
 1025   27.8  20.2    1.3   0.8    2.2   0.9   27
 1026   27.8  20.2    1.3   0.8    2.2   0.9   27
 1027   27.8  20.2    1.3   0.8    2.2   0.9   27
 1028   27.8  20.1    1.3   0.8    2.2   0.9   27
 1029   27.8  20.1    1.3   0.8    2.2   0.9   27
 1030   27.8  20.1    1.3   0.8    2.1   0.9   27
[truncated: 425,976 more chars]
