# Supplementary material for: Local field potentials in the parietal reach region reveal mechanisms of bimanual coordination
Source: Nat Commun. 2021 May 4;12:2514. doi: 10.1038/s41467-021-22701-3 (PMC8096826; doi:10.1038/s41467-021-22701-3)
Supplement: Supplementary file 4 — Source Data [file 41467_2021_22701_MOESM4_ESM.zip › AllFigureData/FigureS12_Data.text]

# 3 tasks; component x is frequency and component y is the corresponding value


Task  unilateral reach 
$x
 [1]   4   6   8  10  12  14  16  18  20  22  24  26  28  30  32  34  36  38  40
[20]  42  44  46  48  50  52  54  56  58  60  62  64  66  68  70  72  74  76  78
[39]  80  82  84  86  88  90  92  94  96  98 100 102 104 106 108 110 112 114 116
[58] 118 120 122 124 126 128 130

$y
 [1]  0.00435562  0.00056580 -0.00066611 -0.00066611  0.00058069  0.00182750
 [7]  0.00191389  0.00203267  0.00190362  0.00177458  0.00179020  0.00177879
[13]  0.00182241  0.00186604  0.00140384  0.00099735  0.00073902  0.00056141
[19]  0.00039915  0.00032454  0.00026987  0.00027705  0.00028067  0.00033025
[25]  0.00035388  0.00038142  0.00034618  0.00031551  0.00028034  0.00028896
[31]  0.00027423  0.00027286  0.00035288  0.00048958  0.00059854  0.00066687
[37]  0.00079839  0.00097309  0.00112324  0.00119925  0.00123230  0.00126854
[43]  0.00128358  0.00130145  0.00136106  0.00123600  0.00111094  0.00115378
[49]  0.00115470  0.00114170  0.00115896  0.00124074  0.00126447  0.00131658
[55]  0.00140174  0.00152422  0.00160937  0.00174351  0.00192235  0.00213942
[61]  0.00227544  0.00241146  0.00248971  0.00254150

Task  Together 
$x
 [1]   4   6   8  10  12  14  16  18  20  22  24  26  28  30  32  34  36  38  40
[20]  42  44  46  48  50  52  54  56  58  60  62  64  66  68  70  72  74  76  78
[39]  80  82  84  86  88  90  92  94  96  98 100 102 104 106 108 110 112 114 116
[58] 118 120 122 124 126 128 130

$y
 [1]  2.7568e-03  2.7568e-03  1.0647e-03  1.0647e-03  1.5520e-03  1.0128e-03
 [7]  4.7365e-04  6.6161e-04  1.0055e-03  1.6104e-03  2.2381e-03  2.7323e-03
[13]  2.9911e-03  3.1346e-03  3.2440e-03  3.2418e-03  2.9363e-03  2.4941e-03
[19]  2.1348e-03  2.0888e-03  1.9572e-03  1.7423e-03  1.3530e-03  9.6372e-04
[25]  9.7165e-04  8.7061e-04  6.3563e-04  2.1543e-04 -2.8196e-04 -6.5490e-04
[31] -6.9810e-04 -6.5259e-04 -5.8846e-04 -4.8911e-04 -4.2767e-04 -3.1824e-04
[37] -1.6703e-04 -1.1730e-05  9.4106e-05  1.9082e-04  2.5051e-04  3.2108e-04
[43]  4.4142e-04  5.5571e-04  7.3944e-04  9.8852e-04  1.2728e-03  1.4843e-03
[49]  1.6555e-03  1.7000e-03  1.6883e-03  1.7790e-03  1.7890e-03  1.7643e-03
[55]  1.6739e-03  1.5454e-03  1.3970e-03  1.3472e-03  1.4512e-03  1.5109e-03
[61]  1.5535e-03  1.6296e-03  1.7183e-03  1.7327e-03

Task  Apart 
$x
 [1]   4   6   8  10  12  14  16  18  20  22  24  26  28  30  32  34  36  38  40
[20]  42  44  46  48  50  52  54  56  58  60  62  64  66  68  70  72  74  76  78
[39]  80  82  84  86  88  90  92  94  96  98 100 102 104 106 108 110 112 114 116
[58] 118 120 122 124 126 128 130

$y
 [1] 0.00702599 0.00154046 0.00212855 0.00023078 0.00023078 0.00043568
 [7] 0.00075509 0.00060954 0.00046400 0.00074884 0.00079886 0.00066263
[13] 0.00053661 0.00058073 0.00062484 0.00068101 0.00073717 0.00096040
[19] 0.00102651 0.00103037 0.00092713 0.00086582 0.00086322 0.00089077
[25] 0.00087482 0.00104107 0.00120732 0.00136567 0.00151989 0.00167108
[31] 0.00174145 0.00173473 0.00174526 0.00175246 0.00163852 0.00143602
[37] 0.00126877 0.00118385 0.00119449 0.00115716 0.00105769 0.00087487
[43] 0.00074856 0.00073321 0.00077581 0.00085097 0.00092737 0.00101976
[49] 0.00103095 0.00096792 0.00082738 0.00074777 0.00071197 0.00076375
[55] 0.00074979 0.00071300 0.00064689 0.00076005 0.00103552 0.00124256
[61] 0.00138985 0.00153461 0.00169919 0.00183682
