# Supplementary material for: Local field potentials in the parietal reach region reveal mechanisms of bimanual coordination
Source: Nat Commun. 2021 May 4;12:2514. doi: 10.1038/s41467-021-22701-3 (PMC8096826; doi:10.1038/s41467-021-22701-3)
Supplement: Supplementary file 4 — Source Data [file 41467_2021_22701_MOESM4_ESM.zip › AllFigureData/FigureS3b_Data.txt]

# 3-D array of data, dimensions are task, frequency and file
#
# Task:  62 = saccade
#        63 = ipsilateral reach
#        64 = contralateral reach
#        65 = bimanual 'together' reach
#        66 = bimanual 'apart' reach
#
# Frequency: in Hz
#
# File: unique identifier (pathname)


, , /data/coord/grab/lfp-lfp/data/cohLFP/500ms_2Hz_GoCue_-1000:250ms/zen/data_905.2_1_2

           62       63        64        65       66
6   0.1322714 0.129214 0.2316860 0.2552328 0.147975
8   0.0528895 0.074145 0.1732614 0.1567637 0.134566
10  0.0802884 0.034431 0.1445132 0.0909161 0.130155
12  0.1588919 0.030266 0.1382398 0.1005269 0.108933
14  0.2433341 0.068767 0.0737338 0.0856855 0.076683
16  0.2453422 0.076092 0.0442396 0.0729665 0.058109
18  0.2304708 0.146315 0.0717715 0.0440673 0.092499
20  0.2204961 0.136681 0.0518076 0.0432664 0.043358
22  0.1623863 0.132919 0.0635309 0.1103680 0.033241
24  0.1294392 0.211592 0.1087551 0.1147155 0.069139
26  0.0944209 0.135855 0.1514382 0.1289473 0.093495
28  0.0179174 0.038795 0.1565442 0.1700754 0.088032
30  0.0839519 0.081144 0.1305997 0.1669870 0.045677
32  0.0396716 0.131821 0.1159705 0.1533725 0.075085
34  0.0907922 0.086550 0.0785207 0.1130321 0.106913
36  0.1088368 0.062527 0.0575339 0.0869519 0.107253
38  0.0896266 0.079930 0.0209811 0.0870647 0.102340
40  0.0991394 0.059889 0.0283411 0.0750875 0.110311
42  0.0763628 0.075503 0.0431121 0.0622005 0.067466
44  0.0488072 0.102926 0.0213717 0.0444800 0.053789
46  0.0591461 0.049570 0.0264900 0.0316611 0.039880
48  0.0602963 0.029472 0.0396119 0.0204322 0.031697
50  0.0331677 0.057644 0.0768198 0.0274564 0.022564
52  0.0699165 0.063947 0.0779895 0.0073298 0.044714
54  0.0434883 0.069075 0.0349405 0.0089028 0.072443
56  0.1708231 0.039776 0.0937455 0.0767666 0.095925
58  0.2204275 0.097396 0.1662926 0.1451565 0.100730
60  0.2160388 0.130141 0.1751612 0.1591224 0.152039
62  0.2334465 0.118089 0.2226727 0.1599911 0.157533
64  0.2118283 0.171573 0.1804581 0.1461693 0.156187
66  0.0241714 0.033239 0.0160945 0.0398153 0.047464
68  0.0661859 0.030780 0.0440077 0.0066851 0.028848
70  0.0410716 0.044458 0.0462190 0.0481690 0.011704
72  0.0428250 0.040378 0.1074273 0.0694185 0.041569
74  0.0564406 0.044048 0.0935366 0.0428060 0.023818
76  0.0682626 0.060889 0.0652711 0.0548621 0.032759
78  0.0434054 0.077111 0.0252619 0.0444380 0.014066
80  0.0389472 0.050798 0.0066261 0.0338349 0.029968
82  0.0190588 0.035570 0.0156561 0.0783453 0.039421
84  0.0349548 0.035324 0.0665520 0.0404501 0.034213
86  0.0165434 0.026669 0.0835389 0.0450394 0.072488
88  0.0343648 0.060082 0.0600018 0.0850029 0.097583
90  0.0666578 0.047061 0.0512942 0.0919318 0.105707
92  0.0603420 0.075434 0.0156120 0.1047822 0.114911
94  0.1003518 0.080286 0.0198578 0.0987706 0.085115
96  0.0561625 0.094771 0.0294150 0.0361225 0.070130
98  0.0242109 0.098527 0.0417317 0.0395745 0.060885
100 0.0117045 0.043973 0.0201153 0.0339745 0.026740
102 0.0281220 0.026436 0.0188209 0.0815039 0.024576
104 0.0422321 0.084830 0.0132612 0.0799264 0.048006
106 0.0605633 0.076804 0.0463975 0.0795622 0.099636
108 0.0085068 0.050482 0.0836280 0.0865756 0.133344
110 0.0766493 0.046324 0.1178376 0.0723565 0.143575
112 0.0829620 0.041981 0.1318838 0.0959637 0.148518
114 0.0777955 0.065443 0.0971128 0.1066805 0.104189
116 0.1331865 0.084524 0.0946411 0.1645770 0.096181
118 0.1572677 0.143149 0.0882801 0.1400974 0.081351
120 0.1776606 0.108507 0.0936632 0.1545548 0.063415

, , /data/coord/grab/lfp-lfp/data/cohLFP/500ms_2Hz_GoCue_-1000:250ms/zen/data_906.2_1_2

           62       63        64        65       66
6   0.1831217 0.157682 0.2020215 0.1769662 0.147168
8   0.1609200 0.159026 0.2062524 0.1506494 0.029503
10  0.1705717 0.113614 0.2438880 0.1913679 0.099141
12  0.1947539 0.103596 0.2527340 0.1893167 0.126698
14  0.1668612 0.094322 0.2536753 0.2068236 0.130134
16  0.1344991 0.075765 0.2712165 0.1899749 0.165826
18  0.1045644 0.111121 0.2769590 0.2147542 0.191010
20  0.0908926 0.135168 0.2781736 0.2079886 0.132965
22  0.0355859 0.172715 0.2875655 0.2053918 0.112988
24  0.0479162 0.169601 0.2847165 0.2053610 0.105093
26  0.0909807 0.180282 0.2006558 0.1402637 0.074310
28  0.0994027 0.143727 0.2172993 0.1224374 0.090059
30  0.0931945 0.114574 0.1775996 0.1122475 0.119986
32  0.1021489 0.043243 0.1704338 0.1307839 0.106763
34  0.0883957 0.061214 0.1328204 0.1963884 0.094324
36  0.1066721 0.057376 0.1168304 0.1851607 0.087076
38  0.0620687 0.071890 0.1118378 0.1414928 0.067824
40  0.0336305 0.064019 0.0324200 0.1110797 0.084423
42  0.0835938 0.070304 0.0367572 0.0980742 0.088399
44  0.0635855 0.086500 0.0575355 0.0941427 0.083409
46  0.0828318 0.070801 0.0283428 0.0896570 0.103726
48  0.1138681 0.114740 0.0517541 0.0796885 0.069146
50  0.0613683 0.071038 0.0819329 0.0381358 0.016467
52  0.0797538 0.018279 0.0601232 0.0383724 0.058688
54  0.0964303 0.019916 0.0786257 0.0826516 0.098707
56  0.0627283 0.050192 0.0941842 0.0840291 0.029846
58  0.1226713 0.068274 0.1106413 0.0976359 0.076330
60  0.1051748 0.083745 0.1376327 0.0945618 0.115099
62  0.0898155 0.088835 0.1071132 0.1467288 0.140487
64  0.0694457 0.070015 0.1423011 0.1255135 0.146584
66  0.0640728 0.014772 0.1140057 0.0533751 0.078839
68  0.0147627 0.034998 0.1410003 0.0695927 0.090431
70  0.0275017 0.028150 0.1298152 0.0837540 0.102664
72  0.0577638 0.027562 0.1320194 0.0877052 0.151232
74  0.0834324 0.045277 0.0664723 0.0557635 0.163473
76  0.0900328 0.051314 0.0554862 0.0225975 0.146605
78  0.0862941 0.055928 0.0822565 0.0224474 0.093647
80  0.1228805 0.040380 0.0830865 0.0274609 0.077583
82  0.0988454 0.040838 0.0777622 0.0064643 0.117871
84  0.0867572 0.039580 0.0936841 0.0289202 0.081560
86  0.0496721 0.051347 0.0537017 0.0304494 0.063535
88  0.0429811 0.053456 0.0380317 0.0644861 0.038662
90  0.0277089 0.065345 0.0464131 0.1194536 0.012855
92  0.0048171 0.072218 0.0813285 0.0848870 0.035461
94  0.0401995 0.066571 0.0177641 0.0596502 0.062098
96  0.0288683 0.075586 0.0073315 0.0336357 0.011262
98  0.0665918 0.063980 0.0432213 0.0507865 0.038144
100 0.0472040 0.061460 0.0534120 0.0331886 0.016710
102 0.0529982 0.071891 0.0481434 0.0941538 0.018529
104 0.0565057 0.059422 0.0730957 0.0873874 0.039958
106 0.0658488 0.072076 0.0851782 0.1165453 0.055872
108 0.0454050 0.092218 0.0666792 0.0819144 0.073711
110 0.0684755 0.081437 0.0799838 0.0509641 0.104049
112 0.0922809 0.058794 0.0714271 0.0226891 0.121639
114 0.0992397 0.038179 0.0726516 0.0315906 0.087179
116 0.0929259 0.060011 0.0234318 0.0894768 0.071755
118 0.0935488 0.060994 0.0437429 0.0898039 0.057348
120 0.0911408 0.082254 0.0175844 0.0938854 0.027254

, , /data/coord/grab/lfp-lfp/data/cohLFP/500ms_2Hz_GoCue_-1000:250ms/zen/data_907.2_1_2

           62       63       64        65        66
6   0.1167281 0.274037 0.139380 0.2881743 0.1824955
8   0.0561640 0.151138 0.142267 0.1105072 0.1374965
10  0.1116357 0.156997 0.148763 0.0839470 0.1320305
12  0.1523630 0.090344 0.179229 0.0980804 0.1380320
14  0.2307313 0.097750 0.184284 0.1097024 0.1255488
16  0.2291427 0.066043 0.228909 0.1211962 0.1195814
18  0.2608875 0.080600 0.224793 0.1540811 0.0657567
20  0.2870444 0.123475 0.257469 0.1570132 0.0939907
22  0.2738519 0.167537 0.222199 0.2190604 0.0674102
24  0.2425467 0.154871 0.225077 0.1430668 0.0855061
26  0.2127442 0.168940 0.207433 0.1563139 0.0983415
28  0.1699340 0.079515 0.179924 0.1197891 0.1184440
30  0.0595845 0.064462 0.127546 0.0467899 0.1231746
32  0.0430105 0.072106 0.040287 0.0723941 0.1303292
34  0.0476329 0.086212 0.039060 0.1172544 0.1165087
36  0.0553908 0.085400 0.036257 0.1118935 0.0894753
38  0.1060780 0.048489 0.072013 0.0897583 0.1000595
40  0.0831663 0.048249 0.077250 0.0759411 0.1269143
42  0.1026628 0.026221 0.101745 0.1001153 0.0846760
44  0.0437846 0.054303 0.041551 0.0367305 0.1227988
46  0.0731850 0.016938 0.035053 0.0414103 0.1003500
48  0.0567664 0.030161 0.066504 0.0139290 0.0570136
50  0.0548676 0.010124 0.053011 0.0448458 0.0831740
52  0.0748953 0.028611 0.038310 0.0280093 0.0702382
54  0.0445160 0.035492 0.018825 0.0948531 0.0533082
56  0.2200217 0.258220 0.288888 0.2987761 0.1984357
58  0.2919155 0.299874 0.321909 0.3371731 0.2510436
60  0.3012867 0.347736 0.367471 0.3167742 0.2555962
62  0.3166470 0.335245 0.383426 0.2990019 0.2593614
64  0.2856669 0.262664 0.379600 0.2440360 0.2032123
66  0.0773412 0.043686 0.083281 0.0132381 0.0456773
68  0.0732274 0.054362 0.065072 0.0076213 0.0333833
70  0.1041097 0.011723 0.065348 0.0290706 0.0213890
72  0.0868420 0.016197 0.032666 0.0619734 0.0283767
74  0.0680934 0.045195 0.029587 0.0615155 0.0333662
76  0.0936810 0.073361 0.066562 0.0159596 0.0556500
78  0.0754848 0.048130 0.049222 0.0271398 0.0121808
80  0.0312751 0.051526 0.025252 0.0405991 0.0419957
82  0.0420846 0.028967 0.028463 0.0472438 0.0858634
84  0.0290946 0.044081 0.016903 0.0922428 0.0759408
86  0.0186440 0.050252 0.012943 0.0745713 0.1221883
88  0.0089074 0.028207 0.026207 0.0646016 0.0745232
90  0.0249123 0.010293 0.026114 0.0922670 0.1035542
92  0.0112946 0.023318 0.021695 0.0583262 0.1210168
94  0.0226407 0.024306 0.057499 0.0927863 0.1362145
96  0.0385679 0.066119 0.101051 0.1293090 0.1108333
98  0.0542915 0.051606 0.136462 0.0990700 0.0310780
100 0.0792398 0.030761 0.152305 0.0365172 0.0164206
102 0.0929292 0.060154 0.116371 0.0446317 0.0688003
104 0.0527760 0.040636 0.117334 0.0862315 0.0985249
106 0.0349390 0.048626 0.100895 0.0883863 0.0875200
108 0.0196112 0.074222 0.087593 0.1053548 0.0906851
110 0.0332459 0.052523 0.075042 0.0575573 0.0381455
112 0.0191463 0.050508 0.087683 0.0247834 0.0104176
114 0.0573331 0.046643 0.082296 0.0381393 0.0064557
116 0.0383260 0.020731 0.087368 0.0992696 0.0711379
118 0.0553497 0.042379 0.071769 0.1037219 0.1155402
120 0.0611954 0.040739 0.119023 0.0837848 0.1201549

, , /data/coord/grab/lfp-lfp/data/cohLFP/500ms_2Hz_GoCue_-1000:250ms/zen/data_926.2_1_2

          62       63       64       65       66
6   0.231646 0.177949 0.286620 0.191796 0.314395
8   0.198282 0.114444 0.276614 0.189335 0.290528
10  0.213187 0.082537 0.221815 0.224695 0.284811
12  0.175789 0.126048 0.184858 0.233323 0.317706
14  0.078620 0.126438 0.155445 0.209123 0.289415
16  0.111013 0.172584 0.126190 0.251982 0.233196
18  0.180936 0.181003 0.147548 0.163698 0.209666
20  0.188017 0.188698 0.169377 0.069326 0.193715
22  0.066088 0.176701 0.111919 0.061578 0.227478
24  0.056971 0.119296 0.078426 0.038895 0.214290
26  0.068608 0.113409 0.017631 0.079555 0.143964
28  0.086346 0.102080 0.027695 0.139406 0.147669
30  0.159440 0.097273 0.076282 0.207276 0.210461
32  0.178124 0.166573 0.056798 0.235920 0.167271
34  0.140756 0.182581 0.084320 0.214117 0.117560
36  0.032910 0.238377 0.061909 0.095152 0.121850
38  0.065554 0.169663 0.108397 0.172042 0.077640
40  0.094378 0.124449 0.024309 0.064853 0.111913
42  0.125607 0.070202 0.038204 0.019731 0.210331
44  0.157459 0.072936 0.054693 0.079942 0.262621
46  0.130198 0.028575 0.050276 0.157136 0.165535
48  0.113858 0.026380 0.083729 0.180202 0.119630
50  0.061168 0.056389 0.103642 0.115116 0.114976
52  0.052709 0.019378 0.017449 0.051897 0.155281
54  0.063630 0.017892 0.037235 0.070475 0.133083
56  0.123118 0.185034 0.232135 0.170880 0.236903
58  0.108850 0.168359 0.224718 0.179195 0.205828
60  0.228268 0.243045 0.282950 0.248248 0.262261
62  0.184009 0.259990 0.250423 0.238231 0.279473
64  0.091469 0.295362 0.181089 0.186311 0.271919
66  0.056070 0.108598 0.058691 0.032745 0.104416
68  0.066039 0.078428 0.087167 0.169167 0.090211
70  0.087257 0.103534 0.029158 0.124069 0.060332
72  0.149527 0.124715 0.042920 0.119468 0.164633
74  0.151858 0.152938 0.049396 0.163346 0.121235
76  0.118917 0.199320 0.129094 0.144153 0.096499
78  0.073093 0.101628 0.156862 0.199579 0.042070
80  0.106286 0.155971 0.153503 0.190253 0.102209
82  0.090217 0.170228 0.105971 0.137820 0.055587
84  0.151175 0.102254 0.103638 0.132551 0.024115
86  0.171618 0.093636 0.102031 0.119808 0.074252
88  0.117735 0.106821 0.123343 0.022315 0.075276
90  0.054574 0.083349 0.142462 0.077057 0.091304
92  0.073403 0.042696 0.142806 0.112726 0.075251
94  0.087619 0.066113 0.083144 0.075287 0.102589
96  0.044232 0.145198 0.104548 0.087871 0.173228
98  0.041676 0.150986 0.076857 0.080056 0.157507
100 0.083752 0.134459 0.084321 0.164454 0.160979
102 0.086165 0.082505 0.081065 0.130752 0.095437
104 0.038727 0.105580 0.049628 0.171231 0.053899
106 0.048329 0.146659 0.059286 0.136825 0.093541
108 0.036164 0.175994 0.034457 0.089163 0.116869
110 0.160222 0.222863 0.087062 0.057898 0.077022
112 0.078469 0.199529 0.066786 0.127064 0.096625
114 0.069050 0.092275 0.078488 0.100390 0.039701
116 0.089783 0.021295 0.065512 0.056605 0.023224
118 0.076583 0.061329 0.071250 0.086660 0.028359
120 0.032631 0.068287 0.152560 0.065599 0.021607

, , /data/coord/grab/lfp-lfp/data/cohLFP/500ms_2Hz_GoCue_-1000:250ms/zen/data_930.2_1_2

          62        63        64        65       66
6   0.169828 0.1890116 0.1287222 0.0850983 0.162649
8   0.079787 0.1191884 0.0820073 0.0481292 0.131117
10  0.149250 0.0387592 0.0242485 0.0130290 0.113231
12  0.158551 0.0839953 0.0242749 0.0166059 0.066785
14  0.184188 0.1109949 0.0853950 0.0316771 0.034356
16  0.168024 0.0929715 0.1464939 0.0386101 0.037340
18  0.164096 0.1057181 0.1413648 0.0664286 0.046634
20  0.161185 0.1431367 0.1904589 0.1295315 0.054647
22  0.166222 0.1401562 0.2060911 0.1123645 0.055734
24  0.190976 0.1662213 0.1931986 0.1722602 0.084706
26  0.145767 0.1112276 0.1159467 0.2236540 0.102360
28  0.078922 0.1326696 0.0689545 0.1840013 0.117249
30  0.082295 0.1077817 0.0524193 0.1724834 0.114478
32  0.030285 0.1111250 0.0349629 0.1585729 0.103990
34  0.021550 0.1360502 0.0711233 0.1598388 0.164248
36  0.010276 0.1021601 0.0780762 0.0800917 0.164922
38  0.059816 0.0717644 0.0501558 0.0757500 0.167208
40  0.057243 0.0470043 0.0261050 0.0835112 0.147350
42  0.047036 0.0080957 0.0263465 0.0531106 0.125540
44  0.041599 0.0338934 0.0555288 0.0073939 0.079755
46  0.062942 0.0371811 0.0493829 0.0414860 0.049647
48  0.030273 0.0376388 0.0524699 0.0768638 0.081944
50  0.052666 0.0181235 0.0273391 0.0589517 0.018169
52  0.054256 0.0289476 0.0355155 0.0657306 0.024947
54  0.039160 0.0546311 0.0673888 0.0721016 0.041501
56  0.098632 0.1554395 0.1007785 0.0711757 0.053492
58  0.149452 0.1129561 0.1658336 0.0777253 0.070580
60  0.163017 0.0820435 0.1601572 0.0743210 0.069600
62  0.191062 0.0372582 0.1410310 0.0781758 0.091530
64  0.142864 0.0288974 0.1090279 0.0603879 0.064652
66  0.022519 0.0858477 0.0320834 0.0322832 0.019802
68  0.028506 0.0173162 0.0542767 0.0156434 0.035257
70  0.037634 0.0741782 0.0178420 0.0306444 0.051515
72  0.060821 0.0702853 0.0420984 0.0319950 0.072276
74  0.026441 0.0547364 0.0299081 0.0084262 0.060102
76  0.041386 0.0404127 0.0272032 0.0151903 0.050625
78  0.044522 0.0343863 0.0403959 0.0030820 0.057666
80  0.022902 0.0224072 0.0229343 0.0571591 0.039692
82  0.022034 0.0189462 0.0253195 0.0416977 0.010997
84  0.075108 0.0179532 0.0126327 0.0488050 0.050963
86  0.066074 0.0054648 0.0317807 0.0597658 0.060504
88  0.077780 0.0111637 0.0272531 0.0859544 0.026190
90  0.040740 0.0377780 0.0025154 0.0713721 0.039390
92  0.042687 0.0255729 0.0472251 0.0881042 0.066939
94  0.046355 0.0214389 0.0321881 0.0570264 0.054997
96  0.043375 0.0124786 0.0698507 0.1307108 0.084259
98  0.046695 0.0031728 0.1007885 0.1033086 0.059273
100 0.018762 0.0227863 0.0686994 0.0970606 0.046548
102 0.034904 0.0245904 0.0187555 0.0502283 0.019766
104 0.038698 0.0442763 0.0180945 0.0602106 0.033114
106 0.079895 0.0491803 0.0457115 0.0572139 0.010677
108 0.045580 0.0348815 0.0421590 0.0541178 0.044804
110 0.030866 0.0325655 0.0165203 0.0750467 0.042708
112 0.032623 0.0551570 0.0326328 0.0396284 0.033265
114 0.080442 0.0535488 0.0088928 0.0268800 0.064656
116 0.078734 0.0641443 0.0432118 0.0267639 0.031490
118 0.053001 0.0724422 0.0472239 0.0482177 0.029281
120 0.031686 0.0576949 0.0846825 0.0460293 0.013282

, , /data/coord/grab/lfp-lfp/data/cohLFP/500ms_2Hz_GoCue_-1000:250ms/zen/data_936.1_1_2

           62       63        64       65       66
6   0.2243007 0.234351 0.2851242 0.404085 0.281576
8   0.1814036 0.152955 0.1874165 0.247912 0.286208
10  0.0950672 0.174296 0.1585910 0.205908 0.205453
12  0.0693471 0.117685 0.1060216 0.163374 0.159258
14  0.0760115 0.049776 0.1069400 0.111483 0.102518
16  0.0760908 0.093597 0.1192952 0.115075 0.088834
18  0.0818230 0.084634 0.1148627 0.024951 0.058001
20  0.0705437 0.142718 0.1155890 0.025279 0.045955
22  0.0818569 0.172415 0.1268878 0.092583 0.041940
24  0.0958604 0.174716 0.1461736 0.107773 0.051894
26  0.1274731 0.238521 0.1866510 0.239632 0.106108
28  0.1204451 0.237647 0.2512669 0.305615 0.148061
30  0.0900251 0.196289 0.2514688 0.331590 0.209173
32  0.0464509 0.177683 0.2201934 0.389373 0.198604
34  0.0301154 0.121228 0.1579877 0.342059 0.195462
36  0.0171004 0.052314 0.1129303 0.259711 0.161887
38  0.0502970 0.037623 0.1155221 0.153341 0.159346
40  0.0476451 0.056522 0.0770806 0.069606 0.114911
42  0.0384705 0.059535 0.0146521 0.049305 0.082351
44  0.0489377 0.040585 0.0643683 0.050766 0.088642
46  0.0429411 0.064898 0.0584523 0.037806 0.100898
48  0.1023284 0.040749 0.0420788 0.040809 0.048274
50  0.0767943 0.067882 0.0310770 0.046336 0.029165
52  0.0552835 0.070194 0.0545619 0.056089 0.029239
54  0.0603501 0.056443 0.0427731 0.067503 0.034541
56  0.3552124 0.356020 0.3445080 0.405190 0.389338
58  0.4479816 0.454492 0.4393569 0.504596 0.490575
60  0.4947367 0.496932 0.5118002 0.528854 0.531792
62  0.5108819 0.480383 0.5444050 0.541285 0.528583
64  0.4198788 0.421384 0.4639151 0.450566 0.423335
66  0.0766865 0.029442 0.0767566 0.077666 0.101291
68  0.0551552 0.014980 0.0465053 0.039172 0.093968
70  0.0222097 0.030974 0.0366728 0.043555 0.071967
72  0.0519941 0.038736 0.0528803 0.053504 0.053777
74  0.0367018 0.025869 0.0268137 0.059895 0.039784
76  0.0115780 0.051271 0.0575969 0.051032 0.048728
78  0.0426259 0.053730 0.0972163 0.069965 0.038350
80  0.0320964 0.013392 0.0891896 0.068102 0.051400
82  0.0686683 0.038284 0.0710061 0.035723 0.046800
84  0.0794579 0.071196 0.0385392 0.013120 0.037828
86  0.0506213 0.105358 0.0481293 0.064089 0.024410
88  0.0650531 0.128660 0.0068578 0.085384 0.032994
90  0.0258048 0.139447 0.0270498 0.092213 0.021090
92  0.0384148 0.103301 0.0682949 0.096067 0.024014
94  0.0514595 0.071651 0.0453767 0.052624 0.035875
96  0.0406407 0.056268 0.0247827 0.051371 0.045830
98  0.0699822 0.026428 0.0639932 0.018164 0.097501
100 0.1022662 0.054313 0.1180518 0.035281 0.064472
102 0.0918163 0.070559 0.1319621 0.073768 0.076368
104 0.0543043 0.040959 0.0959906 0.053114 0.081974
106 0.0321602 0.082221 0.0410922 0.073974 0.067007
108 0.0404206 0.055818 0.0747918 0.069713 0.066194
110 0.0558443 0.060504 0.0713010 0.076589 0.064555
112 0.0775860 0.038581 0.0832358 0.104550 0.079275
114 0.0231905 0.058674 0.1083953 0.098319 0.084676
116 0.0292583 0.041593 0.1018608 0.078955 0.085038
118 0.0167379 0.057357 0.0660273 0.019051 0.097849
120 0.0074326 0.020338 0.0438226 0.025814 0.057941

, , /data/coord/grab/lfp-lfp/data/cohLFP/500ms_2Hz_GoCue_-1000:250ms/zen/data_938.1_1_2

           62       63       64        65       66
6   0.2815446 0.183572 0.334599 0.4738354 0.373710
8   0.2234616 0.291771 0.161103 0.3463230 0.258555
10  0.1419892 0.271976 0.287159 0.3389054 0.379780
12  0.2603590 0.178679 0.338241 0.2946612 0.369718
14  0.2606546 0.153921 0.327659 0.2249616 0.293549
16  0.2058975 0.100923 0.265261 0.1141760 0.171858
18  0.1746375 0.101461 0.235366 0.1141403 0.178831
20  0.1681114 0.027669 0.221163 0.1102198 0.128655
22  0.2059687 0.123211 0.209997 0.1338440 0.163867
24  0.1461032 0.091924 0.208788 0.2057017 0.183689
26  0.3291103 0.116619 0.180730 0.3462149 0.023093
28  0.2713886 0.134940 0.287810 0.4177985 0.044753
30  0.3060571 0.126426 0.265068 0.4241842 0.146683
32  0.1801550 0.176048 0.230893 0.4326923 0.193474
34  0.1353753 0.074811 0.227079 0.4450108 0.186986
36  0.1584060 0.099777 0.129151 0.2842429 0.205179
38  0.2032352 0.149702 0.034304 0.3375172 0.165780
40  0.2336144 0.124032 0.108190 0.1933195 0.152525
42  0.1839456 0.141205 0.193112 0.0929557 0.227818
44  0.0904660 0.033676 0.230922 0.0890806 0.125998
46  0.0620078 0.081258 0.128135 0.0100235 0.143717
48  0.0518437 0.103388 0.175516 0.1083521 0.237707
50  0.0920517 0.095730 0.191852 0.1360900 0.153069
52  0.0467141 0.104720 0.235358 0.2505751 0.235429
54  0.1587527 0.051093 0.141258 0.2989125 0.236393
56  0.3412533 0.452417 0.260895 0.3734731 0.198497
58  0.4762755 0.540098 0.231783 0.3939600 0.157284
60  0.4865466 0.538362 0.369300 0.4081512 0.160540
62  0.5495940 0.559562 0.383172 0.3619913 0.138381
64  0.4552385 0.521965 0.300532 0.3312634 0.194026
66  0.1041298 0.122403 0.172764 0.0786016 0.227835
68  0.1076614 0.110998 0.144715 0.0136748 0.207162
70  0.1508064 0.101780 0.183409 0.0342688 0.224157
72  0.1100072 0.083915 0.106652 0.0836022 0.136989
74  0.0378906 0.108624 0.050821 0.1187070 0.089479
76  0.0224596 0.064873 0.097686 0.1155913 0.085007
78  0.0461922 0.026404 0.085883 0.0845540 0.205315
80  0.0512048 0.029313 0.064338 0.0570912 0.257578
82  0.1817687 0.058078 0.073985 0.0508096 0.168544
84  0.1442562 0.148368 0.077506 0.0082514 0.164860
86  0.0230693 0.073884 0.021142 0.0509142 0.145998
88  0.0366593 0.134493 0.159948 0.1134973 0.122475
90  0.0198414 0.098589 0.153252 0.1238094 0.118558
92  0.0079198 0.084005 0.124455 0.1304313 0.098043
94  0.0938273 0.074254 0.134149 0.0860890 0.013559
96  0.1338061 0.100566 0.179425 0.1598028 0.107571
98  0.1449183 0.133086 0.122531 0.2112686 0.085047
100 0.0875961 0.134301 0.121769 0.1610869 0.101290
102 0.0141673 0.136939 0.047179 0.0207245 0.087999
104 0.0514193 0.043019 0.066627 0.1139172 0.014684
106 0.1463701 0.072699 0.080621 0.1839744 0.066303
108 0.2697522 0.087442 0.135614 0.2272654 0.101152
110 0.2802177 0.109872 0.120411 0.2149440 0.147537
112 0.2584400 0.164431 0.134719 0.2319461 0.207368
114 0.1787521 0.180114 0.122342 0.1721075 0.124490
116 0.1177520 0.065972 0.078826 0.1267109 0.050558
118 0.1636170 0.086213 0.066846 0.1793522 0.058215
120 0.1205967 0.074091 0.066123 0.1790140 0.029219

, , /data/coord/grab/lfp-lfp/data/cohLFP/500ms_2Hz_GoCue_-1000:250ms/zen/data_940.1_1_2

          62       63        64       65        66
6   0.321606 0.246565 0.2650001 0.322195 0.2395050
8   0.260776 0.150648 0.2173833 0.227300 0.1872231
10  0.217615 0.205613 0.1794716 0.224046 0.1898338
12  0.267152 0.180464 0.2107406 0.173213 0.1903245
14  0.265274 0.225962 0.2197201 0.171066 0.1938704
16  0.265674 0.229922 0.2145519 0.159848 0.2022462
18  0.294562 0.202226 0.2086482 0.188071 0.2045031
20  0.282125 0.189618 0.1906164 0.229194 0.2053282
22  0.267386 0.197113 0.1646200 0.274546 0.1954654
24  0.292345 0.181304 0.1598233 0.291017 0.1563204
26  0.256172 0.216201 0.1981265 0.333568 0.1889867
28  0.228214 0.232301 0.1811801 0.333698 0.2230609
30  0.204563 0.218685 0.1739500 0.329902 0.2788360
32  0.118089 0.231474 0.1913333 0.315002 0.2873546
34  0.121350 0.225173 0.1617682 0.263966 0.2435207
36  0.137474 0.184430 0.1688080 0.165542 0.2366150
38  0.127046 0.152071 0.1491394 0.142116 0.2031417
40  0.160535 0.111604 0.1336676 0.060858 0.1931037
42  0.168710 0.106973 0.1121191 0.031200 0.1489440
44  0.104432 0.059130 0.0931883 0.037100 0.1216122
46  0.110954 0.052305 0.0949369 0.024876 0.1156650
48  0.047668 0.053016 0.0510146 0.055585 0.0954448
50  0.051062 0.054776 0.0328925 0.093958 0.1106279
52  0.105938 0.070129 0.0448279 0.076018 0.0977048
54  0.086809 0.088511 0.0563763 0.075444 0.0775527
56  0.309739 0.298120 0.2879625 0.289132 0.3464604
58  0.391852 0.356986 0.3851217 0.314374 0.4066537
60  0.384358 0.379897 0.4001038 0.310646 0.4141998
62  0.402778 0.374238 0.4455860 0.334949 0.4152024
64  0.377613 0.306507 0.3890117 0.297093 0.3572063
66  0.062021 0.023039 0.0162741 0.121430 0.0113629
68  0.066474 0.032109 0.0072487 0.094206 0.0389177
70  0.045297 0.027188 0.0373940 0.019612 0.1148643
72  0.038798 0.016754 0.0241867 0.076016 0.1013633
74  0.061472 0.052712 0.0121717 0.070331 0.0676819
76  0.071198 0.029495 0.0332417 0.040793 0.0471745
78  0.062758 0.014934 0.0516512 0.019972 0.0763743
80  0.053214 0.058167 0.0493636 0.025598 0.0812180
82  0.034373 0.014252 0.0011075 0.038850 0.0453901
84  0.011115 0.034048 0.0420185 0.020391 0.0562555
86  0.036921 0.021374 0.0553821 0.015325 0.0678662
88  0.038501 0.048351 0.0374750 0.073931 0.0691795
90  0.023365 0.073452 0.0375003 0.118684 0.0687090
92  0.044222 0.040603 0.0434979 0.113163 0.0309014
94  0.045159 0.028699 0.0203169 0.104348 0.0151450
96  0.047292 0.047201 0.0318987 0.043415 0.0246223
98  0.042440 0.048002 0.0360477 0.047087 0.0041886
100 0.054017 0.043802 0.0397987 0.055940 0.0462242
102 0.044193 0.027210 0.0366338 0.067031 0.0384383
104 0.067125 0.039512 0.0670930 0.062033 0.0645145
106 0.048650 0.051998 0.0606546 0.051816 0.0447786
108 0.041058 0.024908 0.0672957 0.037016 0.0200569
110 0.052945 0.025546 0.0382244 0.031832 0.0311725
112 0.044144 0.005819 0.0179208 0.043244 0.0111966
114 0.029219 0.046591 0.0706424 0.020246 0.0492264
116 0.034650 0.077081 0.0731952 0.024268 0.0739816
118 0.053278 0.080304 0.1008069 0.027261 0.0657731
120 0.080335 0.019076 0.0411457 0.077092 0.0266976

, , /data/coord/grab/lfp-lfp/data/cohLFP/500ms_2Hz_GoCue_-1000:250ms/zen/data_942.1_1_2

           62        63        64        65       66
6   0.4348950 0.3680358 0.3286840 0.4053138 0.273040
8   0.3090206 0.3125470 0.2308989 0.3486206 0.220380
10  0.2285800 0.2304115 0.1891290 0.3162436 0.218449
12  0.2949795 0.2209614 0.1717721 0.2630012 0.198219
14  0.2635590 0.2229879 0.1963057 0.1738228 0.191417
16  0.2734513 0.2124605 0.2136086 0.1510357 0.160729
18  0.2764086 0.2400473 0.2613238 0.1687193 0.137423
20  0.2437532 0.2482158 0.2485317 0.1630901 0.099899
22  0.2254201 0.2242034 0.2951636 0.1832872 0.115989
24  0.2343956 0.2678973 0.3059820 0.2494692 0.147910
26  0.2050449 0.2661916 0.2873802 0.2968918 0.157658
28  0.2241393 0.2447418 0.2941455 0.3248735 0.176642
30  0.2267805 0.2787842 0.2364901 0.3285171 0.181968
32  0.1431097 0.2421239 0.2123354 0.3258606 0.159592
34  0.1222533 0.1888812 0.2045220 0.2723530 0.114871
36  0.0323134 0.1620436 0.1606630 0.2445627 0.157891
38  0.0585083 0.1318471 0.1369103 0.1654608 0.118137
40  0.0829444 0.1091654 0.1316504 0.1072938 0.132163
42  0.0881487 0.0996875 0.0431543 0.0851020 0.130062
44  0.0888657 0.0523788 0.0666309 0.0804868 0.137656
46  0.0642993 0.0202649 0.0912429 0.0627324 0.126311
48  0.0442654 0.0523211 0.1326091 0.0522027 0.122814
50  0.0440706 0.0545569 0.1606837 0.0524480 0.098839
52  0.0075306 0.0269167 0.1976240 0.0293199 0.101280
54  0.0510375 0.0826917 0.1432666 0.0419331 0.096574
56  0.2839564 0.2132383 0.2694733 0.1600922 0.212912
58  0.3364149 0.2509163 0.3359570 0.1909872 0.250464
60  0.3691834 0.2677811 0.3256694 0.2281496 0.302967
62  0.3850195 0.2886073 0.3643257 0.2534088 0.323501
64  0.3009444 0.1888725 0.3664948 0.2273816 0.291720
66  0.0303593 0.0245127 0.1418457 0.0355281 0.054650
68  0.0295790 0.0108647 0.1553932 0.0270561 0.034905
70  0.0388145 0.0403184 0.1571799 0.0909639 0.054666
72  0.0380622 0.0289751 0.1099679 0.0787665 0.041624
74  0.0514281 0.0046327 0.1091348 0.0625064 0.071451
76  0.0158189 0.0101747 0.0842354 0.0545590 0.045405
78  0.0471918 0.0507631 0.1006862 0.0296672 0.031437
80  0.0622984 0.0498680 0.0708663 0.0239511 0.098634
82  0.0438035 0.0081497 0.0536726 0.0298924 0.118845
84  0.0154181 0.0602320 0.0167667 0.0390175 0.126195
86  0.0202391 0.0513760 0.0274390 0.0577576 0.102561
88  0.0552361 0.0449180 0.0174831 0.0294832 0.091037
90  0.0558024 0.0830292 0.0237007 0.0102410 0.012763
92  0.0286500 0.0545214 0.0186281 0.0188966 0.033327
94  0.0110968 0.0233703 0.0103814 0.0088337 0.066312
96  0.0713402 0.0298133 0.0326059 0.0443574 0.122303
98  0.0651199 0.0734317 0.0736615 0.0901666 0.079500
100 0.0656933 0.1082991 0.0772341 0.0984085 0.065405
102 0.0458347 0.0856403 0.0774802 0.0767138 0.065311
104 0.0493447 0.0640694 0.0689289 0.0600885 0.063994
106 0.0898271 0.0497107 0.0578888 0.0421853 0.077830
108 0.0945776 0.0236055 0.0133300 0.0201918 0.121335
110 0.0709531 0.0272576 0.0091795 0.0131634 0.115101
112 0.0355423 0.0320750 0.0213992 0.0271047 0.103110
114 0.0352238 0.0479796 0.0237510 0.0345508 0.056438
116 0.0304735 0.0274225 0.0177577 0.0413563 0.038403
118 0.0812779 0.0644267 0.0248253 0.0585191 0.045253
120 0.0333065 0.0766868 0.0333734 0.0850451 0.047071

, , /data/coord/grab/lfp-lfp/data/cohLFP/500ms_2Hz_GoCue_-1000:250ms/zen/data_945.1_1_2

          62        63       64       65        66
6   0.272353 0.3049644 0.363038 0.361983 0.1869377
8   0.168901 0.2499119 0.303425 0.330470 0.1076517
10  0.241210 0.2050767 0.256005 0.282020 0.1225121
12  0.282542 0.2377562 0.245707 0.287704 0.1454902
14  0.302816 0.1757581 0.252601 0.276239 0.2106951
16  0.317274 0.1959031 0.241260 0.202035 0.2085008
18  0.333567 0.2003925 0.216130 0.214466 0.2105133
20  0.293170 0.2067686 0.225337 0.229533 0.1638302
22  0.302756 0.2382181 0.259790 0.264731 0.0900221
24  0.238530 0.2451484 0.212605 0.279975 0.1276180
26  0.176937 0.2245599 0.211726 0.339130 0.1038440
28  0.152085 0.2338534 0.223961 0.328940 0.1512007
30  0.157925 0.2411879 0.178063 0.282030 0.1727039
32  0.179250 0.2182935 0.128396 0.255801 0.1899781
34  0.166547 0.1600874 0.101976 0.185622 0.1720880
36  0.130178 0.0934279 0.090207 0.118815 0.1587122
38  0.091353 0.1078620 0.062923 0.061875 0.1163333
40  0.069484 0.1363122 0.055494 0.023326 0.1053980
42  0.030778 0.1658218 0.045598 0.019348 0.1528639
44  0.019808 0.0780041 0.014107 0.070894 0.1276682
46  0.035022 0.1052598 0.034424 0.089844 0.1564952
48  0.013437 0.0758717 0.051127 0.117580 0.0851616
50  0.026125 0.0399298 0.029895 0.140668 0.0411423
52  0.013307 0.0148247 0.029360 0.122239 0.0515098
54  0.048262 0.0111927 0.051050 0.095637 0.0723715
56  0.047768 0.1003081 0.163674 0.155346 0.1252099
58  0.032394 0.1538139 0.209112 0.165250 0.1814570
60  0.094060 0.1389003 0.209326 0.189724 0.1879136
62  0.119468 0.1254324 0.193343 0.213057 0.1881450
64  0.105280 0.0685143 0.139459 0.176137 0.1568696
66  0.083886 0.0521498 0.060404 0.033422 0.0736289
68  0.037773 0.0659250 0.028916 0.031230 0.0388313
70  0.015149 0.0851694 0.033566 0.012444 0.0248727
72  0.040868 0.0444151 0.055986 0.047345 0.0594227
74  0.059800 0.0514821 0.050328 0.060895 0.0932297
76  0.052375 0.0538837 0.064387 0.073877 0.1283432
78  0.095303 0.0562520 0.066551 0.039599 0.1568197
80  0.100949 0.0124105 0.064746 0.035541 0.1336537
82  0.079712 0.0475761 0.031363 0.028766 0.1123482
84  0.065825 0.0602046 0.050954 0.081016 0.1038178
86  0.063832 0.0759983 0.063690 0.084087 0.0727370
88  0.036557 0.0573369 0.104093 0.053858 0.1021950
90  0.028677 0.0427375 0.136741 0.072406 0.0784152
92  0.068414 0.0242985 0.081257 0.061215 0.0767497
94  0.071496 0.0211791 0.045681 0.044878 0.0608569
96  0.043659 0.0313033 0.048996 0.049396 0.0562510
98  0.010983 0.0161035 0.045029 0.041203 0.0508605
100 0.028201 0.0219607 0.032410 0.053310 0.0042369
102 0.055630 0.0384446 0.036694 0.063601 0.0334490
104 0.095785 0.0736684 0.032856 0.095418 0.0341813
106 0.053819 0.0705143 0.038806 0.109341 0.0845787
108 0.101215 0.0584542 0.038085 0.091334 0.0839332
110 0.072802 0.0808382 0.026175 0.019955 0.0653008
112 0.039988 0.0219229 0.024573 0.037478 0.0506309
114 0.054101 0.0394963 0.015573 0.037066 0.0105066
116 0.029955 0.0159989 0.024398 0.048261 0.0282408
118 0.055134 0.0062461 0.018653 0.026166 0.0107534
120 0.035002 0.0683793 0.021327 0.058516 0.0071930

, , /data/coord/grab/lfp-lfp/data/cohLFP/500ms_2Hz_GoCue_-1000:250ms/zen/data_961.2_1_2

          62       63        64        65       66
6   0.351911 0.527929 0.3947329 0.4590338 0.434708
8   0.357098 0.483438 0.4405644 0.4916559 0.476591
10  0.312605 0.380813 0.2860638 0.4506163 0.377068
12  0.267449 0.248692 0.3242580 0.3736107 0.296070
14  0.335739 0.176064 0.3784902 0.2183253 0.193734
16  0.401375 0.232987 0.4398281 0.1728957 0.188850
18  0.423818 0.300069 0.4527618 0.1901016 0.167356
20  0.391795 0.412160 0.4721841 0.2946889 0.184219
22  0.397230 0.416600 0.4095842 0.3294282 0.256294
24  0.332503 0.384254 0.3556778 0.3843681 0.283590
26  0.235426 0.369784 0.2966186 0.4127414 0.344047
28  0.273222 0.329109 0.2158487 0.3580153 0.406054
30  0.239809 0.259805 0.1305881 0.3245105 0.418178
32  0.233310 0.231416 0.0540417 0.2713096 0.301490
34  0.217263 0.185205 0.0926233 0.3204822 0.256969
36  0.164514 0.136849 0.1287258 0.2403543 0.238503
38  0.157251 0.121921 0.1015977 0.2261340 0.215953
40  0.155255 0.094981 0.0707734 0.1719674 0.189063
42  0.195508 0.109266 0.0593724 0.1221607 0.170839
44  0.196731 0.060526 0.0439243 0.1104096 0.139667
46  0.164472 0.078124 0.0978583 0.0823011 0.118393
48  0.104327 0.033338 0.1460440 0.0848395 0.091977
50  0.061440 0.038917 0.1516619 0.0604072 0.043761
52  0.030555 0.030461 0.1465023 0.0481579 0.076851
54  0.096382 0.019956 0.0873287 0.0706152 0.047139
56  0.148901 0.106803 0.1759270 0.1426786 0.094792
58  0.281109 0.177381 0.2854710 0.2479767 0.238584
60  0.291037 0.196434 0.3109876 0.2550557 0.255130
62  0.282113 0.169164 0.2873298 0.2716457 0.280670
64  0.202992 0.160405 0.1720194 0.1437124 0.194872
66  0.098761 0.134373 0.0410891 0.0984154 0.110227
68  0.085486 0.123854 0.0147914 0.0511285 0.082913
70  0.079353 0.079316 0.0269361 0.0458608 0.091414
72  0.028105 0.012519 0.0231882 0.0786633 0.030402
74  0.028061 0.047218 0.0017727 0.0989808 0.061525
76  0.061258 0.013529 0.0413750 0.0657620 0.118888
78  0.084039 0.036611 0.1104314 0.0015121 0.115116
80  0.061758 0.064136 0.1550855 0.0288808 0.061924
82  0.140523 0.077796 0.1429020 0.0644718 0.078874
84  0.135632 0.030770 0.1380221 0.0728443 0.091537
86  0.126546 0.079127 0.0875555 0.0781950 0.093173
88  0.191060 0.076489 0.1012478 0.0974618 0.094441
90  0.146703 0.030744 0.1161433 0.1718176 0.066015
92  0.091889 0.059950 0.0837661 0.1391078 0.083004
94  0.031750 0.046219 0.0760837 0.1359178 0.119054
96  0.035286 0.130285 0.0985340 0.1044148 0.172402
98  0.036256 0.156681 0.0722124 0.0679308 0.116462
100 0.058581 0.166478 0.0830642 0.0943465 0.076868
102 0.125281 0.154063 0.0394086 0.1237265 0.063145
104 0.143723 0.103414 0.0958416 0.1296601 0.094658
106 0.175075 0.075236 0.1070663 0.1582355 0.120323
108 0.119449 0.070561 0.0831067 0.2074743 0.084855
110 0.107649 0.075613 0.1016711 0.1950284 0.063511
112 0.057530 0.046325 0.1035375 0.1156780 0.099423
114 0.043648 0.088451 0.0982212 0.0683022 0.141405
116 0.060994 0.057473 0.0798786 0.0631348 0.146425
118 0.067859 0.082909 0.0864902 0.0449305 0.084225
120 0.119641 0.084362 0.0397718 0.0953354 0.025606

, , /data/coord/grab/lfp-lfp/data/cohLFP/500ms_2Hz_GoCue_-1000:250ms/zen/data_966.1_1_2

          62       63       64       65        66
6   0.137791 0.122935 0.172454 0.282177 0.1712087
8   0.063773 0.163778 0.115300 0.183359 0.1437306
10  0.035138 0.208339 0.155300 0.155123 0.1350013
12  0.065799 0.145524 0.156327 0.152690 0.0838311
14  0.104894 0.151063 0.121943 0.140268 0.0371406
16  0.061937 0.021041 0.073995 0.109797 0.0099215
18  0.069851 0.042584 0.051514 0.088818 0.0488684
20  0.080152 0.024731 0.086502 0.054951 0.0382741
22  0.075044 0.051289 0.131690 0.043343 0.0315002
24  0.076608 0.069422 0.153798 0.033616 0.0771057
26  0.088523 0.059988 0.135808 0.107932 0.0836695
28  0.044660 0.085771 0.056002 0.141463 0.0851251
30  0.025631 0.110238 0.080123 0.158672 0.0900373
32  0.036024 0.076547 0.035812 0.142237 0.1047150
34  0.036914 0.088921 0.125236 0.141811 0.1355570
36  0.029424 0.030687 0.113213 0.100259 0.1820109
38  0.057897 0.031228 0.107949 0.086653 0.1502017
40  0.046562 0.038258 0.086280 0.066501 0.1436405
42  0.040712 0.034045 0.032746 0.015757 0.1201225
44  0.031678 0.058239 0.042596 0.036002 0.0725837
46  0.043460 0.067122 0.028589 0.042199 0.0887599
48  0.075225 0.073106 0.022723 0.050745 0.1030350
50  0.073712 0.057726 0.051110 0.054723 0.0766124
52  0.050357 0.053503 0.038974 0.060462 0.0544620
54  0.041943 0.037011 0.029872 0.049604 0.0440117
56  0.181107 0.094042 0.156683 0.089321 0.2230403
58  0.291188 0.179505 0.220900 0.083780 0.2852522
60  0.280312 0.188213 0.275199 0.110643 0.3310871
62  0.260931 0.182467 0.293982 0.109732 0.3291254
64  0.206445 0.141090 0.229030 0.048139 0.2125590
66  0.062245 0.042567 0.055990 0.033383 0.0602977
68  0.092983 0.019961 0.086621 0.038606 0.0346842
70  0.073840 0.020278 0.080142 0.063375 0.0142062
72  0.091149 0.017943 0.037495 0.055279 0.0506486
74  0.120523 0.038812 0.061304 0.064667 0.0124503
76  0.121270 0.077185 0.045345 0.051242 0.0314085
78  0.093676 0.082379 0.015933 0.078191 0.0382210
80  0.094553 0.041229 0.022972 0.058454 0.0625722
82  0.116122 0.067835 0.053642 0.087579 0.0765897
84  0.120179 0.091835 0.058025 0.048682 0.0727354
86  0.121103 0.071545 0.036005 0.042749 0.0909776
88  0.142958 0.102784 0.048733 0.084854 0.0643965
90  0.144529 0.038823 0.039511 0.058693 0.0137219
92  0.056781 0.023736 0.031480 0.041116 0.0345156
94  0.065534 0.043918 0.014115 0.034328 0.0889109
96  0.037683 0.072091 0.013736 0.072694 0.0495733
98  0.044502 0.079893 0.055040 0.089888 0.0516252
100 0.024047 0.052340 0.056684 0.082146 0.0366348
102 0.013706 0.022795 0.061017 0.100014 0.0118579
104 0.044183 0.037094 0.040952 0.094522 0.0159534
106 0.023941 0.069647 0.045509 0.066913 0.0164976
108 0.050975 0.039810 0.071886 0.047435 0.0117835
110 0.059275 0.055038 0.062946 0.049760 0.0327401
112 0.058226 0.033406 0.067636 0.069060 0.0284032
114 0.098651 0.046616 0.030551 0.050219 0.0662811
116 0.059034 0.046700 0.034198 0.019079 0.0088969
118 0.065122 0.059972 0.050909 0.059918 0.0384790
120 0.067000 0.037558 0.018563 0.084958 0.0407593

, , /data/coord/grab/lfp-lfp/data/cohLFP/500ms_2Hz_GoCue_-1000:250ms/zen/data_1013.1_1_2

          62       63       64       65       66
6   0.171676 0.175844 0.153580 0.173758 0.203287
8   0.195566 0.104071 0.121866 0.136661 0.217355
10  0.152700 0.085717 0.109569 0.065778 0.189395
12  0.077287 0.053116 0.035726 0.053749 0.179624
14  0.024699 0.067485 0.043573 0.012888 0.070138
16  0.090325 0.102555 0.100899 0.076143 0.079859
18  0.084725 0.071853 0.144800 0.155698 0.219963
20  0.127428 0.124148 0.160108 0.184540 0.295762
22  0.169238 0.167219 0.186850 0.171927 0.290807
24  0.184506 0.203578 0.216027 0.208388 0.278072
26  0.151267 0.220360 0.166730 0.232724 0.262672
28  0.160668 0.211568 0.088571 0.190609 0.258320
30  0.128735 0.168317 0.113134 0.107643 0.229194
32  0.120417 0.183447 0.121565 0.122234 0.221362
34  0.159717 0.195310 0.174991 0.149714 0.256624
36  0.151992 0.110569 0.201966 0.102907 0.182560
38  0.275784 0.357497 0.243698 0.199563 0.499134
40  0.385230 0.431855 0.451843 0.342217 0.531310
42  0.464197 0.489697 0.490241 0.462626 0.547487
44  0.473337 0.505485 0.483434 0.489726 0.520872
46  0.451586 0.517499 0.432357 0.426785 0.427845
48  0.433902 0.515146 0.379225 0.397036 0.426088
50  0.352584 0.481576 0.297720 0.317319 0.356891
52  0.170787 0.306922 0.115895 0.066871 0.203871
54  0.251154 0.138826 0.308925 0.189589 0.368504
56  0.307008 0.253666 0.408685 0.233578 0.443949
58  0.416400 0.347628 0.516624 0.324779 0.554022
60  0.488892 0.427631 0.569211 0.389445 0.652369
62  0.503670 0.439089 0.586428 0.434380 0.674285
64  0.560839 0.483395 0.594099 0.491240 0.668932
66  0.584651 0.531862 0.631517 0.504344 0.659718
68  0.604300 0.507093 0.632841 0.517445 0.656631
70  0.604199 0.499902 0.636053 0.514330 0.659066
72  0.561145 0.436008 0.586398 0.501082 0.626815
74  0.533954 0.392316 0.520471 0.486220 0.593139
76  0.479452 0.397927 0.438583 0.452000 0.550789
78  0.412125 0.344882 0.364641 0.367665 0.506041
80  0.334323 0.309577 0.307823 0.268707 0.398210
82  0.287888 0.233227 0.194614 0.179640 0.294565
84  0.212761 0.195047 0.151552 0.148872 0.272780
86  0.211064 0.200437 0.144591 0.124553 0.287698
88  0.220667 0.192220 0.138064 0.114368 0.288007
90  0.257780 0.214868 0.207822 0.133504 0.304861
92  0.241445 0.179017 0.168388 0.123160 0.327412
94  0.213542 0.155982 0.093854 0.119554 0.288709
96  0.168551 0.141360 0.122832 0.097745 0.273882
98  0.164915 0.122380 0.086087 0.077791 0.174970
100 0.160816 0.106185 0.122336 0.071176 0.124736
102 0.158754 0.141283 0.140305 0.074911 0.141357
104 0.191943 0.134966 0.144688 0.112371 0.155527
106 0.187693 0.153879 0.147635 0.065979 0.153736
108 0.195345 0.123982 0.121316 0.066593 0.118398
110 0.126873 0.104216 0.151368 0.040787 0.147417
112 0.141452 0.084318 0.116578 0.026175 0.177011
114 0.136838 0.054158 0.109474 0.059735 0.218114
116 0.101378 0.073825 0.118902 0.086591 0.270824
118 0.111799 0.136438 0.104416 0.102214 0.332525
120 0.167874 0.191659 0.128336 0.084059 0.350761

, , /data/coord/grab/lfp-lfp/data/cohLFP/500ms_2Hz_GoCue_-1000:250ms/zen/data_1023.1_1_2

           62        63        64        65        66
6   0.0348662 0.0711612 0.1258604 0.0628526 0.1350211
8   0.0775591 0.0396567 0.0785863 0.0706049 0.1033063
10  0.0837124 0.0466441 0.1273618 0.0681360 0.1075628
12  0.0548635 0.0498711 0.1078056 0.0585654 0.1163589
14  0.0924083 0.1196856 0.1428254 0.0848150 0.0302694
16  0.0414372 0.1074418 0.0665264 0.0465901 0.0811036
18  0.0551716 0.0881372 0.0324860 0.0315003 0.0526815
20  0.0989755 0.0555681 0.0192134 0.0844941 0.0386830
22  0.0926445 0.0541454 0.0155833 0.0516189 0.0471747
24  0.0379110 0.0265939 0.0376901 0.0480434 0.0718528
26  0.0629747 0.0331895 0.0094225 0.0086292 0.0545377
28  0.0566870 0.0541498 0.0163516 0.0286860 0.0322228
30  0.0477400 0.0537947 0.0645838 0.0062449 0.0725599
32  0.0320017 0.0339705 0.0638095 0.0583159 0.0669233
34  0.0539564 0.0549765 0.0751100 0.0401067 0.0682890
36  0.1018667 0.0300999 0.0707628 0.0256152 0.0780588
38  0.1364996 0.0328629 0.0831950 0.0833536 0.0674202
40  0.0764437 0.0597269 0.0584721 0.0633961 0.0387134
42  0.0501417 0.0315722 0.0784267 0.0733238 0.0738455
44  0.0052104 0.0515836 0.0562859 0.0407170 0.0765294
46  0.0476554 0.0763602 0.0261302 0.0361658 0.0281503
48  0.0547224 0.0594763 0.0175547 0.0416389 0.0315102
50  0.0748694 0.0928211 0.0294017 0.0594193 0.0581068
52  0.0885669 0.0438013 0.0145223 0.0345864 0.0955634
54  0.0782370 0.0385891 0.0293384 0.0579734 0.0717097
56  0.0897110 0.0383347 0.0552483 0.0119422 0.0581165
58  0.1023572 0.0371988 0.0522426 0.0635307 0.0670862
60  0.0413642 0.0062962 0.0926529 0.0633435 0.0399755
62  0.0150722 0.0382234 0.0768101 0.0381937 0.0386791
64  0.0350753 0.0219987 0.0717093 0.0580829 0.0549156
66  0.0477625 0.0494462 0.0169216 0.0179742 0.0686589
68  0.0447235 0.0862223 0.0152029 0.0249356 0.0879113
70  0.0701627 0.0794633 0.0019763 0.0380447 0.0632115
72  0.0899383 0.0452697 0.0445859 0.1099349 0.0988018
74  0.0845112 0.0097381 0.0492709 0.0705091 0.0705860
76  0.0731010 0.0691547 0.1100824 0.0744587 0.0588162
78  0.0801841 0.0453780 0.0778834 0.0662772 0.0434863
80  0.0510812 0.0359241 0.0789348 0.0325349 0.0734439
82  0.0349508 0.0648919 0.0478535 0.0378486 0.0288186
84  0.0198355 0.0495188 0.0657665 0.0791124 0.0038569
86  0.0495837 0.0618350 0.0717595 0.0819342 0.0144330
88  0.0494527 0.0540399 0.0289371 0.0335358 0.0651225
90  0.0363935 0.1302899 0.0134882 0.0858321 0.0373724
92  0.0667102 0.1324857 0.0222958 0.0631327 0.0964234
94  0.0714226 0.1172388 0.0784159 0.0638322 0.0336306
96  0.0163408 0.0608271 0.0679917 0.0312456 0.0453079
98  0.0223735 0.0354456 0.0251717 0.0130286 0.0370988
100 0.0762449 0.0548668 0.0387502 0.0346346 0.0345669
102 0.0885108 0.0566711 0.0424200 0.0633048 0.0114566
104 0.1050130 0.0997584 0.0063359 0.0708891 0.0440772
106 0.1287304 0.0955401 0.0339754 0.0769576 0.0301534
108 0.0938604 0.0574148 0.0496902 0.0076130 0.0295242
110 0.0785209 0.0042021 0.0458005 0.0464920 0.0286829
112 0.0952266 0.0456540 0.0131101 0.0525498 0.0433401
114 0.1156760 0.0355203 0.0570657 0.0435354 0.0742134
116 0.0726675 0.0247266 0.1155212 0.0308334 0.0447425
118 0.0492918 0.0361021 0.1332065 0.0537708 0.0261442
120 0.0462603 0.0801926 0.0957460 0.0675177 0.0142044

, , /data/coord/grab/lfp-lfp/data/cohLFP/500ms_2Hz_GoCue_-1000:250ms/zen/data_1024.1_1_2

           62        63       64        65        66
6   0.0469157 0.0846354 0.015588 0.0696755 0.1158261
8   0.1812435 0.0878369 0.093462 0.0524018 0.1421410
10  0.1627612 0.1014318 0.074936 0.0599315 0.1259336
12  0.1844871 0.0107198 0.027174 0.0196442 0.1300446
14  0.1696902 0.0961972 0.086144 0.0218817 0.0616302
16  0.0609958 0.1218384 0.070820 0.1240166 0.0679385
18  0.0297084 0.1152575 0.073659 0.0929871 0.0657411
20  0.0051147 0.0738478 0.084881 0.0984565 0.0066627
22  0.1059153 0.0367973 0.055562 0.0546523 0.0454961
24  0.1540440 0.0703629 0.044960 0.0468775 0.0427379
26  0.1122115 0.0615002 0.087251 0.0668671 0.1208821
28  0.0534034 0.0960772 0.120856 0.1106313 0.0314735
30  0.0862571 0.0804139 0.095464 0.0777374 0.0482521
32  0.0574055 0.0848610 0.071757 0.0541341 0.0501481
34  0.0534305 0.1357727 0.073245 0.1246382 0.0483341
36  0.0581455 0.0336084 0.096952 0.1574801 0.0223184
38  0.0470382 0.0762993 0.078118 0.0822668 0.0252989
40  0.0737152 0.1347811 0.099708 0.0581782 0.0674516
42  0.0883842 0.1947569 0.080539 0.1043699 0.0953982
44  0.0965288 0.1299813 0.057126 0.1642286 0.0594409
46  0.0378964 0.0987369 0.122435 0.1324058 0.0596796
48  0.1239941 0.0568515 0.118007 0.1436200 0.0259136
50  0.1102909 0.0444593 0.083053 0.0930783 0.0553751
52  0.0820309 0.0108917 0.100493 0.0485653 0.0731220
54  0.0179300 0.0163385 0.069678 0.0351391 0.0377106
56  0.1121331 0.0442737 0.111739 0.0980529 0.0593026
58  0.1254593 0.0922722 0.053913 0.0063903 0.0887724
60  0.1205596 0.0662593 0.025910 0.0125315 0.1262855
62  0.0715291 0.0308574 0.052480 0.0406932 0.1561881
64  0.0588095 0.1379309 0.049806 0.0709790 0.1118640
66  0.0517206 0.0991205 0.082677 0.0187322 0.0744185
68  0.0546556 0.0085328 0.068873 0.0047785 0.0794521
70  0.1027930 0.0262406 0.045111 0.0625483 0.0611059
72  0.1020509 0.0557993 0.085893 0.0458717 0.0714764
74  0.1661357 0.0652645 0.102243 0.0707769 0.0945039
76  0.1536258 0.1025029 0.154697 0.0614898 0.0466981
78  0.0703189 0.0551717 0.160689 0.0401709 0.0900382
80  0.0396918 0.1092922 0.018128 0.0104636 0.0896658
82  0.0300343 0.0031829 0.056419 0.0701993 0.1007280
84  0.1082301 0.0564726 0.030373 0.1446427 0.1426823
86  0.1147714 0.0593610 0.059462 0.0871087 0.0912658
88  0.1187375 0.0353320 0.014396 0.0934460 0.0714463
90  0.0577060 0.1060289 0.024173 0.0989274 0.0536970
92  0.0516164 0.1260418 0.082528 0.1105507 0.1372676
94  0.0829390 0.0301317 0.094537 0.1208843 0.0897582
96  0.0943019 0.0996256 0.049940 0.1240349 0.0404529
98  0.0262761 0.0966473 0.042860 0.0690055 0.0844423
100 0.0166254 0.1672172 0.104207 0.0500710 0.0834098
102 0.0139454 0.1238016 0.138172 0.0866488 0.0702717
104 0.0251588 0.0529142 0.062591 0.0229309 0.0985827
106 0.0432210 0.0320316 0.043606 0.0320199 0.1279284
108 0.0376684 0.0608648 0.028833 0.0354352 0.0237807
110 0.0405552 0.1135987 0.079848 0.0538297 0.0118111
112 0.0095404 0.0332336 0.079825 0.0865202 0.1323291
114 0.0299869 0.0767327 0.054365 0.0057386 0.0516629
116 0.0593988 0.1960841 0.055619 0.0329365 0.0844090
118 0.1009115 0.0760196 0.037387 0.1146930 0.0926995
120 0.0997847 0.0362889 0.039299 0.0459561 0.0622469

, , /data/coord/grab/lfp-lfp/data/cohLFP/500ms_2Hz_GoCue_-1000:250ms/zen/data_1092.1_1_2

          62       63       64        65       66
6   0.351553 0.090260 0.389603 0.5476862 0.170341
8   0.320871 0.219028 0.422547 0.5998910 0.189920
10  0.339457 0.386944 0.450318 0.5679091 0.367334
12  0.334287 0.412566 0.460664 0.5891988 0.387641
14  0.307060 0.405416 0.539246 0.5923241 0.446834
16  0.269878 0.463944 0.463914 0.4979359 0.443981
18  0.362953 0.339136 0.428311 0.4923463 0.481411
20  0.391984 0.273042 0.408825 0.4361845 0.536270
22  0.398520 0.282406 0.366030 0.4264006 0.508420
24  0.475098 0.269881 0.309351 0.3297220 0.365929
26  0.263260 0.152769 0.163395 0.1645023 0.084437
28  0.120399 0.077115 0.150724 0.0444392 0.220697
30  0.200137 0.261781 0.205482 0.1386103 0.319052
32  0.288833 0.324904 0.259250 0.1060287 0.410241
34  0.188037 0.215368 0.212866 0.0990707 0.312274
36  0.115190 0.084237 0.168749 0.0680144 0.290215
38  0.164966 0.206852 0.129321 0.0764424 0.241514
40  0.246770 0.291455 0.045822 0.0629644 0.273214
42  0.247747 0.276340 0.092450 0.1753682 0.350640
44  0.271504 0.315518 0.091402 0.2030858 0.411672
46  0.305427 0.342522 0.187136 0.3017885 0.445169
48  0.330074 0.356042 0.199836 0.3705545 0.461307
50  0.299637 0.339538 0.188436 0.3419319 0.473959
52  0.269971 0.351491 0.188340 0.3101107 0.351666
54  0.249282 0.213778 0.164501 0.3225349 0.140099
56  0.211133 0.192303 0.120491 0.1789528 0.038169
58  0.101407 0.190928 0.101823 0.1011598 0.054756
60  0.080071 0.157397 0.127717 0.0525816 0.087645
62  0.108849 0.054916 0.126673 0.1069908 0.231079
64  0.132315 0.065196 0.188045 0.0871871 0.181720
66  0.044182 0.076771 0.274616 0.0621765 0.233166
68  0.134029 0.103617 0.259858 0.0179893 0.109769
70  0.163238 0.080158 0.216072 0.0361916 0.137757
72  0.181215 0.111619 0.199022 0.0423553 0.048930
74  0.172642 0.148686 0.124160 0.0048912 0.049387
76  0.139171 0.119298 0.076304 0.1200516 0.206905
78  0.076909 0.148686 0.093804 0.0714881 0.240737
80  0.059220 0.085526 0.169183 0.0327438 0.185342
82  0.076300 0.043238 0.121592 0.0269890 0.062907
84  0.103661 0.108032 0.042976 0.0130050 0.040267
86  0.107787 0.148536 0.078748 0.0512692 0.057854
88  0.171300 0.237771 0.122182 0.0161633 0.099909
90  0.124576 0.184898 0.072908 0.0505329 0.089240
92  0.029817 0.079638 0.093768 0.0702375 0.076027
94  0.059961 0.096727 0.084236 0.0584560 0.107903
96  0.117511 0.048126 0.126788 0.0066299 0.111499
98  0.085362 0.018693 0.099922 0.0407757 0.095017
100 0.004247 0.033373 0.030675 0.1116007 0.053933
102 0.043332 0.043224 0.044369 0.1078160 0.086311
104 0.163414 0.058837 0.065601 0.0507157 0.163446
106 0.196809 0.109206 0.103074 0.0902527 0.175963
108 0.173927 0.095375 0.118744 0.0698857 0.150252
110 0.025414 0.051081 0.095696 0.0691609 0.101382
112 0.030076 0.085598 0.033368 0.1457892 0.066991
114 0.084045 0.096095 0.046933 0.1641029 0.148030
116 0.141148 0.028919 0.098216 0.1316411 0.133887
118 0.211082 0.091241 0.100503 0.1358371 0.165143
120 0.200310 0.085643 0.096789 0.1767094 0.177004

, , /data/coord/grab/lfp-lfp/data/cohLFP/500ms_2Hz_GoCue_-1000:250ms/zen/data_1093.1_1_2

          62       63       64       65       66
6   0.232925 0.269166 0.320493 0.341469 0.354422
8   0.227412 0.290844 0.257497 0.342927 0.348570
10  0.190764 0.287653 0.228272 0.359328 0.327952
12  0.206044 0.269650 0.172410 0.328560 0.300469
14  0.165118 0.347322 0.225592 0.356232 0.354752
16  0.150284 0.279496 0.244638 0.306299 0.292658
18  0.147302 0.254741 0.230758 0.254450 0.381750
20  0.163242 0.241266 0.238480 0.276204 0.358531
22  0.198834 0.235376 0.190766 0.244460 0.267297
24  0.141924 0.124468 0.162195 0.143142 0.175868
26  0.115799 0.090256 0.099687 0.073598 0.167463
28  0.223775 0.195641 0.155117 0.154716 0.268657
30  0.396786 0.283031 0.240803 0.183889 0.286159
32  0.390406 0.278635 0.230135 0.203698 0.227603
34  0.275791 0.194077 0.159788 0.135662 0.107001
36  0.141152 0.078399 0.070986 0.109690 0.128392
38  0.152048 0.076284 0.052647 0.104842 0.191859
40  0.147037 0.109801 0.158757 0.120672 0.206678
42  0.128052 0.109203 0.203519 0.130890 0.187469
44  0.192261 0.144160 0.236838 0.187800 0.164775
46  0.244826 0.164037 0.274495 0.234943 0.170613
48  0.325067 0.218795 0.320677 0.280875 0.173406
50  0.422934 0.288724 0.355406 0.334574 0.218318
52  0.399606 0.353425 0.294443 0.368754 0.249902
54  0.302463 0.300346 0.207527 0.316442 0.199871
56  0.125764 0.167128 0.075432 0.205511 0.070463
58  0.098496 0.051846 0.076557 0.076502 0.031581
60  0.115320 0.101627 0.181319 0.125394 0.127407
62  0.183902 0.202244 0.253555 0.257873 0.204927
64  0.318099 0.298853 0.265111 0.313843 0.298729
66  0.407634 0.355033 0.296938 0.353650 0.317506
68  0.414784 0.395477 0.339067 0.371844 0.341296
70  0.281029 0.335334 0.281315 0.336060 0.268435
72  0.201267 0.207898 0.200131 0.272886 0.233118
74  0.141496 0.128819 0.141673 0.192971 0.175385
76  0.139322 0.108496 0.146245 0.143392 0.097922
78  0.185595 0.155983 0.186729 0.143934 0.050117
80  0.183079 0.089504 0.188415 0.126846 0.044863
82  0.144798 0.075329 0.147143 0.028915 0.076047
84  0.103192 0.067305 0.055403 0.069023 0.093244
86  0.084091 0.089474 0.064023 0.175433 0.073247
88  0.162613 0.115751 0.166170 0.196291 0.043992
90  0.138167 0.124102 0.227327 0.169432 0.074674
92  0.140931 0.124168 0.175283 0.094166 0.082139
94  0.098975 0.105135 0.132501 0.046419 0.080264
96  0.098951 0.040235 0.089747 0.062347 0.071240
98  0.074897 0.094460 0.030640 0.035682 0.042229
100 0.050817 0.154148 0.020325 0.099136 0.040941
102 0.026937 0.132703 0.123022 0.069518 0.100577
104 0.063478 0.142216 0.180455 0.085548 0.134514
106 0.074446 0.116342 0.209935 0.131530 0.118316
108 0.062435 0.099372 0.215204 0.160943 0.143949
110 0.055827 0.035193 0.227495 0.151292 0.124599
112 0.047988 0.075778 0.158900 0.115394 0.116153
114 0.102428 0.126705 0.147751 0.080060 0.084477
116 0.119433 0.181599 0.126202 0.148390 0.094655
118 0.142338 0.172497 0.183319 0.187953 0.080001
120 0.182477 0.104959 0.225677 0.172623 0.062135

, , /data/coord/grab/lfp-lfp/data/cohLFP/500ms_2Hz_GoCue_-1000:250ms/zen/data_1112.1_1_2

          62       63       64       65        66
6   0.292135 0.142789 0.200403 0.314654 0.3167817
8   0.196489 0.082201 0.234148 0.186699 0.2751634
10  0.175186 0.154497 0.209777 0.217196 0.1664758
12  0.169760 0.072635 0.047045 0.121765 0.1911913
14  0.129831 0.036630 0.072773 0.106633 0.1384713
16  0.109063 0.183652 0.114443 0.041422 0.1700005
18  0.069015 0.281529 0.214112 0.049434 0.2524049
20  0.071681 0.252993 0.150650 0.030930 0.1911076
22  0.064655 0.293729 0.122536 0.063116 0.1236728
24  0.059078 0.229846 0.031333 0.081565 0.0899600
26  0.025614 0.183507 0.022744 0.015996 0.1543406
28  0.034604 0.156484 0.023876 0.018212 0.0307347
30  0.084179 0.117357 0.062667 0.051272 0.1187694
32  0.050232 0.095952 0.039452 0.069965 0.1000683
34  0.062604 0.069324 0.061433 0.095875 0.1198147
36  0.100088 0.040366 0.070405 0.105083 0.0697000
38  0.099330 0.087870 0.129798 0.088337 0.0892769
40  0.123409 0.084774 0.108144 0.067843 0.0884551
42  0.095548 0.045616 0.085791 0.115792 0.0887852
44  0.104901 0.076546 0.139146 0.114368 0.1207606
46  0.164739 0.040632 0.134954 0.154882 0.0187642
48  0.142975 0.027297 0.126761 0.120679 0.0778076
50  0.086233 0.038206 0.103280 0.025458 0.1619292
52  0.109119 0.039689 0.049080 0.059246 0.1481435
54  0.119353 0.024360 0.051989 0.045146 0.0500038
56  0.144410 0.031394 0.071989 0.118947 0.1338343
58  0.149854 0.066259 0.064054 0.141917 0.1561613
60  0.093515 0.109941 0.141926 0.122553 0.2143696
62  0.089846 0.123278 0.182409 0.115808 0.1989994
64  0.045426 0.100874 0.134049 0.102478 0.1171844
66  0.075490 0.143374 0.136385 0.112718 0.0398046
68  0.117200 0.072511 0.154380 0.066936 0.0331178
70  0.115505 0.104366 0.136444 0.077570 0.0718562
72  0.085961 0.127238 0.079342 0.019520 0.1062858
74  0.042253 0.031092 0.019244 0.051751 0.1065864
76  0.068534 0.042670 0.107624 0.035133 0.1299046
78  0.082854 0.084066 0.158503 0.046190 0.0539789
80  0.114457 0.154231 0.115269 0.106623 0.1142356
82  0.089961 0.125678 0.034191 0.090909 0.0304033
84  0.091748 0.105125 0.096483 0.141732 0.0898407
86  0.065074 0.091386 0.142317 0.194179 0.1154034
88  0.066638 0.046864 0.125140 0.129519 0.0876527
90  0.041501 0.012558 0.112050 0.078931 0.1149154
92  0.036682 0.028843 0.094554 0.040848 0.1061175
94  0.068135 0.056226 0.025421 0.135071 0.0758895
96  0.022721 0.108034 0.049758 0.129211 0.0614600
98  0.074067 0.048797 0.087248 0.146579 0.0577656
100 0.023727 0.051315 0.081158 0.120753 0.1329322
102 0.043325 0.089478 0.091897 0.137589 0.1350536
104 0.054280 0.145596 0.025814 0.114251 0.1966137
106 0.049251 0.166435 0.047093 0.039343 0.1744978
108 0.066883 0.180077 0.125368 0.049662 0.1491551
110 0.059260 0.132400 0.144289 0.088199 0.1395109
112 0.039886 0.080547 0.164125 0.090120 0.0899794
114 0.073311 0.063292 0.172528 0.027619 0.0212439
116 0.082730 0.138168 0.148650 0.014544 0.0258370
118 0.114862 0.158546 0.079895 0.058434 0.0083656
120 0.119859 0.123791 0.121465 0.116872 0.0753012

, , /data/coord/grab/lfp-lfp/data/cohLFP/500ms_2Hz_GoCue_-1000:250ms/zen/data_1113.1_1_2

          62        63        64       65       66
6   0.245300 0.2938338 0.1997912 0.510719 0.306376
8   0.068921 0.2786091 0.1884923 0.396684 0.215167
10  0.073285 0.0948169 0.1691792 0.283998 0.101511
12  0.041926 0.0709044 0.1644301 0.244898 0.062299
14  0.152628 0.1003714 0.1845658 0.146885 0.117686
16  0.231884 0.1527059 0.2046704 0.209125 0.127933
18  0.276762 0.1299718 0.1170043 0.093450 0.186839
20  0.196310 0.0802161 0.0688120 0.091064 0.087127
22  0.224470 0.0963183 0.0246814 0.098946 0.086967
24  0.169850 0.0758059 0.0451380 0.128462 0.088662
26  0.172960 0.0708748 0.0596040 0.245889 0.090053
28  0.134992 0.1427716 0.0622992 0.253607 0.141876
30  0.188359 0.1917881 0.1007951 0.255584 0.180619
32  0.129783 0.2475977 0.1549078 0.221672 0.190072
34  0.182295 0.3218707 0.0978531 0.227409 0.110590
36  0.159392 0.3273893 0.0838694 0.084621 0.010746
38  0.109697 0.3054972 0.1005051 0.154436 0.012689
40  0.110282 0.2299316 0.0404718 0.164824 0.011836
42  0.114492 0.1132248 0.1049000 0.174513 0.060967
44  0.105453 0.1410347 0.1008542 0.185524 0.055016
46  0.066691 0.1718818 0.1058324 0.169641 0.019230
48  0.051277 0.1084257 0.0802624 0.120631 0.041317
50  0.073546 0.0241901 0.0723679 0.154376 0.062302
52  0.090649 0.0278689 0.0919094 0.177416 0.020618
54  0.108478 0.0627294 0.0848032 0.130311 0.016369
56  0.158714 0.0410215 0.0515016 0.177960 0.091856
58  0.172155 0.0915484 0.1057102 0.120723 0.177824
60  0.211640 0.1903270 0.0487539 0.106250 0.184944
62  0.208341 0.1338470 0.0929842 0.098833 0.219018
64  0.209848 0.0890822 0.1326427 0.130218 0.096214
66  0.054076 0.1206946 0.0501097 0.104505 0.073259
68  0.076230 0.0780760 0.0388844 0.071030 0.083618
70  0.020328 0.0418028 0.0232063 0.071036 0.036450
72  0.041759 0.0523879 0.0664419 0.065816 0.064771
74  0.165697 0.0844490 0.0680421 0.031570 0.038123
76  0.207741 0.0197007 0.0096775 0.056392 0.034069
78  0.056717 0.1346821 0.0370718 0.064722 0.037314
80  0.034918 0.1723604 0.0546427 0.156331 0.054637
82  0.084108 0.2103643 0.0859696 0.159812 0.073818
84  0.108996 0.1756894 0.0509363 0.077059 0.076363
86  0.204118 0.1051678 0.0472833 0.024987 0.100065
88  0.176875 0.0930220 0.0904209 0.067859 0.068754
90  0.123938 0.0812718 0.1264532 0.052436 0.042306
92  0.143509 0.0603619 0.1037574 0.059750 0.055231
94  0.200315 0.0241256 0.1258275 0.064763 0.039756
96  0.148091 0.0511723 0.1052497 0.085888 0.022130
98  0.119605 0.0937695 0.0553754 0.063680 0.146672
100 0.100277 0.0979223 0.0373727 0.026142 0.125596
102 0.097913 0.0947236 0.0293867 0.045379 0.182365
104 0.121735 0.0491910 0.0300754 0.059648 0.170533
106 0.164793 0.0432260 0.0525299 0.077012 0.141142
108 0.179451 0.0072349 0.0299176 0.074593 0.094468
110 0.190980 0.0153298 0.0884455 0.065437 0.085133
112 0.124921 0.0865528 0.1045927 0.058697 0.063710
114 0.096963 0.1342612 0.0982376 0.050223 0.138252
116 0.056490 0.0939487 0.1537886 0.031155 0.123086
118 0.023099 0.0709596 0.0977159 0.027858 0.142656
120 0.019996 0.0558678 0.1427578 0.025833 0.173311

, , /data/coord/grab/lfp-lfp/data/cohLFP/500ms_2Hz_GoCue_-1000:250ms/zen/data_1114.1_1_2

          62       63       64       65       66
6   0.563905 0.563530 0.519790 0.560042 0.530692
8   0.550896 0.464970 0.497827 0.560343 0.511227
10  0.404597 0.381769 0.409485 0.445421 0.388655
12  0.361600 0.311900 0.340878 0.359821 0.321409
14  0.284782 0.189599 0.323642 0.284965 0.241566
16  0.231601 0.131774 0.266773 0.255865 0.167087
18  0.191557 0.027560 0.191823 0.214447 0.106646
20  0.184470 0.061102 0.107980 0.176103 0.074801
22  0.196727 0.050340 0.077797 0.154076 0.065521
24  0.181693 0.090828 0.036184 0.099543 0.092902
26  0.202250 0.138540 0.088087 0.114778 0.071400
28  0.210268 0.185682 0.073089 0.066559 0.117130
30  0.205850 0.186191 0.106027 0.108482 0.105355
32  0.239192 0.210508 0.159843 0.182534 0.121380
34  0.208590 0.227615 0.140997 0.202300 0.123080
36  0.210020 0.227822 0.118428 0.192445 0.155889
38  0.215592 0.238338 0.076069 0.154755 0.201230
40  0.208705 0.255547 0.104799 0.148284 0.188062
42  0.209167 0.263632 0.139244 0.102424 0.140446
44  0.172993 0.272663 0.127548 0.136641 0.073680
46  0.139229 0.208339 0.118644 0.102128 0.017264
48  0.080471 0.139051 0.035142 0.098494 0.021374
50  0.075024 0.106728 0.106432 0.078709 0.070130
52  0.070790 0.109808 0.084807 0.095374 0.052599
54  0.072966 0.155358 0.106752 0.096099 0.051663
56  0.171219 0.201119 0.038861 0.141568 0.086379
58  0.214321 0.207870 0.159283 0.160201 0.147905
60  0.261549 0.174821 0.239003 0.159433 0.156866
62  0.264363 0.145328 0.232856 0.133460 0.176898
64  0.193764 0.087010 0.195473 0.071847 0.084262
66  0.114894 0.046404 0.060547 0.091396 0.061266
68  0.072393 0.086507 0.062635 0.126269 0.056168
70  0.084929 0.087294 0.062340 0.100597 0.027198
72  0.099026 0.160992 0.069430 0.074265 0.020599
74  0.062374 0.142684 0.089143 0.072043 0.088061
76  0.101139 0.121222 0.094700 0.100099 0.100942
78  0.068364 0.098091 0.113651 0.138940 0.096554
80  0.099108 0.030624 0.086979 0.120057 0.131994
82  0.087988 0.046854 0.091086 0.117310 0.100186
84  0.096806 0.092105 0.071517 0.132465 0.108801
86  0.093575 0.098321 0.064544 0.136443 0.097326
88  0.051066 0.094642 0.124684 0.101383 0.110910
90  0.059961 0.085706 0.145320 0.103828 0.141932
92  0.048956 0.056503 0.196075 0.115830 0.123351
94  0.052307 0.028792 0.197468 0.082300 0.077401
96  0.060456 0.052011 0.143734 0.090217 0.059037
98  0.021038 0.047805 0.116308 0.028895 0.033982
100 0.091278 0.057054 0.065241 0.054786 0.045107
102 0.082308 0.050086 0.061459 0.081265 0.048703
104 0.071982 0.038437 0.051011 0.112464 0.051321
106 0.036504 0.037634 0.088611 0.121157 0.029264
108 0.044423 0.032105 0.134507 0.092779 0.010951
110 0.017546 0.053592 0.167506 0.104644 0.021030
112 0.058952 0.101403 0.180696 0.100362 0.046251
114 0.101433 0.115227 0.154812 0.069905 0.023173
116 0.131951 0.132947 0.112676 0.068978 0.033801
118 0.145085 0.110997 0.054202 0.067606 0.041240
120 0.105506 0.081174 0.029197 0.078994 0.054378

, , /data/coord/grab/lfp-lfp/data/cohLFP/500ms_2Hz_GoCue_-1000:250ms/zen/data_1118.2_1_2

          62       63       64       65       66
6   0.570410 0.608361 0.603076 0.578206 0.533763
8   0.480677 0.531425 0.341294 0.546218 0.489318
10  0.251940 0.504594 0.377560 0.512500 0.417042
12  0.159481 0.308410 0.335811 0.446204 0.359185
14  0.169745 0.243299 0.320476 0.365323 0.266487
16  0.173257 0.144145 0.202817 0.261529 0.228041
18  0.248271 0.068606 0.175827 0.174723 0.088218
20  0.208512 0.118076 0.216483 0.123802 0.075518
22  0.178875 0.152032 0.156773 0.145275 0.052216
24  0.153803 0.171203 0.171978 0.201919 0.087684
26  0.072316 0.096328 0.206271 0.171672 0.110028
28  0.118456 0.120399 0.211377 0.289915 0.168549
30  0.145256 0.065500 0.255087 0.305262 0.182944
32  0.067672 0.075664 0.270856 0.305142 0.214682
34  0.042361 0.148832 0.253939 0.313245 0.239128
36  0.045232 0.144498 0.309153 0.160943 0.246020
38  0.093014 0.115840 0.246512 0.092284 0.259313
40  0.097588 0.116263 0.269848 0.151769 0.272498
42  0.143496 0.098119 0.185883 0.190891 0.236328
44  0.244572 0.064753 0.217214 0.231152 0.217165
46  0.238454 0.124151 0.221201 0.191208 0.188871
48  0.237109 0.105136 0.196230 0.119156 0.150659
50  0.271644 0.084244 0.226257 0.101040 0.139307
52  0.190827 0.099987 0.167182 0.088052 0.089792
54  0.118180 0.111494 0.104347 0.088941 0.113990
56  0.148557 0.079355 0.071329 0.084113 0.095251
58  0.208626 0.109356 0.051913 0.066767 0.152068
60  0.213466 0.124463 0.075315 0.098449 0.115250
62  0.214119 0.182794 0.125881 0.121029 0.177059
64  0.177789 0.141675 0.123616 0.144048 0.206802
66  0.044859 0.095099 0.070913 0.124056 0.182296
68  0.076393 0.047520 0.081226 0.078661 0.200656
70  0.152502 0.055254 0.095561 0.050967 0.172963
72  0.145289 0.070554 0.077709 0.106811 0.173362
74  0.138597 0.130302 0.050549 0.076978 0.198447
76  0.141342 0.121057 0.083428 0.082137 0.145899
78  0.106460 0.075427 0.138009 0.124920 0.148656
80  0.063092 0.018953 0.143484 0.131335 0.091491
82  0.122611 0.075238 0.178757 0.222251 0.106972
84  0.196244 0.064072 0.143373 0.224719 0.105806
86  0.169611 0.026723 0.091966 0.115468 0.126554
88  0.163145 0.068874 0.059933 0.048050 0.145811
90  0.117313 0.070258 0.017876 0.027783 0.080125
92  0.116103 0.064322 0.054120 0.040990 0.073543
94  0.089347 0.057656 0.103188 0.092683 0.040385
96  0.103578 0.053083 0.098431 0.078630 0.116258
98  0.067777 0.064257 0.047915 0.058427 0.054258
100 0.021417 0.079529 0.055374 0.016567 0.057880
102 0.090737 0.100901 0.069014 0.080108 0.053657
104 0.074806 0.067605 0.126549 0.103552 0.037252
106 0.113453 0.120768 0.173440 0.072254 0.072145
108 0.105942 0.110898 0.174667 0.079769 0.119401
110 0.073679 0.083527 0.107042 0.068238 0.150446
112 0.081125 0.044788 0.116745 0.131199 0.148957
114 0.059860 0.025365 0.034248 0.066622 0.134591
116 0.029374 0.028187 0.057341 0.031890 0.131814
118 0.039733 0.035925 0.031534 0.051230 0.066429
120 0.068693 0.063532 0.076605 0.044214 0.016443

, , /data/coord/grab/lfp-lfp/data/cohLFP/500ms_2Hz_GoCue_-1000:250ms/zen/data_1121.2_1_2

           62       63       64       65       66
6   0.2482139 0.847775 0.374500 0.417307 0.683252
8   0.1755775 0.803069 0.357697 0.439330 0.646546
10  0.1016015 0.709879 0.324945 0.392116 0.606513
12  0.0893938 0.545450 0.301663 0.309920 0.513198
14  0.0074507 0.294449 0.385817 0.277893 0.432710
16  0.0607721 0.049616 0.376829 0.175312 0.260899
18  0.0458683 0.094973 0.308241 0.092788 0.099885
20  0.1156850 0.127525 0.243586 0.184891 0.043076
22  0.1332962 0.054407 0.169665 0.140038 0.055528
24  0.1686024 0.053999 0.181475 0.136958 0.125966
26  0.2201639 0.101862 0.137079 0.150815 0.095428
28  0.1885472 0.156409 0.214937 0.123069 0.170852
30  0.1514689 0.221611 0.247251 0.156349 0.190440
32  0.1197048 0.235329 0.222927 0.229343 0.195026
34  0.0724397 0.200468 0.213810 0.226822 0.243881
36  0.1128786 0.171752 0.175138 0.287941 0.245953
38  0.0995827 0.200369 0.143706 0.229384 0.194882
40  0.1546453 0.087337 0.129768 0.202895 0.174232
42  0.1334475 0.094535 0.094066 0.209075 0.145684
44  0.1252526 0.066324 0.078405 0.269011 0.115261
46  0.1416157 0.047491 0.047850 0.188618 0.094781
48  0.1071979 0.102207 0.025016 0.189060 0.070354
50  0.0626217 0.110753 0.034536 0.159222 0.063906
52  0.0315653 0.076581 0.031440 0.086436 0.105617
54  0.0484522 0.083550 0.038074 0.074734 0.044710
56  0.0544331 0.101279 0.127997 0.078458 0.026765
58  0.0990137 0.084142 0.185682 0.057999 0.131239
60  0.1096683 0.070449 0.221768 0.062703 0.089866
62  0.1739739 0.139117 0.191325 0.102837 0.098222
64  0.1440469 0.058951 0.044902 0.032074 0.072641
66  0.1928134 0.059097 0.023016 0.075244 0.105170
68  0.1039055 0.033516 0.032991 0.088599 0.146475
70  0.0750488 0.027552 0.013216 0.021876 0.072864
72  0.0411717 0.022364 0.076874 0.071617 0.027879
74  0.0729664 0.026609 0.058034 0.084448 0.074381
76  0.1198174 0.138263 0.052868 0.067808 0.112770
78  0.1388999 0.186479 0.040864 0.073310 0.071810
80  0.1555089 0.077573 0.056799 0.043410 0.113594
82  0.0994345 0.042115 0.063836 0.092336 0.037193
84  0.0813160 0.100004 0.037584 0.126172 0.052571
86  0.1279214 0.178536 0.052629 0.135727 0.064103
88  0.1623927 0.146030 0.041596 0.092765 0.026421
90  0.1746057 0.084395 0.057868 0.177244 0.031809
92  0.1178962 0.097927 0.135507 0.227329 0.134819
94  0.1503506 0.165494 0.164862 0.203828 0.172220
96  0.1203382 0.168632 0.112622 0.200765 0.240393
98  0.0048902 0.105187 0.062720 0.069940 0.178771
100 0.1080474 0.116269 0.059892 0.044848 0.104591
102 0.1972883 0.100645 0.027702 0.059378 0.134093
104 0.1451665 0.108850 0.105985 0.066882 0.061729
106 0.1694980 0.213022 0.193218 0.099471 0.061057
108 0.1147983 0.126840 0.118533 0.076342 0.039560
110 0.0353895 0.118836 0.108624 0.203329 0.066245
112 0.0818753 0.109749 0.134284 0.177866 0.118493
114 0.0881897 0.112819 0.117654 0.057601 0.162853
116 0.1571456 0.106081 0.054868 0.090532 0.147571
118 0.1218351 0.190455 0.023346 0.121979 0.191302
120 0.0976254 0.139817 0.071742 0.084858 0.164173

, , /data/coord/grab/lfp-lfp/data/cohLFP/500ms_2Hz_GoCue_-1000:250ms/zen/data_1122.2_1_2

          62       63        64       65        66
6   0.465725 0.467615 0.5247914 0.603426 0.4600472
8   0.392647 0.359137 0.4902227 0.526885 0.4139286
10  0.240558 0.330568 0.4043541 0.358445 0.3364288
12  0.094358 0.253303 0.2424505 0.316098 0.3378504
14  0.076596 0.143141 0.2244648 0.165701 0.2067411
16  0.013225 0.076440 0.2753692 0.185916 0.2182306
18  0.017672 0.116875 0.1941350 0.138424 0.1257180
20  0.159270 0.166741 0.1823392 0.059477 0.0873667
22  0.174621 0.198289 0.1695716 0.046577 0.1363370
24  0.182216 0.064979 0.0811553 0.111102 0.0486745
26  0.125829 0.116872 0.0114908 0.144919 0.0432435
28  0.096489 0.098397 0.0682170 0.135418 0.0822475
30  0.120939 0.166965 0.1261596 0.161986 0.0495113
32  0.082028 0.115772 0.1020877 0.142337 0.0407365
34  0.056074 0.123506 0.0637326 0.123784 0.1154603
36  0.028485 0.096025 0.0489209 0.069353 0.1442181
38  0.037795 0.076902 0.0704303 0.052524 0.1271893
40  0.036494 0.031655 0.0457811 0.110766 0.1121684
42  0.080607 0.112421 0.0568380 0.075378 0.0810476
44  0.050103 0.140912 0.1203121 0.068374 0.0773842
46  0.053714 0.085321 0.1259843 0.093717 0.0915314
48  0.156824 0.091586 0.1399133 0.041931 0.0788754
50  0.103766 0.148317 0.1010120 0.042036 0.0509375
52  0.075160 0.237224 0.0529473 0.045996 0.0342247
54  0.040848 0.232770 0.0990678 0.041505 0.0740453
56  0.064386 0.179116 0.1258624 0.041731 0.1284348
58  0.125829 0.226900 0.1175599 0.041556 0.2140124
60  0.123128 0.206881 0.1268227 0.168771 0.1332761
62  0.118215 0.143227 0.0217530 0.149076 0.2112651
64  0.132000 0.075717 0.0129994 0.124200 0.2406524
66  0.106890 0.097720 0.0296794 0.100787 0.1828269
68  0.128516 0.151879 0.0700201 0.018335 0.0604412
70  0.113700 0.222157 0.0601184 0.040268 0.0355409
72  0.105328 0.130275 0.0942912 0.041428 0.1051493
74  0.078239 0.093992 0.0753823 0.013121 0.0866799
76  0.118885 0.052302 0.0998498 0.084295 0.1086116
78  0.081620 0.054875 0.0921073 0.103978 0.1390554
80  0.122200 0.089537 0.0487643 0.121554 0.0901437
82  0.107406 0.174956 0.0355038 0.053260 0.0648660
84  0.100376 0.167559 0.0505791 0.014378 0.0345443
86  0.059062 0.157853 0.0574033 0.098400 0.0543496
88  0.088719 0.140428 0.0512513 0.177387 0.0610051
90  0.119141 0.117640 0.0726029 0.189002 0.0765160
92  0.101963 0.106716 0.0612905 0.162700 0.0350769
94  0.044153 0.066730 0.0905856 0.111137 0.0593093
96  0.068676 0.076040 0.0498230 0.043519 0.0761520
98  0.069979 0.096014 0.0983834 0.092458 0.0791081
100 0.063081 0.160998 0.0617422 0.031326 0.0391256
102 0.039743 0.224869 0.0881932 0.063824 0.1564263
104 0.121903 0.140600 0.0495885 0.045329 0.1408981
106 0.154392 0.101149 0.0996244 0.017107 0.1180196
108 0.126234 0.098905 0.0064581 0.049396 0.0719079
110 0.141184 0.091578 0.0439707 0.122778 0.0598898
112 0.068951 0.080208 0.0295276 0.117501 0.0519007
114 0.042054 0.057009 0.0275548 0.147514 0.0284762
116 0.043986 0.118031 0.0698946 0.052268 0.0060682
118 0.031371 0.110975 0.0786691 0.075963 0.0191549
120 0.078081 0.170495 0.1412483 0.066599 0.1038204

, , /data/coord/grab/lfp-lfp/data/cohLFP/500ms_2Hz_GoCue_-1000:250ms/zen/data_1125.2_1_2

          62        63       64        65        66
6   0.383197 0.4464141 0.572163 0.4417295 0.3491696
8   0.391879 0.4185715 0.616135 0.5219443 0.3430781
10  0.393573 0.3760175 0.564110 0.5003185 0.3631611
12  0.399332 0.3303499 0.503718 0.3832675 0.3052587
14  0.285533 0.2563115 0.388049 0.3840370 0.2586316
16  0.282089 0.2501086 0.352265 0.2805344 0.2599083
18  0.221060 0.3082047 0.315774 0.2275614 0.0833529
20  0.278483 0.2659590 0.268900 0.2198375 0.1028207
22  0.308762 0.2643493 0.311730 0.1895674 0.1121804
24  0.321419 0.2465264 0.331324 0.2483277 0.0741740
26  0.337398 0.2716746 0.328851 0.2797804 0.1659591
28  0.384938 0.2080544 0.344397 0.3614270 0.2296726
30  0.374906 0.1845162 0.333753 0.3787049 0.2125341
32  0.310370 0.2512616 0.272447 0.3801031 0.2153957
34  0.259129 0.2518503 0.273010 0.4285197 0.1536780
36  0.204164 0.2968255 0.225033 0.2966892 0.0611221
38  0.194130 0.3149003 0.136235 0.2509411 0.0120101
40  0.110880 0.2459621 0.076104 0.2435800 0.0760111
42  0.108534 0.2159805 0.122851 0.1431303 0.0416547
44  0.072920 0.1834139 0.130214 0.1241442 0.0237478
46  0.080193 0.1425824 0.144626 0.1678919 0.0687514
48  0.068501 0.0704933 0.143269 0.1095932 0.0908568
50  0.070333 0.0093129 0.233662 0.0868166 0.0914559
52  0.047119 0.0195801 0.174149 0.0603612 0.1421784
54  0.010043 0.0194564 0.096501 0.0428391 0.1057769
56  0.040960 0.0446603 0.059955 0.1481810 0.1586233
58  0.026361 0.0292824 0.076116 0.1414040 0.2116951
60  0.014666 0.0991317 0.063784 0.1495181 0.1576615
62  0.060387 0.0905262 0.134179 0.1894888 0.1414412
64  0.039934 0.1031154 0.063118 0.1298058 0.0478406
66  0.133497 0.0730184 0.045673 0.0987894 0.0948162
68  0.162495 0.0587821 0.051231 0.1503882 0.1260273
70  0.146107 0.0482471 0.048593 0.1671715 0.1066863
72  0.187083 0.0332612 0.059608 0.1204854 0.0227649
74  0.182580 0.0160933 0.085287 0.1404956 0.1448481
76  0.125130 0.1143625 0.113965 0.0777615 0.1816291
78  0.086764 0.1395874 0.062978 0.0905928 0.2709420
80  0.048109 0.1448638 0.048334 0.1065243 0.1908613
82  0.157546 0.0781727 0.125577 0.0469458 0.1422313
84  0.186255 0.0733797 0.131830 0.0252035 0.1243131
86  0.166948 0.0497162 0.132996 0.0664232 0.0975922
88  0.089357 0.0153176 0.207417 0.0631422 0.1609389
90  0.012128 0.0598884 0.145347 0.0510171 0.1690690
92  0.031481 0.0811291 0.110830 0.0891846 0.1516783
94  0.109244 0.1597750 0.099199 0.0799542 0.0759178
96  0.108726 0.1964125 0.128714 0.0984571 0.0703887
98  0.066726 0.1100027 0.112997 0.0509224 0.1265537
100 0.032368 0.1229045 0.112816 0.0696581 0.0448337
102 0.058638 0.1335476 0.055018 0.1446406 0.0094700
104 0.046251 0.1285520 0.103382 0.1011443 0.0647611
106 0.100069 0.1680590 0.157045 0.0818017 0.0402184
108 0.078698 0.1118934 0.096771 0.1094940 0.0801012
110 0.127421 0.1646180 0.119649 0.1084781 0.0095167
112 0.163830 0.0795649 0.084144 0.1150984 0.0650655
114 0.095591 0.0964412 0.097603 0.0336297 0.1202349
116 0.126275 0.1667295 0.038329 0.0061512 0.0465470
118 0.079795 0.0777122 0.049774 0.0743267 0.0568060
120 0.115541 0.0555875 0.072550 0.1000298 0.0332342

, , /data/coord/grab/lfp-lfp/data/cohLFP/500ms_2Hz_GoCue_-1000:250ms/zen/data_1126.2_1_2

           62       63       64        65       66
6   0.2542063 0.092786 0.124481 0.1675411 0.299259
8   0.2136884 0.225475 0.158856 0.2865409 0.382887
10  0.2353467 0.184368 0.204428 0.2568935 0.356580
12  0.2173935 0.165347 0.186396 0.2134666 0.401210
14  0.2551539 0.183062 0.161750 0.0913225 0.344984
16  0.1728863 0.225735 0.173502 0.1116259 0.311079
18  0.1288947 0.189663 0.076294 0.1294978 0.316894
20  0.1846077 0.199890 0.033491 0.0352198 0.306031
22  0.1747391 0.197002 0.100721 0.1031927 0.195875
24  0.1949831 0.080708 0.109932 0.0440036 0.097107
26  0.1624031 0.069092 0.094470 0.0227886 0.016061
28  0.1833043 0.111365 0.041221 0.0042873 0.079495
30  0.2034773 0.129771 0.067791 0.0309858 0.112115
32  0.1863087 0.160817 0.109042 0.0510722 0.141637
34  0.1760885 0.198057 0.076126 0.1320411 0.191153
36  0.1924821 0.236221 0.082585 0.1491228 0.269411
38  0.1198241 0.233273 0.026644 0.2053341 0.304484
40  0.1431203 0.219626 0.077422 0.1730465 0.281211
42  0.0766100 0.110099 0.078821 0.1264516 0.233579
44  0.0399639 0.121452 0.068502 0.1567642 0.184559
46  0.0507427 0.126571 0.044708 0.1221054 0.087227
48  0.0230340 0.049466 0.021412 0.0801682 0.100241
50  0.0834044 0.107726 0.078712 0.1348262 0.074314
52  0.0817277 0.115602 0.108714 0.0783261 0.019435
54  0.1306751 0.116498 0.105519 0.1205490 0.026820
56  0.4095077 0.380899 0.331917 0.5346399 0.477908
58  0.5986595 0.553372 0.457946 0.6701135 0.642773
60  0.6013833 0.608032 0.477333 0.6591881 0.660180
62  0.5892130 0.642385 0.471351 0.6198200 0.698919
64  0.3439546 0.535691 0.381885 0.5173933 0.651155
66  0.1011477 0.150248 0.088148 0.0625429 0.104981
68  0.1083426 0.124080 0.060613 0.0295779 0.079074
70  0.0788996 0.064694 0.037978 0.0036434 0.051461
72  0.0868517 0.062415 0.022425 0.1074142 0.023719
74  0.0730057 0.050102 0.051379 0.1685877 0.057254
76  0.0881582 0.037353 0.025932 0.1141014 0.070529
78  0.0709993 0.076964 0.040511 0.0461342 0.080754
80  0.0183632 0.076853 0.061015 0.0804401 0.074955
82  0.0739650 0.126949 0.053759 0.1034254 0.031114
84  0.1117968 0.179544 0.045269 0.1034047 0.045002
86  0.0778248 0.180295 0.058646 0.0358602 0.071203
88  0.0365848 0.201321 0.097841 0.0342242 0.104219
90  0.0095599 0.209537 0.122920 0.0481620 0.135714
92  0.0581988 0.169435 0.055662 0.0205462 0.180273
94  0.0725131 0.131307 0.059656 0.0890260 0.122086
96  0.0483089 0.091185 0.014617 0.1540410 0.103557
98  0.0439176 0.065591 0.082142 0.1725544 0.061493
100 0.1466524 0.097102 0.020264 0.1194238 0.022472
102 0.1692064 0.040232 0.037011 0.0741996 0.101008
104 0.0971742 0.019623 0.051509 0.0508458 0.042410
106 0.0608998 0.037918 0.029422 0.0915881 0.040002
108 0.0504767 0.018168 0.071369 0.0856572 0.026471
110 0.0395666 0.053621 0.122637 0.1850919 0.069678
112 0.0713317 0.088815 0.064734 0.1910305 0.059896
114 0.0554705 0.058402 0.076280 0.0979795 0.045229
116 0.0435544 0.122500 0.094064 0.0847845 0.033315
118 0.0056677 0.168497 0.176434 0.1698209 0.064918
120 0.0228823 0.160335 0.212318 0.1345733 0.070892

, , /data/coord/grab/lfp-lfp/data/cohLFP/500ms_2Hz_GoCue_-1000:250ms/zen/data_1127.2_1_2

          62       63       64       65       66
6   0.512320 0.481060 0.491355 0.466601 0.595139
8   0.579689 0.561376 0.408503 0.488522 0.495881
10  0.525639 0.420466 0.341056 0.416413 0.401071
12  0.435763 0.360820 0.275827 0.296172 0.447646
14  0.295567 0.217438 0.175879 0.210123 0.330444
16  0.180638 0.182715 0.186228 0.164142 0.298913
18  0.107965 0.261264 0.194004 0.268380 0.381044
20  0.102980 0.275690 0.190104 0.203755 0.368211
22  0.114067 0.304971 0.255277 0.208484 0.326691
24  0.137910 0.306697 0.231797 0.236145 0.267646
26  0.178095 0.198563 0.237015 0.237583 0.263012
28  0.258208 0.285878 0.216970 0.205715 0.230925
30  0.311221 0.277781 0.256447 0.154393 0.253830
32  0.279175 0.265603 0.305180 0.147794 0.239118
34  0.288395 0.352909 0.182942 0.183193 0.163866
36  0.220291 0.204369 0.227985 0.170830 0.118272
38  0.133541 0.175007 0.165522 0.210049 0.074006
40  0.144307 0.089420 0.109819 0.256397 0.085809
42  0.086420 0.121034 0.103061 0.257647 0.092318
44  0.064432 0.177063 0.066104 0.137719 0.094415
46  0.111116 0.185089 0.084672 0.067494 0.146949
48  0.051447 0.201708 0.116905 0.097421 0.137359
50  0.026311 0.177032 0.083519 0.093460 0.137337
52  0.112322 0.193139 0.073534 0.031609 0.137264
54  0.140833 0.187525 0.047094 0.055928 0.061882
56  0.140266 0.118694 0.094358 0.037783 0.010015
58  0.129734 0.247463 0.149162 0.082030 0.012751
60  0.091165 0.204685 0.146684 0.044893 0.020755
62  0.089104 0.199186 0.120920 0.108371 0.022422
64  0.128618 0.117536 0.068186 0.025984 0.058103
66  0.126950 0.069883 0.023067 0.102059 0.053704
68  0.031949 0.091757 0.047089 0.194215 0.070339
70  0.056004 0.071592 0.077396 0.133091 0.063901
72  0.121340 0.077752 0.080747 0.149483 0.109108
74  0.093572 0.095686 0.028445 0.079029 0.096408
76  0.084674 0.091013 0.070636 0.012432 0.092701
78  0.014272 0.053445 0.087680 0.066804 0.016335
80  0.106150 0.013336 0.084154 0.074028 0.043015
82  0.167965 0.026851 0.068126 0.084074 0.049416
84  0.236048 0.110827 0.047248 0.057898 0.036645
86  0.142621 0.155827 0.036368 0.039490 0.072445
88  0.096195 0.135960 0.109001 0.105426 0.132079
90  0.079200 0.089913 0.156476 0.146667 0.162005
92  0.028595 0.049540 0.188851 0.158822 0.108217
94  0.070978 0.014280 0.089093 0.095430 0.109998
96  0.134597 0.046073 0.091925 0.108299 0.099663
98  0.145019 0.070536 0.049829 0.046880 0.106507
100 0.206378 0.116317 0.052773 0.027713 0.165990
102 0.221672 0.084782 0.085914 0.007360 0.202186
104 0.122239 0.053697 0.099029 0.036396 0.251692
106 0.125404 0.026842 0.101313 0.012294 0.208835
108 0.128504 0.099470 0.091582 0.053921 0.185025
110 0.012499 0.072622 0.051476 0.138243 0.033844
112 0.114369 0.087810 0.011187 0.146803 0.038114
114 0.112863 0.062409 0.086280 0.156837 0.090043
116 0.129058 0.163959 0.105050 0.122810 0.086047
118 0.025817 0.080603 0.063182 0.101791 0.122798
120 0.036908 0.063985 0.129336 0.115486 0.057970

, , /data/coord/grab/lfp-lfp/data/cohLFP/500ms_2Hz_GoCue_-1000:250ms/zen/data_1128.2_1_2

          62       63       64       65        66
6   0.612637 0.486924 0.249094 0.341829 0.2452952
8   0.621543 0.518139 0.354470 0.347891 0.2378670
10  0.522271 0.430200 0.355834 0.279433 0.2836870
12  0.455664 0.275117 0.335349 0.258829 0.2311307
14  0.387983 0.239915 0.320761 0.260056 0.1241260
16  0.257004 0.228088 0.331348 0.224662 0.1083993
18  0.269971 0.235441 0.300132 0.260210 0.1879925
20  0.251559 0.239149 0.204328 0.229895 0.1874801
22  0.233493 0.226999 0.101734 0.237307 0.1739301
24  0.220696 0.234034 0.160512 0.147703 0.1223674
26  0.227708 0.205797 0.129816 0.193238 0.1888264
28  0.293003 0.198362 0.204311 0.242632 0.2141238
30  0.311121 0.156119 0.279189 0.233023 0.2055099
32  0.319873 0.138090 0.334109 0.224703 0.2492769
34  0.211764 0.102184 0.402160 0.233702 0.2640034
36  0.176602 0.136757 0.327429 0.175090 0.2326292
38  0.096641 0.050735 0.406768 0.126712 0.1437498
40  0.020153 0.041122 0.354111 0.134755 0.1060865
42  0.084506 0.018621 0.275927 0.091047 0.1358923
44  0.178697 0.016004 0.218005 0.097526 0.1405250
46  0.206911 0.057248 0.150442 0.114599 0.1420796
48  0.228025 0.135336 0.174587 0.195708 0.1237283
50  0.166840 0.084038 0.067227 0.127309 0.0931390
52  0.157296 0.073333 0.072635 0.069794 0.0641764
54  0.096161 0.019852 0.109704 0.063347 0.0501924
56  0.115813 0.077577 0.125628 0.103256 0.0621757
58  0.068182 0.125459 0.188910 0.139546 0.0547142
60  0.062880 0.143131 0.163827 0.167289 0.1001638
62  0.061871 0.097648 0.169423 0.169701 0.1811934
64  0.109224 0.039959 0.109949 0.115048 0.1808537
66  0.097986 0.028233 0.121614 0.080726 0.1958733
68  0.115734 0.030002 0.071106 0.082495 0.2099885
70  0.031832 0.052796 0.094344 0.032572 0.1435819
72  0.068363 0.044714 0.114250 0.028047 0.0869354
74  0.080089 0.046400 0.058218 0.125465 0.0153546
76  0.064017 0.119323 0.060069 0.108208 0.0556368
78  0.066171 0.138053 0.057846 0.039215 0.0426352
80  0.054353 0.163730 0.085997 0.049443 0.0517437
82  0.026960 0.163806 0.048997 0.023297 0.0286949
84  0.076782 0.124898 0.079446 0.042401 0.0451201
86  0.070240 0.145277 0.092611 0.027554 0.0138275
88  0.030393 0.137349 0.144881 0.057700 0.0855091
90  0.021080 0.092534 0.138122 0.055698 0.0089715
92  0.044735 0.080019 0.141836 0.098620 0.0741654
94  0.055904 0.117619 0.069445 0.105565 0.0865235
96  0.028175 0.108608 0.056095 0.077813 0.0792093
98  0.073761 0.133541 0.108883 0.037493 0.1133341
100 0.076867 0.110000 0.122273 0.041447 0.1049054
102 0.071059 0.082579 0.014949 0.086370 0.0503404
104 0.102328 0.051974 0.069499 0.131202 0.1305318
106 0.127106 0.040883 0.098025 0.120753 0.1512093
108 0.137703 0.102771 0.097952 0.163914 0.1230633
110 0.130480 0.118738 0.093544 0.087208 0.1921580
112 0.149576 0.067329 0.086622 0.045565 0.1817055
114 0.135254 0.067612 0.060505 0.048589 0.0855421
116 0.117909 0.088145 0.045417 0.095283 0.0977873
118 0.154632 0.124701 0.073157 0.077066 0.0794175
120 0.060959 0.107451 0.072463 0.032471 0.0448227

, , /data/coord/grab/lfp-lfp/data/cohLFP/500ms_2Hz_GoCue_-1000:250ms/zen/data_1224.2_1_2

          62       63       64       65        66
6   0.130133 0.126158 0.165023 0.105413 0.2497140
8   0.099906 0.123614 0.101515 0.067353 0.2652481
10  0.063400 0.153140 0.096532 0.141546 0.2553288
12  0.088815 0.125594 0.078730 0.183512 0.3102565
14  0.090711 0.128547 0.114060 0.077739 0.2602358
16  0.098325 0.148717 0.031397 0.035267 0.2170629
18  0.129899 0.217348 0.080584 0.027822 0.1927247
20  0.125594 0.123989 0.102836 0.071441 0.2350310
22  0.240938 0.050620 0.149309 0.086958 0.1205944
24  0.201478 0.128994 0.148283 0.136967 0.1001758
26  0.147686 0.160889 0.175577 0.120888 0.1442331
28  0.144680 0.198642 0.094779 0.110588 0.1625930
30  0.089771 0.121082 0.073306 0.054467 0.2050424
32  0.103871 0.100923 0.053073 0.067378 0.1602739
34  0.065151 0.091467 0.052826 0.088413 0.1574045
36  0.053783 0.130193 0.080842 0.018608 0.0562413
38  0.107431 0.121518 0.064721 0.079499 0.0515504
40  0.013736 0.123633 0.066943 0.109407 0.0982824
42  0.077843 0.092601 0.072012 0.092418 0.0875791
44  0.089297 0.123905 0.050422 0.098929 0.0457167
46  0.107551 0.134161 0.015066 0.057367 0.0382192
48  0.115452 0.086077 0.049268 0.119756 0.0609269
50  0.108449 0.158173 0.075311 0.044427 0.1248053
52  0.142249 0.076973 0.082458 0.048871 0.1434613
54  0.147081 0.015791 0.073049 0.064722 0.0785797
56  0.127913 0.014221 0.105551 0.057844 0.0766432
58  0.176029 0.049180 0.121390 0.143929 0.1333944
60  0.145229 0.124958 0.130195 0.238100 0.1796959
62  0.164054 0.067109 0.118732 0.262287 0.1941131
64  0.191593 0.030323 0.086353 0.159817 0.1022505
66  0.188907 0.087361 0.088408 0.036583 0.1071235
68  0.128425 0.079314 0.069266 0.058417 0.1219101
70  0.025832 0.039837 0.026420 0.075619 0.0254130
72  0.052267 0.066109 0.033051 0.078155 0.0818012
74  0.055767 0.082307 0.058955 0.008734 0.1385864
76  0.066868 0.106178 0.097442 0.130778 0.2202815
78  0.057306 0.183317 0.090589 0.174402 0.2010819
80  0.090037 0.141904 0.152275 0.068152 0.1592690
82  0.054163 0.132230 0.120241 0.116875 0.1169837
84  0.111878 0.114831 0.018665 0.135573 0.0815486
86  0.055761 0.018268 0.120879 0.078399 0.0461643
88  0.087519 0.012154 0.134812 0.086652 0.0582027
90  0.131842 0.041686 0.102077 0.035863 0.0352264
92  0.158330 0.076321 0.076311 0.107679 0.0620272
94  0.110877 0.115667 0.085874 0.021747 0.1063303
96  0.044601 0.128037 0.145480 0.076065 0.0980204
98  0.079316 0.086524 0.092316 0.080183 0.0763374
100 0.106664 0.163536 0.018797 0.090314 0.0753679
102 0.075394 0.264434 0.038094 0.106785 0.0151005
104 0.031986 0.210659 0.029416 0.171299 0.0180965
106 0.068884 0.149443 0.026403 0.182322 0.0359453
108 0.088490 0.082033 0.050097 0.122285 0.0153510
110 0.117048 0.098118 0.099243 0.042369 0.0530505
112 0.102442 0.167820 0.060821 0.046853 0.0322394
114 0.047612 0.112546 0.123923 0.027076 0.1187199
116 0.033851 0.118450 0.137310 0.102869 0.1400022
118 0.034986 0.167638 0.066980 0.091855 0.1094872
120 0.072911 0.173783 0.059949 0.103573 0.0065315

, , /data/coord/grab/lfp-lfp/data/cohLFP/500ms_2Hz_GoCue_-1000:250ms/zen/data_1225.2_1_2

          62        63        64       65       66
6   0.177687 0.3478791 0.3437120 0.304420 0.348401
8   0.244859 0.3725748 0.4198184 0.298403 0.456552
10  0.306237 0.3633909 0.3507684 0.330221 0.412145
12  0.281062 0.3864526 0.3582630 0.292256 0.343208
14  0.246281 0.3848514 0.3309856 0.216115 0.364972
16  0.195222 0.3299660 0.2980389 0.175240 0.288506
18  0.216446 0.2630496 0.2828502 0.162508 0.290263
20  0.200648 0.1931037 0.2674799 0.250714 0.240610
22  0.235346 0.1521638 0.2605760 0.280961 0.199155
24  0.240018 0.1347671 0.2750002 0.186944 0.114145
26  0.181592 0.1701139 0.2812569 0.199147 0.064621
28  0.148883 0.1341231 0.2400301 0.173762 0.055103
30  0.079609 0.1201516 0.2073506 0.135595 0.035491
32  0.022731 0.1038163 0.1609187 0.118897 0.089357
34  0.026053 0.1076651 0.0934225 0.120373 0.087783
36  0.040893 0.1294520 0.0268918 0.065433 0.069162
38  0.069022 0.1498825 0.1052826 0.065786 0.127729
40  0.049785 0.1675170 0.1178891 0.049113 0.148816
42  0.049694 0.1283533 0.0596630 0.071908 0.145091
44  0.039707 0.1398327 0.0356968 0.095206 0.159522
46  0.042678 0.1061478 0.0332093 0.048443 0.161009
48  0.033793 0.0783713 0.0569875 0.058061 0.143678
50  0.026411 0.0913949 0.0800516 0.051274 0.082256
52  0.020625 0.0695707 0.0698339 0.094114 0.009872
54  0.033258 0.1037855 0.0470549 0.027993 0.027613
56  0.110761 0.1467425 0.1165144 0.013370 0.016209
58  0.202022 0.1886097 0.1404500 0.043439 0.071202
60  0.139492 0.2473978 0.1311209 0.131209 0.124530
62  0.120926 0.2831769 0.1506575 0.181767 0.061345
64  0.082328 0.2150731 0.0806070 0.147345 0.052865
66  0.066323 0.0740205 0.0228977 0.091030 0.064863
68  0.066028 0.0336696 0.0396608 0.087083 0.047909
70  0.075393 0.0159340 0.0694116 0.093384 0.096501
72  0.092953 0.0553009 0.0781760 0.097538 0.083102
74  0.078731 0.0303978 0.0743992 0.112491 0.055055
76  0.065221 0.0359241 0.0526961 0.150541 0.094346
78  0.058768 0.0761743 0.0416895 0.095094 0.099366
80  0.016967 0.1556207 0.1013435 0.120193 0.100441
82  0.020489 0.1414438 0.1049032 0.127739 0.087125
84  0.040163 0.1197175 0.1329696 0.193058 0.047673
86  0.012807 0.0710171 0.1453988 0.196769 0.106273
88  0.056300 0.0176824 0.1157646 0.125168 0.096477
90  0.112106 0.0352764 0.0714747 0.075616 0.084949
92  0.044275 0.0224907 0.1104838 0.068141 0.054955
94  0.026760 0.0041869 0.1270960 0.097390 0.080753
96  0.139992 0.0643611 0.0992492 0.108793 0.098102
98  0.103192 0.0691652 0.0711467 0.132411 0.091039
100 0.051502 0.0751236 0.0499252 0.140074 0.075085
102 0.073242 0.0668973 0.0388462 0.110894 0.075321
104 0.048359 0.0627964 0.0085763 0.097925 0.103750
106 0.031907 0.0427871 0.0405664 0.108173 0.047556
108 0.054481 0.0623470 0.0632655 0.138384 0.073474
110 0.046062 0.0745614 0.0370255 0.092756 0.061930
112 0.058620 0.0533115 0.0330983 0.079887 0.106077
114 0.128947 0.0336521 0.1266303 0.058580 0.191219
116 0.118628 0.0056717 0.1100306 0.045468 0.197984
118 0.092670 0.0210656 0.0570311 0.035496 0.147143
120 0.054797 0.0012903 0.0521887 0.060714 0.081394

, , /data/coord/grab/lfp-lfp/data/cohLFP/500ms_2Hz_GoCue_-1000:250ms/zen/data_1226.2_1_2

          62        63        64       65       66
6   0.277351 0.1494055 0.2053187 0.220234 0.593768
8   0.292917 0.2442206 0.2938880 0.191680 0.533610
10  0.225771 0.2563741 0.1621495 0.260257 0.491871
12  0.188944 0.2140459 0.1917753 0.193135 0.417292
14  0.163547 0.1648970 0.1767762 0.219181 0.386511
16  0.185815 0.0643656 0.2101571 0.116598 0.206942
18  0.193106 0.0985639 0.2681735 0.107923 0.184773
20  0.230336 0.1126670 0.2600730 0.134331 0.067717
22  0.228083 0.0726267 0.2198900 0.093460 0.166053
24  0.198512 0.0487956 0.2892831 0.154125 0.241923
26  0.193943 0.1085042 0.2444555 0.148761 0.124459
28  0.193243 0.0752770 0.2767928 0.133889 0.134576
30  0.160518 0.0387856 0.2903130 0.162437 0.146343
32  0.191885 0.0821027 0.2539027 0.175831 0.111268
34  0.103937 0.1363743 0.2835620 0.163483 0.182089
36  0.041793 0.1262987 0.2422490 0.116904 0.218596
38  0.042001 0.1102744 0.2470347 0.089046 0.241520
40  0.071894 0.1488252 0.2735160 0.180129 0.258198
42  0.091581 0.0756773 0.2239862 0.122570 0.178389
44  0.068443 0.0707282 0.2934490 0.145106 0.108799
46  0.137395 0.0524823 0.2832911 0.140910 0.083187
48  0.222275 0.0736965 0.1659208 0.084776 0.097656
50  0.215122 0.0067118 0.1028448 0.080316 0.079099
52  0.259109 0.0681260 0.1061601 0.093819 0.075719
54  0.179300 0.0596529 0.0826862 0.146691 0.037450
56  0.171256 0.1746744 0.1492053 0.091026 0.127428
58  0.188523 0.2388361 0.1797339 0.109373 0.156830
60  0.132055 0.2526122 0.1512784 0.129174 0.143829
62  0.136931 0.1919626 0.1917798 0.144230 0.152180
64  0.127229 0.0751598 0.0772131 0.171477 0.169330
66  0.054861 0.0835560 0.0722692 0.149696 0.133741
68  0.127155 0.0771458 0.1382337 0.108503 0.179934
70  0.101186 0.0754656 0.0953571 0.156754 0.143252
72  0.135836 0.0781340 0.0469787 0.171836 0.154274
74  0.139577 0.1030702 0.0366824 0.105717 0.161223
76  0.127728 0.0710927 0.0268973 0.020991 0.236925
78  0.130136 0.0119854 0.0912902 0.084955 0.162904
80  0.148519 0.0853808 0.1064426 0.193412 0.094446
82  0.137936 0.1069311 0.1231616 0.146587 0.080541
84  0.095040 0.0640902 0.1858922 0.070281 0.010942
86  0.084271 0.0302076 0.1035991 0.064098 0.047386
88  0.033508 0.0319189 0.0900677 0.079059 0.043302
90  0.103718 0.0413484 0.0671724 0.170976 0.069456
92  0.112798 0.0113665 0.0079861 0.144041 0.160682
94  0.010949 0.0855755 0.0272774 0.070215 0.189249
96  0.096166 0.0972140 0.0471883 0.139167 0.202714
98  0.152989 0.1388168 0.0377277 0.123561 0.185757
100 0.148218 0.1713384 0.0838766 0.054333 0.130081
102 0.123213 0.1597938 0.1078203 0.111083 0.073672
104 0.109903 0.0877455 0.1444041 0.176324 0.061608
106 0.149746 0.0606602 0.1150243 0.135879 0.095202
108 0.097649 0.0577986 0.0746391 0.086962 0.060892
110 0.111515 0.0473369 0.0138781 0.107550 0.017306
112 0.122363 0.0685697 0.0891437 0.022881 0.064397
114 0.037800 0.1021083 0.0721261 0.030350 0.085700
116 0.053036 0.0130632 0.0671493 0.044774 0.079025
118 0.112123 0.0044717 0.1631811 0.066282 0.187729
120 0.084039 0.0843791 0.1351955 0.031366 0.208701

, , /data/coord/grab/lfp-lfp/data/cohLFP/500ms_2Hz_GoCue_-1000:250ms/zen/data_1227.2_1_2

          62        63        64       65        66
6   0.198844 0.1077264 0.2251258 0.221120 0.1717036
8   0.131765 0.1390878 0.2114079 0.158779 0.2053423
10  0.202242 0.1396695 0.2113658 0.142664 0.2715973
12  0.224704 0.0914822 0.2502417 0.107377 0.2114011
14  0.234296 0.1013610 0.1461593 0.088837 0.1663823
16  0.232533 0.1788661 0.1576055 0.122079 0.0824234
18  0.239332 0.2013646 0.1979614 0.102659 0.0516420
20  0.255826 0.1989320 0.2199828 0.096320 0.0992382
22  0.246876 0.2031117 0.2757632 0.171838 0.1398700
24  0.245360 0.1795013 0.2463358 0.135947 0.0797118
26  0.169084 0.1366501 0.2162588 0.153269 0.0417425
28  0.122139 0.0978584 0.1848712 0.145353 0.0892146
30  0.107492 0.0989754 0.1053253 0.167569 0.0943125
32  0.106556 0.0317111 0.0873821 0.097642 0.1497066
34  0.049473 0.0417411 0.0665500 0.076845 0.2154390
36  0.020467 0.0941858 0.0260580 0.024173 0.2342706
38  0.045431 0.0901177 0.0513471 0.097210 0.3024937
40  0.037370 0.0856415 0.0470780 0.055034 0.2660802
42  0.029922 0.0565301 0.0232428 0.049014 0.2619793
44  0.037720 0.0513109 0.0661554 0.016589 0.2000272
46  0.038148 0.0891644 0.0989150 0.053480 0.1244436
48  0.060906 0.0664545 0.0625456 0.090184 0.0956142
50  0.068790 0.0518027 0.0626129 0.087633 0.0521999
52  0.073753 0.0389274 0.0721879 0.106414 0.0364157
54  0.061856 0.0366928 0.0490311 0.077017 0.0183895
56  0.267082 0.1992112 0.2228739 0.204929 0.1591930
58  0.398008 0.3522498 0.2957120 0.285676 0.2490488
60  0.417391 0.4061696 0.3356420 0.272899 0.2959276
62  0.417433 0.4418845 0.3646282 0.248250 0.3259823
64  0.272220 0.3309824 0.2309934 0.190034 0.2296436
66  0.018267 0.0824079 0.0946667 0.066584 0.0450883
68  0.028948 0.0369290 0.0911317 0.015260 0.0559817
70  0.051488 0.0374274 0.1006883 0.023857 0.0771962
72  0.045213 0.0415779 0.0831666 0.038732 0.0807010
74  0.042963 0.0379249 0.0813147 0.068042 0.0176799
76  0.037526 0.0073709 0.0766957 0.044569 0.0319662
78  0.036519 0.0722344 0.0572830 0.048330 0.0405031
80  0.058577 0.0916881 0.0357977 0.014090 0.0515981
82  0.050832 0.0684911 0.0504963 0.026146 0.0520340
84  0.045771 0.0556862 0.0205264 0.073688 0.0436877
86  0.034429 0.0323021 0.0112565 0.089594 0.0795181
88  0.052928 0.0037833 0.0249072 0.073988 0.0622425
90  0.056254 0.0656269 0.0255066 0.072813 0.0878988
92  0.063030 0.0771098 0.0352171 0.083566 0.0645002
94  0.066275 0.0373228 0.0282285 0.047829 0.0265038
96  0.032095 0.0525887 0.0489748 0.064583 0.0128711
98  0.088438 0.0256232 0.0695245 0.063983 0.0439506
100 0.104011 0.0275305 0.0536124 0.045020 0.0048861
102 0.083457 0.0490102 0.0685976 0.060630 0.0049271
104 0.067604 0.0331437 0.1005961 0.050372 0.0611702
106 0.046055 0.0390021 0.1006014 0.058304 0.0780610
108 0.058659 0.0285834 0.0614640 0.053016 0.0674225
110 0.067681 0.0456997 0.0051819 0.055926 0.0449894
112 0.080342 0.0620719 0.0344542 0.063941 0.0514996
114 0.044580 0.0478384 0.0386986 0.073787 0.0707350
116 0.077123 0.0652138 0.0458024 0.034663 0.0242109
118 0.059117 0.0514510 0.0426201 0.076391 0.0497411
120 0.046979 0.0300950 0.0603887 0.131987 0.0177583

, , /data/coord/grab/lfp-lfp/data/cohLFP/500ms_2Hz_GoCue_-1000:250ms/zen/data_1228.2_1_2

          62       63       64       65        66
6   0.120690 0.481070 0.581014 0.217726 0.1382506
8   0.323605 0.292372 0.560853 0.326709 0.1015720
10  0.378743 0.205633 0.521697 0.163187 0.1312759
12  0.209487 0.325288 0.362528 0.152589 0.2128422
14  0.311806 0.367350 0.273403 0.118920 0.2692778
16  0.226760 0.340848 0.323756 0.123974 0.3521488
18  0.056081 0.427157 0.287265 0.096223 0.2362040
20  0.208730 0.359954 0.519158 0.091044 0.1701558
22  0.132824 0.358429 0.384081 0.186122 0.1296576
24  0.082419 0.290254 0.261401 0.191838 0.1236302
26  0.084479 0.315274 0.087086 0.423077 0.1322534
28  0.171334 0.329118 0.155908 0.306646 0.2813221
30  0.097988 0.258777 0.211230 0.222513 0.3418107
32  0.253187 0.213605 0.243516 0.327693 0.3355608
34  0.113377 0.131384 0.186237 0.370166 0.4152415
36  0.158246 0.032207 0.107339 0.293103 0.3804481
38  0.291622 0.117023 0.168469 0.350878 0.4945353
40  0.220779 0.059833 0.071673 0.178083 0.4639397
42  0.317601 0.070397 0.070824 0.105022 0.3833978
44  0.413173 0.099721 0.193867 0.118835 0.3642542
46  0.439880 0.144159 0.204537 0.144072 0.1648605
48  0.402964 0.031372 0.182716 0.091394 0.1251328
50  0.273806 0.086679 0.131561 0.424034 0.0800817
52  0.042665 0.165003 0.217225 0.494497 0.1477364
54  0.150415 0.284083 0.036438 0.373812 0.2004113
56  0.209791 0.269558 0.167352 0.279533 0.2234218
58  0.075112 0.365772 0.180543 0.208418 0.3612740
60  0.083713 0.331176 0.193481 0.113215 0.4263956
62  0.313279 0.263804 0.094401 0.156923 0.4730837
64  0.239410 0.300047 0.066500 0.125271 0.4409354
66  0.214091 0.145080 0.198689 0.285221 0.2598699
68  0.152859 0.114862 0.075107 0.389971 0.1968958
70  0.154839 0.123876 0.089598 0.361250 0.2624121
72  0.351366 0.100617 0.222972 0.378769 0.2234799
74  0.316207 0.250947 0.329129 0.131402 0.1806077
76  0.317472 0.276094 0.132999 0.207841 0.1664108
78  0.072345 0.377918 0.096688 0.283996 0.2216885
80  0.206857 0.270214 0.097590 0.188693 0.1521487
82  0.277449 0.314434 0.163874 0.095369 0.1120027
84  0.337707 0.370649 0.096573 0.098149 0.0660112
86  0.283910 0.305691 0.147548 0.247099 0.0064088
88  0.331562 0.381130 0.285517 0.226004 0.0753233
90  0.162449 0.282791 0.278687 0.321561 0.1588105
92  0.112565 0.293180 0.350505 0.248477 0.1681989
94  0.062417 0.370931 0.309156 0.148298 0.1133087
96  0.202241 0.422715 0.140528 0.240114 0.1580386
98  0.137173 0.307095 0.187816 0.284518 0.1926749
100 0.124570 0.239933 0.155325 0.182781 0.2007717
102 0.244494 0.113113 0.146184 0.168703 0.2062640
104 0.330249 0.056438 0.104389 0.187378 0.2805790
106 0.335904 0.083284 0.095060 0.077401 0.2505080
108 0.187205 0.232837 0.277564 0.104349 0.1821711
110 0.109744 0.285888 0.062314 0.204278 0.1094177
112 0.045964 0.265092 0.143271 0.159673 0.2724618
114 0.225646 0.091518 0.118948 0.109356 0.3031946
116 0.314477 0.172656 0.396188 0.113839 0.3255626
118 0.080787 0.147717 0.214449 0.193944 0.1458373
120 0.100446 0.436870 0.152292 0.164682 0.0635655

, , /data/coord/grab/lfp-lfp/data/cohLFP/500ms_2Hz_GoCue_-1000:250ms/zen/data_1229.2_1_2

          62       63       64       65        66
6   0.315782 0.279223 0.288764 0.266904 0.2261398
8   0.248668 0.353344 0.246551 0.208278 0.1842112
10  0.171181 0.249014 0.255767 0.104512 0.1582586
12  0.204472 0.222601 0.219981 0.043285 0.1163247
14  0.164231 0.109947 0.245292 0.052310 0.1147856
16  0.085572 0.055169 0.191598 0.134252 0.1398924
18  0.134046 0.014500 0.201906 0.093787 0.1140905
20  0.138198 0.044723 0.277670 0.086519 0.0524943
22  0.072556 0.072336 0.247021 0.080635 0.0455648
24  0.086084 0.128204 0.292080 0.112644 0.0303574
26  0.182158 0.145345 0.230871 0.173993 0.1233962
28  0.212222 0.215657 0.154116 0.247060 0.0776716
30  0.235601 0.174990 0.249801 0.248415 0.1076921
32  0.159998 0.197760 0.258887 0.193543 0.2399063
34  0.148663 0.220901 0.234536 0.115856 0.2669787
36  0.103358 0.171753 0.248328 0.133535 0.3079182
38  0.161643 0.175306 0.240528 0.109593 0.2864735
40  0.152930 0.159369 0.203602 0.138490 0.2516956
42  0.136462 0.099570 0.160842 0.144308 0.2585525
44  0.182670 0.092299 0.166351 0.073262 0.1949903
46  0.112019 0.089002 0.166302 0.048904 0.1353317
48  0.073024 0.044517 0.199490 0.079486 0.0419530
50  0.016370 0.075143 0.226743 0.071494 0.0457234
52  0.053667 0.101307 0.177479 0.116067 0.0907605
54  0.091589 0.132883 0.180119 0.132706 0.1374087
56  0.180473 0.200144 0.220282 0.226563 0.1910482
58  0.282842 0.298075 0.373428 0.414220 0.2686163
60  0.288560 0.325380 0.395766 0.385809 0.2269445
62  0.324743 0.332281 0.403939 0.415759 0.2072689
64  0.212123 0.234512 0.283089 0.281441 0.1823604
66  0.128263 0.202829 0.204780 0.175055 0.0823644
68  0.041172 0.130968 0.166240 0.201584 0.1279357
70  0.100470 0.161686 0.123084 0.246485 0.1586849
72  0.208236 0.169851 0.109672 0.301135 0.1399453
74  0.075725 0.192975 0.142849 0.232069 0.1776349
76  0.040811 0.168641 0.112044 0.153815 0.1793302
78  0.063379 0.206496 0.131580 0.034397 0.0979884
80  0.079327 0.110558 0.046268 0.065547 0.1460587
82  0.094805 0.210441 0.011014 0.014668 0.0748120
84  0.121446 0.149246 0.031929 0.018043 0.0604148
86  0.129155 0.161080 0.033397 0.077926 0.0084788
88  0.070548 0.130361 0.041389 0.040017 0.0626297
90  0.121129 0.122871 0.044330 0.067583 0.0789592
92  0.126955 0.107421 0.108452 0.068962 0.0803684
94  0.051685 0.084339 0.181313 0.063599 0.0318653
96  0.052819 0.106041 0.182543 0.064808 0.0716511
98  0.070850 0.160458 0.168782 0.071468 0.1058057
100 0.095495 0.158199 0.082881 0.042165 0.0913140
102 0.089315 0.112813 0.083743 0.040920 0.0821662
104 0.126349 0.082683 0.170986 0.039239 0.0417596
106 0.157249 0.041571 0.181198 0.056813 0.1213138
108 0.148721 0.089894 0.174666 0.079578 0.1206317
110 0.057513 0.103948 0.157190 0.126757 0.2013504
112 0.094443 0.069810 0.181561 0.039850 0.1970879
114 0.103917 0.058012 0.123578 0.117343 0.1388951
116 0.065978 0.022354 0.135781 0.203200 0.1118397
118 0.104825 0.056865 0.246223 0.268551 0.1064916
120 0.090565 0.027873 0.241751 0.284630 0.1411235

, , /data/coord/grab/lfp-lfp/data/cohLFP/500ms_2Hz_GoCue_-1000:250ms/zen/data_1230.2_1_2

          62       63       64       65       66
6   0.239451 0.318201 0.311586 0.372017 0.274006
8   0.255372 0.348574 0.316481 0.357941 0.350315
10  0.206978 0.255682 0.309071 0.278758 0.325016
12  0.125760 0.149343 0.260102 0.259431 0.293455
14  0.118128 0.068948 0.226433 0.172505 0.211830
16  0.128636 0.091989 0.211673 0.124032 0.198010
18  0.090656 0.148030 0.171736 0.137163 0.196652
20  0.087684 0.138293 0.149384 0.108709 0.213634
22  0.120336 0.136155 0.166539 0.134367 0.259225
24  0.128278 0.126001 0.108880 0.105872 0.200339
26  0.131414 0.161877 0.159255 0.121652 0.182849
28  0.216830 0.161002 0.188108 0.088320 0.167053
30  0.201910 0.174386 0.191573 0.132738 0.125011
32  0.182007 0.147627 0.190583 0.144072 0.116738
34  0.159435 0.182179 0.138061 0.169971 0.118255
36  0.083012 0.141907 0.105114 0.062145 0.128278
38  0.121866 0.176914 0.142817 0.083414 0.208670
40  0.132471 0.180526 0.157980 0.059104 0.257984
42  0.120338 0.146621 0.179847 0.051326 0.234026
44  0.151358 0.148620 0.149490 0.112480 0.155207
46  0.131936 0.095640 0.118122 0.216913 0.102689
48  0.228148 0.114464 0.099089 0.200255 0.117551
50  0.254766 0.118929 0.094008 0.242534 0.131535
52  0.265853 0.107606 0.149210 0.210394 0.149344
54  0.200600 0.062196 0.078480 0.210513 0.120621
56  0.250927 0.161612 0.167112 0.260919 0.207317
58  0.479244 0.458462 0.434475 0.502362 0.436035
60  0.533970 0.483665 0.485109 0.554903 0.452469
62  0.562779 0.525667 0.559719 0.557321 0.412442
64  0.370980 0.278579 0.309152 0.272320 0.139713
66  0.237574 0.251287 0.164671 0.151681 0.093495
68  0.242288 0.224847 0.155676 0.188615 0.092907
70  0.247629 0.148705 0.102009 0.187271 0.060553
72  0.239910 0.094925 0.102554 0.219713 0.129430
74  0.237231 0.116890 0.111946 0.180274 0.115591
76  0.326831 0.131894 0.174904 0.171533 0.093559
78  0.351068 0.120693 0.145801 0.207450 0.080004
80  0.282490 0.136354 0.063320 0.260948 0.033802
82  0.166338 0.174043 0.037476 0.249788 0.023552
84  0.197829 0.192120 0.090228 0.278834 0.031444
86  0.204579 0.126612 0.116231 0.230845 0.057644
88  0.281157 0.103220 0.086595 0.264527 0.043995
90  0.287177 0.068038 0.062650 0.242166 0.063390
92  0.299313 0.121561 0.047529 0.239061 0.041715
94  0.263165 0.091508 0.103619 0.192409 0.040168
96  0.258199 0.134845 0.124180 0.169934 0.073608
98  0.276809 0.080293 0.082433 0.168165 0.047548
100 0.275983 0.033166 0.129741 0.151219 0.042451
102 0.224880 0.017997 0.154822 0.072781 0.113167
104 0.247366 0.078502 0.137604 0.072203 0.117835
106 0.283410 0.127610 0.095836 0.055490 0.085139
108 0.283352 0.190337 0.092048 0.042596 0.063093
110 0.278105 0.178796 0.154591 0.070852 0.061525
112 0.261396 0.161914 0.166274 0.080728 0.059887
114 0.249240 0.108139 0.234997 0.082559 0.105770
116 0.327492 0.071992 0.209629 0.106018 0.089897
118 0.292108 0.129897 0.146561 0.117052 0.072360
120 0.264132 0.185730 0.120673 0.145104 0.146897

, , /data/coord/grab/lfp-lfp/data/cohLFP/500ms_2Hz_GoCue_-1000:250ms/zen/data_1231.2_1_2

           62       63       64        65       66
6   0.3072901 0.259963 0.271554 0.3509643 0.416909
8   0.2189527 0.278057 0.275838 0.2740593 0.376895
10  0.1603252 0.261080 0.174489 0.2870261 0.299087
12  0.0628911 0.188825 0.185911 0.2436637 0.289766
14  0.0268769 0.147657 0.101287 0.1728268 0.241678
16  0.0738854 0.155485 0.059097 0.1322411 0.153970
18  0.0945377 0.124897 0.056665 0.0449123 0.124095
20  0.1458145 0.151368 0.083421 0.0367208 0.086247
22  0.1441112 0.049723 0.148418 0.0557843 0.080683
24  0.1651597 0.058270 0.136462 0.0886049 0.126563
26  0.1034041 0.050876 0.160695 0.1067657 0.134675
28  0.0766325 0.065038 0.152478 0.0993220 0.135002
30  0.0498510 0.041260 0.185559 0.1239608 0.177630
32  0.0229462 0.022264 0.120463 0.1160620 0.148897
34  0.0547784 0.031483 0.147693 0.1130460 0.155060
36  0.0720222 0.052628 0.153354 0.0511406 0.140099
38  0.0909049 0.035275 0.100592 0.0904628 0.090476
40  0.0839740 0.070565 0.026500 0.0630986 0.057424
42  0.0755614 0.066590 0.035007 0.0445497 0.026173
44  0.0121350 0.041715 0.031421 0.0464482 0.018555
46  0.0581627 0.064162 0.047683 0.0814941 0.039694
48  0.0666037 0.029134 0.048531 0.0639756 0.019833
50  0.0685428 0.028730 0.041049 0.0568586 0.034497
52  0.0766431 0.026139 0.025732 0.0417486 0.079142
54  0.0740207 0.015059 0.027096 0.0565954 0.052363
56  0.1015069 0.030451 0.013318 0.1115435 0.064455
58  0.0977191 0.040339 0.055025 0.1096585 0.071499
60  0.0907399 0.021001 0.086474 0.1060557 0.063506
62  0.0819175 0.041137 0.136764 0.0615505 0.023718
64  0.0414565 0.039320 0.067054 0.0198568 0.077526
66  0.0337236 0.021563 0.055408 0.0660266 0.065130
68  0.0239999 0.015899 0.070913 0.0386748 0.077287
70  0.0246969 0.026771 0.086024 0.0392078 0.113413
72  0.0335833 0.027671 0.072545 0.0304704 0.074584
74  0.0093985 0.070297 0.042991 0.0097526 0.035874
76  0.0259518 0.079760 0.082512 0.0175775 0.075174
78  0.0473080 0.098456 0.027008 0.0137859 0.095751
80  0.0563936 0.077381 0.013783 0.0447848 0.120114
82  0.0739166 0.059046 0.027424 0.0302055 0.101201
84  0.0245046 0.047899 0.076924 0.0493608 0.058060
86  0.0398145 0.025617 0.095139 0.0264905 0.042001
88  0.0642955 0.037324 0.092267 0.0021890 0.050783
90  0.0641944 0.046487 0.134916 0.0657746 0.088479
92  0.0675383 0.048236 0.159721 0.0978624 0.061779
94  0.0519200 0.065465 0.135600 0.0605494 0.050542
96  0.0354007 0.060146 0.092946 0.0659183 0.065180
98  0.0696753 0.074225 0.048813 0.0834448 0.041947
100 0.0854751 0.059010 0.029152 0.0747542 0.074879
102 0.0397449 0.082420 0.036350 0.0403325 0.093343
104 0.0185175 0.119612 0.106678 0.0362686 0.047093
106 0.0411263 0.111031 0.078996 0.0439103 0.025300
108 0.0270422 0.075938 0.055562 0.0452099 0.033412
110 0.1060330 0.058095 0.041493 0.0516655 0.069123
112 0.0986499 0.040064 0.032398 0.0397002 0.072018
114 0.0818392 0.053882 0.062674 0.0272090 0.093323
116 0.0239564 0.049048 0.075953 0.0487218 0.069015
118 0.0339486 0.030920 0.110028 0.0848149 0.081911
120 0.0377403 0.039393 0.086636 0.0674967 0.070318

, , /data/coord/grab/lfp-lfp/data/cohLFP/500ms_2Hz_GoCue_-1000:250ms/zen/data_1232.2_1_2

          62       63       64       65       66
6   0.588101 0.596717 0.617946 0.663693 0.707031
8   0.464022 0.566371 0.509066 0.672786 0.706947
10  0.371207 0.463947 0.401687 0.536290 0.675981
12  0.421416 0.397125 0.292598 0.434211 0.515061
14  0.371383 0.342040 0.278362 0.339262 0.403588
16  0.386760 0.290679 0.333054 0.281065 0.307069
18  0.409175 0.298542 0.294232 0.266566 0.325152
20  0.373784 0.328094 0.347681 0.329684 0.356772
22  0.353170 0.296171 0.341856 0.353046 0.287271
24  0.341766 0.326496 0.270097 0.354863 0.343001
26  0.250988 0.299782 0.291332 0.269524 0.324397
28  0.250069 0.209694 0.227778 0.225442 0.319334
30  0.204068 0.080574 0.139780 0.151605 0.262705
32  0.141618 0.042398 0.126739 0.148363 0.274900
34  0.123553 0.018117 0.073366 0.138060 0.271296
36  0.095241 0.055539 0.065738 0.158958 0.156969
38  0.132489 0.111182 0.146170 0.153428 0.112749
40  0.130869 0.073308 0.168979 0.131578 0.167137
42  0.063075 0.084139 0.169368 0.184901 0.189723
44  0.046387 0.114391 0.216864 0.189303 0.177951
46  0.123357 0.143516 0.199799 0.212000 0.240964
48  0.048206 0.205378 0.155845 0.166439 0.169446
50  0.044059 0.236565 0.132699 0.123355 0.196623
52  0.069892 0.226447 0.117808 0.092376 0.181002
54  0.029796 0.169675 0.125722 0.132857 0.209300
56  0.117802 0.147841 0.168619 0.124422 0.210589
58  0.281168 0.267885 0.250351 0.222205 0.256650
60  0.308852 0.301401 0.216616 0.207499 0.226244
62  0.311556 0.238390 0.172280 0.220825 0.204917
64  0.200037 0.164387 0.149461 0.189893 0.143480
66  0.081059 0.123526 0.149600 0.205461 0.076056
68  0.068411 0.105886 0.061497 0.153684 0.037429
70  0.054131 0.161215 0.121414 0.068243 0.064732
72  0.067249 0.125389 0.226120 0.044651 0.030691
74  0.090474 0.062602 0.237648 0.042072 0.123637
76  0.142876 0.042806 0.135084 0.028075 0.163030
78  0.191145 0.085633 0.115725 0.051787 0.216406
80  0.308239 0.159813 0.187603 0.161520 0.302164
82  0.379411 0.259737 0.307624 0.177555 0.270988
84  0.404630 0.316372 0.347120 0.202049 0.283464
86  0.374565 0.342899 0.328524 0.217340 0.259203
88  0.297682 0.353967 0.227327 0.177319 0.213587
90  0.181049 0.213017 0.112963 0.130514 0.214824
92  0.227940 0.080149 0.060947 0.155586 0.166407
94  0.163540 0.061235 0.027006 0.079619 0.141978
96  0.125122 0.033075 0.110778 0.039905 0.158516
98  0.106901 0.096909 0.184091 0.044092 0.130163
100 0.281146 0.187882 0.179986 0.205560 0.279016
102 0.356128 0.310558 0.186304 0.343414 0.288725
104 0.440633 0.379397 0.225849 0.455003 0.358485
106 0.415715 0.351916 0.249390 0.368206 0.331331
108 0.391073 0.285387 0.292123 0.292228 0.329962
110 0.216237 0.265259 0.187911 0.193517 0.283707
112 0.129749 0.178319 0.147704 0.135562 0.203567
114 0.128628 0.138924 0.100604 0.076521 0.122328
116 0.116060 0.042236 0.062132 0.090715 0.133437
118 0.082413 0.026731 0.062758 0.098875 0.126852
120 0.197618 0.083779 0.036702 0.047627 0.142980

, , /data/coord/grab/lfp-lfp/data/cohLFP/500ms_2Hz_GoCue_-1000:250ms/zen/data_1236.3_1_2

          62       63       64       65       66
6   0.511608 0.434201 0.336077 0.388984 0.441803
8   0.386359 0.446158 0.424298 0.354093 0.497380
10  0.305159 0.312261 0.375758 0.365023 0.377425
12  0.324512 0.272524 0.306008 0.353498 0.366190
14  0.285553 0.237693 0.250250 0.262131 0.415487
16  0.300171 0.276362 0.214717 0.176694 0.399894
18  0.306621 0.317651 0.229177 0.189851 0.326577
20  0.274947 0.297705 0.208393 0.163248 0.346006
22  0.307272 0.296031 0.164362 0.215842 0.265025
24  0.216705 0.295767 0.229761 0.284326 0.248702
26  0.188839 0.255042 0.234514 0.296076 0.335593
28  0.273406 0.199085 0.099868 0.342197 0.277325
30  0.246320 0.184554 0.156485 0.197679 0.306401
32  0.206241 0.215259 0.127017 0.221143 0.206361
34  0.204063 0.213096 0.199597 0.134502 0.194911
36  0.153100 0.204637 0.146102 0.043577 0.208855
38  0.177221 0.193407 0.149074 0.065417 0.182405
40  0.179884 0.167916 0.130856 0.123872 0.208861
42  0.149835 0.139942 0.138152 0.120996 0.177809
44  0.172248 0.130456 0.100734 0.208190 0.182976
46  0.175308 0.086426 0.075286 0.118735 0.135365
48  0.155990 0.071426 0.132935 0.107099 0.154574
50  0.111395 0.056884 0.197781 0.059080 0.169522
52  0.133240 0.119239 0.251380 0.065711 0.104201
54  0.143357 0.097344 0.284855 0.102573 0.120167
56  0.619190 0.642887 0.671419 0.703672 0.543352
58  0.701500 0.745176 0.712827 0.789022 0.677207
60  0.705026 0.735488 0.694526 0.793514 0.715784
62  0.717195 0.742540 0.688459 0.780898 0.732680
64  0.665539 0.656403 0.671833 0.714135 0.681271
66  0.039209 0.123560 0.095436 0.106487 0.178471
68  0.071868 0.093628 0.095618 0.102103 0.146254
70  0.084721 0.176557 0.089840 0.079892 0.174346
72  0.098032 0.135466 0.078381 0.095943 0.162298
74  0.113694 0.142123 0.072738 0.135454 0.118691
76  0.048766 0.151477 0.184394 0.182464 0.106190
78  0.050623 0.053307 0.137854 0.165611 0.083136
80  0.028032 0.049174 0.073303 0.094816 0.151043
82  0.098491 0.085429 0.053536 0.019195 0.189873
84  0.099493 0.112146 0.088688 0.069068 0.117372
86  0.103013 0.124579 0.149730 0.186746 0.061731
88  0.075203 0.200701 0.061926 0.209191 0.035531
90  0.100309 0.214728 0.084822 0.194621 0.078412
92  0.049342 0.155776 0.139653 0.063722 0.194751
94  0.113314 0.144050 0.077689 0.077084 0.154127
96  0.114992 0.153212 0.071671 0.114847 0.074612
98  0.112044 0.096659 0.052158 0.161307 0.016224
100 0.018734 0.111944 0.066208 0.129631 0.101460
102 0.055457 0.058410 0.128169 0.094741 0.088781
104 0.055678 0.046254 0.166048 0.057796 0.090106
106 0.075945 0.056271 0.105807 0.120987 0.119798
108 0.210848 0.097134 0.055281 0.146205 0.071845
110 0.145544 0.146106 0.140522 0.130734 0.119421
112 0.150031 0.122621 0.192989 0.073723 0.093715
114 0.043692 0.092126 0.187286 0.131927 0.091838
116 0.025298 0.155913 0.048341 0.103124 0.105477
118 0.025930 0.147137 0.110882 0.050901 0.146996
120 0.052058 0.080553 0.117558 0.039325 0.104576

, , /data/coord/grab/lfp-lfp/data/cohLFP/500ms_2Hz_GoCue_-1000:250ms/zen/data_1237.2_1_2

          62       63       64       65       66
6   0.368459 0.383075 0.419319 0.294507 0.356787
8   0.478918 0.291223 0.417959 0.410064 0.518582
10  0.369504 0.434893 0.388888 0.471336 0.539222
12  0.395709 0.370826 0.403454 0.449003 0.533669
14  0.265205 0.381354 0.333216 0.421176 0.449542
16  0.255092 0.232653 0.372709 0.344641 0.390636
18  0.206275 0.203243 0.269586 0.233482 0.406757
20  0.218585 0.163387 0.249784 0.137790 0.346669
22  0.289492 0.178481 0.175990 0.059766 0.274542
24  0.257400 0.168706 0.141204 0.055218 0.184774
26  0.257337 0.143419 0.134722 0.167812 0.154646
28  0.322499 0.176742 0.189952 0.276359 0.187376
30  0.242720 0.223165 0.256935 0.309016 0.139229
32  0.187800 0.171897 0.206380 0.244377 0.143843
34  0.150107 0.155927 0.184931 0.179372 0.071381
36  0.148903 0.098755 0.127202 0.116610 0.123530
38  0.123074 0.140039 0.106023 0.100065 0.183023
40  0.150153 0.165706 0.111237 0.134881 0.170378
42  0.239357 0.168997 0.124706 0.128740 0.118128
44  0.257999 0.144054 0.108640 0.132491 0.078053
46  0.246670 0.050668 0.062505 0.136895 0.144071
48  0.215689 0.078306 0.030453 0.186959 0.171706
50  0.129294 0.073487 0.021315 0.172708 0.161411
52  0.080321 0.098705 0.028178 0.129274 0.114024
54  0.174490 0.079173 0.110660 0.095509 0.122483
56  0.715726 0.449876 0.653795 0.671262 0.693051
58  0.786227 0.709344 0.785344 0.786234 0.790728
60  0.808636 0.746267 0.816258 0.815562 0.821550
62  0.814560 0.752683 0.832491 0.835546 0.856366
64  0.738529 0.679686 0.744831 0.737623 0.796268
66  0.210223 0.196635 0.187541 0.075954 0.208042
68  0.198144 0.116748 0.171147 0.109960 0.117343
70  0.102490 0.172725 0.230102 0.087537 0.135534
72  0.055290 0.187880 0.143142 0.169313 0.077619
74  0.170555 0.218392 0.089122 0.211322 0.109636
76  0.223911 0.200947 0.034417 0.112807 0.069539
78  0.254920 0.209958 0.057119 0.133224 0.080161
80  0.267377 0.218730 0.138812 0.058317 0.018929
82  0.172352 0.145768 0.142820 0.104667 0.063171
84  0.129927 0.116802 0.079609 0.127581 0.134840
86  0.146675 0.045430 0.104356 0.027256 0.144061
88  0.106200 0.034722 0.053502 0.054309 0.061038
90  0.104121 0.038714 0.218459 0.031279 0.043035
92  0.046943 0.070936 0.277227 0.102821 0.052460
94  0.104544 0.118266 0.199457 0.134829 0.139107
96  0.069988 0.142157 0.103805 0.105877 0.133715
98  0.063468 0.118499 0.082411 0.120926 0.209426
100 0.180010 0.079070 0.041233 0.099091 0.162457
102 0.181472 0.111586 0.189523 0.151586 0.059924
104 0.169455 0.124249 0.234539 0.213113 0.149210
106 0.143012 0.248841 0.257531 0.237099 0.152251
108 0.126475 0.116355 0.195559 0.238776 0.159751
110 0.198364 0.180854 0.124265 0.136054 0.219724
112 0.238704 0.278538 0.131376 0.160160 0.189617
114 0.174809 0.177369 0.091683 0.091704 0.033083
116 0.085572 0.165029 0.058220 0.026121 0.026077
118 0.118264 0.066089 0.133896 0.156211 0.059188
120 0.203629 0.083356 0.177037 0.120524 0.063476

, , /data/coord/grab/lfp-lfp/data/cohLFP/500ms_2Hz_GoCue_-1000:250ms/zen/data_1238.2_1_2

          62       63       64       65       66
6   0.239433 0.258072 0.257261 0.333511 0.354965
8   0.314926 0.209527 0.293915 0.190009 0.245363
10  0.300748 0.314900 0.241019 0.216275 0.137942
12  0.188628 0.227767 0.249454 0.281966 0.187923
14  0.122355 0.201156 0.202211 0.274398 0.150966
16  0.160978 0.140029 0.146699 0.243135 0.178367
18  0.197920 0.171368 0.181815 0.139169 0.147502
20  0.243381 0.165576 0.201180 0.050509 0.184639
22  0.245717 0.227247 0.137329 0.044249 0.169092
24  0.221455 0.277271 0.162951 0.136033 0.137141
26  0.156009 0.193826 0.206460 0.196824 0.202329
28  0.150488 0.137946 0.160558 0.198392 0.188881
30  0.223091 0.139001 0.107918 0.199622 0.298231
32  0.178335 0.117771 0.133800 0.115180 0.150836
34  0.184862 0.165012 0.125744 0.026074 0.105577
36  0.128324 0.209498 0.140404 0.033627 0.111903
38  0.135265 0.095634 0.167198 0.142027 0.015976
40  0.115619 0.098467 0.195529 0.194137 0.088611
42  0.134610 0.036909 0.217735 0.169509 0.096916
44  0.143808 0.092914 0.221139 0.196709 0.106162
46  0.096518 0.063398 0.169547 0.231539 0.211654
48  0.119839 0.028592 0.118544 0.177275 0.338693
50  0.075574 0.043841 0.127699 0.062139 0.290969
52  0.171325 0.076972 0.132022 0.053461 0.222221
54  0.150943 0.073194 0.164337 0.032290 0.160728
56  0.587567 0.493988 0.667781 0.559950 0.580075
58  0.719474 0.690281 0.738513 0.722499 0.711738
60  0.724941 0.686299 0.767989 0.736296 0.730324
62  0.732373 0.680105 0.764697 0.738913 0.742545
64  0.662578 0.522126 0.607225 0.602895 0.635392
66  0.118791 0.181562 0.011383 0.121043 0.131298
68  0.102387 0.213259 0.035526 0.150062 0.148781
70  0.090418 0.170672 0.102054 0.104857 0.071925
72  0.063322 0.182636 0.064557 0.059119 0.131315
74  0.030037 0.114013 0.094412 0.005153 0.133080
76  0.023379 0.123175 0.128421 0.011499 0.103137
78  0.116047 0.039942 0.211645 0.056379 0.058848
80  0.092772 0.061066 0.157568 0.032628 0.136693
82  0.154191 0.066944 0.203697 0.081725 0.107430
84  0.201449 0.126981 0.102796 0.053044 0.042087
86  0.254347 0.136952 0.076807 0.031472 0.124171
88  0.199708 0.117535 0.070387 0.039646 0.085163
90  0.117061 0.154127 0.071721 0.103743 0.050515
92  0.057935 0.171389 0.091764 0.064912 0.097876
94  0.086041 0.202898 0.110688 0.021134 0.143601
96  0.157404 0.146275 0.134269 0.054194 0.117218
98  0.204562 0.189987 0.146987 0.108790 0.060006
100 0.177769 0.092115 0.142522 0.178376 0.075614
102 0.131639 0.013325 0.011812 0.187993 0.070197
104 0.033054 0.022533 0.033009 0.190997 0.084018
106 0.076259 0.085158 0.033119 0.193699 0.125802
108 0.045113 0.166545 0.015761 0.215486 0.165171
110 0.040674 0.136569 0.088838 0.225295 0.119178
112 0.072983 0.129798 0.084919 0.192955 0.088313
114 0.055473 0.162918 0.108167 0.216076 0.064355
116 0.123818 0.132475 0.047090 0.137608 0.074854
118 0.184825 0.112179 0.099646 0.106213 0.044136
120 0.106734 0.078338 0.077985 0.109450 0.038099

, , /data/coord/grab/lfp-lfp/data/cohLFP/500ms_2Hz_GoCue_-1000:250ms/zen/data_1239.2_1_2

           62       63       64       65       66
6   0.2996982 0.116812 0.342334 0.317366 0.366615
8   0.4127073 0.260182 0.497480 0.201651 0.236215
10  0.3815495 0.256596 0.315381 0.315747 0.355107
12  0.2416391 0.178663 0.350980 0.246848 0.314096
14  0.1333028 0.204194 0.342937 0.252254 0.259545
16  0.0660111 0.131082 0.202841 0.239529 0.259250
18  0.1206968 0.118853 0.080310 0.233113 0.208804
20  0.1676678 0.141563 0.082411 0.195897 0.263481
22  0.2195346 0.236106 0.101267 0.128075 0.248239
24  0.3077286 0.244061 0.159239 0.166749 0.286772
26  0.2922083 0.262487 0.237282 0.144300 0.281956
28  0.2777213 0.202797 0.170697 0.146956 0.314792
30  0.2559054 0.221533 0.136393 0.311919 0.304725
32  0.2509278 0.233631 0.144036 0.197865 0.255915
34  0.1827239 0.166580 0.074778 0.132868 0.237938
36  0.1345333 0.180066 0.152373 0.082683 0.256338
38  0.1456813 0.172836 0.148452 0.062836 0.214255
40  0.1803244 0.153586 0.121650 0.105408 0.157004
42  0.2192533 0.130581 0.102359 0.112548 0.125351
44  0.2189184 0.018928 0.071652 0.081162 0.069153
46  0.1904385 0.060931 0.077811 0.074107 0.060072
48  0.1358246 0.091733 0.068312 0.113827 0.118867
50  0.1037533 0.122457 0.049135 0.116686 0.221719
52  0.0758004 0.124434 0.101466 0.144463 0.256973
54  0.1091698 0.115189 0.110807 0.116273 0.302099
56  0.4895276 0.423975 0.445564 0.438020 0.355150
58  0.6531635 0.511765 0.560553 0.558429 0.420806
60  0.6567193 0.549822 0.584496 0.566606 0.446667
62  0.6724729 0.560179 0.621581 0.614757 0.445398
64  0.5456557 0.558686 0.645192 0.479284 0.548971
66  0.1423782 0.209894 0.148251 0.057375 0.276702
68  0.1203132 0.155213 0.160258 0.159245 0.216257
70  0.0902682 0.143398 0.159370 0.177466 0.200005
72  0.1047026 0.107696 0.130921 0.082180 0.103786
74  0.1239007 0.129502 0.125330 0.022218 0.179373
76  0.1093763 0.163132 0.069144 0.102306 0.140556
78  0.1345720 0.110825 0.035340 0.051684 0.080051
80  0.0545962 0.047319 0.032783 0.059927 0.135145
82  0.0350453 0.131268 0.083227 0.055044 0.198193
84  0.0981070 0.152690 0.104469 0.094975 0.144438
86  0.0899529 0.246358 0.204082 0.082213 0.156637
88  0.0575931 0.142933 0.075675 0.137049 0.150662
90  0.0158818 0.114571 0.101501 0.164967 0.146650
92  0.0475893 0.135504 0.107105 0.215238 0.118894
94  0.0013429 0.120715 0.066036 0.154938 0.086922
96  0.0867399 0.171681 0.036323 0.119129 0.058094
98  0.1022813 0.071662 0.133937 0.097012 0.125947
100 0.1441376 0.099941 0.128966 0.097298 0.153817
102 0.1479541 0.075843 0.165631 0.128943 0.139110
104 0.1205177 0.057532 0.238873 0.140533 0.102491
106 0.0995956 0.086472 0.249254 0.158329 0.130279
108 0.0968759 0.124226 0.166746 0.150060 0.202041
110 0.0815501 0.174811 0.039133 0.174095 0.265415
112 0.0773025 0.109280 0.076277 0.103017 0.291132
114 0.0789217 0.179559 0.096638 0.153194 0.133943
116 0.2137253 0.213688 0.112350 0.112044 0.108301
118 0.2169580 0.216039 0.114479 0.092392 0.056796
120 0.1520315 0.217447 0.095916 0.064214 0.051733

, , /data/coord/grab/lfp-lfp/data/cohLFP/500ms_2Hz_GoCue_-1000:250ms/zen/data_1240.2_1_2

          62       63       64       65       66
6   0.492913 0.263948 0.476296 0.426498 0.498713
8   0.567321 0.270573 0.504166 0.548351 0.606314
10  0.509577 0.294750 0.433455 0.516102 0.600247
12  0.411199 0.267411 0.389684 0.482017 0.579264
14  0.273734 0.193140 0.333051 0.422728 0.537605
16  0.208106 0.199832 0.386505 0.401340 0.497827
18  0.179177 0.194393 0.306107 0.341277 0.443077
20  0.202873 0.178071 0.265272 0.300362 0.385972
22  0.273771 0.227631 0.315005 0.248876 0.371810
24  0.325903 0.276222 0.314059 0.287666 0.249466
26  0.265251 0.306392 0.306701 0.317721 0.214986
28  0.239921 0.408973 0.256798 0.397110 0.218973
30  0.205433 0.349537 0.166526 0.331208 0.229399
32  0.213588 0.196103 0.151257 0.292160 0.232512
34  0.194015 0.129448 0.213313 0.182175 0.123457
36  0.139128 0.102044 0.164664 0.158184 0.144470
38  0.098848 0.119807 0.118865 0.169559 0.172290
40  0.114601 0.189820 0.124265 0.094569 0.139228
42  0.108051 0.247906 0.100408 0.069210 0.192340
44  0.116143 0.274050 0.097139 0.060159 0.228092
46  0.097707 0.207100 0.057544 0.180091 0.185335
48  0.010518 0.209419 0.054840 0.189186 0.252061
50  0.044814 0.138777 0.071763 0.206063 0.236038
52  0.094878 0.116871 0.061761 0.120850 0.198519
54  0.092372 0.146890 0.053672 0.078018 0.188034
56  0.607548 0.329344 0.513710 0.501280 0.472891
58  0.730434 0.446702 0.637449 0.654215 0.615087
60  0.745272 0.453553 0.659493 0.687069 0.619594
62  0.720894 0.450425 0.663514 0.686370 0.578692
64  0.555472 0.287588 0.490864 0.506159 0.354634
66  0.110326 0.051034 0.047121 0.023137 0.084080
68  0.030680 0.075662 0.096989 0.087061 0.073480
70  0.066701 0.098282 0.093325 0.075127 0.119911
72  0.048135 0.031650 0.169521 0.124528 0.097439
74  0.037905 0.083356 0.229294 0.092489 0.068576
76  0.021424 0.058846 0.131649 0.087916 0.050950
78  0.069671 0.065393 0.117041 0.031072 0.019096
80  0.094223 0.097284 0.160368 0.068187 0.092935
82  0.136842 0.096631 0.151920 0.059434 0.096263
84  0.153216 0.057731 0.136626 0.125706 0.178531
86  0.102916 0.113090 0.151375 0.120955 0.163907
88  0.069320 0.134659 0.092174 0.061263 0.195068
90  0.044977 0.150603 0.107424 0.018981 0.191631
92  0.046190 0.145282 0.046523 0.073605 0.226422
94  0.096879 0.118747 0.041843 0.051230 0.108377
96  0.129065 0.091416 0.012068 0.020042 0.115398
98  0.096601 0.141032 0.082774 0.016632 0.019319
100 0.034453 0.163290 0.120751 0.046097 0.124688
102 0.174155 0.182693 0.035720 0.135083 0.179358
104 0.217518 0.127575 0.014562 0.249413 0.238621
106 0.143790 0.104690 0.098469 0.210982 0.205918
108 0.147826 0.079595 0.108456 0.193890 0.116652
110 0.053192 0.129353 0.086033 0.157662 0.068649
112 0.081176 0.096079 0.049988 0.143571 0.129922
114 0.192138 0.086851 0.083095 0.126992 0.108957
116 0.222775 0.048756 0.094961 0.156790 0.129194
118 0.139048 0.111860 0.103963 0.125374 0.137099
120 0.171875 0.157572 0.020473 0.110431 0.151664

, , /data/coord/grab/lfp-lfp/data/cohLFP/500ms_2Hz_GoCue_-1000:250ms/zen/data_1248.2_1_2

          62       63        64       65       66
6   0.174841 0.261643 0.1897275 0.166484 0.313888
8   0.186936 0.217049 0.3005899 0.274325 0.415254
10  0.167831 0.161510 0.2462154 0.188491 0.311780
12  0.109865 0.166316 0.2117931 0.076260 0.219847
14  0.166701 0.231526 0.1661000 0.092863 0.190830
16  0.215168 0.274391 0.1115483 0.163827 0.133467
18  0.242743 0.260016 0.0606577 0.185942 0.160386
20  0.219584 0.244268 0.0566527 0.242645 0.114044
22  0.236134 0.227826 0.0273389 0.311822 0.109995
24  0.200361 0.217457 0.1220809 0.351384 0.049672
26  0.138528 0.211733 0.2153101 0.368346 0.046326
28  0.153242 0.200401 0.2457921 0.388492 0.100416
30  0.132142 0.188688 0.3061516 0.332205 0.167722
32  0.110153 0.111077 0.2170667 0.282958 0.225537
34  0.124087 0.093810 0.2191471 0.207986 0.200261
36  0.105036 0.057282 0.1772471 0.160131 0.184731
38  0.048082 0.077494 0.1713345 0.123447 0.208752
40  0.070676 0.138524 0.1468951 0.130089 0.128742
42  0.038488 0.156172 0.1327523 0.155095 0.134904
44  0.043536 0.152030 0.1299304 0.166530 0.116509
46  0.051248 0.081070 0.1078598 0.117381 0.083177
48  0.069878 0.069249 0.0669753 0.066451 0.065897
50  0.091528 0.059444 0.0268068 0.068271 0.086098
52  0.050858 0.035680 0.0048128 0.034109 0.108151
54  0.045276 0.039936 0.0179737 0.023637 0.080178
56  0.552707 0.536268 0.5543124 0.552828 0.516344
58  0.702046 0.663799 0.6677266 0.657414 0.657654
60  0.716172 0.694675 0.7388275 0.674623 0.686333
62  0.740687 0.707525 0.7448029 0.690904 0.698583
64  0.678650 0.646634 0.6645489 0.607914 0.648321
66  0.064964 0.057095 0.0474063 0.075117 0.060066
68  0.063261 0.152486 0.0448853 0.071367 0.047188
70  0.027910 0.088386 0.0575550 0.047435 0.063962
72  0.024304 0.081653 0.1400070 0.067145 0.072537
74  0.031297 0.066303 0.1271023 0.067643 0.081577
76  0.022356 0.015955 0.1493510 0.062163 0.083321
78  0.035362 0.026242 0.1242242 0.072757 0.102725
80  0.046313 0.081739 0.0972730 0.029612 0.075448
82  0.043581 0.072230 0.0880746 0.064175 0.054660
84  0.051951 0.063222 0.0668847 0.098407 0.040789
86  0.047156 0.034818 0.0628486 0.104758 0.052353
88  0.073772 0.040775 0.0450038 0.139982 0.063307
90  0.097618 0.021137 0.0134259 0.108400 0.103906
92  0.095655 0.097897 0.0354173 0.027210 0.067008
94  0.130038 0.087809 0.0490006 0.031583 0.049467
96  0.106363 0.071615 0.0419033 0.025577 0.069791
98  0.060655 0.082293 0.0482279 0.061913 0.026643
100 0.045451 0.071440 0.0569642 0.034530 0.060925
102 0.031975 0.088373 0.0693394 0.046189 0.060916
104 0.064639 0.076300 0.0325660 0.070921 0.065841
106 0.102719 0.041623 0.1208374 0.060264 0.049980
108 0.061107 0.105296 0.1053290 0.086691 0.040518
110 0.029937 0.105384 0.0360771 0.082599 0.024081
112 0.038042 0.061287 0.0430257 0.080888 0.013651
114 0.054241 0.031013 0.0661595 0.089145 0.038464
116 0.037137 0.062632 0.0237178 0.014086 0.024629
118 0.019845 0.067905 0.0384641 0.030770 0.016693
120 0.111623 0.131302 0.1120327 0.077555 0.046483

, , /data/coord/grab/lfp-lfp/data/cohLFP/500ms_2Hz_GoCue_-1000:250ms/zen/data_1249.1_1_2

          62       63       64       65        66
6   0.345304 0.365298 0.362654 0.247341 0.2883440
8   0.246454 0.379301 0.347531 0.333292 0.3231493
10  0.124491 0.252774 0.234376 0.215684 0.3328762
12  0.123534 0.103236 0.144013 0.110470 0.2714509
14  0.162263 0.151206 0.159506 0.069270 0.2023900
16  0.149585 0.164863 0.079799 0.065205 0.1315876
18  0.172516 0.200647 0.156103 0.174319 0.1647170
20  0.171337 0.208910 0.212192 0.218615 0.1695393
22  0.127291 0.176273 0.247875 0.228642 0.1453175
24  0.165237 0.194093 0.237798 0.210886 0.1105568
26  0.148731 0.164388 0.210146 0.204505 0.1173871
28  0.122454 0.113991 0.150601 0.159121 0.1385580
30  0.084996 0.097463 0.113554 0.112298 0.2112536
32  0.086679 0.033823 0.175541 0.039038 0.2367532
34  0.027596 0.031643 0.119439 0.023522 0.1936449
36  0.017118 0.101524 0.109793 0.088703 0.1705970
38  0.052823 0.061945 0.078308 0.071512 0.0306540
40  0.022759 0.065207 0.077877 0.019307 0.0190845
42  0.060260 0.061327 0.063556 0.012602 0.0444224
44  0.054399 0.039728 0.010808 0.035669 0.0455400
46  0.070655 0.060365 0.022034 0.082256 0.0703096
48  0.080485 0.029050 0.069353 0.036612 0.0857124
50  0.067980 0.044050 0.123994 0.060113 0.0658319
52  0.104478 0.018723 0.140277 0.124575 0.0238852
54  0.123106 0.064786 0.121746 0.119468 0.0344746
56  0.662538 0.648353 0.670150 0.689438 0.6417744
58  0.775933 0.772114 0.792756 0.792472 0.7548780
60  0.805166 0.796607 0.815118 0.816959 0.7970296
62  0.818904 0.809754 0.825161 0.835882 0.8244400
64  0.765587 0.754704 0.765252 0.793199 0.7859991
66  0.087827 0.183848 0.049222 0.091187 0.1047126
68  0.074737 0.202938 0.048962 0.077911 0.0913240
70  0.035424 0.145157 0.064208 0.087651 0.0459885
72  0.039345 0.104293 0.044687 0.088415 0.0590685
74  0.042758 0.076358 0.035532 0.040723 0.0729140
76  0.061336 0.105753 0.040545 0.028305 0.0744259
78  0.036247 0.086106 0.053111 0.074303 0.0623683
80  0.110554 0.098173 0.010458 0.102425 0.0662789
82  0.115267 0.092481 0.070096 0.124320 0.0412325
84  0.106246 0.107177 0.064013 0.022873 0.0889196
86  0.043550 0.075793 0.030635 0.078183 0.1155753
88  0.019806 0.100147 0.035439 0.086045 0.0853431
90  0.013203 0.071989 0.048102 0.059534 0.0575088
92  0.039127 0.023115 0.089202 0.073587 0.0362620
94  0.070479 0.087182 0.125758 0.092578 0.1091695
96  0.105407 0.084405 0.106635 0.070968 0.1679488
98  0.073766 0.120501 0.114075 0.019814 0.1440992
100 0.066834 0.128637 0.100888 0.043755 0.1404270
102 0.120412 0.110365 0.117059 0.035430 0.1130811
104 0.049643 0.145320 0.104660 0.082314 0.0543535
106 0.051298 0.127087 0.125226 0.062669 0.0099946
108 0.044817 0.123848 0.159424 0.055884 0.0483560
110 0.029013 0.101962 0.145729 0.079042 0.0485698
112 0.073120 0.054065 0.055203 0.113942 0.0216615
114 0.029689 0.034246 0.056026 0.035159 0.0780846
116 0.048249 0.031263 0.023401 0.038328 0.0458769
118 0.059284 0.025340 0.120852 0.056127 0.0487398
120 0.052246 0.111906 0.180638 0.062794 0.0477924

, , /data/coord/grab/lfp-lfp/data/cohLFP/500ms_2Hz_GoCue_-1000:250ms/zen/data_1252.3_1_2

          62        63       64       65        66
6   0.097278 0.1023313 0.226725 0.153695 0.3263423
8   0.169162 0.1603321 0.194091 0.126171 0.3882997
10  0.186827 0.1309568 0.200060 0.161002 0.2810247
12  0.260794 0.1560210 0.195969 0.213848 0.2131081
14  0.267145 0.1291627 0.191168 0.193950 0.1974146
16  0.249530 0.1502524 0.201178 0.161950 0.1457405
18  0.247533 0.1677764 0.199545 0.141735 0.1815410
20  0.184679 0.1007662 0.195068 0.160838 0.1359181
22  0.134281 0.0893292 0.178832 0.184957 0.1398434
24  0.112414 0.0430650 0.140705 0.208517 0.2072482
26  0.143202 0.0374722 0.109594 0.228170 0.2450364
28  0.099758 0.0457615 0.103468 0.142676 0.2784064
30  0.105018 0.0574030 0.111159 0.123801 0.2322256
32  0.078517 0.0417969 0.149131 0.093577 0.2441756
34  0.067617 0.0707662 0.125488 0.055983 0.2129779
36  0.097387 0.0375048 0.081483 0.090282 0.1519161
38  0.095385 0.0506517 0.071074 0.061685 0.1534588
40  0.085568 0.0532234 0.082123 0.090622 0.0977528
42  0.076106 0.0277477 0.125736 0.104340 0.1925552
44  0.039037 0.1308976 0.063579 0.109344 0.2056844
46  0.034839 0.1271283 0.072700 0.097706 0.1505930
48  0.049718 0.1182005 0.059705 0.089860 0.1146614
50  0.028751 0.0757380 0.040036 0.103288 0.1209133
52  0.054667 0.0312080 0.079744 0.071522 0.1134881
54  0.039079 0.0735031 0.048261 0.040816 0.0963848
56  0.214773 0.2220513 0.136924 0.135384 0.2000078
58  0.353519 0.2840149 0.262389 0.248976 0.2853275
60  0.429523 0.3439082 0.298413 0.287899 0.3505828
62  0.443949 0.3714804 0.299260 0.305131 0.3275640
64  0.225530 0.2332197 0.201737 0.192487 0.1823947
66  0.076057 0.1215688 0.033753 0.087897 0.0481484
68  0.047190 0.1186459 0.050892 0.094817 0.0603278
70  0.039694 0.1073830 0.063706 0.071281 0.0566453
72  0.029364 0.0876276 0.039481 0.026373 0.0460108
74  0.052573 0.0601832 0.057225 0.057437 0.0193960
76  0.062093 0.0353362 0.048440 0.063488 0.0509089
78  0.044804 0.0023549 0.087263 0.072566 0.0433334
80  0.043174 0.0428250 0.081483 0.093507 0.0896313
82  0.056884 0.0394083 0.040030 0.106100 0.0585465
84  0.140728 0.0864134 0.009282 0.124013 0.0344853
86  0.108383 0.1104081 0.016080 0.128422 0.0295191
88  0.118354 0.0566059 0.074571 0.096817 0.0327355
90  0.139016 0.0330127 0.043869 0.060314 0.0621488
92  0.085603 0.0190476 0.076216 0.113992 0.1179859
94  0.044263 0.0629259 0.043251 0.150117 0.1097028
96  0.045059 0.1085059 0.036492 0.142500 0.0053532
98  0.041807 0.0262760 0.057048 0.145605 0.0309775
100 0.089355 0.0252388 0.029259 0.136584 0.0243236
102 0.150830 0.0570707 0.089537 0.077970 0.0346858
104 0.089113 0.0171812 0.053760 0.032310 0.0470014
106 0.067368 0.0494320 0.061928 0.037033 0.0453238
108 0.011766 0.1084426 0.047920 0.046248 0.0928987
110 0.052781 0.1093131 0.044633 0.043178 0.0497363
112 0.071649 0.1397129 0.118169 0.047654 0.0149849
114 0.082172 0.1286988 0.094628 0.070989 0.0636876
116 0.101214 0.0794927 0.082452 0.106498 0.0805461
118 0.124382 0.0536892 0.032869 0.106679 0.0558508
120 0.135439 0.0284923 0.051829 0.102734 0.0256466

, , /data/coord/grab/lfp-lfp/data/cohLFP/500ms_2Hz_GoCue_-1000:250ms/zen/data_1253.3_1_2

          62       63        64       65       66
6   0.314332 0.432991 0.3730663 0.449717 0.558298
8   0.413866 0.483416 0.4400384 0.526360 0.537612
10  0.288929 0.431869 0.3268088 0.470959 0.511862
12  0.242343 0.374004 0.2731352 0.441096 0.444951
14  0.276600 0.242606 0.2689627 0.395137 0.425688
16  0.257999 0.207788 0.2132633 0.320187 0.395519
18  0.283981 0.177633 0.2791501 0.323870 0.376908
20  0.213096 0.169982 0.2795990 0.301281 0.278893
22  0.265560 0.166654 0.2386995 0.388608 0.182009
24  0.281906 0.099319 0.2545241 0.364953 0.186550
26  0.335586 0.163658 0.2014578 0.386349 0.188518
28  0.311678 0.183401 0.1123219 0.339067 0.251478
30  0.317367 0.130691 0.1063358 0.217167 0.236201
32  0.182374 0.143399 0.1115953 0.213999 0.309870
34  0.118153 0.119633 0.0099362 0.084981 0.291146
36  0.092882 0.109083 0.0613751 0.069017 0.230654
38  0.019068 0.211891 0.1032337 0.072761 0.281292
40  0.073562 0.212357 0.1042927 0.066500 0.203277
42  0.095744 0.185832 0.1594509 0.115246 0.170668
44  0.147733 0.140253 0.1578728 0.169874 0.163563
46  0.135525 0.079740 0.1428696 0.090576 0.182907
48  0.069754 0.088991 0.0837791 0.053052 0.126372
50  0.048855 0.081662 0.0950284 0.042320 0.016026
52  0.127596 0.104393 0.0743959 0.077323 0.080548
54  0.128609 0.111083 0.0639156 0.075155 0.018627
56  0.286328 0.203077 0.2568694 0.205789 0.079259
58  0.498642 0.406033 0.4581622 0.359541 0.248434
60  0.531238 0.444044 0.5231919 0.369839 0.296371
62  0.481153 0.481100 0.5354861 0.342667 0.373597
64  0.306307 0.355908 0.3587745 0.150232 0.177365
66  0.049250 0.125516 0.1341624 0.097801 0.064744
68  0.049747 0.076587 0.1265186 0.140724 0.027146
70  0.052680 0.037112 0.1675141 0.127303 0.053983
72  0.124506 0.057274 0.1387922 0.102499 0.171424
74  0.188191 0.152817 0.0971839 0.116100 0.227974
76  0.225677 0.207720 0.0370138 0.027365 0.294183
78  0.248385 0.220414 0.0508098 0.049195 0.289470
80  0.218750 0.105549 0.0626019 0.046330 0.230231
82  0.199548 0.046259 0.1354971 0.088428 0.176741
84  0.126967 0.076119 0.1421440 0.130618 0.101500
86  0.125461 0.150751 0.1146149 0.153890 0.063399
88  0.096460 0.165978 0.0433800 0.117559 0.091046
90  0.068781 0.086861 0.1381322 0.098983 0.086673
92  0.053763 0.117799 0.1321270 0.028727 0.092744
94  0.117219 0.012526 0.0185296 0.053829 0.107918
96  0.136020 0.044960 0.0558808 0.029945 0.046906
98  0.148866 0.037957 0.0994377 0.042286 0.039364
100 0.135346 0.145085 0.1156445 0.108900 0.051622
102 0.117046 0.089594 0.1566575 0.113218 0.066891
104 0.181036 0.075913 0.1555853 0.125653 0.063785
106 0.190762 0.127890 0.1116562 0.115806 0.054291
108 0.063537 0.060692 0.0831041 0.114834 0.042511
110 0.077164 0.044319 0.0934571 0.093705 0.166557
112 0.101361 0.035722 0.1581987 0.134004 0.226629
114 0.100118 0.026301 0.0465398 0.174858 0.220085
116 0.153845 0.106781 0.0806052 0.165175 0.067754
118 0.075840 0.052381 0.1422795 0.146117 0.088883
120 0.088063 0.099517 0.1813147 0.196182 0.113319

, , /data/coord/grab/lfp-lfp/data/cohLFP/500ms_2Hz_GoCue_-1000:250ms/zen/data_1275.3_1_2

           62       63       64       65       66
6   0.8084089 0.732480 0.729697 0.667225 0.753285
8   0.7592005 0.727020 0.664235 0.601714 0.713823
10  0.6825085 0.642020 0.607659 0.615316 0.701208
12  0.6133353 0.536588 0.565361 0.575987 0.618646
14  0.6178152 0.548808 0.512495 0.571492 0.542177
16  0.5218203 0.533844 0.509579 0.565088 0.582720
18  0.5940291 0.500083 0.496982 0.579175 0.501883
20  0.6021106 0.504887 0.418692 0.573740 0.464866
22  0.5204680 0.447906 0.438052 0.561894 0.474913
24  0.5513826 0.457426 0.398984 0.542873 0.417745
26  0.4949366 0.459109 0.403543 0.549182 0.342522
28  0.4418185 0.440361 0.470181 0.509842 0.331745
30  0.3645927 0.427914 0.432246 0.451902 0.278585
32  0.3344268 0.386283 0.349787 0.388608 0.319242
34  0.3047731 0.373712 0.325530 0.279395 0.278155
36  0.2797615 0.307835 0.265766 0.188119 0.279096
38  0.2966363 0.226779 0.257429 0.177319 0.344433
40  0.2255125 0.210144 0.223855 0.257139 0.372734
42  0.1666830 0.107194 0.206785 0.302525 0.427598
44  0.0806941 0.133096 0.194102 0.265977 0.313113
46  0.0893091 0.180366 0.228562 0.202284 0.193747
48  0.1361500 0.207203 0.195565 0.147012 0.144103
50  0.1575190 0.140613 0.238694 0.110527 0.110921
52  0.1235852 0.118953 0.179560 0.149748 0.165890
54  0.1643072 0.072059 0.171256 0.091119 0.141534
56  0.3292127 0.321958 0.373440 0.252874 0.582425
58  0.6022238 0.626469 0.632312 0.534940 0.760083
60  0.6286267 0.639882 0.676853 0.548943 0.788329
62  0.6222067 0.637170 0.693676 0.604445 0.791030
64  0.2792778 0.412280 0.510824 0.369987 0.630716
66  0.0590547 0.134651 0.152998 0.328509 0.170689
68  0.0745689 0.170114 0.109814 0.311154 0.160020
70  0.0627010 0.246592 0.049083 0.291693 0.054273
72  0.1632741 0.244519 0.126467 0.140008 0.020936
74  0.1711621 0.234282 0.310787 0.127959 0.061927
76  0.0969761 0.141362 0.361087 0.068924 0.163286
78  0.1145158 0.081128 0.285585 0.089171 0.189486
80  0.0571283 0.191163 0.168638 0.091831 0.103605
82  0.0813307 0.122396 0.177609 0.098360 0.126889
84  0.1164427 0.046500 0.176611 0.055764 0.086527
86  0.1322780 0.067341 0.218471 0.067385 0.066129
88  0.1527037 0.076779 0.175057 0.020031 0.179343
90  0.1713857 0.090752 0.133496 0.082649 0.209135
92  0.0625408 0.132046 0.257706 0.047647 0.111152
94  0.1413027 0.159728 0.308058 0.154818 0.129298
96  0.2355485 0.158760 0.287266 0.129114 0.057395
98  0.2133677 0.192173 0.215126 0.091857 0.057121
100 0.1796451 0.197738 0.117819 0.021362 0.071826
102 0.2062224 0.056143 0.158360 0.092254 0.102817
104 0.2276611 0.097616 0.188113 0.113466 0.022184
106 0.1997535 0.117941 0.253482 0.086027 0.098111
108 0.0468205 0.111902 0.139365 0.058981 0.114536
110 0.0099091 0.149345 0.100113 0.073847 0.147308
112 0.0272727 0.101139 0.176982 0.064681 0.128521
114 0.0207555 0.172277 0.130731 0.064889 0.079938
116 0.1279729 0.105082 0.040628 0.086424 0.052822
118 0.1710594 0.037859 0.019735 0.100856 0.079939
120 0.1932599 0.109390 0.060161 0.044662 0.167626

, , /data/coord/grab/lfp-lfp/data/cohLFP/500ms_2Hz_GoCue_-1000:250ms/zen/data_1276.2_1_2

          62        63       64       65       66
6   0.467213 0.4351534 0.384592 0.558752 0.548444
8   0.499896 0.3926715 0.353540 0.482629 0.456114
10  0.466309 0.3327047 0.330457 0.414910 0.386489
12  0.489477 0.3302612 0.364885 0.389496 0.390647
14  0.517774 0.2291551 0.381820 0.368732 0.298405
16  0.557408 0.3294651 0.280472 0.373661 0.337617
18  0.555926 0.3405000 0.273353 0.330445 0.281117
20  0.543090 0.4175043 0.342469 0.311312 0.308451
22  0.510701 0.4406082 0.390386 0.312001 0.349959
24  0.500031 0.4072000 0.396304 0.263153 0.337814
26  0.407858 0.3977581 0.386019 0.287434 0.331066
28  0.329938 0.2707945 0.287733 0.289611 0.310491
30  0.242718 0.3156390 0.181554 0.252052 0.249688
32  0.196037 0.2506564 0.175604 0.331775 0.267333
34  0.127503 0.2527707 0.168948 0.325130 0.223245
36  0.133334 0.1774994 0.178665 0.278399 0.186349
38  0.072663 0.1382065 0.167704 0.224323 0.219170
40  0.063068 0.0783156 0.208927 0.177793 0.230142
42  0.053471 0.0471767 0.196491 0.206518 0.222415
44  0.079447 0.0631120 0.204572 0.166805 0.211764
46  0.061384 0.0281861 0.196662 0.130507 0.181645
48  0.092823 0.0459274 0.147880 0.121224 0.090990
50  0.111898 0.0548946 0.142056 0.083902 0.051961
52  0.101381 0.0877767 0.038780 0.106459 0.097051
54  0.122952 0.0386302 0.044842 0.145289 0.205651
56  0.756580 0.7864317 0.785933 0.795809 0.778298
58  0.823594 0.8332948 0.832532 0.870163 0.818945
60  0.839931 0.8451908 0.849984 0.865363 0.842831
62  0.842075 0.8670691 0.857460 0.863011 0.849429
64  0.790344 0.8407118 0.826893 0.826089 0.764447
66  0.118739 0.1407510 0.102826 0.162910 0.104385
68  0.111727 0.1105407 0.097781 0.133460 0.067444
70  0.159208 0.0879523 0.077216 0.090063 0.136543
72  0.158893 0.1273093 0.050555 0.078967 0.186417
74  0.201866 0.0692348 0.132147 0.086507 0.212827
76  0.147244 0.0173689 0.112960 0.118632 0.159376
78  0.086303 0.0759021 0.175642 0.080305 0.028945
80  0.048587 0.1168441 0.134298 0.070364 0.025928
82  0.149739 0.1754478 0.058369 0.076800 0.088445
84  0.199173 0.1872987 0.045537 0.108686 0.093222
86  0.152083 0.1268072 0.029098 0.116010 0.130063
88  0.123627 0.1595003 0.032354 0.108273 0.136365
90  0.170686 0.2101910 0.096087 0.116027 0.095133
92  0.124382 0.2558712 0.165490 0.063445 0.093331
94  0.231352 0.2915132 0.120384 0.062294 0.061933
96  0.180821 0.1739964 0.145338 0.060383 0.072163
98  0.105314 0.1654515 0.190580 0.126126 0.032388
100 0.106002 0.0739228 0.125466 0.140345 0.074116
102 0.058981 0.0188883 0.147186 0.109049 0.069830
104 0.091062 0.0627776 0.113842 0.061134 0.130308
106 0.024890 0.0058718 0.108305 0.165909 0.107547
108 0.056721 0.0596297 0.087158 0.173246 0.126155
110 0.097072 0.0994922 0.054737 0.166533 0.178850
112 0.126011 0.0764635 0.071750 0.142780 0.155672
114 0.099711 0.0651739 0.061869 0.119968 0.124159
116 0.112166 0.0124032 0.124063 0.142669 0.084859
118 0.017956 0.1051191 0.136959 0.107007 0.115379
120 0.066179 0.1034185 0.135590 0.055203 0.128602

, , /data/coord/grab/lfp-lfp/data/cohLFP/500ms_2Hz_GoCue_-1000:250ms/zen/data_1278.2_1_2

          62       63       64       65       66
6   0.517704 0.516711 0.507981 0.457546 0.351796
8   0.536909 0.560232 0.474661 0.457791 0.302837
10  0.377540 0.432230 0.367429 0.416393 0.305109
12  0.250023 0.339179 0.329562 0.385528 0.264999
14  0.079958 0.170735 0.239477 0.318773 0.279874
16  0.056992 0.166990 0.097812 0.243605 0.209977
18  0.025680 0.124186 0.050595 0.179886 0.182939
20  0.030063 0.129126 0.032613 0.219372 0.108765
22  0.039119 0.092917 0.048638 0.244831 0.094124
24  0.081310 0.160611 0.069074 0.230558 0.092262
26  0.192129 0.177532 0.070406 0.216208 0.146199
28  0.189576 0.198835 0.109584 0.252661 0.153466
30  0.218344 0.274929 0.088199 0.186487 0.114850
32  0.087604 0.228578 0.144501 0.200459 0.128124
34  0.115471 0.225783 0.156578 0.082401 0.070317
36  0.048601 0.092715 0.065714 0.109530 0.170376
38  0.118602 0.141297 0.159556 0.149525 0.195666
40  0.235558 0.114472 0.192407 0.135282 0.204575
42  0.211400 0.124408 0.153643 0.122266 0.245769
44  0.162123 0.110677 0.112995 0.127083 0.196356
46  0.157379 0.162731 0.213895 0.112230 0.185393
48  0.116672 0.235166 0.226025 0.160192 0.083232
50  0.170975 0.189449 0.286748 0.169575 0.101851
52  0.162228 0.149012 0.273977 0.082693 0.150170
54  0.192140 0.066753 0.116864 0.107660 0.180269
56  0.677357 0.768887 0.731375 0.755206 0.791995
58  0.824476 0.865600 0.816160 0.847514 0.852914
60  0.834557 0.885426 0.814016 0.865697 0.861937
62  0.838500 0.890366 0.834871 0.869184 0.858263
64  0.718282 0.810816 0.746896 0.802498 0.777729
66  0.137218 0.047807 0.067347 0.148398 0.020564
68  0.200400 0.086450 0.066893 0.173223 0.055010
70  0.104337 0.099237 0.088387 0.202968 0.052824
72  0.121263 0.116375 0.082409 0.132626 0.137536
74  0.153372 0.018500 0.107012 0.128819 0.133931
76  0.151172 0.042057 0.151584 0.037862 0.114282
78  0.173001 0.068166 0.121714 0.086224 0.136133
80  0.046626 0.068942 0.095283 0.092551 0.064483
82  0.066180 0.051839 0.106410 0.054595 0.140235
84  0.102999 0.063424 0.110865 0.089860 0.084424
86  0.048856 0.060874 0.094108 0.162020 0.110753
88  0.056805 0.214639 0.075144 0.145611 0.020802
90  0.019344 0.166578 0.107757 0.137842 0.045878
92  0.039209 0.085990 0.115939 0.059415 0.113526
94  0.086063 0.068900 0.148251 0.041226 0.175528
96  0.058594 0.084113 0.123304 0.105714 0.201953
98  0.123330 0.083069 0.120938 0.151155 0.153177
100 0.098563 0.078346 0.085485 0.222710 0.063009
102 0.067138 0.158965 0.127476 0.173693 0.073551
104 0.107770 0.142169 0.183692 0.233895 0.142757
106 0.106094 0.132792 0.107284 0.138620 0.210037
108 0.083132 0.084016 0.134376 0.115654 0.284052
110 0.093440 0.053760 0.191906 0.125219 0.265011
112 0.063597 0.054463 0.148104 0.100037 0.248197
114 0.110126 0.104111 0.164999 0.178396 0.209628
116 0.099180 0.061552 0.106530 0.183991 0.199747
118 0.113902 0.076221 0.052714 0.131692 0.203031
120 0.068874 0.103927 0.024149 0.062450 0.201016

, , /data/coord/grab/lfp-lfp/data/cohLFP/500ms_2Hz_GoCue_-1000:250ms/zen/data_1279.2_1_2

          62       63       64       65       66
6   0.306290 0.537414 0.398163 0.431320 0.450003
8   0.275460 0.596272 0.401279 0.457369 0.390849
10  0.112601 0.414821 0.253299 0.375598 0.321825
12  0.070846 0.252120 0.159772 0.268155 0.250050
14  0.115758 0.089066 0.149450 0.210361 0.246189
16  0.168628 0.041753 0.088206 0.176361 0.121377
18  0.251078 0.053017 0.084352 0.148945 0.036938
20  0.205366 0.125251 0.083284 0.152309 0.026162
22  0.182407 0.027349 0.054567 0.112695 0.108707
24  0.106212 0.041984 0.062996 0.112368 0.077196
26  0.051586 0.024470 0.075267 0.152036 0.163260
28  0.127409 0.075050 0.128812 0.130173 0.184464
30  0.165851 0.066683 0.209802 0.178582 0.196550
32  0.234320 0.097128 0.198488 0.277410 0.096771
34  0.145710 0.135097 0.156259 0.199632 0.112337
36  0.118487 0.128702 0.079134 0.123442 0.032715
38  0.092494 0.154423 0.014126 0.104980 0.078666
40  0.103796 0.143188 0.080229 0.123725 0.158142
42  0.142078 0.145465 0.017908 0.096942 0.138928
44  0.180193 0.192548 0.083202 0.133554 0.111919
46  0.257863 0.170635 0.182956 0.038977 0.083732
48  0.324147 0.098766 0.190687 0.026702 0.070960
50  0.208153 0.120928 0.207042 0.113406 0.038684
52  0.161738 0.135726 0.170462 0.193775 0.046056
54  0.149951 0.086245 0.106118 0.257889 0.114029
56  0.926473 0.907518 0.944813 0.944850 0.912000
58  0.959148 0.935565 0.962443 0.959498 0.943083
60  0.961983 0.946841 0.964730 0.961871 0.950970
62  0.960452 0.956969 0.969193 0.962434 0.955155
64  0.953659 0.945786 0.957331 0.955918 0.949638
66  0.084631 0.087711 0.122768 0.256610 0.161219
68  0.142233 0.060918 0.088531 0.229502 0.154819
70  0.095891 0.013475 0.024456 0.281358 0.176208
72  0.024971 0.095988 0.070165 0.201190 0.094049
74  0.038879 0.121961 0.029491 0.117562 0.112968
76  0.068830 0.163942 0.090594 0.046603 0.157572
78  0.037672 0.156134 0.102362 0.030421 0.138110
80  0.067595 0.095496 0.123513 0.066786 0.173448
82  0.078105 0.133045 0.119094 0.122912 0.156267
84  0.139431 0.121685 0.130874 0.082971 0.184050
86  0.071765 0.145598 0.116547 0.081640 0.187642
88  0.029701 0.146676 0.140788 0.080203 0.174870
90  0.046530 0.107372 0.123834 0.146821 0.158944
92  0.104200 0.047068 0.063567 0.171313 0.158370
94  0.093869 0.064314 0.135025 0.135533 0.124614
96  0.180095 0.024740 0.170752 0.098690 0.101493
98  0.204383 0.044341 0.163195 0.027045 0.220164
100 0.148878 0.080249 0.159601 0.117628 0.235693
102 0.154942 0.042654 0.165452 0.172532 0.221621
104 0.179051 0.072433 0.191572 0.187983 0.229417
106 0.165233 0.058867 0.098574 0.251625 0.123613
108 0.228436 0.087616 0.046778 0.186009 0.148079
110 0.187740 0.034480 0.071292 0.116619 0.080909
112 0.109608 0.050039 0.068846 0.150608 0.076677
114 0.126700 0.050687 0.166150 0.164950 0.147727
116 0.082215 0.022400 0.149488 0.229420 0.112660
118 0.042511 0.047774 0.054032 0.140315 0.114715
120 0.117967 0.030674 0.106266 0.125507 0.043437

, , /data/coord/grab/lfp-lfp/data/cohLFP/500ms_2Hz_GoCue_-1000:250ms/zen/data_1280.2_1_2

          62       63        64       65        66
6   0.309666 0.291598 0.3663143 0.275342 0.3461508
8   0.362391 0.311388 0.3485947 0.405032 0.2859684
10  0.253863 0.284179 0.3261561 0.353312 0.2146517
12  0.138841 0.133022 0.1601793 0.285256 0.1883726
14  0.101816 0.043398 0.0755774 0.275075 0.1739721
16  0.113450 0.137373 0.0911526 0.162370 0.1993708
18  0.171169 0.138848 0.0683199 0.016803 0.1753418
20  0.257874 0.166835 0.1055540 0.093087 0.1794760
22  0.252793 0.275661 0.1394819 0.109419 0.1390491
24  0.292218 0.203458 0.1464605 0.115495 0.1815661
26  0.270504 0.219178 0.1353087 0.175915 0.2711601
28  0.191715 0.289905 0.1536102 0.220108 0.2167877
30  0.164417 0.291245 0.0865543 0.228356 0.2135628
32  0.125701 0.282743 0.0502977 0.174829 0.1356476
34  0.141269 0.265611 0.0420167 0.178200 0.1172629
36  0.155720 0.137464 0.0514158 0.155012 0.0873177
38  0.149142 0.139855 0.0766707 0.150858 0.1127481
40  0.136512 0.095988 0.1185297 0.061619 0.0402863
42  0.077908 0.178900 0.1423829 0.066798 0.0953694
44  0.041592 0.092676 0.1260980 0.153284 0.0929158
46  0.130588 0.077008 0.1564084 0.073131 0.0817444
48  0.103504 0.052182 0.1669121 0.159959 0.0980304
50  0.055074 0.097362 0.1620608 0.128771 0.0673241
52  0.026804 0.061769 0.2017781 0.155295 0.1392667
54  0.084954 0.084266 0.1634641 0.185009 0.1363029
56  0.785809 0.792031 0.8327933 0.857157 0.8375769
58  0.875835 0.859423 0.8885597 0.896321 0.8967441
60  0.890059 0.879024 0.8932908 0.905876 0.9052737
62  0.886875 0.895945 0.9060590 0.914733 0.9246989
64  0.844530 0.859350 0.8901064 0.877187 0.8970930
66  0.051973 0.143620 0.1977273 0.189589 0.2297803
68  0.129169 0.114009 0.3059693 0.208865 0.2104269
70  0.172039 0.115350 0.2740416 0.197332 0.2077716
72  0.088062 0.122054 0.2430572 0.141838 0.1730622
74  0.141866 0.124355 0.1977396 0.113207 0.1845393
76  0.163510 0.076302 0.1759819 0.153346 0.2041095
78  0.200876 0.084902 0.1810510 0.137161 0.1933768
80  0.263507 0.032164 0.1767949 0.178622 0.2037538
82  0.182738 0.088179 0.1686011 0.153869 0.1495764
84  0.109947 0.058485 0.1764466 0.118614 0.1436725
86  0.085188 0.088013 0.1596023 0.059673 0.1867102
88  0.130049 0.080334 0.1403881 0.080514 0.1156807
90  0.110136 0.128046 0.1366793 0.057064 0.1489972
92  0.115800 0.055078 0.0228318 0.015790 0.1038706
94  0.074701 0.075586 0.0064141 0.042742 0.0647863
96  0.171870 0.043675 0.0662407 0.025809 0.1778214
98  0.198226 0.052046 0.0387599 0.027770 0.1312876
100 0.158511 0.044037 0.0913976 0.119761 0.1712921
102 0.094048 0.078116 0.1668725 0.159243 0.1090603
104 0.083569 0.100575 0.1371905 0.139205 0.0779248
106 0.101899 0.056824 0.1704018 0.100192 0.0088523
108 0.124216 0.104293 0.1740303 0.127501 0.0380989
110 0.087403 0.150064 0.1430726 0.208440 0.0906698
112 0.109719 0.129869 0.0927991 0.276463 0.0954364
114 0.037817 0.026474 0.1384417 0.289066 0.1282744
116 0.043082 0.019069 0.2213955 0.207629 0.1418434
118 0.072562 0.063654 0.2093899 0.198841 0.0959100
120 0.083709 0.078305 0.1779166 0.171065 0.0866160

, , /data/coord/grab/lfp-lfp/data/cohLFP/500ms_2Hz_GoCue_-1000:250ms/zen/data_1281.2_1_2

          62       63       64        65       66
6   0.356669 0.828175 0.279755 0.6416760 0.448503
8   0.351601 0.808931 0.315171 0.6707021 0.416250
10  0.196503 0.732310 0.213959 0.5526748 0.307140
12  0.168214 0.438519 0.065819 0.4429507 0.145251
14  0.044859 0.132005 0.069928 0.3408596 0.148609
16  0.029428 0.107486 0.113782 0.3348653 0.130328
18  0.061828 0.148835 0.102940 0.3245000 0.122349
20  0.079608 0.123621 0.154158 0.3440460 0.153743
22  0.068835 0.138802 0.114048 0.3334772 0.088700
24  0.029889 0.178261 0.042887 0.2941229 0.067539
26  0.072594 0.141883 0.046322 0.2286335 0.070001
28  0.050193 0.175565 0.017665 0.1122880 0.080247
30  0.014464 0.165720 0.054076 0.0974134 0.012370
32  0.029060 0.200944 0.065167 0.1380203 0.093393
34  0.030243 0.202800 0.038767 0.1620630 0.131751
36  0.020755 0.185124 0.080657 0.2486922 0.126408
38  0.063236 0.177015 0.089607 0.2574937 0.159761
40  0.175535 0.145229 0.108260 0.2690632 0.120619
42  0.155108 0.125528 0.041323 0.3198800 0.138793
44  0.087740 0.170913 0.083475 0.2804122 0.060761
46  0.058995 0.185843 0.052765 0.1962971 0.066396
48  0.062247 0.129299 0.124284 0.1332549 0.080369
50  0.071899 0.175356 0.179609 0.1217465 0.125354
52  0.068353 0.184421 0.213964 0.0670205 0.102534
54  0.130427 0.181098 0.229787 0.1126232 0.103669
56  0.704702 0.565901 0.726520 0.6846349 0.690760
58  0.789830 0.710543 0.781718 0.7951066 0.788556
60  0.801001 0.747241 0.802309 0.8046453 0.807015
62  0.810838 0.752324 0.797013 0.7940136 0.810521
64  0.730483 0.668608 0.742169 0.7134918 0.738363
66  0.101880 0.101837 0.173956 0.1366040 0.192802
68  0.146380 0.028495 0.185538 0.1432176 0.126411
70  0.112391 0.103287 0.169669 0.2322367 0.079400
72  0.151995 0.119407 0.175323 0.2690010 0.037464
74  0.150965 0.083296 0.152038 0.2171371 0.070745
76  0.188012 0.103019 0.160963 0.1870107 0.072853
78  0.178194 0.078435 0.129332 0.0943281 0.105283
80  0.090373 0.088025 0.126712 0.0484062 0.113853
82  0.065367 0.031695 0.119624 0.0408012 0.157635
84  0.077032 0.081789 0.076045 0.0072514 0.126360
86  0.096563 0.096482 0.080977 0.0075493 0.059634
88  0.114825 0.173659 0.065614 0.0459246 0.055259
90  0.179303 0.125780 0.119588 0.0752059 0.055937
92  0.232297 0.193457 0.184568 0.0921827 0.032653
94  0.216527 0.151796 0.218867 0.0621889 0.025717
96  0.201758 0.104831 0.154124 0.0514126 0.101302
98  0.182850 0.096065 0.094068 0.0454510 0.077677
100 0.228851 0.144870 0.091129 0.0559358 0.098535
102 0.176346 0.105930 0.129331 0.0606833 0.117628
104 0.172026 0.063120 0.097848 0.0569317 0.160115
106 0.163779 0.132454 0.033579 0.1040733 0.135593
108 0.134697 0.111217 0.049704 0.1231144 0.123011
110 0.134657 0.172510 0.109869 0.0849928 0.214715
112 0.072285 0.130351 0.129325 0.0992186 0.259434
114 0.067841 0.146770 0.212670 0.0995340 0.226313
116 0.118862 0.164114 0.197887 0.0578749 0.168270
118 0.089547 0.157128 0.181964 0.0583310 0.149799
120 0.058709 0.158746 0.199214 0.1360852 0.113728

, , /data/coord/grab/lfp-lfp/data/cohLFP/500ms_2Hz_GoCue_-1000:250ms/zen/data_1284.2_1_2

          62       63       64       65        66
6   0.848852 0.724109 0.517558 0.626705 0.7557514
8   0.830310 0.535701 0.391396 0.526573 0.7763399
10  0.772164 0.457878 0.433800 0.456305 0.6791325
12  0.633984 0.369188 0.432365 0.343492 0.6139168
14  0.523564 0.272985 0.347130 0.188894 0.4559508
16  0.420890 0.243570 0.304989 0.199015 0.3791150
18  0.454585 0.252344 0.266084 0.230276 0.2988023
20  0.427447 0.242889 0.248273 0.313590 0.2232814
22  0.378987 0.269109 0.160425 0.304627 0.1740088
24  0.371865 0.209366 0.145065 0.285508 0.1747942
26  0.248426 0.280915 0.111074 0.265556 0.1487945
28  0.229207 0.304452 0.133055 0.290524 0.1843674
30  0.208226 0.259789 0.173832 0.233454 0.1796708
32  0.116659 0.259284 0.143252 0.334611 0.2581294
34  0.116461 0.241031 0.169750 0.219254 0.2805782
36  0.144167 0.199218 0.183050 0.275564 0.2242613
38  0.129456 0.235411 0.235574 0.209945 0.1894633
40  0.159071 0.146764 0.274834 0.134516 0.0032744
42  0.200502 0.077132 0.226653 0.116741 0.0376697
44  0.143840 0.115219 0.202932 0.147509 0.0964757
46  0.147148 0.131974 0.165368 0.145466 0.1023555
48  0.136789 0.153357 0.148094 0.063862 0.1251206
50  0.089062 0.097746 0.089851 0.083813 0.0634141
52  0.073114 0.095839 0.131721 0.070927 0.0580429
54  0.095934 0.170348 0.216636 0.072208 0.0997555
56  0.893732 0.868771 0.886563 0.878769 0.8839097
58  0.937075 0.911720 0.938380 0.922913 0.9341961
60  0.947035 0.907365 0.933852 0.931025 0.9427150
62  0.945569 0.914035 0.930719 0.935656 0.9471577
64  0.926284 0.884208 0.931424 0.927402 0.9310175
66  0.157712 0.019641 0.241416 0.100184 0.2076591
68  0.133410 0.051310 0.181831 0.046493 0.1005508
70  0.192458 0.097128 0.159173 0.025018 0.1236595
72  0.183951 0.041957 0.104379 0.047517 0.1364165
74  0.219548 0.035288 0.146506 0.119761 0.1239163
76  0.207965 0.047839 0.137385 0.164506 0.1489209
78  0.085611 0.067032 0.092537 0.153816 0.1522613
80  0.075403 0.086367 0.050139 0.133975 0.1542134
82  0.071279 0.181747 0.086281 0.186416 0.1256791
84  0.051597 0.221952 0.056444 0.195121 0.0608455
86  0.024232 0.192565 0.021253 0.207516 0.0205906
88  0.021835 0.092796 0.076910 0.156280 0.0579778
90  0.055575 0.167678 0.055906 0.122127 0.0703384
92  0.070387 0.250124 0.028528 0.153142 0.0881820
94  0.066956 0.146905 0.087143 0.155022 0.0663854
96  0.167728 0.173945 0.117736 0.111467 0.1754350
98  0.181658 0.139084 0.075872 0.026790 0.2235893
100 0.240871 0.121963 0.136557 0.121727 0.3276132
102 0.160765 0.109515 0.109793 0.110862 0.2740810
104 0.184005 0.108710 0.096887 0.108484 0.1948728
106 0.135713 0.141527 0.076114 0.129444 0.1397515
108 0.060569 0.141250 0.041211 0.095232 0.1264577
110 0.047694 0.193013 0.054358 0.044189 0.0991448
112 0.091382 0.150446 0.077554 0.044234 0.0815435
114 0.156646 0.136627 0.040703 0.064849 0.1117143
116 0.207979 0.196264 0.049985 0.131127 0.1649531
118 0.080035 0.199631 0.053800 0.130366 0.1883195
120 0.058657 0.068120 0.159617 0.078013 0.1592247

, , /data/coord/grab/lfp-lfp/data/cohLFP/500ms_2Hz_GoCue_-1000:250ms/zen/data_1285.4_1_2

          62       63       64       65       66
6   0.638047 0.558345 0.590250 0.563551 0.562393
8   0.644949 0.597388 0.578985 0.475331 0.459678
10  0.551364 0.522356 0.515211 0.465821 0.444178
12  0.483058 0.435948 0.409059 0.318671 0.365732
14  0.462675 0.301884 0.346926 0.270178 0.312692
16  0.398786 0.198519 0.233008 0.231368 0.216362
18  0.295623 0.211319 0.211817 0.253974 0.174209
20  0.304299 0.231795 0.161832 0.218527 0.107495
22  0.243030 0.193541 0.159934 0.149376 0.080266
24  0.192850 0.209970 0.183153 0.173620 0.089460
26  0.194014 0.188215 0.207463 0.132152 0.093653
28  0.147310 0.209968 0.234389 0.160490 0.025860
30  0.093319 0.238853 0.257906 0.329187 0.050957
32  0.115130 0.185013 0.252164 0.290426 0.194402
34  0.185031 0.141929 0.155127 0.247290 0.214830
36  0.173908 0.153631 0.108418 0.188468 0.251598
38  0.152774 0.197078 0.116356 0.100724 0.296866
40  0.097306 0.113412 0.155358 0.057161 0.195347
42  0.137914 0.142559 0.129444 0.063738 0.163362
44  0.167100 0.185886 0.176899 0.096932 0.117971
46  0.098238 0.238649 0.190650 0.088199 0.123484
48  0.165783 0.181260 0.119119 0.078968 0.130918
50  0.269075 0.115702 0.133555 0.070809 0.165016
52  0.271036 0.059959 0.151751 0.122278 0.164788
54  0.185495 0.056379 0.157795 0.137503 0.178344
56  0.901820 0.801452 0.846386 0.859307 0.829358
58  0.933037 0.870920 0.879002 0.900017 0.873567
60  0.933793 0.879182 0.876341 0.902140 0.876834
62  0.942908 0.889604 0.876701 0.901590 0.873098
64  0.925301 0.860052 0.834054 0.877823 0.856505
66  0.175581 0.063705 0.064543 0.183744 0.084122
68  0.153004 0.035703 0.174283 0.189761 0.124322
70  0.179862 0.110404 0.214531 0.199659 0.132981
72  0.204048 0.117778 0.177971 0.169819 0.118055
74  0.162665 0.150141 0.182015 0.128025 0.120129
76  0.086116 0.203929 0.160957 0.065644 0.094816
78  0.131440 0.166963 0.222638 0.030684 0.070725
80  0.114774 0.090688 0.262706 0.068348 0.102333
82  0.110735 0.022973 0.186235 0.083547 0.075390
84  0.113121 0.061237 0.142810 0.087262 0.076442
86  0.108931 0.053081 0.091740 0.093141 0.117774
88  0.110496 0.065267 0.032180 0.155319 0.080708
90  0.070477 0.160092 0.068218 0.076915 0.112842
92  0.049567 0.117786 0.094963 0.095522 0.116260
94  0.173714 0.113462 0.078275 0.080018 0.206234
96  0.173383 0.161010 0.234910 0.124804 0.229747
98  0.187813 0.130219 0.245478 0.157041 0.209702
100 0.216719 0.133826 0.284096 0.210816 0.235307
102 0.084363 0.071174 0.161485 0.181177 0.159058
104 0.125648 0.040672 0.135274 0.239939 0.130867
106 0.139227 0.095248 0.079697 0.199447 0.091947
108 0.026039 0.149327 0.089811 0.212944 0.119775
110 0.139153 0.098992 0.086783 0.163049 0.119167
112 0.154920 0.092577 0.088683 0.121911 0.085100
114 0.126964 0.061492 0.051180 0.060329 0.086680
116 0.079971 0.073797 0.131350 0.080685 0.052838
118 0.125497 0.128842 0.116330 0.084618 0.079423
120 0.141511 0.142280 0.117840 0.160003 0.069656

, , /data/coord/grab/lfp-lfp/data/cohLFP/500ms_2Hz_GoCue_-1000:250ms/zen/data_1289.2_1_2

          62       63       64        65       66
6   0.422234 0.339912 0.325749 0.5003514 0.462381
8   0.347330 0.339277 0.257343 0.3764242 0.337292
10  0.250364 0.224408 0.247656 0.2937509 0.183666
12  0.235513 0.161111 0.190272 0.2770188 0.100054
14  0.247329 0.256819 0.124933 0.2628264 0.246936
16  0.275214 0.245572 0.152974 0.3047607 0.311012
18  0.264854 0.268420 0.138289 0.3304648 0.325277
20  0.271829 0.371205 0.135717 0.2859821 0.337195
22  0.256215 0.373165 0.179452 0.3004182 0.262336
24  0.220664 0.360574 0.264739 0.2551318 0.274060
26  0.279791 0.340206 0.333357 0.3191809 0.193705
28  0.279547 0.303802 0.232945 0.3162075 0.191888
30  0.209479 0.244640 0.249079 0.2489615 0.240213
32  0.160990 0.248572 0.234365 0.1394596 0.259731
34  0.162868 0.262351 0.173356 0.1162296 0.160086
36  0.094065 0.198088 0.077601 0.1774437 0.184954
38  0.107847 0.139709 0.122110 0.2055578 0.169801
40  0.053105 0.104051 0.098794 0.1839533 0.077533
42  0.017274 0.112066 0.098927 0.1434282 0.071215
44  0.111400 0.114981 0.100799 0.1564775 0.082218
46  0.051985 0.048101 0.197103 0.1439841 0.092167
48  0.059336 0.096263 0.194055 0.1511437 0.041973
50  0.105750 0.130752 0.165473 0.1589013 0.133666
52  0.102536 0.146172 0.114511 0.1458371 0.119760
54  0.013812 0.130968 0.115202 0.0938135 0.069467
56  0.791130 0.771804 0.839531 0.7935787 0.738445
58  0.844446 0.828195 0.886505 0.8416500 0.810747
60  0.862195 0.833195 0.892304 0.8640043 0.811032
62  0.846699 0.853076 0.890505 0.8609446 0.820149
64  0.810646 0.820558 0.852701 0.7876491 0.795269
66  0.102232 0.063677 0.281584 0.2208183 0.145675
68  0.056675 0.027365 0.240422 0.2303281 0.128906
70  0.132949 0.077208 0.159278 0.1446914 0.156933
72  0.125691 0.058850 0.039606 0.0648845 0.122458
74  0.119502 0.068249 0.093926 0.0728467 0.220226
76  0.114211 0.106606 0.087712 0.0959118 0.253488
78  0.089794 0.087735 0.084639 0.0663929 0.213611
80  0.099002 0.075364 0.127863 0.1430111 0.196701
82  0.154995 0.070116 0.150178 0.0651764 0.147749
84  0.158065 0.036341 0.170890 0.0180079 0.121265
86  0.156085 0.091097 0.118540 0.0469798 0.092208
88  0.187075 0.063736 0.162922 0.0379761 0.059328
90  0.167864 0.135838 0.183234 0.0611051 0.132830
92  0.171525 0.126342 0.161855 0.0303088 0.167873
94  0.236087 0.152742 0.081123 0.0430031 0.127527
96  0.241805 0.111771 0.132733 0.0759460 0.107213
98  0.161852 0.105838 0.062029 0.0655891 0.139196
100 0.098724 0.115618 0.051581 0.0694301 0.161304
102 0.124748 0.097211 0.035804 0.0265147 0.179092
104 0.168792 0.114665 0.094850 0.0985827 0.085095
106 0.202701 0.146025 0.046350 0.0087829 0.087178
108 0.165726 0.188150 0.091896 0.1001229 0.069236
110 0.220116 0.123225 0.090938 0.1245750 0.041736
112 0.118668 0.106717 0.031900 0.0876456 0.021113
114 0.122018 0.050848 0.041161 0.0495865 0.085050
116 0.189379 0.085667 0.134692 0.1053897 0.108362
118 0.157367 0.180418 0.117115 0.0546619 0.191342
120 0.136359 0.143105 0.045465 0.1001448 0.158729

, , /data/coord/grab/lfp-lfp/data/cohLFP/500ms_2Hz_GoCue_-1000:250ms/zen/data_1299.4_1_2

         62       63      64      65      66
6   0.33083 0.174648 0.32682 0.32565 0.10235
8   0.25901 0.025480 0.19463 0.30072 0.14432
10  0.28520 0.130671 0.12779 0.26058 0.15705
12  0.30681 0.046505 0.17640 0.40780 0.17873
14  0.24415 0.265357 0.25347 0.26413 0.19232
16  0.35277 0.253380 0.33459 0.27278 0.32805
18  0.47458 0.276419 0.44267 0.33439 0.34385
20  0.54930 0.407429 0.48841 0.40687 0.44506
22  0.60056 0.456041 0.50395 0.48687 0.40643
24  0.46361 0.482568 0.55644 0.44882 0.44284
26  0.38981 0.458963 0.55539 0.45549 0.40801
28  0.39182 0.454844 0.51929 0.44759 0.35643
30  0.36159 0.405030 0.47121 0.42015 0.41065
32  0.33391 0.376296 0.42423 0.41575 0.39192
34  0.26559 0.322011 0.37228 0.31585 0.42086
36  0.27008 0.355031 0.37628 0.21380 0.47204
38  0.29923 0.298851 0.30509 0.21085 0.35726
40  0.28372 0.276426 0.34525 0.21802 0.30408
42  0.22051 0.267507 0.39555 0.14816 0.30567
44  0.38713 0.277902 0.41812 0.25361 0.25760
46  0.39546 0.335064 0.49698 0.31633 0.36597
48  0.35143 0.368932 0.52012 0.40552 0.46035
50  0.39376 0.365243 0.51575 0.40278 0.44516
52  0.36648 0.331386 0.41214 0.39208 0.30567
54  0.27460 0.341272 0.38026 0.30107 0.20582
56  0.24729 0.185177 0.23253 0.20415 0.16704
58  0.26678 0.237870 0.20851 0.25729 0.12256
60  0.29261 0.211602 0.16639 0.26025 0.12756
62  0.28629 0.190392 0.17532 0.23988 0.16538
64  0.27275 0.167007 0.14860 0.21197 0.14467
66  0.25104 0.209773 0.24553 0.12948 0.25415
68  0.30190 0.300137 0.34651 0.19650 0.38856
70  0.28102 0.294617 0.36587 0.31754 0.38510
72  0.33191 0.328408 0.40447 0.36247 0.40464
74  0.34690 0.311629 0.44319 0.42872 0.47737
76  0.34572 0.373969 0.44317 0.46031 0.38190
78  0.31578 0.390517 0.39443 0.37996 0.31565
80  0.24152 0.426992 0.42261 0.36112 0.42113
82  0.34076 0.428794 0.44209 0.34269 0.47509
84  0.40107 0.457093 0.41821 0.27031 0.50367
86  0.42193 0.433317 0.52003 0.38207 0.57312
88  0.44816 0.415220 0.48417 0.46817 0.54627
90  0.42614 0.326069 0.49436 0.52181 0.45337
92  0.40635 0.328378 0.50015 0.50384 0.40624
94  0.34026 0.370155 0.50836 0.47263 0.43995
96  0.41481 0.385545 0.51840 0.48224 0.43088
98  0.31372 0.376705 0.56846 0.47420 0.44952
100 0.32188 0.399402 0.54835 0.43766 0.46597
102 0.30648 0.449239 0.53701 0.45650 0.46912
104 0.25214 0.415064 0.57267 0.40039 0.39826
106 0.28698 0.403655 0.55415 0.42389 0.35895
108 0.28329 0.374910 0.58016 0.43297 0.39286
110 0.32945 0.346377 0.52739 0.42758 0.43953
112 0.46640 0.365850 0.50097 0.43671 0.47249
114 0.45672 0.392822 0.46650 0.47217 0.54522
116 0.37122 0.411778 0.32846 0.42023 0.56076
118 0.35588 0.347376 0.34493 0.40362 0.45794
120 0.33344 0.323251 0.41594 0.46296 0.45849

, , /data/coord/grab/lfp-lfp/data/cohLFP/500ms_2Hz_GoCue_-1000:250ms/zen/data_1301.2_1_2

          62       63       64       65       66
6   0.529899 0.673272 0.731183 0.867039 0.812663
8   0.485977 0.670674 0.722641 0.812292 0.715007
10  0.398640 0.615463 0.641562 0.794742 0.718194
12  0.374061 0.541771 0.561598 0.738305 0.643620
14  0.374078 0.463864 0.550409 0.598690 0.579816
16  0.297027 0.427441 0.523959 0.452550 0.449984
18  0.261026 0.321837 0.470551 0.386382 0.401616
20  0.185399 0.239021 0.365053 0.374518 0.405179
22  0.276690 0.274646 0.282114 0.303901 0.331830
24  0.255587 0.230895 0.298724 0.191057 0.252858
26  0.261549 0.243718 0.393377 0.243004 0.194023
28  0.231093 0.225929 0.338423 0.292675 0.215070
30  0.199372 0.162072 0.199433 0.302521 0.171242
32  0.187065 0.232280 0.106158 0.282894 0.125194
34  0.232612 0.131364 0.182280 0.184503 0.220313
36  0.168390 0.172284 0.182944 0.236726 0.286800
38  0.214479 0.214335 0.200888 0.143618 0.335837
40  0.186154 0.161253 0.246377 0.139344 0.250229
42  0.157467 0.112639 0.266680 0.142400 0.174791
44  0.219914 0.144495 0.244335 0.195929 0.031113
46  0.252357 0.132215 0.236576 0.187584 0.101159
48  0.285143 0.242398 0.211835 0.203220 0.128356
50  0.308877 0.288703 0.197508 0.238065 0.259102
52  0.342388 0.327995 0.160940 0.207917 0.224143
54  0.225821 0.045139 0.048465 0.107401 0.174987
56  0.643568 0.575628 0.434393 0.592402 0.484417
58  0.856019 0.741151 0.711797 0.839340 0.743197
60  0.861390 0.771895 0.746124 0.848874 0.774124
62  0.851224 0.761521 0.767332 0.838811 0.756021
64  0.654504 0.638184 0.556222 0.635868 0.482707
66  0.107890 0.144769 0.050992 0.095290 0.033290
68  0.083339 0.195985 0.019130 0.025538 0.036932
70  0.108153 0.103743 0.060722 0.010296 0.097868
72  0.104647 0.156940 0.078960 0.071677 0.109106
74  0.073197 0.147482 0.088873 0.078952 0.178511
76  0.077852 0.172352 0.086889 0.064788 0.167228
78  0.094401 0.202738 0.068798 0.038482 0.060225
80  0.237353 0.116964 0.126417 0.190554 0.085282
82  0.182712 0.122788 0.089982 0.272698 0.188301
84  0.081280 0.090641 0.058678 0.241721 0.220589
86  0.047940 0.037414 0.061127 0.208361 0.229262
88  0.079516 0.041413 0.149346 0.100786 0.185168
90  0.054195 0.124332 0.089767 0.099754 0.141576
92  0.212879 0.032400 0.098867 0.085641 0.027097
94  0.163964 0.061601 0.043264 0.144822 0.074219
96  0.362869 0.262246 0.329498 0.333503 0.277756
98  0.335297 0.306918 0.406210 0.388956 0.226992
100 0.341145 0.278537 0.368289 0.338616 0.234341
102 0.147850 0.164922 0.220717 0.196208 0.050490
104 0.151454 0.207552 0.159151 0.169204 0.105841
106 0.185237 0.198295 0.079762 0.064627 0.141504
108 0.148129 0.150866 0.037437 0.170278 0.216160
110 0.119868 0.131035 0.062843 0.184526 0.293382
112 0.059496 0.097339 0.115751 0.200101 0.264225
114 0.064226 0.127696 0.091179 0.160758 0.167207
116 0.052974 0.140476 0.066421 0.061065 0.222110
118 0.222110 0.137979 0.222830 0.100164 0.270057
120 0.202971 0.178031 0.232502 0.247398 0.336274

, , /data/coord/grab/lfp-lfp/data/cohLFP/500ms_2Hz_GoCue_-1000:250ms/zen/data_1302.3_1_2

          62       63       64       65       66
6   0.547303 0.719477 0.569205 0.731496 0.699509
8   0.559077 0.666454 0.591715 0.696479 0.649008
10  0.533823 0.543841 0.508716 0.708340 0.570764
12  0.419239 0.412712 0.491513 0.658693 0.512492
14  0.348717 0.402428 0.463548 0.558100 0.457293
16  0.370562 0.457912 0.433254 0.501344 0.422345
18  0.319179 0.439662 0.382097 0.419865 0.395931
20  0.230619 0.345435 0.456894 0.486599 0.416046
22  0.235947 0.215671 0.379051 0.482296 0.278458
24  0.199556 0.328961 0.355624 0.374211 0.232058
26  0.173368 0.297099 0.268508 0.380195 0.204053
28  0.085189 0.265695 0.218951 0.430873 0.162142
30  0.105185 0.226172 0.197714 0.352659 0.168792
32  0.158972 0.225651 0.204886 0.282369 0.172000
34  0.168305 0.156889 0.234871 0.315905 0.177610
36  0.182805 0.173637 0.177804 0.257442 0.201522
38  0.068921 0.105828 0.123610 0.333487 0.266561
40  0.111045 0.147006 0.196292 0.253428 0.175819
42  0.083409 0.167681 0.320540 0.273850 0.203345
44  0.111030 0.215313 0.268202 0.391503 0.180327
46  0.301093 0.163132 0.428768 0.460429 0.322785
48  0.425765 0.185743 0.443476 0.469139 0.398958
50  0.446260 0.240284 0.469411 0.443459 0.407981
52  0.377513 0.222232 0.390256 0.441346 0.331583
54  0.219352 0.137095 0.144537 0.424435 0.163996
56  0.673926 0.668796 0.533655 0.711357 0.663631
58  0.825633 0.841915 0.769312 0.852937 0.826379
60  0.851782 0.847141 0.785219 0.836328 0.845148
62  0.858152 0.840076 0.783890 0.824830 0.850221
64  0.691052 0.658274 0.527457 0.640799 0.647307
66  0.032255 0.104924 0.102390 0.178086 0.069211
68  0.058823 0.124604 0.049071 0.235012 0.102120
70  0.068780 0.211330 0.054303 0.157625 0.076246
72  0.039638 0.264801 0.180725 0.082480 0.055636
74  0.069950 0.166782 0.162808 0.060602 0.077256
76  0.064369 0.120350 0.160456 0.024792 0.135955
78  0.024896 0.187275 0.165863 0.213190 0.138638
80  0.029917 0.227187 0.189456 0.173885 0.180356
82  0.134121 0.293915 0.220985 0.216142 0.153093
84  0.202309 0.268339 0.260777 0.092883 0.188620
86  0.251468 0.273125 0.221994 0.122602 0.118261
88  0.246171 0.189690 0.114292 0.199300 0.115148
90  0.182860 0.162935 0.090987 0.125898 0.147005
92  0.124826 0.104784 0.105756 0.175195 0.136895
94  0.124250 0.150316 0.184566 0.200393 0.177537
96  0.352254 0.392637 0.486475 0.325563 0.428886
98  0.382655 0.414798 0.481926 0.411351 0.490101
100 0.473826 0.378175 0.433843 0.373784 0.458150
102 0.354288 0.063319 0.175809 0.394028 0.158402
104 0.222214 0.108854 0.145259 0.311448 0.104563
106 0.155375 0.060935 0.108273 0.279282 0.144096
108 0.026768 0.062023 0.187161 0.197222 0.050695
110 0.023939 0.134503 0.159197 0.103350 0.100311
112 0.152433 0.217603 0.105547 0.058885 0.117473
114 0.153926 0.181073 0.130863 0.087380 0.105391
116 0.140313 0.189123 0.161361 0.199518 0.095510
118 0.296671 0.291198 0.261863 0.362456 0.198305
120 0.282224 0.256502 0.221469 0.265008 0.257524

, , /data/coord/grab/lfp-lfp/data/cohLFP/500ms_2Hz_GoCue_-1000:250ms/zen/data_1305.2_1_2

          62      63       64       65       66
6   0.146864 0.11072 0.163639 0.171331 0.064784
8   0.074548 0.17707 0.091293 0.133918 0.057234
10  0.150304 0.17634 0.074035 0.148476 0.039421
12  0.180540 0.20592 0.128553 0.223872 0.018747
14  0.291971 0.26498 0.153241 0.345873 0.135922
16  0.381022 0.42509 0.263053 0.357819 0.258478
18  0.440595 0.49159 0.303925 0.406485 0.362764
20  0.468693 0.53914 0.376003 0.424272 0.470344
22  0.445570 0.44996 0.358212 0.480617 0.503550
24  0.346565 0.40767 0.363064 0.512319 0.415668
26  0.297118 0.33518 0.310295 0.479371 0.402980
28  0.376804 0.36490 0.375266 0.452452 0.351249
30  0.312452 0.35496 0.380901 0.359867 0.260765
32  0.226871 0.31606 0.325901 0.295544 0.273257
34  0.256583 0.28089 0.345809 0.253903 0.311183
36  0.226882 0.21763 0.301274 0.267027 0.364136
38  0.269365 0.23181 0.318880 0.263004 0.334308
40  0.227235 0.29611 0.251287 0.297467 0.317755
42  0.303647 0.26442 0.253076 0.298580 0.328941
44  0.215664 0.22333 0.252237 0.280397 0.270910
46  0.339944 0.24144 0.264035 0.279275 0.320172
48  0.436380 0.30846 0.342444 0.377034 0.391808
50  0.414896 0.33931 0.284146 0.383514 0.439968
52  0.325001 0.32264 0.229898 0.295646 0.377091
54  0.233957 0.19779 0.194164 0.157742 0.294962
56  0.502125 0.52240 0.575134 0.424181 0.588085
58  0.830640 0.82401 0.831623 0.823537 0.820627
60  0.849972 0.84025 0.831414 0.851251 0.837584
62  0.852481 0.85305 0.830504 0.853934 0.843358
64  0.615211 0.62497 0.591305 0.503818 0.562509
66  0.264662 0.26499 0.210205 0.273644 0.216686
68  0.273402 0.26094 0.265354 0.283624 0.244018
70  0.281695 0.29700 0.228176 0.251933 0.200824
72  0.298656 0.18178 0.214320 0.266251 0.228779
74  0.229141 0.23182 0.232970 0.291663 0.243411
76  0.224313 0.20474 0.171120 0.310397 0.238692
78  0.233131 0.19491 0.177052 0.315632 0.257659
80  0.150852 0.25451 0.241196 0.262947 0.281493
82  0.129585 0.27304 0.276449 0.230287 0.301376
84  0.172766 0.32841 0.181473 0.283972 0.302248
86  0.227667 0.25781 0.088509 0.219962 0.305164
88  0.244646 0.23917 0.137139 0.163873 0.234587
90  0.238564 0.18102 0.187083 0.186841 0.218497
92  0.260565 0.20262 0.232678 0.213931 0.130370
94  0.270657 0.19297 0.260900 0.214256 0.099275
96  0.439329 0.39744 0.407007 0.370027 0.364816
98  0.473001 0.46858 0.408757 0.433104 0.425907
100 0.475572 0.48353 0.398504 0.402100 0.417948
102 0.309004 0.34649 0.250975 0.302209 0.249690
104 0.183281 0.26699 0.254848 0.267570 0.142098
106 0.134702 0.21288 0.212352 0.208173 0.211797
108 0.131829 0.13683 0.166105 0.077513 0.238634
110 0.187350 0.17144 0.130354 0.126159 0.219366
112 0.208726 0.21429 0.184621 0.178069 0.176422
114 0.270321 0.25755 0.192261 0.230897 0.133507
116 0.228644 0.20576 0.255060 0.256986 0.222963
118 0.296988 0.20107 0.252410 0.240361 0.329764
120 0.286945 0.16531 0.222015 0.229417 0.300883
