# Supplementary material for: Local field potentials in the parietal reach region reveal mechanisms of bimanual coordination
Source: Nat Commun. 2021 May 4;12:2514. doi: 10.1038/s41467-021-22701-3 (PMC8096826; doi:10.1038/s41467-021-22701-3)
Supplement: Supplementary file 4 — Source Data [file 41467_2021_22701_MOESM4_ESM.zip › AllFigureData/Figure5c_Data.text]

# 3 tasks; component x is frequency and component y is the corresponding value


Task  unimanual reach 
$x
  [1]   3.9   4.9   5.9   6.8   7.8   8.8   9.8  10.7  11.7  12.7  13.7  14.7
 [13]  15.6  16.6  17.6  18.6  19.5  20.5  21.5  22.5  23.4  24.4  25.4  26.4
 [25]  27.4  28.3  29.3  30.3  31.3  32.2  33.2  34.2  35.2  36.1  37.1  38.1
 [37]  39.1  40.1  41.0  42.0  43.0  44.0  44.9  45.9  46.9  47.9  48.8  49.8
 [49]  50.8  51.8  52.8  53.7  54.7  55.7  56.7  57.6  58.6  59.6  60.6  61.5
 [61]  62.5  63.5  64.5  65.5  66.4  67.4  68.4  69.4  70.3  71.3  72.3  73.3
 [73]  74.2  75.2  76.2  77.2  78.2  79.1  80.1  81.1  82.1  83.0  84.0  85.0
 [85]  86.0  87.0  87.9  88.9  89.9  90.9  91.8  92.8  93.8  94.8  95.7  96.7
 [97]  97.7  98.7  99.7 100.6 101.6 102.6 103.6 104.5 105.5 106.5 107.5 108.4
[109] 109.4 110.4 111.4 112.4 113.3 114.3 115.3 116.3 117.2 118.2 119.2 120.2
[121] 121.1 122.1 123.1 124.1 125.1 126.0 127.0 128.0 129.0 129.9

$y
  [1] 0.0091982 0.0090134 0.0088186 0.0086358 0.0084250 0.0082031 0.0079466
  [8] 0.0077296 0.0075741 0.0075550 0.0076287 0.0077813 0.0079888 0.0083230
 [15] 0.0087228 0.0091424 0.0095439 0.0099595 0.0101715 0.0102018 0.0101345
 [22] 0.0099603 0.0096116 0.0091347 0.0086732 0.0083310 0.0080495 0.0078910
 [29] 0.0078756 0.0080252 0.0083258 0.0086317 0.0089120 0.0091265 0.0092962
 [36] 0.0093540 0.0092667 0.0090485 0.0087753 0.0084279 0.0080629 0.0076815
 [43] 0.0073170 0.0068629 0.0063655 0.0059069 0.0055391 0.0051481 0.0048190
 [50] 0.0046104 0.0045496 0.0045987 0.0047031 0.0047930 0.0048640 0.0049415
 [57] 0.0050121 0.0050332 0.0050541 0.0051150 0.0052156 0.0052913 0.0053336
 [64] 0.0053798 0.0054254 0.0054706 0.0054882 0.0054982 0.0055508 0.0056728
 [71] 0.0057833 0.0057963 0.0057474 0.0057032 0.0056609 0.0055881 0.0054961
 [78] 0.0054463 0.0054526 0.0054578 0.0053802 0.0052711 0.0051844 0.0051360
 [85] 0.0051134 0.0051223 0.0051727 0.0052700 0.0053305 0.0053306 0.0052996
 [92] 0.0052401 0.0051787 0.0051539 0.0052343 0.0054740 0.0058374 0.0062499
 [99] 0.0067001 0.0071505 0.0076337 0.0079961 0.0081955 0.0082707 0.0082874
[106] 0.0081972 0.0080149 0.0078456 0.0076919 0.0076269 0.0075763 0.0074503
[113] 0.0073374 0.0072673 0.0072295 0.0071717 0.0070998 0.0070572 0.0070648
[120] 0.0070635 0.0070346 0.0069647 0.0068646 0.0067838 0.0067951 0.0067763
[127] 0.0067534 0.0067390 0.0067323 0.0067292

Task  Together 
$x
  [1]   3.9   4.9   5.9   6.8   7.8   8.8   9.8  10.7  11.7  12.7  13.7  14.7
 [13]  15.6  16.6  17.6  18.6  19.5  20.5  21.5  22.5  23.4  24.4  25.4  26.4
 [25]  27.4  28.3  29.3  30.3  31.3  32.2  33.2  34.2  35.2  36.1  37.1  38.1
 [37]  39.1  40.1  41.0  42.0  43.0  44.0  44.9  45.9  46.9  47.9  48.8  49.8
 [49]  50.8  51.8  52.8  53.7  54.7  55.7  56.7  57.6  58.6  59.6  60.6  61.5
 [61]  62.5  63.5  64.5  65.5  66.4  67.4  68.4  69.4  70.3  71.3  72.3  73.3
 [73]  74.2  75.2  76.2  77.2  78.2  79.1  80.1  81.1  82.1  83.0  84.0  85.0
 [85]  86.0  87.0  87.9  88.9  89.9  90.9  91.8  92.8  93.8  94.8  95.7  96.7
 [97]  97.7  98.7  99.7 100.6 101.6 102.6 103.6 104.5 105.5 106.5 107.5 108.4
[109] 109.4 110.4 111.4 112.4 113.3 114.3 115.3 116.3 117.2 118.2 119.2 120.2
[121] 121.1 122.1 123.1 124.1 125.1 126.0 127.0 128.0 129.0 129.9

$y
  [1] 0.0044650 0.0044696 0.0044708 0.0044704 0.0044697 0.0044669 0.0044472
  [8] 0.0044206 0.0045361 0.0052422 0.0061547 0.0068995 0.0075648 0.0084596
 [15] 0.0094985 0.0103280 0.0108519 0.0115025 0.0122884 0.0131480 0.0138310
 [22] 0.0143821 0.0147891 0.0150917 0.0152749 0.0152525 0.0149045 0.0144769
 [29] 0.0141779 0.0140219 0.0139273 0.0138901 0.0139150 0.0139924 0.0141098
 [36] 0.0141194 0.0139458 0.0136590 0.0132849 0.0126688 0.0119357 0.0111965
 [43] 0.0105178 0.0097417 0.0090418 0.0084572 0.0080453 0.0077350 0.0074816
 [50] 0.0072422 0.0070584 0.0069483 0.0068764 0.0068841 0.0069656 0.0070323
 [57] 0.0070617 0.0070521 0.0069638 0.0067724 0.0063923 0.0059711 0.0056043
 [64] 0.0052643 0.0049663 0.0046349 0.0043618 0.0042359 0.0041691 0.0040672
 [71] 0.0039459 0.0038307 0.0037604 0.0037615 0.0038582 0.0040643 0.0043860
 [78] 0.0047124 0.0050385 0.0052922 0.0054402 0.0054416 0.0053206 0.0050847
 [85] 0.0047640 0.0044358 0.0040960 0.0036821 0.0032864 0.0029566 0.0026912
 [92] 0.0023521 0.0020447 0.0018191 0.0016555 0.0015146 0.0013670 0.0012676
 [99] 0.0013151 0.0014903 0.0017998 0.0021292 0.0024380 0.0026856 0.0029001
[106] 0.0030899 0.0032071 0.0032366 0.0032625 0.0033333 0.0034140 0.0034187
[113] 0.0033318 0.0031955 0.0030772 0.0029887 0.0028817 0.0028094 0.0028495
[120] 0.0028856 0.0028436 0.0027421 0.0026396 0.0025405 0.0023725 0.0022023
[127] 0.0020178 0.0018407 0.0016669 0.0015097

Task  Apart 
$x
  [1]   3.9   4.9   5.9   6.8   7.8   8.8   9.8  10.7  11.7  12.7  13.7  14.7
 [13]  15.6  16.6  17.6  18.6  19.5  20.5  21.5  22.5  23.4  24.4  25.4  26.4
 [25]  27.4  28.3  29.3  30.3  31.3  32.2  33.2  34.2  35.2  36.1  37.1  38.1
 [37]  39.1  40.1  41.0  42.0  43.0  44.0  44.9  45.9  46.9  47.9  48.8  49.8
 [49]  50.8  51.8  52.8  53.7  54.7  55.7  56.7  57.6  58.6  59.6  60.6  61.5
 [61]  62.5  63.5  64.5  65.5  66.4  67.4  68.4  69.4  70.3  71.3  72.3  73.3
 [73]  74.2  75.2  76.2  77.2  78.2  79.1  80.1  81.1  82.1  83.0  84.0  85.0
 [85]  86.0  87.0  87.9  88.9  89.9  90.9  91.8  92.8  93.8  94.8  95.7  96.7
 [97]  97.7  98.7  99.7 100.6 101.6 102.6 103.6 104.5 105.5 106.5 107.5 108.4
[109] 109.4 110.4 111.4 112.4 113.3 114.3 115.3 116.3 117.2 118.2 119.2 120.2
[121] 121.1 122.1 123.1 124.1 125.1 126.0 127.0 128.0 129.0 129.9

$y
  [1] 0.0016639 0.0017683 0.0018637 0.0019430 0.0020214 0.0020815 0.0020959
  [8] 0.0020883 0.0022477 0.0029869 0.0039339 0.0048142 0.0056364 0.0067314
 [15] 0.0078796 0.0086702 0.0088340 0.0086981 0.0084732 0.0081598 0.0078311
 [22] 0.0074644 0.0071340 0.0068390 0.0065351 0.0062482 0.0059439 0.0056612
 [29] 0.0054071 0.0051799 0.0050096 0.0050618 0.0053392 0.0056848 0.0060463
 [36] 0.0063392 0.0065820 0.0067411 0.0067179 0.0064822 0.0060563 0.0055541
 [43] 0.0051686 0.0049109 0.0048545 0.0049877 0.0052110 0.0054988 0.0058332
 [50] 0.0061973 0.0064416 0.0064848 0.0063758 0.0062660 0.0062429 0.0062731
 [57] 0.0063422 0.0064652 0.0066821 0.0069493 0.0072801 0.0075981 0.0079014
 [64] 0.0081440 0.0082614 0.0082899 0.0082326 0.0080740 0.0078153 0.0074042
 [71] 0.0070551 0.0068605 0.0067389 0.0066391 0.0066733 0.0068891 0.0072672
 [78] 0.0076343 0.0079195 0.0081470 0.0084305 0.0086552 0.0087522 0.0086305
 [85] 0.0084338 0.0083392 0.0083146 0.0082444 0.0081146 0.0079972 0.0079111
 [92] 0.0077891 0.0075630 0.0072515 0.0070083 0.0067795 0.0064640 0.0060389
 [99] 0.0056275 0.0053151 0.0049697 0.0045989 0.0042302 0.0039824 0.0038569
[106] 0.0038335 0.0038495 0.0039300 0.0041159 0.0042634 0.0042580 0.0041824
[113] 0.0041875 0.0042524 0.0042747 0.0042610 0.0042668 0.0043099 0.0043518
[120] 0.0042586 0.0040411 0.0036928 0.0033093 0.0029187 0.0027876 0.0027498
[127] 0.0027259 0.0027222 0.0027436 0.0027915
