# Supplementary material for: Local field potentials in the parietal reach region reveal mechanisms of bimanual coordination
Source: Nat Commun. 2021 May 4;12:2514. doi: 10.1038/s41467-021-22701-3 (PMC8096826; doi:10.1038/s41467-021-22701-3)
Supplement: Supplementary file 4 — Source Data [file 41467_2021_22701_MOESM4_ESM.zip › AllFigureData/FigureS10C_Data.txt]

Raw data dimensions:

$Times (ms)
 [1] "-1120" "-1080" "-1040" "-1000" "-960"  "-920"  "-880"  "-840"  "-800" 
[10] "-760"  "-720"  "-680"  "-640"  "-600"  "-560"  "-520"  "-480"  "-440" 
[19] "-400"  "-360"  "-320"  "-280"  "-240"  "-200"  "-160"  "-120"  "-80"  
[28] "-40"   "0"     "40"    "80"    "120"   "160"   "200"   "240"   "280"  
[37] "320"   "360"   "400"   "440"   "480"   "520"  

$Frequencies (Hz)
  [1] "4"   "6"   "8"   "10"  "12"  "14"  "16"  "18"  "20"  "22"  "24"  "26" 
 [13] "28"  "30"  "32"  "34"  "36"  "38"  "40"  "42"  "44"  "46"  "48"  "50" 
 [25] "52"  "54"  "56"  "58"  "60"  "62"  "64"  "66"  "68"  "70"  "72"  "74" 
 [37] "76"  "78"  "80"  "82"  "84"  "86"  "88"  "90"  "92"  "94"  "96"  "98" 
 [49] "100" "102" "104" "106" "108" "110" "112" "114" "116" "118" "120" "122"
 [61] "124" "126" "128" "130" "132" "134" "136" "138" "140" "142" "144" "146"
 [73] "148" "150" "152" "154" "156" "158" "160" "162" "164" "166" "168" "170"
 [85] "172" "174" "176" "178" "180" "182" "184" "186" "188" "190" "192" "194"
 [97] "196" "198" "200" "202" "204" "206" "208" "210" "212" "214" "216" "218"
[109] "220" "222" "224" "226" "228" "230" "232" "234" "236" "238" "240"

$tasks (saccade, ipsilateral reach, contra reach, both together, both apart)
[1] "62" "63" "64" "65" "66"

$files (unique Identifiers)
  [1] "data/PRR+2_tyr_4:240:2_gocue/data_859.1_1"  
  [2] "data/PRR+2_tyr_4:240:2_gocue/data_860.1_1"  
  [3] "data/PRR+2_tyr_4:240:2_gocue/data_865.1_1"  
  [4] "data/PRR+2_tyr_4:240:2_gocue/data_870.1_1"  
  [5] "data/PRR+2_tyr_4:240:2_gocue/data_871.1_1"  
  [6] "data/PRR+2_tyr_4:240:2_gocue/data_872.1_1"  
  [7] "data/PRR+2_tyr_4:240:2_gocue/data_873.1_1"  
  [8] "data/PRR+2_tyr_4:240:2_gocue/data_874.1_1"  
  [9] "data/PRR+2_tyr_4:240:2_gocue/data_875.1_1"  
 [10] "data/PRR+2_tyr_4:240:2_gocue/data_876.1_1"  
 [11] "data/PRR+2_tyr_4:240:2_gocue/data_877.1_1"  
 [12] "data/PRR+2_tyr_4:240:2_gocue/data_878.1_1"  
 [13] "data/PRR+2_tyr_4:240:2_gocue/data_880.2_1"  
 [14] "data/PRR+2_tyr_4:240:2_gocue/data_908.2_1"  
 [15] "data/PRR+2_tyr_4:240:2_gocue/data_908.2_2"  
 [16] "data/PRR+2_tyr_4:240:2_gocue/data_909.2_1"  
 [17] "data/PRR+2_tyr_4:240:2_gocue/data_909.2_2"  
 [18] "data/PRR+2_tyr_4:240:2_gocue/data_915.2_2"  
 [19] "data/PRR+2_tyr_4:240:2_gocue/data_916.2_2"  
 [20] "data/PRR+2_tyr_4:240:2_gocue/data_917.2_1"  
 [21] "data/PRR+2_tyr_4:240:2_gocue/data_918.2_1"  
 [22] "data/PRR+2_tyr_4:240:2_gocue/data_918.2_2"  
 [23] "data/PRR+2_tyr_4:240:2_gocue/data_919.3_1"  
 [24] "data/PRR+2_tyr_4:240:2_gocue/data_919.3_2"  
 [25] "data/PRR+2_tyr_4:240:2_gocue/data_920.2_1"  
 [26] "data/PRR+2_tyr_4:240:2_gocue/data_920.2_2"  
 [27] "data/PRR+2_tyr_4:240:2_gocue/data_932.2_1"  
 [28] "data/PRR+2_tyr_4:240:2_gocue/data_963.3_1"  
 [29] "data/PRR+2_tyr_4:240:2_gocue/data_963.3_2"  
 [30] "data/PRR+2_tyr_4:240:2_gocue/data_964.2_1"  
 [31] "data/PRR+2_tyr_4:240:2_gocue/data_964.2_2"  
 [32] "data/PRR+2_tyr_4:240:2_gocue/data_965.2_2"  
 [33] "data/PRR+2_tyr_4:240:2_gocue/data_974.2_1"  
 [34] "data/PRR+2_tyr_4:240:2_gocue/data_974.2_2"  
 [35] "data/PRR+2_tyr_4:240:2_gocue/data_975.2_1"  
 [36] "data/PRR+2_tyr_4:240:2_gocue/data_975.2_2"  
 [37] "data/PRR+2_tyr_4:240:2_gocue/data_976.2_1"  
 [38] "data/PRR+2_tyr_4:240:2_gocue/data_976.2_2"  
 [39] "data/PRR+2_tyr_4:240:2_gocue/data_981.2_1"  
 [40] "data/PRR+2_tyr_4:240:2_gocue/data_981.2_2"  
 [41] "data/PRR+2_tyr_4:240:2_gocue/data_982.2_1"  
 [42] "data/PRR+2_tyr_4:240:2_gocue/data_982.2_2"  
 [43] "data/PRR+2_tyr_4:240:2_gocue/data_983.2_1"  
 [44] "data/PRR+2_tyr_4:240:2_gocue/data_983.2_2"  
 [45] "data/PRR+2_tyr_4:240:2_gocue/data_985.2_1"  
 [46] "data/PRR+2_tyr_4:240:2_gocue/data_985.2_2"  
 [47] "data/PRR+2_tyr_4:240:2_gocue/data_986.2_1"  
 [48] "data/PRR+2_tyr_4:240:2_gocue/data_986.2_2"  
 [49] "data/PRR+2_tyr_4:240:2_gocue/data_987.2_1"  
 [50] "data/PRR+2_tyr_4:240:2_gocue/data_987.2_2"  
 [51] "data/PRR+2_tyr_4:240:2_gocue/data_988.2_1"  
 [52] "data/PRR+2_tyr_4:240:2_gocue/data_988.2_2"  
 [53] "data/PRR+2_tyr_4:240:2_gocue/data_989.3_1"  
 [54] "data/PRR+2_tyr_4:240:2_gocue/data_989.3_2"  
 [55] "data/PRR+2_tyr_4:240:2_gocue/data_992.2_1"  
 [56] "data/PRR+2_tyr_4:240:2_gocue/data_992.2_2"  
 [57] "data/PRR+2_tyr_4:240:2_gocue/data_994.2_2"  
 [58] "data/PRR+2_tyr_4:240:2_gocue/data_997.2_1"  
 [59] "data/PRR+2_tyr_4:240:2_gocue/data_997.2_2"  
 [60] "data/PRR+2_tyr_4:240:2_gocue/data_1001.3_1" 
 [61] "data/PRR+2_tyr_4:240:2_gocue/data_1001.3_2" 
 [62] "data/PRR+2_tyr_4:240:2_gocue/data_1002.2_1" 
 [63] "data/PRR+2_tyr_4:240:2_gocue/data_1002.2_2" 
 [64] "data/PRR+2_tyr_4:240:2_gocue/data_1005.2_1" 
 [65] "data/PRR+2_tyr_4:240:2_gocue/data_1005.2_2" 
 [66] "data/PRR+2_tyr_4:240:2_gocue/data_1006.2_1" 
 [67] "data/PRR+2_tyr_4:240:2_gocue/data_1006.2_2" 
 [68] "data/PRR+2_tyr_4:240:2_gocue/data_1011.2_1" 
 [69] "data/PRR+2_tyr_4:240:2_gocue/data_1011.2_2" 
 [70] "data/PRR+2_tyr_4:240:2_gocue/data_1012.3_1" 
 [71] "data/PRR+2_tyr_4:240:2_gocue/data_1012.3_2" 
 [72] "data/PRR+2_tyr_4:240:2_gocue/data_1025.2_2" 
 [73] "data/PRR+2_tyr_4:240:2_gocue/data_1026.3_2" 
 [74] "data/PRR+2_tyr_4:240:2_gocue/data_1028.4_1" 
 [75] "data/PRR+2_tyr_4:240:2_gocue/data_1028.4_2" 
 [76] "data/PRR+2_tyr_4:240:2_gocue/data_1029.2_1" 
 [77] "data/PRR+2_tyr_4:240:2_gocue/data_1029.2_2" 
 [78] "data/PRR+2_tyr_4:240:2_gocue/data_1031.3_2" 
 [79] "data/PRR+2_tyr_4:240:2_gocue/data_1032.2_2" 
 [80] "data/PRR+2_tyr_4:240:2_gocue/data_1033.2_1" 
 [81] "data/PRR+2_tyr_4:240:2_gocue/data_1033.2_2" 
 [82] "data/PRR+2_tyr_4:240:2_gocue/data_1034.2_1" 
 [83] "data/PRR+2_tyr_4:240:2_gocue/data_1035.2_1" 
 [84] "data/PRR+2_tyr_4:240:2_gocue/data_1036.2_1" 
 [85] "data/PRR+2_tyr_4:240:2_gocue/data_1036.2_2" 
 [86] "data/PRR+2_tyr_4:240:2_gocue/data_1038.3_1" 
 [87] "data/PRR+2_tyr_4:240:2_gocue/data_1038.3_2" 
 [88] "data/PRR+2_tyr_4:240:2_gocue/data_1039.2_1" 
 [89] "data/PRR+2_tyr_4:240:2_gocue/data_1039.2_2" 
 [90] "data/PRR+2_tyr_4:240:2_gocue/data_1041.1_2" 
 [91] "data/PRR+2_tyr_4:240:2_gocue/data_1042.4_1" 
 [92] "data/PRR+2_tyr_4:240:2_gocue/data_1042.4_2" 
 [93] "data/PRR+2_tyr_4:240:2_gocue/data_1043.4_2" 
 [94] "data/PRR+2_tyr_4:240:2_gocue/data_1044.3_2" 
 [95] "data/PRR+2_tyr_4:240:2_gocue/data_1045.3_2" 
 [96] "data/PRR+2_tyr_4:240:2_gocue/data_1046.2_2" 
 [97] "data/PRR+2_tyr_4:240:2_gocue/data_1099.3_1" 
 [98] "data/PRR+2_tyr_4:240:2_gocue/data_1099.3_2" 
 [99] "data/PRR+2_tyr_4:240:2_gocue/data_1100.4_1" 
[100] "data/PRR+2_tyr_4:240:2_gocue/data_1100.4_2" 
[101] "data/PRR+2_tyr_4:240:2_gocue/data_1102.1_1" 
[102] "data/PRR+2_tyr_4:240:2_gocue/data_1102.1_2" 
[103] "data/PRR+2_tyr_4:240:2_gocue/data_1103.1_2" 
[104] "data/PRR+2_tyr_4:240:2_gocue/data_1104.1_1" 
[105] "data/PRR+2_tyr_4:240:2_gocue/data_1104.1_2" 
[106] "data/PRR+2_tyr_4:240:2_gocue/data_1105.2_1" 
[107] "data/PRR+2_tyr_4:240:2_gocue/data_1105.2_2" 
[108] "data/PRR+2_tyr_4:240:2_gocue/data_1106.1_1" 
[109] "data/PRR+2_tyr_4:240:2_gocue/data_1106.1_2" 
[110] "data/PRR+2_tyr_4:240:2_gocue/data_1107.2_1" 
[111] "data/PRR+2_tyr_4:240:2_gocue/data_1107.2_2" 
[112] "data/PRR+2_tyr_4:240:2_gocue/data_1108.1_1" 
[113] "data/PRR+2_tyr_4:240:2_gocue/data_1108.1_2" 
[114] "data/PRR+2_tyr_4:240:2_gocue/data_1111.4_2" 
[115] "data/PRR+2_tyr_4:240:2_gocue/data_1800.1_2" 
[116] "data/PRR+2_tyr_4:240:2_gocue/data_1801.1_2" 
[117] "data/PRR+2_tyr_4:240:2_gocue/data_1803.1_1" 
[118] "data/PRR+2_tyr_4:240:2_gocue/data_1803.1_2" 
[119] "data/PRR+2_tyr_4:240:2_gocue/data_1804.1_1" 
[120] "data/PRR+2_tyr_4:240:2_gocue/data_1804.1_2" 
[121] "data/PRR+2_tyr_4:240:2_gocue/data_11023.4_1"
[122] "data/PRR+2_tyr_4:240:2_gocue/data_11023.4_2"
[123] "data/PRR+2_tyr_4:240:2_gocue/data_11040.2_1"
[124] "data/PRR+2_tyr_4:240:2_gocue/data_11040.2_2"
[125] "data/PRR+2_tyr_4:240:2_gocue/data_11047.2_2"
[126] "data/PRR+2_tyr_4:240:2_gocue/data_11112.4_2"
[127] "data/PRR+2_tyr_4:240:2_gocue/data_11115.4_2"
[128] "data/PRR+2_tyr_4:240:2_gocue/data_11116.3_2"
[129] "data/PRR+2_tyr_4:240:2_gocue/data_11117.2_2"
[130] "data/PRR+2_zen_4:240:2_gocue/data_1013.1_1" 
[131] "data/PRR+2_zen_4:240:2_gocue/data_1013.1_2" 
[132] "data/PRR+2_zen_4:240:2_gocue/data_1024.1_1" 
[133] "data/PRR+2_zen_4:240:2_gocue/data_1024.1_2" 
[134] "data/PRR+2_zen_4:240:2_gocue/data_1040.1_1" 
[135] "data/PRR+2_zen_4:240:2_gocue/data_1041.1_1" 
[136] "data/PRR+2_zen_4:240:2_gocue/data_1043.1_1" 
[137] "data/PRR+2_zen_4:240:2_gocue/data_1059.1_1" 
[138] "data/PRR+2_zen_4:240:2_gocue/data_1064.1_1" 
[139] "data/PRR+2_zen_4:240:2_gocue/data_1065.1_1" 
[140] "data/PRR+2_zen_4:240:2_gocue/data_1066.1_1" 
[141] "data/PRR+2_zen_4:240:2_gocue/data_1067.1_1" 
[142] "data/PRR+2_zen_4:240:2_gocue/data_1069.1_1" 
[143] "data/PRR+2_zen_4:240:2_gocue/data_1070.1_1" 
[144] "data/PRR+2_zen_4:240:2_gocue/data_1091.1_2" 
[145] "data/PRR+2_zen_4:240:2_gocue/data_1092.1_1" 
[146] "data/PRR+2_zen_4:240:2_gocue/data_1092.1_2" 
[147] "data/PRR+2_zen_4:240:2_gocue/data_1093.1_1" 
[148] "data/PRR+2_zen_4:240:2_gocue/data_1093.1_2" 
[149] "data/PRR+2_zen_4:240:2_gocue/data_1106.1_1" 
[150] "data/PRR+2_zen_4:240:2_gocue/data_1106.1_2" 
[151] "data/PRR+2_zen_4:240:2_gocue/data_1109.1_2" 
[152] "data/PRR+2_zen_4:240:2_gocue/data_1110.1_1" 
[153] "data/PRR+2_zen_4:240:2_gocue/data_1111.1_1" 
[154] "data/PRR+2_zen_4:240:2_gocue/data_1112.1_1" 
[155] "data/PRR+2_zen_4:240:2_gocue/data_1112.1_2" 
[156] "data/PRR+2_zen_4:240:2_gocue/data_1113.1_1" 
[157] "data/PRR+2_zen_4:240:2_gocue/data_1113.1_2" 
[158] "data/PRR+2_zen_4:240:2_gocue/data_1114.1_1" 
[159] "data/PRR+2_zen_4:240:2_gocue/data_1114.1_2" 
[160] "data/PRR+2_zen_4:240:2_gocue/data_1115.1_2" 
[161] "data/PRR+2_zen_4:240:2_gocue/data_1116.1_1" 
[162] "data/PRR+2_zen_4:240:2_gocue/data_1116.1_2" 
[163] "data/PRR+2_zen_4:240:2_gocue/data_1117.1_1" 
[164] "data/PRR+2_zen_4:240:2_gocue/data_1117.1_2" 
[165] "data/PRR+2_zen_4:240:2_gocue/data_1118.2_1" 
[166] "data/PRR+2_zen_4:240:2_gocue/data_1118.2_2" 
[167] "data/PRR+2_zen_4:240:2_gocue/data_1121.2_1" 
[168] "data/PRR+2_zen_4:240:2_gocue/data_1121.2_2" 
[169] "data/PRR+2_zen_4:240:2_gocue/data_1122.2_1" 
[170] "data/PRR+2_zen_4:240:2_gocue/data_1122.2_2" 
[171] "data/PRR+2_zen_4:240:2_gocue/data_1125.2_1" 
[172] "data/PRR+2_zen_4:240:2_gocue/data_1125.2_2" 
[173] "data/PRR+2_zen_4:240:2_gocue/data_1126.2_1" 
[174] "data/PRR+2_zen_4:240:2_gocue/data_1126.2_2" 
[175] "data/PRR+2_zen_4:240:2_gocue/data_1127.2_1" 
[176] "data/PRR+2_zen_4:240:2_gocue/data_1127.2_2" 
[177] "data/PRR+2_zen_4:240:2_gocue/data_1128.2_1" 
[178] "data/PRR+2_zen_4:240:2_gocue/data_1128.2_2" 
[179] "data/PRR+2_zen_4:240:2_gocue/data_1201.2_3" 
[180] "data/PRR+2_zen_4:240:2_gocue/data_1207.2_3" 
[181] "data/PRR+2_zen_4:240:2_gocue/data_1208.2_3" 
[182] "data/PRR+2_zen_4:240:2_gocue/data_1209.1_3" 
[183] "data/PRR+2_zen_4:240:2_gocue/data_1217.2_2" 
[184] "data/PRR+2_zen_4:240:2_gocue/data_1218.2_2" 
[185] "data/PRR+2_zen_4:240:2_gocue/data_1219.2_2" 
[186] "data/PRR+2_zen_4:240:2_gocue/data_1220.2_1" 
[187] "data/PRR+2_zen_4:240:2_gocue/data_1224.2_1" 
[188] "data/PRR+2_zen_4:240:2_gocue/data_1224.2_2" 
[189] "data/PRR+2_zen_4:240:2_gocue/data_1225.2_1" 
[190] "data/PRR+2_zen_4:240:2_gocue/data_1225.2_2" 
[191] "data/PRR+2_zen_4:240:2_gocue/data_1226.2_1" 
[192] "data/PRR+2_zen_4:240:2_gocue/data_1226.2_2" 
[193] "data/PRR+2_zen_4:240:2_gocue/data_1227.2_1" 
[194] "data/PRR+2_zen_4:240:2_gocue/data_1227.2_2" 
[195] "data/PRR+2_zen_4:240:2_gocue/data_1228.2_1" 
[196] "data/PRR+2_zen_4:240:2_gocue/data_1228.2_2" 
[197] "data/PRR+2_zen_4:240:2_gocue/data_1229.2_1" 
[198] "data/PRR+2_zen_4:240:2_gocue/data_1229.2_2" 
[199] "data/PRR+2_zen_4:240:2_gocue/data_1230.2_1" 
[200] "data/PRR+2_zen_4:240:2_gocue/data_1230.2_2" 
[201] "data/PRR+2_zen_4:240:2_gocue/data_1231.2_1" 
[202] "data/PRR+2_zen_4:240:2_gocue/data_1231.2_2" 
[203] "data/PRR+2_zen_4:240:2_gocue/data_1232.2_1" 
[204] "data/PRR+2_zen_4:240:2_gocue/data_1232.2_2" 
[205] "data/PRR+2_zen_4:240:2_gocue/data_1236.3_1" 
[206] "data/PRR+2_zen_4:240:2_gocue/data_1236.3_2" 
[207] "data/PRR+2_zen_4:240:2_gocue/data_1237.2_1" 
[208] "data/PRR+2_zen_4:240:2_gocue/data_1237.2_2" 
[209] "data/PRR+2_zen_4:240:2_gocue/data_1238.2_1" 
[210] "data/PRR+2_zen_4:240:2_gocue/data_1238.2_2" 
[211] "data/PRR+2_zen_4:240:2_gocue/data_1239.2_1" 
[212] "data/PRR+2_zen_4:240:2_gocue/data_1239.2_2" 
[213] "data/PRR+2_zen_4:240:2_gocue/data_1240.2_1" 
[214] "data/PRR+2_zen_4:240:2_gocue/data_1240.2_2" 
[215] "data/PRR+2_zen_4:240:2_gocue/data_1244.1_2" 
[216] "data/PRR+2_zen_4:240:2_gocue/data_1248.2_1" 
[217] "data/PRR+2_zen_4:240:2_gocue/data_1248.2_2" 
[218] "data/PRR+2_zen_4:240:2_gocue/data_1249.1_1" 
[219] "data/PRR+2_zen_4:240:2_gocue/data_1249.1_2" 
[220] "data/PRR+2_zen_4:240:2_gocue/data_1250.2_1" 
[221] "data/PRR+2_zen_4:240:2_gocue/data_1252.3_1" 
[222] "data/PRR+2_zen_4:240:2_gocue/data_1252.3_2" 
[223] "data/PRR+2_zen_4:240:2_gocue/data_1253.3_1" 
[224] "data/PRR+2_zen_4:240:2_gocue/data_1253.3_2" 
[225] "data/PRR+2_zen_4:240:2_gocue/data_1254.2_1" 
[226] "data/PRR+2_zen_4:240:2_gocue/data_1257.2_1" 
[227] "data/PRR+2_zen_4:240:2_gocue/data_1257.2_2" 
[228] "data/PRR+2_zen_4:240:2_gocue/data_1258.2_1" 
[229] "data/PRR+2_zen_4:240:2_gocue/data_1258.2_2" 
[230] "data/PRR+2_zen_4:240:2_gocue/data_1259.2_2" 
[231] "data/PRR+2_zen_4:240:2_gocue/data_1260.2_2" 
[232] "data/PRR+2_zen_4:240:2_gocue/data_1261.2_2" 
[233] "data/PRR+2_zen_4:240:2_gocue/data_1272.2_2" 
[234] "data/PRR+2_zen_4:240:2_gocue/data_1273.2_2" 
[235] "data/PRR+2_zen_4:240:2_gocue/data_1274.2_2" 
[236] "data/PRR+2_zen_4:240:2_gocue/data_1275.3_1" 
[237] "data/PRR+2_zen_4:240:2_gocue/data_1275.3_2" 
[238] "data/PRR+2_zen_4:240:2_gocue/data_1276.2_1" 
[239] "data/PRR+2_zen_4:240:2_gocue/data_1276.2_2" 
[240] "data/PRR+2_zen_4:240:2_gocue/data_1278.2_1" 
[241] "data/PRR+2_zen_4:240:2_gocue/data_1278.2_2" 
[242] "data/PRR+2_zen_4:240:2_gocue/data_1279.2_1" 
[243] "data/PRR+2_zen_4:240:2_gocue/data_1279.2_2" 
[244] "data/PRR+2_zen_4:240:2_gocue/data_1280.2_1" 
[245] "data/PRR+2_zen_4:240:2_gocue/data_1280.2_2" 
[246] "data/PRR+2_zen_4:240:2_gocue/data_1281.2_1" 
[247] "data/PRR+2_zen_4:240:2_gocue/data_1281.2_2" 
[248] "data/PRR+2_zen_4:240:2_gocue/data_1282.2_1" 
[249] "data/PRR+2_zen_4:240:2_gocue/data_1282.2_2" 
[250] "data/PRR+2_zen_4:240:2_gocue/data_1284.2_1" 
[251] "data/PRR+2_zen_4:240:2_gocue/data_1284.2_2" 
[252] "data/PRR+2_zen_4:240:2_gocue/data_1285.4_1" 
[253] "data/PRR+2_zen_4:240:2_gocue/data_1285.4_2" 
[254] "data/PRR+2_zen_4:240:2_gocue/data_1289.2_1" 
[255] "data/PRR+2_zen_4:240:2_gocue/data_1289.2_2" 
[256] "data/PRR+2_zen_4:240:2_gocue/data_1293.2_1" 
[257] "data/PRR+2_zen_4:240:2_gocue/data_1293.2_2" 
[258] "data/PRR+2_zen_4:240:2_gocue/data_1294.3_1" 
[259] "data/PRR+2_zen_4:240:2_gocue/data_1294.3_2" 
[260] "data/PRR+2_zen_4:240:2_gocue/data_1295.2_1" 
[261] "data/PRR+2_zen_4:240:2_gocue/data_1295.2_2" 
[262] "data/PRR+2_zen_4:240:2_gocue/data_1296.4_1" 
[263] "data/PRR+2_zen_4:240:2_gocue/data_1296.4_2" 
[264] "data/PRR+2_zen_4:240:2_gocue/data_1298.2_1" 
[265] "data/PRR+2_zen_4:240:2_gocue/data_1298.2_2" 
[266] "data/PRR+2_zen_4:240:2_gocue/data_1301.2_1" 
[267] "data/PRR+2_zen_4:240:2_gocue/data_1301.2_2" 
[268] "data/PRR+2_zen_4:240:2_gocue/data_1302.3_1" 
[269] "data/PRR+2_zen_4:240:2_gocue/data_1302.3_2" 
[270] "data/PRR+2_zen_4:240:2_gocue/data_1305.2_1" 
[271] "data/PRR+2_zen_4:240:2_gocue/data_1305.2_2" 


Data:
, , tasks = 62, files = data/PRR+2_tyr_4:240:2_gocue/data_859.1_1

       Frequencies
Times         4       6       8      10      12      14      16      18     20
  -1120 1.09787 1.10084 1.10278 1.09959 1.09520 1.09220 1.09821 1.08217 1.0242
  -1080 1.09951 1.10281 1.10250 1.10028 1.09882 1.09757 1.10090 1.10997 1.0873
  -1040 1.07035 1.07261 1.07248 1.07009 1.07022 1.07470 1.09388 1.16091 1.0905
  -1000 1.01805 1.01858 1.01897 1.02005 1.02167 1.02344 1.03064 1.14481 1.0926
  -960  0.95215 0.95230 0.95351 0.95530 0.95903 0.96697 0.99208 1.23306 1.1049
  -920  0.91606 0.91096 0.90771 0.91364 0.92370 0.93559 0.96305 1.46434 1.3120
  -880  0.87554 0.87721 0.87629 0.87701 0.88689 0.91019 0.97316 1.53601 1.2458
  -840  0.87143 0.87313 0.88053 0.87454 0.85704 0.83917 0.84420 1.60518 1.2746
  -800  0.85566 0.85317 0.85247 0.85911 0.87167 0.89144 0.93953 1.50325 1.2643
  -760  0.84354 0.84477 0.84665 0.84814 0.85944 0.88854 0.96546 1.46104 1.1278
  -720  0.86731 0.86581 0.86319 0.86883 0.88297 0.90430 0.94697 1.47227 1.3247
  -680  0.86880 0.87246 0.87357 0.87225 0.88207 0.91122 0.99171 1.49414 1.1429
  -640  0.84956 0.85556 0.86016 0.85667 0.86089 0.88523 0.96707 1.49370 1.0546
  -600  0.83750 0.83482 0.83388 0.83854 0.84601 0.85570 0.88230 1.60194 1.4133
  -560  0.82693 0.82224 0.82854 0.82636 0.80593 0.77584 0.75939 1.78543 1.4270
  -520  0.81759 0.81956 0.81868 0.81940 0.83035 0.85856 0.94615 1.82199 1.3162
  -480  0.85117 0.85331 0.85147 0.85204 0.86884 0.90928 1.01652 1.84766 1.4269
  -440  0.87373 0.87313 0.88603 0.88699 0.86552 0.83376 0.82365 1.77253 1.3104
  -400  0.89364 0.89592 0.89670 0.89691 0.91078 0.94681 1.04448 1.73594 1.3678
  -360  0.90858 0.91478 0.92008 0.91166 0.89533 0.88252 0.90926 1.89536 1.4613
  -320  0.92420 0.92456 0.92819 0.92150 0.90482 0.88794 0.90834 2.06135 1.5783
  -280  0.90176 0.90158 0.90395 0.90764 0.91360 0.92649 0.97909 1.84713 1.5007
  -240  0.90600 0.90943 0.90517 0.91196 0.94737 1.01536 1.16527 1.76761 1.3152
  -200  0.92892 0.93150 0.92366 0.92984 0.96698 1.03692 1.18690 1.70266 1.3014
  -160  0.96670 0.96580 0.96365 0.96693 0.97515 0.98736 1.02500 1.73030 1.5385
  -120  0.97198 0.97447 0.96824 0.97620 1.01183 1.07431 1.20286 1.72680 1.4640
  -80   0.98428 0.98818 0.99434 0.99412 0.99373 1.00315 1.06355 1.73423 1.2806
  -40   1.01972 1.01453 1.02145 1.02105 0.99260 0.94101 0.88953 1.93492 1.5841
  0     1.03639 1.03673 1.03086 1.02801 1.03327 1.04743 1.10335 1.90358 1.5632
  40    1.07221 1.07892 1.07705 1.06888 1.06655 1.07618 1.13313 1.69776 1.3434
  80    1.12140 1.12655 1.12708 1.11968 1.11482 1.11904 1.16569 1.67116 1.3502
  120   1.15766 1.15860 1.16007 1.15912 1.15088 1.13612 1.13441 1.55647 1.3306
  160   1.19288 1.19285 1.19241 1.19277 1.18726 1.17278 1.16030 1.51668 1.4685
  200   1.21041 1.21389 1.20456 1.20759 1.23567 1.28479 1.38533 1.39838 1.2658
  240   1.24755 1.25070 1.24098 1.24447 1.27093 1.31542 1.40438 1.24655 1.1475
  280   1.28821 1.28999 1.27940 1.28344 1.30941 1.34869 1.41651 1.15312 1.1967
  320   1.33838 1.33790 1.33691 1.33612 1.32416 1.29300 1.23138 1.09353 1.2850
  360   1.36642 1.36820 1.36737 1.36438 1.35124 1.32157 1.26785 1.05387 1.1955
  400   1.35818 1.36418 1.36405 1.35634 1.34453 1.32744 1.30651 0.98064 1.0673
  440   1.32998 1.33081 1.32869 1.32729 1.31821 1.29480 1.24974 0.99050 1.1499
  480   1.26253 1.26323 1.25246 1.25790 1.28589 1.32696 1.38890 0.97151 1.1047
  520   1.21138 1.21300 1.20280 1.20820 1.23718 1.28126 1.34832 0.95003 1.0931
       Frequencies
Times        22      24      26      28      30      32      34      36      38
  -1120 1.05650 1.10456 1.08855 1.13491 1.18605 1.23511 1.26467 1.37426 1.42656
  -1080 1.11340 1.15143 1.22320 1.15897 1.13292 1.14925 1.22975 1.25647 1.23984
  -1040 1.11222 1.10516 1.08089 1.15617 1.12040 1.15166 1.19367 1.18757 1.17629
  -1000 1.15130 1.17118 1.10520 1.19014 1.20305 1.28415 1.30814 1.32520 1.35027
  -960  1.22351 1.24803 1.23917 1.24277 1.25488 1.30109 1.33499 1.37395 1.35961
  -920  1.41463 1.32288 1.38994 1.41142 1.36697 1.44155 1.46175 1.55298 1.53544
  -880  1.54365 1.49759 1.46308 1.50147 1.43334 1.46420 1.48500 1.53425 1.48661
  -840  1.47242 1.54434 1.45132 1.49631 1.52398 1.51659 1.54116 1.60611 1.54737
  -800  1.51984 1.52330 1.53137 1.47127 1.40241 1.43761 1.47359 1.39063 1.37622
  -760  1.42687 1.36217 1.27254 1.40669 1.39610 1.42314 1.41156 1.35636 1.35100
  -720  1.58616 1.52422 1.53341 1.47256 1.39228 1.42753 1.45364 1.39965 1.35997
  -680  1.47226 1.46857 1.39595 1.45990 1.48382 1.54088 1.52808 1.55878 1.51316
  -640  1.46537 1.61178 1.52212 1.58928 1.66596 1.70059 1.74267 1.76026 1.65515
  -600  1.68906 1.77783 1.83111 1.79224 1.80029 1.84489 1.90251 1.99410 1.93433
  -560  1.58520 1.72297 1.56699 1.67366 1.79485 1.80774 1.87098 2.08672 1.98812
  -520  1.68039 1.80479 1.79540 1.80952 1.78535 1.76798 1.88815 2.05499 1.87003
  -480  1.82096 1.69774 1.58198 1.71570 1.69212 1.64805 1.67680 1.68823 1.48997
  -440  1.55226 1.90355 1.79285 1.73769 1.83245 1.85441 1.63547 1.55308 1.39758
  -400  1.73778 1.55439 1.42519 1.62976 1.67204 1.60102 1.46198 1.42741 1.34081
  -360  1.78458 1.99219 1.88030 1.88621 1.63693 1.47533 1.61756 1.66367 1.40673
  -320  1.80121 1.83918 1.72390 1.78333 1.77608 1.67299 1.74406 1.76135 1.58984
  -280  1.85946 1.88205 1.79287 1.86322 1.89106 1.89605 1.86254 1.67184 1.52085
  -240  1.80872 1.74957 1.80963 1.92490 1.82314 1.89599 1.81651 1.58787 1.46055
  -200  1.73426 1.58012 1.56329 1.63462 1.60319 1.64893 1.56937 1.54369 1.42623
  -160  1.80454 1.71487 1.71955 1.72139 1.68141 1.66226 1.59926 1.59364 1.52754
  -120  1.90897 1.77508 1.79718 1.87323 1.80194 1.80660 1.83487 1.69989 1.60034
  -80   1.61684 1.80094 1.71663 1.78371 1.92616 1.92825 1.90655 1.93424 1.84152
  -40   1.66888 1.92064 1.79800 1.77229 1.86627 1.76021 1.82091 1.92905 1.73071
  0     1.76928 1.65823 1.61333 1.68629 1.60504 1.53170 1.75805 1.97170 1.73173
  40    1.64717 1.65325 1.59291 1.60958 1.56160 1.51099 1.66059 1.98299 1.71370
  80    1.61301 1.59377 1.55282 1.66321 1.70400 1.69954 1.74169 1.92847 1.73328
  120   1.48096 1.58574 1.58136 1.56227 1.60661 1.62873 1.66019 1.69224 1.62693
  160   1.58275 1.54874 1.56104 1.52577 1.56090 1.57404 1.55797 1.55445 1.42248
  200   1.34476 1.31338 1.35876 1.41660 1.32686 1.33583 1.38210 1.32492 1.25868
  240   1.33359 1.17489 1.19603 1.12339 1.11456 1.14086 1.21375 1.25401 1.20110
  280   1.30268 1.04562 1.17921 1.14514 1.10657 1.21080 1.20476 1.23648 1.22478
  320   1.19115 1.07454 1.15789 1.06963 1.08681 1.16088 1.14624 1.23146 1.16738
  360   1.01075 1.03633 1.13548 1.02407 1.02651 1.04460 1.11388 1.22831 1.17017
  400   0.95618 0.91915 0.78681 0.92501 0.94588 0.90214 1.00358 1.09094 1.08103
  440   0.99335 0.98286 1.02670 0.90686 0.91946 0.85493 0.92177 0.97260 0.97369
  480   1.19955 0.91486 1.01898 0.99152 0.97736 0.99077 0.97429 0.96874 1.01697
  520   1.25686 0.97511 1.01867 0.99190 0.96274 0.98194 0.98560 0.96760 1.05350
       Frequencies
Times       40      42      44      46      48      50      52      54      56
  -1120 1.4015 1.43219 1.38819 1.30826 1.14726 1.06629 0.92390 0.81902 0.81463
  -1080 1.2750 1.31122 1.30209 1.25858 1.12190 0.97644 0.92521 0.87448 0.79611
  -1040 1.1590 1.20459 1.18804 1.06999 0.90951 0.76959 0.72131 0.74981 0.72597
  -1000 1.3724 1.30493 1.24872 1.17766 0.99840 0.77531 0.70236 0.67285 0.64916
  -960  1.2642 1.20431 1.14667 1.07991 0.98712 0.91896 0.75533 0.66289 0.68192
  -920  1.4102 1.30786 1.21443 1.11924 0.96539 0.73976 0.69212 0.69270 0.66665
  -880  1.4473 1.35314 1.26965 1.19527 1.09275 0.96146 0.84689 0.77050 0.75209
  -840  1.4239 1.46301 1.31942 1.16733 1.07910 0.94107 0.81938 0.79737 0.72437
  -800  1.4208 1.54622 1.39382 1.24285 1.16858 1.02997 0.86312 0.81022 0.75789
  -760  1.4616 1.56799 1.40868 1.25461 1.07810 0.88498 0.81721 0.79605 0.68356
  -720  1.4912 1.51415 1.33304 1.24021 1.16858 0.92552 0.75937 0.65248 0.56641
  -680  1.5056 1.47469 1.30671 1.11788 0.99644 0.82798 0.69687 0.56066 0.49615
  -640  1.5684 1.48793 1.30835 1.18801 1.00133 0.85975 0.76801 0.72099 0.71169
  -600  1.5527 1.39942 1.32866 1.23078 1.02192 0.79949 0.70046 0.65026 0.63940
  -560  1.6419 1.59797 1.45636 1.36448 1.31542 1.25410 0.93221 0.85655 0.82447
  -520  1.6140 1.55022 1.41613 1.22162 1.10842 0.98082 0.90368 0.80573 0.72925
  -480  1.4393 1.35565 1.19227 1.23300 1.13685 0.92694 0.77364 0.73958 0.66706
  -440  1.3884 1.41532 1.16807 0.97858 0.83045 0.69024 0.58425 0.56823 0.57453
  -400  1.3463 1.33879 1.21762 1.06535 0.90355 0.69442 0.59707 0.48001 0.43806
  -360  1.3828 1.38538 1.15506 1.07567 0.99830 0.74627 0.53479 0.55360 0.50570
  -320  1.5502 1.60227 1.36625 1.17059 1.02845 0.82068 0.63624 0.60716 0.55888
  -280  1.4505 1.47566 1.42716 1.37548 1.26193 1.09039 0.89888 0.75517 0.65506
  -240  1.4170 1.46804 1.37028 1.26656 1.17447 1.09050 1.04392 0.89845 0.80271
  -200  1.4316 1.48234 1.43376 1.25778 1.08509 0.96525 0.84490 0.72216 0.66756
  -160  1.5267 1.41776 1.18795 1.05307 0.87117 0.82649 0.78566 0.73527 0.72393
  -120  1.6263 1.46331 1.19744 1.11043 0.97905 0.84517 0.81763 0.72860 0.68743
  -80   1.7045 1.67383 1.50435 1.35399 1.24900 1.11846 0.98627 0.83915 0.78471
  -40   1.6305 1.49730 1.23858 1.21012 1.21376 1.05907 0.93189 0.89350 0.76748
  0     1.5425 1.37876 1.22782 1.14672 0.99442 0.74699 0.70540 0.74781 0.65165
  40    1.3275 1.31784 1.23405 1.09726 0.91423 0.77804 0.65612 0.60642 0.62394
  80    1.4449 1.39487 1.23001 1.10432 0.92895 0.74871 0.71072 0.66564 0.59205
  120   1.4548 1.41123 1.27183 1.17807 1.06842 0.84994 0.72298 0.66094 0.55741
  160   1.3523 1.26169 1.19536 1.14419 1.04845 0.90917 0.80289 0.70189 0.65825
  200   1.2796 1.19077 1.11929 1.08325 0.93520 0.65679 0.66453 0.70363 0.66291
  240   1.2497 1.24610 1.14957 1.11377 1.05056 0.90965 0.79081 0.69578 0.66185
  280   1.1522 1.11900 1.13161 1.10604 0.90436 0.68276 0.64765 0.68850 0.66701
  320   1.1369 1.17467 1.18167 1.20889 1.11414 0.92454 0.83004 0.78739 0.72893
  360   1.1268 1.14550 1.06475 0.98996 0.92881 0.78873 0.71900 0.71251 0.69703
  400   1.0751 1.07766 1.02322 0.98587 0.90477 0.76450 0.63035 0.58014 0.58700
  440   1.0118 1.05982 1.10792 1.04022 0.89145 0.77191 0.65372 0.60244 0.61308
  480   1.0350 0.97661 0.93366 0.87330 0.71598 0.63329 0.70351 0.76578 0.79226
  520   1.0987 1.03430 1.04739 1.10293 1.23918 1.25543 1.28016 1.26119 1.28158
       Frequencies
Times        58      60      62      64      66      68      70       72
  -1120 0.81307 0.77199 0.74926 0.71996 0.64576 0.62507 0.57626 0.612464
  -1080 0.71522 0.62728 0.55015 0.49248 0.46406 0.49243 0.46992 0.587809
  -1040 0.65008 0.59496 0.59830 0.57580 0.53858 0.52329 0.40356 0.349785
  -1000 0.65417 0.65465 0.59486 0.50099 0.44887 0.41984 0.24136 0.243184
  -960  0.67719 0.66403 0.64682 0.57383 0.50642 0.50157 0.35982 0.253039
  -920  0.60931 0.57097 0.55079 0.51138 0.47067 0.45158 0.29760 0.262397
  -880  0.74118 0.68210 0.60374 0.53236 0.47050 0.44195 0.28740 0.247083
  -840  0.60949 0.55079 0.49403 0.44976 0.38936 0.35926 0.17383 0.109920
  -800  0.62176 0.53787 0.53465 0.48402 0.35816 0.29757 0.19149 0.218479
  -760  0.55697 0.51881 0.51288 0.44543 0.36611 0.37237 0.23348 0.149839
  -720  0.46145 0.40869 0.39656 0.35598 0.31719 0.32403 0.18897 0.015729
  -680  0.46478 0.43061 0.40479 0.36683 0.29634 0.28770 0.16175 0.106601
  -640  0.63980 0.56828 0.55341 0.51736 0.43252 0.42181 0.31292 0.177381
  -600  0.60949 0.57196 0.56922 0.56765 0.54126 0.53090 0.43772 0.343779
  -560  0.74143 0.74052 0.73319 0.64978 0.66243 0.70411 0.41932 0.139586
  -520  0.64898 0.59394 0.59797 0.56888 0.50825 0.49284 0.39189 0.228816
  -480  0.59793 0.57045 0.57101 0.55651 0.50570 0.46117 0.32769 0.284066
  -440  0.57583 0.58309 0.55649 0.50213 0.48103 0.47214 0.33847 0.235087
  -400  0.43515 0.39163 0.36264 0.35432 0.35270 0.35000 0.23852 0.185976
  -360  0.41393 0.38313 0.37990 0.33836 0.31306 0.32599 0.19049 0.080138
  -320  0.46770 0.41918 0.41661 0.39272 0.38562 0.39113 0.22617 0.110650
  -280  0.55683 0.51354 0.53198 0.55376 0.54481 0.49845 0.28574 0.199399
  -240  0.71305 0.61516 0.60583 0.66536 0.64955 0.58373 0.45382 0.354896
  -200  0.61612 0.54944 0.56699 0.58873 0.53774 0.54531 0.52566 0.447626
  -160  0.68345 0.64524 0.64081 0.61585 0.58491 0.59802 0.46856 0.282423
  -120  0.69284 0.62402 0.57942 0.59320 0.54556 0.47430 0.37057 0.349802
  -80   0.75259 0.69206 0.66067 0.62483 0.55271 0.50747 0.39245 0.306464
  -40   0.67366 0.67690 0.64358 0.56710 0.56713 0.54382 0.31190 0.148694
  0     0.58165 0.56513 0.53350 0.48958 0.49228 0.50972 0.38713 0.358313
  40    0.56864 0.46727 0.43409 0.44954 0.43293 0.39903 0.29368 0.195898
  80    0.51870 0.49582 0.46217 0.40374 0.36665 0.34413 0.27923 0.312338
  120   0.49088 0.49833 0.48755 0.42088 0.36490 0.35623 0.18458 0.031176
  160   0.63721 0.60247 0.55883 0.53588 0.51266 0.46354 0.24765 0.102951
  200   0.61816 0.57846 0.53824 0.49917 0.46287 0.45390 0.36880 0.332812
  240   0.64008 0.59584 0.56348 0.51904 0.46736 0.46712 0.43397 0.513960
  280   0.69161 0.67640 0.66720 0.68943 0.65805 0.68453 0.74476 0.802223
  320   0.73404 0.71990 0.64932 0.66330 0.72126 0.69254 0.61924 0.756049
  360   0.64329 0.63681 0.66435 0.66687 0.66082 0.68061 0.65227 0.718983
  400   0.57130 0.54461 0.54459 0.56160 0.53096 0.46980 0.39556 0.457830
  440   0.54259 0.46448 0.47432 0.48090 0.45904 0.45530 0.42051 0.568845
  480   0.77886 0.71455 0.72137 0.76049 0.73218 0.71745 0.67996 0.607669
  520   1.33705 1.30459 1.27884 1.36839 1.39036 1.36004 1.50558 1.511964
       Frequencies
Times           74       76       78       80      82      84      86      88
  -1120 0.85490614 1.006689 0.950557 0.944604 1.05225 1.04970 1.07066 1.14407
  -1080 0.72221065 0.942438 1.031740 1.123927 1.17961 1.13977 1.13073 1.20807
  -1040 0.55885703 0.828197 0.878282 0.893176 0.91130 0.87642 0.87775 0.86496
  -1000 0.50241981 0.764543 0.780686 0.856585 0.94999 0.95152 0.90746 0.87377
  -960  0.34389831 0.558903 0.561185 0.570325 0.66602 0.67687 0.63811 0.63929
  -920  0.35644773 0.535552 0.572148 0.540582 0.55768 0.54238 0.51423 0.51401
  -880  0.29857964 0.374849 0.400972 0.389618 0.35919 0.35958 0.40341 0.43911
  -840  0.25982890 0.500751 0.589932 0.457336 0.38851 0.43832 0.43943 0.39474
  -800  0.38297745 0.566108 0.594500 0.559915 0.55109 0.55669 0.52901 0.41558
  -760  0.26437953 0.370962 0.391150 0.405942 0.45905 0.49837 0.48542 0.36172
  -720  0.00023175 0.153094 0.197785 0.229593 0.35366 0.43151 0.44216 0.39026
  -680  0.12190252 0.245958 0.263992 0.247301 0.35953 0.49359 0.49783 0.41598
  -640  0.10133085 0.206552 0.229143 0.126495 0.19273 0.34185 0.43866 0.45674
  -600  0.27674130 0.166996 0.173019 0.138220 0.23567 0.37693 0.42062 0.41827
  -560  0.12701612 0.194921 0.212045 0.230838 0.29486 0.34144 0.39827 0.44186
  -520  0.16102857 0.373175 0.447992 0.377583 0.38881 0.42999 0.45903 0.47363
  -480  0.31586735 0.361784 0.334374 0.296757 0.37230 0.46190 0.51124 0.51057
  -440  0.17885579 0.176205 0.125445 0.045117 0.14113 0.30383 0.41996 0.46957
  -400  0.13414701 0.115452 0.099537 0.065142 0.15991 0.32516 0.47510 0.52467
  -360  0.01205401 0.058585 0.140651 0.183561 0.30914 0.42670 0.51704 0.54578
  -320  0.09968887 0.325278 0.398264 0.375992 0.45335 0.54856 0.57514 0.53014
  -280  0.24730293 0.388871 0.453278 0.480265 0.54202 0.60124 0.61131 0.58520
  -240  0.37251568 0.481436 0.546925 0.508418 0.46633 0.45655 0.46154 0.44775
  -200  0.45128384 0.390217 0.226793 0.185809 0.26348 0.33900 0.43240 0.49706
  -160  0.24244736 0.310358 0.289475 0.240453 0.29338 0.38152 0.44374 0.44088
  -120  0.34793289 0.296815 0.235179 0.218007 0.27642 0.37886 0.47749 0.51489
  -80   0.21085096 0.193307 0.209532 0.160389 0.20962 0.34175 0.45822 0.48004
  -40   0.06107887 0.186879 0.184636 0.095922 0.16303 0.29873 0.40503 0.45652
  0     0.36475146 0.312392 0.311076 0.244223 0.24601 0.34691 0.46486 0.45989
  40    0.20899787 0.345908 0.344783 0.302948 0.38469 0.46871 0.49738 0.45606
  80    0.33078592 0.334995 0.445968 0.542276 0.62575 0.65075 0.62031 0.56073
  120   0.08331598 0.353292 0.435755 0.444262 0.57254 0.62957 0.58313 0.60929
  160   0.16808909 0.389200 0.494913 0.504786 0.58689 0.63638 0.63512 0.64103
  200   0.43788997 0.583330 0.597436 0.580009 0.64796 0.75548 0.83467 0.90796
  240   0.59080528 0.664444 0.674737 0.682138 0.80337 0.93769 1.02928 1.08933
  280   0.93935086 1.060746 0.987201 0.928833 0.90886 0.97058 1.07320 1.15379
  320   0.94934349 0.927878 0.891236 0.887539 0.91480 1.00601 1.05214 1.03004
  360   0.79290965 0.923393 1.037516 1.077272 1.05235 1.04153 1.07511 1.10448
  400   0.60314360 0.783140 0.935841 0.999629 0.97742 1.01364 1.07245 1.14623
  440   0.74228973 0.954009 1.015882 1.082633 1.17175 1.18033 1.19954 1.29759
  480   0.64419311 0.839289 0.962369 1.092143 1.14267 1.11536 1.11547 1.17797
  520   1.50402801 1.296613 1.033568 0.957020 0.98301 1.06087 1.10267 1.06822
       Frequencies
Times        90      92      94      96      98     100     102     104     106
  -1120 1.14912 1.16316 1.23921 1.27485 1.30715 1.35621 1.30260 1.17703 1.09732
  -1080 1.21203 1.11271 1.02091 1.08465 1.13336 1.14619 1.11121 1.08280 1.04493
  -1040 0.81904 0.83746 0.94592 0.97739 0.93407 0.85940 0.85031 0.86692 0.87815
  -1000 0.81179 0.78490 0.80839 0.72291 0.60923 0.59897 0.60665 0.58114 0.62086
  -960  0.62097 0.60024 0.66146 0.67301 0.61566 0.55695 0.49871 0.44303 0.50074
  -920  0.50494 0.45361 0.50463 0.52990 0.50990 0.52301 0.53659 0.49208 0.49895
  -880  0.44894 0.42113 0.44954 0.47398 0.50068 0.56766 0.57904 0.53007 0.55473
  -840  0.34877 0.31236 0.42047 0.44201 0.47325 0.54170 0.55637 0.53181 0.60431
  -800  0.31578 0.23664 0.32801 0.33103 0.34132 0.43745 0.51215 0.52944 0.59524
  -760  0.21833 0.15150 0.33365 0.42716 0.47446 0.53929 0.57555 0.59837 0.66197
  -720  0.30781 0.23561 0.37418 0.42976 0.46484 0.53808 0.57592 0.57897 0.64089
  -680  0.36960 0.37132 0.46042 0.46399 0.50482 0.58804 0.58257 0.55184 0.62434
  -640  0.45366 0.43342 0.46214 0.43668 0.43516 0.48799 0.50672 0.48744 0.54895
  -600  0.42040 0.41679 0.47801 0.46852 0.44456 0.48277 0.49350 0.45003 0.49739
  -560  0.41917 0.34678 0.44120 0.46843 0.41812 0.41122 0.39543 0.39606 0.47246
  -520  0.44756 0.40798 0.48946 0.48478 0.43912 0.43513 0.45449 0.44110 0.50844
  -480  0.45912 0.39298 0.46762 0.44543 0.41210 0.45819 0.49215 0.49864 0.57943
  -440  0.45388 0.40136 0.48230 0.47654 0.46929 0.51792 0.54392 0.53654 0.60537
  -400  0.47056 0.41885 0.50900 0.47441 0.45126 0.51591 0.55709 0.58573 0.67567
  -360  0.48534 0.42521 0.54830 0.58095 0.56844 0.57801 0.60067 0.59905 0.63557
  -320  0.44898 0.37239 0.48128 0.50578 0.49551 0.52916 0.51496 0.49092 0.56994
  -280  0.52881 0.45649 0.47293 0.46971 0.50563 0.57529 0.56976 0.52616 0.58946
  -240  0.41935 0.39947 0.48111 0.48260 0.49209 0.55584 0.61420 0.63149 0.65684
  -200  0.46129 0.39126 0.45870 0.47646 0.49924 0.56061 0.57049 0.56594 0.61967
  -160  0.40761 0.43569 0.55893 0.56059 0.51988 0.56280 0.60013 0.57921 0.60949
  -120  0.49177 0.48812 0.59455 0.59717 0.57478 0.60335 0.59560 0.56386 0.61623
  -80   0.44169 0.40742 0.51726 0.56170 0.56147 0.57792 0.59746 0.59533 0.63860
  -40   0.41819 0.33023 0.44844 0.49998 0.48283 0.49156 0.49776 0.50246 0.59327
  0     0.36598 0.33720 0.45314 0.48043 0.47464 0.51225 0.54220 0.54523 0.59973
  40    0.41434 0.39525 0.50741 0.53685 0.53530 0.56717 0.58004 0.55638 0.59272
  80    0.50292 0.45400 0.52953 0.52311 0.51610 0.55004 0.53822 0.51414 0.59079
  120   0.68666 0.66698 0.60711 0.59367 0.55909 0.55263 0.59293 0.60982 0.64895
  160   0.71726 0.77738 0.79964 0.76376 0.77016 0.84927 0.87868 0.79948 0.75491
  200   0.94559 0.96832 1.03298 1.10288 1.14811 1.09275 1.00056 0.96419 0.91858
  240   1.13217 1.23261 1.28615 1.29064 1.31165 1.32369 1.31183 1.29743 1.19608
  280   1.20885 1.29703 1.30636 1.30076 1.37047 1.43204 1.42275 1.39721 1.33137
  320   1.06087 1.14769 1.20678 1.28791 1.39947 1.39087 1.30142 1.30167 1.29182
  360   1.08302 1.10966 1.21496 1.27856 1.27716 1.29215 1.32002 1.25388 1.18233
  400   1.21016 1.26866 1.23835 1.17412 1.18462 1.21087 1.21349 1.25456 1.23495
  440   1.45091 1.52642 1.43889 1.36295 1.28890 1.24727 1.26857 1.32904 1.30823
  480   1.25445 1.30532 1.29601 1.29521 1.28053 1.25994 1.19168 1.12412 1.08059
  520   1.03847 1.10334 1.20539 1.23302 1.19852 1.14552 1.06632 1.03718 1.06977
       Frequencies
Times       108     110     112     114     116     118     120     122     124
  -1120 1.08967 1.07917 1.03375 1.00520 1.04971 1.10516 1.13219 1.13385 1.14302
  -1080 0.99908 0.94304 0.96097 1.00130 1.04304 1.09864 1.14035 1.16888 1.15753
  -1040 0.82118 0.81666 0.83433 0.85139 0.89894 0.99496 1.06881 1.09535 1.11582
  -1000 0.66906 0.66699 0.61397 0.60277 0.66020 0.74447 0.80519 0.81619 0.82885
  -960  0.55772 0.57706 0.52661 0.47456 0.50754 0.55808 0.62236 0.62609 0.59635
  -920  0.54409 0.58013 0.57011 0.56782 0.59729 0.58747 0.59871 0.57158 0.51246
  -880  0.57498 0.58527 0.57116 0.56398 0.59918 0.63177 0.68938 0.69622 0.69789
  -840  0.65198 0.64318 0.62241 0.65303 0.70812 0.73603 0.78536 0.80804 0.81694
  -800  0.63069 0.62594 0.62536 0.65538 0.69634 0.68853 0.67693 0.65182 0.65627
  -760  0.66229 0.63938 0.63231 0.64026 0.65130 0.63992 0.64083 0.58923 0.51238
  -720  0.68560 0.70233 0.66870 0.59998 0.59505 0.61984 0.64470 0.60668 0.57088
  -680  0.66296 0.68678 0.66800 0.64981 0.65256 0.63853 0.63821 0.61299 0.56623
  -640  0.58636 0.57149 0.52534 0.52482 0.55632 0.54422 0.55808 0.53919 0.50663
  -600  0.52182 0.48328 0.42109 0.41674 0.48507 0.51314 0.50828 0.44564 0.39255
  -560  0.47888 0.44299 0.37151 0.36537 0.45606 0.51087 0.55213 0.48664 0.38396
  -520  0.55575 0.57677 0.55548 0.54384 0.57677 0.55848 0.55487 0.52066 0.46721
  -480  0.61697 0.60832 0.57665 0.57495 0.61481 0.61629 0.60646 0.55325 0.49646
  -440  0.64266 0.60654 0.54368 0.51564 0.55040 0.59300 0.60175 0.48637 0.38774
  -400  0.67636 0.59156 0.49346 0.48900 0.54873 0.55063 0.52812 0.44774 0.39870
  -360  0.63593 0.60308 0.52262 0.48807 0.53776 0.57490 0.58072 0.51441 0.46548
  -320  0.61711 0.60534 0.55449 0.52816 0.57413 0.59300 0.60795 0.60124 0.58996
  -280  0.62899 0.60399 0.52719 0.49699 0.55098 0.60238 0.64321 0.61815 0.56939
  -240  0.64866 0.62661 0.57214 0.55190 0.63096 0.67683 0.68771 0.63634 0.56844
  -200  0.63670 0.62008 0.57549 0.54080 0.55057 0.55394 0.57703 0.55420 0.50978
  -160  0.63705 0.62954 0.56473 0.52004 0.56011 0.58124 0.56595 0.47578 0.41029
  -120  0.63925 0.62200 0.56283 0.51862 0.53403 0.55295 0.57137 0.51794 0.46729
  -80   0.66099 0.63468 0.55548 0.51583 0.55241 0.56745 0.55355 0.48793 0.44190
  -40   0.64512 0.61979 0.56601 0.59249 0.65015 0.66117 0.68587 0.65820 0.58807
  0     0.62482 0.61067 0.57353 0.57929 0.62010 0.63643 0.66085 0.63213 0.55251
  40    0.61151 0.59852 0.58082 0.59484 0.60734 0.60971 0.65989 0.67219 0.64893
  80    0.64611 0.64769 0.59736 0.61820 0.67687 0.68562 0.69028 0.66846 0.64988
  120   0.66220 0.65600 0.66887 0.72789 0.76730 0.76735 0.79894 0.85298 0.88135
  160   0.76641 0.78391 0.77364 0.78496 0.80344 0.82347 0.85815 0.88706 0.94166
  200   0.85951 0.80797 0.74865 0.72169 0.75771 0.80472 0.87156 0.95523 1.03028
  240   1.12288 1.10558 1.11890 1.08775 1.05775 1.04561 0.99404 0.95000 0.99110
  280   1.28814 1.28594 1.31676 1.28431 1.24265 1.24888 1.21226 1.18741 1.17873
  320   1.26501 1.27508 1.33898 1.35428 1.31918 1.36461 1.42041 1.46196 1.45609
  360   1.18621 1.25122 1.35355 1.39251 1.36659 1.35495 1.35041 1.40080 1.42337
  400   1.19558 1.16560 1.20777 1.23932 1.22076 1.20185 1.20511 1.23046 1.27200
  440   1.25250 1.22164 1.18584 1.11724 1.04879 1.03984 1.06577 1.11110 1.18047
  480   1.07801 1.11288 1.17930 1.20413 1.18703 1.15836 1.12052 1.18348 1.18472
  520   1.10934 1.13506 1.12266 1.07027 1.06677 1.09584 1.08608 1.11070 1.16360
       Frequencies
Times       126     128     130     132     134     136     138     140     142
  -1120 1.18088 1.17963 1.16458 1.22672 1.28608 1.13271 0.90216 0.83641 0.89776
  -1080 1.12752 1.12743 1.14242 1.14825 1.12798 1.04769 0.96055 0.85763 0.85536
  -1040 1.13995 1.11974 1.07356 1.02939 1.03320 0.98276 0.87844 0.78674 0.79177
  -1000 0.82908 0.78017 0.71345 0.66752 0.63936 0.67942 0.66774 0.66023 0.71464
  -960  0.56117 0.54033 0.51755 0.49323 0.47069 0.57753 0.60488 0.59486 0.65811
  -920  0.47888 0.48974 0.55489 0.55545 0.47944 0.52048 0.54649 0.56535 0.61592
  -880  0.72810 0.76650 0.79714 0.77095 0.69210 0.68652 0.70805 0.72105 0.73368
  -840  0.80743 0.76650 0.73428 0.65300 0.53194 0.54590 0.57659 0.60961 0.64232
  -800  0.66671 0.63432 0.53079 0.40238 0.27857 0.36343 0.37163 0.34546 0.41366
  -760  0.48523 0.50632 0.51516 0.44907 0.28975 0.29095 0.31409 0.33750 0.40512
  -720  0.54924 0.52734 0.49963 0.42217 0.27419 0.36099 0.44598 0.46538 0.48883
  -680  0.53749 0.52375 0.49142 0.42339 0.33508 0.45821 0.52320 0.52651 0.57284
  -640  0.47964 0.47633 0.48736 0.44958 0.38781 0.48818 0.53734 0.55411 0.59825
  -600  0.38704 0.41002 0.41664 0.37375 0.29388 0.39706 0.43417 0.44320 0.50915
  -560  0.35474 0.37670 0.41020 0.40603 0.38028 0.49384 0.51586 0.50507 0.55920
  -520  0.43161 0.42429 0.45469 0.41943 0.33690 0.43335 0.48076 0.50422 0.56332
  -480  0.43567 0.40148 0.43288 0.42024 0.37360 0.46498 0.45970 0.42007 0.47696
  -440  0.37554 0.38712 0.40560 0.35721 0.26010 0.34911 0.36993 0.36307 0.44006
  -400  0.39195 0.41711 0.48479 0.48135 0.40653 0.47997 0.51213 0.51494 0.56587
  -360  0.47584 0.50222 0.57043 0.61138 0.59841 0.65467 0.66689 0.62967 0.63917
  -320  0.56514 0.55143 0.59356 0.62833 0.62903 0.68841 0.71379 0.71213 0.72485
  -280  0.54738 0.57946 0.64582 0.64782 0.62417 0.71583 0.72156 0.67138 0.68559
  -240  0.52497 0.53024 0.57299 0.56540 0.50617 0.54934 0.55255 0.56015 0.64271
  -200  0.47888 0.50658 0.56875 0.55312 0.48005 0.51915 0.48937 0.44999 0.51160
  -160  0.39482 0.38131 0.35246 0.29701 0.22304 0.35655 0.42620 0.45127 0.53986
  -120  0.45148 0.45189 0.47005 0.43994 0.36144 0.43413 0.47821 0.50889 0.58491
  -80   0.43465 0.43805 0.47500 0.43831 0.31989 0.40072 0.46980 0.50720 0.58844
  -40   0.51542 0.47983 0.51508 0.49089 0.41333 0.50949 0.57319 0.58584 0.61994
  0     0.49859 0.51315 0.58023 0.57717 0.51322 0.58375 0.59446 0.56971 0.61199
  40    0.60590 0.58322 0.59992 0.58276 0.50787 0.59063 0.64243 0.66342 0.70532
  80    0.64447 0.66935 0.73543 0.74283 0.69319 0.73336 0.73677 0.69122 0.68981
  120   0.83956 0.78274 0.78249 0.76334 0.68274 0.67176 0.64987 0.64941 0.69855
  160   0.97403 0.97781 0.96612 0.91326 0.77607 0.72049 0.70305 0.65344 0.63319
  200   1.02164 1.01088 1.02880 0.99051 0.94947 0.88009 0.79324 0.72901 0.72720
  240   0.99415 0.94970 1.00037 1.09598 1.12179 1.12694 1.14710 1.15532 1.11473
  280   1.14494 1.12614 1.14039 1.11912 1.17307 1.24670 1.25942 1.22823 1.20423
  320   1.43162 1.38154 1.30971 1.29422 1.32399 1.25891 1.18295 1.13792 1.12219
  360   1.41826 1.43965 1.49564 1.51074 1.48683 1.39221 1.31345 1.19746 1.12788
  400   1.26215 1.20501 1.17508 1.21393 1.28499 1.28444 1.26559 1.21518 1.16743
  440   1.15314 1.02976 1.04213 1.16449 1.26882 1.19131 1.15742 1.18716 1.20011
  480   1.08193 1.10128 1.18020 1.23382 1.27405 1.24892 1.24591 1.23418 1.20639
  520   1.17115 1.16118 1.15292 1.14825 1.15788 1.15591 1.21315 1.24564 1.20973
       Frequencies
Times       144     146     148     150     152      154     156     158
  -1120 0.96065 0.95922 0.95034 0.91216 0.88985 0.950008 1.00604 1.03019
  -1080 0.91040 0.97378 1.02740 1.07737 1.20420 1.293596 1.26438 1.17280
  -1040 0.86441 0.92645 0.97762 1.02837 1.06880 1.095570 1.10350 1.12167
  -1000 0.74715 0.75428 0.73999 0.75276 0.78427 0.852624 0.88383 0.84973
  -960  0.65406 0.56755 0.47072 0.47307 0.48653 0.479033 0.42902 0.35625
  -920  0.59244 0.47794 0.38228 0.38182 0.36282 0.335186 0.31300 0.31212
  -880  0.68736 0.59233 0.48084 0.43380 0.40451 0.383707 0.37763 0.37293
  -840  0.61812 0.50330 0.35781 0.28760 0.24453 0.286666 0.35872 0.36056
  -800  0.40991 0.31434 0.21706 0.19227 0.15269 0.117101 0.13029 0.15194
  -760  0.40128 0.32679 0.25305 0.24410 0.20929 0.212085 0.23565 0.24683
  -720  0.46635 0.40794 0.33869 0.30503 0.28978 0.328157 0.37265 0.36917
  -680  0.58401 0.52844 0.42333 0.36847 0.33198 0.325928 0.33139 0.31141
  -640  0.57559 0.50859 0.45764 0.46270 0.41705 0.404452 0.42404 0.38298
  -600  0.50533 0.44083 0.34164 0.25839 0.17692 0.189110 0.24236 0.24181
  -560  0.54594 0.41816 0.26768 0.21881 0.20251 0.206084 0.16157 0.12180
  -520  0.54533 0.45891 0.37299 0.33283 0.23064 0.149334 0.14524 0.17795
  -480  0.47833 0.39502 0.29060 0.23373 0.17200 0.158420 0.19114 0.19337
  -440  0.46097 0.40665 0.33630 0.25053 0.11778 0.072009 0.10502 0.10673
  -400  0.57457 0.48205 0.31998 0.21347 0.12252 0.091898 0.13923 0.17579
  -360  0.62838 0.54664 0.41701 0.33157 0.28080 0.273635 0.25800 0.19983
  -320  0.68533 0.59808 0.50250 0.42737 0.28893 0.200597 0.19354 0.18512
  -280  0.69314 0.61993 0.49687 0.40491 0.29503 0.218257 0.21709 0.23194
  -240  0.64837 0.58904 0.51557 0.41763 0.30418 0.246203 0.26573 0.26046
  -200  0.54015 0.51258 0.45610 0.40774 0.35282 0.368790 0.41218 0.41276
  -160  0.57315 0.49532 0.40252 0.36298 0.31045 0.287866 0.32830 0.35446
  -120  0.59020 0.52562 0.46242 0.42658 0.32147 0.269349 0.28911 0.29006
  -80   0.62371 0.60983 0.56310 0.53588 0.48229 0.438399 0.42215 0.36020
  -40   0.63802 0.61617 0.55157 0.48484 0.44704 0.491035 0.54694 0.51859
  0     0.61995 0.58516 0.55424 0.53196 0.50246 0.517267 0.54384 0.54765
  40    0.69304 0.60759 0.47705 0.40993 0.39485 0.433770 0.46787 0.43554
  80    0.64645 0.55392 0.45441 0.38873 0.41027 0.472175 0.50465 0.54102
  120   0.71497 0.68757 0.59853 0.45579 0.37468 0.430513 0.52081 0.63232
  160   0.57751 0.49215 0.44949 0.54578 0.67802 0.789873 0.86045 0.92131
  200   0.72066 0.70378 0.75602 0.86552 0.95509 0.984813 1.00793 1.03898
  240   1.06176 1.02135 0.99506 0.96917 0.95611 0.992185 1.03543 1.02911
  280   1.25241 1.32646 1.32029 1.17615 1.02982 1.034019 1.08253 1.14410
  320   1.12541 1.13597 1.22706 1.30037 1.24792 1.139976 1.13513 1.24545
  360   1.12826 1.15194 1.19261 1.30257 1.33773 1.300454 1.30684 1.43165
  400   1.17120 1.18048 1.24450 1.35942 1.43772 1.398523 1.28879 1.24060
  440   1.20805 1.20291 1.18643 1.18180 1.21420 1.163465 1.10350 1.04580
  480   1.19252 1.20902 1.27768 1.36429 1.41331 1.304397 1.17277 1.11199
  520   1.19546 1.25377 1.34644 1.34529 1.32486 1.327029 1.31698 1.25496
       Frequencies
Times       160     162     164     166     168     170     172     174     176
  -1120 1.08345 1.17952 1.20433 1.12568 1.05702 1.07038 1.06176 1.03597 1.07338
  -1080 1.10550 1.08046 1.06383 1.00324 0.96358 1.02929 1.11202 1.14175 1.15831
  -1040 1.11575 1.02114 0.88777 0.81487 0.80601 0.83849 0.88481 0.86258 0.81567
  -1000 0.77265 0.68884 0.68218 0.73351 0.78422 0.80275 0.83985 0.89488 0.93152
  -960  0.30422 0.38437 0.52105 0.64466 0.71057 0.74734 0.81191 0.89505 0.94861
  -920  0.32279 0.42910 0.57316 0.70310 0.80309 0.92397 1.00893 0.99363 0.97480
  -880  0.39435 0.47249 0.56285 0.64832 0.72545 0.83046 0.92399 0.98610 1.02100
  -840  0.32008 0.34847 0.41008 0.48782 0.54778 0.60376 0.69709 0.77337 0.79966
  -800  0.16691 0.23694 0.33592 0.44133 0.51618 0.57275 0.63222 0.67613 0.69636
  -760  0.26535 0.36364 0.46966 0.52970 0.50359 0.47105 0.52656 0.58793 0.61452
  -720  0.34774 0.38322 0.43302 0.50390 0.55806 0.56676 0.62355 0.67362 0.66890
  -680  0.32531 0.43064 0.49367 0.54371 0.58660 0.62186 0.64234 0.64484 0.66672
  -640  0.30287 0.36038 0.48193 0.56298 0.56819 0.59935 0.64700 0.67747 0.67727
  -600  0.19708 0.26477 0.36099 0.47540 0.55469 0.59904 0.64571 0.69655 0.70018
  -560  0.14254 0.23943 0.34499 0.44594 0.49454 0.48821 0.48947 0.50609 0.49685
  -520  0.20946 0.29799 0.38625 0.49737 0.57371 0.56928 0.52383 0.46693 0.42538
  -480  0.19611 0.32217 0.45080 0.51553 0.49239 0.45247 0.43504 0.42893 0.40264
  -440  0.10773 0.21717 0.38091 0.55931 0.63324 0.58943 0.53315 0.51713 0.48812
  -400  0.20772 0.32889 0.47873 0.56903 0.58307 0.58361 0.66932 0.71697 0.66999
  -360  0.19921 0.30893 0.45027 0.56536 0.60256 0.61667 0.64121 0.66458 0.68800
  -320  0.17793 0.27879 0.42982 0.57396 0.64536 0.67933 0.68955 0.67061 0.68363
  -280  0.23789 0.32352 0.41399 0.47031 0.46861 0.47120 0.52496 0.58090 0.60343
  -240  0.25452 0.31641 0.39052 0.47508 0.52124 0.52835 0.52929 0.53069 0.52577
  -200  0.39454 0.41413 0.48068 0.56298 0.57049 0.52977 0.56334 0.58659 0.52304
  -160  0.39087 0.48612 0.56196 0.62444 0.68173 0.71097 0.71668 0.71714 0.70527
  -120  0.29436 0.37785 0.49758 0.57126 0.59795 0.59054 0.59818 0.59362 0.53232
  -80   0.31602 0.34003 0.42253 0.51521 0.54410 0.51497 0.48626 0.47462 0.48594
  -40   0.47036 0.50205 0.53297 0.57524 0.60547 0.63635 0.67606 0.69253 0.65399
  0     0.55352 0.62453 0.70637 0.77889 0.79941 0.75773 0.70737 0.69320 0.67799
  40    0.42684 0.51952 0.64252 0.71567 0.73420 0.71742 0.67574 0.60986 0.56560
  80    0.59839 0.69383 0.77110 0.76137 0.68510 0.63902 0.63640 0.62107 0.62652
  120   0.71850 0.78502 0.81432 0.82347 0.80708 0.77504 0.76791 0.77973 0.77129
  160   0.96915 0.99465 1.02168 1.06024 1.06576 1.00520 0.93523 0.92066 0.93170
  200   1.07359 1.06280 1.00834 1.01661 1.02480 0.97466 0.86811 0.79295 0.78220
  240   1.00512 1.01999 1.06116 1.07648 1.05303 0.98789 0.88513 0.80333 0.75765
  280   1.25790 1.32426 1.30943 1.20992 1.11287 1.06644 1.03671 1.00183 0.98954
  320   1.44608 1.57190 1.56162 1.47296 1.38582 1.32510 1.24385 1.11447 1.04992
  360   1.56851 1.59744 1.56090 1.49382 1.44044 1.37973 1.27003 1.15497 1.09502
  400   1.25848 1.30315 1.31530 1.30736 1.32399 1.28401 1.18508 1.12568 1.09356
  440   1.07436 1.19545 1.21322 1.11916 1.07159 1.05936 1.06577 1.13288 1.23160
  480   1.10705 1.08564 1.03395 1.02426 1.10566 1.16956 1.13273 1.05773 1.03428
  520   1.20897 1.18719 1.14386 1.07712 0.99426 0.95530 0.95401 0.93271 0.85532
       Frequencies
Times       178     180     182     184      186      188     190     192
  -1120 1.14438 1.16433 1.09253 0.97506 0.973145 0.978195 0.90562 0.86862
  -1080 1.18773 1.17809 1.14943 1.12498 1.082786 0.978479 0.92224 0.91531
  -1040 0.86447 0.98213 1.01255 0.98598 0.945801 0.934189 0.92619 0.96358
  -1000 0.94137 0.95272 0.96684 0.95978 0.930138 0.895009 0.87885 0.89721
  -960  0.95333 0.96393 1.01369 1.07016 1.063406 0.935041 0.88223 0.89669
  -920  0.98001 0.99546 0.99998 0.96730 0.911289 0.826586 0.78531 0.81222
  -880  1.04807 1.01493 0.95793 0.90641 0.849168 0.737437 0.64414 0.67503
  -840  0.81171 0.85516 0.90788 0.92509 0.911555 0.863778 0.81038 0.80068
  -800  0.69461 0.70111 0.71638 0.74387 0.743775 0.674408 0.59483 0.66296
  -760  0.60791 0.59741 0.62680 0.66406 0.633072 0.553461 0.54158 0.64355
  -720  0.66244 0.65180 0.62840 0.61069 0.599887 0.571631 0.55003 0.60447
  -680  0.70736 0.71021 0.66016 0.61676 0.585817 0.532167 0.54186 0.58059
  -640  0.66871 0.66026 0.65125 0.60560 0.495290 0.318948 0.22797 0.35762
  -600  0.66989 0.59868 0.51231 0.42730 0.376623 0.362671 0.40548 0.48354
  -560  0.49061 0.50303 0.51962 0.50347 0.475114 0.464312 0.48551 0.56486
  -520  0.42509 0.38813 0.33154 0.30867 0.274947 0.222702 0.25305 0.40799
  -480  0.36291 0.28782 0.20014 0.16287 0.133980 0.095225 0.14541 0.28129
  -440  0.41646 0.35152 0.28195 0.19247 0.086725 0.069388 0.16007 0.36943
  -400  0.59987 0.54959 0.49060 0.40546 0.348218 0.353018 0.43282 0.53836
  -360  0.68146 0.65646 0.59983 0.54228 0.499538 0.484186 0.51199 0.61076
  -320  0.74874 0.80713 0.81487 0.75139 0.700237 0.671285 0.64020 0.68028
  -280  0.58535 0.53033 0.49699 0.49935 0.517856 0.559423 0.67034 0.78101
  -240  0.50199 0.48695 0.47231 0.45980 0.431577 0.406962 0.46719 0.57377
  -200  0.47766 0.48272 0.48397 0.44282 0.381136 0.384816 0.50213 0.63017
  -160  0.66715 0.56969 0.46340 0.44379 0.494494 0.558287 0.62893 0.73641
  -120  0.50767 0.52779 0.53516 0.53695 0.562190 0.607688 0.69345 0.77366
  -80   0.52552 0.54028 0.49585 0.47921 0.519980 0.545227 0.52749 0.54544
  -40   0.61928 0.62937 0.60326 0.53404 0.482017 0.431094 0.41478 0.49219
  0     0.64204 0.59868 0.55116 0.51754 0.503520 0.475669 0.48917 0.63542
  40    0.57025 0.57964 0.57515 0.58619 0.620594 0.635512 0.68246 0.77969
  80    0.67813 0.68650 0.62565 0.59444 0.635992 0.708194 0.80559 0.89879
  120   0.74757 0.72692 0.71021 0.72665 0.785454 0.859236 0.96197 1.05828
  160   0.90606 0.86871 0.86195 0.82078 0.757579 0.839930 1.04059 1.13566
  200   0.80661 0.83083 0.86469 0.94474 1.038982 1.091761 1.12624 1.16583
  240   0.74521 0.75655 0.73397 0.69414 0.743244 0.894725 1.11835 1.28387
  280   1.06318 1.15587 1.15926 1.10606 1.110926 1.187156 1.29615 1.34578
  320   1.04827 1.04096 0.94330 0.84285 0.857663 1.001192 1.21218 1.37516
  360   1.12026 1.13851 1.06099 0.92485 0.877308 0.986429 1.14766 1.26813
  400   1.09691 1.09577 1.11630 1.12498 1.122872 1.100562 1.10736 1.14353
  440   1.27267 1.22189 1.15309 1.13929 1.188975 1.278860 1.35898 1.38198
  480   1.07043 1.11608 1.13298 1.14051 1.202515 1.279428 1.29587 1.22642
  520   0.86702 0.93388 0.95359 0.95008 0.963588 0.956902 0.99832 1.06536
       Frequencies
Times       194     196     198     200     202     204     206     208     210
  -1120 0.86927 0.89663 0.92838 0.94122 0.94160 0.94120 0.91251 0.89415 0.93392
  -1080 0.88229 0.81770 0.80622 0.80277 0.79555 0.84921 0.91345 0.96171 1.02835
  -1040 1.04434 1.11189 1.08116 0.98677 0.89427 0.90563 1.03867 1.09712 1.14577
  -1000 0.91941 0.96577 0.98931 0.99511 0.96855 0.94151 0.88434 0.90248 0.95721
  -960  0.83409 0.73355 0.75735 0.82450 0.88393 0.91483 0.88966 0.85652 0.82737
  -920  0.81359 0.77269 0.74684 0.73071 0.69463 0.69252 0.70653 0.73313 0.74412
  -880  0.68534 0.66017 0.67478 0.65092 0.61533 0.65818 0.72782 0.74085 0.69411
  -840  0.74933 0.65887 0.67199 0.72893 0.76170 0.79708 0.80076 0.80593 0.80904
  -800  0.71193 0.72377 0.78395 0.83403 0.88644 0.88815 0.82799 0.77940 0.75033
  -760  0.68811 0.70583 0.77931 0.84922 0.88142 0.86393 0.80138 0.76059 0.72300
  -720  0.63299 0.59690 0.62406 0.64675 0.63382 0.69038 0.73721 0.75719 0.71182
  -680  0.52274 0.36370 0.36211 0.44428 0.47461 0.50609 0.51402 0.54590 0.59253
  -640  0.37620 0.31151 0.35654 0.40349 0.43669 0.51284 0.54657 0.58600 0.63105
  -600  0.47205 0.38588 0.44685 0.51128 0.52601 0.58213 0.62014 0.63504 0.61490
  -560  0.62717 0.61777 0.67354 0.68962 0.67739 0.69222 0.68087 0.64615 0.60372
  -520  0.51138 0.49905 0.56746 0.63752 0.66548 0.69467 0.66396 0.61438 0.59626
  -480  0.34573 0.30956 0.38437 0.46393 0.50595 0.56251 0.55534 0.53880 0.51177
  -440  0.40667 0.35033 0.43850 0.49669 0.47461 0.50456 0.51339 0.51783 0.51115
  -400  0.56623 0.54830 0.63395 0.70034 0.69337 0.66646 0.62765 0.60728 0.55433
  -360  0.64656 0.61059 0.65313 0.66074 0.58337 0.54289 0.51871 0.53356 0.56271
  -320  0.67731 0.64060 0.62591 0.59107 0.51567 0.47911 0.47176 0.50734 0.53755
  -280  0.76678 0.66180 0.64447 0.70034 0.70058 0.71460 0.71217 0.66527 0.59005
  -240  0.61304 0.60635 0.67601 0.72565 0.73192 0.73116 0.71530 0.71802 0.71088
  -200  0.66429 0.66441 0.69674 0.68814 0.64166 0.66891 0.69026 0.72511 0.70374
  -160  0.74268 0.69898 0.75921 0.80872 0.81059 0.80107 0.76288 0.71925 0.68355
  -120  0.75044 0.66702 0.66364 0.67295 0.65106 0.65021 0.66083 0.68810 0.68044
  -80   0.54850 0.50296 0.53592 0.53480 0.49906 0.52479 0.57944 0.62301 0.60030
  -40   0.51997 0.49188 0.54334 0.58958 0.62756 0.68884 0.71530 0.73067 0.74070
  0     0.76650 0.79161 0.74900 0.72089 0.71594 0.71644 0.70153 0.69581 0.70622
  40    0.80196 0.78606 0.80560 0.81081 0.76734 0.72594 0.68713 0.68285 0.67174
  80    0.94988 1.00817 1.03415 1.01476 0.99488 0.97738 0.92910 0.84912 0.77363
  120   1.04655 0.98143 0.91446 0.92067 0.95570 0.92188 0.82580 0.76830 0.76090
  160   1.08838 1.01633 0.96920 0.95045 0.87923 0.79156 0.73158 0.72296 0.77922
  200   1.22328 1.26192 1.14611 1.00494 0.95758 0.97002 0.98827 0.99903 0.98610
  240   1.39253 1.47718 1.40589 1.41970 1.46187 1.45879 1.47097 1.47067 1.45329
  280   1.36566 1.47620 1.54042 1.57869 1.59037 1.56366 1.55236 1.52373 1.53716
  320   1.48228 1.53719 1.41301 1.35717 1.44620 1.51859 1.56425 1.51108 1.42844
  360   1.33021 1.36335 1.27167 1.20085 1.21709 1.26899 1.30005 1.24395 1.20044
  400   1.14877 1.13113 1.13868 1.14875 1.19797 1.18835 1.17703 1.21496 1.31786
  440   1.35791 1.30986 1.22744 1.24403 1.26536 1.19478 1.13508 1.09928 1.08581
  480   1.19309 1.26681 1.33692 1.38039 1.39417 1.31161 1.24809 1.17331 1.12340
  520   1.10168 1.11091 1.11147 1.18329 1.28824 1.31376 1.31664 1.30966 1.29363
       Frequencies
Times       212     214     216     218     220     222     224     226     228
  -1120 0.95494 0.91149 0.81772 0.73399 0.71362 0.82443 0.92990 1.02204 1.09904
  -1080 1.07240 1.06845 1.05530 1.04615 1.02583 1.00412 0.95792 0.92864 0.93244
  -1040 1.17140 1.16078 1.08815 1.02228 1.06565 1.14216 1.14821 1.04995 0.91869
  -1000 0.98804 0.96788 0.95940 0.96151 0.93904 0.93218 0.96415 1.00939 1.04485
  -960  0.83334 0.88082 0.90532 0.90581 0.92439 0.99586 1.05583 1.10615 1.15687
  -920  0.73434 0.73969 0.76396 0.78102 0.81281 0.88330 0.93543 0.96213 1.01453
  -880  0.66399 0.68297 0.71883 0.71410 0.78764 0.86746 0.90637 0.95618 0.98177
  -840  0.79164 0.75222 0.73874 0.71048 0.70761 0.74595 0.78182 0.83561 0.92435
  -800  0.74452 0.73045 0.75202 0.72459 0.67981 0.71634 0.74203 0.77011 0.79535
  -760  0.68659 0.64736 0.62659 0.58207 0.55921 0.62443 0.65692 0.63726 0.61257
  -720  0.63375 0.58899 0.58876 0.55277 0.54494 0.58966 0.58531 0.54163 0.51107
  -680  0.61688 0.62691 0.65114 0.64610 0.66553 0.71600 0.69602 0.63726 0.62066
  -640  0.69518 0.71924 0.72547 0.70795 0.73654 0.81135 0.82092 0.77942 0.72944
  -600  0.63343 0.64835 0.63820 0.59763 0.61820 0.71737 0.73581 0.69011 0.60246
  -560  0.57454 0.53260 0.49817 0.41568 0.40443 0.49775 0.53272 0.54088 0.56324
  -520  0.57836 0.59328 0.62559 0.58605 0.53742 0.57176 0.62475 0.68080 0.71933
  -480  0.47458 0.46632 0.52074 0.54156 0.57086 0.67951 0.74411 0.76863 0.75370
  -440  0.49941 0.46665 0.44110 0.39253 0.43599 0.55937 0.59430 0.57363 0.54585
  -400  0.46026 0.40433 0.44243 0.48296 0.52014 0.56419 0.57285 0.56581 0.54221
  -360  0.55321 0.49666 0.46831 0.43305 0.49760 0.63166 0.67803 0.67001 0.66312
  -320  0.53698 0.54711 0.58810 0.57339 0.58063 0.65954 0.71159 0.74332 0.71164
  -280  0.56117 0.57217 0.62758 0.65152 0.68920 0.74560 0.77386 0.77495 0.74197
  -240  0.67099 0.62955 0.62758 0.66346 0.70987 0.74078 0.73719 0.77793 0.81314
  -200  0.68914 0.71759 0.75533 0.73653 0.72790 0.75111 0.75345 0.75597 0.73105
  -160  0.66654 0.66945 0.66641 0.61390 0.57875 0.62891 0.64551 0.61121 0.53129
  -120  0.66845 0.64637 0.60767 0.51226 0.45477 0.49913 0.54483 0.55949 0.52927
  -80   0.57549 0.61306 0.70423 0.71374 0.69334 0.73975 0.77006 0.75374 0.71003
  -40   0.76967 0.79410 0.81340 0.79766 0.79891 0.83097 0.80950 0.74220 0.67485
  0     0.72511 0.71759 0.70822 0.66093 0.63510 0.65679 0.64101 0.60898 0.57982
  40    0.64680 0.62823 0.64351 0.66129 0.64976 0.62237 0.57908 0.53270 0.49571
  80    0.72956 0.73408 0.76595 0.77342 0.77636 0.82615 0.84756 0.81068 0.76624
  120   0.80819 0.86137 0.88474 0.90581 0.95369 1.01032 1.05964 1.09908 1.09095
  160   0.83652 0.88939 0.95078 1.03349 1.09044 1.08984 1.06068 1.01609 0.94699
  200   0.96162 0.96029 1.01349 1.10511 1.20315 1.19173 1.13333 1.11731 1.09823
  240   1.39677 1.32632 1.28658 1.26246 1.25725 1.28468 1.32500 1.35398 1.30932
  280   1.57249 1.59704 1.58920 1.60681 1.63032 1.62375 1.63603 1.64573 1.66396
  320   1.38181 1.37413 1.41533 1.52362 1.64159 1.65232 1.63811 1.69299 1.81358
  360   1.18827 1.15353 1.10507 1.09101 1.15807 1.25473 1.34991 1.42655 1.49493
  400   1.39295 1.37776 1.29687 1.24401 1.22569 1.23786 1.31013 1.39455 1.38777
  440   1.12174 1.17925 1.19500 1.14780 1.05889 1.06712 1.20737 1.35696 1.40071
  480   1.10646 1.11758 1.10673 1.05447 1.00253 1.01170 1.10842 1.25909 1.37442
  520   1.29618 1.31807 1.27829 1.18759 1.10585 1.11772 1.19319 1.28216 1.38089
       Frequencies
Times       230     232     234     236     238     240
  -1120 1.15053 1.23588 1.36468 1.44059 1.48208 1.59474
  -1080 1.00393 1.08641 1.20052 1.31511 1.40066 1.50308
  -1040 0.96946 1.01462 1.09196 1.17961 1.24038 1.25687
  -1000 1.02651 1.03519 1.11332 1.13692 1.14405 1.16342
  -960  1.17311 1.16324 1.14001 1.12646 1.13850 1.13017
  -920  1.06534 1.07046 1.04747 1.05632 1.09289 1.04930
  -880  0.95678 0.93275 0.95760 0.96613 0.95521 0.94192
  -840  0.99759 0.98901 0.95849 0.97005 0.99187 0.99448
  -800  0.82366 0.81687 0.77653 0.73696 0.72033 0.71008
  -760  0.65527 0.70057 0.71335 0.68337 0.64488 0.62247
  -720  0.55859 0.58134 0.61592 0.63806 0.65170 0.64448
  -680  0.67389 0.69344 0.70668 0.72694 0.74420 0.74108
  -640  0.72064 0.68042 0.64973 0.68207 0.71948 0.70694
  -600  0.54472 0.49821 0.47844 0.51215 0.56304 0.59866
  -560  0.62159 0.61283 0.56698 0.54962 0.60822 0.70109
  -520  0.74402 0.73458 0.72892 0.72868 0.71564 0.70154
  -480  0.73332 0.69008 0.67553 0.72389 0.77106 0.77433
  -440  0.59900 0.62584 0.62660 0.63937 0.65341 0.62382
  -400  0.57484 0.60275 0.69066 0.79099 0.83415 0.80443
  -360  0.68379 0.68084 0.70935 0.73130 0.71777 0.73884
  -320  0.67785 0.66825 0.69600 0.71474 0.66705 0.63056
  -280  0.73332 0.71653 0.69956 0.69427 0.67856 0.62561
  -240  0.80226 0.75347 0.71691 0.72389 0.71564 0.69256
  -200  0.68736 0.62752 0.59946 0.62151 0.65980 0.69705
  -160  0.50550 0.48435 0.52783 0.65288 0.74292 0.77208
  -120  0.53205 0.52592 0.54829 0.57968 0.58094 0.57574
  -80   0.70004 0.64641 0.58789 0.59580 0.66961 0.79320
  -40   0.67111 0.71107 0.76096 0.79447 0.80260 0.80039
  0     0.57999 0.57252 0.59189 0.60539 0.60993 0.66380
  40    0.51382 0.48519 0.48868 0.52958 0.58691 0.62022
  80    0.78403 0.78748 0.72180 0.65418 0.63678 0.67593
  120   1.00552 0.92267 0.86996 0.80754 0.80218 0.89699
  160   0.91835 0.90966 0.88909 0.85895 0.81923 0.80758
  200   1.00908 0.97809 0.99008 0.99053 1.01403 1.08704
  240   1.18143 1.17794 1.28727 1.29550 1.21523 1.12163
  280   1.63826 1.70947 1.70592 1.54994 1.36017 1.33145
  320   1.82805 1.79721 1.70948 1.66148 1.68456 1.69403
  360   1.54436 1.66370 1.84073 1.91461 1.88064 1.83017
  400   1.32724 1.37527 1.45856 1.48546 1.46716 1.46579
  440   1.39063 1.44286 1.48837 1.45279 1.42837 1.49724
  480   1.38944 1.43741 1.49015 1.48285 1.48421 1.51656
  520   1.42867 1.49157 1.54442 1.49766 1.44286 1.45096

, , tasks = 63, files = data/PRR+2_tyr_4:240:2_gocue/data_859.1_1

       Frequencies
Times        4      6      8     10     12     14     16      18     20      22
  -1120 1.8851 1.8845 1.8824 1.8803 1.8505 1.7746 1.6266 1.08828 1.5619 1.08474
  -1080 1.9115 1.9058 1.9015 1.9042 1.8740 1.7876 1.6157 1.15338 1.6453 1.16877
  -1040 1.9312 1.9300 1.9287 1.9270 1.8925 1.8060 1.6419 1.05969 1.5139 1.01721
  -1000 1.9570 1.9578 1.9567 1.9536 1.9194 1.8337 1.6618 1.00805 1.6186 1.23127
  -960  1.9652 1.9638 1.9633 1.9617 1.9224 1.8251 1.6379 1.00354 1.4882 1.00249
  -920  1.9524 1.9511 1.9489 1.9469 1.9123 1.8225 1.6405 1.06758 1.6783 1.24437
  -880  1.9327 1.9288 1.9259 1.9285 1.8958 1.8020 1.6050 1.06504 1.7043 1.30258
  -840  1.9300 1.9231 1.9342 1.9289 1.8505 1.6862 1.4011 1.20924 1.6168 0.96939
  -800  1.8946 1.8939 1.8934 1.8928 1.8619 1.7829 1.6328 1.13769 1.5728 1.03168
  -760  1.8903 1.8882 1.8844 1.8843 1.8547 1.7741 1.6132 1.18712 1.7000 1.36996
  -720  1.8754 1.8719 1.8689 1.8696 1.8384 1.7534 1.5851 1.20727 1.6726 1.29545
  -680  1.8817 1.8769 1.8743 1.8754 1.8435 1.7583 1.5955 1.24904 1.6848 1.20070
  -640  1.8917 1.8950 1.8920 1.8864 1.8581 1.7908 1.6680 1.22089 1.6168 1.30050
  -600  1.8906 1.8943 1.8927 1.8874 1.8573 1.7886 1.6703 1.18898 1.5266 1.30366
  -560  1.9055 1.8951 1.9056 1.9038 1.8255 1.6542 1.3466 1.21904 1.7113 1.07670
  -520  1.8916 1.8832 1.8815 1.8883 1.8554 1.7564 1.5478 1.11735 1.7612 1.20452
  -480  1.9143 1.9130 1.9108 1.9104 1.8780 1.7918 1.6216 1.15257 1.6574 1.21067
  -440  1.9419 1.9431 1.9537 1.9399 1.8625 1.7136 1.4660 1.25139 1.6101 1.10889
  -400  1.9319 1.9279 1.9255 1.9279 1.8967 1.8105 1.6458 1.27496 1.7096 1.35244
  -360  1.9455 1.9377 1.9483 1.9440 1.8657 1.6977 1.3992 1.30569 1.8090 1.21739
  -320  1.9403 1.9352 1.9473 1.9412 1.8588 1.6860 1.3810 1.17838 1.6648 1.07109
  -280  1.9253 1.9229 1.9211 1.9199 1.8856 1.7980 1.6310 1.17537 1.6630 1.22202
  -240  1.9083 1.9079 1.8924 1.8976 1.9078 1.8978 1.8624 1.18874 1.6023 1.35021
  -200  1.9144 1.9173 1.9011 1.9026 1.9154 1.9173 1.9103 1.24212 1.6401 1.61600
  -160  1.9386 1.9390 1.9365 1.9326 1.8985 1.8164 1.6669 1.21133 1.6051 1.22939
  -120  1.9544 1.9507 1.9353 1.9449 1.9565 1.9419 1.8931 1.26837 1.7657 1.61900
  -80   1.9923 1.9895 1.9902 1.9899 1.9496 1.8493 1.6654 1.30213 1.7532 1.24512
  -40   2.0179 2.0197 2.0337 2.0180 1.9280 1.7559 1.4754 1.37230 1.7183 1.30089
  0     2.0070 2.0037 1.9999 1.9987 1.9596 1.8589 1.6716 1.48469 1.9418 1.41621
  40    1.9730 1.9703 1.9691 1.9665 1.9256 1.8283 1.6608 1.51222 1.8260 1.56547
  80    1.9525 1.9533 1.9525 1.9468 1.9067 1.8169 1.6682 1.47967 1.7497 1.51015
  120   1.9581 1.9569 1.9515 1.9479 1.9144 1.8303 1.6799 1.54222 1.9321 1.56021
  160   1.9610 1.9584 1.9547 1.9535 1.9192 1.8309 1.6718 1.47643 1.8218 1.50988
  200   1.9711 1.9709 1.9578 1.9635 1.9725 1.9629 1.9437 1.37667 1.6690 1.31127
  240   2.0288 2.0297 2.0142 2.0204 2.0322 2.0230 1.9902 1.23285 1.7027 1.44953
  280   2.0807 2.0862 2.0715 2.0732 2.0840 2.0803 2.0639 1.12370 1.6298 1.44363
  320   2.1405 2.1405 2.1392 2.1360 2.0953 1.9949 1.8081 1.16768 1.7083 1.15506
  360   2.1781 2.1754 2.1724 2.1715 2.1313 2.0259 1.8225 1.24334 1.8488 1.23327
  400   2.1951 2.1943 2.1920 2.1916 2.1509 2.0426 1.8274 1.07255 1.7717 1.23035
  440   2.2119 2.2079 2.2058 2.2081 2.1678 2.0558 1.8271 1.05636 1.7933 0.89472
  480   2.1806 2.1826 2.1696 2.1764 2.1837 2.1626 2.0982 0.96823 1.6131 1.18497
  520   2.1583 2.1607 2.1458 2.1520 2.1607 2.1423 2.0813 0.97892 1.6279 1.39878
       Frequencies
Times        24     26      28      30      32      34      36      38      40
  -1120 0.99952 1.1613 0.97417 0.99520 0.96547 0.96440 1.00442 0.99485 1.01051
  -1080 1.02969 1.1928 0.93581 0.95379 0.93122 0.95213 0.98221 1.02507 1.07142
  -1040 1.00991 1.1942 0.95615 0.99974 1.06218 1.00066 1.11498 1.12883 1.22555
  -1000 1.07846 1.2645 1.02110 1.04832 1.05702 1.03084 1.13911 1.20204 1.25737
  -960  1.05364 1.3121 1.02920 1.08502 1.18531 1.14242 1.35804 1.59677 1.48139
  -920  1.10035 1.3569 1.11636 1.15559 1.21422 1.20871 1.42406 1.57523 1.42391
  -880  1.18331 1.4585 1.11998 1.13731 1.20012 1.21287 1.41715 1.46643 1.46582
  -840  1.12912 1.2692 1.06404 1.16685 1.18503 1.22682 1.43211 1.42956 1.55958
  -800  1.13776 1.3336 1.13456 1.14853 1.11823 1.13944 1.21341 1.13824 1.24445
  -760  1.20429 1.3702 1.11392 1.12053 1.11007 1.15618 1.27841 1.20162 1.22296
  -720  1.17808 1.4166 1.14817 1.19034 1.26160 1.23806 1.37422 1.34800 1.24446
  -680  1.16431 1.3205 1.15802 1.16343 1.21985 1.24187 1.31075 1.25545 1.30487
  -640  1.17082 1.3470 1.13304 1.12942 1.12620 1.16754 1.25387 1.21729 1.24733
  -600  1.17513 1.2999 1.08770 1.07501 1.03759 1.08110 1.17497 1.16161 1.19515
  -560  1.19143 1.3715 1.12725 1.23072 1.26192 1.16047 1.34410 1.36352 1.34766
  -520  1.19710 1.4644 1.18380 1.26286 1.39800 1.27850 1.43680 1.51329 1.38165
  -480  1.20656 1.3134 1.14113 1.15416 1.25661 1.26621 1.39730 1.36660 1.32657
  -440  1.20624 1.3130 1.10551 1.18034 1.15048 1.15892 1.33650 1.23297 1.26926
  -400  1.22929 1.4624 1.20399 1.23408 1.28024 1.22394 1.29514 1.27714 1.26260
  -360  1.27440 1.4215 1.17392 1.29704 1.38964 1.29452 1.43875 1.36397 1.35523
  -320  1.29968 1.5281 1.18421 1.28129 1.40076 1.29179 1.52392 1.53340 1.41845
  -280  1.16085 1.3431 1.13197 1.16152 1.25378 1.22103 1.41659 1.44893 1.27741
  -240  1.13399 1.2523 1.15166 1.12687 1.19718 1.27019 1.39939 1.47978 1.26072
  -200  1.15570 1.3397 1.18587 1.16655 1.22054 1.27957 1.39729 1.41519 1.25759
  -160  1.22747 1.4326 1.23854 1.21713 1.27711 1.41818 1.54515 1.45746 1.46059
  -120  1.26144 1.5211 1.32368 1.32046 1.41986 1.56060 1.76030 1.78460 1.74564
  -80   1.38319 1.5713 1.39360 1.46641 1.59048 1.59717 1.95654 1.99304 1.82578
  -40   1.50558 1.6467 1.39670 1.53820 1.54188 1.63101 2.03999 1.87162 1.59512
  0     1.50853 1.7310 1.47037 1.45567 1.50210 1.63446 1.91747 1.72816 1.24492
  40    1.48861 1.6113 1.42718 1.52886 1.57740 1.57236 1.83172 1.70370 1.34395
  80    1.46546 1.6210 1.45887 1.54146 1.52817 1.53563 1.78233 1.82113 1.57516
  120   1.52030 1.6526 1.50410 1.44326 1.42784 1.54801 1.76577 1.73063 1.58314
  160   1.39868 1.6528 1.31066 1.34596 1.33427 1.43970 1.65406 1.52461 1.45659
  200   1.17856 1.3578 1.21006 1.23008 1.26754 1.26656 1.32547 1.30715 1.32941
  240   1.12701 1.4013 1.07032 1.05964 1.07168 1.06163 1.09478 1.08481 1.14461
  280   1.05652 1.2835 0.95886 0.96195 0.89986 0.90865 0.88447 0.90168 0.92369
  320   1.06571 1.2160 0.98594 1.03699 1.00095 0.92410 0.94857 0.95259 0.99656
  360   1.06244 1.2962 0.95681 0.99028 0.92695 0.90273 0.95341 0.95207 0.99398
  400   1.09243 1.3922 0.93638 0.96699 0.94919 0.89508 0.93597 0.90254 0.95579
  440   0.99152 1.2831 0.91367 0.96833 0.90994 0.86593 0.88476 0.84128 0.92375
  480   0.96026 1.0212 0.91613 0.95117 0.92199 0.86170 0.85410 0.80993 0.86871
  520   0.99753 1.3079 0.92054 0.92355 0.89689 0.85669 0.84674 0.79605 0.86589
       Frequencies
Times        42      44      46      48      50      52      54      56      58
  -1120 1.03938 1.04937 1.05338 0.99131 0.87986 0.93859 0.97497 0.93168 0.87713
  -1080 1.12719 1.15631 1.14615 1.07667 1.08428 1.11752 1.05865 0.99251 1.05703
  -1040 1.35881 1.20375 1.12476 1.25335 1.41677 1.46451 1.41380 1.36204 1.34192
  -1000 1.31822 1.28063 1.31182 1.32748 1.31308 1.46506 1.51377 1.42781 1.44127
  -960  1.58807 1.43592 1.35715 1.43518 1.55455 1.61903 1.64398 1.66060 1.65090
  -920  1.46118 1.39639 1.48456 1.53626 1.50876 1.54936 1.53472 1.45439 1.45393
  -880  1.56426 1.50470 1.46078 1.40551 1.37062 1.42106 1.37874 1.27804 1.36377
  -840  1.80198 1.49289 1.32342 1.46013 1.42333 1.24778 1.24728 1.17497 1.10760
  -800  1.33035 1.23722 1.17185 1.03334 0.84404 1.05026 1.20002 1.05288 0.94486
  -760  1.27763 1.18489 1.21254 1.25204 1.05118 0.93065 0.95710 0.88105 0.79174
  -720  1.29618 1.17644 1.09115 1.03660 0.93289 0.91938 0.94964 0.87605 0.80178
  -680  1.38444 1.26109 1.19658 1.14645 0.96304 0.86055 0.92137 0.90992 0.89466
  -640  1.32499 1.18228 1.10548 0.97094 0.76815 0.72725 0.79746 0.74991 0.68479
  -600  1.29047 1.19955 1.08327 1.04659 0.94975 0.88082 0.97250 0.97152 0.88145
  -560  1.39995 1.28796 1.19910 1.21446 1.00758 0.87574 0.93263 0.84395 0.75097
  -520  1.30956 1.28167 1.29533 1.24441 1.12383 1.02890 0.93995 0.78960 0.74371
  -480  1.37544 1.27482 1.20992 1.11621 0.87211 0.69357 0.64649 0.60181 0.56691
  -440  1.41455 1.27651 1.17347 1.02662 0.78974 0.70451 0.72724 0.66762 0.54262
  -400  1.31414 1.21519 1.05183 0.89415 0.71512 0.72810 0.75699 0.70708 0.63498
  -360  1.41071 1.25409 1.17140 1.13992 0.97152 0.85795 0.86357 0.79243 0.76178
  -320  1.41066 1.26143 1.15013 1.00559 0.83317 0.83910 0.83446 0.76317 0.78336
  -280  1.27842 1.20617 1.07442 0.96909 0.78364 0.71124 0.75246 0.73471 0.69806
  -240  1.24379 1.21736 1.17457 1.05764 0.84157 0.72820 0.72674 0.67265 0.68373
  -200  1.24862 1.28241 1.20277 1.00706 0.82763 0.81613 0.73592 0.65285 0.71614
  -160  1.58674 1.45409 1.30743 1.19318 0.88414 0.76819 0.81627 0.76877 0.76040
  -120  1.83209 1.67807 1.44190 1.15293 0.96650 0.86926 0.80018 0.76802 0.79590
  -80   1.78968 1.49876 1.23809 1.02211 0.91093 0.82414 0.80314 0.76152 0.73587
  -40   1.43188 1.12205 1.02075 0.94595 0.78135 0.71335 0.79951 0.71076 0.64872
  0     1.13819 1.11807 0.93454 0.74129 0.60275 0.64879 0.66163 0.60650 0.57307
  40    1.31820 1.19659 1.03788 0.90923 0.72087 0.64550 0.63906 0.62287 0.58420
  80    1.46294 1.23516 1.02957 0.89980 0.75959 0.73455 0.72159 0.65335 0.59760
  120   1.58684 1.41586 1.28419 1.15889 0.92897 0.82775 0.78253 0.72389 0.71586
  160   1.46859 1.36001 1.28247 1.10335 0.92701 0.89956 0.88340 0.80156 0.74205
  200   1.31339 1.12927 1.02888 0.93361 0.82276 0.78284 0.75719 0.74151 0.77337
  240   1.09071 0.99538 0.90430 0.80274 0.66883 0.68621 0.69156 0.70303 0.72436
  280   0.90994 0.92416 0.93041 0.82289 0.57026 0.52707 0.56581 0.52925 0.49855
  320   0.99820 0.97300 0.92693 0.83423 0.70729 0.71440 0.77840 0.73545 0.72071
  360   1.01868 0.98596 1.01058 0.98043 0.78738 0.73921 0.82646 0.80565 0.76246
  400   0.98197 0.99115 0.95273 0.82752 0.63530 0.70343 0.78687 0.70300 0.69145
  440   0.93548 0.90188 0.88168 0.84298 0.66810 0.57802 0.56507 0.54646 0.57645
  480   0.89784 0.90502 0.83557 0.67163 0.43526 0.42468 0.47416 0.48711 0.56535
  520   0.88976 0.88355 0.83443 0.72089 0.52705 0.51133 0.58244 0.58501 0.60442
       Frequencies
Times        60      62      64      66      68      70       72      74
  -1120 0.84333 0.81939 0.84513 0.88407 0.83806 0.69091 0.743821 0.89816
  -1080 1.10747 1.08187 1.10052 1.19323 1.17081 0.99460 0.976751 1.18966
  -1040 1.30782 1.25179 1.24834 1.29731 1.25300 1.20529 1.212369 1.13991
  -1000 1.47803 1.38901 1.36926 1.44729 1.30156 1.24370 1.504382 1.75108
  -960  1.57880 1.46374 1.35827 1.33001 1.33202 1.33422 1.139814 1.02989
  -920  1.39813 1.20928 1.13380 1.19917 1.21635 1.23083 1.276844 1.27232
  -880  1.47252 1.39013 1.32442 1.35250 1.27613 1.15579 1.168915 1.27715
  -840  1.11591 1.10279 1.16846 1.24978 1.14541 1.14601 1.519016 1.62943
  -800  0.95296 0.95193 0.99990 1.08845 1.05902 0.93497 1.031968 1.36430
  -760  0.75443 0.73412 0.78353 0.85161 0.76044 0.58976 0.654242 0.73584
  -720  0.80442 0.77836 0.76483 0.73901 0.66564 0.56301 0.636439 0.76049
  -680  0.89107 0.84787 0.84705 0.87413 0.76710 0.55717 0.525259 0.50531
  -640  0.70290 0.67826 0.66493 0.70073 0.69401 0.58373 0.627662 0.67996
  -600  0.86094 0.84650 0.79821 0.75736 0.72737 0.64437 0.611701 0.58466
  -560  0.76960 0.73326 0.68083 0.72009 0.70038 0.56752 0.504818 0.45673
  -520  0.74229 0.66893 0.57860 0.55948 0.51432 0.25953 0.089977 0.14451
  -480  0.54884 0.51981 0.48143 0.45071 0.42984 0.31951 0.326374 0.34896
  -440  0.52399 0.50334 0.44656 0.44585 0.45590 0.28055 0.151117 0.12549
  -400  0.64830 0.64046 0.56975 0.56235 0.56289 0.36462 0.214796 0.24946
  -360  0.77594 0.68219 0.58825 0.55456 0.51664 0.36766 0.319638 0.27503
  -320  0.81776 0.65926 0.53711 0.55527 0.50514 0.29159 0.240280 0.26726
  -280  0.71900 0.63831 0.50435 0.44035 0.43276 0.28503 0.182890 0.17853
  -240  0.67878 0.54841 0.44003 0.37760 0.33702 0.20709 0.230442 0.21235
  -200  0.77856 0.71497 0.64508 0.63141 0.62548 0.52789 0.469013 0.44781
  -160  0.76162 0.67874 0.63191 0.65080 0.62032 0.51902 0.587942 0.70478
  -120  0.77622 0.69246 0.67245 0.65998 0.59419 0.42925 0.426688 0.63896
  -80   0.73900 0.69176 0.62351 0.57383 0.53159 0.37769 0.350200 0.39811
  -40   0.69633 0.64834 0.56719 0.56308 0.53579 0.41942 0.380264 0.28488
  0     0.58963 0.58531 0.58991 0.59503 0.55248 0.41525 0.293689 0.15294
  40    0.53132 0.48656 0.48496 0.50035 0.45559 0.25086 0.251895 0.28094
  80    0.57247 0.55080 0.52552 0.52820 0.47739 0.18748 0.022034 0.04419
  120   0.71749 0.65467 0.61406 0.63432 0.57057 0.27614 0.168223 0.22052
  160   0.72214 0.66369 0.57989 0.59759 0.54096 0.38334 0.393786 0.47683
  200   0.78069 0.74510 0.75928 0.75923 0.69187 0.53478 0.570305 0.78003
  240   0.69340 0.64147 0.64116 0.62806 0.60299 0.55843 0.689781 0.83379
  280   0.52501 0.49231 0.51098 0.56631 0.59943 0.52700 0.587394 0.89720
  320   0.72826 0.63634 0.65705 0.73052 0.75486 0.65582 0.564415 0.63012
  360   0.74099 0.70282 0.73267 0.75871 0.68573 0.55259 0.714354 1.01237
  400   0.74571 0.67220 0.63301 0.67410 0.60080 0.45667 0.642628 1.01430
  440   0.63765 0.58465 0.55321 0.59302 0.63206 0.65650 0.861372 1.23589
  480   0.64859 0.62318 0.66014 0.70435 0.67072 0.77958 1.249036 1.84138
  520   0.63505 0.61866 0.71103 0.82397 0.81912 0.90379 1.369110 2.06021
       Frequencies
Times        76      78      80      82      84      86      88      90      92
  -1120 1.23078 1.45084 1.51958 1.50467 1.55008 1.61105 1.68314 1.79415 2.02183
  -1080 1.39776 1.55219 1.55849 1.42692 1.29585 1.24714 1.37550 1.57985 1.73498
  -1040 1.19989 1.23581 1.08633 0.90440 0.97960 1.03107 1.11629 1.17137 1.17446
  -1000 1.48715 1.19939 1.09422 1.04848 0.99917 0.96612 0.96826 0.96433 0.94700
  -960  1.07285 1.10095 1.03829 1.02623 1.04368 0.98396 0.94444 0.94252 0.95048
  -920  1.10374 0.99484 1.02771 1.09451 1.15060 1.11843 1.04201 1.00607 0.98572
  -880  1.25069 1.15417 1.04300 0.91322 0.88121 0.85567 0.86405 0.90781 0.92822
  -840  1.53502 1.53914 1.31411 1.00879 0.90273 0.86871 0.85004 0.83606 0.80613
  -800  1.66828 1.62619 1.19040 0.94535 0.94095 0.92095 0.90583 0.94454 0.96204
  -760  0.88910 0.91271 0.83213 0.84755 0.88209 0.85346 0.85970 0.90919 0.88250
  -720  0.81115 0.86967 0.87741 0.80354 0.75396 0.73726 0.69714 0.64140 0.60836
  -680  0.60572 0.68802 0.70759 0.75857 0.75118 0.67021 0.62306 0.64050 0.64309
  -640  0.73509 0.75719 0.70386 0.70529 0.73047 0.72951 0.69593 0.66702 0.65546
  -600  0.66047 0.63875 0.51302 0.49637 0.53497 0.56559 0.61197 0.59700 0.51374
  -560  0.55059 0.54595 0.56116 0.65785 0.68938 0.67407 0.68647 0.68187 0.61790
  -520  0.24605 0.19044 0.13165 0.25812 0.43430 0.56748 0.59708 0.58170 0.55134
  -480  0.39981 0.42982 0.39595 0.44405 0.58322 0.63674 0.55389 0.51182 0.53153
  -440  0.37527 0.57150 0.58070 0.60780 0.71670 0.72101 0.67479 0.63975 0.60725
  -400  0.37309 0.51488 0.50513 0.53238 0.65595 0.65681 0.60274 0.55664 0.51227
  -360  0.44418 0.53632 0.43790 0.47728 0.55150 0.57406 0.57238 0.56199 0.57742
  -320  0.38217 0.38564 0.30340 0.42091 0.57243 0.57882 0.61884 0.66796 0.63780
  -280  0.31120 0.37748 0.29430 0.40031 0.61286 0.66812 0.65114 0.64780 0.62452
  -240  0.25624 0.32511 0.33944 0.43770 0.59494 0.64820 0.60912 0.57152 0.62160
  -200  0.57977 0.55476 0.53290 0.64470 0.76657 0.74683 0.64391 0.55940 0.53694
  -160  0.77904 0.64583 0.59360 0.71315 0.83033 0.84939 0.76477 0.65905 0.58494
  -120  0.75429 0.73843 0.76317 0.83495 0.81019 0.83961 0.88365 0.82267 0.71748
  -80   0.44508 0.43249 0.48092 0.57034 0.62780 0.69304 0.71245 0.61405 0.46586
  -40   0.31371 0.35147 0.28870 0.36674 0.49613 0.54950 0.54447 0.51343 0.48288
  0     0.24464 0.27988 0.23883 0.32671 0.45579 0.51432 0.53828 0.54867 0.54188
  40    0.37392 0.38387 0.39200 0.43739 0.49568 0.51877 0.50524 0.48609 0.54322
  80    0.25164 0.31382 0.32674 0.43152 0.55239 0.60482 0.61946 0.66130 0.65044
  120   0.40050 0.47755 0.55144 0.68339 0.78512 0.82243 0.82662 0.79289 0.69324
  160   0.65640 0.67193 0.57337 0.62699 0.77758 0.86264 0.89477 0.91215 0.85830
  200   0.77608 0.73034 0.71984 0.69163 0.73586 0.79793 0.83938 0.87642 0.95822
  240   0.97685 1.05654 1.01391 0.93818 0.93392 0.94605 0.94379 0.93452 0.97025
  280   1.19185 1.23297 1.25926 1.20598 1.07259 1.03164 1.12172 1.25427 1.37086
  320   0.92665 1.11439 1.33092 1.40337 1.31156 1.23852 1.29599 1.36069 1.43936
  360   1.27317 1.37625 1.49295 1.53255 1.47293 1.31601 1.31644 1.36454 1.46286
  400   1.43214 1.57085 1.66767 1.78318 1.73976 1.62870 1.66678 1.72951 1.76416
  440   1.86190 2.33465 2.48613 2.21263 1.93111 1.77969 1.77197 1.80249 2.05058
  480   2.34344 2.54365 2.69796 2.50161 2.19667 2.10333 2.12954 2.13103 2.30645
  520   2.55563 2.58470 2.77688 2.84006 2.59207 2.44915 2.53602 2.66860 2.89159
       Frequencies
Times        94      96      98     100     102     104     106     108     110
  -1120 2.07042 2.14154 2.07316 1.92367 1.93460 2.02221 1.95669 1.94742 1.99621
  -1080 1.72973 1.76255 1.81164 1.83044 1.82296 1.89278 1.85508 1.87374 1.89455
  -1040 1.23831 1.34579 1.36894 1.38975 1.47186 1.49057 1.41259 1.41458 1.44449
  -1000 1.05236 1.21582 1.29893 1.28202 1.28563 1.31789 1.30905 1.33090 1.33078
  -960  0.97295 1.00287 1.00350 0.99216 1.02622 1.09608 1.14141 1.14323 1.11562
  -920  0.96747 0.99352 1.00305 0.96035 0.93380 0.94469 1.00520 1.03301 0.99644
  -880  0.94759 1.00936 1.05287 1.03266 1.04428 1.01879 0.95597 0.94350 0.90300
  -840  0.90903 0.97730 0.97400 1.00389 1.03735 1.00296 1.01390 1.04605 0.98391
  -800  0.99208 1.04171 1.01793 0.94603 0.95449 1.00875 1.03668 1.02539 0.98823
  -760  0.84069 0.83781 0.82246 0.80391 0.82827 0.84843 0.87220 0.87161 0.82665
  -720  0.65782 0.66981 0.68432 0.69363 0.67349 0.67436 0.73709 0.77013 0.72466
  -680  0.69282 0.69542 0.65806 0.64956 0.64882 0.64636 0.67897 0.68802 0.65292
  -640  0.64175 0.58547 0.55329 0.59955 0.66118 0.66277 0.65445 0.65283 0.65633
  -600  0.59897 0.65197 0.66773 0.66388 0.69820 0.68358 0.69808 0.73445 0.77441
  -560  0.65741 0.70742 0.72929 0.75671 0.75997 0.74870 0.80556 0.87125 0.85805
  -520  0.61610 0.65944 0.74341 0.83179 0.83302 0.78066 0.82774 0.88219 0.87611
  -480  0.63299 0.69192 0.77331 0.82456 0.80292 0.74378 0.76967 0.76565 0.70464
  -440  0.68121 0.70673 0.69080 0.67802 0.67593 0.68025 0.71729 0.72320 0.73998
  -400  0.62698 0.68381 0.66260 0.72058 0.79478 0.83260 0.86069 0.85946 0.85618
  -360  0.72190 0.77533 0.77736 0.82251 0.87429 0.91606 0.94630 0.91858 0.87332
  -320  0.67250 0.69798 0.69696 0.75644 0.83216 0.89188 0.92522 0.92329 0.88173
  -280  0.69744 0.73734 0.79795 0.87332 0.89945 0.90105 0.95455 0.99567 0.98746
  -240  0.67000 0.60711 0.65910 0.79235 0.86538 0.88580 0.93746 0.96089 0.94304
  -200  0.65119 0.70934 0.70528 0.64220 0.62235 0.63695 0.67178 0.69156 0.68625
  -160  0.61713 0.61424 0.60437 0.65411 0.70073 0.69121 0.71289 0.68882 0.62234
  -120  0.68493 0.64446 0.63643 0.67958 0.68281 0.64100 0.68103 0.72195 0.70579
  -80   0.55452 0.64646 0.69134 0.71482 0.73250 0.74609 0.80620 0.87138 0.87808
  -40   0.57844 0.62798 0.67475 0.76777 0.81478 0.78601 0.80029 0.83817 0.83793
  0     0.61022 0.64553 0.70078 0.79498 0.83143 0.79326 0.76348 0.74705 0.70305
  40    0.71261 0.76244 0.72102 0.68966 0.74115 0.73943 0.72490 0.71316 0.70685
  80    0.67438 0.68270 0.67461 0.70340 0.78093 0.80137 0.77788 0.75646 0.76197
  120   0.76312 0.81353 0.81473 0.82139 0.82632 0.80103 0.79910 0.85345 0.90761
  160   0.85460 0.88643 0.86999 0.83527 0.82116 0.85611 0.93938 0.99931 1.02242
  200   1.00701 1.02549 1.04689 1.04774 1.11786 1.23853 1.24755 1.19643 1.18227
  240   0.94751 0.98059 1.10103 1.17585 1.18145 1.19229 1.27596 1.36873 1.42826
  280   1.29151 1.24975 1.32429 1.33662 1.36202 1.42062 1.39884 1.40145 1.47359
  320   1.46875 1.51123 1.54660 1.55387 1.57350 1.60763 1.53990 1.49356 1.50994
  360   1.50792 1.52028 1.53585 1.59005 1.67397 1.75800 1.67735 1.61099 1.65514
  400   1.71665 1.88130 2.05855 2.00433 1.97588 2.12604 2.07970 2.00188 2.01527
  440   2.13135 2.19327 2.23297 2.23544 2.20850 2.27405 2.20537 2.13326 2.11140
  480   2.33173 2.39333 2.40241 2.30196 2.23524 2.28655 2.18140 2.04464 2.02046
  520   2.65933 2.48604 2.46720 2.42856 2.34730 2.41438 2.29570 2.06441 2.06708
       Frequencies
Times       112     114     116     118     120     122     124     126     128
  -1120 1.98698 1.86763 1.77465 1.82798 1.84261 1.90237 1.98526 2.00567 1.91037
  -1080 1.93301 1.85431 1.63187 1.45490 1.38335 1.42605 1.46382 1.42409 1.38658
  -1040 1.43495 1.37498 1.30189 1.26146 1.25057 1.28199 1.31505 1.27263 1.24782
  -1000 1.25619 1.16180 1.12693 1.12722 1.15400 1.27051 1.41178 1.41606 1.33865
  -960  1.08911 1.08372 1.06493 1.09037 1.12939 1.14308 1.15350 1.13039 1.08573
  -920  0.96762 0.97701 0.95898 0.94082 0.92637 0.94077 0.99441 1.02899 1.04078
  -880  0.86499 0.88219 0.93945 0.95573 0.92976 0.92895 0.96208 0.98299 0.97636
  -840  0.95206 0.92179 0.87647 0.85915 0.92494 0.98082 1.01806 1.02248 1.02429
  -800  0.90225 0.80981 0.76661 0.74779 0.79828 0.82393 0.85888 0.89707 0.92577
  -760  0.68894 0.60947 0.66514 0.73918 0.77076 0.70098 0.61834 0.64489 0.75300
  -720  0.61859 0.57222 0.59889 0.62642 0.65519 0.64049 0.61677 0.58662 0.58809
  -680  0.59140 0.58437 0.64676 0.69656 0.74270 0.74368 0.73061 0.69715 0.65004
  -640  0.65423 0.69889 0.75185 0.75769 0.76957 0.76106 0.74181 0.69986 0.69174
  -600  0.80060 0.84607 0.86969 0.87923 0.90665 0.87912 0.77121 0.69943 0.73036
  -560  0.82108 0.82940 0.84516 0.82842 0.84070 0.85095 0.84666 0.79948 0.68729
  -520  0.82889 0.82233 0.85349 0.86398 0.85827 0.82094 0.76569 0.69741 0.66474
  -480  0.63271 0.59373 0.60137 0.62840 0.66388 0.62949 0.62118 0.65732 0.67405
  -440  0.79736 0.81973 0.74467 0.67858 0.69564 0.65787 0.58074 0.55237 0.62859
  -400  0.83953 0.84005 0.82355 0.78708 0.75456 0.70926 0.68197 0.66865 0.64278
  -360  0.85232 0.84340 0.82493 0.79698 0.79107 0.76235 0.74938 0.77039 0.72745
  -320  0.81691 0.77282 0.75891 0.75961 0.76218 0.71815 0.72746 0.75948 0.75838
  -280  0.97341 0.95371 0.93703 0.93279 0.90635 0.81639 0.75757 0.77622 0.76266
  -240  0.91069 0.89868 0.90693 0.88651 0.84916 0.77131 0.70381 0.68176 0.68866
  -200  0.69820 0.71859 0.73651 0.73661 0.73448 0.68346 0.59044 0.52793 0.50649
  -160  0.54096 0.56541 0.64245 0.67136 0.66502 0.61869 0.57341 0.55694 0.55759
  -120  0.63971 0.59162 0.64187 0.70733 0.74234 0.69269 0.65398 0.62324 0.60296
  -80   0.82750 0.76284 0.72249 0.69616 0.71875 0.72257 0.69695 0.64844 0.56938
  -40   0.79337 0.70465 0.69295 0.68696 0.68599 0.60036 0.50687 0.43085 0.41489
  0     0.65990 0.65074 0.67618 0.66984 0.64572 0.56676 0.44577 0.35584 0.39729
  40    0.71764 0.73595 0.69772 0.63992 0.64875 0.63899 0.59927 0.52573 0.47992
  80    0.77081 0.72615 0.67991 0.69703 0.73257 0.70294 0.66730 0.63669 0.59740
  120   0.89629 0.87717 0.86705 0.82277 0.77868 0.74796 0.74078 0.72565 0.70925
  160   1.03976 1.03464 1.00748 0.97948 0.94311 0.87247 0.77579 0.74290 0.78803
  200   1.19122 1.21131 1.23909 1.21419 1.10133 0.99148 0.94876 0.92895 0.88040
  240   1.45312 1.46167 1.43082 1.38400 1.29846 1.30167 1.30700 1.18240 1.04608
  280   1.55176 1.51317 1.41922 1.39564 1.36387 1.34961 1.39113 1.41978 1.39701
  320   1.57872 1.49854 1.30792 1.22799 1.24777 1.29468 1.33964 1.37648 1.41324
  360   1.77854 1.69511 1.50443 1.46282 1.51197 1.61044 1.68583 1.66088 1.61472
  400   2.13566 2.05695 1.92462 1.93690 1.92112 1.89348 1.87867 1.88287 1.78929
  440   2.29441 2.33996 2.13457 2.02381 2.00733 2.14230 2.21365 2.25100 2.28573
  480   2.13323 2.21609 2.08590 2.01694 2.03324 2.24495 2.48746 2.51569 2.44372
  520   2.40485 2.47475 2.13077 1.93311 1.91350 2.02227 2.14191 2.08042 1.94224
       Frequencies
Times       130     132     134     136     138     140     142     144     146
  -1120 1.81902 1.92468 2.01276 1.76525 1.66582 1.62271 1.55859 1.59392 1.71356
  -1080 1.42969 1.52495 1.57870 1.42062 1.29632 1.24458 1.23877 1.23333 1.19234
  -1040 1.25065 1.23443 1.20539 1.18576 1.19347 1.10406 0.96233 0.92512 0.87713
  -1000 1.30089 1.29828 1.28438 1.19475 1.10573 0.98785 0.97342 0.99750 0.98482
  -960  1.06817 1.07456 1.10963 1.09309 1.06095 1.06862 1.08156 1.05608 1.00843
  -920  1.04460 1.04756 1.00804 0.90029 0.82781 0.83492 0.92121 0.95831 0.93961
  -880  0.98112 0.98686 0.96491 0.95523 0.92173 0.85912 0.85733 0.90106 0.87302
  -840  1.07876 1.13567 1.12835 1.00440 0.90279 0.83779 0.83858 0.82512 0.71928
  -800  0.94855 0.95722 0.93890 0.90917 0.86238 0.82017 0.80247 0.76817 0.65739
  -760  0.84940 0.85155 0.75772 0.70362 0.66551 0.64697 0.69913 0.70492 0.60983
  -720  0.65350 0.68234 0.62660 0.64923 0.66614 0.64548 0.65959 0.65274 0.55521
  -680  0.65862 0.63544 0.53412 0.52858 0.55191 0.56981 0.60277 0.54279 0.43472
  -640  0.73252 0.74009 0.68614 0.64979 0.61775 0.59210 0.63250 0.62117 0.52891
  -600  0.77984 0.77247 0.71227 0.69685 0.66838 0.61163 0.58707 0.55142 0.49720
  -560  0.62543 0.62001 0.63243 0.67898 0.66880 0.67520 0.73397 0.72198 0.64741
  -520  0.71892 0.68173 0.63984 0.66799 0.63041 0.58361 0.64271 0.67507 0.61100
  -480  0.67037 0.61483 0.57167 0.65300 0.66359 0.62670 0.64418 0.66421 0.62087
  -440  0.70974 0.70863 0.61627 0.62537 0.64615 0.63062 0.64124 0.61477 0.52832
  -400  0.64768 0.62722 0.54627 0.61072 0.63190 0.58074 0.58520 0.59975 0.55568
  -360  0.71354 0.69837 0.59780 0.56643 0.59478 0.58138 0.62387 0.61700 0.54382
  -320  0.76395 0.76253 0.69392 0.67176 0.63775 0.57438 0.61749 0.64726 0.63414
  -280  0.72749 0.71167 0.67521 0.65911 0.59722 0.55665 0.60532 0.62350 0.55792
  -240  0.71566 0.69076 0.60570 0.63780 0.68040 0.71871 0.80424 0.85202 0.81382
  -200  0.52505 0.55180 0.53838 0.61693 0.65285 0.70364 0.82239 0.88735 0.91776
  -160  0.57122 0.51607 0.41139 0.51759 0.60679 0.64442 0.71248 0.76065 0.71400
  -120  0.60883 0.58824 0.50131 0.50361 0.51607 0.56217 0.65743 0.69599 0.65927
  -80   0.51870 0.51728 0.48977 0.55544 0.56117 0.56705 0.64732 0.67792 0.62098
  -40   0.44577 0.44664 0.40981 0.54190 0.61860 0.66183 0.75713 0.77751 0.69098
  0     0.49292 0.50003 0.42038 0.49085 0.55872 0.60409 0.67980 0.70715 0.67665
  40    0.46184 0.41019 0.34468 0.46720 0.55053 0.56684 0.61062 0.59589 0.51023
  80    0.57105 0.51505 0.39049 0.46687 0.54489 0.54678 0.56391 0.54005 0.47794
  120   0.70665 0.66599 0.59136 0.66643 0.71156 0.70322 0.68873 0.65172 0.56884
  160   0.80818 0.77461 0.72077 0.77110 0.81696 0.82940 0.85006 0.85476 0.82909
  200   0.84075 0.83074 0.85724 0.91272 0.93353 0.93680 0.94035 0.93882 0.94747
  240   1.00584 0.96513 0.93805 0.97322 1.00139 1.00993 1.02769 1.02643 1.04824
  280   1.34856 1.35655 1.43020 1.38244 1.32302 1.32545 1.27950 1.24003 1.25741
  320   1.51894 1.66706 1.73460 1.50642 1.38599 1.39401 1.39334 1.38287 1.40104
  360   1.60590 1.67233 1.78248 1.63473 1.42959 1.31897 1.36566 1.53525 1.65178
  400   1.74257 1.90245 2.22299 2.08213 1.85152 1.62685 1.34319 1.21962 1.33175
  440   2.25673 2.35659 2.56859 2.27426 1.91587 1.66920 1.53308 1.51809 1.53469
  480   2.45519 2.57453 2.72243 2.35895 2.02553 1.87636 1.75574 1.75311 1.75255
  520   1.99241 2.22768 2.49118 2.22975 1.99447 1.84760 1.64839 1.55271 1.59376
       Frequencies
Times       148     150     152     154     156     158     160     162     164
  -1120 1.83689 1.79537 1.67564 1.49385 1.38505 1.39057 1.39831 1.36150 1.30961
  -1080 1.18826 1.19672 1.13218 1.10071 1.04746 0.97135 0.98172 1.08718 1.09993
  -1040 0.86415 0.96508 0.99474 1.03179 1.04420 0.99916 1.04477 1.14400 1.15382
  -1000 0.94458 0.92535 0.90052 0.93938 1.03526 1.06427 1.04303 1.12864 1.21695
  -960  1.03527 1.12809 1.09913 0.92189 0.87335 0.90749 0.96934 1.05339 1.10171
  -920  0.89044 0.87384 0.84036 0.79142 0.81181 0.85691 0.95503 1.03515 1.03680
  -880  0.76895 0.67502 0.61803 0.63334 0.73515 0.81619 0.88637 0.91268 0.87567
  -840  0.60767 0.60907 0.66666 0.73792 0.77537 0.73511 0.74654 0.77791 0.79333
  -800  0.57224 0.64063 0.61803 0.55379 0.55553 0.59268 0.65661 0.70842 0.70477
  -760  0.48112 0.43773 0.38620 0.36656 0.41974 0.48595 0.56880 0.66676 0.71650
  -720  0.46509 0.46820 0.45873 0.42331 0.40255 0.36361 0.39706 0.57308 0.70405
  -680  0.32406 0.30110 0.30707 0.37839 0.42576 0.40504 0.46436 0.60783 0.68627
  -640  0.39479 0.33173 0.29368 0.33964 0.40204 0.41886 0.46572 0.60341 0.72095
  -600  0.44808 0.43035 0.36468 0.31993 0.35614 0.38980 0.42878 0.53565 0.64394
  -560  0.62398 0.61079 0.53923 0.54213 0.59575 0.59106 0.55256 0.58076 0.62865
  -520  0.49926 0.45736 0.44399 0.47835 0.50929 0.46639 0.41911 0.46212 0.52212
  -480  0.49533 0.37821 0.29114 0.32216 0.40118 0.45653 0.49067 0.56905 0.62972
  -440  0.44246 0.37287 0.29469 0.34444 0.46787 0.52971 0.59433 0.70112 0.73624
  -400  0.46453 0.40915 0.38129 0.48606 0.58527 0.65026 0.72469 0.78694 0.80045
  -360  0.48394 0.51562 0.48466 0.55190 0.60572 0.65062 0.71985 0.83646 0.90946
  -320  0.60922 0.61189 0.59193 0.62305 0.66966 0.65761 0.63069 0.68327 0.74994
  -280  0.49350 0.47731 0.41976 0.40411 0.42988 0.42280 0.43883 0.54044 0.61833
  -240  0.69865 0.60498 0.52635 0.47440 0.49400 0.52200 0.55082 0.66695 0.71366
  -200  0.93895 0.92582 0.84901 0.79570 0.79239 0.78085 0.74789 0.75776 0.80880
  -160  0.66364 0.66529 0.67090 0.68375 0.66055 0.60398 0.62160 0.70804 0.74016
  -120  0.56113 0.49976 0.42772 0.42297 0.41940 0.40451 0.41988 0.49092 0.54328
  -80   0.56071 0.53604 0.47212 0.44629 0.46495 0.46675 0.50304 0.59535 0.62758
  -40   0.58096 0.56164 0.49991 0.46480 0.51239 0.56685 0.57886 0.60303 0.66191
  0     0.62638 0.60106 0.57770 0.59322 0.58716 0.55321 0.54637 0.63413 0.68858
  40    0.45708 0.46537 0.44077 0.41903 0.42387 0.42029 0.43748 0.51126 0.58668
  80    0.39465 0.33078 0.27334 0.31255 0.45584 0.48092 0.41543 0.44523 0.53386
  120   0.43669 0.39376 0.44874 0.48469 0.48231 0.44271 0.44676 0.59074 0.74407
  160   0.79103 0.79877 0.80444 0.81473 0.86784 0.87502 0.87980 0.96508 1.07930
  200   0.98184 0.99853 0.97627 0.97795 1.03389 1.13943 1.28594 1.39491 1.36492
  240   1.04202 1.07831 1.11591 1.12077 1.09387 1.15307 1.27801 1.36803 1.35425
  280   1.31185 1.32864 1.32282 1.33732 1.33159 1.28222 1.25925 1.28126 1.29876
  320   1.51897 1.60158 1.49940 1.35155 1.38453 1.44331 1.45595 1.42121 1.34927
  360   1.68039 1.63597 1.55719 1.46659 1.44056 1.46663 1.56735 1.64831 1.59878
  400   1.53838 1.62953 1.62328 1.63684 1.69409 1.77104 1.89246 1.86946 1.74302
  440   1.61951 1.68403 1.71225 1.75394 1.88970 2.09159 2.29049 2.27260 2.15099
  480   1.74325 1.72062 1.64904 1.66822 1.80840 1.96064 2.01392 1.90075 1.77930
  520   1.70598 1.80935 1.83833 1.79440 1.76061 1.80907 1.92573 1.97293 1.85399
       Frequencies
Times       166     168     170     172     174     176     178     180     182
  -1120 1.28571 1.31678 1.36493 1.41037 1.45874 1.52077 1.56474 1.62142 1.75936
  -1080 1.11326 1.21122 1.27598 1.26103 1.27079 1.31253 1.44803 1.70861 1.92139
  -1040 1.12107 1.13864 1.19081 1.21816 1.30392 1.40329 1.46235 1.54630 1.65881
  -1000 1.20912 1.16427 1.06944 0.95450 0.99513 1.05846 1.04238 1.09894 1.24381
  -960  1.13587 1.15307 1.11005 1.07027 1.09756 1.09229 1.08083 1.04540 0.99769
  -920  1.06327 1.12391 1.14233 1.11587 1.16719 1.20705 1.19068 1.16983 1.14646
  -880  0.89305 1.02112 1.09085 1.07589 1.10225 1.13667 1.12124 1.13132 1.18257
  -840  0.81949 0.86124 0.89752 0.96429 1.04735 1.07410 1.02826 1.02974 1.10281
  -800  0.73510 0.77379 0.76308 0.70946 0.71362 0.80076 0.84682 0.89706 0.96958
  -760  0.75723 0.78683 0.78307 0.77289 0.77538 0.75383 0.69206 0.66598 0.71067
  -720  0.76105 0.78744 0.78748 0.75041 0.72751 0.72328 0.74266 0.77686 0.78882
  -680  0.71058 0.75814 0.80055 0.79681 0.77036 0.77202 0.82603 0.88267 0.85738
  -640  0.79401 0.82672 0.83628 0.86506 0.90559 0.91006 0.90861 0.91314 0.88480
  -600  0.76042 0.84958 0.85612 0.87244 0.88266 0.86095 0.84074 0.86532 0.89234
  -560  0.70437 0.76427 0.75757 0.76052 0.80852 0.85059 0.84152 0.83485 0.82447
  -520  0.63399 0.72085 0.74088 0.72214 0.73036 0.77420 0.79131 0.80966 0.82790
  -480  0.66297 0.66823 0.66563 0.70962 0.77655 0.79548 0.79582 0.81263 0.81396
  -440  0.69991 0.67528 0.67838 0.70898 0.78961 0.85313 0.86349 0.85961 0.86560
  -400  0.80755 0.83270 0.86210 0.85895 0.88852 0.91624 0.94137 0.98234 1.00980
  -360  0.92506 0.93918 0.97986 1.07172 1.09070 1.08174 1.10280 1.09831 1.07288
  -320  0.85181 0.96143 1.02441 1.02242 1.01053 1.01372 1.00884 1.02932 1.08133
  -280  0.68908 0.75461 0.81031 0.89460 0.94593 0.96189 0.95314 0.93134 0.93759
  -240  0.71010 0.69799 0.74041 0.80709 0.87647 0.89005 0.88978 0.91251 0.94970
  -200  0.87076 0.88778 0.87013 0.86265 0.87396 0.84968 0.79366 0.74957 0.76528
  -160  0.73765 0.70888 0.68090 0.66867 0.67145 0.68072 0.66342 0.68672 0.71592
  -120  0.60199 0.64644 0.67067 0.66691 0.66140 0.63835 0.62105 0.63487 0.66747
  -80   0.63574 0.69155 0.76528 0.83856 0.88969 0.91788 0.91685 0.88288 0.87589
  -40   0.71886 0.76212 0.80149 0.83872 0.85404 0.88514 0.89547 0.83442 0.75454
  0     0.67157 0.62496 0.59825 0.65775 0.72668 0.73474 0.68774 0.63551 0.64097
  40    0.68797 0.75307 0.75568 0.73338 0.71312 0.72310 0.72069 0.71804 0.74746
  80    0.64132 0.72223 0.77945 0.81849 0.83781 0.84877 0.85820 0.85961 0.84412
  120   0.84130 0.85050 0.82180 0.83407 0.87061 0.87314 0.85467 0.84924 0.86720
  160   1.11597 1.08908 1.07762 1.09741 1.11296 1.11775 1.07043 0.98213 0.90583
  200   1.29399 1.30251 1.32494 1.34052 1.28518 1.19068 1.15243 1.21406 1.31968
  240   1.32758 1.28916 1.25693 1.24449 1.26342 1.24433 1.21716 1.21279 1.22964
  280   1.34351 1.44612 1.51606 1.49339 1.45639 1.46094 1.42037 1.32495 1.26278
  320   1.35083 1.43538 1.52881 1.55874 1.55531 1.55478 1.60416 1.59899 1.50822
  360   1.52980 1.59878 1.65366 1.65380 1.65874 1.65136 1.63280 1.66649 1.71480
  400   1.64238 1.63299 1.68089 1.68447 1.71113 1.79412 1.86975 1.92001 1.95567
  440   2.04076 1.97622 1.93703 1.94380 2.00368 2.04856 2.09337 2.16189 2.15722
  480   1.70384 1.75068 1.86603 1.94412 1.98243 1.97017 1.95724 1.97397 2.06764
  520   1.66069 1.60292 1.75362 1.94123 2.02176 2.05001 2.06512 2.10009 2.04913
       Frequencies
Times       184     186     188     190     192     194     196     198     200
  -1120 1.86318 1.81895 1.64199 1.51536 1.57819 1.77840 1.89237 1.80609 1.83832
  -1080 1.89423 1.80435 1.93073 1.96337 1.78883 1.72272 1.86921 1.88743 1.82403
  -1040 1.71957 1.78948 1.84044 1.80079 1.78254 1.83491 1.98043 1.93722 1.87346
  -1000 1.32293 1.29224 1.32713 1.42463 1.55196 1.73269 1.95597 1.87660 1.70642
  -960  1.01873 1.10429 1.14656 1.18964 1.31587 1.43103 1.44522 1.34342 1.33454
  -920  1.18078 1.30366 1.34302 1.22599 1.13173 1.09946 1.01339 0.93951 0.97427
  -880  1.23269 1.20729 1.08608 0.96254 0.89826 0.87980 0.81803 0.88292 0.94062
  -840  1.17859 1.23358 1.20022 1.08877 1.09028 1.03049 0.96414 0.98281 1.04603
  -800  1.00830 0.98775 0.97337 1.02706 1.07323 1.02993 0.88978 0.83776 0.92127
  -760  0.70482 0.67767 0.69655 0.74896 0.85524 0.92883 0.93055 0.96085 0.99779
  -720  0.76449 0.74563 0.74028 0.71881 0.75530 0.80251 0.77334 0.74282 0.77329
  -680  0.79506 0.77191 0.82091 0.90703 0.96489 0.90223 0.78443 0.74405 0.72208
  -640  0.78051 0.70395 0.76271 0.87350 0.95492 0.92883 0.83107 0.81271 0.85815
  -600  0.87778 0.91102 0.98473 0.99635 0.92135 0.83298 0.74790 0.77405 0.80128
  -560  0.77468 0.71218 0.60968 0.56130 0.62335 0.57094 0.43447 0.49014 0.56874
  -520  0.82102 0.82395 0.80785 0.73797 0.72933 0.70916 0.65430 0.68406 0.71583
  -480  0.76183 0.71378 0.63381 0.59342 0.69051 0.74379 0.66147 0.66364 0.69975
  -440  0.84552 0.81917 0.77804 0.75685 0.71123 0.62246 0.61125 0.74096 0.80396
  -400  0.98792 0.87731 0.67469 0.61484 0.68159 0.63576 0.47133 0.50530 0.59196
  -360  1.01169 0.88819 0.71188 0.59680 0.66218 0.71415 0.72051 0.79106 0.82808
  -320  1.09442 0.98748 0.76725 0.63738 0.74874 0.83077 0.79781 0.80251 0.86976
  -280  0.94401 0.91739 0.88450 0.88082 0.97224 1.07453 1.12135 1.06570 1.02637
  -240  0.98477 1.07190 1.03299 0.95380 0.90036 0.85542 0.83923 0.86591 0.87006
  -200  0.79724 0.75625 0.67270 0.69401 0.74795 0.74213 0.68333 0.69890 0.76049
  -160  0.71040 0.65458 0.59860 0.61315 0.74454 0.88257 0.88000 0.81271 0.74739
  -120  0.71258 0.73077 0.72665 0.78531 0.88383 0.92966 1.00719 1.05394 1.03054
  -80   0.96560 1.07084 1.06025 0.93267 0.89826 0.97647 1.01470 0.96178 0.92871
  -40   0.72689 0.75147 0.78457 0.83264 0.88593 0.84988 0.74986 0.68529 0.63841
  0     0.65339 0.61688 0.53501 0.51284 0.59948 0.57952 0.48633 0.53097 0.60358
  40    0.78026 0.76236 0.63466 0.53115 0.58033 0.62689 0.59429 0.61107 0.64467
  80    0.83024 0.81864 0.78968 0.76840 0.78363 0.75321 0.67485 0.72148 0.79086
  120   0.85644 0.84067 0.80700 0.76079 0.73589 0.70944 0.63277 0.62468 0.65092
  160   0.82272 0.69041 0.56936 0.50016 0.59397 0.70113 0.76128 0.80003 0.82033
  200   1.32269 1.18181 1.02305 0.95859 0.96148 1.06927 1.22311 1.20827 1.14249
  240   1.24361 1.24234 1.16558 1.11723 1.18025 1.26760 1.29225 1.23610 1.22795
  280   1.24409 1.20676 1.06280 1.03298 1.08267 1.16954 1.28671 1.40311 1.50872
  320   1.31032 1.30233 1.34388 1.40829 1.55668 1.70832 1.90770 1.95763 2.01042
  360   1.73946 1.71568 1.65817 1.66273 1.73348 1.84017 2.00033 1.95547 1.98333
  400   1.96943 2.03425 2.03975 1.92364 1.77703 1.69557 1.83986 1.93876 1.99732
  440   2.01625 1.96814 2.04429 2.05354 1.92603 1.87230 1.92433 1.92361 1.97529
  480   2.15186 2.14389 2.09823 2.01860 1.92708 1.80693 1.78344 1.65702 1.68528
  520   1.87337 1.72338 1.60621 1.50212 1.38985 1.31996 1.25670 1.22992 1.33901
       Frequencies
Times       202     204     206     208     210     212     214     216     218
  -1120 1.91695 1.80774 1.65597 1.47839 1.34643 1.41078 1.50306 1.56498 1.61477
  -1080 1.77685 1.72894 1.67507 1.57648 1.43993 1.32038 1.29532 1.29421 1.34529
  -1040 1.80788 1.67926 1.58711 1.47592 1.38402 1.29523 1.28147 1.31014 1.37315
  -1000 1.63268 1.56857 1.53483 1.45001 1.36973 1.32324 1.34775 1.34764 1.37351
  -960  1.38759 1.39869 1.38395 1.30009 1.25076 1.22902 1.19936 1.14158 1.07690
  -920  1.01995 0.99854 0.93004 0.90372 0.93392 0.97563 0.98271 0.94082 0.95175
  -880  0.91684 0.99333 1.05369 1.07337 1.06873 1.05808 1.02855 0.94348 0.85662
  -840  1.10363 1.15768 1.18235 1.17208 1.14359 1.09118 1.06350 1.06094 0.97236
  -800  0.99582 1.03779 1.09626 1.09466 1.03145 0.95335 0.91446 0.94248 0.98394
  -760  1.03876 1.08838 1.14009 1.14709 1.14949 1.13447 1.04834 0.96173 0.94090
  -720  0.77141 0.78206 0.81641 0.86485 0.89571 0.87663 0.76838 0.72182 0.71736
  -680  0.70215 0.71644 0.73596 0.78033 0.79910 0.80946 0.78519 0.74969 0.71048
  -640  0.89584 0.90471 0.92503 0.96973 1.04326 1.11951 1.12583 1.07322 1.06099
  -600  0.83316 0.94733 1.04430 1.06535 1.09917 1.14943 1.18584 1.16082 1.13731
  -560  0.61565 0.68854 0.73690 0.74609 0.74754 0.77445 0.83795 0.98363 1.10114
  -520  0.67676 0.65389 0.64800 0.69334 0.71430 0.71556 0.71430 0.74803 0.81900
  -480  0.68836 0.70387 0.72970 0.75349 0.76524 0.76140 0.73012 0.71187 0.72893
  -440  0.78897 0.80966 0.81860 0.84326 0.90844 0.95494 0.94611 0.90897 0.80598
  -400  0.61032 0.66983 0.75756 0.83277 0.85067 0.81137 0.74101 0.72149 0.69457
  -360  0.80589 0.83848 0.84458 0.79544 0.74754 0.73434 0.70308 0.68631 0.65767
  -320  0.90399 0.87742 0.83269 0.79976 0.80780 0.79005 0.74496 0.74472 0.72784
  -280  0.98955 0.95561 0.90375 0.82228 0.80438 0.83970 0.87324 0.89968 0.98647
  -240  0.86199 0.83235 0.81610 0.86701 0.92957 0.98231 1.01041 1.02411 1.06099
  -200  0.80965 0.81333 0.79387 0.82968 0.90782 0.98454 1.01272 0.98462 0.92462
  -160  0.80965 0.84829 0.83926 0.77509 0.71088 0.68595 0.65626 0.61962 0.56978
  -120  0.97795 0.93169 0.91815 0.88490 0.82892 0.83175 0.80992 0.71187 0.59039
  -80   0.91684 0.88141 0.83519 0.87349 0.93174 0.96799 0.98304 1.00221 1.01324
  -40   0.58305 0.64223 0.66114 0.68100 0.76431 0.90432 0.95040 0.97865 0.98394
  0     0.60593 0.59103 0.58915 0.67884 0.79786 0.89350 0.94644 0.99358 1.06026
  40    0.66705 0.78604 0.87495 0.88274 0.86837 0.92629 0.99524 0.99292 0.93475
  80    0.80276 0.82959 0.85930 0.90001 0.94914 0.99759 1.00448 0.99889 0.99479
  120   0.68554 0.75630 0.79606 0.81611 0.83917 0.90305 0.95897 0.97367 0.96766
  160   0.86324 0.92526 0.93975 0.85344 0.81495 0.88300 0.92171 0.87247 0.86168
  200   1.12369 1.11015 1.12131 1.11656 1.07587 1.02943 1.00481 1.01150 1.03639
  240   1.22179 1.19570 1.16952 1.13938 1.16068 1.14020 1.11297 1.08085 1.08305
  280   1.56780 1.48547 1.44687 1.38770 1.28990 1.20355 1.15880 1.11768 1.14418
  320   2.17959 2.20544 2.15840 1.97841 1.81020 1.69982 1.58121 1.45946 1.44079
  360   2.10280 2.13921 2.18407 2.09994 1.92390 1.74025 1.60430 1.48435 1.43138
  400   2.03667 1.95799 1.93896 1.88155 1.72230 1.56676 1.49647 1.43657 1.33661
  440   2.03698 1.89575 1.75114 1.69956 1.70397 1.64029 1.54791 1.48070 1.51675
  480   1.79941 1.73262 1.69604 1.70542 1.72820 1.75935 1.74543 1.59451 1.39810
  520   1.51640 1.48731 1.37487 1.30719 1.32127 1.36526 1.41172 1.38546 1.35253
       Frequencies
Times       220     222     224     226     228     230     232     234     236
  -1120 1.70658 1.63545 1.63430 1.72909 1.85847 1.88906 1.92821 1.88344 1.80307
  -1080 1.39739 1.42031 1.48173 1.53484 1.62110 1.74960 1.90050 1.95373 1.88193
  -1040 1.39100 1.34698 1.37482 1.44776 1.44276 1.38310 1.38702 1.41852 1.45496
  -1000 1.34517 1.30361 1.30701 1.28998 1.25877 1.18222 1.08431 0.95582 0.90513
  -960  0.97097 0.98932 1.02227 0.97218 0.91343 0.91993 0.91008 0.84905 0.80493
  -920  0.95707 0.94973 0.93059 0.91301 0.88634 0.89339 0.91176 0.92735 0.93694
  -880  0.84136 0.87538 0.87696 0.85831 0.84590 0.86882 0.87145 0.87085 0.89294
  -840  0.87743 0.89707 0.94235 0.92604 0.86369 0.84981 0.89538 1.03368 1.23495
  -800  0.94392 0.91944 0.89461 0.84528 0.74723 0.78522 0.89832 0.96338 1.01841
  -760  0.89997 0.82374 0.75449 0.74816 0.73874 0.76026 0.76775 0.77653 0.82323
  -720  0.71738 0.73872 0.72716 0.68936 0.64452 0.67508 0.70057 0.73871 0.87377
  -680  0.73091 0.77693 0.81988 0.84975 0.81881 0.82841 0.83828 0.83614 0.84501
  -640  1.07166 1.05886 0.99633 0.92120 0.87906 0.91518 0.97012 0.99097 1.00447
  -600  1.14530 1.15387 1.15651 1.14113 1.07720 1.01027 0.93401 0.84816 0.85677
  -560  1.11299 1.14320 1.17208 1.14448 1.06346 0.98491 0.94325 0.95182 0.90688
  -520  0.88306 0.89018 0.86347 0.82854 0.76098 0.71153 0.66069 0.63060 0.67902
  -480  0.78726 0.86884 0.90914 0.90334 0.87825 0.88784 0.89622 0.89665 0.88030
  -440  0.70386 0.74526 0.76141 0.76490 0.75653 0.78285 0.78874 0.81390 0.85590
  -400  0.66027 0.66126 0.64274 0.63019 0.64735 0.76620 0.88741 0.96205 0.96134
  -360  0.67117 0.73837 0.71401 0.64285 0.61459 0.67428 0.68210 0.69734 0.76790
  -320  0.71325 0.75696 0.82022 0.83859 0.78362 0.75075 0.75683 0.79922 0.82236
  -280  1.00366 0.98657 0.97730 0.99376 0.97247 0.90329 0.85340 0.84148 0.86984
  -240  1.09120 1.06540 1.04338 1.02428 1.02827 0.96391 0.88489 0.85172 0.85285
  -200  0.90335 0.90016 0.83614 0.72434 0.59073 0.54354 0.51836 0.54162 0.69601
  -160  0.58852 0.65231 0.65416 0.60600 0.54666 0.53442 0.52760 0.55007 0.61715
  -120  0.57574 0.60928 0.60053 0.58926 0.58265 0.64576 0.67412 0.68488 0.69514
  -80   0.99502 0.95146 0.91295 0.83263 0.77432 0.79988 0.81477 0.82547 0.86462
  -40   0.97774 1.02684 1.02470 0.91934 0.80465 0.82049 0.85802 0.91311 0.95872
  0     1.10660 1.07125 1.04165 1.03395 0.95872 0.87120 0.82611 0.82502 0.84632
  40    0.92289 0.94664 0.95100 0.91413 0.84954 0.87754 0.84542 0.84015 0.86418
  80    0.97924 0.96695 0.93336 0.89775 0.89968 0.91043 0.86767 0.82769 0.86113
  120   0.96346 0.98863 0.98629 0.95692 0.88189 0.80860 0.79042 0.82458 0.88074
  160   0.89245 0.95696 0.99356 1.01646 1.03515 1.01740 0.98943 1.02434 1.07200
  200   1.01794 0.99311 0.99390 1.03581 1.00846 0.92786 0.92057 0.95449 0.94870
  240   1.09458 1.09500 1.11673 1.14745 1.11926 1.00552 0.96382 1.05681 1.18005
  280   1.19902 1.15042 1.10254 1.15676 1.22642 1.27969 1.35637 1.41674 1.42185
  320   1.43120 1.38795 1.38105 1.46265 1.58834 1.59151 1.56420 1.54709 1.48633
  360   1.39363 1.37521 1.42326 1.44404 1.39262 1.34269 1.39248 1.47057 1.48459
  400   1.27266 1.23855 1.23885 1.29221 1.36634 1.32644 1.29508 1.26770 1.26152
  440   1.52475 1.40791 1.34334 1.30226 1.22157 1.06693 1.12840 1.23611 1.34474
  480   1.30121 1.27848 1.25373 1.18318 1.07640 0.99165 0.98439 1.11154 1.28984
  520   1.29219 1.22099 1.18108 1.10652 0.98420 0.90924 0.94241 1.00965 1.00316
       Frequencies
Times       238     240
  -1120 1.79667 1.86341
  -1080 1.83716 1.86297
  -1040 1.48677 1.53498
  -1000 0.94157 0.92799
  -960  0.80090 0.79230
  -920  0.94753 0.94731
  -880  0.94412 1.02009
  -840  1.30219 1.39615
  -800  1.11037 1.20116
  -760  0.88359 0.96887
  -720  1.02639 1.06278
  -680  0.85077 0.90058
  -640  1.02085 1.08883
  -600  0.88871 0.92484
  -560  0.84139 0.85340
  -520  0.76978 0.82780
  -480  0.81923 0.70873
  -440  0.86910 0.83453
  -400  0.93219 0.87048
  -360  0.82392 0.88665
  -320  0.81965 0.88530
  -280  0.86782 0.83543
  -240  0.85887 0.85969
  -200  0.82519 0.88620
  -160  0.69262 0.75276
  -120  0.72587 0.74513
  -80   0.90363 0.90462
  -40   0.93730 0.93877
  0     0.85972 0.84442
  40    0.88104 0.86464
  80    0.89766 0.89744
  120   0.89638 0.83588
  160   1.10611 1.11265
  200   0.93986 0.98505
  240   1.21950 1.19487
  280   1.46887 1.48107
  320   1.45395 1.41008
  360   1.44201 1.40019
  400   1.33118 1.45096
  440   1.43263 1.56194
  480   1.40407 1.50263
  520   1.02938 1.11399

, , tasks = 64, files = data/PRR+2_tyr_4:240:2_gocue/data_859.1_1

       Frequencies
Times         4       6       8      10      12      14      16      18      20
  -1120 0.73223 0.73130 0.73004 0.73242 0.74705 0.77815 0.83760 1.07886 0.93648
  -1080 0.74553 0.74732 0.74687 0.74671 0.75988 0.79358 0.86687 1.10843 0.85464
  -1040 0.75500 0.75958 0.75950 0.75659 0.77131 0.81292 0.90369 1.13702 0.89986
  -1000 0.74548 0.74963 0.74976 0.74760 0.76120 0.79982 0.88648 1.13582 0.87217
  -960  0.73128 0.73121 0.72969 0.73102 0.74566 0.77861 0.84659 1.21457 0.98946
  -920  0.70903 0.70722 0.70650 0.71095 0.72570 0.75313 0.80149 1.17505 1.05556
  -880  0.69905 0.69878 0.70034 0.70223 0.71462 0.74591 0.81699 1.16344 0.87287
  -840  0.69811 0.69957 0.70773 0.70299 0.68971 0.68051 0.68603 1.10234 0.86377
  -800  0.67629 0.67824 0.67724 0.67621 0.69223 0.73352 0.81913 1.12267 0.88514
  -760  0.65576 0.65559 0.65411 0.65524 0.67108 0.70860 0.78692 1.17463 0.88919
  -720  0.63487 0.63608 0.63640 0.63676 0.65248 0.69281 0.78276 1.29728 0.95241
  -680  0.62083 0.62318 0.62411 0.62369 0.63947 0.68197 0.77996 1.40016 1.04109
  -640  0.61889 0.61941 0.61771 0.61981 0.64002 0.68681 0.79428 1.55627 1.12896
  -600  0.62406 0.62418 0.62317 0.62623 0.64856 0.70030 0.82072 1.58113 1.12104
  -560  0.63465 0.63562 0.64541 0.64457 0.63845 0.64238 0.68310 1.40101 0.99110
  -520  0.62579 0.63014 0.63306 0.63328 0.65347 0.70761 0.83351 1.36617 0.93557
  -480  0.61548 0.61893 0.61757 0.61700 0.63890 0.69405 0.81809 1.44615 1.02124
  -440  0.60407 0.60514 0.60815 0.60282 0.60064 0.61477 0.67228 1.52477 1.11866
  -400  0.58458 0.58394 0.58257 0.58505 0.60599 0.65442 0.76129 1.45399 1.04433
  -360  0.58861 0.58600 0.59583 0.59658 0.58599 0.57742 0.59056 1.34680 0.98227
  -320  0.58733 0.58614 0.59773 0.59564 0.58184 0.57281 0.59321 1.40811 0.94991
  -280  0.58448 0.58340 0.58359 0.58555 0.59927 0.63294 0.71101 1.36330 0.98675
  -240  0.57154 0.57618 0.56827 0.56754 0.60748 0.69873 0.88762 1.35874 0.86958
  -200  0.57626 0.58237 0.57474 0.57148 0.61082 0.70655 0.91266 1.38421 0.80705
  -160  0.60374 0.60632 0.60333 0.59960 0.61587 0.66284 0.77149 1.36115 0.94809
  -120  0.61645 0.62083 0.61262 0.61205 0.65392 0.74934 0.94797 1.33923 0.84620
  -80   0.64130 0.64481 0.64630 0.64495 0.65875 0.69907 0.79176 1.13941 0.79188
  -40   0.67412 0.67226 0.68039 0.67835 0.66661 0.65698 0.66112 1.16871 0.92446
  0     0.68267 0.68133 0.68177 0.68562 0.70038 0.73115 0.78909 1.08380 0.88505
  40    0.70285 0.70461 0.70427 0.70483 0.71944 0.75482 0.82689 1.11569 0.90874
  80    0.72115 0.72498 0.72411 0.72063 0.73554 0.77898 0.87666 1.16446 0.86370
  120   0.72235 0.72609 0.72566 0.72375 0.73726 0.77466 0.85702 1.11811 0.86376
  160   0.73004 0.72973 0.72761 0.72817 0.74348 0.77894 0.85276 1.20404 0.97774
  200   0.72376 0.72709 0.71975 0.72291 0.76319 0.84656 1.00825 1.12359 0.82511
  240   0.76114 0.76259 0.75446 0.76033 0.80047 0.87681 1.01429 1.02492 0.84710
  280   0.84698 0.84702 0.83544 0.83955 0.88073 0.95843 1.09702 1.11975 0.99614
  320   0.93129 0.94065 0.94127 0.93263 0.93591 0.95958 1.02212 0.96167 0.80316
  360   0.99707 1.00655 1.00715 0.99692 0.99980 1.02463 1.08957 0.96954 0.84170
  400   1.01409 1.01485 1.01475 1.01472 1.01575 1.01758 1.01962 0.91695 0.93454
  440   1.00770 1.00492 1.00346 1.00689 1.01009 1.00926 0.99761 0.94788 1.02871
  480   0.98323 0.98455 0.97560 0.98149 1.01644 1.07739 1.17894 0.88903 0.89181
  520   0.96347 0.97000 0.96210 0.96323 0.99944 1.07279 1.20691 0.85959 0.80059
       Frequencies
Times        22      24      26      28      30      32      34      36      38
  -1120 1.12944 1.08397 1.05539 1.09447 1.08897 1.12047 1.14472 1.21966 1.35725
  -1080 1.09912 1.11136 1.05245 1.12223 1.11146 1.13998 1.17794 1.31383 1.42641
  -1040 1.12955 1.11829 1.05598 1.16349 1.14698 1.12170 1.22301 1.29258 1.26821
  -1000 1.12373 1.17228 1.10632 1.22091 1.18360 1.18158 1.29541 1.36810 1.36377
  -960  1.18676 1.21710 1.12447 1.29841 1.27825 1.36510 1.46709 1.60169 1.60139
  -920  1.28061 1.26090 1.23420 1.29172 1.26986 1.36000 1.48900 1.53743 1.59851
  -880  1.05182 1.15706 1.14437 1.26650 1.34088 1.37866 1.41943 1.51883 1.56483
  -840  1.03594 1.20473 1.11618 1.21210 1.23314 1.18505 1.26747 1.44064 1.43210
  -800  1.17226 1.12364 1.03677 1.19081 1.17563 1.17570 1.29165 1.52541 1.58249
  -760  1.16822 1.17742 1.15725 1.26656 1.26129 1.27193 1.41359 1.60901 1.65443
  -720  1.28918 1.35532 1.29380 1.37938 1.43600 1.50585 1.63573 1.72296 1.72588
  -680  1.42236 1.45681 1.34520 1.48227 1.52945 1.54189 1.66830 1.80811 1.79772
  -640  1.51813 1.53601 1.45222 1.57385 1.53435 1.52132 1.62649 1.71417 1.79759
  -600  1.52734 1.48637 1.35952 1.53152 1.51687 1.47162 1.57434 1.57924 1.52689
  -560  1.29024 1.48788 1.35665 1.41687 1.46932 1.48611 1.54586 1.52176 1.39529
  -520  1.35965 1.34833 1.21496 1.37836 1.42721 1.46712 1.52775 1.45952 1.36001
  -480  1.41734 1.39614 1.32467 1.41076 1.37707 1.37316 1.44091 1.42125 1.36606
  -440  1.42777 1.46967 1.31831 1.43050 1.38848 1.36909 1.53565 1.68727 1.60643
  -400  1.43455 1.41936 1.37878 1.52529 1.53580 1.61249 1.75354 1.95031 1.84113
  -360  1.23649 1.53423 1.42759 1.47474 1.60808 1.69212 1.64318 1.88369 1.81328
  -320  1.22420 1.52729 1.41111 1.49509 1.66096 1.76022 1.67080 1.84666 1.87643
  -280  1.32455 1.44575 1.41850 1.48189 1.54738 1.63054 1.68518 1.81956 1.93519
  -240  1.39055 1.31358 1.20973 1.41536 1.36304 1.41452 1.59348 1.77243 1.85856
  -200  1.35932 1.27182 1.16478 1.37810 1.34745 1.39323 1.60070 1.86257 1.89460
  -160  1.32559 1.31861 1.17600 1.33110 1.30552 1.30776 1.55368 1.79149 1.71006
  -120  1.33118 1.17024 1.07432 1.30413 1.28864 1.35412 1.52354 1.70328 1.71608
  -80   1.14245 1.20903 1.13794 1.22375 1.20921 1.27609 1.36582 1.50561 1.49745
  -40   1.06097 1.19005 1.09138 1.18173 1.26535 1.30637 1.26279 1.39058 1.38950
  0     1.11265 1.13027 1.12883 1.19027 1.18415 1.21195 1.20261 1.22097 1.27190
  40    1.18725 1.16145 1.10929 1.17588 1.14310 1.16046 1.21642 1.20468 1.18225
  80    1.14458 1.08591 1.02833 1.16906 1.14794 1.16022 1.18564 1.23140 1.25617
  120   1.15699 1.15591 1.09222 1.15739 1.10648 1.10953 1.21016 1.28289 1.27380
  160   1.15599 1.08043 1.05966 1.12125 1.12608 1.15817 1.18876 1.15844 1.16912
  200   1.18742 1.02917 1.03307 1.13272 1.07296 1.11841 1.09681 0.93047 0.93683
  240   1.15496 0.98151 1.01372 1.01913 0.96645 1.01557 0.93515 0.81323 0.84850
  280   1.12805 0.88884 0.87064 0.97715 0.93777 0.95184 0.95172 0.89047 0.92918
  320   0.90496 1.01210 1.00366 0.94481 0.91610 0.92476 0.93453 0.92550 0.93719
  360   0.90788 0.88885 0.85518 0.93586 0.94613 0.93561 0.94334 0.94310 0.95158
  400   0.95303 0.94132 0.97471 0.92061 0.93433 0.96225 0.93080 0.91477 0.95915
  440   0.96009 0.91918 0.95864 0.92248 0.93770 0.94205 0.89425 0.87781 0.91769
  480   1.07809 0.86029 0.89589 0.91431 0.89610 0.88419 0.87508 0.80683 0.84020
  520   1.08430 0.86143 0.87334 0.89461 0.87146 0.84452 0.86625 0.79383 0.83847
       Frequencies
Times        40      42      44      46      48      50      52      54      56
  -1120 1.44607 1.47403 1.38994 1.29153 1.21649 1.18531 1.08218 0.97926 0.98970
  -1080 1.43430 1.39028 1.34060 1.22587 1.01383 0.93716 1.02939 1.03019 1.03359
  -1040 1.33683 1.32643 1.29351 1.29888 1.43271 1.40670 1.26568 1.20655 1.14084
  -1000 1.38772 1.52902 1.57315 1.48342 1.30517 1.28858 1.34950 1.32245 1.20646
  -960  1.63122 1.74250 1.61458 1.43106 1.25718 1.22068 1.22561 1.16007 1.10346
  -920  1.72193 1.59077 1.44280 1.42926 1.42184 1.32635 1.09526 0.96078 0.88848
  -880  1.51130 1.47209 1.43465 1.41396 1.26389 1.20172 1.28088 1.16961 1.01679
  -840  1.36800 1.47299 1.39962 1.36280 1.41570 1.36500 1.22050 1.21335 1.15182
  -800  1.48068 1.54650 1.51736 1.44452 1.34444 1.31788 1.16408 0.99889 0.93498
  -760  1.54607 1.50655 1.41555 1.29569 1.22515 1.23820 1.21950 1.04140 0.97149
  -720  1.67457 1.62559 1.47946 1.38816 1.26125 1.09585 0.89923 0.83219 0.80159
  -680  1.73364 1.58924 1.40571 1.29790 1.12392 0.99023 0.94213 0.86605 0.81063
  -640  1.74386 1.51832 1.32841 1.23957 1.11397 0.96169 0.80453 0.67995 0.61150
  -600  1.49435 1.46802 1.35613 1.22447 1.09737 1.08976 1.00191 0.87439 0.75154
  -560  1.28039 1.34970 1.28653 1.09030 0.93230 0.79312 0.67245 0.63935 0.64205
  -520  1.36548 1.41125 1.33915 1.15702 0.99468 0.82479 0.61691 0.50596 0.51896
  -480  1.37744 1.25749 1.12044 1.05558 0.91036 0.73413 0.68684 0.62886 0.60238
  -440  1.48862 1.40107 1.26598 1.17000 1.08746 0.85685 0.71948 0.67471 0.60413
  -400  1.50188 1.54438 1.40718 1.20011 1.08893 1.07990 1.01006 0.86832 0.80070
  -360  1.48718 1.53103 1.38181 1.22017 1.12456 1.00422 0.80994 0.79544 0.73250
  -320  1.55817 1.43522 1.32780 1.28260 1.21769 1.00881 0.76988 0.71264 0.65289
  -280  1.64190 1.37278 1.28530 1.23402 1.09139 0.90460 0.81988 0.69275 0.62167
  -240  1.62647 1.45054 1.37684 1.30854 1.13725 0.95741 0.75474 0.56024 0.53424
  -200  1.45209 1.39193 1.37227 1.19432 0.95456 0.80985 0.75142 0.61280 0.58941
  -160  1.52303 1.41542 1.21367 1.13327 1.11919 1.04132 0.85046 0.79309 0.82828
  -120  1.55470 1.36246 1.23437 1.14843 1.00390 0.90650 0.93030 0.81127 0.74727
  -80   1.40434 1.31005 1.15983 1.07977 0.92488 0.80237 0.85230 0.84792 0.75489
  -40   1.33424 1.32946 1.15841 1.03707 0.98528 0.80678 0.67123 0.72586 0.69234
  0     1.20530 1.19141 1.14174 0.96475 0.72867 0.50402 0.46913 0.49354 0.47376
  40    1.11300 1.10056 1.06273 0.98787 0.94557 0.84436 0.63994 0.56161 0.58974
  80    1.23609 1.24452 1.27595 1.16674 0.97214 0.80530 0.76292 0.72621 0.68707
  120   1.29443 1.32252 1.32049 1.21707 1.08101 0.96295 0.87335 0.81925 0.82773
  160   1.18351 1.14572 1.11832 1.08985 1.03113 0.99798 0.91945 0.85871 0.90340
  200   0.99823 0.98184 1.03995 1.01715 0.85661 0.78169 0.77428 0.73581 0.74535
  240   0.91050 0.89925 0.93314 0.87402 0.72829 0.65909 0.69631 0.65526 0.67189
  280   0.97098 0.93475 0.94401 0.85476 0.72603 0.60307 0.62080 0.61034 0.63603
  320   0.92930 0.90099 0.91123 0.85918 0.72169 0.61319 0.57179 0.57547 0.61697
  360   0.89715 0.86639 0.88979 0.83395 0.71778 0.64071 0.58460 0.52997 0.53722
  400   0.95540 0.93654 0.94338 0.89864 0.78324 0.62224 0.52745 0.51660 0.51803
  440   0.93821 0.93129 0.92745 0.87090 0.76906 0.62402 0.61891 0.61783 0.59067
  480   0.91905 0.90318 0.95511 0.93296 0.81895 0.70401 0.67536 0.67549 0.72852
  520   0.91021 0.89358 0.94168 0.95286 0.83868 0.74268 0.75205 0.79417 0.84956
       Frequencies
Times        58      60      62      64      66      68      70       72
  -1120 0.98069 0.93659 0.94369 0.93732 0.85742 0.80680 0.75476 0.787822
  -1080 1.09022 1.09720 1.02843 1.00130 1.06427 1.06353 0.89559 0.689898
  -1040 1.03475 1.00393 0.97343 0.92009 0.89253 0.93014 0.98734 0.996511
  -1000 1.06824 0.98367 0.93784 0.90760 0.84909 0.78613 0.69741 0.715731
  -960  1.10833 1.04197 0.92872 0.88458 0.84525 0.72499 0.50744 0.511753
  -920  0.82803 0.77463 0.76593 0.74120 0.66994 0.61746 0.51223 0.450895
  -880  0.92212 0.91140 0.87234 0.74257 0.71617 0.69685 0.43883 0.272767
  -840  0.93431 0.81839 0.79017 0.69226 0.62693 0.64083 0.57551 0.469677
  -800  0.91776 0.81198 0.72913 0.66256 0.59559 0.53708 0.34652 0.286173
  -760  0.99080 0.96308 0.88966 0.78926 0.72465 0.64569 0.42487 0.363855
  -720  0.71391 0.64113 0.64385 0.61173 0.54875 0.55392 0.50887 0.419105
  -680  0.79028 0.79799 0.75974 0.67842 0.65502 0.67001 0.48255 0.256557
  -640  0.55155 0.50797 0.48581 0.45251 0.39449 0.41335 0.41164 0.485488
  -600  0.61562 0.54519 0.51975 0.46260 0.37400 0.37702 0.27868 0.211162
  -560  0.55609 0.44552 0.39745 0.40156 0.41119 0.40292 0.24216 0.170595
  -520  0.47253 0.38242 0.36817 0.35729 0.31039 0.33008 0.22989 0.125566
  -480  0.59313 0.56592 0.51362 0.46705 0.46576 0.46174 0.24513 0.068009
  -440  0.56262 0.52535 0.48495 0.45908 0.44057 0.43985 0.37149 0.400390
  -400  0.68541 0.58666 0.53700 0.49481 0.45178 0.42420 0.30495 0.311840
  -360  0.57992 0.48522 0.49240 0.45610 0.43934 0.46466 0.34421 0.266479
  -320  0.52146 0.46638 0.45956 0.43916 0.42754 0.43118 0.31105 0.285526
  -280  0.53357 0.48492 0.48699 0.45945 0.40834 0.38578 0.22787 0.120754
  -240  0.50060 0.39022 0.37162 0.39303 0.33159 0.30087 0.20979 0.167941
  -200  0.60213 0.52315 0.49265 0.52864 0.50947 0.47467 0.19959 0.036551
  -160  0.71068 0.55413 0.55212 0.56841 0.51745 0.52479 0.45220 0.328797
  -120  0.69801 0.57563 0.53674 0.56032 0.49991 0.48223 0.48020 0.553249
  -80   0.69812 0.68341 0.64861 0.61240 0.62448 0.62794 0.45181 0.396657
  -40   0.53985 0.49975 0.54959 0.54285 0.51800 0.55830 0.54637 0.510575
  0     0.42404 0.39022 0.38759 0.38605 0.37913 0.36518 0.18100 0.232482
  40    0.53496 0.45370 0.48253 0.45478 0.35008 0.32316 0.16094 0.042441
  80    0.65641 0.64925 0.63949 0.51167 0.42456 0.40480 0.21995 0.079092
  120   0.78771 0.74659 0.71991 0.62603 0.56382 0.54317 0.40913 0.320584
  160   0.86582 0.80430 0.83561 0.80333 0.69172 0.71510 0.82614 0.920107
  200   0.76263 0.72094 0.73058 0.79225 0.78640 0.77264 0.75970 0.839953
  240   0.74864 0.75711 0.78978 0.84658 0.86171 0.90890 0.95144 1.002617
  280   0.67441 0.65504 0.65608 0.66746 0.65394 0.67397 0.73149 0.889379
  320   0.65320 0.69638 0.71007 0.69208 0.69875 0.70331 0.61358 0.596653
  360   0.54851 0.53774 0.56248 0.55632 0.49677 0.47940 0.39797 0.424630
  400   0.48764 0.46741 0.46881 0.47123 0.48187 0.51469 0.50016 0.683095
  440   0.56132 0.57024 0.57656 0.54913 0.56008 0.65055 0.66778 0.796350
  480   0.73291 0.69189 0.71741 0.76051 0.71438 0.74585 0.93672 1.240691
  520   0.85199 0.79937 0.82637 0.90779 0.89838 0.87745 0.93931 1.149304
       Frequencies
Times         74      76      78      80      82      84      86      88
  -1120 0.960603 1.18949 1.13544 1.07049 0.99897 0.91945 0.89959 0.84275
  -1080 0.813481 0.99832 0.93822 0.94644 0.98610 0.99559 1.00678 0.98613
  -1040 0.924761 0.86333 0.77256 0.74598 0.79726 0.82770 0.85029 0.85456
  -1000 0.807359 0.86996 0.81854 0.75003 0.76667 0.79382 0.76463 0.66737
  -960  0.530709 0.48559 0.48382 0.41670 0.45301 0.54612 0.61523 0.63415
  -920  0.360951 0.39949 0.41621 0.36364 0.41346 0.53007 0.57337 0.54764
  -880  0.288024 0.30360 0.29714 0.35161 0.46557 0.54738 0.64523 0.64561
  -840  0.253120 0.30859 0.34038 0.30803 0.39359 0.52256 0.57972 0.60893
  -800  0.393721 0.43037 0.35888 0.26231 0.34669 0.50255 0.60117 0.62434
  -760  0.308267 0.19654 0.17344 0.20753 0.29596 0.41052 0.49224 0.50910
  -720  0.260955 0.32743 0.37758 0.37195 0.42215 0.53947 0.59680 0.53092
  -680  0.245731 0.33323 0.28151 0.30367 0.44329 0.48223 0.50917 0.52235
  -640  0.379693 0.28324 0.24595 0.23983 0.31854 0.43790 0.50100 0.52336
  -600  0.265576 0.35607 0.31502 0.23699 0.32105 0.46532 0.52485 0.56325
  -560  0.220421 0.41159 0.49403 0.43997 0.45067 0.54216 0.57897 0.59064
  -520  0.262480 0.49307 0.51984 0.43223 0.52050 0.64616 0.66507 0.64037
  -480  0.185682 0.44385 0.44421 0.37699 0.45630 0.58300 0.66507 0.70045
  -440  0.300386 0.22664 0.24187 0.26145 0.37354 0.44360 0.44347 0.43682
  -400  0.386027 0.36113 0.35999 0.36499 0.39661 0.46146 0.49077 0.45233
  -360  0.330528 0.45877 0.43732 0.34365 0.37893 0.50857 0.54220 0.51011
  -320  0.310613 0.41907 0.51531 0.52595 0.52908 0.57939 0.60120 0.53118
  -280  0.226239 0.38388 0.39624 0.37118 0.43351 0.53937 0.58441 0.48770
  -240  0.186878 0.24055 0.24308 0.19148 0.28130 0.42613 0.51043 0.49198
  -200  0.103160 0.19677 0.18871 0.17931 0.22675 0.35299 0.48500 0.52480
  -160  0.252651 0.28940 0.36541 0.25654 0.27738 0.40264 0.46618 0.48282
  -120  0.648462 0.60501 0.45984 0.41155 0.48130 0.55587 0.60637 0.61891
  -80   0.539834 0.52865 0.42616 0.45803 0.56001 0.57442 0.56251 0.59417
  -40   0.313029 0.35826 0.46887 0.43420 0.48748 0.60551 0.69083 0.68968
  0     0.513796 0.57633 0.43886 0.41487 0.51974 0.61241 0.67584 0.66242
  40    0.041023 0.26757 0.40159 0.42320 0.53073 0.68678 0.73705 0.74128
  80    0.236935 0.49199 0.57107 0.62694 0.70811 0.72503 0.70010 0.67980
  120   0.438805 0.63398 0.63979 0.64451 0.70615 0.72563 0.70737 0.70814
  160   0.919319 1.08063 1.12689 1.02000 0.95177 0.85559 0.80945 0.81202
  200   1.178306 1.47642 1.46180 1.45740 1.45342 1.34319 1.28726 1.27701
  240   1.312972 1.58944 1.49287 1.49648 1.48620 1.31577 1.28325 1.34180
  280   1.266058 1.59882 1.63389 1.67929 1.64930 1.48714 1.41231 1.41866
  320   0.793003 1.13196 1.33761 1.41499 1.43007 1.43000 1.49913 1.67175
  360   0.578185 0.92184 1.24188 1.49437 1.56148 1.57082 1.61500 1.69832
  400   1.019667 1.10186 1.06026 1.27327 1.58569 1.64319 1.72004 1.86032
  440   1.168454 1.63593 1.88459 2.07557 2.12475 2.01646 2.00278 2.16118
  480   1.580568 1.77463 1.80376 1.94408 2.06478 2.02251 2.00748 2.16874
  520   1.540363 1.90764 1.93745 1.92443 1.89392 1.90394 1.92826 1.99506
       Frequencies
Times        90      92      94      96      98     100     102     104     106
  -1120 0.76170 0.71528 0.74079 0.74673 0.74404 0.74493 0.73341 0.71727 0.72879
  -1080 0.87818 0.79844 0.80176 0.82130 0.82475 0.86368 0.92978 0.99147 0.97454
  -1040 0.75482 0.69393 0.77404 0.81323 0.84103 0.87559 0.91792 0.90549 0.90038
  -1000 0.63351 0.66178 0.73044 0.72919 0.74336 0.77982 0.79111 0.79292 0.82893
  -960  0.60250 0.55138 0.58703 0.56605 0.49429 0.50101 0.52632 0.52968 0.57420
  -920  0.53868 0.46732 0.45735 0.43049 0.42131 0.51747 0.58596 0.58003 0.58057
  -880  0.56142 0.48305 0.53632 0.53434 0.54434 0.58706 0.60198 0.57689 0.60665
  -840  0.63141 0.58499 0.61504 0.67609 0.72884 0.77255 0.78125 0.72085 0.70390
  -800  0.63665 0.62487 0.64767 0.64903 0.68572 0.74315 0.75577 0.71172 0.69749
  -760  0.50131 0.52736 0.63185 0.67425 0.69538 0.72580 0.73599 0.73933 0.75643
  -720  0.46518 0.44906 0.54479 0.57284 0.60478 0.68373 0.73418 0.74064 0.74126
  -680  0.48381 0.44596 0.56094 0.61082 0.62533 0.62810 0.64665 0.65312 0.68818
  -640  0.54459 0.53866 0.59230 0.58756 0.59614 0.69024 0.78432 0.78495 0.74185
  -600  0.61499 0.60824 0.64776 0.67848 0.72196 0.75805 0.73798 0.67880 0.64712
  -560  0.58132 0.55250 0.64424 0.72125 0.74031 0.74038 0.73368 0.68001 0.65624
  -520  0.65023 0.62856 0.62666 0.61706 0.62515 0.66705 0.61552 0.56333 0.64538
  -480  0.67521 0.59487 0.61958 0.62162 0.63293 0.69207 0.70707 0.67484 0.74171
  -440  0.42007 0.38185 0.51759 0.59648 0.61539 0.65081 0.67394 0.68126 0.75152
  -400  0.39179 0.37140 0.50127 0.51526 0.48705 0.54196 0.59981 0.62145 0.69006
  -360  0.48006 0.45877 0.54429 0.56955 0.55617 0.55432 0.56121 0.56328 0.62970
  -320  0.45396 0.40789 0.56413 0.62602 0.61566 0.62654 0.62737 0.61667 0.66751
  -280  0.37200 0.35009 0.48921 0.50655 0.51885 0.62369 0.65733 0.61768 0.63438
  -240  0.42332 0.40209 0.50806 0.55201 0.59102 0.66950 0.68761 0.68512 0.74011
  -200  0.48467 0.45559 0.56028 0.64429 0.72380 0.77674 0.76898 0.77004 0.82737
  -160  0.53195 0.52177 0.56061 0.57322 0.62744 0.73177 0.82659 0.85731 0.85405
  -120  0.57414 0.52989 0.56638 0.56217 0.61368 0.69676 0.70404 0.70376 0.76193
  -80   0.61997 0.56083 0.57762 0.61680 0.66413 0.65656 0.64045 0.63009 0.67934
  -40   0.63680 0.58224 0.64510 0.67105 0.66036 0.68212 0.69422 0.65374 0.68722
  0     0.64304 0.69595 0.79939 0.80200 0.79296 0.77603 0.75730 0.72007 0.71898
  40    0.77509 0.82044 0.87991 0.86658 0.80812 0.74355 0.75549 0.79388 0.80372
  80    0.69482 0.71142 0.73887 0.70204 0.68154 0.71875 0.71300 0.66557 0.67783
  120   0.71977 0.72023 0.75028 0.72270 0.67888 0.64207 0.60194 0.56565 0.62288
  160   0.82405 0.82259 0.75044 0.69282 0.71944 0.78566 0.81555 0.81179 0.82453
  200   1.22442 1.14627 1.02190 0.95669 0.99082 1.05264 1.07528 1.08352 1.06226
  240   1.27338 1.20932 1.17423 1.16404 1.20459 1.21908 1.21987 1.23984 1.25067
  280   1.44545 1.44675 1.40025 1.33124 1.37317 1.40024 1.30531 1.27324 1.27922
  320   1.84817 1.96661 1.81712 1.78031 1.76770 1.67632 1.60084 1.58210 1.44898
  360   1.81050 2.01637 1.99530 2.04396 2.16251 2.18249 2.08024 1.91547 1.67378
  400   2.02951 2.22639 2.16750 2.26639 2.34269 2.14748 1.93958 1.93753 1.87314
  440   2.20147 2.24684 2.09393 1.99791 2.06880 2.13806 2.13369 2.06889 1.81590
  480   2.31137 2.42321 2.24340 2.23339 2.27803 2.17531 2.07083 2.20019 2.06348
  520   2.06187 2.21689 2.13282 2.04887 2.15383 2.12731 1.99814 1.93753 1.83322
       Frequencies
Times       108     110     112     114     116     118     120     122     124
  -1120 0.73974 0.74420 0.72366 0.68488 0.68951 0.68178 0.63934 0.56716 0.51885
  -1080 0.92781 0.88850 0.87234 0.85208 0.81488 0.75577 0.71565 0.65080 0.61022
  -1040 0.94032 0.95332 0.89253 0.81620 0.82482 0.85624 0.82122 0.70457 0.58586
  -1000 0.89787 0.90717 0.82617 0.74536 0.77460 0.78982 0.77118 0.73621 0.72667
  -960  0.61913 0.63914 0.62820 0.64262 0.68077 0.69231 0.72805 0.70831 0.65461
  -920  0.57820 0.58532 0.58047 0.58759 0.63527 0.67171 0.68670 0.62358 0.54786
  -880  0.61706 0.61278 0.60083 0.59385 0.63130 0.65058 0.64875 0.57130 0.49260
  -840  0.70742 0.67597 0.63387 0.62886 0.64923 0.63684 0.64959 0.62385 0.58184
  -800  0.66991 0.61864 0.55878 0.54458 0.59522 0.62322 0.64470 0.61170 0.56883
  -760  0.73221 0.67559 0.64052 0.67441 0.71335 0.69715 0.72501 0.69656 0.60171
  -720  0.75292 0.75823 0.73586 0.74016 0.78414 0.76630 0.71303 0.62154 0.55165
  -680  0.71236 0.71343 0.69340 0.69461 0.73771 0.77102 0.77177 0.73404 0.67929
  -640  0.72078 0.69907 0.66789 0.66511 0.71042 0.74645 0.73347 0.64449 0.53580
  -600  0.60371 0.56683 0.52678 0.54489 0.62033 0.64650 0.67228 0.66452 0.62402
  -560  0.64602 0.63780 0.63699 0.65799 0.67468 0.69144 0.72668 0.70777 0.64223
  -520  0.68864 0.68245 0.65880 0.70589 0.77834 0.79162 0.76188 0.69867 0.65209
  -480  0.81921 0.85085 0.85810 0.89564 0.93353 0.92260 0.87275 0.82359 0.75135
  -440  0.78949 0.77839 0.74599 0.71890 0.71800 0.72515 0.73311 0.68197 0.64578
  -400  0.74512 0.75645 0.71463 0.66344 0.69261 0.72515 0.74419 0.70783 0.65871
  -360  0.66865 0.65374 0.58759 0.55834 0.61981 0.67933 0.72858 0.70906 0.67188
  -320  0.69308 0.69292 0.68374 0.68278 0.68026 0.65611 0.68247 0.68767 0.70310
  -280  0.67990 0.68145 0.65626 0.66846 0.71312 0.71758 0.69028 0.62025 0.51112
  -240  0.75556 0.73988 0.71926 0.72027 0.74943 0.74191 0.71035 0.65841 0.60313
  -200  0.83373 0.82060 0.82160 0.82890 0.82252 0.77853 0.73901 0.71679 0.69742
  -160  0.84274 0.84125 0.82253 0.80083 0.82292 0.78941 0.77910 0.74042 0.63593
  -120  0.78698 0.77244 0.72065 0.67088 0.67957 0.70500 0.72674 0.69147 0.65548
  -80   0.72302 0.72966 0.70190 0.69089 0.72812 0.78161 0.80156 0.71713 0.60786
  -40   0.71617 0.72553 0.71966 0.70763 0.72254 0.73661 0.74735 0.70281 0.65098
  0     0.70030 0.68697 0.63965 0.59131 0.62895 0.69616 0.75068 0.73628 0.68457
  40    0.76525 0.74003 0.69033 0.66344 0.69134 0.68737 0.68080 0.65359 0.61834
  80    0.69456 0.69038 0.66239 0.64882 0.66624 0.67252 0.67312 0.57857 0.45097
  120   0.67273 0.68169 0.65608 0.64442 0.68330 0.67666 0.63195 0.56343 0.53115
  160   0.83351 0.81825 0.80245 0.81335 0.85947 0.88575 0.90456 0.88394 0.83192
  200   1.03584 1.05574 1.10704 1.09648 1.07390 1.08548 1.06225 1.05109 1.06379
  240   1.27187 1.28978 1.31711 1.28097 1.24029 1.24918 1.25634 1.30745 1.34879
  280   1.28249 1.29578 1.33354 1.32329 1.33016 1.38923 1.43268 1.51981 1.53075
  320   1.30302 1.30764 1.44982 1.59292 1.54402 1.45880 1.49065 1.62463 1.71208
  360   1.50857 1.43767 1.44409 1.50988 1.51023 1.45379 1.42845 1.50827 1.64830
  400   1.76455 1.67334 1.65005 1.55605 1.48018 1.43674 1.33266 1.29102 1.31418
  440   1.64810 1.63032 1.75951 1.76861 1.59935 1.45350 1.38556 1.30921 1.14381
  480   1.79996 1.72923 1.81279 1.74562 1.60268 1.52528 1.38872 1.34703 1.35155
  520   1.69189 1.62849 1.68488 1.63488 1.49799 1.46311 1.46652 1.51037 1.45893
       Frequencies
Times       126     128     130     132     134     136     138     140     142
  -1120 0.50611 0.50811 0.54783 0.56591 0.52756 0.57731 0.59999 0.63285 0.70492
  -1080 0.55745 0.50324 0.52170 0.57717 0.58856 0.67254 0.71390 0.75182 0.81434
  -1040 0.54028 0.55032 0.61510 0.63899 0.63729 0.71527 0.72996 0.73452 0.78903
  -1000 0.72218 0.69199 0.68052 0.66721 0.63595 0.64246 0.63094 0.62150 0.66616
  -960  0.60886 0.58160 0.55560 0.49769 0.40021 0.46221 0.47725 0.44575 0.47195
  -920  0.52370 0.54836 0.56743 0.51343 0.37469 0.39573 0.40716 0.40213 0.46322
  -880  0.44379 0.42643 0.42953 0.37609 0.26654 0.32169 0.33462 0.35756 0.43192
  -840  0.55389 0.53691 0.50342 0.41497 0.30579 0.37752 0.38642 0.35819 0.41494
  -800  0.56489 0.57938 0.55039 0.43841 0.29449 0.38341 0.42683 0.39470 0.41877
  -760  0.51897 0.49589 0.48082 0.40268 0.25378 0.32147 0.34802 0.33166 0.38393
  -720  0.52370 0.50376 0.49256 0.44136 0.37979 0.49118 0.54713 0.54264 0.55920
  -680  0.60531 0.56186 0.53309 0.48460 0.41917 0.50428 0.54223 0.53139 0.56862
  -640  0.48074 0.49085 0.54297 0.56114 0.51176 0.52081 0.52277 0.49680 0.56862
  -600  0.57800 0.54973 0.55366 0.50967 0.42087 0.48618 0.52830 0.53405 0.58657
  -560  0.57681 0.53298 0.51252 0.46227 0.38696 0.46221 0.48767 0.47525 0.51621
  -520  0.62451 0.60646 0.58703 0.49292 0.32450 0.36498 0.41045 0.44713 0.51808
  -480  0.62984 0.55656 0.55304 0.48399 0.35804 0.44423 0.48618 0.45965 0.49884
  -440  0.63516 0.57237 0.56098 0.56225 0.51431 0.55289 0.54075 0.50667 0.52063
  -400  0.62671 0.59851 0.59638 0.57535 0.49196 0.51771 0.51203 0.49000 0.54192
  -360  0.67254 0.70959 0.76492 0.75136 0.66913 0.70018 0.71432 0.68199 0.70483
  -320  0.72125 0.70096 0.69959 0.69665 0.63280 0.62703 0.64094 0.67350 0.73201
  -280  0.42171 0.43275 0.51552 0.51586 0.40750 0.46521 0.50246 0.52248 0.57686
  -240  0.54138 0.50811 0.51569 0.45090 0.30798 0.34356 0.35632 0.37125 0.46695
  -200  0.65631 0.63902 0.59374 0.47079 0.34322 0.42003 0.43587 0.42144 0.47765
  -160  0.58045 0.63073 0.64291 0.58235 0.48102 0.49018 0.47895 0.47324 0.51189
  -120  0.63838 0.65038 0.65271 0.59859 0.51468 0.54734 0.53872 0.50582 0.55959
  -80   0.56810 0.57134 0.60760 0.62245 0.59598 0.61704 0.61105 0.60759 0.64585
  -40   0.65174 0.69874 0.73102 0.72355 0.62745 0.62859 0.66168 0.68666 0.73731
  0     0.62958 0.62056 0.66330 0.68792 0.72454 0.81505 0.82590 0.80138 0.80237
  40    0.58400 0.57237 0.60053 0.61341 0.61299 0.67232 0.69454 0.73962 0.84938
  80    0.40962 0.42292 0.44198 0.41720 0.39523 0.49884 0.54702 0.60473 0.71533
  120   0.50561 0.47479 0.50157 0.50673 0.46887 0.56354 0.60094 0.58446 0.58952
  160   0.74950 0.70079 0.68873 0.63788 0.58905 0.65600 0.69582 0.73070 0.78382
  200   1.07787 1.12828 1.20307 1.19657 1.18121 1.21251 1.20369 1.19629 1.20668
  240   1.28972 1.24654 1.26010 1.27128 1.28887 1.22572 1.14721 1.14291 1.14407
  280   1.45648 1.41350 1.42139 1.39157 1.39095 1.28943 1.15891 1.08708 1.03907
  320   1.71162 1.66796 1.60387 1.58057 1.60057 1.50509 1.44416 1.30592 1.08598
  360   1.77691 1.82296 1.78618 1.76897 1.80095 1.66836 1.62966 1.60817 1.48892
  400   1.33335 1.32028 1.43402 1.70238 1.94204 1.75704 1.63604 1.66952 1.63543
  440   1.15136 1.19416 1.19115 1.24986 1.52827 1.70509 1.74878 1.73425 1.64034
  480   1.32591 1.27824 1.25153 1.30112 1.45305 1.50409 1.51500 1.57315 1.58578
  520   1.31492 1.22620 1.19609 1.21860 1.26943 1.22428 1.16476 1.26962 1.33612
       Frequencies
Times       144     146     148      150      152      154     156     158
  -1120 0.78015 0.82862 0.85346 0.867088 0.905437 0.951551 0.98215 0.95898
  -1080 0.84644 0.84988 0.82900 0.764381 0.697168 0.705863 0.71470 0.65134
  -1040 0.81334 0.78388 0.68473 0.593361 0.536517 0.539727 0.54212 0.48648
  -1000 0.64807 0.58728 0.50939 0.401454 0.290628 0.321813 0.42421 0.45742
  -960  0.45001 0.37541 0.28118 0.226036 0.176241 0.187910 0.27123 0.31302
  -920  0.45721 0.37517 0.26754 0.236872 0.241992 0.293009 0.35769 0.36361
  -880  0.44199 0.36989 0.27991 0.271579 0.286730 0.341701 0.41287 0.43608
  -840  0.40402 0.30365 0.21987 0.246452 0.284358 0.315126 0.34463 0.37024
  -800  0.39732 0.28145 0.14971 0.117676 0.131842 0.206427 0.27467 0.28432
  -760  0.37488 0.27218 0.15575 0.097574 0.055245 0.079039 0.13459 0.14943
  -720  0.52483 0.42156 0.28244 0.202165 0.173699 0.223229 0.28241 0.28647
  -680  0.56685 0.50131 0.39170 0.302830 0.232502 0.232487 0.26556 0.28863
  -640  0.60645 0.57271 0.49758 0.416844 0.322656 0.308954 0.31249 0.25185
  -600  0.59589 0.53020 0.43557 0.356225 0.310116 0.332957 0.35649 0.30477
  -560  0.50452 0.44118 0.31197 0.254618 0.248940 0.284265 0.30578 0.29454
  -520  0.50026 0.39256 0.27232 0.227135 0.209794 0.244660 0.26367 0.25078
  -480  0.50137 0.42967 0.33475 0.311468 0.284527 0.277407 0.31438 0.36576
  -440  0.50219 0.44106 0.36920 0.341463 0.302998 0.321470 0.36027 0.33849
  -400  0.58300 0.55498 0.47002 0.380096 0.349262 0.359189 0.35150 0.34639
  -360  0.72289 0.65845 0.54468 0.514525 0.491440 0.485891 0.53026 0.54963
  -320  0.73203 0.65575 0.55944 0.551587 0.538382 0.507494 0.50637 0.52092
  -280  0.58340 0.54476 0.48408 0.398941 0.275546 0.274321 0.34153 0.37096
  -240  0.47559 0.40301 0.30142 0.233103 0.191831 0.216199 0.26934 0.27015
  -200  0.47001 0.39502 0.32167 0.304715 0.284358 0.287180 0.28756 0.26136
  -160  0.49132 0.41945 0.37201 0.321204 0.269106 0.274835 0.28378 0.27643
  -120  0.54482 0.45421 0.35261 0.288539 0.232502 0.241060 0.28189 0.31356
  -80   0.61761 0.52914 0.40013 0.336438 0.340450 0.402395 0.46598 0.46729
  -40   0.73944 0.69098 0.56648 0.458932 0.377223 0.413711 0.50895 0.54837
  0     0.80075 0.77284 0.72537 0.717111 0.735297 0.727637 0.70679 0.67448
  40    0.89050 0.85141 0.75953 0.670312 0.594473 0.564587 0.56292 0.53420
  80    0.76482 0.70507 0.58954 0.538396 0.526180 0.501665 0.49193 0.44469
  120   0.55823 0.53043 0.53695 0.559911 0.484154 0.404281 0.42971 0.51698
  160   0.82025 0.84283 0.88186 0.882007 0.855954 0.810790 0.77692 0.74569
  200   1.17221 1.14748 1.20555 1.212269 1.179118 1.180267 1.17861 1.20114
  240   1.07303 1.01958 1.10122 1.218237 1.286049 1.338516 1.41272 1.47093
  280   0.97577 0.96216 1.04877 1.102810 1.128110 1.199984 1.27040 1.34698
  320   1.00105 1.03168 1.13553 1.170810 1.184880 1.260163 1.34912 1.40438
  360   1.43870 1.50768 1.64552 1.748730 1.823075 1.807776 1.76646 1.82091
  400   1.62113 1.75877 1.96597 2.013035 2.054899 2.071810 2.07499 2.09482
  440   1.65473 1.87986 2.17365 2.222374 2.057949 1.924020 1.92975 1.94737
  480   1.58113 1.64039 1.78880 1.881432 1.905942 1.817206 1.60850 1.41999
  520   1.36814 1.42054 1.50843 1.537350 1.490759 1.427327 1.34534 1.28455
       Frequencies
Times       160     162     164     166     168     170     172     174     176
  -1120 0.94652 0.96777 0.97029 0.96630 0.98843 1.00505 1.00347 1.01522 1.01100
  -1080 0.57692 0.59036 0.66386 0.70103 0.71211 0.75143 0.82058 0.88015 0.88587
  -1040 0.42916 0.45387 0.47873 0.54817 0.57034 0.57857 0.60252 0.65103 0.68836
  -1000 0.40731 0.42257 0.45080 0.49499 0.54226 0.55433 0.60187 0.63429 0.61743
  -960  0.30674 0.34559 0.41577 0.51139 0.55177 0.55889 0.61343 0.66392 0.65908
  -920  0.32511 0.30950 0.36206 0.48209 0.55852 0.57936 0.62387 0.70224 0.73837
  -880  0.42955 0.43582 0.51607 0.61791 0.67574 0.67696 0.66530 0.67797 0.69345
  -840  0.38720 0.44983 0.51483 0.59323 0.65963 0.71632 0.75330 0.76534 0.78039
  -800  0.28063 0.36441 0.46468 0.51951 0.53520 0.60486 0.73676 0.81722 0.79803
  -760  0.13732 0.22849 0.34303 0.45088 0.50590 0.52725 0.57698 0.62174 0.61816
  -720  0.26825 0.31066 0.40279 0.50836 0.54671 0.54283 0.52014 0.49136 0.44775
  -680  0.28430 0.34252 0.40190 0.44578 0.43501 0.41343 0.40196 0.38927 0.36081
  -640  0.18915 0.25326 0.37433 0.49865 0.56497 0.57117 0.55691 0.53605 0.52504
  -600  0.22609 0.30989 0.45561 0.55772 0.58230 0.60093 0.65856 0.68818 0.67781
  -560  0.31041 0.40645 0.49616 0.56298 0.59182 0.60124 0.62789 0.65622 0.65271
  -520  0.27444 0.39551 0.47570 0.48336 0.46616 0.46255 0.49573 0.52467 0.52904
  -480  0.42607 0.51818 0.60393 0.68463 0.73620 0.78055 0.83760 0.88183 0.89824
  -440  0.33478 0.43832 0.54453 0.62269 0.66899 0.72309 0.80741 0.90091 0.96116
  -400  0.37192 0.44427 0.46379 0.51393 0.52124 0.60974 0.77176 0.85990 0.85404
  -360  0.55294 0.55983 0.56836 0.61186 0.64935 0.68657 0.76245 0.82024 0.82949
  -320  0.52142 0.58249 0.63932 0.66472 0.67620 0.68625 0.70978 0.72952 0.71491
  -280  0.37018 0.42661 0.47357 0.49355 0.50651 0.58723 0.68666 0.68082 0.64144
  -240  0.23711 0.30202 0.41541 0.50390 0.52538 0.52693 0.58453 0.62425 0.57324
  -200  0.22822 0.25230 0.34090 0.44754 0.48825 0.48537 0.51340 0.55747 0.55523
  -160  0.26032 0.28570 0.34054 0.41983 0.45097 0.42681 0.42299 0.43579 0.45320
  -120  0.34465 0.40933 0.48495 0.55693 0.54563 0.50049 0.44836 0.40065 0.34099
  -80   0.43110 0.45003 0.49580 0.53909 0.52630 0.49671 0.47952 0.44366 0.40519
  -40   0.55004 0.57788 0.61709 0.65055 0.64506 0.64737 0.66402 0.59345 0.48103
  0     0.61019 0.55235 0.53777 0.59068 0.61529 0.61572 0.60926 0.60617 0.56669
  40    0.48951 0.47402 0.45667 0.48352 0.55008 0.59919 0.63383 0.62793 0.58506
  80    0.39667 0.43140 0.49758 0.57364 0.62250 0.66831 0.71604 0.73823 0.72692
  120   0.59008 0.63681 0.64377 0.68845 0.75798 0.82353 0.86233 0.91396 0.97171
  160   0.74615 0.82783 0.87941 0.88541 0.90681 0.97010 1.01455 1.05120 1.06028
  200   1.27337 1.23346 1.17178 1.16326 1.12683 1.07621 1.07188 1.08568 1.05064
  240   1.51184 1.44520 1.35834 1.32281 1.27596 1.25426 1.21704 1.14894 1.03537
  280   1.44357 1.43983 1.38395 1.40975 1.43400 1.39311 1.30905 1.24300 1.21705
  320   1.41185 1.36784 1.47020 1.52917 1.53158 1.51953 1.54654 1.60769 1.66718
  360   1.97736 1.98234 1.82909 1.62184 1.53296 1.54802 1.54975 1.55347 1.62808
  400   2.10056 1.95124 1.73181 1.52009 1.37109 1.29661 1.23711 1.21170 1.21523
  440   1.91064 1.79651 1.65338 1.53108 1.43077 1.35816 1.28223 1.22091 1.18450
  480   1.43409 1.49896 1.45918 1.39223 1.32153 1.22923 1.11989 1.06677 1.08902
  520   1.25906 1.22482 1.17072 1.12250 1.10381 1.12674 1.13916 1.06258 0.96771
       Frequencies
Times       178     180     182     184      186      188     190     192
  -1120 0.94764 0.86807 0.82813 0.80137 0.724926 0.636080 0.61765 0.67765
  -1080 0.88350 0.88881 0.90171 0.92291 0.946863 0.977344 0.91041 0.78599
  -1040 0.72011 0.70872 0.68164 0.70458 0.762358 0.773494 0.70528 0.64722
  -1000 0.58751 0.54472 0.49768 0.47436 0.453080 0.384816 0.36547 0.50137
  -960  0.63929 0.65413 0.68598 0.65873 0.552633 0.445858 0.39111 0.40353
  -920  0.72207 0.67614 0.62908 0.58813 0.532988 0.475669 0.47733 0.52603
  -880  0.68833 0.67910 0.70701 0.75212 0.738996 0.663903 0.52439 0.43186
  -840  0.78523 0.75211 0.72735 0.72495 0.713511 0.641758 0.55172 0.57220
  -800  0.74521 0.71655 0.74883 0.79894 0.750677 0.603430 0.50523 0.52525
  -760  0.56632 0.53330 0.52876 0.52967 0.467150 0.370621 0.38971 0.49508
  -720  0.41274 0.37374 0.34137 0.32395 0.317954 0.355857 0.42746 0.49167
  -680  0.31682 0.24359 0.16723 0.14395 0.110618 0.091818 0.20036 0.37284
  -640  0.50963 0.49288 0.47963 0.43142 0.287955 0.103458 0.11639 0.30175
  -600  0.65145 0.63148 0.60669 0.55951 0.446178 0.326898 0.35843 0.48773
  -560  0.61477 0.55615 0.50019 0.48746 0.470336 0.421441 0.38999 0.46675
  -520  0.50434 0.48949 0.48854 0.48867 0.477238 0.422577 0.39675 0.43606
  -480  0.88664 0.84098 0.78494 0.75164 0.721209 0.680370 0.61089 0.58296
  -440  0.96294 0.93621 0.93393 0.93382 0.861911 0.659928 0.43197 0.46229
  -400  0.81583 0.78787 0.80733 0.83606 0.785985 0.615922 0.46747 0.45468
  -360  0.83093 0.81898 0.76003 0.64829 0.530599 0.427403 0.35589 0.35421
  -320  0.69166 0.67360 0.65856 0.61360 0.525555 0.458350 0.45677 0.48485
  -280  0.64380 0.61032 0.51962 0.45519 0.450691 0.468855 0.46015 0.48223
  -240  0.49728 0.47066 0.45677 0.45058 0.443788 0.449832 0.47649 0.54098
  -200  0.53631 0.50303 0.46454 0.44622 0.379013 0.293396 0.35364 0.48170
  -160  0.45079 0.39807 0.31829 0.26646 0.275743 0.336267 0.37843 0.40458
  -120  0.28975 0.25037 0.20860 0.16821 0.098937 0.099483 0.23135 0.40694
  -80   0.38959 0.35977 0.34777 0.41080 0.465557 0.488161 0.49706 0.57351
  -40   0.42019 0.37183 0.34800 0.39600 0.479627 0.489580 0.52411 0.65378
  0     0.51748 0.51637 0.53173 0.52918 0.505379 0.549202 0.67373 0.74271
  40    0.53219 0.47002 0.43986 0.41104 0.353793 0.351315 0.46409 0.63594
  80    0.75600 0.79824 0.78311 0.76644 0.771118 0.716427 0.64330 0.65667
  120   1.01571 1.01324 1.00798 1.03862 1.044026 0.923968 0.72782 0.67896
  160   1.05023 1.05598 1.11401 1.18854 1.150747 0.902958 0.72078 0.76396
  200   1.03081 0.99483 0.91702 0.90059 0.978985 1.012549 1.01551 1.01185
  240   0.94960 0.89008 0.86081 0.87851 0.975268 1.060246 1.17583 1.23088
  280   1.19833 1.13259 1.02923 0.93795 0.868282 0.830844 0.96366 1.14091
  320   1.66497 1.60386 1.55369 1.49372 1.479139 1.496338 1.47535 1.41555
  360   1.72107 1.71580 1.70018 1.78410 1.867794 1.884163 1.90364 1.79801
  400   1.28699 1.32495 1.30666 1.27927 1.296758 1.322299 1.44717 1.59105
  440   1.15007 1.11079 1.09984 1.12328 1.230124 1.368009 1.48437 1.50396
  480   1.14850 1.15650 1.08133 1.04590 1.208355 1.424791 1.50353 1.44966
  520   0.92862 0.89918 0.85144 0.84455 0.919784 1.086650 1.26515 1.33083
       Frequencies
Times       194     196     198     200     202     204     206     208     210
  -1120 0.66567 0.63669 0.72704 0.78609 0.79586 0.80720 0.77509 0.74393 0.72766
  -1080 0.75570 0.76552 0.85354 0.91532 0.94034 0.89306 0.79825 0.72697 0.67206
  -1040 0.63243 0.67485 0.74251 0.77954 0.79461 0.79555 0.75005 0.69643 0.64068
  -1000 0.60446 0.60538 0.63952 0.67801 0.67896 0.67872 0.63704 0.59618 0.55402
  -960  0.40972 0.38327 0.46540 0.52735 0.52883 0.52541 0.47802 0.46477 0.46859
  -920  0.46208 0.31706 0.35530 0.43416 0.47304 0.52694 0.52529 0.53140 0.54780
  -880  0.42025 0.37283 0.45303 0.51872 0.49279 0.48739 0.46988 0.49623 0.54905
  -840  0.54379 0.47035 0.52911 0.55415 0.49059 0.46592 0.44202 0.42683 0.42821
  -800  0.49061 0.42273 0.48025 0.51544 0.48370 0.46224 0.41385 0.41758 0.45648
  -760  0.51720 0.48861 0.55416 0.57589 0.52225 0.50272 0.48303 0.44534 0.43318
  -720  0.52246 0.49742 0.53653 0.55981 0.55390 0.57386 0.55315 0.53541 0.51674
  -680  0.40889 0.30793 0.34200 0.39694 0.38842 0.45120 0.47645 0.49531 0.49903
  -640  0.33438 0.28216 0.39736 0.47703 0.47618 0.49352 0.49492 0.53078 0.56178
  -600  0.51138 0.44719 0.46014 0.47852 0.46615 0.49290 0.48897 0.53726 0.60341
  -560  0.48811 0.42208 0.43602 0.46661 0.46709 0.49321 0.47207 0.46631 0.49065
  -520  0.45598 0.39207 0.43911 0.48656 0.43293 0.39110 0.36940 0.40616 0.42976
  -480  0.55349 0.45339 0.44839 0.48716 0.50752 0.52357 0.45517 0.46230 0.55246
  -440  0.49171 0.49024 0.58911 0.63990 0.63853 0.66309 0.65927 0.66774 0.66740
  -400  0.42911 0.35978 0.44004 0.53420 0.58869 0.63794 0.63297 0.63751 0.63944
  -360  0.31471 0.22965 0.32283 0.41838 0.45957 0.52602 0.51402 0.42683 0.39280
  -320  0.44823 0.37283 0.44901 0.50979 0.51974 0.58275 0.59979 0.59186 0.56271
  -280  0.47149 0.43513 0.52200 0.60447 0.63633 0.65665 0.62389 0.57366 0.53600
  -240  0.50889 0.46383 0.52416 0.54909 0.54670 0.58275 0.54939 0.50610 0.47946
  -200  0.46734 0.37642 0.41406 0.46155 0.43011 0.40459 0.37378 0.39537 0.40522
  -160  0.37731 0.30369 0.38561 0.48775 0.54325 0.58673 0.57005 0.54713 0.51457
  -120  0.46568 0.42697 0.50963 0.60119 0.61377 0.61065 0.58132 0.56749 0.57390
  -80   0.61747 0.62364 0.65004 0.63305 0.54137 0.58305 0.65394 0.69242 0.66926
  -40   0.70556 0.65332 0.63395 0.66461 0.70309 0.71920 0.70528 0.74825 0.78419
  0     0.72551 0.70746 0.74034 0.71910 0.61439 0.57140 0.57944 0.62733 0.66274
  40    0.64988 0.60799 0.64292 0.66700 0.63477 0.58551 0.52873 0.50888 0.49220
  80    0.62745 0.52090 0.51643 0.53450 0.52476 0.55024 0.55503 0.53911 0.51736
  120   0.69504 0.71007 0.78797 0.85279 0.89897 0.93077 0.96886 0.97374 0.93143
  160   0.88312 1.00035 1.06013 1.08533 1.13623 1.17301 1.19268 1.20663 1.23119
  200   1.06040 1.15657 1.21260 1.16304 1.12369 1.13162 1.20551 1.24981 1.19702
  240   1.27757 1.40445 1.44331 1.39290 1.31738 1.21012 1.09251 1.02186 1.01530
  280   1.23713 1.34444 1.34311 1.32859 1.32741 1.26654 1.24120 1.27079 1.25790
  320   1.43325 1.56948 1.60444 1.63199 1.71072 1.66516 1.59024 1.56352 1.59090
  360   1.70028 1.72212 1.69722 1.70553 1.78406 1.76696 1.78870 1.75076 1.70428
  400   1.70028 1.81670 1.70248 1.55844 1.40420 1.33768 1.37330 1.46697 1.53871
  440   1.52134 1.61090 1.55558 1.46912 1.40796 1.31652 1.24527 1.18257 1.14918
  480   1.41635 1.38520 1.25095 1.16393 1.14124 1.14971 1.13258 1.05394 0.96281
  520   1.29309 1.15298 0.97384 0.84296 0.81780 0.89091 0.95884 1.03111 1.06407
       Frequencies
Times       212     214     216     218     220     222     224     226     228
  -1120 0.72192 0.69253 0.62957 0.54518 0.50323 0.55696 0.58392 0.58628 0.57779
  -1080 0.59587 0.52139 0.47926 0.40809 0.39954 0.47916 0.51231 0.51818 0.54100
  -1040 0.58250 0.51249 0.48125 0.44354 0.42960 0.49638 0.53860 0.57140 0.59114
  -1000 0.53093 0.50886 0.49485 0.44390 0.42885 0.48605 0.48082 0.44822 0.40391
  -960  0.46344 0.44225 0.46764 0.42111 0.38865 0.43545 0.45349 0.44190 0.40715
  -920  0.58218 0.60449 0.60502 0.54663 0.51037 0.57107 0.60814 0.60117 0.53655
  -880  0.59937 0.61603 0.62261 0.58786 0.59190 0.68364 0.71263 0.65661 0.55272
  -840  0.44021 0.47424 0.52704 0.54192 0.58701 0.68123 0.69775 0.64954 0.59033
  -800  0.49432 0.51908 0.54363 0.50647 0.50774 0.58106 0.61091 0.59782 0.53897
  -760  0.45262 0.45775 0.47760 0.42979 0.42734 0.50429 0.50262 0.45715 0.43626
  -720  0.52647 0.53491 0.53567 0.48296 0.44575 0.49259 0.52442 0.54795 0.53655
  -680  0.50005 0.49600 0.47328 0.37770 0.34093 0.43131 0.47287 0.49920 0.51148
  -640  0.55417 0.49897 0.47163 0.42581 0.43636 0.51462 0.52269 0.54721 0.55353
  -600  0.63661 0.62691 0.60203 0.52890 0.49046 0.57589 0.62613 0.62684 0.59235
  -560  0.52806 0.55536 0.55956 0.48730 0.44951 0.52529 0.52857 0.47688 0.43707
  -520  0.46217 0.50358 0.53069 0.46126 0.40668 0.47262 0.48324 0.44711 0.39421
  -480  0.60414 0.61636 0.60635 0.53758 0.49272 0.52426 0.51542 0.49772 0.47185
  -440  0.64075 0.58668 0.55856 0.51118 0.50361 0.57934 0.58012 0.52153 0.46093
  -400  0.61115 0.54678 0.49585 0.43992 0.43937 0.48983 0.47356 0.41696 0.33193
  -360  0.41633 0.46105 0.49552 0.45077 0.42697 0.49190 0.48878 0.42701 0.38450
  -320  0.52647 0.49666 0.48988 0.42581 0.37813 0.43992 0.46318 0.43296 0.39097
  -280  0.52106 0.51480 0.49884 0.41677 0.36160 0.41135 0.43792 0.42738 0.37884
  -240  0.47045 0.47457 0.50249 0.44788 0.41870 0.48811 0.51888 0.52004 0.50420
  -200  0.40105 0.38290 0.40825 0.40013 0.41758 0.49018 0.50020 0.52190 0.52806
  -160  0.50514 0.53062 0.55392 0.50792 0.51826 0.61342 0.64066 0.61568 0.57941
  -120  0.59332 0.58437 0.60170 0.56399 0.54719 0.61892 0.62613 0.58628 0.56485
  -80   0.65444 0.66088 0.68333 0.67720 0.68770 0.72633 0.69740 0.62089 0.56364
  -40   0.79578 0.79278 0.79615 0.78029 0.77937 0.80378 0.77836 0.71541 0.65584
  0     0.67545 0.67077 0.65645 0.59763 0.60242 0.69259 0.71574 0.69122 0.64573
  40    0.49496 0.53458 0.55890 0.50286 0.49535 0.57796 0.57597 0.50292 0.40755
  80    0.56658 0.64966 0.66110 0.55711 0.50436 0.57211 0.59845 0.56619 0.54868
  120   0.90878 0.93094 0.92622 0.84034 0.79177 0.79930 0.78459 0.72509 0.63319
  160   1.23634 1.23794 1.20595 1.14382 1.08256 1.03097 0.98664 0.93869 0.91262
  200   1.11760 1.10340 1.04800 0.99443 1.00141 1.03545 1.06690 1.09498 1.14069
  240   1.02433 1.03745 1.04966 1.03132 0.97661 0.93115 0.94893 1.02539 1.10470
  280   1.18477 1.13176 1.11005 1.06533 1.03221 1.05645 1.05826 1.04474 1.05941
  320   1.60209 1.56275 1.52881 1.55147 1.52850 1.44165 1.35441 1.28142 1.23168
  360   1.65207 1.61749 1.58157 1.59669 1.55180 1.43511 1.39316 1.39417 1.38494
  400   1.54575 1.49713 1.40338 1.42379 1.45487 1.38795 1.27622 1.18169 1.12249
  440   1.17013 1.16705 1.11403 1.05013 1.08969 1.20378 1.29940 1.33166 1.26848
  480   0.95271 0.97480 0.99292 0.99769 1.02921 1.07676 1.07071 1.05740 1.08448
  520   1.08004 1.10307 1.14655 1.15901 1.09458 1.02065 1.02193 1.06819 1.10551
       Frequencies
Times       230     232     234     236     238     240
  -1120 0.59940 0.58889 0.58922 0.63240 0.64275 0.62606
  -1080 0.64021 0.67580 0.68443 0.71431 0.74804 0.75007
  -1040 0.64457 0.65397 0.64662 0.65549 0.67088 0.66380
  -1000 0.44250 0.44825 0.46198 0.51215 0.55323 0.56136
  -960  0.41754 0.39576 0.39658 0.46902 0.56218 0.59371
  -920  0.50273 0.48687 0.50603 0.56051 0.61803 0.65167
  -880  0.52056 0.47428 0.45486 0.49516 0.52211 0.50745
  -840  0.56731 0.51206 0.48690 0.48209 0.46840 0.43421
  -800  0.51540 0.47680 0.45620 0.45377 0.43942 0.40726
  -760  0.51461 0.55405 0.55541 0.57750 0.61462 0.58563
  -720  0.53759 0.50492 0.49891 0.53698 0.55281 0.56945
  -680  0.57127 0.57294 0.55942 0.57184 0.59799 0.59686
  -640  0.58553 0.59687 0.64929 0.70603 0.70754 0.67234
  -600  0.61565 0.63676 0.65107 0.66159 0.64062 0.57799
  -560  0.49797 0.51164 0.51181 0.52130 0.51146 0.48993
  -520  0.42150 0.38695 0.38057 0.44898 0.51316 0.52228
  -480  0.48014 0.44657 0.40504 0.44549 0.50208 0.51823
  -440  0.46588 0.39912 0.34097 0.35182 0.41683 0.51015
  -400  0.35771 0.36302 0.36322 0.39975 0.44794 0.48364
  -360  0.41754 0.38401 0.34764 0.35008 0.36738 0.37311
  -320  0.41992 0.38779 0.36277 0.37012 0.35843 0.31425
  -280  0.41279 0.41676 0.40459 0.43199 0.47352 0.48723
  -240  0.53799 0.53096 0.48423 0.43024 0.40532 0.43152
  -200  0.53442 0.50744 0.47266 0.44244 0.44112 0.43736
  -160  0.61525 0.62122 0.60213 0.58273 0.56815 0.52362
  -120  0.59425 0.61912 0.67064 0.75483 0.81624 0.83858
  -80   0.57840 0.54313 0.52293 0.59188 0.69049 0.77343
  -40   0.67349 0.65145 0.63282 0.65898 0.67984 0.68043
  0     0.62991 0.56664 0.50247 0.49080 0.52638 0.54609
  40    0.41556 0.40500 0.42372 0.46989 0.51913 0.54744
  80    0.61763 0.62626 0.60079 0.62281 0.67088 0.67414
  120   0.60891 0.58344 0.57499 0.60800 0.65810 0.72670
  160   0.92310 0.92771 0.88864 0.89163 0.92878 0.95764
  200   1.16004 1.19683 1.22765 1.19138 1.13254 1.15533
  240   1.14815 1.17416 1.21030 1.22580 1.25402 1.29506
  280   1.12953 1.17248 1.14802 1.11470 1.14021 1.26855
  320   1.27613 1.36561 1.36157 1.27721 1.24763 1.34448
  360   1.31733 1.29298 1.24945 1.19181 1.13509 1.11534
  400   1.14538 1.21657 1.22721 1.16829 1.06391 0.95629
  440   1.15766 1.09733 1.10798 1.11949 1.08778 1.03492
  480   1.13904 1.14015 1.10842 1.09466 1.12231 1.15308
  520   1.09110 1.11496 1.18183 1.19007 1.14873 1.10501

, , tasks = 65, files = data/PRR+2_tyr_4:240:2_gocue/data_859.1_1

       Frequencies
Times            4          6          8          10       12      14      16
  -1120  0.4190936  0.4214259  0.4210886  0.42094216 0.445933 0.50831 0.62914
  -1080  0.4037507  0.4034570  0.4033361  0.40585990 0.430678 0.48930 0.60229
  -1040  0.3837841  0.3871138  0.3878544  0.38669991 0.413131 0.48353 0.62950
  -1000  0.3646211  0.3691250  0.3687052  0.36727389 0.396032 0.47134 0.62847
  -960   0.3373466  0.3396920  0.3388676  0.33909343 0.369990 0.44669 0.60031
  -920   0.2914784  0.2931933  0.2956533  0.29800204 0.326329 0.39791 0.54642
  -880   0.2698005  0.2667760  0.2672206  0.27334724 0.303510 0.37095 0.50323
  -840   0.2588920  0.2565311  0.2622445  0.26367752 0.274030 0.30999 0.39364
  -800   0.2425791  0.2478392  0.2478736  0.24455758 0.276663 0.36472 0.55008
  -760   0.2385394  0.2439197  0.2421637  0.23889162 0.272884 0.36388 0.55509
  -720   0.2153193  0.2203206  0.2199155  0.21754445 0.252826 0.34665 0.54336
  -680   0.1896208  0.1910506  0.1927315  0.19500887 0.228258 0.31281 0.49421
  -640   0.1753501  0.1759685  0.1762545  0.18008024 0.216640 0.30377 0.48504
  -600   0.1653777  0.1661277  0.1668623  0.17235548 0.209577 0.29429 0.46526
  -560   0.1544574  0.1567248  0.1663432  0.16583493 0.181837 0.24098 0.39348
  -520   0.1303960  0.1353592  0.1377143  0.13824199 0.176045 0.27464 0.48874
  -480   0.1256732  0.1247527  0.1215452  0.12740750 0.169673 0.26235 0.44355
  -440   0.1138767  0.1138591  0.1199044  0.12075503 0.141943 0.20668 0.35869
  -400   0.1090323  0.1125719  0.1155640  0.11774879 0.156209 0.25518 0.47015
  -360   0.1191903  0.1223462  0.1280734  0.12701856 0.149561 0.21987 0.38200
  -320   0.1018088  0.1057813  0.1111898  0.10708042 0.129754 0.20529 0.37843
  -280   0.0794121  0.0810961  0.0803605  0.08292772 0.122513 0.21819 0.41412
  -240   0.0745351  0.0760891  0.0693980  0.07426564 0.134586 0.26902 0.53489
  -200   0.0784824  0.0827449  0.0797784  0.08526701 0.143012 0.27325 0.53310
  -160   0.0920715  0.0976262  0.1010115  0.10135603 0.141335 0.24650 0.47277
  -120   0.0813013  0.0852104  0.0825730  0.08855644 0.146491 0.27650 0.53689
  -80    0.0656350  0.0694817  0.0695058  0.07050961 0.113746 0.22198 0.44625
  -40    0.0415151  0.0445899  0.0493152  0.04671829 0.071525 0.15017 0.32974
  0      0.0099916  0.0120852  0.0122449  0.01432538 0.056314 0.15964 0.36562
  40    -0.0033109 -0.0038897 -0.0024216  0.00222285 0.041254 0.13518 0.32386
  80    -0.0058305 -0.0044412 -0.0027834 -0.00048028 0.038558 0.13695 0.33948
  120    0.0167816  0.0194873  0.0180962  0.01825918 0.060816 0.16890 0.39850
  160    0.0386657  0.0437290  0.0422488  0.03942853 0.080680 0.19084 0.42717
  200    0.0443978  0.0544091  0.0519537  0.04678847 0.101324 0.24533 0.55162
  240    0.0688874  0.0741528  0.0696151  0.07013981 0.124247 0.25331 0.50940
  280    0.1002707  0.1031923  0.0965791  0.09826412 0.153895 0.28190 0.53059
  320    0.1618100  0.1644848  0.1631279  0.16109053 0.195731 0.28805 0.48260
  360    0.2282094  0.2356511  0.2363091  0.22990472 0.261178 0.35509 0.56275
  400    0.2640424  0.2738307  0.2759885  0.26984723 0.300891 0.39178 0.58086
  440    0.2632360  0.2674132  0.2692559  0.26775142 0.296985 0.37568 0.53115
  480    0.2295390  0.2306617  0.2248485  0.22948948 0.280409 0.39146 0.59701
  520    0.2029712  0.2055943  0.1991554  0.20295961 0.255902 0.37139 0.58070
       Frequencies
Times        18      20      22      24      26      28      30      32      34
  -1120 1.00328 0.68885 1.05127 1.03677 0.99889 1.13001 1.10420 1.17529 1.21392
  -1080 1.03048 0.69736 1.06100 1.06855 0.99767 1.16077 1.16381 1.23849 1.26213
  -1040 1.05673 0.62183 1.06895 1.08296 0.99779 1.20581 1.19758 1.26844 1.33484
  -1000 1.13363 0.67120 1.14508 1.16155 1.05203 1.23328 1.16981 1.20514 1.28379
  -960  1.14849 0.72197 1.17654 1.12870 1.00307 1.23458 1.19026 1.20331 1.33725
  -920  1.11394 0.61885 1.11360 1.21565 1.09329 1.24966 1.27795 1.33107 1.40757
  -880  1.12869 0.68719 1.10472 1.18237 1.09872 1.26507 1.29224 1.36888 1.42470
  -840  1.18434 0.75292 1.13770 1.30722 1.14571 1.29892 1.32486 1.38651 1.51424
  -800  1.18478 0.61577 1.15946 1.16869 1.03075 1.26959 1.28017 1.27541 1.46975
  -760  1.18677 0.61433 1.17371 1.18740 1.03192 1.25195 1.19806 1.19765 1.37636
  -720  1.21423 0.64093 1.23186 1.18822 0.99660 1.25349 1.22221 1.23292 1.32948
  -680  1.28321 0.63116 1.19567 1.31177 1.14605 1.37181 1.40773 1.42373 1.51896
  -640  1.42515 0.81993 1.40168 1.47762 1.30765 1.51307 1.51855 1.48774 1.60792
  -600  1.42727 0.88316 1.44157 1.55001 1.43121 1.60794 1.57193 1.58550 1.73296
  -560  1.48055 0.73658 1.30003 1.57432 1.29303 1.52163 1.68332 1.66824 1.66948
  -520  1.43829 0.70065 1.35266 1.46252 1.27914 1.52146 1.52737 1.51223 1.62240
  -480  1.42925 0.89138 1.45005 1.43938 1.33538 1.56201 1.39992 1.36987 1.50900
  -440  1.45049 0.80141 1.34591 1.42167 1.19028 1.44830 1.49389 1.46038 1.52120
  -400  1.36070 0.60747 1.25136 1.36402 1.18061 1.44090 1.46385 1.48534 1.61603
  -360  1.32769 0.67010 1.24943 1.44547 1.23755 1.45170 1.43661 1.43148 1.60338
  -320  1.32212 0.68157 1.25682 1.30286 1.05637 1.36285 1.39494 1.37698 1.53682
  -280  1.33313 0.69603 1.28043 1.40782 1.29845 1.50378 1.44098 1.45464 1.65899
  -240  1.40892 0.73615 1.45126 1.32210 1.11035 1.45124 1.41345 1.42329 1.66743
  -200  1.33661 0.63454 1.38542 1.45169 1.31377 1.55984 1.47569 1.50626 1.76703
  -160  1.36767 0.62398 1.30018 1.39754 1.18364 1.49694 1.49321 1.48559 1.64103
  -120  1.41760 0.68841 1.40087 1.42663 1.29064 1.55579 1.47093 1.47241 1.66427
  -80   1.35544 0.67233 1.32748 1.32395 1.08886 1.39981 1.38300 1.32807 1.48640
  -40   1.27137 0.52888 1.06807 1.24522 1.02376 1.30670 1.31640 1.27637 1.38990
  0     1.15662 0.53864 1.13620 1.19203 1.00660 1.28062 1.27877 1.24856 1.38138
  40    1.20447 0.56359 1.12698 1.26200 1.07715 1.33094 1.34909 1.35122 1.42252
  80    1.25139 0.55534 1.16584 1.27720 1.07822 1.34724 1.36895 1.37037 1.44833
  120   1.47034 0.69411 1.35475 1.40728 1.15771 1.42528 1.35049 1.34943 1.54522
  160   1.35346 0.55487 1.21005 1.25449 1.06222 1.33558 1.27119 1.26225 1.43626
  200   1.27240 0.39129 1.15627 1.11281 0.86055 1.22888 1.20159 1.21296 1.35961
  240   1.05405 0.39070 1.01028 0.99748 0.86416 1.09994 0.99899 1.05765 1.13746
  280   1.12519 0.52460 1.09030 0.92021 0.75390 0.99854 0.93220 0.94528 0.97990
  320   1.15362 0.50196 0.94314 0.92859 0.73454 0.93931 0.90409 0.88338 0.90940
  360   1.06105 0.37714 0.84902 0.87960 0.67551 0.90985 0.88281 0.88748 0.92172
  400   0.90698 0.40355 0.89293 0.91283 0.77603 0.94280 0.90707 0.90162 0.87292
  440   0.83802 0.41971 0.82465 0.84297 0.69364 0.91988 0.91041 0.91958 0.89140
  480   0.87690 0.42524 0.84313 0.80941 0.71569 0.91228 0.88440 0.93326 0.94957
  520   0.86638 0.48343 1.00362 0.88014 0.75998 0.93333 0.87011 0.85915 0.91791
       Frequencies
Times        36      38      40      42      44      46      48      50      52
  -1120 1.29894 1.45879 1.48103 1.41299 1.35897 1.36738 1.31135 1.33978 1.34931
  -1080 1.39083 1.55298 1.54375 1.60993 1.63995 1.60604 1.53956 1.58634 1.42774
  -1040 1.43646 1.56604 1.64214 1.71993 1.69345 1.59999 1.48594 1.34616 1.21315
  -1000 1.38565 1.44515 1.50384 1.64216 1.61265 1.47439 1.31211 1.28140 1.25963
  -960  1.39758 1.38979 1.44112 1.45438 1.38113 1.36450 1.22626 0.99147 0.91942
  -920  1.45174 1.47848 1.50967 1.43617 1.35839 1.31292 1.20115 1.08556 0.97670
  -880  1.51563 1.61357 1.62373 1.50122 1.45853 1.40964 1.18727 1.04658 1.01594
  -840  1.76724 1.76908 1.68336 1.62739 1.55672 1.51938 1.53604 1.44343 1.13540
  -800  1.73601 1.70937 1.56080 1.48894 1.46675 1.36998 1.18899 1.15996 1.04333
  -760  1.56370 1.60343 1.56791 1.59434 1.50315 1.28371 1.10647 1.09793 1.02134
  -720  1.43674 1.43298 1.53100 1.62535 1.50842 1.41228 1.33625 1.17436 0.96977
  -680  1.66252 1.66941 1.69770 1.79263 1.69748 1.54491 1.30851 1.10275 0.90808
  -640  1.69780 1.61732 1.65548 1.68436 1.63763 1.61223 1.37809 1.17348 1.01883
  -600  1.67551 1.65057 1.76386 1.64926 1.42661 1.41577 1.29326 1.00759 0.83067
  -560  1.72665 1.73985 1.73872 1.67489 1.45592 1.26298 1.12311 0.95359 0.73572
  -520  1.59044 1.56277 1.61068 1.57189 1.41501 1.22799 1.05098 0.98035 0.90087
  -480  1.51700 1.47562 1.48103 1.43582 1.34033 1.25201 1.10096 0.98416 0.87918
  -440  1.57111 1.53440 1.42529 1.38871 1.28895 1.22915 1.20440 1.13937 0.96449
  -400  1.60039 1.53068 1.59490 1.58751 1.50098 1.34604 1.17029 1.02513 0.89703
  -360  1.70428 1.58358 1.54069 1.54212 1.44046 1.26547 1.04146 0.82441 0.79078
  -320  1.67124 1.59805 1.61369 1.67305 1.48254 1.35147 1.28959 1.10325 0.85788
  -280  1.79487 1.80132 1.80485 1.68787 1.48070 1.34625 1.17714 1.00403 0.87056
  -240  1.74606 1.67608 1.80966 1.77050 1.58937 1.52671 1.38728 1.26252 1.02811
  -200  1.77572 1.63623 1.67076 1.57556 1.52574 1.44953 1.11620 0.92020 0.89292
  -160  1.58310 1.42261 1.43865 1.39602 1.35495 1.31394 1.16528 0.95667 0.80770
  -120  1.54795 1.40528 1.43940 1.38757 1.34420 1.27828 1.06326 0.87118 0.81373
  -80   1.48652 1.37042 1.45031 1.45215 1.33860 1.23247 1.08148 0.86465 0.71722
  -40   1.52416 1.50218 1.60386 1.68381 1.45779 1.20203 1.02529 0.86765 0.70014
  0     1.45184 1.44452 1.53104 1.48461 1.37467 1.34527 1.22626 0.95404 0.73946
  40    1.40906 1.47462 1.48450 1.37831 1.28811 1.21495 1.10038 0.98231 0.90925
  80    1.50313 1.60978 1.54644 1.46559 1.34756 1.23360 1.06049 0.87358 0.80394
  120   1.66065 1.70729 1.59694 1.61630 1.48630 1.29064 1.11853 0.95435 0.80691
  160   1.55834 1.58486 1.45855 1.47968 1.34824 1.17722 1.03390 0.83765 0.69344
  200   1.35373 1.37577 1.26384 1.16550 1.19067 1.15324 1.00970 0.87436 0.78154
  240   0.99660 1.04670 1.00726 0.90268 0.98416 0.96610 0.78510 0.62373 0.63776
  280   0.88125 0.91176 0.94686 0.87894 0.92791 0.98506 0.87146 0.72601 0.69062
  320   0.84959 0.88000 0.93637 0.91869 0.95321 0.89395 0.72519 0.63245 0.68325
  360   0.90416 0.94516 0.96486 0.97694 0.98139 0.86986 0.74605 0.66725 0.62515
  400   0.80990 0.83195 0.81670 0.76600 0.88405 0.92591 0.83104 0.66997 0.61421
  440   0.82194 0.86278 0.81156 0.73687 0.83417 0.82489 0.73667 0.66065 0.56666
  480   0.89583 1.01173 0.98739 0.93036 1.00556 0.92735 0.72219 0.54372 0.51833
  520   0.86111 0.92441 0.93675 0.88738 0.94993 0.91495 0.75087 0.61045 0.56030
       Frequencies
Times        54      56      58      60      62      64      66      68      70
  -1120 1.23505 1.11451 1.04039 0.95368 0.88612 0.84010 0.83158 0.86678 0.81033
  -1080 1.16829 1.14336 1.12433 0.99687 0.97180 1.00050 0.93223 0.88234 0.81952
  -1040 1.09967 1.05395 1.01414 0.94805 0.91101 0.91195 0.87199 0.84101 0.81381
  -1000 1.11578 1.00426 0.98309 0.94406 0.83728 0.73738 0.72338 0.73950 0.72403
  -960  0.94124 0.91710 0.88493 0.89375 0.90956 0.85477 0.79606 0.80920 0.78708
  -920  0.87591 0.85034 0.82969 0.79465 0.77179 0.71139 0.64944 0.65761 0.52324
  -880  0.93239 0.88597 0.84152 0.80141 0.78768 0.70831 0.64334 0.62428 0.53724
  -840  1.06821 1.05116 0.86294 0.76257 0.79439 0.69741 0.60561 0.64918 0.56781
  -800  0.96112 0.97509 0.90038 0.79518 0.78612 0.77516 0.73868 0.76015 0.74764
  -760  0.91017 0.92140 0.86470 0.72670 0.68912 0.67637 0.65640 0.69985 0.63879
  -720  0.85439 0.80472 0.70163 0.64014 0.64828 0.62085 0.57576 0.61219 0.57148
  -680  0.75763 0.71933 0.66144 0.58680 0.59038 0.57149 0.48289 0.44519 0.30186
  -640  0.90035 0.86382 0.76908 0.65361 0.60394 0.51321 0.40843 0.39405 0.26920
  -600  0.77688 0.75234 0.66734 0.54695 0.49813 0.44194 0.35822 0.33030 0.18208
  -560  0.63234 0.62571 0.60403 0.55776 0.48966 0.41663 0.41193 0.42774 0.27294
  -520  0.75190 0.67069 0.61439 0.54592 0.48835 0.41767 0.36964 0.38647 0.27976
  -480  0.79563 0.73271 0.61278 0.54811 0.55657 0.53000 0.46966 0.45368 0.29030
  -440  0.89275 0.84249 0.71496 0.68189 0.69481 0.63164 0.54539 0.52680 0.35732
  -400  0.78792 0.74679 0.66494 0.60363 0.62715 0.60728 0.52316 0.48685 0.38137
  -360  0.79953 0.73024 0.63951 0.62294 0.63618 0.60263 0.55363 0.52160 0.45272
  -320  0.78010 0.73279 0.67725 0.65495 0.64192 0.59073 0.57538 0.56613 0.39318
  -280  0.77289 0.72625 0.65822 0.60704 0.60365 0.55604 0.49535 0.50148 0.35041
  -240  0.78165 0.73637 0.72866 0.61181 0.55611 0.50867 0.40247 0.38803 0.31282
  -200  0.77087 0.67266 0.63132 0.54392 0.53590 0.55029 0.47164 0.43596 0.36490
  -160  0.78459 0.77624 0.72217 0.65475 0.63280 0.60637 0.53588 0.51509 0.47271
  -120  0.74001 0.73398 0.72983 0.61735 0.57363 0.58536 0.52931 0.50447 0.49499
  -80   0.66343 0.66377 0.65889 0.60637 0.55489 0.50731 0.49254 0.51261 0.42614
  -40   0.61928 0.57026 0.51910 0.52741 0.55088 0.48863 0.45450 0.50857 0.41764
  0     0.69479 0.60753 0.52090 0.49566 0.50121 0.47388 0.43009 0.42103 0.35618
  40    0.81816 0.72431 0.63591 0.56015 0.55839 0.52614 0.45858 0.46448 0.31087
  80    0.73779 0.68420 0.59480 0.49391 0.46834 0.46102 0.42105 0.42804 0.36043
  120   0.72669 0.72396 0.60958 0.42936 0.40612 0.40735 0.33158 0.33310 0.26821
  160   0.67156 0.71671 0.67968 0.58521 0.56708 0.59882 0.59519 0.61319 0.61031
  200   0.62236 0.59131 0.59638 0.51373 0.48530 0.54545 0.56267 0.54747 0.48066
  240   0.61438 0.62747 0.66066 0.66064 0.69779 0.71459 0.65486 0.65772 0.64343
  280   0.64413 0.66609 0.65452 0.57874 0.57778 0.56778 0.49824 0.56803 0.69713
  320   0.67564 0.67404 0.63602 0.62384 0.64614 0.61554 0.58997 0.66286 0.64573
  360   0.61361 0.68601 0.69583 0.67342 0.68685 0.69749 0.66359 0.66319 0.63003
  400   0.61228 0.60138 0.53636 0.53225 0.59066 0.56094 0.48984 0.51854 0.57903
  440   0.54481 0.62563 0.63666 0.63445 0.68847 0.65742 0.63168 0.71658 0.77526
  480   0.47854 0.50507 0.56059 0.54572 0.54832 0.58976 0.60036 0.64211 0.70090
  520   0.49993 0.56361 0.60761 0.55485 0.56029 0.58113 0.56307 0.64008 0.82978
       Frequencies
Times         72      74      76      78      80      82      84      86
  -1120 0.688471 0.69664 0.92824 1.00923 1.01820 1.14216 1.17476 1.08008
  -1080 0.755153 0.83283 0.91263 0.95836 1.06493 1.08280 1.04296 1.03802
  -1040 0.948014 1.02680 0.94851 1.04482 1.05994 0.99355 0.97530 1.02509
  -1000 0.802290 1.03494 1.20249 1.11191 1.02221 0.90948 0.86731 0.95518
  -960  0.859630 1.10148 1.13453 1.02404 0.90563 0.86760 0.85350 0.90411
  -920  0.515586 0.73021 0.85827 0.75086 0.77649 0.82297 0.78296 0.81289
  -880  0.533223 0.60265 0.70316 0.70994 0.71371 0.69959 0.70666 0.74181
  -840  0.428778 0.46733 0.67598 0.74897 0.73004 0.75074 0.76026 0.77029
  -800  0.808213 0.98931 0.82700 0.62289 0.65039 0.77144 0.80918 0.82845
  -760  0.491860 0.54901 0.74275 0.68126 0.60436 0.65201 0.71471 0.73657
  -720  0.520099 0.56873 0.71333 0.73530 0.60242 0.47731 0.51487 0.60380
  -680  0.158036 0.16783 0.29652 0.28719 0.23585 0.25153 0.40283 0.53346
  -640  0.175623 0.17644 0.21397 0.26507 0.28694 0.36966 0.54574 0.61756
  -600  0.082079 0.17006 0.29412 0.30628 0.33335 0.46005 0.57794 0.65104
  -560  0.254018 0.28655 0.31478 0.36462 0.39571 0.47930 0.59145 0.67345
  -520  0.215127 0.21425 0.33221 0.36286 0.32550 0.34831 0.44414 0.52138
  -480  0.165867 0.13145 0.15934 0.17344 0.22302 0.36262 0.50987 0.59291
  -440  0.194056 0.11759 0.24790 0.27339 0.22551 0.28875 0.41137 0.47572
  -400  0.435000 0.51164 0.43046 0.41272 0.40964 0.40907 0.49841 0.58396
  -360  0.508070 0.53146 0.51056 0.53182 0.51457 0.42064 0.45057 0.51055
  -320  0.327470 0.39095 0.48033 0.49622 0.45000 0.45802 0.48460 0.50920
  -280  0.196312 0.18069 0.29332 0.31894 0.27161 0.35740 0.47340 0.50606
  -240  0.209818 0.19288 0.31188 0.33878 0.34704 0.43008 0.52149 0.60239
  -200  0.313914 0.33855 0.38702 0.39356 0.34431 0.29705 0.39168 0.54956
  -160  0.495178 0.52419 0.47306 0.44476 0.39816 0.36029 0.45361 0.52853
  -120  0.611419 0.68613 0.54984 0.40685 0.36102 0.40289 0.49578 0.58986
  -80   0.376697 0.50397 0.72334 0.75739 0.69134 0.61724 0.63559 0.72559
  -40   0.390883 0.53622 0.71132 0.77289 0.68179 0.62256 0.67478 0.74276
  0     0.480163 0.66533 0.59254 0.58840 0.58610 0.54031 0.55672 0.63174
  40    0.218794 0.31364 0.41524 0.33627 0.29243 0.32812 0.42274 0.52314
  80    0.441189 0.59233 0.49038 0.23971 0.13165 0.25339 0.42470 0.50483
  120   0.207645 0.25371 0.46371 0.50199 0.44381 0.47206 0.55096 0.61915
  160   0.661393 0.65487 0.62070 0.63734 0.64921 0.65634 0.70407 0.76774
  200   0.486451 0.69746 0.92507 0.83361 0.74180 0.83674 0.96023 1.01315
  240   0.762951 1.06555 1.33384 1.33908 1.43211 1.43684 1.27670 1.23544
  280   0.895468 1.21875 1.58080 1.56945 1.56413 1.61713 1.54305 1.52737
  320   0.659120 0.89729 1.22961 1.43661 1.60435 1.70621 1.77563 1.84021
  360   0.764261 0.99250 1.23562 1.42287 1.78440 2.02458 1.97401 1.97921
  400   0.744484 1.02954 1.43394 1.59653 1.75970 1.91638 1.94703 1.99494
  440   0.870299 1.27319 1.85879 2.09508 2.33402 2.50934 2.37352 2.27844
  480   0.958417 1.40368 1.68134 1.82527 2.09390 2.26945 2.23754 2.29017
  520   1.103494 1.52059 1.98948 2.06095 2.22345 2.42001 2.32575 2.30551
       Frequencies
Times        88      90      92      94      96      98     100     102     104
  -1120 0.96244 0.93526 0.96295 0.93725 0.88127 0.89270 0.92199 0.90348 0.86002
  -1080 1.01178 0.89210 0.82074 0.84352 0.85331 0.79593 0.80899 0.80328 0.73895
  -1040 0.98609 0.87309 0.80480 0.86760 0.88857 0.85160 0.87800 0.90964 0.85157
  -1000 0.99771 0.94963 0.86939 0.83624 0.79197 0.75649 0.78178 0.80790 0.82936
  -960  0.95593 0.87998 0.77300 0.76238 0.72445 0.70825 0.75930 0.79451 0.79606
  -920  0.87377 0.81743 0.75852 0.75604 0.72637 0.76050 0.81836 0.80672 0.76695
  -880  0.76196 0.74674 0.72255 0.77146 0.79039 0.77601 0.76023 0.79134 0.78795
  -840  0.77508 0.73484 0.63776 0.68509 0.71792 0.71054 0.66571 0.63973 0.60248
  -800  0.82482 0.77999 0.73170 0.73208 0.73691 0.71382 0.67954 0.65919 0.61614
  -760  0.75044 0.75508 0.68898 0.65066 0.63178 0.61044 0.64952 0.66335 0.60248
  -720  0.64888 0.63373 0.55731 0.60613 0.61893 0.62222 0.65781 0.68594 0.63646
  -680  0.56116 0.55245 0.56573 0.63851 0.65240 0.69233 0.72071 0.70770 0.69565
  -640  0.59443 0.59831 0.60432 0.69213 0.76679 0.82894 0.85824 0.85185 0.85041
  -600  0.65254 0.66799 0.67768 0.73437 0.76197 0.80276 0.82166 0.79654 0.76690
  -560  0.71062 0.71722 0.68310 0.74181 0.80217 0.83325 0.82532 0.78627 0.73204
  -520  0.59064 0.64263 0.64661 0.69679 0.69474 0.67870 0.69738 0.74545 0.77144
  -480  0.61079 0.59434 0.62014 0.73094 0.75655 0.73540 0.69618 0.66724 0.65838
  -440  0.49941 0.51814 0.54206 0.61901 0.60587 0.56417 0.58082 0.57736 0.54373
  -400  0.55664 0.54616 0.56380 0.62118 0.57894 0.55774 0.58729 0.58338 0.57670
  -360  0.53200 0.55211 0.53101 0.63532 0.69978 0.72686 0.74957 0.76984 0.77602
  -320  0.53616 0.54478 0.53496 0.62772 0.67536 0.71796 0.78718 0.82564 0.80021
  -280  0.48904 0.47805 0.48146 0.59852 0.65483 0.69458 0.73619 0.76780 0.76782
  -240  0.67731 0.65565 0.64605 0.73224 0.75800 0.77902 0.82510 0.80455 0.75227
  -200  0.65189 0.65434 0.64794 0.72063 0.74276 0.77462 0.80324 0.79527 0.79702
  -160  0.53459 0.51332 0.52306 0.61974 0.66904 0.74827 0.81827 0.80586 0.80301
  -120  0.61743 0.61559 0.68245 0.80814 0.85088 0.87341 0.82795 0.81704 0.90501
  -80   0.80446 0.80516 0.81223 0.82601 0.77878 0.79373 0.88898 0.95598 0.96163
  -40   0.75116 0.74999 0.76905 0.83562 0.83769 0.79944 0.80136 0.83216 0.81807
  0     0.59054 0.49488 0.55813 0.65843 0.66115 0.68180 0.70822 0.71182 0.71109
  40    0.50275 0.44816 0.45460 0.54217 0.53826 0.58859 0.67093 0.68756 0.67639
  80    0.48076 0.45216 0.46749 0.60719 0.67348 0.69925 0.73936 0.77301 0.77380
  120   0.63484 0.59730 0.56281 0.66092 0.73260 0.76400 0.79891 0.85886 0.88111
  160   0.80001 0.75545 0.68851 0.75384 0.81067 0.84040 0.86649 0.87674 0.84404
  200   1.00749 0.96717 1.05947 1.17877 1.24139 1.31403 1.24518 1.03930 0.91775
  240   1.29563 1.31883 1.42775 1.50706 1.50709 1.45294 1.40380 1.35777 1.35029
  280   1.71173 1.89399 1.96476 1.87098 1.90243 1.91659 1.82134 1.71344 1.75211
  320   1.90721 1.93140 2.17637 2.24798 2.18379 2.06705 1.97894 1.94700 1.96766
  360   2.11573 2.17940 2.29975 2.24528 2.28688 2.29732 2.11745 1.93651 1.89882
  400   2.16792 2.24258 2.35376 2.34637 2.43776 2.44661 2.26837 2.18618 2.20796
  440   2.30250 2.24176 2.31569 2.29926 2.25533 2.08822 1.97729 1.93411 1.92180
  480   2.44614 2.39958 2.53486 2.48852 2.33349 2.21143 2.15189 2.12495 2.13159
  520   2.45602 2.44667 2.45303 2.24148 2.08328 2.05774 1.98046 1.76888 1.64157
       Frequencies
Times       106     108     110     112     114     116     118     120     122
  -1120 0.86069 0.89397 0.93027 0.94778 0.97942 0.98179 0.96743 0.96324 0.93961
  -1080 0.75349 0.79259 0.82084 0.81217 0.78094 0.79586 0.84926 0.91195 0.93160
  -1040 0.83021 0.83884 0.83049 0.82334 0.83739 0.86268 0.82725 0.79828 0.81680
  -1000 0.85785 0.83257 0.82118 0.85492 0.85294 0.82321 0.80193 0.81115 0.82230
  -960  0.81724 0.80706 0.76725 0.71660 0.73477 0.78178 0.78703 0.78667 0.74205
  -920  0.76587 0.75709 0.73220 0.65996 0.61411 0.65940 0.67660 0.67008 0.59846
  -880  0.74084 0.70595 0.69859 0.62641 0.57247 0.58654 0.59428 0.61182 0.56771
  -840  0.63708 0.63396 0.57979 0.52846 0.52265 0.54264 0.55161 0.57864 0.53512
  -800  0.59148 0.58062 0.56856 0.52944 0.52308 0.55373 0.54288 0.55427 0.53648
  -760  0.59671 0.63970 0.66498 0.64087 0.63531 0.67112 0.64819 0.62832 0.59928
  -720  0.61275 0.65422 0.68510 0.65614 0.64460 0.67296 0.66926 0.67282 0.65685
  -680  0.73172 0.74727 0.76744 0.73673 0.66611 0.67606 0.71024 0.74622 0.72983
  -640  0.85991 0.83656 0.79505 0.70508 0.67230 0.70950 0.72433 0.71375 0.65610
  -600  0.78443 0.80348 0.80994 0.79314 0.75974 0.75070 0.69907 0.68968 0.66703
  -560  0.71243 0.70128 0.67953 0.65649 0.68048 0.70887 0.74308 0.77600 0.73743
  -520  0.78136 0.78748 0.78219 0.74784 0.74605 0.79586 0.81142 0.80740 0.78672
  -480  0.68557 0.70814 0.73057 0.71342 0.67094 0.68117 0.72846 0.79667 0.79786
  -440  0.61944 0.68636 0.68697 0.67934 0.69790 0.71404 0.72643 0.77284 0.80064
  -400  0.64565 0.65969 0.65023 0.62027 0.60847 0.69439 0.72165 0.71786 0.67986
  -360  0.79593 0.77040 0.72687 0.69056 0.68358 0.70651 0.72573 0.76337 0.72657
  -320  0.79167 0.78725 0.76231 0.73829 0.72665 0.72570 0.72829 0.75652 0.73302
  -280  0.73264 0.72473 0.73455 0.77520 0.82952 0.86745 0.87597 0.86268 0.83520
  -240  0.76083 0.73665 0.72005 0.68923 0.67881 0.72036 0.75355 0.77064 0.77029
  -200  0.83347 0.81410 0.76067 0.70902 0.67794 0.68772 0.68486 0.70708 0.73872
  -160  0.87091 0.89384 0.81431 0.67257 0.62700 0.63733 0.62671 0.66097 0.67416
  -120  0.96789 0.91365 0.84711 0.75883 0.68154 0.70042 0.71496 0.69617 0.64313
  -80   0.92087 0.88483 0.81887 0.70173 0.62806 0.65451 0.67770 0.68128 0.63879
  -40   0.78241 0.75171 0.71535 0.67517 0.64485 0.63044 0.62828 0.62296 0.53458
  0     0.73282 0.74167 0.71054 0.64336 0.61678 0.63624 0.61815 0.60026 0.56404
  40    0.72256 0.77461 0.77398 0.71544 0.66040 0.66078 0.64033 0.61754 0.56893
  80    0.75139 0.74817 0.77810 0.78972 0.75894 0.74225 0.75280 0.79215 0.79141
  120   0.84731 0.82271 0.84960 0.87309 0.86125 0.83574 0.84891 0.90319 0.95047
  160   0.84612 0.87089 0.90112 0.90659 0.89719 0.93134 0.94368 0.95883 0.98720
  200   0.92591 0.95184 0.99207 1.04520 1.09134 1.15187 1.21821 1.21452 1.19936
  240   1.30191 1.26734 1.31955 1.46295 1.56751 1.56200 1.54827 1.54140 1.60094
  280   1.68317 1.60050 1.64395 1.83564 1.88263 1.77747 1.75679 1.68009 1.71499
  320   1.89931 1.86056 1.89311 2.02036 2.00167 1.92490 1.93765 1.88431 1.93197
  360   1.80829 1.75926 1.80764 1.93908 1.96028 1.85929 1.84620 1.77880 1.88051
  400   2.00729 1.77827 1.63718 1.64745 1.65533 1.62285 1.65270 1.63720 1.66598
  440   1.82461 1.72937 1.66162 1.67944 1.68327 1.62698 1.63716 1.65114 1.73489
  480   2.03978 1.92645 1.87972 1.94597 1.94937 1.87549 1.80080 1.57673 1.50046
  520   1.60521 1.55066 1.52741 1.63686 1.72275 1.69863 1.74014 1.75962 1.77155
       Frequencies
Times       124     126     128     130     132     134     136     138     140
  -1120 0.87883 0.83821 0.87374 0.90626 0.94128 0.99358 0.92582 0.85280 0.84861
  -1080 0.92077 0.88743 0.82965 0.75874 0.71604 0.69355 0.73625 0.73389 0.71011
  -1040 0.81284 0.73225 0.64577 0.61854 0.61087 0.60400 0.65989 0.64806 0.63476
  -1000 0.82285 0.78705 0.73198 0.70135 0.64975 0.58103 0.58608 0.55968 0.55740
  -960  0.67464 0.64734 0.66431 0.68423 0.65889 0.62708 0.64124 0.60754 0.57459
  -920  0.53044 0.52277 0.56981 0.63973 0.65422 0.60448 0.61971 0.57989 0.55166
  -880  0.49504 0.45740 0.47069 0.51093 0.53150 0.54907 0.63358 0.64487 0.65111
  -840  0.50016 0.51863 0.57553 0.63620 0.63513 0.57471 0.65567 0.76346 0.80436
  -800  0.54739 0.56895 0.57468 0.60283 0.61889 0.61469 0.71372 0.76697 0.78175
  -760  0.58358 0.57461 0.56066 0.58897 0.56621 0.50642 0.59218 0.65870 0.68358
  -720  0.63246 0.59998 0.57681 0.54333 0.44207 0.32657 0.41182 0.45587 0.45838
  -680  0.68654 0.65774 0.63910 0.58659 0.46694 0.37712 0.46654 0.50384 0.51590
  -640  0.61629 0.59804 0.61304 0.62790 0.57687 0.46753 0.46865 0.50150 0.53129
  -600  0.64491 0.58510 0.55075 0.55127 0.54073 0.48418 0.55988 0.59690 0.59645
  -560  0.71540 0.73715 0.73267 0.69226 0.62854 0.54676 0.59718 0.62275 0.58117
  -520  0.76033 0.70941 0.66174 0.64997 0.61169 0.56146 0.62293 0.59999 0.53691
  -480  0.72399 0.67364 0.68362 0.68529 0.62671 0.56159 0.61660 0.57127 0.47897
  -440  0.78761 0.75601 0.73343 0.73446 0.71705 0.67156 0.68508 0.65327 0.60282
  -400  0.65327 0.65242 0.66790 0.69429 0.66883 0.60728 0.64590 0.64296 0.59496
  -360  0.62418 0.55753 0.52264 0.48718 0.41659 0.32475 0.40971 0.46332 0.47111
  -320  0.70404 0.67779 0.65918 0.65024 0.56256 0.39110 0.38507 0.36749 0.33028
  -280  0.80299 0.76058 0.77257 0.79290 0.76608 0.66172 0.61505 0.56787 0.54010
  -240  0.79621 0.81842 0.83580 0.83775 0.76973 0.68699 0.72992 0.74294 0.72476
  -200  0.76223 0.73571 0.72566 0.72475 0.63574 0.52744 0.61305 0.68401 0.68995
  -160  0.65091 0.61935 0.60954 0.61563 0.62011 0.62757 0.65622 0.60488 0.59146
  -120  0.58760 0.54907 0.53947 0.57652 0.60489 0.61007 0.67465 0.65987 0.67074
  -80   0.58980 0.53131 0.52546 0.56866 0.56773 0.51018 0.54401 0.52224 0.49361
  -40   0.46098 0.46780 0.51743 0.56019 0.53535 0.41844 0.43180 0.43502 0.45180
  0     0.52019 0.50476 0.53110 0.55260 0.49993 0.37663 0.40494 0.43088 0.47791
  40    0.51538 0.50315 0.50196 0.50704 0.46633 0.40009 0.48707 0.55638 0.63211
  80    0.76081 0.72979 0.70267 0.66763 0.66041 0.68468 0.80462 0.87695 0.94476
  120   0.96366 0.96024 0.97755 1.01847 1.06339 1.15435 1.20552 1.18901 1.13537
  160   1.03343 1.08396 1.14921 1.20298 1.23332 1.27733 1.26601 1.23145 1.18302
  200   1.20349 1.24870 1.25799 1.21137 1.17282 1.23334 1.31651 1.29281 1.23142
  240   1.69426 1.68634 1.66163 1.66135 1.65234 1.70507 1.67413 1.61115 1.47933
  280   1.80550 1.86038 1.82270 1.79342 1.84612 1.96926 1.89067 1.80047 1.74688
  320   1.94513 1.84558 1.71649 1.69825 1.84926 2.10997 2.05305 2.04297 2.04277
  360   1.96673 1.89598 1.88525 1.89627 1.96681 2.19747 2.24851 2.31110 2.34057
  400   1.69686 1.72363 1.74247 1.75131 1.80592 2.08992 2.10344 2.07381 2.09371
  440   1.72036 1.61902 1.59593 1.64987 1.73385 1.85454 1.77913 1.71836 1.69934
  480   1.55385 1.54773 1.51253 1.51303 1.56037 1.65550 1.53472 1.42917 1.39708
  520   1.68543 1.57268 1.54406 1.58233 1.70543 1.83255 1.63262 1.45671 1.40621
       Frequencies
Times       142     144     146     148     150     152     154     156     158
  -1120 0.83603 0.79152 0.77695 0.74702 0.63137 0.55533 0.61379 0.66158 0.67699
  -1080 0.71140 0.69040 0.63425 0.57196 0.57295 0.57177 0.52738 0.49709 0.50209
  -1040 0.66459 0.64969 0.60149 0.54117 0.50526 0.48076 0.48126 0.49279 0.49115
  -1000 0.61121 0.62046 0.57048 0.51656 0.48186 0.44331 0.45246 0.47835 0.47411
  -960  0.60159 0.56604 0.44623 0.34178 0.33283 0.32910 0.36382 0.42816 0.49761
  -920  0.61984 0.63132 0.55134 0.45553 0.41873 0.35706 0.33862 0.38949 0.44810
  -880  0.69747 0.68177 0.58411 0.47086 0.46537 0.45094 0.41285 0.33586 0.31786
  -840  0.79472 0.75345 0.63813 0.53920 0.58064 0.61684 0.56064 0.48128 0.46801
  -800  0.79207 0.76065 0.70883 0.65154 0.61331 0.59566 0.56527 0.51668 0.50442
  -760  0.72416 0.70715 0.65880 0.63087 0.60247 0.55482 0.55070 0.57994 0.57187
  -720  0.50306 0.50533 0.46983 0.44021 0.42862 0.40705 0.45006 0.51514 0.54478
  -680  0.54820 0.53914 0.50060 0.44077 0.41731 0.45958 0.52104 0.52012 0.52057
  -640  0.57833 0.57833 0.53267 0.51122 0.52583 0.52415 0.52875 0.56773 0.60488
  -600  0.62710 0.61233 0.54077 0.49251 0.45768 0.37502 0.37188 0.44862 0.49617
  -560  0.59295 0.59264 0.50706 0.35865 0.29262 0.30893 0.34067 0.34325 0.31499
  -520  0.55576 0.55031 0.49461 0.39676 0.32843 0.27555 0.27586 0.29650 0.29885
  -480  0.49237 0.49102 0.43953 0.36428 0.31885 0.29469 0.29867 0.32177 0.37096
  -440  0.61700 0.61711 0.56896 0.46903 0.39093 0.32486 0.34942 0.43607 0.49079
  -400  0.59570 0.57619 0.52069 0.44316 0.35874 0.33265 0.40462 0.53817 0.68524
  -360  0.47823 0.43955 0.34992 0.29200 0.31539 0.35130 0.39588 0.47801 0.58532
  -320  0.37196 0.37377 0.30952 0.24954 0.28493 0.42823 0.62219 0.74374 0.78820
  -280  0.58991 0.57985 0.53490 0.48070 0.50055 0.51754 0.53321 0.56602 0.63340
  -240  0.73181 0.67822 0.60043 0.55663 0.54672 0.49856 0.51092 0.55759 0.55788
  -200  0.67794 0.62929 0.56954 0.47916 0.37680 0.30486 0.32953 0.36972 0.32378
  -160  0.64290 0.61183 0.50002 0.37539 0.31288 0.27741 0.31067 0.32521 0.29006
  -120  0.73289 0.72116 0.64670 0.56872 0.47935 0.42111 0.44937 0.48007 0.44092
  -80   0.54300 0.53863 0.49015 0.43149 0.41967 0.42942 0.46635 0.46151 0.45043
  -40   0.53525 0.56188 0.50648 0.44513 0.42030 0.39671 0.39399 0.39998 0.38352
  0     0.57706 0.56188 0.46267 0.36878 0.35795 0.34452 0.37239 0.39791 0.39069
  40    0.74761 0.77446 0.70754 0.63059 0.63105 0.62616 0.60539 0.55983 0.51967
  80    0.96243 0.92085 0.88382 0.87033 0.81306 0.74038 0.64774 0.55811 0.47823
  120   1.11650 1.11374 1.06774 0.94148 0.79218 0.72191 0.67912 0.63889 0.54891
  160   1.13456 1.08755 1.04977 1.03654 1.04266 1.01254 0.98790 1.00690 1.05046
  200   1.15438 1.08054 1.07889 1.15746 1.23127 1.25690 1.23445 1.20594 1.22141
  240   1.33023 1.26957 1.23768 1.21371 1.18416 1.22708 1.26925 1.34861 1.38142
  280   1.63818 1.54986 1.52224 1.55314 1.58807 1.60345 1.57597 1.44572 1.35918
  320   1.90609 1.82833 1.87492 1.94108 1.90342 1.82748 1.70508 1.57635 1.52493
  360   2.20255 2.15644 2.24369 2.40229 2.47537 2.44636 2.23366 1.94264 1.80458
  400   1.99598 1.94213 2.03664 2.28263 2.43658 2.40806 2.19594 2.03580 1.97320
  440   1.65437 1.68032 1.76711 1.84870 1.83134 1.81765 1.86607 1.91032 1.89535
  480   1.33445 1.22957 1.13069 1.11570 1.15385 1.17912 1.19690 1.21350 1.23253
  520   1.39098 1.37078 1.28512 1.15816 1.04533 1.06744 1.08203 1.11742 1.16455
       Frequencies
Times       160     162     164     166     168     170     172     174     176
  -1120 0.68813 0.72243 0.78480 0.87044 0.92415 0.93452 0.91692 0.85672 0.79002
  -1080 0.55894 0.64430 0.68929 0.72077 0.73221 0.72939 0.77546 0.77689 0.74965
  -1040 0.46707 0.50128 0.55609 0.60629 0.58645 0.56598 0.62981 0.69002 0.70600
  -1000 0.46842 0.52240 0.59344 0.62221 0.63110 0.63714 0.64732 0.60534 0.56287
  -960  0.56822 0.64814 0.68022 0.69131 0.69369 0.68720 0.73579 0.73304 0.67326
  -920  0.48660 0.53257 0.58152 0.65596 0.71042 0.74214 0.76855 0.76450 0.73692
  -880  0.34600 0.42104 0.50718 0.59530 0.63585 0.63981 0.65181 0.69019 0.71655
  -840  0.47713 0.48496 0.55449 0.61058 0.64429 0.69412 0.76967 0.83011 0.84531
  -800  0.51542 0.54313 0.61229 0.69115 0.74371 0.78748 0.83390 0.84986 0.86314
  -760  0.50943 0.48496 0.52230 0.59641 0.64460 0.68184 0.74125 0.74961 0.72583
  -720  0.50556 0.49725 0.53030 0.57715 0.59811 0.61604 0.63929 0.62274 0.54086
  -680  0.56087 0.66657 0.74531 0.76726 0.69692 0.63493 0.65117 0.65371 0.61634
  -640  0.60129 0.60898 0.62491 0.64816 0.67022 0.69963 0.71283 0.68885 0.65253
  -600  0.47249 0.47844 0.54382 0.63797 0.69001 0.75174 0.80998 0.80701 0.76129
  -560  0.31448 0.40510 0.49936 0.57301 0.60563 0.65823 0.77273 0.86961 0.92297
  -520  0.31177 0.36153 0.41168 0.49069 0.55177 0.65603 0.78525 0.86057 0.89369
  -480  0.42085 0.47825 0.51910 0.58750 0.64199 0.71270 0.79665 0.82124 0.81239
  -440  0.51736 0.62683 0.74122 0.79529 0.81920 0.86635 0.89267 0.88065 0.88351
  -400  0.78832 0.82936 0.88101 0.95053 0.99810 1.03905 0.99962 0.87128 0.78293
  -360  0.75853 0.90922 0.96815 0.95452 0.90543 0.85895 0.90054 0.89773 0.89369
  -320  0.76781 0.77331 0.78728 0.77745 0.72852 0.67586 0.62692 0.59914 0.57997
  -280  0.68697 0.71322 0.72700 0.75691 0.70704 0.60911 0.57474 0.53822 0.47448
  -240  0.51813 0.50685 0.52479 0.56536 0.57003 0.53260 0.49766 0.47094 0.42538
  -200  0.27231 0.34732 0.43462 0.47652 0.44575 0.42823 0.47727 0.49103 0.46848
  -160  0.29359 0.38053 0.40439 0.46266 0.49715 0.50757 0.52994 0.54743 0.54214
  -120  0.40673 0.47364 0.56071 0.64100 0.65457 0.63887 0.66867 0.71630 0.73074
  -80   0.47984 0.54025 0.60855 0.65262 0.64889 0.64800 0.73226 0.84199 0.90024
  -40   0.36321 0.42238 0.52230 0.60533 0.61238 0.61761 0.68601 0.77756 0.82785
  0     0.39570 0.45982 0.52692 0.60947 0.69431 0.76890 0.79874 0.78208 0.77438
  40    0.52567 0.56828 0.58863 0.61536 0.63478 0.67429 0.72487 0.73254 0.71564
  80    0.45895 0.49648 0.51732 0.59004 0.67805 0.70562 0.67413 0.63931 0.61216
  120   0.46514 0.50973 0.61335 0.73765 0.77870 0.72451 0.62789 0.57320 0.59324
  160   1.04342 0.94128 0.89630 0.94257 0.95898 0.89327 0.80693 0.76835 0.76875
  200   1.28014 1.29316 1.24488 1.20482 1.15997 1.13131 1.10094 1.07564 1.03955
  240   1.39096 1.34826 1.26177 1.19288 1.17639 1.18278 1.19777 1.23263 1.27943
  280   1.43003 1.46939 1.39551 1.32074 1.27228 1.23112 1.20066 1.15731 1.17577
  320   1.48863 1.47899 1.52267 1.52041 1.48984 1.48851 1.52823 1.48552 1.42366
  360   1.80852 1.70974 1.64022 1.61658 1.61244 1.59730 1.59776 1.57891 1.58206
  400   1.98858 1.99271 2.04197 2.02102 1.98819 1.92774 1.81148 1.68485 1.67464
  440   1.83831 1.76580 1.80882 1.83616 1.79563 1.71647 1.59904 1.52250 1.52296
  480   1.32250 1.43944 1.49066 1.50162 1.49429 1.51449 1.52213 1.49305 1.49695
  520   1.27821 1.35575 1.38573 1.39494 1.37677 1.37233 1.35208 1.26610 1.14849
       Frequencies
Times       178     180     182     184     186     188     190     192     194
  -1120 0.76856 0.75570 0.71524 0.68007 0.60812 0.50576 0.48353 0.60289 0.70833
  -1080 0.70010 0.65286 0.65125 0.71913 0.74059 0.66106 0.60441 0.59345 0.57011
  -1040 0.68166 0.64651 0.60646 0.61069 0.61104 0.60485 0.63090 0.70362 0.69448
  -1000 0.55671 0.54366 0.55093 0.59541 0.60228 0.54466 0.51284 0.56066 0.58174
  -960  0.60889 0.55001 0.51459 0.48964 0.43317 0.38425 0.45029 0.61548 0.68423
  -920  0.69108 0.66259 0.65719 0.64805 0.60652 0.54835 0.55003 0.63489 0.68617
  -880  0.69520 0.63360 0.61628 0.64005 0.58741 0.52280 0.54749 0.59581 0.54379
  -840  0.80779 0.77940 0.82127 0.88797 0.84014 0.67867 0.51256 0.51738 0.53299
  -800  0.90449 0.89071 0.84892 0.85571 0.84519 0.73800 0.67260 0.65483 0.68146
  -760  0.69363 0.64482 0.63571 0.72131 0.78386 0.71728 0.65259 0.71097 0.74490
  -720  0.43961 0.37247 0.36171 0.42730 0.45016 0.37431 0.32518 0.43475 0.54628
  -680  0.57005 0.53203 0.49677 0.45010 0.41007 0.42598 0.48212 0.51029 0.53050
  -640  0.63223 0.59953 0.53653 0.48891 0.45175 0.41860 0.44296 0.51265 0.54767
  -600  0.72364 0.67233 0.63114 0.65024 0.70103 0.67043 0.58891 0.60578 0.65903
  -560  0.92450 0.89770 0.88640 0.87002 0.82528 0.77917 0.72557 0.67188 0.64628
  -520  0.92155 0.91907 0.91428 0.98258 1.05279 1.00062 0.84335 0.67372 0.65182
  -480  0.80543 0.79570 0.82836 0.85304 0.79209 0.71813 0.72726 0.76028 0.76096
  -440  0.87801 0.85262 0.84892 0.84600 0.82793 0.81324 0.82813 0.87098 0.91442
  -400  0.75169 0.74258 0.77282 0.83388 0.90518 0.95208 0.94140 0.89957 0.86982
  -360  0.85035 0.75359 0.67136 0.65387 0.65404 0.69854 0.77657 0.86888 0.86539
  -320  0.56946 0.56398 0.57584 0.59565 0.63971 0.70507 0.71345 0.70257 0.69642
  -280  0.40803 0.37903 0.37816 0.38630 0.39760 0.48561 0.60047 0.64539 0.67980
  -240  0.39724 0.38453 0.39987 0.47848 0.56378 0.61819 0.73487 0.86285 0.90777
  -200  0.47511 0.47172 0.43004 0.41735 0.46927 0.56226 0.69655 0.81826 0.82578
  -160  0.55475 0.55615 0.56395 0.61166 0.63466 0.59718 0.57314 0.68605 0.81304
  -120  0.75326 0.81622 0.88526 0.93770 0.96704 0.94072 0.91182 0.86547 0.81636
  -80   0.92881 0.92605 0.88114 0.89476 1.02491 1.16757 1.17978 1.07585 0.95182
  -40   0.78896 0.71677 0.73626 0.78172 0.71617 0.61223 0.62047 0.71097 0.78395
  0     0.77836 0.76290 0.73603 0.70118 0.63228 0.55999 0.58018 0.66244 0.66650
  40    0.69775 0.68566 0.67707 0.68953 0.69201 0.66759 0.73487 0.79570 0.74794
  80    0.57750 0.56715 0.54544 0.50323 0.46078 0.48163 0.65288 0.81747 0.83492
  120   0.66420 0.69349 0.65765 0.60099 0.60042 0.70053 0.85462 0.94758 0.94240
  160   0.79896 0.75253 0.72643 0.77347 0.87041 0.94185 0.97268 1.01080 1.04129
  200   1.01649 1.04371 1.08773 1.14439 1.24765 1.30612 1.31728 1.24793 1.16539
  240   1.32896 1.38420 1.44994 1.55461 1.69046 1.74419 1.71964 1.62646 1.54738
  280   1.34505 1.52387 1.55392 1.55024 1.59382 1.52615 1.53030 1.61754 1.59862
  320   1.44097 1.51032 1.56580 1.56310 1.59382 1.61359 1.60665 1.56927 1.63186
  360   1.58180 1.56153 1.59848 1.63879 1.68382 1.70870 1.73598 1.66135 1.60084
  400   1.71460 1.69993 1.60877 1.57013 1.69099 1.85066 1.94787 1.89061 1.87978
  440   1.55297 1.56344 1.56923 1.59294 1.66471 1.79501 1.85517 1.84182 1.92355
  480   1.56356 1.63518 1.60328 1.55315 1.61294 1.65419 1.65258 1.58501 1.59751
  520   1.08652 1.06678 1.04157 1.05026 1.07933 1.06820 1.13244 1.19940 1.19530
       Frequencies
Times       196     198     200     202     204     206     208     210     212
  -1120 0.72279 0.73725 0.75721 0.81247 0.86209 0.89530 0.89816 0.88919 0.88522
  -1080 0.51862 0.57457 0.61608 0.62975 0.68455 0.70121 0.68779 0.70654 0.74930
  -1040 0.58646 0.55695 0.57648 0.56801 0.58673 0.59415 0.59679 0.61024 0.65985
  -1000 0.56885 0.66674 0.75483 0.81561 0.87374 0.86431 0.82105 0.81215 0.84066
  -960  0.65560 0.66859 0.71910 0.79805 0.86240 0.86775 0.86917 0.89074 0.94316
  -920  0.68039 0.68653 0.67801 0.67676 0.73361 0.76226 0.75380 0.74599 0.77031
  -880  0.44100 0.49045 0.54760 0.56801 0.60391 0.62170 0.63782 0.66025 0.73434
  -840  0.46644 0.49385 0.54105 0.57992 0.65389 0.68681 0.75565 0.81992 0.86262
  -800  0.66898 0.68839 0.69618 0.66329 0.66339 0.69339 0.72326 0.73884 0.75503
  -760  0.70779 0.66612 0.63276 0.62944 0.67136 0.67492 0.67206 0.67485 0.71015
  -720  0.58515 0.65282 0.65866 0.61909 0.57662 0.52810 0.52862 0.59409 0.65062
  -680  0.53460 0.61818 0.64228 0.63226 0.64653 0.64048 0.62270 0.55122 0.47204
  -640  0.56167 0.63859 0.69647 0.73036 0.76673 0.76226 0.74763 0.73884 0.71715
  -600  0.66571 0.72519 0.72952 0.73224 0.73760 0.69464 0.67175 0.70747 0.75694
  -560  0.60081 0.62622 0.62829 0.58399 0.57048 0.57756 0.60481 0.64379 0.68691
  -520  0.57374 0.60952 0.67384 0.69024 0.70019 0.68431 0.70167 0.72020 0.72829
  -480  0.74106 0.79292 0.83105 0.82344 0.80904 0.77384 0.76028 0.80345 0.85307
  -440  0.93120 0.89436 0.85458 0.81999 0.78850 0.75850 0.75658 0.76307 0.75821
  -400  0.85227 0.86127 0.84892 0.84037 0.79064 0.69088 0.65047 0.62763 0.60096
  -360  0.81835 0.83745 0.87155 0.91778 0.91084 0.84396 0.77725 0.73667 0.71365
  -320  0.68724 0.74900 0.78907 0.78207 0.77255 0.75568 0.74455 0.72766 0.72320
  -280  0.70485 0.76323 0.76942 0.76922 0.77225 0.73001 0.73653 0.72859 0.73975
  -240  0.90544 0.92467 0.96921 1.00553 1.02031 1.01926 1.00428 0.97461 0.92406
  -200  0.82357 0.93240 0.99809 1.02215 1.05097 1.11192 1.17547 1.17745 1.08832
  -160  0.88195 0.91323 0.91025 0.92718 0.97064 0.99453 0.98793 0.96187 0.95526
  -120  0.79552 0.87055 0.93020 0.93972 0.92311 0.86900 0.81210 0.83607 0.91451
  -80   0.86695 0.87271 0.88703 0.88926 0.90502 0.86963 0.79791 0.75220 0.74484
  -40   0.79813 0.77591 0.73875 0.71907 0.75906 0.78573 0.79174 0.79910 0.80151
  0     0.62919 0.67199 0.70213 0.67708 0.67106 0.67304 0.64368 0.61863 0.59619
  40    0.66995 0.70694 0.74322 0.71343 0.68332 0.66052 0.67021 0.69722 0.70091
  80    0.74171 0.65189 0.68188 0.78677 0.86178 0.88966 0.89600 0.88763 0.85562
  120   0.93968 0.93982 0.92871 0.93032 0.92710 0.93098 0.96448 0.98672 0.99982
  160   1.04601 1.05889 1.09098 1.16976 1.17792 1.10941 1.07831 1.12340 1.16440
  200   1.12265 1.09508 1.08801 1.06665 1.05220 1.08625 1.11255 1.11750 1.07622
  240   1.51795 1.40806 1.30447 1.25501 1.22116 1.20051 1.20632 1.22746 1.23252
  280   1.51012 1.36816 1.31519 1.32961 1.31774 1.28471 1.21897 1.18522 1.19432
  320   1.66896 1.46373 1.33990 1.36063 1.38306 1.38708 1.34019 1.24734 1.18509
  360   1.61514 1.51414 1.41493 1.40796 1.43549 1.42934 1.36302 1.33711 1.38404
  400   1.95662 1.82619 1.74305 1.77027 1.72005 1.67632 1.60856 1.53685 1.47444
  440   2.06556 1.92145 1.82284 1.83577 1.77616 1.79277 1.74428 1.61606 1.43847
  480   1.70842 1.58991 1.42952 1.38257 1.40084 1.41055 1.33495 1.22560 1.11442
  520   1.18266 1.17332 1.16929 1.12745 1.04484 1.01519 1.06597 1.13583 1.16121
       Frequencies
Times       214     216     218     220     222     224     226     228     230
  -1120 0.89929 0.90698 0.86313 0.83347 0.87710 0.91848 0.92529 0.87663 0.81930
  -1080 0.74826 0.72016 0.63127 0.60956 0.68157 0.72716 0.75969 0.78241 0.79473
  -1040 0.70539 0.71950 0.66057 0.60317 0.61789 0.61368 0.60563 0.58588 0.59306
  -1000 0.85180 0.81573 0.75859 0.78463 0.83683 0.81988 0.79691 0.83134 0.88111
  -960  0.99228 1.00652 1.01975 1.02395 0.99139 0.93405 0.88771 0.90292 0.90686
  -920  0.80795 0.82966 0.78825 0.75796 0.82237 0.89046 0.90110 0.87663 0.85337
  -880  0.83103 0.92191 0.94560 0.92176 0.89362 0.88181 0.87022 0.81961 0.73213
  -840  0.88676 0.91162 0.94234 1.00253 1.04337 1.02297 0.99079 0.93931 0.88626
  -800  0.77200 0.80975 0.79006 0.75457 0.75559 0.75829 0.73476 0.68576 0.68934
  -760  0.73408 0.72514 0.66816 0.64262 0.70877 0.71609 0.64508 0.55191 0.56810
  -720  0.68165 0.68266 0.63561 0.62534 0.65163 0.63859 0.61382 0.59559 0.61485
  -680  0.43730 0.45669 0.48043 0.57161 0.71910 0.79912 0.83933 0.87421 0.89022
  -640  0.72485 0.77690 0.80091 0.84850 0.91806 0.96796 1.00790 0.99552 0.92865
  -600  0.80432 0.84161 0.85662 0.89884 0.96213 0.99287 0.96511 0.88876 0.82920
  -560  0.72155 0.75268 0.74521 0.75270 0.80343 0.80985 0.79095 0.79090 0.82405
  -520  0.74463 0.72846 0.68661 0.68131 0.74491 0.77317 0.76304 0.74319 0.72540
  -480  0.87225 0.84725 0.81827 0.80680 0.82168 0.81676 0.80993 0.77998 0.72540
  -440  0.73969 0.73045 0.70831 0.69860 0.74801 0.76937 0.76007 0.77554 0.80305
  -400  0.58009 0.60004 0.54952 0.52502 0.61789 0.71505 0.79356 0.82366 0.82009
  -360  0.69946 0.67404 0.59292 0.55470 0.61927 0.66730 0.69718 0.72378 0.78443
  -320  0.69583 0.69229 0.64429 0.60956 0.69810 0.74307 0.72806 0.67080 0.68062
  -280  0.77101 0.79913 0.75931 0.71513 0.72219 0.70225 0.67373 0.64492 0.65289
  -240  0.88346 0.87645 0.88411 0.90410 0.89535 0.84859 0.79691 0.74197 0.72064
  -200  1.01701 0.95210 0.87904 0.85902 0.86471 0.84133 0.79132 0.73308 0.70955
  -160  0.93688 0.89138 0.82370 0.80078 0.83442 0.85171 0.84417 0.85075 0.90092
  -120  0.94215 0.91063 0.82081 0.78238 0.80619 0.80362 0.79840 0.79940 0.84307
  -80   0.77134 0.76761 0.67250 0.59415 0.62959 0.62717 0.54795 0.48802 0.53680
  -40   0.79014 0.73377 0.61354 0.55283 0.61342 0.62336 0.57326 0.49611 0.47856
  0     0.57613 0.57051 0.53505 0.52202 0.59655 0.61852 0.59559 0.57739 0.60376
  40    0.66714 0.65147 0.63163 0.61369 0.62443 0.59499 0.56433 0.57456 0.62119
  80    0.81883 0.81440 0.80417 0.78538 0.80894 0.82887 0.80733 0.71892 0.69093
  120   1.01767 1.10010 1.16118 1.18287 1.16729 1.16758 1.23044 1.28627 1.24245
  160   1.18584 1.19334 1.22665 1.30309 1.34802 1.44644 1.56535 1.56044 1.39618
  200   1.06779 1.14025 1.26499 1.36808 1.41480 1.45613 1.49651 1.49736 1.44729
  240   1.18749 1.15352 1.23280 1.36207 1.37177 1.30874 1.29109 1.38453 1.42589
  280   1.24619 1.26999 1.26138 1.26589 1.30154 1.37932 1.45744 1.52121 1.53644
  320   1.20958 1.22884 1.23244 1.24899 1.30602 1.37586 1.43362 1.49291 1.52455
  360   1.37974 1.27497 1.15539 1.11486 1.13769 1.19146 1.30077 1.45611 1.50434
  400   1.43217 1.34731 1.22340 1.11449 1.12426 1.24162 1.35250 1.40192 1.37716
  440   1.32632 1.32540 1.40208 1.43759 1.35352 1.24889 1.20588 1.25756 1.32605
  480   1.08197 1.17277 1.28778 1.36245 1.37246 1.35476 1.31156 1.31255 1.33516
  520   1.15616 1.18438 1.22303 1.30046 1.33149 1.32016 1.31417 1.36431 1.37201
       Frequencies
Times       232     234     236     238     240
  -1120 0.81771 0.86684 0.91908 0.97311 1.02818
  -1080 0.76313 0.74405 0.78402 0.84821 0.88306
  -1040 0.56622 0.52427 0.53437 0.56218 0.56810
  -1000 0.86347 0.79788 0.79186 0.80900 0.81611
  -960  0.86641 0.79477 0.73696 0.72758 0.74333
  -920  0.80050 0.72937 0.64634 0.63934 0.68043
  -880  0.60317 0.51137 0.55006 0.59799 0.59237
  -840  0.77405 0.68043 0.69949 0.78512 0.88306
  -800  0.67790 0.67731 0.70951 0.75827 0.81521
  -760  0.55111 0.53628 0.56530 0.61675 0.66695
  -720  0.60863 0.59590 0.59929 0.60311 0.58113
  -680  0.86935 0.78854 0.68642 0.63422 0.62831
  -640  0.86179 0.83748 0.81887 0.77575 0.72850
  -600  0.78412 0.75428 0.72999 0.70030 0.66650
  -560  0.80134 0.74138 0.71518 0.70499 0.66740
  -520  0.66992 0.67465 0.72651 0.73951 0.69121
  -480  0.69512 0.69867 0.72171 0.76424 0.80353
  -440  0.79798 0.82858 0.88030 0.89681 0.85475
  -400  0.79378 0.79254 0.83586 0.88573 0.89249
  -360  0.79966 0.79966 0.84283 0.90320 0.92349
  -320  0.67370 0.68933 0.74437 0.78853 0.77568
  -280  0.61996 0.61681 0.64416 0.64147 0.59237
  -240  0.68966 0.64751 0.61366 0.61035 0.61483
  -200  0.69134 0.69956 0.72041 0.72332 0.72131
  -160  0.92897 0.92067 0.88684 0.86995 0.88036
  -120  0.88531 0.89532 0.86592 0.86441 0.93248
  -80   0.55950 0.57677 0.61061 0.69561 0.74962
  -40   0.42389 0.38413 0.44331 0.54812 0.62202
  0     0.59141 0.57365 0.58970 0.59884 0.58697
  40    0.58889 0.57454 0.59798 0.61419 0.61753
  80    0.71317 0.78898 0.84065 0.81155 0.75726
  120   1.20691 1.22588 1.26326 1.26212 1.25687
  160   1.37233 1.48748 1.57347 1.57543 1.59024
  200   1.47015 1.59425 1.69372 1.67859 1.64955
  240   1.43992 1.44966 1.46716 1.51576 1.62394
  280   1.60408 1.67522 1.63534 1.55796 1.56778
  320   1.57679 1.61205 1.66540 1.73401 1.79063
  360   1.50122 1.47858 1.45235 1.47952 1.54442
  400   1.46344 1.53775 1.48110 1.34397 1.26496
  440   1.36603 1.34466 1.31337 1.27449 1.20790
  480   1.37989 1.39360 1.31729 1.22504 1.21374
  520   1.32069 1.20497 1.05675 1.01446 1.11444

, , tasks = 66, files = data/PRR+2_tyr_4:240:2_gocue/data_859.1_1

       Frequencies
Times         4       6       8      10      12      14      16      18      20
  -1120 1.35323 1.35623 1.35564 1.35203 1.33971 1.31283 1.26276 0.96916 1.13700
  -1080 1.34413 1.34629 1.34526 1.34206 1.33092 1.30642 1.26111 0.96598 1.13985
  -1040 1.32762 1.32439 1.32175 1.32415 1.31677 1.28985 1.23057 1.05021 1.27254
  -1000 1.29785 1.29708 1.29722 1.29859 1.28921 1.26292 1.21336 1.02630 1.13730
  -960  1.29077 1.29001 1.28878 1.28923 1.28175 1.25929 1.21248 1.05423 1.25379
  -920  1.28350 1.28200 1.27965 1.28106 1.27362 1.24755 1.18778 1.02151 1.24012
  -880  1.27084 1.27131 1.27103 1.26909 1.25907 1.23733 1.20163 1.04538 1.11374
  -840  1.26738 1.26755 1.27596 1.26779 1.22479 1.14685 1.01574 1.07512 1.24423
  -800  1.23302 1.23233 1.23040 1.23105 1.22585 1.20859 1.17502 1.13180 1.22294
  -760  1.21226 1.20807 1.20705 1.21051 1.20413 1.18212 1.14229 1.13668 1.17296
  -720  1.19539 1.19306 1.19313 1.19685 1.19051 1.16587 1.10766 1.02279 1.23496
  -680  1.21327 1.20895 1.20636 1.21027 1.20628 1.18473 1.13138 1.08575 1.30054
  -640  1.21832 1.21880 1.21825 1.21873 1.21338 1.19771 1.16786 1.02394 1.10405
  -600  1.21549 1.22001 1.22090 1.21660 1.21196 1.20837 1.21251 1.02619 1.04781
  -560  1.21812 1.21507 1.22323 1.21896 1.17834 1.10051 0.96904 1.06258 1.17145
  -520  1.19490 1.19179 1.18786 1.19016 1.18843 1.17369 1.13300 1.09398 1.31689
  -480  1.20007 1.19714 1.19476 1.19723 1.19222 1.17222 1.12984 1.08903 1.18936
  -440  1.21446 1.21539 1.22578 1.21823 1.17716 1.10620 0.99497 1.06507 1.14645
  -400  1.19203 1.19413 1.19657 1.19571 1.18889 1.17499 1.15470 1.05562 1.09198
  -360  1.17514 1.17043 1.17894 1.17741 1.13925 1.06351 0.93655 1.16596 1.27643
  -320  1.14642 1.14063 1.14589 1.14455 1.11256 1.04727 0.93538 1.25406 1.33214
  -280  1.10378 1.10485 1.10474 1.10386 1.10213 1.10074 1.10995 1.10988 1.04050
  -240  1.08055 1.08411 1.07475 1.07802 1.10949 1.16506 1.26201 1.07085 1.06009
  -200  1.05336 1.05756 1.04883 1.05034 1.08051 1.13705 1.23707 1.05559 1.05795
  -160  1.03210 1.03050 1.02971 1.03182 1.03017 1.02197 1.00714 1.09370 1.07840
  -120  0.99444 0.99307 0.98326 0.99045 1.02466 1.08123 1.17683 1.15590 1.11179
  -80   0.96361 0.96783 0.96998 0.96747 0.96933 0.98102 1.01675 1.14449 0.99758
  -40   0.96860 0.96727 0.97227 0.96601 0.94155 0.90603 0.86877 1.29096 1.08919
  0     0.94345 0.94143 0.93767 0.93906 0.94499 0.95361 0.97042 1.21378 1.14041
  40    0.92307 0.92500 0.92652 0.92634 0.92920 0.93593 0.94495 1.07145 1.10834
  80    0.92407 0.92399 0.92485 0.92624 0.93145 0.94243 0.96413 1.02563 0.96724
  120   0.90960 0.90966 0.90873 0.91217 0.92220 0.93947 0.97096 1.04998 0.96854
  160   0.89456 0.89431 0.89319 0.89618 0.90926 0.93359 0.97560 1.07804 1.04567
  200   0.86728 0.86905 0.86179 0.86873 0.90696 0.97671 1.10055 1.00682 0.86743
  240   0.85675 0.86062 0.85229 0.85547 0.89365 0.96842 1.10241 0.97416 0.86435
  280   0.85387 0.85523 0.84517 0.84982 0.88712 0.95522 1.07058 0.98475 0.93848
  320   0.86856 0.86952 0.86802 0.86469 0.86990 0.88937 0.94090 1.10423 0.89814
  360   0.88676 0.89023 0.88899 0.88434 0.88976 0.91218 0.97290 1.10728 0.87672
  400   0.91479 0.91755 0.91572 0.91249 0.92006 0.94307 0.99661 1.05865 0.90848
  440   0.91464 0.91832 0.91962 0.91748 0.92231 0.93892 0.97464 0.90574 0.83452
  480   0.91131 0.91194 0.90313 0.90954 0.94640 1.01079 1.11474 0.91638 0.91684
  520   0.89745 0.90020 0.89203 0.89634 0.93210 0.99937 1.11711 0.90908 0.81990
       Frequencies
Times        22      24      26      28      30      32      34      36      38
  -1120 0.97001 0.97694 1.10531 0.95018 0.97553 0.90864 0.99038 1.02659 1.05510
  -1080 0.92992 0.96097 1.00722 0.89482 0.93069 0.90037 0.95379 0.96341 1.02930
  -1040 1.08436 0.99338 1.03263 0.95620 0.97195 0.91178 0.95848 0.99780 1.09372
  -1000 0.91013 1.03794 1.18240 1.02901 1.07022 1.05646 1.07665 1.18005 1.23726
  -960  1.15853 1.07224 1.08695 1.03538 1.06630 1.05558 1.10146 1.23499 1.24351
  -920  1.09636 1.06967 1.22707 1.04091 1.07158 1.11234 1.16301 1.32288 1.27707
  -880  0.88527 1.04047 1.10174 1.05531 1.11431 1.08022 1.19896 1.39196 1.35542
  -840  1.04286 1.14839 1.18473 1.09469 1.13258 1.06106 1.14211 1.30539 1.26885
  -800  1.00415 1.13349 1.22265 1.12549 1.13396 1.07876 1.17575 1.36794 1.39309
  -760  1.03216 1.09199 1.13926 1.11494 1.16596 1.17433 1.23042 1.41849 1.47611
  -720  1.13676 1.15028 1.27392 1.14141 1.16989 1.25033 1.18922 1.23229 1.24262
  -680  1.19501 1.07842 1.16537 1.12881 1.12487 1.14175 1.21645 1.28307 1.26543
  -640  1.07592 1.08185 1.16966 1.08337 1.09289 1.15465 1.18549 1.33535 1.34525
  -600  1.04092 1.03634 0.97391 1.05145 1.06217 1.05940 1.15377 1.24341 1.25319
  -560  0.91822 1.11878 1.20323 1.09270 1.14485 1.15476 1.18611 1.30282 1.29709
  -520  1.06719 1.09297 1.12152 1.07823 1.07185 1.07450 1.13310 1.17988 1.26923
  -480  1.06308 1.10230 1.12265 1.12051 1.12093 1.12884 1.21299 1.36793 1.48385
  -440  1.00644 1.15914 1.11411 1.10440 1.13806 1.12241 1.14142 1.24155 1.30003
  -400  1.11192 1.15888 1.26969 1.21884 1.27082 1.34678 1.29172 1.32593 1.46996
  -360  1.08859 1.23759 1.22226 1.14173 1.19518 1.16444 1.19789 1.30207 1.31148
  -320  1.07145 1.20801 1.28273 1.19586 1.21412 1.21660 1.23902 1.38050 1.39576
  -280  1.14990 1.12459 1.09594 1.11771 1.12628 1.15192 1.23152 1.35571 1.37882
  -240  1.29960 1.09858 1.20195 1.20304 1.14858 1.21804 1.27752 1.35835 1.46633
  -200  1.07648 1.06304 1.09506 1.15741 1.14670 1.22015 1.24530 1.29492 1.36057
  -160  1.13147 1.21414 1.29818 1.21537 1.21182 1.24230 1.38656 1.54029 1.59117
  -120  1.36711 1.11330 1.13480 1.21672 1.21757 1.25473 1.35920 1.50987 1.62546
  -80   1.20263 1.22803 1.22587 1.25872 1.27431 1.26038 1.35840 1.47951 1.49766
  -40   1.07693 1.18203 1.11015 1.18248 1.21911 1.17371 1.31995 1.55284 1.48734
  0     1.28014 1.23257 1.26559 1.26788 1.21782 1.26683 1.37016 1.49063 1.56596
  40    1.28624 1.24962 1.28720 1.28215 1.27473 1.31065 1.33335 1.36292 1.41769
  80    1.11168 1.09334 1.11752 1.15505 1.18416 1.28448 1.25561 1.31199 1.52557
  120   1.10109 1.10475 1.15035 1.09230 1.06395 1.07846 1.07871 1.05384 1.11092
  160   1.17897 1.02440 0.99441 1.06284 1.04398 1.01922 1.00656 0.95253 0.97909
  200   1.14476 0.99519 1.03248 1.04104 1.01670 1.03968 0.99509 0.90487 0.89810
  240   1.15796 0.95170 0.95460 1.00103 0.95424 0.94290 0.91959 0.88102 0.86804
  280   1.05141 0.95690 0.97270 0.94342 0.90620 0.88563 0.88982 0.85330 0.84820
  320   0.86920 0.88612 0.85627 0.92842 0.93258 0.91139 0.90867 0.89762 0.84978
  360   0.97455 0.94380 0.88306 0.89645 0.89822 0.84722 0.89608 0.86845 0.82621
  400   0.97995 0.92954 0.88517 0.89811 0.90323 0.85887 0.91659 0.90630 0.86335
  440   0.81427 0.95316 0.93057 0.92905 0.92458 0.90475 0.88925 0.84662 0.80719
  480   1.13283 0.89786 0.92797 0.93862 0.92175 0.89229 0.88303 0.83189 0.81963
  520   1.05978 0.88774 0.87648 0.89696 0.87303 0.82920 0.84998 0.78843 0.74906
       Frequencies
Times        40      42      44      46      48      50      52      54      56
  -1120 1.11353 1.15659 1.17574 1.21393 1.24458 1.28239 1.30953 1.27686 1.17459
  -1080 1.15518 1.21061 1.19181 1.18278 1.15605 1.11906 1.12298 1.09857 1.06028
  -1040 1.21382 1.21311 1.20860 1.28066 1.28251 1.12818 1.07150 1.03824 0.95964
  -1000 1.32404 1.27924 1.20837 1.23637 1.14790 0.95175 0.96821 1.02825 0.91249
  -960  1.32834 1.34618 1.27765 1.24284 1.20784 1.14163 1.06149 1.02288 1.03084
  -920  1.32721 1.41381 1.33446 1.24400 1.11247 0.95292 0.87615 0.89212 0.88967
  -880  1.38578 1.53316 1.46482 1.30767 1.19837 1.16680 1.11556 0.99721 0.91429
  -840  1.26978 1.29337 1.24373 1.18988 1.12194 0.99289 0.90719 0.90118 0.88653
  -800  1.37906 1.36209 1.31003 1.22541 1.19165 1.01221 0.87391 0.92098 0.93534
  -760  1.45896 1.50589 1.42453 1.19877 1.04259 0.96961 0.94131 0.85877 0.81203
  -720  1.24358 1.22130 1.20051 1.23240 1.20508 1.04651 0.90782 0.80374 0.72883
  -680  1.35732 1.37870 1.23609 1.21810 1.16764 0.93847 0.79805 0.84804 0.81046
  -640  1.35985 1.47964 1.38618 1.27769 1.21047 1.17957 1.15735 1.09350 0.97444
  -600  1.33862 1.43542 1.36620 1.34995 1.25265 1.09756 0.98626 0.92911 0.85394
  -560  1.31069 1.37981 1.27516 1.15329 1.09686 1.11881 1.11399 1.14735 1.11753
  -520  1.20572 1.13515 1.20732 1.22992 1.15124 1.04651 0.91722 0.85860 0.83575
  -480  1.40136 1.41086 1.32001 1.17546 0.99632 0.89269 0.85357 0.82442 0.82195
  -440  1.28613 1.33742 1.26195 1.17743 1.17769 1.00291 0.82434 0.87913 0.88454
  -400  1.39645 1.29849 1.23828 1.15574 0.95358 0.80398 0.82033 0.82376 0.74438
  -360  1.29035 1.35878 1.31235 1.27622 1.24946 1.06729 0.91647 0.96725 0.85828
  -320  1.40519 1.46219 1.42219 1.16811 0.99211 0.84984 0.78528 0.78212 0.73498
  -280  1.47963 1.57863 1.36022 1.18589 1.14726 1.08557 0.85747 0.74037 0.76572
  -240  1.47804 1.33200 1.23291 1.20003 0.97791 0.73157 0.70155 0.65333 0.64074
  -200  1.29119 1.21082 1.24612 1.24503 1.03402 0.82158 0.83196 0.77529 0.68701
  -160  1.54700 1.48275 1.37714 1.21554 1.07634 0.88237 0.79171 0.76738 0.71423
  -120  1.63695 1.45131 1.33364 1.20307 1.06160 0.95323 0.81616 0.71431 0.70414
  -80   1.55106 1.46447 1.21972 1.08071 0.97120 0.82457 0.71283 0.68009 0.65218
  -40   1.47101 1.64158 1.46935 1.19487 1.02543 0.91952 0.75992 0.66107 0.61825
  0     1.42173 1.41932 1.32478 1.17469 1.02286 0.82971 0.67875 0.65451 0.66472
  40    1.36407 1.21330 1.10827 1.09847 0.99229 0.80363 0.68464 0.67004 0.68285
  80    1.49948 1.54768 1.43447 1.24579 1.08330 0.84537 0.68279 0.63228 0.62548
  120   1.27434 1.40185 1.30493 1.16311 1.00537 0.79454 0.68999 0.66239 0.68086
  160   1.09811 1.13515 1.12600 1.11432 1.00329 0.73729 0.57313 0.59902 0.60731
  200   0.96606 0.99820 0.99222 0.87438 0.70262 0.54781 0.50537 0.45535 0.47186
  240   0.87254 0.86155 0.91501 0.84654 0.64348 0.44493 0.46149 0.45050 0.46212
  280   0.82136 0.75543 0.79668 0.81529 0.72697 0.49571 0.39008 0.41984 0.47381
  320   0.85299 0.79803 0.77649 0.72219 0.64338 0.54744 0.53663 0.60186 0.60372
  360   0.85938 0.81533 0.86340 0.80825 0.65173 0.46117 0.47980 0.47644 0.46936
  400   0.91820 0.92176 0.92360 0.86194 0.73551 0.56349 0.50793 0.53018 0.53497
  440   0.84795 0.82882 0.83728 0.79938 0.68768 0.49264 0.45347 0.50522 0.54711
  480   0.84495 0.83684 0.85772 0.82418 0.68807 0.48492 0.43810 0.48140 0.54360
  520   0.80265 0.84987 0.88273 0.84525 0.84272 0.78709 0.79054 0.77057 0.78340
       Frequencies
Times        58      60      62      64      66      68      70      72      74
  -1120 1.13440 1.09551 1.04329 1.02421 0.97265 0.89351 0.92002 1.05500 1.22888
  -1080 1.08085 1.09022 1.02547 0.93883 0.85745 0.80001 0.73090 0.84123 0.99863
  -1040 0.96917 0.94725 0.79242 0.67844 0.59589 0.55754 0.46699 0.44238 0.40446
  -1000 0.84683 0.85185 0.70419 0.60146 0.57386 0.54675 0.38530 0.37444 0.56055
  -960  1.04135 1.01834 0.91880 0.80824 0.67797 0.63638 0.57076 0.45328 0.41347
  -920  0.84278 0.79651 0.78227 0.75584 0.66722 0.62441 0.62679 0.76501 0.88256
  -880  0.90145 0.87192 0.80854 0.74134 0.66822 0.62380 0.55416 0.59061 0.69854
  -840  0.86134 0.85662 0.79958 0.73873 0.72692 0.70526 0.68487 0.77118 0.77764
  -800  0.86495 0.81645 0.80121 0.77914 0.75086 0.74977 0.75823 0.91000 1.07575
  -760  0.80476 0.77507 0.71986 0.69590 0.70431 0.67162 0.62420 0.66735 0.70436
  -720  0.73027 0.73709 0.71504 0.71588 0.74492 0.69967 0.59851 0.66250 0.64375
  -680  0.73135 0.69226 0.66999 0.63809 0.61314 0.58960 0.38762 0.31604 0.53057
  -640  0.87636 0.82150 0.78132 0.74945 0.69529 0.63752 0.53138 0.57429 0.72674
  -600  0.80433 0.77819 0.74279 0.68920 0.63374 0.60726 0.58687 0.66088 0.73910
  -560  1.01807 1.01694 0.93267 0.78957 0.80159 0.77516 0.63676 0.59834 0.48356
  -520  0.79483 0.76609 0.75402 0.74678 0.68628 0.61567 0.51859 0.53939 0.48534
  -480  0.83811 0.80005 0.72296 0.68659 0.67229 0.59371 0.31449 0.13940 0.23459
  -440  0.75536 0.67374 0.67797 0.67661 0.64555 0.58253 0.34526 0.18725 0.10691
  -400  0.69370 0.63575 0.59865 0.58318 0.56903 0.51560 0.40013 0.38897 0.44615
  -360  0.71596 0.70046 0.66446 0.56794 0.53176 0.51390 0.42138 0.42022 0.46437
  -320  0.70673 0.70402 0.67791 0.61320 0.56392 0.52477 0.48530 0.62663 0.66094
  -280  0.73088 0.70075 0.71950 0.63024 0.52260 0.50199 0.36918 0.27834 0.41866
  -240  0.66400 0.62570 0.62204 0.62940 0.55633 0.50837 0.46777 0.49944 0.53667
  -200  0.64391 0.62893 0.61758 0.57157 0.50491 0.49431 0.40676 0.40893 0.54828
  -160  0.67233 0.62556 0.54851 0.49347 0.47706 0.47077 0.40828 0.51978 0.73286
  -120  0.65831 0.55891 0.51506 0.49560 0.41408 0.43241 0.45139 0.42342 0.39576
  -80   0.59494 0.56650 0.54959 0.50712 0.50585 0.47771 0.27988 0.24972 0.43050
  -40   0.58177 0.53285 0.52647 0.49453 0.43734 0.43863 0.32973 0.28541 0.27613
  0     0.61044 0.57253 0.56691 0.49453 0.39662 0.38428 0.22699 0.19127 0.29265
  40    0.66794 0.63170 0.62300 0.57233 0.51412 0.49725 0.31843 0.22019 0.25124
  80    0.60785 0.58624 0.57369 0.52277 0.45709 0.46557 0.39964 0.47460 0.53186
  120   0.65808 0.61841 0.59533 0.55189 0.48620 0.47897 0.40437 0.38959 0.41331
  160   0.55136 0.52351 0.53636 0.49888 0.44611 0.46863 0.39851 0.43032 0.69531
  200   0.44650 0.37414 0.39170 0.42118 0.36743 0.38596 0.34815 0.32176 0.48499
  240   0.49453 0.45677 0.43862 0.45787 0.44830 0.44187 0.33148 0.39272 0.65189
  280   0.44993 0.41033 0.46370 0.50664 0.44067 0.42123 0.41697 0.51238 0.73023
  320   0.59084 0.60503 0.62933 0.62540 0.63112 0.67271 0.58730 0.57276 0.78313
  360   0.46294 0.46949 0.46790 0.47360 0.54074 0.61572 0.60452 0.79424 1.01383
  400   0.50729 0.48244 0.48939 0.46527 0.43324 0.49196 0.51550 0.62015 0.89978
  440   0.57755 0.59200 0.57170 0.59543 0.62542 0.62791 0.53347 0.66104 0.96600
  480   0.60587 0.59546 0.60447 0.65267 0.64694 0.61971 0.61530 0.72106 1.02253
  520   0.83964 0.85374 0.85475 0.86656 0.82366 0.82466 0.88908 0.96524 1.20488
       Frequencies
Times        76      78      80      82      84      86      88      90      92
  -1120 1.30513 1.27823 1.17892 1.06101 1.06258 1.07149 1.05965 1.09233 1.19973
  -1080 1.01542 0.90677 0.82190 0.84611 0.94886 1.02731 1.14273 1.27884 1.31293
  -1040 0.50802 0.68417 0.83262 0.93952 1.05182 1.06784 1.02673 1.03331 1.07240
  -1000 0.66047 0.53071 0.48947 0.63660 0.79253 0.84071 0.89746 0.93433 0.95242
  -960  0.51438 0.54546 0.55092 0.59695 0.62761 0.63856 0.69312 0.67499 0.58808
  -920  0.63652 0.50780 0.59184 0.61586 0.55524 0.58528 0.58327 0.46002 0.39276
  -880  0.75441 0.73272 0.71133 0.72070 0.74735 0.73938 0.71059 0.62307 0.54459
  -840  0.81151 0.90749 0.86118 0.84700 0.87842 0.86506 0.80692 0.73454 0.69556
  -800  1.02221 0.77436 0.61957 0.66537 0.74985 0.77564 0.75816 0.73009 0.72818
  -760  0.67700 0.61196 0.48981 0.51154 0.60747 0.69843 0.70859 0.65198 0.62500
  -720  0.65488 0.71037 0.68508 0.67323 0.68051 0.66271 0.64836 0.61877 0.56939
  -680  0.81109 0.88592 0.75435 0.71466 0.72230 0.70112 0.62768 0.57396 0.55469
  -640  0.79710 0.72871 0.61363 0.57961 0.58937 0.56730 0.48269 0.47947 0.52169
  -600  0.82210 0.80327 0.76777 0.76365 0.77752 0.73947 0.65987 0.60006 0.55688
  -560  0.59173 0.70283 0.77552 0.87536 0.91841 0.89031 0.88064 0.87351 0.74911
  -520  0.49668 0.50519 0.53010 0.64642 0.75957 0.75916 0.73225 0.76450 0.76509
  -480  0.39518 0.38247 0.33850 0.44813 0.61257 0.71285 0.75623 0.74954 0.69582
  -440  0.22434 0.26282 0.15223 0.20083 0.38842 0.50630 0.54172 0.54800 0.53608
  -400  0.47794 0.38815 0.27276 0.31326 0.42644 0.52404 0.57379 0.62472 0.66290
  -360  0.57182 0.63940 0.55708 0.50334 0.54675 0.59512 0.59505 0.59707 0.54970
  -320  0.61407 0.51031 0.45882 0.45376 0.51639 0.59058 0.62532 0.59932 0.54407
  -280  0.59663 0.51296 0.38450 0.41964 0.50597 0.56054 0.56698 0.56920 0.60149
  -240  0.52383 0.47357 0.47926 0.54999 0.54979 0.51396 0.52385 0.54968 0.57944
  -200  0.62857 0.48787 0.37118 0.38274 0.45430 0.51946 0.51829 0.47423 0.49513
  -160  0.67769 0.51707 0.48521 0.58696 0.62448 0.52066 0.51351 0.49439 0.44777
  -120  0.46948 0.50232 0.52197 0.62362 0.70255 0.68595 0.59666 0.50300 0.43531
  -80   0.54805 0.57672 0.61214 0.69159 0.72500 0.69014 0.61236 0.49656 0.40411
  -40   0.36151 0.42708 0.38239 0.45407 0.53266 0.47163 0.42056 0.34069 0.27110
  0     0.45537 0.41699 0.28970 0.34923 0.50167 0.53586 0.46237 0.38790 0.34665
  40    0.30797 0.34048 0.28849 0.36121 0.46722 0.52488 0.49097 0.40824 0.31231
  80    0.50120 0.47560 0.46356 0.50745 0.54894 0.60036 0.64377 0.59573 0.44154
  120   0.44607 0.46780 0.52657 0.53193 0.53697 0.57942 0.62411 0.59453 0.52607
  160   0.76203 0.58530 0.56783 0.63900 0.67045 0.66929 0.63887 0.58473 0.59268
  200   0.79097 0.80424 0.80720 0.89149 0.93500 0.97151 1.00203 1.04715 1.05882
  240   0.98986 1.05817 1.10702 1.17151 1.16117 1.19765 1.25263 1.26033 1.36321
  280   1.04968 1.09501 1.10705 1.14388 1.13857 1.15861 1.20660 1.26897 1.34047
  320   1.01183 1.02975 1.14174 1.27130 1.24488 1.18646 1.14826 1.17351 1.23875
  360   1.14147 1.21541 1.32466 1.40258 1.43057 1.51454 1.59486 1.46542 1.46158
  400   1.30352 1.33184 1.28617 1.48545 1.73520 1.86822 1.97598 1.99349 2.01074
  440   1.22013 1.35977 1.52003 1.66159 1.71535 1.73766 1.80221 1.82954 2.04942
  480   1.18581 1.26847 1.54372 1.70896 1.65617 1.69401 1.80162 1.77403 1.91216
  520   1.55852 1.63898 1.68075 1.72039 1.63091 1.68431 1.80299 1.85131 1.94912
       Frequencies
Times        94      96      98     100     102     104     106     108     110
  -1120 1.19860 1.14966 1.13444 1.12919 1.14538 1.15434 1.13517 1.08052 1.00729
  -1080 1.31110 1.44422 1.49903 1.34956 1.19009 1.12089 1.03421 0.96058 0.93478
  -1040 1.09890 1.12273 1.16497 1.17300 1.09881 0.96974 0.88869 0.91612 0.90218
  -1000 0.96996 0.95285 0.94378 0.94630 0.91950 0.88850 0.87288 0.84642 0.82627
  -960  0.62048 0.63281 0.62070 0.63832 0.65421 0.69198 0.77664 0.78860 0.75789
  -920  0.51845 0.52174 0.51367 0.57787 0.61601 0.61614 0.69643 0.76610 0.78199
  -880  0.55808 0.55414 0.57780 0.65429 0.66086 0.63304 0.69309 0.76511 0.81844
  -840  0.71797 0.69909 0.71333 0.73668 0.72200 0.74291 0.85148 0.88308 0.87644
  -800  0.79101 0.82070 0.85780 0.91324 0.94439 0.95029 0.94319 0.94386 0.93258
  -760  0.72934 0.80213 0.88582 0.95442 0.94222 0.89323 0.88695 0.88918 0.86943
  -720  0.61635 0.64736 0.65091 0.66433 0.71250 0.73311 0.72421 0.72065 0.76106
  -680  0.59762 0.55184 0.52698 0.59094 0.63950 0.65080 0.68658 0.70276 0.70387
  -640  0.61590 0.61202 0.60981 0.59830 0.59841 0.62613 0.69052 0.70680 0.70910
  -600  0.56212 0.54607 0.57487 0.61552 0.60755 0.59649 0.65652 0.72482 0.71909
  -560  0.68804 0.64284 0.53728 0.52470 0.55112 0.52316 0.58401 0.63620 0.65187
  -520  0.73871 0.68893 0.63360 0.62717 0.59628 0.56671 0.62792 0.66937 0.68121
  -480  0.71887 0.71617 0.65734 0.63096 0.64095 0.70868 0.77705 0.79115 0.76298
  -440  0.66039 0.76005 0.80906 0.87751 0.90819 0.87701 0.87022 0.90379 0.90281
  -400  0.69769 0.68044 0.70438 0.76028 0.81107 0.84134 0.87609 0.89747 0.92989
  -360  0.61259 0.63144 0.60316 0.63984 0.68014 0.67817 0.72132 0.74543 0.76437
  -320  0.60437 0.62461 0.63769 0.63671 0.60284 0.60900 0.69451 0.71504 0.71755
  -280  0.68055 0.69675 0.72987 0.77558 0.75165 0.69936 0.71678 0.70043 0.67688
  -240  0.68264 0.74054 0.82408 0.89946 0.91742 0.88609 0.85680 0.83315 0.82574
  -200  0.67058 0.75591 0.76391 0.73775 0.67734 0.68213 0.76912 0.79743 0.75856
  -160  0.55550 0.59384 0.61071 0.67236 0.71757 0.73079 0.77678 0.77748 0.75573
  -120  0.54049 0.59648 0.63477 0.66589 0.65684 0.69246 0.77004 0.76897 0.75227
  -80   0.48430 0.51227 0.54803 0.63479 0.65417 0.64718 0.74139 0.80662 0.80744
  -40   0.41159 0.47983 0.54358 0.62605 0.67118 0.66968 0.74185 0.77439 0.73033
  0     0.41057 0.37427 0.35323 0.43611 0.49224 0.50796 0.58007 0.61827 0.63588
  40    0.40730 0.43450 0.44245 0.47880 0.49744 0.50974 0.59524 0.64759 0.63621
  80    0.47719 0.51146 0.56426 0.64786 0.68213 0.64901 0.65390 0.67829 0.69494
  120   0.60535 0.61945 0.64075 0.69979 0.73621 0.75232 0.77412 0.74337 0.68485
  160   0.66747 0.66200 0.67942 0.73128 0.76188 0.78669 0.82123 0.80451 0.80768
  200   0.99998 0.92724 0.89791 0.91137 0.90651 0.89415 0.90666 0.92849 0.97070
  240   1.39587 1.30029 1.16956 1.08989 1.03694 1.06064 1.11354 1.09944 1.10006
  280   1.33138 1.33811 1.31021 1.26556 1.23046 1.22077 1.22958 1.22731 1.23326
  320   1.31130 1.31254 1.32114 1.37566 1.46358 1.57621 1.56823 1.51682 1.51411
  360   1.55413 1.73690 1.83776 1.84668 1.89378 1.99986 1.90788 1.81430 1.85729
  400   1.96855 2.12899 2.31360 2.20997 2.03507 2.08829 2.05142 2.00726 2.09637
  440   2.13131 2.20087 2.26557 2.27309 2.20442 2.14386 1.99051 1.95670 2.09311
  480   1.95923 1.95057 1.96061 1.96860 1.95927 1.99638 1.99853 1.97055 1.98300
  520   1.91899 2.00820 2.13886 2.09591 1.93325 1.84137 1.78350 1.76379 1.77768
       Frequencies
Times       112     114     116     118     120     122     124     126     128
  -1120 0.98411 0.98909 0.95881 0.85467 0.79399 0.79962 0.85258 0.88844 0.83981
  -1080 0.93586 0.93574 0.93629 0.93838 0.93292 0.93072 0.91565 0.87939 0.83776
  -1040 0.86516 0.86912 0.90779 0.92441 0.91010 0.88822 0.91052 0.91686 0.85178
  -1000 0.84717 0.90810 0.94559 0.95113 0.93483 0.91035 0.90761 0.88794 0.84785
  -960  0.74477 0.77753 0.82706 0.87790 0.91487 0.91409 0.90067 0.85901 0.80957
  -920  0.77538 0.78118 0.80247 0.84157 0.89652 0.89575 0.88135 0.85174 0.81905
  -880  0.83629 0.82159 0.80614 0.82807 0.89640 0.91789 0.90887 0.89851 0.88544
  -840  0.89374 0.91696 0.92485 0.92307 0.90438 0.83941 0.73495 0.66468 0.61159
  -800  0.90456 0.88554 0.92841 0.96411 0.95526 0.88401 0.76246 0.70637 0.69874
  -760  0.87193 0.90599 0.90905 0.86229 0.80913 0.75570 0.70097 0.66003 0.62603
  -720  0.78347 0.78657 0.80908 0.83796 0.81758 0.78204 0.78186 0.78341 0.77376
  -680  0.70202 0.75633 0.81522 0.83884 0.86769 0.90865 0.96942 0.97318 0.94056
  -640  0.70885 0.72417 0.78764 0.87557 0.90694 0.86120 0.81308 0.78899 0.79034
  -600  0.66806 0.66958 0.76230 0.83517 0.85988 0.83343 0.80440 0.80895 0.81615
  -560  0.64769 0.69889 0.75058 0.75088 0.77809 0.76622 0.74031 0.71762 0.72515
  -520  0.68119 0.71413 0.77052 0.82492 0.87329 0.86099 0.81355 0.78180 0.75838
  -480  0.71052 0.68662 0.71025 0.73644 0.78482 0.79860 0.78004 0.71390 0.65636
  -440  0.88877 0.88690 0.92198 0.95223 0.95061 0.83750 0.70184 0.73622 0.72694
  -400  0.96403 0.96994 0.96174 0.95619 0.91660 0.85292 0.82514 0.79618 0.71079
  -360  0.78718 0.82369 0.84895 0.85298 0.86554 0.80784 0.72943 0.71364 0.71660
  -320  0.70537 0.70490 0.70692 0.69284 0.73037 0.73519 0.68134 0.61774 0.57570
  -280  0.63942 0.58895 0.58683 0.60174 0.64572 0.60477 0.55756 0.56244 0.58877
  -240  0.80824 0.72473 0.69353 0.72445 0.73585 0.65148 0.54163 0.47668 0.44335
  -200  0.69571 0.65247 0.66509 0.67351 0.69558 0.67300 0.63135 0.57926 0.53144
  -160  0.73164 0.69319 0.71082 0.75024 0.75938 0.70430 0.69490 0.72345 0.66354
  -120  0.75692 0.79135 0.80752 0.81922 0.84159 0.82583 0.79384 0.71965 0.67345
  -80   0.75727 0.70750 0.71668 0.73120 0.72840 0.67273 0.60526 0.53732 0.52495
  -40   0.64787 0.62725 0.65107 0.64074 0.62046 0.57456 0.51609 0.42045 0.37268
  0     0.59806 0.55239 0.56930 0.62194 0.67431 0.62569 0.55149 0.47778 0.43933
  40    0.60350 0.60383 0.66026 0.68731 0.70946 0.67348 0.61212 0.57309 0.56716
  80    0.65990 0.62124 0.64411 0.67217 0.68217 0.62263 0.60250 0.63745 0.67738
  120   0.59059 0.54310 0.56718 0.58515 0.60038 0.55182 0.52043 0.55677 0.63167
  160   0.80043 0.81043 0.84843 0.84145 0.79709 0.69364 0.61905 0.56979 0.50341
  200   1.02622 1.03166 1.04402 1.07233 1.06499 1.04057 1.00836 0.94054 0.84725
  240   1.17317 1.23505 1.19950 1.16616 1.17920 1.21980 1.19915 1.10434 1.05992
  280   1.26377 1.20524 1.12141 1.18014 1.24747 1.26223 1.22911 1.22561 1.23013
  320   1.53822 1.44983 1.34033 1.35861 1.39241 1.53033 1.65263 1.61911 1.53757
  360   1.94753 1.88728 1.76712 1.83322 1.88985 1.97787 2.08428 2.13252 2.06579
  400   2.29140 2.22247 2.05435 2.09692 2.12028 2.23049 2.34303 2.31933 2.31290
  440   2.34110 2.35571 2.18978 2.17266 2.13845 2.16301 2.27255 2.30343 2.29898
  480   2.12085 2.16626 2.01678 2.02154 1.97653 1.98242 2.14025 2.23493 2.17841
  520   1.93139 1.95699 1.85837 1.91053 1.92905 1.95750 2.00497 1.97099 1.87046
       Frequencies
Times       130     132     134     136     138     140     142     144     146
  -1120 0.83572 0.85683 0.80912 0.80251 0.80579 0.82516 0.87342 0.88136 0.83426
  -1080 0.81082 0.75715 0.70802 0.73802 0.70635 0.61980 0.58471 0.58777 0.51387
  -1040 0.78372 0.73634 0.64483 0.59618 0.55553 0.53904 0.58422 0.55914 0.44564
  -1000 0.83210 0.78547 0.69040 0.67742 0.67189 0.66734 0.70237 0.71497 0.67054
  -960  0.80509 0.79653 0.70826 0.69285 0.73389 0.78398 0.81091 0.75294 0.65680
  -920  0.78831 0.73187 0.66585 0.70939 0.71943 0.71224 0.73240 0.69304 0.57318
  -880  0.82221 0.71533 0.63498 0.68064 0.67093 0.64930 0.66714 0.64096 0.57095
  -840  0.59471 0.58012 0.56657 0.64157 0.66444 0.63402 0.66587 0.69254 0.65809
  -800  0.68202 0.59585 0.46546 0.51893 0.55021 0.54222 0.59560 0.61081 0.55733
  -760  0.61104 0.55921 0.43703 0.45588 0.46257 0.47525 0.56675 0.62371 0.60067
  -720  0.76986 0.78090 0.79587 0.81294 0.76059 0.64591 0.60071 0.57305 0.53161
  -680  0.93310 0.92808 0.88215 0.83847 0.76910 0.69695 0.68500 0.64929 0.57859
  -640  0.79661 0.74446 0.70486 0.79518 0.79367 0.71128 0.69717 0.70492 0.67289
  -600  0.84411 0.82617 0.78482 0.79785 0.78197 0.74779 0.75026 0.70847 0.62850
  -560  0.75768 0.75704 0.69805 0.74768 0.77782 0.74853 0.71268 0.68827 0.62674
  -520  0.75618 0.72416 0.65856 0.68752 0.71007 0.70099 0.71454 0.67812 0.57612
  -480  0.65536 0.64610 0.57459 0.58941 0.60754 0.60579 0.63231 0.59315 0.48134
  -440  0.68811 0.63930 0.55916 0.60239 0.61179 0.56652 0.56361 0.53955 0.47242
  -400  0.64476 0.60235 0.51905 0.52991 0.54287 0.57777 0.61552 0.58462 0.49990
  -360  0.71318 0.67432 0.53376 0.46376 0.42194 0.40818 0.49767 0.54584 0.52456
  -320  0.56707 0.51901 0.41455 0.45966 0.50277 0.50274 0.54271 0.55559 0.53243
  -280  0.59541 0.51931 0.37688 0.41282 0.43992 0.43259 0.49453 0.50462 0.45797
  -240  0.42167 0.33772 0.21514 0.29783 0.34164 0.36658 0.47922 0.54036 0.52726
  -200  0.52788 0.50328 0.39693 0.37841 0.35164 0.36223 0.47529 0.56787 0.58692
  -160  0.62472 0.58276 0.53850 0.58741 0.55766 0.54317 0.60434 0.60472 0.54406
  -120  0.69147 0.70365 0.63997 0.63713 0.61679 0.59369 0.63446 0.62726 0.53807
  -80   0.56743 0.53373 0.44043 0.52137 0.55191 0.51845 0.53731 0.53285 0.46267
  -40   0.42715 0.42907 0.35974 0.41015 0.45970 0.48385 0.53005 0.52219 0.52527
  0     0.43977 0.41040 0.34504 0.47064 0.52702 0.51845 0.57755 0.61579 0.62756
  40    0.59674 0.58367 0.50386 0.53469 0.53043 0.52917 0.58883 0.58533 0.53854
  80    0.71212 0.69086 0.62149 0.63580 0.63626 0.66246 0.70836 0.68116 0.58552
  120   0.66878 0.67990 0.66512 0.71139 0.71783 0.71595 0.72210 0.66005 0.54382
  160   0.48365 0.46014 0.41406 0.55067 0.63243 0.64113 0.62867 0.58899 0.58117
  200   0.77410 0.68558 0.57860 0.63047 0.71358 0.76573 0.82818 0.85233 0.81758
  240   1.06870 1.04066 0.99042 0.98110 0.98969 1.04092 1.08029 1.07374 1.02745
  280   1.22982 1.24418 1.30455 1.26990 1.27739 1.28236 1.25732 1.25221 1.25705
  320   1.52133 1.66269 1.84263 1.71098 1.57913 1.51181 1.44986 1.44987 1.49135
  360   1.97184 2.02284 2.15372 1.92808 1.70198 1.59661 1.46733 1.36155 1.30967
  400   2.37238 2.42166 2.53262 2.33342 2.05499 1.73001 1.58617 1.62194 1.63886
  440   2.33804 2.35954 2.35593 2.22554 2.18145 2.08681 1.94141 2.03178 2.28480
  480   2.18937 2.30686 2.40733 2.22498 2.21846 2.22414 2.09833 2.07969 2.15702
  520   1.82114 1.82571 1.86317 1.79666 1.79398 1.76906 1.69009 1.69595 1.77862
       Frequencies
Times       148     150     152     154     156     158     160     162     164
  -1120 0.76530 0.72339 0.67107 0.60608 0.58578 0.63376 0.71734 0.83838 0.84010
  -1080 0.41180 0.40035 0.41840 0.48126 0.55450 0.60936 0.68078 0.78751 0.86322
  -1040 0.37089 0.42972 0.44924 0.43668 0.45653 0.50317 0.55159 0.60821 0.62776
  -1000 0.61344 0.58033 0.50720 0.41611 0.35993 0.35823 0.38487 0.38706 0.42093
  -960  0.56605 0.54798 0.47297 0.38062 0.33277 0.29114 0.27850 0.36940 0.48015
  -920  0.46439 0.42313 0.34723 0.31153 0.29581 0.23427 0.18064 0.26516 0.39283
  -880  0.47887 0.39941 0.30571 0.28101 0.30681 0.32701 0.35180 0.45041 0.52568
  -840  0.55860 0.43098 0.32147 0.32044 0.37196 0.39608 0.42646 0.50378 0.55840
  -800  0.48422 0.44762 0.42586 0.45863 0.54436 0.58568 0.59975 0.64123 0.70530
  -760  0.50995 0.45108 0.45009 0.49824 0.57392 0.61349 0.60400 0.61397 0.65693
  -720  0.49350 0.44276 0.37502 0.37171 0.40101 0.41491 0.41272 0.47825 0.55733
  -680  0.46524 0.33989 0.20929 0.18774 0.23909 0.26064 0.25839 0.34425 0.44405
  -640  0.59389 0.49631 0.34875 0.24157 0.24098 0.25598 0.25085 0.31968 0.39016
  -600  0.54721 0.47385 0.40281 0.37599 0.37196 0.32612 0.27695 0.36613 0.46894
  -560  0.48253 0.37381 0.33282 0.37033 0.43693 0.48308 0.48312 0.52816 0.60339
  -520  0.48253 0.44087 0.37468 0.33227 0.38347 0.44828 0.46978 0.47210 0.47392
  -480  0.37103 0.33534 0.28470 0.25803 0.28137 0.32522 0.35238 0.42373 0.53741
  -440  0.41012 0.38999 0.29537 0.24672 0.27897 0.33760 0.40770 0.50915 0.60713
  -400  0.43022 0.42297 0.41603 0.41628 0.41235 0.37742 0.35625 0.45233 0.58045
  -360  0.49181 0.51170 0.51110 0.51761 0.50586 0.44863 0.38932 0.43505 0.54986
  -320  0.45792 0.41998 0.40552 0.41714 0.39619 0.34531 0.37598 0.50416 0.62883
  -280  0.41152 0.42046 0.44213 0.50269 0.54659 0.54317 0.50904 0.54352 0.57032
  -240  0.48717 0.49945 0.54380 0.58859 0.61861 0.63698 0.65564 0.65256 0.61318
  -200  0.55030 0.48610 0.43789 0.46995 0.50861 0.49240 0.47616 0.54179 0.55538
  -160  0.47438 0.47950 0.48110 0.50955 0.54762 0.52057 0.48351 0.51587 0.53155
  -120  0.45244 0.45956 0.50195 0.55001 0.55450 0.52541 0.48177 0.48285 0.54737
  -80   0.37918 0.38701 0.41467 0.43771 0.44106 0.40253 0.33207 0.37900 0.46236
  -40   0.58602 0.68413 0.67836 0.63162 0.60796 0.59375 0.53322 0.51779 0.54346
  0     0.66814 0.69277 0.66141 0.67894 0.74907 0.76686 0.67904 0.58959 0.59344
  40    0.52739 0.55190 0.54990 0.57607 0.64749 0.71591 0.75312 0.78559 0.78070
  80    0.46861 0.43365 0.47975 0.55807 0.64525 0.69600 0.75795 0.83454 0.86233
  120   0.44471 0.41496 0.43501 0.52515 0.58097 0.61761 0.65951 0.70765 0.73553
  160   0.60739 0.57357 0.48280 0.45829 0.47079 0.52057 0.59220 0.67060 0.72646
  200   0.78653 0.80364 0.81003 0.79999 0.78654 0.78856 0.79779 0.79346 0.82783
  240   0.96482 0.83332 0.74038 0.78593 0.84103 0.83861 0.83260 0.91978 1.02435
  280   1.23170 1.14034 1.09168 1.07654 0.99384 0.94211 0.98636 1.02325 1.03751
  320   1.49844 1.46605 1.37247 1.22604 1.12241 1.12777 1.19949 1.27915 1.31210
  360   1.36149 1.46448 1.50703 1.44327 1.36356 1.38698 1.53544 1.63410 1.69838
  400   1.72581 1.87641 1.93373 1.90705 1.88437 1.94916 2.14369 2.21136 2.11346
  440   2.51703 2.48966 2.43246 2.41094 2.40518 2.48767 2.67227 2.65462 2.45475
  480   2.26069 2.25315 2.25300 2.30481 2.36633 2.46399 2.61038 2.52274 2.31283
  520   1.85545 1.74575 1.63684 1.63855 1.61073 1.61246 1.72168 1.86274 1.85701
       Frequencies
Times       166     168     170     172     174     176     178     180     182
  -1120 0.83143 0.87336 0.92743 0.94149 0.92618 0.94570 0.99845 1.00879 0.93599
  -1080 0.90786 0.96128 0.96349 0.91259 0.88601 0.89605 0.93411 0.94235 0.92753
  -1040 0.66202 0.72561 0.76245 0.77867 0.77906 0.78166 0.81249 0.89050 0.93576
  -1000 0.49132 0.56359 0.63100 0.66996 0.70760 0.71128 0.69382 0.69370 0.72689
  -960  0.54244 0.54103 0.53670 0.61247 0.67479 0.70909 0.74227 0.73814 0.73100
  -920  0.50311 0.56052 0.57086 0.61761 0.68467 0.70473 0.70657 0.70894 0.72712
  -880  0.57619 0.60716 0.65508 0.71187 0.71413 0.66945 0.63243 0.64312 0.64965
  -840  0.61472 0.65595 0.68200 0.71877 0.71379 0.66035 0.63301 0.63297 0.65102
  -800  0.77013 0.77870 0.74088 0.75024 0.75965 0.75565 0.74090 0.70555 0.63320
  -760  0.69052 0.66577 0.61683 0.60894 0.58425 0.54268 0.53357 0.55975 0.54933
  -720  0.62014 0.63370 0.65099 0.62371 0.55697 0.50085 0.48767 0.46452 0.41176
  -680  0.49164 0.50559 0.51954 0.53909 0.53002 0.49903 0.46903 0.42283 0.37473
  -640  0.46282 0.48564 0.46459 0.45029 0.47228 0.45466 0.41117 0.37712 0.30778
  -600  0.56855 0.63340 0.66311 0.67349 0.67513 0.68581 0.69284 0.66555 0.63068
  -560  0.67905 0.73880 0.77378 0.77786 0.77321 0.79002 0.85349 0.90489 0.91451
  -520  0.54323 0.65457 0.77142 0.86473 0.92266 0.97790 1.02905 1.03673 0.98969
  -480  0.65692 0.72515 0.76607 0.83760 0.89019 0.85823 0.80465 0.80332 0.85144
  -440  0.71058 0.78606 0.83408 0.85895 0.85923 0.85841 0.84388 0.82215 0.77260
  -400  0.66138 0.66393 0.62895 0.61456 0.62408 0.61252 0.58515 0.55869 0.54910
  -360  0.64784 0.68802 0.67822 0.64764 0.64283 0.69509 0.74521 0.74258 0.66656
  -320  0.73303 0.78637 0.80842 0.77754 0.74023 0.73928 0.75110 0.74047 0.70861
  -280  0.61409 0.64107 0.66720 0.69453 0.69287 0.64944 0.62223 0.61985 0.62245
  -240  0.60151 0.58246 0.57873 0.60364 0.62827 0.62325 0.60712 0.60228 0.59298
  -200  0.53447 0.54594 0.58534 0.60781 0.60919 0.59579 0.58123 0.55721 0.54658
  -160  0.60613 0.67528 0.69743 0.65679 0.57672 0.53414 0.51415 0.49351 0.47186
  -120  0.64275 0.70106 0.71790 0.70239 0.66760 0.62052 0.60222 0.60419 0.58635
  -80   0.56170 0.61268 0.59794 0.54294 0.57655 0.57469 0.52945 0.46664 0.42204
  -40   0.56696 0.54671 0.48962 0.47357 0.49956 0.51122 0.49649 0.45457 0.41838
  0     0.64991 0.68096 0.66831 0.64202 0.60617 0.56123 0.51964 0.49055 0.48351
  40    0.77761 0.76489 0.72309 0.66048 0.64735 0.66708 0.68813 0.68989 0.70815
  80    0.83732 0.79557 0.78465 0.81110 0.79429 0.76365 0.75659 0.75338 0.77100
  120   0.80054 0.83577 0.88036 0.93603 0.97354 0.98299 0.98550 0.95187 0.88617
  160   0.78828 0.83132 0.85864 0.86056 0.87061 0.90078 0.95922 0.97261 0.99015
  200   0.89624 0.94225 1.02063 1.12198 1.21254 1.25597 1.32210 1.38293 1.39235
  240   1.08142 1.10458 1.13870 1.23839 1.32267 1.35509 1.38585 1.40896 1.37430
  280   1.12250 1.21229 1.24434 1.25188 1.28986 1.33891 1.33210 1.29426 1.29135
  320   1.30943 1.32000 1.36588 1.40282 1.40669 1.39656 1.37251 1.33891 1.36767
  360   1.70384 1.63299 1.57226 1.57994 1.64200 1.64190 1.60985 1.66184 1.67732
  400   1.89587 1.76402 1.74355 1.76701 1.82644 1.90179 1.87152 1.79473 1.85466
  440   2.20700 2.07395 2.00756 1.93882 1.90176 1.90797 1.94351 1.88890 1.76028
  480   2.14824 2.06874 2.00283 1.87684 1.76770 1.68591 1.59769 1.56386 1.62751
  520   1.76323 1.67089 1.57101 1.48504 1.41003 1.37273 1.38761 1.41996 1.42503
       Frequencies
Times       184     186     188     190     192     194     196     198     200
  -1120 0.84795 0.87572 0.98700 1.09497 1.16347 1.12411 1.01633 0.90549 0.86887
  -1080 0.92946 0.92377 0.93362 1.00029 1.02811 0.96899 0.86401 0.87426 0.94777
  -1040 0.93406 0.91209 0.86719 0.83912 0.89433 0.90667 0.90315 0.90333 0.89656
  -1000 0.81520 0.87412 0.80927 0.74304 0.82980 0.86207 0.81281 0.79972 0.80872
  -960  0.71573 0.72811 0.72409 0.67598 0.66506 0.70058 0.71594 0.72674 0.69826
  -920  0.74242 0.72360 0.67526 0.64245 0.68500 0.70445 0.61907 0.60055 0.58303
  -880  0.60924 0.48441 0.42371 0.50213 0.62939 0.64434 0.58483 0.61014 0.62114
  -840  0.69584 0.71510 0.65397 0.60695 0.64329 0.63797 0.55124 0.57952 0.60804
  -800  0.53598 0.50405 0.51968 0.53848 0.57220 0.55182 0.50166 0.58262 0.65390
  -760  0.47072 0.43211 0.44444 0.51565 0.64040 0.66180 0.61875 0.66859 0.72357
  -720  0.39673 0.42759 0.42059 0.44775 0.63647 0.74407 0.74366 0.79230 0.85428
  -680  0.33996 0.30601 0.29311 0.40999 0.61417 0.72246 0.72834 0.79199 0.84773
  -640  0.23614 0.17911 0.19970 0.29503 0.47095 0.56678 0.54047 0.58540 0.66610
  -600  0.57528 0.48680 0.40270 0.40746 0.47357 0.49033 0.39599 0.42149 0.46393
  -560  0.89016 0.81917 0.69627 0.63625 0.71254 0.74240 0.66213 0.63055 0.63246
  -520  0.92218 0.85262 0.77946 0.73233 0.77760 0.78645 0.70126 0.68251 0.74977
  -480  0.86396 0.80032 0.73261 0.74501 0.79176 0.76179 0.65789 0.65715 0.73578
  -440  0.68226 0.67050 0.72125 0.74783 0.76973 0.75238 0.66832 0.66890 0.69707
  -400  0.54689 0.56405 0.58554 0.61399 0.69313 0.70778 0.65887 0.63828 0.62025
  -360  0.57794 0.54095 0.55431 0.58243 0.61181 0.57509 0.44100 0.45148 0.47316
  -320  0.64272 0.57573 0.49214 0.52693 0.61260 0.58119 0.44034 0.46788 0.49311
  -280  0.62864 0.60626 0.54040 0.50495 0.55594 0.57620 0.52743 0.59344 0.63722
  -240  0.57212 0.56936 0.58072 0.59201 0.65509 0.64628 0.61320 0.66333 0.68695
  -200  0.55490 0.56219 0.55687 0.58779 0.67477 0.70113 0.66408 0.68931 0.69111
  -160  0.44767 0.39600 0.32406 0.35674 0.52367 0.59199 0.53884 0.54334 0.54730
  -120  0.57115 0.53962 0.49952 0.52326 0.55804 0.51526 0.47720 0.55973 0.62114
  -80   0.46926 0.47830 0.43166 0.46043 0.56013 0.61360 0.60701 0.63859 0.65151
  -40   0.39333 0.36362 0.37743 0.44578 0.55515 0.58811 0.55645 0.59282 0.60387
  0     0.52336 0.56538 0.60882 0.64470 0.68264 0.73742 0.74269 0.81580 0.88346
  40    0.77759 0.81174 0.76157 0.71712 0.81117 0.86456 0.88913 0.88415 0.89626
  80    0.82611 0.86669 0.85526 0.81517 0.78809 0.75376 0.67811 0.68251 0.70005
  120   0.87633 0.85740 0.71103 0.57426 0.57955 0.60972 0.57994 0.62220 0.68903
  160   1.01946 1.04827 0.99977 0.90618 0.83898 0.77731 0.70420 0.70447 0.75394
  200   1.43574 1.48843 1.36545 1.22402 1.16478 1.11802 1.04894 0.95219 0.90460
  240   1.39401 1.49772 1.52757 1.43534 1.34263 1.30638 1.24692 1.15971 1.17286
  280   1.32245 1.38038 1.40832 1.38490 1.32505 1.30749 1.39108 1.40496 1.37801
  320   1.40129 1.40613 1.35381 1.35137 1.31141 1.37563 1.52056 1.50640 1.49294
  360   1.62108 1.62223 1.75016 1.84531 1.81769 1.79142 1.85780 1.75382 1.64390
  400   1.99078 2.20840 2.42615 2.48013 2.25235 2.09086 2.19178 2.04577 1.83386
  440   1.71714 1.83010 1.98552 2.06424 2.06138 2.20000 2.45237 2.24958 2.00000
  480   1.67760 1.69338 1.69508 1.75796 1.78123 1.83768 2.00522 1.96382 1.88477
  520   1.43477 1.47755 1.49463 1.51593 1.54907 1.60333 1.61612 1.45043 1.32174
       Frequencies
Times       202     204     206     208     210     212     214     216     218
  -1120 0.84820 0.85810 0.91126 0.95862 1.00816 1.03929 1.02822 0.97998 0.95645
  -1080 0.97545 0.96082 0.96635 0.98824 1.01313 1.03611 1.02558 0.95841 0.85481
  -1040 0.87641 0.85749 0.84490 0.87256 0.93795 0.95876 0.91742 0.88773 0.86240
  -1000 0.79805 0.77930 0.77008 0.79853 0.85129 0.89000 0.85246 0.78221 0.71518
  -960  0.64542 0.60697 0.55753 0.51937 0.50400 0.48445 0.47819 0.47262 0.44028
  -920  0.52601 0.48493 0.45892 0.46138 0.47046 0.48636 0.51183 0.57184 0.60558
  -880  0.56926 0.55607 0.57193 0.61900 0.66056 0.71142 0.75815 0.78852 0.77378
  -840  0.59151 0.61556 0.64643 0.70692 0.75189 0.78304 0.81685 0.85223 0.83455
  -800  0.63759 0.59041 0.56598 0.60821 0.69069 0.77795 0.82114 0.83364 0.78066
  -760  0.72534 0.72104 0.71154 0.74146 0.77425 0.82060 0.86005 0.84924 0.80742
  -720  0.87892 0.85749 0.81422 0.81395 0.82799 0.82856 0.82806 0.88508 0.91377
  -680  0.83441 0.84798 0.90124 0.91235 0.88701 0.88172 0.89599 0.91162 0.91485
  -640  0.69651 0.71307 0.71874 0.72141 0.72176 0.74039 0.74925 0.74604 0.67286
  -600  0.48464 0.55760 0.58789 0.57890 0.55712 0.54080 0.49171 0.45238 0.40194
  -560  0.67206 0.69773 0.62358 0.57520 0.57203 0.56403 0.54151 0.53169 0.46669
  -520  0.79085 0.78727 0.71530 0.65355 0.64907 0.67768 0.66022 0.60601 0.54265
  -480  0.76765 0.75140 0.68681 0.63227 0.61179 0.64171 0.66945 0.66873 0.58605
  -440  0.65044 0.60605 0.57443 0.59988 0.60900 0.60223 0.58734 0.59175 0.55458
  -400  0.55234 0.55208 0.52748 0.52184 0.48847 0.48350 0.49666 0.53998 0.52782
  -360  0.45612 0.48922 0.49179 0.52245 0.58353 0.64011 0.67604 0.73078 0.74159
  -320  0.49373 0.56895 0.61544 0.61808 0.58104 0.55926 0.55865 0.58345 0.56073
  -280  0.63571 0.66401 0.65989 0.65077 0.60589 0.57549 0.55997 0.55060 0.47211
  -240  0.67582 0.69957 0.73502 0.75719 0.71865 0.67195 0.63911 0.60004 0.51335
  -200  0.68272 0.69191 0.70372 0.70846 0.66895 0.63343 0.63746 0.65877 0.62078
  -160  0.55140 0.59655 0.60198 0.59433 0.60558 0.65380 0.66022 0.60402 0.50611
  -120  0.63132 0.63641 0.61356 0.59556 0.58508 0.59619 0.60614 0.59374 0.54518
  -80   0.61847 0.60666 0.58257 0.55330 0.54936 0.57008 0.61009 0.63820 0.62259
  -40   0.60562 0.68670 0.73252 0.69643 0.66025 0.63470 0.60713 0.63455 0.64574
  0     0.88957 0.84921 0.82705 0.83524 0.84601 0.86517 0.89302 0.92556 0.96947
  40    0.89208 0.85136 0.79732 0.78126 0.80749 0.86708 0.92501 0.95045 0.95139
  80    0.72566 0.74986 0.74629 0.74362 0.78109 0.79418 0.74397 0.72547 0.73182
  120   0.71093 0.69681 0.66177 0.67268 0.71182 0.75567 0.75453 0.72912 0.69348
  160   0.80401 0.83327 0.83864 0.87256 0.89788 0.90687 0.91775 0.92788 0.90762
  200   0.91527 0.96481 1.03554 1.08016 1.10197 1.08863 1.06416 1.05232 1.02011
  240   1.26943 1.33338 1.32697 1.28251 1.26815 1.23761 1.21453 1.21690 1.22231
  280   1.44118 1.46033 1.51918 1.51293 1.49616 1.45566 1.37776 1.29919 1.26463
  320   1.52612 1.50939 1.48756 1.40898 1.34519 1.34170 1.38007 1.36721 1.30297
  360   1.58567 1.52871 1.51511 1.47623 1.47100 1.50055 1.57495 1.66088 1.80540
  400   1.67812 1.52748 1.52700 1.57123 1.70397 1.80168 1.84864 1.85831 1.93634
  440   1.88560 1.82522 1.87572 1.96854 2.08573 2.13752 2.13949 2.08461 2.09585
  480   1.84705 1.85650 1.97496 2.04041 2.08045 2.09231 2.13091 2.08893 2.10200
  520   1.29607 1.36405 1.51667 1.61658 1.64806 1.76412 1.90668 1.88950 1.82818
       Frequencies
Times       220     222     224     226     228     230     232     234     236
  -1120 0.95256 0.95937 0.95619 0.93013 0.91303 0.96827 1.04359 1.08484 1.07679
  -1080 0.80943 0.87813 0.89392 0.81812 0.71367 0.70796 0.74844 0.79165 0.80972
  -1040 0.81731 0.79689 0.75553 0.67969 0.62834 0.66676 0.67538 0.66797 0.74132
  -1000 0.68958 0.70980 0.68910 0.66294 0.64371 0.66161 0.66237 0.68977 0.75787
  -960  0.46905 0.59552 0.67664 0.64806 0.57982 0.60416 0.64096 0.69600 0.75352
  -920  0.66328 0.78244 0.83164 0.79653 0.68415 0.63347 0.61241 0.59189 0.60059
  -880  0.77712 0.85679 0.90672 0.91227 0.88229 0.88190 0.89538 0.89532 0.85067
  -840  0.79064 0.80102 0.83960 0.87282 0.90858 0.95718 0.92393 0.83036 0.78576
  -800  0.71475 0.69225 0.69325 0.69532 0.69264 0.72341 0.71947 0.72581 0.74611
  -760  0.77899 0.76626 0.71193 0.67262 0.66878 0.67072 0.61576 0.53317 0.56356
  -720  0.86916 0.83304 0.81054 0.77272 0.68576 0.61763 0.56076 0.56742 0.60974
  -680  0.93040 0.94560 0.92056 0.82705 0.67525 0.59306 0.56496 0.53717 0.52522
  -640  0.56785 0.55731 0.53825 0.50218 0.46012 0.50391 0.53515 0.55541 0.57358
  -600  0.42885 0.52977 0.55694 0.52972 0.50460 0.60178 0.67790 0.70356 0.73130
  -560  0.45477 0.57624 0.67353 0.73216 0.75613 0.77928 0.77111 0.80144 0.82279
  -520  0.56335 0.70188 0.75345 0.76044 0.79535 0.84782 0.86221 0.88241 0.90731
  -480  0.54757 0.60825 0.64724 0.67038 0.69911 0.76343 0.75557 0.74983 0.78619
  -440  0.50511 0.52150 0.53652 0.56693 0.61702 0.68300 0.67790 0.64128 0.62499
  -400  0.53141 0.61479 0.65623 0.65550 0.59680 0.55621 0.53054 0.52471 0.54962
  -360  0.72302 0.72598 0.71193 0.69271 0.67161 0.65527 0.56706 0.53317 0.53742
  -320  0.57349 0.65025 0.65208 0.63950 0.63319 0.66319 0.66405 0.70178 0.76528
  -280  0.44951 0.59586 0.67491 0.68936 0.69183 0.77532 0.86809 0.90644 0.87159
  -240  0.51526 0.61066 0.63963 0.64210 0.63926 0.67587 0.68546 0.69022 0.68773
  -200  0.58739 0.60309 0.56732 0.51372 0.48843 0.55582 0.56790 0.56787 0.60757
  -160  0.45515 0.50498 0.47909 0.46757 0.48074 0.54710 0.58218 0.62615 0.70603
  -120  0.53141 0.60584 0.67007 0.72248 0.73267 0.74362 0.77783 0.83214 0.83673
  -80   0.62834 0.69190 0.71193 0.72732 0.73672 0.76541 0.77321 0.78765 0.83238
  -40   0.64675 0.68020 0.70501 0.78984 0.90373 0.95757 0.92855 0.89621 0.89904
  0     1.00065 1.02065 1.02435 1.02688 1.04647 1.04870 0.96886 0.85127 0.76572
  40    0.98863 1.04337 1.07452 1.09945 1.10147 1.04870 0.95206 0.86328 0.81756
  80    0.78275 0.87710 0.89668 0.86501 0.82568 0.79592 0.72073 0.64662 0.64242
  120   0.70235 0.75352 0.77040 0.78091 0.81759 0.86684 0.83576 0.76229 0.69427
  160   0.89809 0.94216 0.95688 0.92343 0.88148 0.86882 0.86012 0.82992 0.85547
  200   0.98525 0.96936 1.02746 1.08121 1.13139 1.17470 1.19095 1.20319 1.17744
  240   1.24711 1.19036 1.14613 1.16494 1.22925 1.26067 1.29592 1.32375 1.28200
  280   1.26740 1.24819 1.21429 1.24793 1.31862 1.39855 1.48569 1.52351 1.45976
  320   1.24410 1.28468 1.38036 1.47790 1.63687 1.77614 1.91015 1.94305 1.86668
  360   1.93238 1.92014 1.98166 2.13806 2.34494 2.32925 2.36527 2.42844 2.38383
  400   1.98122 1.94320 1.98858 2.12466 2.23535 2.26308 2.31405 2.28563 2.07929
  440   2.08303 1.92874 1.83532 1.81394 1.83420 1.80031 1.78756 1.77310 1.74295
  480   2.01578 1.79862 1.70903 1.69299 1.66679 1.62321 1.66412 1.70281 1.64666
  520   1.83808 1.79449 1.80625 1.84519 1.90578 1.85420 1.81737 1.82071 1.80177
       Frequencies
Times       238     240
  -1120 1.07073 1.10366
  -1080 0.84779 0.91226
  -1040 0.80260 0.79095
  -1000 0.79493 0.79949
  -960  0.74932 0.68312
  -920  0.59586 0.59371
  -880  0.77916 0.68762
  -840  0.76893 0.76669
  -800  0.74847 0.74737
  -760  0.65639 0.69795
  -720  0.65170 0.71996
  -680  0.57412 0.63505
  -640  0.58947 0.61842
  -600  0.75827 0.75501
  -560  0.80431 0.79859
  -520  0.90874 0.87138
  -480  0.82562 0.84442
  -440  0.60822 0.55957
  -400  0.55323 0.52587
  -360  0.53064 0.50925
  -320  0.76680 0.74378
  -280  0.83670 0.80937
  -240  0.69859 0.72356
  -200  0.65383 0.66560
  -160  0.74847 0.74513
  -120  0.77830 0.76669
  -80   0.86143 0.88126
  -40   0.89425 0.90462
  0     0.76552 0.79455
  40    0.81667 0.87362
  80    0.69262 0.72491
  120   0.68495 0.71188
  160   0.87464 0.90552
  200   1.12572 1.13915
  240   1.27832 1.33774
  280   1.45480 1.58216
  320   1.84739 1.93890
  360   2.30606 2.34820
  400   1.93776 1.99146
  440   1.71184 1.72279
  480   1.56222 1.53094
  520   1.74679 1.71784

, , tasks = 62, files = data/PRR+2_tyr_4:240:2_gocue/data_860.1_1

       Frequencies
Times         4       6       8      10      12      14      16      18      20
  -1120 0.82295 0.82379 0.82576 0.82858 0.83272 0.84167 0.88838 1.25868 1.20067
  -1080 0.83667 0.84000 0.83597 0.83247 0.84008 0.86386 0.95233 1.34496 1.26138
  -1040 0.82706 0.83463 0.83326 0.82608 0.83044 0.85687 0.96798 1.34446 1.16863
  -1000 0.82320 0.82822 0.82828 0.82409 0.82946 0.85506 0.96689 1.42061 1.27025
  -960  0.81733 0.82064 0.82112 0.82058 0.82751 0.85170 0.96719 1.50457 1.31389
  -920  0.81369 0.81677 0.81805 0.82032 0.82992 0.85553 0.97085 1.55392 1.40554
  -880  0.80696 0.80900 0.81184 0.81635 0.82590 0.84779 0.95078 1.56915 1.43430
  -840  0.81260 0.81233 0.81897 0.82063 0.81074 0.79384 0.80702 1.46092 1.36236
  -800  0.81741 0.81786 0.81652 0.82026 0.83207 0.85702 0.95583 1.48096 1.38822
  -760  0.82706 0.83362 0.83360 0.83026 0.84072 0.87907 1.03477 1.49317 1.29050
  -720  0.85399 0.86028 0.85878 0.85484 0.86522 0.90275 1.05670 1.56675 1.39418
  -680  0.87974 0.88311 0.88167 0.88247 0.89299 0.91874 1.02622 1.59443 1.53591
  -640  0.87542 0.88139 0.88619 0.88614 0.89201 0.91685 1.04483 1.60353 1.45145
  -600  0.88587 0.88669 0.88914 0.89389 0.90200 0.92144 1.02521 1.57084 1.41003
  -560  0.90630 0.90380 0.90694 0.91100 0.90457 0.88854 0.90604 1.63648 1.60160
  -520  0.89002 0.89519 0.89828 0.89922 0.90797 0.93387 1.04106 1.46421 1.37496
  -480  0.89363 0.89525 0.89916 0.90238 0.90664 0.91918 0.99415 1.39524 1.27292
  -440  0.90564 0.90238 0.90770 0.91237 0.90135 0.87309 0.85422 1.58399 1.58315
  -400  0.89061 0.89010 0.89357 0.90005 0.90391 0.90783 0.96414 1.59095 1.52205
  -360  0.91303 0.91464 0.92371 0.92137 0.90494 0.88670 0.94509 1.74964 1.54576
  -320  0.95161 0.95671 0.95936 0.95211 0.93965 0.93222 1.01128 1.79697 1.62658
  -280  0.98810 0.99680 0.99322 0.98291 0.99005 1.03177 1.22154 1.71838 1.52309
  -240  0.99103 1.00086 0.99851 0.99459 1.01414 1.07400 1.29238 1.65117 1.42481
  -200  1.00197 1.00557 1.00389 1.00594 1.02770 1.08317 1.28007 1.65708 1.51229
  -160  1.01052 1.01200 1.01266 1.01438 1.01992 1.03820 1.15711 1.73069 1.56731
  -120  1.03329 1.03375 1.02352 1.03049 1.06498 1.13305 1.33742 1.72283 1.69385
  -80   1.06001 1.05890 1.06189 1.06700 1.07101 1.07907 1.15092 1.58626 1.53091
  -40   1.10622 1.10639 1.11773 1.11570 1.09209 1.05469 1.03965 1.46965 1.37331
  0     1.14796 1.14908 1.14600 1.14789 1.15572 1.16942 1.22787 1.46284 1.53278
  40    1.15669 1.16031 1.15803 1.15586 1.16411 1.19007 1.29651 1.49593 1.49140
  80    1.15810 1.15873 1.16155 1.16206 1.16233 1.17167 1.25375 1.43798 1.30980
  120   1.15533 1.15556 1.15802 1.16091 1.16145 1.16260 1.20402 1.42284 1.45035
  160   1.15165 1.15199 1.15157 1.15165 1.15363 1.15948 1.20211 1.37076 1.40640
  200   1.11238 1.11754 1.11292 1.11189 1.13216 1.18531 1.35418 1.30252 1.13833
  240   1.08301 1.08599 1.07884 1.07920 1.10336 1.15800 1.29856 1.16062 1.13752
  280   1.06637 1.06473 1.05617 1.06010 1.08364 1.12774 1.22558 1.08700 1.08829
  320   1.05330 1.05780 1.05815 1.05130 1.04878 1.05875 1.11624 1.11309 0.97889
  360   1.04464 1.04874 1.04786 1.04233 1.04298 1.05583 1.11090 1.12443 1.04265
  400   1.03929 1.03714 1.03396 1.03483 1.03882 1.04496 1.06390 1.09511 1.10670
  440   1.01328 1.01444 1.01406 1.01294 1.01492 1.02318 1.05136 1.00186 0.95409
  480   1.00049 1.00179 0.99617 0.99909 1.02138 1.06682 1.16792 0.97242 0.93016
  520   0.99157 0.99319 0.98760 0.99023 1.01220 1.05565 1.14142 0.93563 0.95079
       Frequencies
Times        22      24      26      28      30      32      34      36      38
  -1120 1.30919 1.36121 1.32689 1.34670 1.40264 1.38148 1.35770 1.37766 1.38191
  -1080 1.36172 1.34697 1.32413 1.39353 1.39715 1.32808 1.35649 1.41853 1.41023
  -1040 1.33548 1.37199 1.31407 1.37251 1.39375 1.33574 1.38910 1.52932 1.52977
  -1000 1.42686 1.41921 1.33234 1.42360 1.49791 1.43361 1.45068 1.50451 1.47909
  -960  1.45116 1.50317 1.46964 1.56688 1.65510 1.55898 1.57943 1.67616 1.61894
  -920  1.54651 1.61274 1.52779 1.57797 1.66200 1.59066 1.65726 1.75025 1.60724
  -880  1.54916 1.64361 1.59042 1.63017 1.73771 1.70100 1.73321 1.69675 1.52089
  -840  1.44175 1.57009 1.48379 1.52206 1.64353 1.55184 1.50359 1.57669 1.49586
  -800  1.48467 1.48495 1.41715 1.46966 1.50104 1.41472 1.41881 1.46107 1.41430
  -760  1.46684 1.51122 1.42465 1.49342 1.54179 1.43724 1.44811 1.51096 1.47357
  -720  1.55193 1.56140 1.44903 1.53148 1.57602 1.46000 1.49317 1.54205 1.44217
  -680  1.63351 1.66990 1.63277 1.67001 1.68338 1.54000 1.51260 1.52115 1.43264
  -640  1.62796 1.71337 1.60245 1.66122 1.75460 1.60392 1.53331 1.53135 1.39302
  -600  1.51842 1.63115 1.58635 1.60692 1.64905 1.53033 1.48901 1.52218 1.42841
  -560  1.61114 1.68160 1.59101 1.58077 1.64117 1.50406 1.44194 1.50119 1.44872
  -520  1.50197 1.54825 1.49206 1.53528 1.58670 1.49031 1.44409 1.42009 1.34722
  -480  1.38684 1.47547 1.40387 1.41844 1.53888 1.50283 1.45805 1.49561 1.42319
  -440  1.54720 1.66470 1.61811 1.60232 1.68423 1.59456 1.56520 1.54635 1.38208
  -400  1.57380 1.71830 1.68590 1.69767 1.81363 1.71353 1.66573 1.66299 1.47821
  -360  1.64137 1.81912 1.64872 1.72020 1.97552 1.76424 1.64139 1.71730 1.59311
  -320  1.68194 1.83050 1.70360 1.80100 1.84006 1.60005 1.58188 1.66684 1.51770
  -280  1.67401 1.66516 1.52847 1.60912 1.67682 1.47574 1.50396 1.65008 1.57405
  -240  1.59803 1.66942 1.63418 1.64384 1.66984 1.54815 1.52257 1.60426 1.58351
  -200  1.66838 1.66878 1.57642 1.66972 1.74212 1.60155 1.51044 1.59743 1.56814
  -160  1.63367 1.72024 1.65100 1.65195 1.73938 1.60164 1.53450 1.62443 1.57606
  -120  1.81028 1.73058 1.67478 1.70335 1.62975 1.48153 1.50318 1.55465 1.48038
  -80   1.57450 1.62445 1.57932 1.55941 1.59806 1.50063 1.43919 1.49786 1.41244
  -40   1.42203 1.54447 1.46786 1.45012 1.57360 1.48906 1.36494 1.45866 1.44384
  0     1.54725 1.57015 1.58676 1.54516 1.46668 1.39762 1.41030 1.49583 1.46758
  40    1.54315 1.50328 1.45275 1.46442 1.46715 1.38972 1.43982 1.54310 1.50424
  80    1.34504 1.42571 1.38663 1.42356 1.52710 1.46614 1.47590 1.60832 1.60697
  120   1.46013 1.54018 1.48975 1.47466 1.51680 1.44705 1.46573 1.54590 1.48381
  160   1.35984 1.37795 1.36643 1.38783 1.41199 1.34249 1.33307 1.40688 1.35833
  200   1.21843 1.25938 1.22099 1.21644 1.25030 1.19897 1.21605 1.28570 1.30955
  240   1.20691 1.13098 1.10223 1.11432 1.10293 1.04243 1.06723 1.09142 1.07819
  280   1.04386 0.99870 1.00626 0.99770 0.97976 0.95667 0.99971 1.01276 1.00489
  320   0.99684 1.01223 1.00458 1.01286 1.03554 1.03761 1.03807 1.09220 1.10730
  360   1.04970 1.02671 1.00396 0.99973 1.01097 1.01177 1.03298 1.06244 1.07257
  400   1.05955 1.00297 1.02085 1.00857 0.99109 0.97993 1.00094 1.02739 1.03042
  440   0.96894 0.96661 0.94118 0.95754 0.95540 0.95201 0.95707 0.95796 0.95162
  480   0.99176 0.93834 0.96068 0.95665 0.95571 0.97024 0.96556 0.95804 0.96580
  520   1.02354 0.95330 0.97241 0.99573 0.97738 0.98361 1.00169 0.99391 1.01765
       Frequencies
Times        40      42      44      46      48      50      52      54      56
  -1120 1.48665 1.36090 1.23733 1.22103 1.21906 1.20259 1.19330 1.19990 1.19830
  -1080 1.45422 1.32756 1.23033 1.20624 1.20863 1.18573 1.17180 1.16614 1.15538
  -1040 1.46657 1.40596 1.36857 1.33103 1.24729 1.18329 1.16345 1.13855 1.11464
  -1000 1.48396 1.37392 1.23738 1.18824 1.17505 1.14000 1.11473 1.09573 1.06482
  -960  1.66060 1.55765 1.39247 1.29673 1.21731 1.13142 1.08652 1.05071 1.00090
  -920  1.61678 1.49038 1.35855 1.31523 1.23001 1.13688 1.08146 1.05422 1.02574
  -880  1.59553 1.51244 1.35472 1.25755 1.17896 1.08396 1.06196 1.04162 0.98610
  -840  1.51971 1.43888 1.29714 1.19400 1.10973 1.06628 1.04304 1.00814 0.96426
  -800  1.45143 1.31826 1.17408 1.10249 1.06817 1.06512 1.04890 1.02615 0.99166
  -760  1.48891 1.36991 1.25876 1.18427 1.12233 1.06003 1.03834 1.00021 0.96869
  -720  1.47531 1.36088 1.21651 1.15786 1.10070 1.05141 1.01735 0.99028 0.95634
  -680  1.39017 1.24799 1.19256 1.16493 1.05831 0.98362 0.99768 0.97686 0.90578
  -640  1.32970 1.22917 1.15791 1.12271 1.05168 0.95183 0.90705 0.90895 0.88888
  -600  1.39945 1.32318 1.20462 1.05542 0.97275 0.94436 0.92568 0.91262 0.90813
  -560  1.43810 1.28445 1.14546 1.11155 1.06822 0.96544 0.91683 0.91772 0.89300
  -520  1.39050 1.27682 1.12664 1.06243 1.01380 0.95737 0.95933 0.97714 0.96253
  -480  1.40747 1.31639 1.21612 1.12915 1.02799 0.95047 0.93934 0.93365 0.89614
  -440  1.38507 1.27853 1.15449 1.13859 1.10942 1.00278 0.96035 0.93977 0.89476
  -400  1.39625 1.24540 1.15878 1.15321 1.09486 1.00916 0.98968 0.96258 0.91349
  -360  1.58970 1.54818 1.43475 1.29698 1.18091 1.08737 1.02169 0.95409 0.89565
  -320  1.55722 1.47819 1.26949 1.17644 1.13285 1.03250 0.99946 0.99486 0.94311
  -280  1.51614 1.36020 1.25759 1.21545 1.14279 1.04986 0.99953 0.95697 0.91529
  -240  1.54858 1.29639 1.17886 1.17793 1.09829 0.96762 0.94071 0.93638 0.90807
  -200  1.56241 1.32459 1.20108 1.16647 1.07759 0.99134 0.96646 0.92294 0.88786
  -160  1.51932 1.39906 1.29865 1.20363 1.05760 0.97966 0.95371 0.88238 0.83014
  -120  1.46908 1.33040 1.18383 1.11530 1.08916 1.04933 0.97846 0.91895 0.91130
  -80   1.28980 1.22922 1.20720 1.14870 1.04208 0.96248 0.95490 0.93751 0.88667
  -40   1.31399 1.27932 1.22074 1.12954 1.05930 0.98745 0.91579 0.89184 0.87293
  0     1.39353 1.33662 1.22710 1.15849 1.10931 1.02496 0.98063 0.96311 0.93045
  40    1.49709 1.38584 1.27014 1.21710 1.17004 1.08631 1.04896 1.02488 0.95249
  80    1.54336 1.52620 1.45826 1.28437 1.16946 1.13054 1.10708 1.06840 1.05229
  120   1.43721 1.38142 1.29673 1.27327 1.20544 1.06675 0.98893 0.98774 0.95466
  160   1.31289 1.23448 1.11335 1.08375 1.05638 0.97256 0.92276 0.89226 0.86147
  200   1.30292 1.17633 1.07573 1.04973 0.97181 0.88710 0.87177 0.84826 0.82220
  240   1.06684 1.01011 1.00185 1.00784 0.94427 0.87288 0.85032 0.82363 0.81463
  280   1.03122 0.99821 0.95637 0.94746 0.91642 0.87551 0.87133 0.86118 0.84857
  320   1.07325 1.07400 1.08129 0.99986 0.91877 0.87757 0.86582 0.83895 0.80011
  360   1.09016 1.06334 1.03694 1.03160 1.00657 0.96397 0.93005 0.89086 0.87532
  400   1.03648 1.02920 0.98382 0.92703 0.90300 0.89406 0.93127 0.96712 0.96057
  440   0.99866 1.02535 1.03842 1.02715 0.98795 0.96270 0.96528 0.96276 0.95397
  480   0.99145 0.97966 0.99287 1.00638 0.98941 0.96841 0.97205 0.95512 0.94951
  520   1.06637 1.03889 1.05998 1.10955 1.07862 1.04945 1.09554 1.09279 1.08508
       Frequencies
Times        58      60      62      64      66      68      70      72      74
  -1120 1.20133 1.20410 1.19066 1.15662 1.11697 1.09339 1.03127 0.99030 0.95325
  -1080 1.13180 1.10030 1.09877 1.10029 1.04699 1.01029 1.00325 0.91651 0.87030
  -1040 1.10103 1.07345 1.04493 1.01088 0.97133 0.92116 0.86250 0.86297 0.92978
  -1000 1.01460 0.97268 0.94493 0.91331 0.89338 0.86971 0.79644 0.75090 0.80145
  -960  0.94673 0.91914 0.89126 0.85002 0.81058 0.78328 0.72455 0.70707 0.78342
  -920  0.98285 0.93381 0.88923 0.84397 0.78664 0.72402 0.65036 0.61065 0.72439
  -880  0.95866 0.93723 0.89782 0.83357 0.76686 0.71862 0.68101 0.68320 0.70177
  -840  0.92789 0.92970 0.91433 0.85616 0.81516 0.78900 0.69653 0.60214 0.58244
  -800  0.93528 0.90798 0.89206 0.85070 0.81624 0.79560 0.69853 0.56689 0.62774
  -760  0.95281 0.90754 0.85572 0.82116 0.76562 0.70036 0.65522 0.64752 0.56559
  -720  0.92187 0.90349 0.87102 0.81431 0.76704 0.73165 0.63991 0.55639 0.67147
  -680  0.88042 0.88873 0.86083 0.77794 0.70590 0.67365 0.61771 0.57775 0.61521
  -640  0.83513 0.81525 0.82333 0.78958 0.71544 0.68004 0.66715 0.67627 0.73011
  -600  0.87899 0.85821 0.85754 0.82714 0.75793 0.70038 0.61043 0.51412 0.64167
  -560  0.86174 0.86782 0.86630 0.82980 0.77963 0.72386 0.64645 0.64407 0.71070
  -520  0.93067 0.92301 0.91693 0.88397 0.83301 0.78954 0.72492 0.66987 0.73640
  -480  0.86892 0.87070 0.84851 0.79399 0.76802 0.73488 0.66322 0.68618 0.81497
  -440  0.87579 0.88055 0.83652 0.76684 0.71683 0.67162 0.60097 0.61999 0.69942
  -400  0.89695 0.87295 0.82207 0.77646 0.75820 0.69096 0.56095 0.54465 0.65154
  -360  0.86893 0.87209 0.84081 0.78006 0.73897 0.69743 0.62458 0.59088 0.66302
  -320  0.89577 0.91655 0.89418 0.82086 0.80306 0.79506 0.70730 0.70065 0.76972
  -280  0.89557 0.88467 0.84730 0.80201 0.78698 0.76655 0.71341 0.71519 0.76604
  -240  0.87593 0.85074 0.83268 0.80019 0.74718 0.70965 0.68510 0.68344 0.73636
  -200  0.87494 0.85355 0.82213 0.77710 0.70809 0.64106 0.55524 0.48773 0.60954
  -160  0.83504 0.84398 0.81151 0.76527 0.69997 0.61585 0.53425 0.51478 0.61901
  -120  0.88235 0.82920 0.83814 0.82985 0.73004 0.65936 0.58893 0.45265 0.55283
  -80   0.84077 0.81900 0.78861 0.75855 0.72163 0.64581 0.53759 0.57356 0.73296
  -40   0.82522 0.82058 0.81340 0.76931 0.72732 0.67180 0.55527 0.49884 0.59892
  0     0.90198 0.87896 0.84566 0.79220 0.74761 0.69542 0.61034 0.58236 0.64466
  40    0.88865 0.88314 0.87351 0.83859 0.79326 0.74547 0.69329 0.71714 0.76209
  80    1.00329 0.95790 0.93625 0.88134 0.82614 0.79481 0.74396 0.68260 0.72950
  120   0.90469 0.88743 0.88310 0.85777 0.80582 0.74683 0.70300 0.75171 0.82065
  160   0.84969 0.84368 0.81897 0.77799 0.73829 0.69457 0.63250 0.63248 0.73427
  200   0.82184 0.80407 0.77702 0.75621 0.72868 0.68106 0.59295 0.54502 0.67834
  240   0.81376 0.78197 0.75452 0.73367 0.68788 0.62051 0.54520 0.57054 0.71017
  280   0.81122 0.77602 0.76427 0.75327 0.70961 0.66291 0.60580 0.58814 0.76729
  320   0.78329 0.78468 0.77454 0.74764 0.70314 0.65225 0.59410 0.65436 0.79719
  360   0.88345 0.87844 0.86235 0.84642 0.82050 0.77967 0.77129 0.84096 0.90358
  400   0.93218 0.92992 0.93505 0.92271 0.91343 0.92504 0.92487 0.93894 1.03531
  440   0.94776 0.94762 0.94173 0.92908 0.93158 0.93797 0.96097 1.02332 1.05041
  480   0.94909 0.94585 0.96691 0.98143 0.93403 0.90940 0.97106 1.00328 1.02074
  520   1.15533 1.17897 1.15430 1.18620 1.22003 1.20827 1.28626 1.43409 1.45066
       Frequencies
Times        76      78      80      82      84      86      88      90      92
  -1120 0.88017 0.87205 0.85902 0.77896 0.73861 0.75377 0.79062 0.77496 0.75845
  -1080 0.85401 0.74159 0.67006 0.67745 0.69453 0.68108 0.72252 0.77758 0.79939
  -1040 0.89857 0.77695 0.72475 0.73999 0.75604 0.74994 0.72020 0.68897 0.71851
  -1000 0.79205 0.77899 0.75683 0.64980 0.59675 0.61966 0.62693 0.61411 0.63634
  -960  0.77067 0.72153 0.65829 0.60939 0.59660 0.62330 0.67933 0.72437 0.74287
  -920  0.69808 0.61062 0.58448 0.55470 0.53684 0.57139 0.66613 0.68933 0.62890
  -880  0.60377 0.56075 0.51742 0.47130 0.47328 0.49898 0.57336 0.59422 0.57108
  -840  0.46616 0.40575 0.39852 0.41634 0.45658 0.47027 0.52667 0.56779 0.57068
  -800  0.53689 0.43831 0.44611 0.44927 0.45266 0.47171 0.50085 0.50526 0.51161
  -760  0.43748 0.41151 0.39186 0.37640 0.40072 0.45302 0.50644 0.51156 0.51327
  -720  0.58412 0.44989 0.40349 0.38669 0.39188 0.45044 0.51899 0.49817 0.48357
  -680  0.53164 0.46929 0.40755 0.35287 0.36476 0.41439 0.48655 0.50612 0.47997
  -640  0.65555 0.59722 0.54104 0.43831 0.42660 0.50796 0.54237 0.51242 0.51141
  -600  0.69061 0.68471 0.69824 0.65472 0.56956 0.55592 0.61336 0.63388 0.63250
  -560  0.74162 0.76388 0.72975 0.68179 0.62014 0.57314 0.61876 0.66141 0.65216
  -520  0.73483 0.67191 0.63426 0.60170 0.56671 0.56256 0.60826 0.59163 0.54826
  -480  0.79089 0.64315 0.53293 0.47414 0.43867 0.42929 0.48636 0.50295 0.53107
  -440  0.66238 0.62877 0.52234 0.40812 0.40796 0.44707 0.53416 0.58463 0.61777
  -400  0.53625 0.42912 0.43909 0.42841 0.37101 0.40134 0.51640 0.58204 0.62121
  -360  0.55447 0.45747 0.40734 0.41467 0.46052 0.52351 0.61834 0.65918 0.63294
  -320  0.65294 0.57681 0.53092 0.45947 0.42496 0.46034 0.53583 0.60221 0.67628
  -280  0.66439 0.60719 0.58356 0.53063 0.48435 0.47187 0.48670 0.49872 0.54531
  -240  0.70583 0.62809 0.54459 0.44289 0.38208 0.41841 0.47328 0.46430 0.47734
  -200  0.63770 0.58545 0.51195 0.43954 0.38314 0.39213 0.43891 0.42280 0.42620
  -160  0.59091 0.57746 0.54882 0.52228 0.50837 0.49553 0.52180 0.51039 0.49931
  -120  0.59217 0.56539 0.49940 0.46749 0.48289 0.52351 0.59001 0.60213 0.60657
  -80   0.69374 0.61994 0.60002 0.55276 0.49879 0.52730 0.60381 0.62840 0.61611
  -40   0.60221 0.55007 0.49727 0.43366 0.42163 0.42299 0.47572 0.52456 0.53374
  0     0.65061 0.69503 0.68501 0.56215 0.50523 0.49814 0.51553 0.52993 0.55992
  40    0.68298 0.59858 0.58069 0.58609 0.58220 0.62603 0.62750 0.61474 0.63926
  80    0.67182 0.63921 0.61807 0.58649 0.62566 0.64192 0.68967 0.72253 0.69226
  120   0.71373 0.62573 0.57646 0.55550 0.57292 0.54883 0.60340 0.62288 0.62319
  160   0.73293 0.68971 0.64669 0.57944 0.56718 0.62971 0.71628 0.72249 0.73182
  200   0.77947 0.75233 0.67657 0.65826 0.70089 0.77579 0.83267 0.82844 0.80550
  240   0.77189 0.80951 0.85398 0.83703 0.80060 0.81697 0.87780 0.90726 0.90248
  280   0.88085 0.92953 0.93628 0.90696 0.87834 0.91240 0.96777 0.99262 1.00480
  320   0.79856 0.86767 0.92288 0.95650 1.05072 1.12916 1.16738 1.17363 1.18342
  360   0.94132 1.01916 1.04563 1.05638 1.15884 1.27927 1.35286 1.34212 1.33272
  400   1.11401 1.06246 1.04874 1.17230 1.36715 1.51579 1.56248 1.57027 1.57943
  440   1.10790 1.18144 1.25760 1.38627 1.50729 1.56735 1.51111 1.44138 1.38976
  480   1.21453 1.39648 1.44587 1.46563 1.43422 1.38809 1.30537 1.23613 1.23100
  520   1.52774 1.50285 1.51835 1.42495 1.31473 1.29834 1.25814 1.28374 1.25981
       Frequencies
Times        94      96      98     100     102     104     106     108     110
  -1120 0.74465 0.67068 0.61099 0.57475 0.60086 0.60926 0.64060 0.71769 0.82495
  -1080 0.83728 0.85456 0.82950 0.70874 0.61013 0.61753 0.67743 0.73661 0.78348
  -1040 0.71649 0.63974 0.52571 0.45072 0.50556 0.55023 0.59705 0.63715 0.68219
  -1000 0.64458 0.59531 0.52995 0.43546 0.38498 0.35280 0.40367 0.46190 0.53972
  -960  0.70874 0.60536 0.52699 0.46656 0.46741 0.41839 0.36872 0.37351 0.42564
  -920  0.56504 0.48364 0.39396 0.31392 0.35942 0.36526 0.34265 0.39861 0.50370
  -880  0.53584 0.47873 0.39820 0.27801 0.26556 0.27163 0.32840 0.39909 0.50477
  -840  0.54638 0.43944 0.31548 0.19767 0.21508 0.25024 0.37518 0.51002 0.62358
  -800  0.49016 0.40579 0.36351 0.32453 0.32334 0.31830 0.45592 0.58775 0.63344
  -760  0.50239 0.45581 0.40325 0.30438 0.30894 0.35889 0.50117 0.61975 0.64645
  -720  0.47469 0.42476 0.37968 0.31499 0.31245 0.34330 0.43746 0.50361 0.54973
  -680  0.40164 0.29101 0.25890 0.19867 0.18223 0.17819 0.31406 0.47649 0.58583
  -640  0.49322 0.39179 0.29925 0.24095 0.24262 0.23551 0.34991 0.47842 0.56803
  -600  0.58152 0.45936 0.39786 0.35272 0.35483 0.38474 0.47993 0.55751 0.61507
  -560  0.60232 0.50910 0.45741 0.47435 0.56774 0.55403 0.53567 0.57467 0.64166
  -520  0.53224 0.48268 0.45061 0.38737 0.34880 0.34910 0.44651 0.52109 0.59605
  -480  0.57732 0.54602 0.47432 0.38887 0.35033 0.30718 0.36111 0.44281 0.50277
  -440  0.62555 0.55438 0.49843 0.49068 0.51303 0.48151 0.48298 0.49839 0.52950
  -400  0.62409 0.55077 0.51224 0.48231 0.45733 0.43094 0.49006 0.57459 0.64059
  -360  0.61145 0.55065 0.48570 0.42808 0.45868 0.48464 0.51649 0.54860 0.60556
  -320  0.68578 0.56341 0.46657 0.40678 0.42124 0.46107 0.56703 0.58382 0.56353
  -280  0.56459 0.52468 0.50631 0.42336 0.37967 0.37619 0.48737 0.56841 0.62379
  -240  0.48200 0.41601 0.34835 0.26848 0.31776 0.39757 0.49033 0.56128 0.64159
  -200  0.43285 0.35989 0.27433 0.20489 0.25548 0.28455 0.38629 0.51395 0.61821
  -160  0.45818 0.34690 0.28180 0.19635 0.16091 0.18845 0.33360 0.44152 0.52221
  -120  0.57303 0.45310 0.37826 0.30289 0.23083 0.14644 0.23789 0.39115 0.50377
  -80   0.58941 0.50730 0.42413 0.35396 0.38777 0.40679 0.45323 0.51500 0.57204
  -40   0.51453 0.46772 0.41780 0.32876 0.39758 0.47875 0.58988 0.65673 0.68484
  0     0.56066 0.51464 0.52113 0.48936 0.44239 0.46307 0.62501 0.71295 0.72465
  40    0.68510 0.67412 0.60230 0.50163 0.46588 0.48056 0.62295 0.72819 0.74131
  80    0.62509 0.56341 0.52982 0.46838 0.46084 0.50964 0.61345 0.71512 0.76440
  120   0.62715 0.62410 0.62688 0.52849 0.47308 0.51326 0.60781 0.67165 0.69413
  160   0.76454 0.71178 0.59482 0.49159 0.48154 0.49025 0.54131 0.58293 0.64438
  200   0.75797 0.69253 0.65901 0.65203 0.67501 0.70146 0.71964 0.71568 0.74746
  240   0.90052 0.90486 0.90865 0.83559 0.78453 0.81306 0.84671 0.81105 0.81973
  280   1.02957 1.02890 1.02834 1.01277 0.96369 0.98216 0.98928 0.89471 0.79049
  320   1.20894 1.19979 1.15660 1.14303 1.17211 1.15078 1.07217 1.01061 0.99579
  360   1.35957 1.40230 1.44995 1.54233 1.47843 1.28833 1.14278 1.05898 1.00273
  400   1.57737 1.55360 1.54256 1.62632 1.72446 1.76217 1.55678 1.27611 1.17086
  440   1.42770 1.49110 1.62764 1.87762 1.93161 1.87624 1.71907 1.49893 1.41798
  480   1.32667 1.39174 1.48888 1.65252 1.59352 1.51038 1.46628 1.40155 1.33019
  520   1.25622 1.27713 1.35308 1.43612 1.29818 1.20639 1.12477 1.05056 1.11789
       Frequencies
Times       112     114     116     118     120     122     124     126     128
  -1120 0.82719 0.85754 0.91098 0.91479 0.86606 0.83837 0.77147 0.67396 0.66483
  -1080 0.76271 0.68622 0.65022 0.64285 0.63635 0.59063 0.53691 0.49986 0.52675
  -1040 0.71984 0.73357 0.72469 0.65853 0.58821 0.55721 0.53408 0.46109 0.42884
  -1000 0.59476 0.61297 0.62402 0.61855 0.61023 0.59763 0.54913 0.48327 0.47737
  -960  0.49179 0.52838 0.54156 0.50706 0.49104 0.49611 0.49119 0.45960 0.45304
  -920  0.54600 0.53390 0.53278 0.52714 0.55819 0.59951 0.58779 0.53699 0.53411
  -880  0.57530 0.59152 0.58730 0.57091 0.58928 0.63178 0.62892 0.59670 0.57910
  -840  0.68178 0.70315 0.69905 0.66337 0.64181 0.64055 0.62246 0.55794 0.51515
  -800  0.63533 0.64408 0.67428 0.66593 0.64493 0.66196 0.67522 0.63411 0.59042
  -760  0.61220 0.61956 0.65584 0.65624 0.62358 0.61601 0.61153 0.57168 0.53382
  -720  0.54801 0.55681 0.58770 0.59274 0.57885 0.56682 0.57322 0.55182 0.54783
  -680  0.59411 0.59987 0.61943 0.61582 0.58694 0.56410 0.55112 0.53074 0.52859
  -640  0.57896 0.56163 0.57116 0.55461 0.52700 0.52828 0.53209 0.49428 0.46520
  -600  0.62915 0.61772 0.62766 0.60287 0.58440 0.57904 0.53691 0.48612 0.50156
  -560  0.65909 0.65725 0.64056 0.60543 0.58148 0.54426 0.49119 0.44586 0.45686
  -520  0.63525 0.63626 0.59300 0.53471 0.51969 0.51230 0.45453 0.37296 0.37480
  -480  0.52747 0.53581 0.52336 0.47897 0.45420 0.47020 0.47709 0.43634 0.44243
  -440  0.55088 0.56784 0.57686 0.56985 0.57251 0.57308 0.57698 0.56474 0.54953
  -400  0.64782 0.62638 0.60131 0.57152 0.57895 0.59011 0.55030 0.47388 0.46365
  -360  0.60725 0.59366 0.61674 0.60719 0.56238 0.54279 0.50388 0.42410 0.38895
  -320  0.50751 0.49421 0.50595 0.46946 0.42915 0.42832 0.43948 0.38098 0.35428
  -280  0.60531 0.56186 0.54734 0.51921 0.50039 0.50060 0.46322 0.37200 0.34311
  -240  0.67087 0.65649 0.66280 0.63422 0.56316 0.51825 0.49260 0.42967 0.43351
  -200  0.66046 0.66813 0.68908 0.66910 0.61900 0.59909 0.57757 0.50340 0.48105
  -160  0.56919 0.60975 0.62759 0.59072 0.56277 0.58217 0.58379 0.54135 0.55504
  -120  0.52417 0.50984 0.52542 0.52784 0.50985 0.52264 0.55054 0.50435 0.46237
  -80   0.58485 0.57558 0.55320 0.46893 0.40381 0.41850 0.42891 0.36411 0.35230
  -40   0.66254 0.61259 0.57409 0.52731 0.47330 0.43020 0.38872 0.29515 0.23926
  0     0.73973 0.73089 0.69090 0.62207 0.55565 0.47950 0.40681 0.32535 0.30915
  40    0.73284 0.69786 0.69224 0.65140 0.59707 0.56347 0.52374 0.44069 0.39220
  80    0.76637 0.77356 0.80003 0.80841 0.79579 0.76662 0.71847 0.67029 0.62621
  120   0.69536 0.69641 0.69960 0.69877 0.71831 0.75941 0.79298 0.81352 0.76274
  160   0.68731 0.69947 0.71108 0.70961 0.69970 0.65162 0.59602 0.52244 0.46648
  200   0.79883 0.84972 0.87094 0.82911 0.74005 0.71074 0.72846 0.66879 0.61574
  240   0.84723 0.85171 0.83604 0.84249 0.87074 0.88641 0.85808 0.81148 0.80519
  280   0.79172 0.83876 0.87829 0.91030 0.94052 0.94584 0.94070 0.89594 0.80278
  320   0.99723 1.03024 1.06459 1.05834 1.05698 1.08131 1.07067 0.94518 0.85555
  360   0.99026 1.01821 1.05311 1.07692 1.11507 1.17896 1.18913 1.11779 1.08249
  400   1.22406 1.29672 1.32297 1.32737 1.31262 1.30545 1.34331 1.37622 1.37606
  440   1.48077 1.57929 1.60613 1.61604 1.58229 1.56415 1.59433 1.60908 1.58786
  480   1.30054 1.30890 1.36808 1.46281 1.50929 1.56938 1.66813 1.68512 1.63257
  520   1.19821 1.23105 1.25578 1.30025 1.29137 1.28529 1.35753 1.43281 1.41667
       Frequencies
Times       130     132     134     136     138      140      142     144
  -1120 0.74028 0.80837 0.76352 0.63836 0.55957 0.524865 0.614761 0.66127
  -1080 0.58705 0.64632 0.61373 0.52447 0.45305 0.373190 0.366005 0.39283
  -1040 0.45775 0.54433 0.55604 0.51513 0.45054 0.359250 0.383608 0.43280
  -1000 0.48300 0.53977 0.56403 0.54122 0.50838 0.422084 0.455490 0.54196
  -960  0.46196 0.53409 0.57360 0.54106 0.48287 0.377768 0.380675 0.42063
  -920  0.55353 0.59470 0.59016 0.55733 0.52958 0.475971 0.502852 0.51376
  -880  0.53089 0.57104 0.59830 0.57714 0.52095 0.413762 0.419654 0.46364
  -840  0.49040 0.51292 0.48921 0.41526 0.36647 0.311189 0.316547 0.29828
  -800  0.54061 0.54876 0.53904 0.49902 0.45755 0.367989 0.318014 0.28448
  -760  0.50956 0.53091 0.53690 0.51996 0.50281 0.435816 0.411481 0.38735
  -720  0.54671 0.54073 0.47707 0.41139 0.36234 0.250228 0.234187 0.26987
  -680  0.50288 0.50005 0.48921 0.43297 0.33019 0.131010 0.071144 0.10613
  -640  0.45500 0.45729 0.41781 0.33342 0.24612 0.082949 0.074707 0.10350
  -600  0.49447 0.51403 0.50820 0.45166 0.36055 0.194468 0.174880 0.20393
  -560  0.45369 0.49216 0.49635 0.48436 0.42593 0.296833 0.276101 0.30660
  -520  0.43279 0.51555 0.50691 0.45537 0.40617 0.309733 0.333941 0.45208
  -480  0.47560 0.53783 0.52191 0.45504 0.41533 0.372358 0.442706 0.52187
  -440  0.51449 0.52773 0.51934 0.46326 0.41946 0.328874 0.337504 0.39953
  -400  0.48315 0.50725 0.46379 0.40269 0.35246 0.252100 0.256192 0.29524
  -360  0.38636 0.42657 0.40738 0.35775 0.28403 0.128514 0.126679 0.20880
  -320  0.40580 0.48109 0.46779 0.41542 0.34869 0.192804 0.162515 0.20819
  -280  0.36720 0.42435 0.40481 0.34373 0.30846 0.238160 0.265832 0.30112
  -240  0.50259 0.55942 0.49106 0.36886 0.31798 0.287054 0.324091 0.34434
  -200  0.48532 0.53299 0.53733 0.52463 0.55239 0.520912 0.539317 0.56124
  -160  0.62274 0.68452 0.65871 0.60517 0.58508 0.532979 0.530515 0.52816
  -120  0.50317 0.58156 0.57474 0.49821 0.41659 0.334075 0.356993 0.37619
  -80   0.40522 0.47998 0.44651 0.38868 0.36863 0.308900 0.328283 0.33196
  -40   0.26490 0.33551 0.33056 0.30362 0.27415 0.134547 0.137996 0.19155
  0     0.31699 0.36471 0.33441 0.23194 0.14446 0.034263 0.084556 0.15422
  40    0.37809 0.38879 0.34184 0.27592 0.23768 0.111869 0.105094 0.17492
  80    0.55919 0.53603 0.46907 0.35582 0.25493 0.106459 0.132128 0.22057
  120   0.58850 0.52441 0.46679 0.37031 0.29498 0.202790 0.217212 0.24126
  160   0.46254 0.49133 0.47464 0.46390 0.45970 0.375271 0.405194 0.46425
  200   0.62681 0.66473 0.67227 0.69490 0.72555 0.703795 0.753285 0.84631
  240   0.83838 0.85708 0.84234 0.81539 0.81554 0.850685 0.924711 0.94979
  280   0.80834 0.83024 0.84706 0.85018 0.82704 0.809905 0.793103 0.78138
  320   0.89555 0.94482 0.93659 0.89223 0.85506 0.767669 0.749513 0.76657
  360   1.10568 1.06300 1.01013 0.99822 0.96068 0.880645 0.894743 0.95141
  400   1.32450 1.22422 1.15778 1.15028 1.10097 0.998614 0.989048 1.03115
  440   1.62431 1.56699 1.49293 1.36613 1.25473 1.128859 1.012100 0.98530
  480   1.66276 1.61017 1.52777 1.48904 1.28724 0.958667 0.858907 0.95730
  520   1.42666 1.33769 1.24960 1.23179 1.15162 1.053750 0.976684 0.92057
       Frequencies
Times       146       148        150       152       154       156      158
  -1120 0.67945  0.664975  0.6160359  0.568885  0.618612  0.648734 0.675930
  -1080 0.43814  0.491001  0.5117800  0.498303  0.553191  0.546921 0.550900
  -1040 0.44148  0.444855  0.5064210  0.548265  0.606622  0.595718 0.631365
  -1000 0.59261  0.553761  0.5042287  0.479798  0.553973  0.592816 0.619976
  -960  0.41664  0.394093  0.4348059  0.408423  0.376478  0.335909 0.354568
  -920  0.48177  0.434241  0.4121522  0.347094  0.327217  0.305313 0.350359
  -880  0.43584  0.333180  0.2752553  0.211746  0.221919  0.221699 0.283512
  -840  0.26550  0.222197  0.1766018 -0.014275 -0.063221 -0.007512 0.116641
  -800  0.25820  0.198200  0.1566276  0.075605  0.093684  0.061594 0.095101
  -760  0.32312  0.220351  0.1890249  0.149359  0.176307  0.145208 0.158978
  -720  0.28179  0.236964  0.2245888  0.191126  0.235472  0.248603 0.278560
  -680  0.13065  0.154592  0.1712429  0.092523  0.120791  0.173167 0.270637
  -640  0.05592 -0.036456 -0.0073077 -0.026435  0.043381  0.135448 0.249840
  -600  0.17407  0.086756  0.0621151  0.039653  0.139035  0.218270 0.316935
  -560  0.28993  0.203969  0.2511400  0.231572  0.306366  0.405543 0.505345
  -520  0.52728  0.514075  0.5173825  0.474247  0.479170  0.517116 0.594475
  -480  0.53249  0.466544  0.4267675  0.388068  0.426260  0.442470 0.474893
  -440  0.42666  0.391555  0.3994855  0.416883  0.462749  0.449328 0.430575
  -400  0.30475  0.274112  0.2742809  0.245318  0.289946  0.348306 0.437755
  -360  0.23294  0.181126  0.1283713  0.054456  0.126525  0.214578 0.309260
  -320  0.19015  0.098523  0.0596792 -0.026964  0.030349  0.111973 0.215674
  -280  0.27845  0.218043  0.1975505  0.143279  0.197940  0.246493 0.313221
  -240  0.33627  0.288648  0.2925501  0.277569  0.325914  0.311643 0.336742
  -200  0.53041  0.464928  0.4313957  0.383310  0.400457  0.376265 0.374869
  -160  0.48010  0.384633  0.3451653  0.308763  0.322265  0.320347 0.339218
  -120  0.32124  0.237194  0.2628323  0.249812  0.284472  0.309533 0.363728
  -80   0.26070  0.156207  0.1215508  0.057629  0.110626  0.153648 0.229291
  -40   0.17240  0.101754  0.0996278  0.056836  0.116099  0.171320 0.243651
  0     0.16176  0.142132  0.1841531  0.180288  0.247201  0.284475 0.333276
  40    0.20705  0.183664  0.1887813  0.156232  0.246158  0.321666 0.403589
  80    0.25214  0.219428  0.2384734  0.255099  0.350414  0.394201 0.446916
  120   0.22730  0.173973  0.1515122  0.098868  0.190381  0.267331 0.376602
  160   0.43877  0.408168  0.4528315  0.430364  0.427302  0.415830 0.438746
  200   0.87422  0.796954  0.7587789  0.729346  0.736942  0.734985 0.723713
  240   0.96899  1.023073  1.0391496  0.976779  0.887591  0.769275 0.687071
  280   0.77798  0.794186  0.7312534  0.590297  0.526867  0.505774 0.511535
  320   0.72747  0.614675  0.5590362  0.526853  0.579776  0.621303 0.662065
  360   0.98235  1.018228  1.0145471  1.002686  1.048145  1.122455 1.118112
  400   1.04038  1.161744  1.2162386  1.216811  1.247534  1.267790 1.286220
  440   1.02994  1.099216  1.1080852  1.064015  1.097145  1.186023 1.254777
  480   1.00615  1.011998  0.9860472  0.880555  0.801059  0.832578 0.922274
  520   0.89906  0.826027  0.6818049  0.554081  0.620957  0.716785 0.794026
       Frequencies
Times       160     162     164     166     168     170     172     174     176
  -1120 0.71858 0.78240 0.81119 0.77838 0.71636 0.77025 0.81533 0.83288 0.81992
  -1080 0.59583 0.67637 0.74787 0.71046 0.56256 0.58858 0.66774 0.72058 0.73872
  -1040 0.63448 0.60820 0.60956 0.57850 0.47842 0.56359 0.57285 0.53109 0.49755
  -1000 0.62840 0.59191 0.51000 0.40687 0.32381 0.45298 0.46599 0.42689 0.39034
  -960  0.36249 0.37711 0.38791 0.42916 0.46012 0.59488 0.60308 0.56867 0.54787
  -920  0.38194 0.41797 0.46238 0.46235 0.43800 0.55685 0.59237 0.62043 0.64488
  -880  0.31801 0.32949 0.32914 0.31094 0.30851 0.49187 0.57369 0.63101 0.66870
  -840  0.17266 0.20492 0.24605 0.24431 0.25879 0.52034 0.63835 0.63641 0.63953
  -800  0.11822 0.14352 0.19336 0.20802 0.18449 0.38344 0.49853 0.53739 0.53985
  -760  0.19818 0.24452 0.27898 0.26479 0.22055 0.43798 0.52666 0.53829 0.53791
  -720  0.30853 0.35656 0.39399 0.38509 0.32873 0.42581 0.41267 0.36410 0.32761
  -680  0.32312 0.34829 0.36941 0.35139 0.25743 0.36236 0.36627 0.36792 0.32469
  -640  0.29273 0.31621 0.33851 0.29279 0.21809 0.36931 0.40490 0.36320 0.31789
  -600  0.36687 0.36433 0.36257 0.37290 0.40521 0.54403 0.54556 0.50295 0.45744
  -560  0.54649 0.58765 0.61133 0.58342 0.51503 0.57250 0.55039 0.50453 0.49488
  -520  0.63569 0.62199 0.59182 0.47972 0.37161 0.48992 0.52268 0.49463 0.43896
  -480  0.50590 0.50469 0.45959 0.39027 0.30824 0.46015 0.49433 0.46650 0.42389
  -440  0.37975 0.32047 0.29747 0.28113 0.23421 0.39669 0.43387 0.42126 0.40225
  -400  0.45753 0.42122 0.39069 0.32416 0.21399 0.35475 0.40637 0.41316 0.39982
  -360  0.33357 0.34102 0.36460 0.34568 0.30769 0.47623 0.47565 0.43882 0.41854
  -320  0.25117 0.25756 0.27417 0.26946 0.24759 0.40560 0.40133 0.36927 0.28944
  -280  0.31242 0.28813 0.29393 0.28191 0.25497 0.38670 0.38034 0.34339 0.32178
  -240  0.33770 0.32373 0.30659 0.26428 0.24568 0.41516 0.39125 0.30243 0.23644
  -200  0.39944 0.40869 0.39753 0.33168 0.23066 0.35953 0.34066 0.27948 0.25978
  -160  0.34402 0.31796 0.30507 0.29746 0.26863 0.43233 0.47145 0.43454 0.36554
  -120  0.37562 0.38288 0.41096 0.39598 0.30715 0.40691 0.44962 0.45839 0.43920
  -80   0.27645 0.30518 0.33674 0.31794 0.26234 0.43429 0.50735 0.55584 0.56854
  -40   0.26065 0.27911 0.32204 0.34905 0.35058 0.46797 0.49391 0.50318 0.48904
  0     0.36954 0.37135 0.37043 0.33557 0.28283 0.45493 0.47943 0.46267 0.44552
  40    0.44635 0.44729 0.43046 0.38587 0.31698 0.45341 0.46956 0.49913 0.51359
  80    0.50031 0.53251 0.50924 0.41879 0.34266 0.50274 0.58104 0.58870 0.57656
  120   0.47138 0.54604 0.58042 0.56320 0.55683 0.68680 0.71876 0.67129 0.59601
  160   0.47381 0.56033 0.64097 0.66664 0.63577 0.68876 0.68874 0.66612 0.66311
  200   0.72125 0.69442 0.66225 0.67416 0.71827 0.81197 0.84598 0.83513 0.77567
  240   0.67045 0.67287 0.64325 0.62309 0.66528 0.79763 0.81743 0.78517 0.73313
  280   0.51003 0.53827 0.62298 0.67079 0.64178 0.70419 0.71393 0.75726 0.76887
  320   0.64201 0.60469 0.63387 0.71123 0.72865 0.82827 0.82100 0.85899 0.88337
  360   1.06761 0.99694 0.99586 1.03582 1.09552 1.11099 1.11470 1.09439 1.04772
  400   1.35394 1.38543 1.35810 1.31634 1.29740 1.21443 1.16676 1.13625 1.11020
  440   1.28759 1.28818 1.27425 1.21523 1.07640 0.93432 0.86571 0.83513 0.78661
  480   0.99786 1.04807 1.03766 0.96245 0.86305 0.81653 0.77439 0.72778 0.66700
  520   0.81750 0.80946 0.81550 0.81675 0.74859 0.69919 0.61799 0.57047 0.55614
       Frequencies
Times       178     180     182     184     186     188     190      192
  -1120 0.81907 0.79320 0.76514 0.78048 0.81467 0.84700 0.79863 0.661181
  -1080 0.72615 0.66088 0.60745 0.62505 0.68807 0.73475 0.69863 0.565667
  -1040 0.48192 0.48527 0.51504 0.55590 0.58499 0.57917 0.49765 0.390560
  -1000 0.37395 0.38272 0.40068 0.41953 0.44499 0.47915 0.42072 0.255861
  -960  0.53539 0.50882 0.49200 0.50609 0.51171 0.46498 0.34123 0.242800
  -920  0.62156 0.56997 0.54658 0.55182 0.55573 0.55778 0.47746 0.334231
  -880  0.65608 0.60514 0.58140 0.59973 0.59921 0.55138 0.47329 0.336680
  -840  0.65945 0.66521 0.66011 0.61470 0.52374 0.45664 0.33290 0.186880
  -800  0.54266 0.57457 0.61047 0.61661 0.58417 0.54333 0.44124 0.206472
  -760  0.53565 0.52640 0.51559 0.53304 0.55847 0.56861 0.48034 0.320353
  -720  0.31322 0.33835 0.38834 0.44539 0.47480 0.45526 0.37456 0.246065
  -680  0.23484 0.16382 0.15004 0.17807 0.21504 0.23188 0.17327 0.090958
  -640  0.29998 0.27070 0.23889 0.24857 0.27136 0.28661 0.22199 0.088509
  -600  0.40717 0.37975 0.39301 0.41463 0.41601 0.43053 0.36687 0.237493
  -560  0.47517 0.42629 0.37271 0.36154 0.36871 0.36607 0.30693 0.281985
  -520  0.37966 0.36784 0.40151 0.44321 0.46249 0.46526 0.41367 0.316680
  -480  0.39004 0.38191 0.38807 0.40646 0.42613 0.42636 0.34251 0.256678
  -440  0.39627 0.41925 0.43688 0.41735 0.40453 0.40969 0.33193 0.181165
  -400  0.37473 0.35161 0.31979 0.32398 0.39140 0.46026 0.41880 0.287699
  -360  0.38719 0.32888 0.29373 0.28641 0.29789 0.34023 0.28001 0.202798
  -320  0.22056 0.25907 0.30799 0.30302 0.26371 0.22327 0.16782 0.089734
  -280  0.29817 0.28531 0.28222 0.27335 0.25222 0.23077 0.14089 0.033813
  -240  0.22627 0.25934 0.26028 0.25565 0.29871 0.35524 0.30533 0.142388
  -200  0.27117 0.30074 0.31512 0.33187 0.37144 0.41025 0.36206 0.221166
  -160  0.31348 0.30507 0.35023 0.38332 0.41191 0.43831 0.40437 0.366477
  -120  0.43754 0.45903 0.46403 0.48213 0.50952 0.48304 0.43226 0.387702
  -80   0.53980 0.51098 0.52052 0.55808 0.58335 0.58361 0.52682 0.381580
  -40   0.46972 0.47824 0.48679 0.50418 0.53495 0.52832 0.41271 0.310965
  0     0.43495 0.43765 0.45663 0.51453 0.58909 0.63112 0.56176 0.441990
  40    0.50087 0.49907 0.52491 0.55999 0.59647 0.61862 0.57201 0.518727
  80    0.59690 0.63247 0.62555 0.60300 0.59429 0.56389 0.47810 0.369743
  120   0.56316 0.58323 0.57400 0.51480 0.46796 0.44748 0.34988 0.186471
  160   0.64881 0.56943 0.46156 0.39094 0.38128 0.39052 0.33514 0.245657
  200   0.68904 0.57186 0.44346 0.39367 0.43406 0.46415 0.37873 0.273005
  240   0.72434 0.73692 0.69850 0.63730 0.59647 0.57528 0.48675 0.331374
  280   0.78351 0.81620 0.80600 0.75408 0.70284 0.65807 0.68068 0.712203
  320   0.87877 0.88953 0.92639 0.98029 1.02111 1.00147 0.95377 0.880780
  360   1.03294 1.05269 1.04513 1.00832 1.00307 1.00814 0.97621 0.926496
  400   1.06720 1.00615 0.92008 0.86596 0.87838 0.92979 0.94512 0.851391
  440   0.68592 0.62787 0.58168 0.57278 0.64651 0.76476 0.80825 0.744449
  480   0.59482 0.54074 0.51202 0.50772 0.57378 0.67030 0.71017 0.744449
  520   0.57250 0.63004 0.69110 0.75217 0.80838 0.84672 0.84960 0.874249
       Frequencies
Times        194      196      198      200      202     204     206     208
  -1120 0.538603 0.487868 0.510455 0.576501 0.584216 0.57885 0.59258 0.58226
  -1080 0.402319 0.373920 0.390181 0.395490 0.372395 0.40257 0.45612 0.40851
  -1040 0.369648 0.351897 0.308262 0.288957 0.269413 0.28633 0.31966 0.29268
  -1000 0.223562 0.282954 0.307315 0.322897 0.306018 0.32253 0.35839 0.34306
  -960  0.298705 0.360994 0.380237 0.378991 0.364098 0.43830 0.51152 0.48950
  -920  0.280970 0.256621 0.263751 0.332796 0.409488 0.49404 0.54259 0.52246
  -880  0.251566 0.215447 0.246704 0.320540 0.358241 0.42544 0.50251 0.49327
  -840  0.132550 0.101500 0.089495 0.152728 0.229879 0.32778 0.40343 0.39533
  -800  0.054140 0.022023 0.017520 0.041953 0.077115 0.18485 0.28993 0.30916
  -760  0.251566 0.202999 0.151053 0.152728 0.156669 0.21439 0.30615 0.32611
  -720  0.196025 0.213532 0.240075 0.225321 0.166919 0.20486 0.28633 0.28609
  -680  0.105947 0.122565 0.153894 0.188082 0.184977 0.24488 0.33767 0.34871
  -640  0.086345 0.140759 0.187041 0.233334 0.236712 0.27013 0.32911 0.32706
  -600  0.230096 0.282954 0.336673 0.351651 0.303089 0.29633 0.31155 0.28232
  -560  0.269768 0.225980 0.282218 0.366735 0.340183 0.26965 0.26426 0.24089
  -520  0.289837 0.295402 0.313944 0.320069 0.262580 0.24774 0.29173 0.31952
  -480  0.248766 0.233640 0.197458 0.226735 0.266973 0.32587 0.35884 0.35154
  -440  0.100813 0.093839 0.123589 0.188082 0.245986 0.32635 0.39622 0.40098
  -400  0.195559 0.180497 0.208349 0.273873 0.325541 0.36160 0.35028 0.29174
  -360  0.224962 0.243695 0.274168 0.311112 0.309434 0.30681 0.36199 0.35813
  -320  0.116682 0.206350 0.274642 0.297914 0.293816 0.32492 0.37280 0.36049
  -280  0.049473 0.131183 0.178517 0.200809 0.214261 0.29633 0.38541 0.39674
  -240  0.079344 0.104372 0.124536 0.139058 0.174240 0.29300 0.43180 0.47820
  -200  0.183424 0.209702 0.263751 0.316298 0.347504 0.43259 0.51557 0.51916
  -160  0.366847 0.383017 0.384499 0.383234 0.392894 0.46212 0.53043 0.51116
  -120  0.364514 0.362430 0.401072 0.420002 0.392406 0.39638 0.44801 0.45889
  -80   0.279569 0.264761 0.289321 0.326197 0.321148 0.34540 0.39892 0.38685
  -40   0.328109 0.354291 0.356561 0.333739 0.299185 0.33206 0.38091 0.37555
  0     0.364514 0.364345 0.403913 0.413874 0.348968 0.33016 0.37595 0.37037
  40    0.490530 0.473505 0.433271 0.393604 0.376788 0.40686 0.44441 0.40051
  80    0.301506 0.333704 0.404860 0.456770 0.467080 0.48309 0.50791 0.46878
  120   0.191825 0.284390 0.322941 0.347880 0.398751 0.48118 0.52863 0.50033
  160   0.229630 0.246088 0.266119 0.342224 0.445117 0.55788 0.62006 0.62181
  200   0.265101 0.330831 0.402019 0.478924 0.545659 0.64745 0.73085 0.71692
  240   0.358913 0.454833 0.493409 0.527005 0.555420 0.60267 0.64573 0.62275
  280   0.746763 0.710975 0.632150 0.609497 0.622773 0.66698 0.69527 0.67973
  320   0.810238 0.789015 0.757633 0.735828 0.710137 0.67461 0.64573 0.63123
  360   0.906384 0.834977 0.748636 0.723572 0.754063 0.83659 0.90379 0.93257
  400   0.734628 0.701879 0.741533 0.857445 0.900483 0.93854 0.99927 1.06347
  440   0.768699 0.868491 0.940886 0.974819 0.995168 1.03954 1.10241 1.14493
  480   0.842442 0.904399 0.932362 0.934751 0.917077 0.88090 0.84344 0.81580
  520   0.866712 0.900569 0.909160 0.853673 0.767729 0.72749 0.70292 0.63264
       Frequencies
Times       210     212     214     216     218     220     222     224     226
  -1120 0.58717 0.57337 0.56188 0.58747 0.61741 0.64507 0.72197 0.80231 0.83751
  -1080 0.39375 0.39787 0.40564 0.43603 0.45688 0.44263 0.46265 0.51954 0.59829
  -1040 0.35705 0.41342 0.41731 0.42585 0.46967 0.50384 0.55608 0.60582 0.65015
  -1000 0.39782 0.44541 0.49229 0.55869 0.59359 0.56975 0.57610 0.61286 0.64034
  -960  0.48253 0.48940 0.49319 0.52459 0.54464 0.50478 0.48505 0.51297 0.52213
  -920  0.54187 0.55960 0.54258 0.53301 0.54067 0.53444 0.53510 0.54345 0.56511
  -880  0.48842 0.47296 0.46580 0.50201 0.54552 0.55845 0.56037 0.54345 0.53755
  -840  0.45580 0.50051 0.51699 0.56754 0.60109 0.57210 0.53129 0.51907 0.54876
  -800  0.37246 0.40498 0.42225 0.46747 0.51686 0.50996 0.50221 0.50875 0.52680
  -760  0.38650 0.40187 0.38678 0.42408 0.47364 0.45111 0.44501 0.46186 0.48428
  -720  0.32399 0.35611 0.38364 0.43913 0.49613 0.49960 0.48791 0.47030 0.46793
  -680  0.38469 0.39121 0.39980 0.44489 0.47452 0.45158 0.43738 0.44169 0.45251
  -640  0.38378 0.41431 0.40653 0.40327 0.41410 0.40403 0.40973 0.41590 0.42728
  -600  0.33350 0.35567 0.34233 0.35234 0.36162 0.33953 0.35205 0.38026 0.42354
  -560  0.29454 0.32679 0.33110 0.34969 0.37264 0.35460 0.37827 0.41027 0.44830
  -520  0.42274 0.48984 0.50307 0.50865 0.52347 0.49583 0.47313 0.48437 0.51652
  -480  0.42862 0.50184 0.54392 0.57507 0.58169 0.53067 0.49840 0.50406 0.50858
  -440  0.44584 0.48051 0.50666 0.53522 0.53891 0.50431 0.50698 0.53736 0.55156
  -400  0.31583 0.33212 0.33829 0.40548 0.45026 0.42804 0.43023 0.47827 0.52446
  -360  0.38333 0.35122 0.33335 0.38467 0.42953 0.40356 0.38399 0.38917 0.41186
  -320  0.40190 0.43120 0.45817 0.50467 0.51950 0.46900 0.42213 0.40933 0.42775
  -280  0.44538 0.48007 0.50711 0.53921 0.52920 0.45770 0.41116 0.39527 0.40719
  -240  0.54640 0.59114 0.62205 0.64636 0.62799 0.56316 0.50412 0.46045 0.44644
  -200  0.57856 0.63024 0.65213 0.66585 0.65666 0.61871 0.59755 0.54955 0.49970
  -160  0.48479 0.50673 0.52148 0.55647 0.59800 0.58717 0.59421 0.60395 0.60763
  -120  0.51877 0.53383 0.51878 0.53788 0.58610 0.60694 0.60947 0.59129 0.56465
  -80   0.43044 0.47207 0.52462 0.59456 0.65886 0.69968 0.73103 0.72025 0.68519
  -40   0.43633 0.51117 0.59601 0.67514 0.69811 0.66767 0.68288 0.71696 0.73379
  0     0.42183 0.46363 0.49184 0.55028 0.61520 0.65261 0.68240 0.70055 0.70715
  40    0.43180 0.47029 0.50172 0.54629 0.56228 0.53114 0.53463 0.55893 0.57913
  80    0.47392 0.47029 0.48780 0.52902 0.56934 0.58387 0.59612 0.61426 0.66090
  120   0.47664 0.48362 0.51429 0.57330 0.61035 0.58905 0.59374 0.63208 0.68846
  160   0.63926 0.65823 0.70466 0.76813 0.82204 0.83621 0.83542 0.82717 0.81135
  200   0.67640 0.64224 0.60813 0.63175 0.70738 0.76465 0.80444 0.82998 0.80154
  240   0.63699 0.67956 0.70691 0.74068 0.75809 0.75853 0.78108 0.80466 0.80808
  280   0.70630 0.77775 0.81691 0.76813 0.73075 0.73970 0.76487 0.78824 0.82116
  320   0.70766 0.79818 0.81018 0.77035 0.73736 0.71522 0.70195 0.68507 0.67632
  360   0.92327 0.84617 0.74687 0.71145 0.73251 0.74206 0.71720 0.65834 0.62819
  400   1.07683 1.01145 0.91614 0.87618 0.88731 0.87811 0.83209 0.81544 0.85947
  440   1.09495 0.99812 0.90761 0.86732 0.89701 0.92849 0.92218 0.89563 0.89218
  480   0.82453 0.82573 0.78952 0.74688 0.74574 0.78066 0.81159 0.79528 0.79172
  520   0.61887 0.63024 0.63821 0.62732 0.63681 0.65261 0.70529 0.76057 0.77163
       Frequencies
Times       228     230     232     234     236     238     240
  -1120 0.82274 0.81001 0.83538 0.87945 0.91265 0.89984 0.83155
  -1080 0.62330 0.56459 0.51074 0.52129 0.59445 0.62930 0.64410
  -1040 0.66209 0.60896 0.52281 0.47166 0.48748 0.54583 0.61043
  -1000 0.64916 0.62693 0.58919 0.52607 0.49516 0.48450 0.48077
  -960  0.49597 0.44947 0.42747 0.40170 0.44359 0.49996 0.51595
  -920  0.53029 0.45508 0.41118 0.42143 0.48912 0.54273 0.56319
  -880  0.53775 0.53483 0.51255 0.50036 0.52368 0.55922 0.58580
  -840  0.55317 0.50675 0.45764 0.45492 0.52259 0.60148 0.65164
  -800  0.52134 0.46744 0.42988 0.46030 0.54892 0.59323 0.60691
  -760  0.46613 0.39724 0.35325 0.38256 0.45620 0.52367 0.62701
  -720  0.45519 0.39780 0.37497 0.39392 0.47486 0.52315 0.55766
  -680  0.43131 0.38938 0.36109 0.38256 0.46608 0.54686 0.58228
  -640  0.40645 0.34108 0.31040 0.37359 0.47486 0.52882 0.54057
  -600  0.43480 0.41521 0.40212 0.39333 0.43207 0.48657 0.52449
  -560  0.46613 0.42701 0.37799 0.39034 0.48089 0.54222 0.54459
  -520  0.51238 0.44048 0.37618 0.36881 0.42987 0.48296 0.51394
  -480  0.48553 0.40679 0.36049 0.36881 0.43207 0.48657 0.51193
  -440  0.51587 0.46295 0.44316 0.46209 0.51271 0.55768 0.58731
  -400  0.49697 0.41802 0.38885 0.41246 0.46773 0.52161 0.57877
  -360  0.41590 0.36130 0.29833 0.28390 0.36294 0.42885 0.48630
  -320  0.41540 0.34558 0.31644 0.34848 0.41945 0.46441 0.49383
  -280  0.38208 0.30739 0.25730 0.29048 0.39476 0.46286 0.47474
  -240  0.41391 0.34670 0.30920 0.33114 0.40573 0.47626 0.52751
  -200  0.42783 0.36074 0.34601 0.37061 0.44413 0.50924 0.54560
  -160  0.58400 0.51742 0.44195 0.41844 0.45401 0.49739 0.52952
  -120  0.49746 0.42307 0.38885 0.42621 0.51052 0.55665 0.55716
  -80   0.61534 0.51349 0.44014 0.42502 0.46882 0.52006 0.55012
  -40   0.68547 0.59548 0.52643 0.52069 0.57032 0.60972 0.64711
  0     0.66408 0.55336 0.42083 0.36821 0.45675 0.54119 0.56017
  40    0.57207 0.54101 0.52402 0.48063 0.47760 0.49687 0.50841
  80    0.70188 0.69320 0.64772 0.60500 0.61530 0.63806 0.64008
  120   0.72675 0.71622 0.68573 0.64865 0.64438 0.66795 0.66420
  160   0.76256 0.68084 0.61936 0.60081 0.60049 0.58705 0.56821
  200   0.70636 0.57695 0.54695 0.54819 0.52972 0.52315 0.56218
  240   0.78693 0.72689 0.68392 0.67017 0.66687 0.68959 0.72401
  280   0.85208 0.88301 0.90780 0.88723 0.83365 0.80141 0.82653
  320   0.71630 0.75272 0.75996 0.83521 0.96312 1.04670 1.04363
  360   0.64269 0.67916 0.73099 0.78259 0.83804 0.88077 0.90593
  400   0.87944 0.84707 0.78771 0.76704 0.80567 0.85243 0.90241
  440   0.90878 0.91727 0.90900 0.89978 0.87699 0.83748 0.80542
  480   0.77151 0.73588 0.70625 0.69828 0.72393 0.74473 0.76873
  520   0.72973 0.65164 0.63022 0.66479 0.71350 0.75916 0.80039

, , tasks = 63, files = data/PRR+2_tyr_4:240:2_gocue/data_860.1_1

       Frequencies
Times         4       6       8      10      12      14      16      18      20
  -1120 1.01421 1.01228 1.01125 1.01259 1.01318 1.01083 1.00056 0.99245 1.00029
  -1080 1.03550 1.03718 1.03607 1.03255 1.03183 1.03618 1.05315 0.98706 0.96150
  -1040 1.06080 1.06496 1.06335 1.05778 1.05889 1.07071 1.10874 1.01058 0.98602
  -1000 1.06970 1.07370 1.07372 1.06895 1.06949 1.08084 1.11907 0.98209 0.94885
  -960  1.06987 1.07027 1.06995 1.06877 1.06907 1.07289 1.08749 1.00376 0.99820
  -920  1.04816 1.05191 1.05118 1.04649 1.04794 1.06036 1.10291 1.04287 1.01588
  -880  1.00419 1.00856 1.00938 1.00383 1.00076 1.00720 1.05047 1.05219 0.92621
  -840  0.96677 0.96513 0.96907 0.96395 0.94257 0.90495 0.84112 1.09263 1.06731
  -800  0.91788 0.91686 0.91488 0.91500 0.91546 0.91403 0.91183 1.07588 1.07489
  -760  0.89008 0.89393 0.89353 0.88885 0.89046 0.90502 0.96119 1.07773 0.98774
  -720  0.87481 0.87595 0.87592 0.87596 0.87831 0.88659 0.92893 1.15142 1.04575
  -680  0.87228 0.87236 0.87202 0.87117 0.87397 0.88531 0.94093 1.24887 1.18583
  -640  0.86105 0.86491 0.86581 0.86322 0.86268 0.86901 0.91766 1.26297 1.17950
  -600  0.86680 0.86898 0.86772 0.86377 0.86527 0.87858 0.95050 1.32984 1.20007
  -560  0.86931 0.86998 0.87351 0.86815 0.85030 0.82371 0.80953 1.29421 1.18555
  -520  0.86557 0.86717 0.86627 0.86505 0.86812 0.87983 0.93795 1.26794 1.16368
  -480  0.85938 0.86224 0.86459 0.86295 0.86448 0.87736 0.94832 1.28813 1.15638
  -440  0.84472 0.84980 0.85733 0.85168 0.83645 0.82054 0.84660 1.39504 1.24823
  -400  0.82472 0.82533 0.82385 0.82472 0.83061 0.84766 0.94262 1.53073 1.37693
  -360  0.80184 0.80223 0.80814 0.80517 0.78872 0.76685 0.80037 1.64818 1.46437
  -320  0.80807 0.81036 0.81459 0.80917 0.79425 0.77879 0.83408 1.74423 1.56711
  -280  0.81751 0.82466 0.82512 0.81940 0.82149 0.84526 0.99022 1.70362 1.45521
  -240  0.82045 0.82980 0.82775 0.82320 0.84259 0.90507 1.13516 1.65175 1.38154
  -200  0.82178 0.82838 0.82548 0.82436 0.84517 0.90111 1.08855 1.52775 1.34127
  -160  0.81175 0.81749 0.81792 0.81447 0.82069 0.84776 0.96798 1.45085 1.29162
  -120  0.78214 0.78734 0.78078 0.78145 0.81035 0.87978 1.08506 1.42761 1.24272
  -80   0.75987 0.76027 0.75975 0.76368 0.77449 0.79753 0.88788 1.39502 1.26246
  -40   0.74714 0.74555 0.75172 0.75381 0.74397 0.72572 0.72608 1.33830 1.20819
  0     0.72627 0.72952 0.73188 0.73238 0.73712 0.75253 0.81999 1.25620 1.12242
  40    0.72012 0.72303 0.72261 0.72118 0.72521 0.74013 0.80931 1.27848 1.14630
  80    0.71613 0.71687 0.71432 0.71390 0.71974 0.73470 0.80069 1.36752 1.27768
  120   0.71686 0.71908 0.71910 0.71758 0.71998 0.73258 0.80591 1.35960 1.18976
  160   0.72959 0.73461 0.73594 0.73146 0.73298 0.75145 0.85126 1.34875 1.09187
  200   0.74970 0.75451 0.74930 0.74763 0.76773 0.81883 0.96632 1.22388 1.04935
  240   0.78472 0.78965 0.78335 0.77943 0.79872 0.85118 0.99928 1.12467 0.93217
  280   0.83813 0.84686 0.84031 0.83165 0.85111 0.91425 1.10702 1.17949 0.89928
  320   0.89741 0.90620 0.90503 0.89372 0.89520 0.92275 1.03511 1.15488 0.91389
  360   0.94722 0.95025 0.94908 0.94484 0.94746 0.96239 1.01705 1.09914 1.00520
  400   0.98414 0.98418 0.98260 0.98198 0.98536 0.99393 1.01825 1.04596 1.02358
  440   1.00628 1.00945 1.00989 1.00726 1.00825 1.01634 1.04257 0.96830 0.91236
  480   1.02613 1.02804 1.02104 1.02366 1.04931 1.10175 1.21388 0.98097 0.98020
  520   1.04569 1.04601 1.03857 1.04229 1.06784 1.11814 1.22694 0.99222 0.97681
       Frequencies
Times        22      24      26      28      30      32      34      36      38
  -1120 0.92387 0.95611 0.97956 0.96356 0.97098 0.97570 0.96354 0.96462 0.97572
  -1080 0.94259 0.94790 0.94740 0.95310 0.96156 0.95909 0.97689 0.99899 1.02939
  -1040 0.99731 0.97715 0.98724 0.98841 0.97901 0.98440 1.02159 1.07076 1.10347
  -1000 1.00925 0.99037 0.97760 0.99374 1.03360 1.05292 1.08186 1.17319 1.25348
  -960  1.00996 1.00606 0.99940 1.03630 1.05746 1.06953 1.09469 1.17131 1.23447
  -920  1.04769 1.03148 1.05167 1.08728 1.09313 1.09055 1.13481 1.20266 1.25673
  -880  1.00608 1.06864 1.03835 1.04907 1.12541 1.12669 1.13853 1.26020 1.34710
  -840  1.02734 1.07199 1.04422 1.09679 1.14510 1.11064 1.15153 1.25911 1.26568
  -800  1.09197 1.11703 1.14824 1.12771 1.15881 1.16143 1.16980 1.26975 1.30858
  -760  1.10822 1.10946 1.05625 1.11693 1.16477 1.14440 1.17755 1.30575 1.33477
  -720  1.16855 1.23688 1.24573 1.26754 1.30562 1.28140 1.29612 1.43629 1.50487
  -680  1.28525 1.28790 1.23655 1.33813 1.43209 1.39561 1.45274 1.65298 1.67495
  -640  1.31903 1.42721 1.37969 1.39067 1.45960 1.43207 1.49387 1.74026 1.80270
  -600  1.28957 1.32526 1.29388 1.36594 1.43909 1.39694 1.47488 1.71195 1.72503
  -560  1.24990 1.35333 1.26834 1.31284 1.39034 1.33039 1.42179 1.68757 1.65631
  -520  1.24588 1.29826 1.26761 1.30551 1.36926 1.33935 1.41194 1.61731 1.61226
  -480  1.27073 1.35185 1.27897 1.34560 1.46190 1.40187 1.43268 1.62203 1.61330
  -440  1.34078 1.50056 1.42348 1.43545 1.54415 1.48149 1.49373 1.64699 1.61942
  -400  1.48558 1.55688 1.45855 1.51560 1.60060 1.49001 1.49731 1.69696 1.76149
  -360  1.57138 1.76165 1.60277 1.65903 1.81167 1.60678 1.53813 1.76317 1.83655
  -320  1.67915 1.80681 1.64250 1.70327 1.86160 1.65833 1.61125 1.80285 1.75315
  -280  1.65347 1.81036 1.67670 1.75150 1.87213 1.68528 1.64993 1.82888 1.78556
  -240  1.63862 1.68028 1.57011 1.68163 1.80853 1.66152 1.64549 1.77484 1.76621
  -200  1.55433 1.57213 1.51619 1.61174 1.64599 1.55338 1.57922 1.66529 1.64301
  -160  1.48522 1.52335 1.45316 1.52514 1.57659 1.48923 1.52624 1.69151 1.64640
  -120  1.46525 1.41237 1.35029 1.43829 1.43529 1.39155 1.47046 1.56170 1.57338
  -80   1.40560 1.44453 1.39097 1.42645 1.44353 1.40767 1.47115 1.59220 1.56633
  -40   1.28886 1.40755 1.33823 1.37345 1.45966 1.43317 1.45530 1.57253 1.53749
  0     1.29198 1.37322 1.32390 1.37029 1.44713 1.40471 1.41928 1.52178 1.54481
  40    1.29664 1.35799 1.29561 1.33546 1.38708 1.34887 1.40265 1.53823 1.54529
  80    1.39282 1.42218 1.37124 1.44386 1.48047 1.40830 1.49357 1.71351 1.68975
  120   1.33511 1.40370 1.32614 1.38879 1.50260 1.46548 1.52749 1.75194 1.76475
  160   1.25262 1.35345 1.28973 1.35553 1.45317 1.42082 1.47272 1.63955 1.64031
  200   1.22801 1.19728 1.15864 1.21350 1.18794 1.16628 1.20955 1.26069 1.27820
  240   1.07404 1.01350 0.99340 1.04775 1.02850 1.03095 1.04125 1.03796 1.06491
  280   1.01725 0.97348 0.94234 0.97303 0.94889 0.93753 0.95426 0.93244 0.92979
  320   0.98006 0.97969 0.93829 0.95577 0.93816 0.91954 0.94063 0.91107 0.88279
  360   1.02695 0.98313 0.96285 0.96025 0.95360 0.92518 0.93644 0.91391 0.88459
  400   1.00486 0.95131 0.93616 0.94434 0.93623 0.93574 0.93155 0.91052 0.87680
  440   0.93015 0.93677 0.94998 0.93096 0.92023 0.91200 0.91329 0.90004 0.86442
  480   1.03995 0.92658 0.92542 0.94451 0.90988 0.88406 0.89702 0.85124 0.79038
  520   1.00778 0.90817 0.92843 0.91679 0.90709 0.89060 0.90845 0.86997 0.82487
       Frequencies
Times        40      42      44      46      48      50      52      54      56
  -1120 0.98516 1.01405 1.04708 1.04007 1.00744 0.99419 1.01301 0.98836 0.96915
  -1080 1.05658 1.08109 1.09883 1.10552 1.13158 1.13076 1.10893 1.10584 1.12247
  -1040 1.13955 1.17523 1.20476 1.23241 1.19930 1.13539 1.15525 1.18427 1.15546
  -1000 1.28087 1.33172 1.36010 1.33364 1.26610 1.21790 1.24649 1.23385 1.18721
  -960  1.29992 1.33679 1.29703 1.22941 1.20931 1.22508 1.24048 1.23704 1.19947
  -920  1.32768 1.32642 1.31235 1.31684 1.26068 1.15459 1.10669 1.07131 1.01334
  -880  1.33917 1.32547 1.30398 1.19566 1.14039 1.12278 1.09107 1.02324 0.99195
  -840  1.24105 1.19275 1.15450 1.14901 1.09495 0.99494 1.00669 1.01655 0.96131
  -800  1.26681 1.17212 1.14505 1.13469 1.10715 1.04981 0.99344 0.96116 0.95659
  -760  1.31728 1.26361 1.24570 1.21508 1.12661 1.06316 0.98837 0.95219 0.94653
  -720  1.51890 1.40233 1.35641 1.27165 1.13992 1.03691 1.01143 0.99432 0.96985
  -680  1.68927 1.53986 1.36763 1.25471 1.16383 1.08736 1.02636 0.99165 0.96619
  -640  1.77321 1.56290 1.38572 1.28145 1.16333 1.06495 1.01868 0.96645 0.92326
  -600  1.61848 1.43269 1.28335 1.18327 1.08500 1.00527 0.96823 0.93883 0.90988
  -560  1.55690 1.38372 1.22507 1.12625 1.08914 1.02234 0.98408 0.97828 0.95560
  -520  1.55166 1.33415 1.20615 1.16228 1.07173 0.99424 0.98698 0.95431 0.90553
  -480  1.53969 1.30208 1.17069 1.11056 1.03574 0.99574 0.97295 0.93290 0.90759
  -440  1.58219 1.36166 1.21529 1.14743 1.03853 0.95420 0.94508 0.94200 0.91299
  -400  1.75831 1.51322 1.33159 1.20159 1.09304 1.02182 0.97592 0.95009 0.95552
  -360  1.82350 1.56727 1.34403 1.18849 1.09067 1.04301 1.00891 1.01923 1.00965
  -320  1.65846 1.44946 1.32683 1.23047 1.12429 1.02876 0.96844 0.93308 0.90492
  -280  1.65399 1.43324 1.28305 1.18011 1.10433 1.03227 0.98727 0.96687 0.95268
  -240  1.64775 1.35160 1.28430 1.25187 1.15648 1.06146 1.01613 0.96660 0.94726
  -200  1.59235 1.35259 1.25559 1.23684 1.14783 1.05448 0.99107 0.93906 0.93895
  -160  1.58925 1.44278 1.31498 1.17690 1.05110 1.01946 1.01888 0.98228 0.95232
  -120  1.67827 1.46626 1.27454 1.20469 1.08152 0.99650 0.98150 0.96151 0.93211
  -80   1.56729 1.39526 1.22648 1.13452 1.06822 1.03688 1.01200 0.98617 0.96793
  -40   1.53445 1.36529 1.22541 1.18796 1.12121 1.01379 0.97479 0.96250 0.93161
  0     1.51859 1.28975 1.20032 1.20673 1.14170 1.03405 0.98171 0.94018 0.90465
  40    1.51595 1.32858 1.24885 1.20744 1.11149 1.00049 0.94543 0.91744 0.89702
  80    1.61401 1.33621 1.19632 1.15720 1.07094 0.96474 0.94069 0.94260 0.91371
  120   1.67933 1.40409 1.19893 1.12304 1.10766 1.06800 1.01077 0.96940 0.94031
  160   1.57522 1.35151 1.21992 1.13518 1.03034 0.95731 0.95307 0.92731 0.88464
  200   1.31114 1.19571 1.11032 1.06671 1.03964 1.01445 1.00057 0.97602 0.97903
  240   1.10588 1.05347 1.03837 1.03156 0.97322 0.94538 0.95965 0.94537 0.92797
  280   0.97124 0.97187 0.98886 0.98708 0.92532 0.90532 0.92796 0.89608 0.87791
  320   0.92814 0.93763 0.93990 0.94149 0.91783 0.90949 0.91720 0.90139 0.89428
  360   0.89630 0.88941 0.88697 0.89490 0.86440 0.83258 0.84707 0.85194 0.84555
  400   0.88673 0.88946 0.88799 0.90405 0.87510 0.87612 0.87214 0.85271 0.84564
  440   0.84767 0.86832 0.88130 0.86582 0.82189 0.80172 0.80709 0.81007 0.82103
  480   0.80386 0.82656 0.83625 0.83908 0.83258 0.84061 0.85289 0.85121 0.88214
  520   0.84619 0.86661 0.87519 0.85912 0.82233 0.80539 0.82633 0.82531 0.82859
       Frequencies
Times        58      60      62      64      66      68      70      72      74
  -1120 0.99019 0.99853 0.97196 0.97881 1.00261 0.98078 1.02798 1.28982 1.45703
  -1080 1.11820 1.09853 1.10558 1.12244 1.09547 1.09926 1.18248 1.18270 1.10552
  -1040 1.14050 1.13925 1.11035 1.12623 1.18106 1.16972 1.13591 1.19806 1.30408
  -1000 1.19349 1.21040 1.20171 1.20101 1.18375 1.12923 1.17278 1.34007 1.36399
  -960  1.16783 1.16789 1.17048 1.13961 1.10233 1.06403 1.05772 1.12344 1.21854
  -920  0.99666 1.00958 0.99164 0.95014 0.93011 0.88129 0.84434 0.90016 0.96122
  -880  0.98433 0.97308 0.95943 0.92853 0.88305 0.84627 0.78697 0.74342 0.83857
  -840  0.90214 0.90719 0.89619 0.85261 0.85294 0.83661 0.78753 0.86711 0.96499
  -800  0.92250 0.88919 0.88671 0.88436 0.86572 0.86332 0.86804 0.90239 0.93846
  -760  0.94950 0.93410 0.91618 0.87990 0.86527 0.87285 0.81042 0.70362 0.78371
  -720  0.95256 0.91615 0.88101 0.86975 0.86770 0.83495 0.81658 0.88761 0.91934
  -680  0.92942 0.89439 0.88751 0.88251 0.86579 0.82551 0.74449 0.62942 0.67189
  -640  0.91060 0.89536 0.85315 0.81304 0.79042 0.75512 0.69361 0.69966 0.81165
  -600  0.87611 0.84413 0.81663 0.77297 0.71124 0.67342 0.66105 0.69128 0.76756
  -560  0.92306 0.89332 0.84119 0.78399 0.76683 0.70103 0.58825 0.62390 0.74650
  -520  0.88383 0.86075 0.82715 0.78574 0.74431 0.70161 0.66574 0.69463 0.74904
  -480  0.88252 0.87991 0.88932 0.85389 0.80697 0.80533 0.76401 0.68427 0.68164
  -440  0.90119 0.91603 0.90624 0.87636 0.87249 0.84011 0.76160 0.76605 0.78244
  -400  0.94576 0.90486 0.89219 0.89139 0.85936 0.81272 0.74696 0.69102 0.77220
  -360  0.93559 0.91105 0.90938 0.84988 0.80562 0.77496 0.63163 0.52687 0.63259
  -320  0.86510 0.85545 0.82111 0.78321 0.77952 0.74943 0.69447 0.78795 0.86673
  -280  0.90313 0.87400 0.87625 0.84110 0.79455 0.78309 0.69232 0.52251 0.59649
  -240  0.94108 0.89848 0.86338 0.85131 0.81066 0.74767 0.70522 0.72001 0.77309
  -200  0.92372 0.85941 0.81715 0.81623 0.78281 0.72563 0.67932 0.66877 0.73473
  -160  0.93792 0.89979 0.86104 0.83639 0.79535 0.76683 0.72898 0.69705 0.70161
  -120  0.90368 0.86625 0.83434 0.81129 0.77333 0.75388 0.76558 0.82030 0.88076
  -80   0.95205 0.92919 0.89682 0.84625 0.79969 0.78824 0.73460 0.62778 0.66048
  -40   0.91373 0.89233 0.84137 0.79830 0.78568 0.73699 0.66465 0.71293 0.73429
  0     0.88465 0.86184 0.81836 0.76973 0.73738 0.69489 0.56563 0.45788 0.55099
  40    0.86109 0.82245 0.80996 0.78952 0.74972 0.70923 0.60764 0.49432 0.60397
  80    0.86411 0.82568 0.80702 0.76968 0.71133 0.65113 0.58586 0.57281 0.69827
  120   0.88614 0.86211 0.85797 0.81133 0.74483 0.70063 0.59464 0.48181 0.57895
  160   0.86884 0.85892 0.84750 0.81834 0.76697 0.72400 0.67625 0.68353 0.72129
  200   0.96370 0.90936 0.89393 0.88988 0.81821 0.76255 0.76428 0.75891 0.78947
  240   0.93019 0.91961 0.91607 0.91350 0.86998 0.82723 0.80552 0.76219 0.88649
  280   0.90849 0.91317 0.88982 0.87259 0.85125 0.84050 0.85810 0.87333 0.93546
  320   0.89820 0.88321 0.85958 0.84224 0.82333 0.80009 0.77470 0.80408 0.86338
  360   0.83463 0.84574 0.84142 0.82045 0.81184 0.80040 0.73366 0.80460 1.03328
  400   0.84819 0.86189 0.86454 0.83518 0.80431 0.80432 0.76800 0.76828 0.86975
  440   0.82938 0.83287 0.83287 0.81318 0.79789 0.79602 0.78785 0.85092 1.06561
  480   0.90249 0.88604 0.90335 0.92043 0.87308 0.84389 0.89302 0.98327 1.14087
  520   0.84199 0.83309 0.83549 0.85063 0.83600 0.80463 0.81305 0.92750 1.13073
       Frequencies
Times        76      78      80      82      84      86      88      90      92
  -1120 1.52996 1.42061 1.47035 1.50628 1.37636 1.40644 1.54928 1.60031 1.58194
  -1080 1.34209 1.47967 1.40930 1.46603 1.52819 1.53148 1.57620 1.63852 1.56009
  -1040 1.52413 1.46736 1.37748 1.32691 1.30563 1.36113 1.43742 1.42775 1.36573
  -1000 1.43424 1.45062 1.39207 1.26343 1.19612 1.17189 1.07305 0.99141 1.05108
  -960  1.30492 1.15690 1.06830 1.06176 0.87374 0.76177 0.78647 0.78502 0.77613
  -920  1.05988 1.01878 0.99292 1.00988 1.01117 1.01333 1.00503 0.94313 0.88905
  -880  0.88239 0.85816 0.90252 0.95810 0.95748 0.99976 1.07716 1.02598 0.91947
  -840  0.94061 0.90333 0.92101 0.93925 0.90762 0.90224 0.95085 0.95554 0.90212
  -800  0.96952 0.90069 0.87639 0.88169 0.83477 0.79983 0.80111 0.78530 0.76844
  -760  0.86768 0.80016 0.71584 0.70322 0.66890 0.61014 0.61480 0.64990 0.67838
  -720  0.86815 0.81334 0.80063 0.73828 0.64175 0.59930 0.62366 0.65221 0.68243
  -680  0.70954 0.74317 0.68761 0.62620 0.58900 0.58956 0.55347 0.56485 0.62550
  -640  0.74144 0.70645 0.72617 0.67364 0.60764 0.61287 0.64123 0.60283 0.60074
  -600  0.69415 0.62413 0.57824 0.51231 0.55494 0.60783 0.64013 0.61705 0.58621
  -560  0.71362 0.64244 0.60088 0.56978 0.54788 0.58061 0.62697 0.59579 0.56675
  -520  0.64293 0.55860 0.48973 0.44747 0.43037 0.46114 0.55081 0.58748 0.57885
  -480  0.60306 0.56599 0.52618 0.49507 0.48563 0.52116 0.57598 0.61153 0.62449
  -440  0.68796 0.65209 0.63923 0.56202 0.54379 0.59047 0.63754 0.65965 0.65147
  -400  0.76971 0.67574 0.64885 0.64666 0.63169 0.63024 0.63967 0.64062 0.64108
  -360  0.68640 0.70343 0.68252 0.65381 0.64803 0.67263 0.70841 0.69540 0.68060
  -320  0.74725 0.68867 0.71632 0.68497 0.62522 0.66546 0.71552 0.69105 0.64059
  -280  0.64940 0.64456 0.62683 0.61270 0.57562 0.57109 0.61412 0.61732 0.58642
  -240  0.69494 0.63492 0.62612 0.57917 0.51118 0.50091 0.53902 0.58106 0.61437
  -200  0.73260 0.64745 0.58377 0.54989 0.52876 0.52753 0.55667 0.52390 0.50465
  -160  0.66080 0.61809 0.57847 0.55199 0.55461 0.57814 0.61378 0.60965 0.56898
  -120  0.81513 0.68305 0.63313 0.59525 0.55201 0.54667 0.59416 0.60514 0.58439
  -80   0.63118 0.59602 0.56655 0.52452 0.48673 0.48703 0.53248 0.53995 0.53924
  -40   0.55374 0.54134 0.49857 0.40160 0.37905 0.39554 0.45883 0.49246 0.52876
  0     0.51817 0.45394 0.41713 0.41146 0.38526 0.33446 0.36667 0.41313 0.46245
  40    0.55609 0.46209 0.40565 0.38763 0.38175 0.38307 0.42028 0.43047 0.43486
  80    0.65762 0.54384 0.49251 0.44038 0.39389 0.43331 0.51248 0.52354 0.51157
  120   0.57813 0.53129 0.48567 0.46047 0.45314 0.44855 0.50150 0.55354 0.57954
  160   0.61585 0.50074 0.47875 0.46893 0.45764 0.48491 0.52944 0.55291 0.58957
  200   0.79363 0.74496 0.70966 0.71963 0.68915 0.68286 0.72613 0.72519 0.73162
  240   0.96167 0.85968 0.84558 0.94854 1.01073 0.99328 0.98545 0.94031 0.93756
  280   0.95915 0.99957 1.06596 1.15750 1.19104 1.22270 1.20305 1.07814 1.08495
  320   0.96357 1.05159 1.09774 1.12490 1.18307 1.30532 1.31803 1.26768 1.30658
  360   1.19389 1.13165 1.18350 1.36545 1.43371 1.46790 1.48837 1.49741 1.57171
  400   1.08284 1.29168 1.42628 1.49217 1.43093 1.40352 1.48392 1.58202 1.63931
  440   1.30917 1.40509 1.45194 1.62418 1.74432 1.77141 1.75544 1.79389 1.86543
  480   1.40217 1.43513 1.47653 1.62565 1.76055 1.84375 1.82411 1.75743 1.82303
  520   1.42581 1.58102 1.70517 1.85111 1.89985 1.90851 1.80970 1.71805 1.70469
       Frequencies
Times        94      96      98     100     102     104     106     108     110
  -1120 1.57303 1.56596 1.64650 1.79596 1.83109 1.80580 1.69918 1.53952 1.45215
  -1080 1.43203 1.41460 1.53394 1.68121 1.71708 1.77615 1.72964 1.60537 1.51405
  -1040 1.30522 1.25596 1.31213 1.39325 1.41031 1.43424 1.39441 1.35158 1.35750
  -1000 1.19817 1.24947 1.18428 1.16425 1.15321 1.20059 1.22953 1.14015 1.06034
  -960  0.84859 0.92733 0.96011 0.93890 0.92833 0.97493 1.04690 1.04582 1.02610
  -920  0.87972 0.85642 0.84425 0.83485 0.81422 0.81382 0.88443 0.89639 0.89021
  -880  0.86931 0.80572 0.76740 0.71546 0.68527 0.69139 0.75746 0.83158 0.87305
  -840  0.83390 0.72093 0.59192 0.55734 0.65872 0.72770 0.76471 0.75675 0.73723
  -800  0.73402 0.64014 0.59651 0.58313 0.61841 0.66924 0.74545 0.73910 0.72580
  -760  0.65681 0.52113 0.43148 0.38580 0.39632 0.44063 0.58728 0.69491 0.72530
  -720  0.66648 0.58746 0.55360 0.59026 0.70543 0.74975 0.74581 0.76533 0.77755
  -680  0.67844 0.65261 0.61638 0.57923 0.57053 0.54206 0.59311 0.63764 0.67125
  -640  0.62144 0.57188 0.51392 0.48123 0.51618 0.49634 0.57357 0.62552 0.64659
  -600  0.56044 0.50374 0.42669 0.29236 0.29535 0.33018 0.36792 0.42508 0.51313
  -560  0.53315 0.46586 0.37880 0.27171 0.27546 0.30309 0.40224 0.50361 0.56317
  -520  0.56240 0.52056 0.45653 0.30504 0.23038 0.21792 0.31765 0.40992 0.49133
  -480  0.62099 0.54258 0.46623 0.33058 0.30111 0.29387 0.38181 0.46887 0.52528
  -440  0.61186 0.52722 0.48725 0.44152 0.38615 0.34739 0.47375 0.59039 0.65732
  -400  0.62934 0.55980 0.49479 0.42916 0.42628 0.42904 0.51174 0.59978 0.67705
  -360  0.65170 0.57318 0.50368 0.43364 0.46318 0.53711 0.63343 0.68408 0.69720
  -320  0.57075 0.47020 0.41262 0.38199 0.46219 0.53692 0.60341 0.61895 0.63651
  -280  0.53584 0.45050 0.39510 0.31690 0.35978 0.45527 0.57537 0.64702 0.69006
  -240  0.56655 0.42747 0.39409 0.36109 0.38552 0.44643 0.53621 0.59031 0.65567
  -200  0.50778 0.44226 0.38985 0.34128 0.33584 0.35470 0.46434 0.55654 0.62586
  -160  0.50239 0.43435 0.37361 0.27835 0.28797 0.31972 0.38933 0.46029 0.55745
  -120  0.50340 0.40054 0.34930 0.26840 0.25440 0.27220 0.34301 0.44176 0.55416
  -80   0.50979 0.42797 0.38601 0.33348 0.33269 0.33113 0.42374 0.53296 0.62000
  -40   0.49245 0.38445 0.33118 0.27420 0.23965 0.21070 0.32069 0.44297 0.55295
  0     0.44864 0.33793 0.25526 0.17156 0.18232 0.25262 0.36030 0.45147 0.54995
  40    0.42368 0.36107 0.28504 0.16335 0.17494 0.23313 0.37392 0.49623 0.57926
  80    0.48117 0.40387 0.34728 0.34070 0.39623 0.40518 0.46201 0.54539 0.60420
  120   0.57308 0.52113 0.50456 0.51008 0.54489 0.53521 0.55171 0.59657 0.64130
  160   0.62468 0.62072 0.55663 0.46407 0.48235 0.51915 0.61112 0.67309 0.68119
  200   0.75674 0.77671 0.80990 0.81860 0.86696 0.88824 0.83784 0.84795 0.88942
  240   0.97070 0.99768 1.07927 1.15207 1.14304 1.13681 1.09627 1.05064 1.05956
  280   1.17171 1.22311 1.30890 1.46008 1.54232 1.60248 1.53824 1.34388 1.30017
  320   1.40844 1.46186 1.52438 1.65310 1.65777 1.70771 1.67409 1.51537 1.37087
  360   1.69359 1.76254 1.80931 1.91908 1.89831 1.93546 1.86531 1.68301 1.54958
  400   1.75656 1.94975 2.13620 2.34325 2.27824 2.15351 1.90250 1.73836 1.74051
  440   1.99932 2.15407 2.26492 2.35726 2.25530 2.14943 2.04705 1.95420 1.88212
  480   2.01716 2.19455 2.33296 2.62532 2.48729 2.19600 2.02599 1.85634 1.67947
  520   1.81602 1.91176 1.90651 1.95299 1.97705 2.02956 1.86935 1.63922 1.50812
       Frequencies
Times       112     114     116     118     120     122     124     126     128
  -1120 1.43438 1.38536 1.35724 1.42371 1.49701 1.46890 1.39913 1.36507 1.29584
  -1080 1.49082 1.48167 1.39681 1.33961 1.22247 1.13405 1.14471 1.15302 1.15549
  -1040 1.41011 1.36230 1.28712 1.21632 1.03691 0.92986 0.96984 1.04774 1.02010
  -1000 1.05790 1.06494 1.05659 1.02716 0.97746 0.92788 0.85702 0.77761 0.79047
  -960  1.03952 1.01522 0.96234 0.95953 0.93263 0.86594 0.78111 0.76251 0.79344
  -920  0.90209 0.87209 0.84601 0.83140 0.80340 0.75105 0.65912 0.56175 0.55321
  -880  0.85915 0.83011 0.82052 0.79150 0.76753 0.74646 0.67687 0.55767 0.52222
  -840  0.73047 0.74767 0.74542 0.70996 0.66101 0.60191 0.53820 0.49728 0.52434
  -800  0.73104 0.72583 0.71361 0.68204 0.64541 0.58530 0.50306 0.43852 0.49392
  -760  0.71970 0.70736 0.68267 0.63651 0.60643 0.60880 0.56593 0.48476 0.48289
  -720  0.77492 0.77839 0.75959 0.67015 0.58811 0.55689 0.53232 0.45892 0.40748
  -680  0.68064 0.66530 0.62671 0.56923 0.55624 0.58133 0.57275 0.51455 0.49322
  -640  0.63899 0.60508 0.57876 0.51904 0.46658 0.45433 0.42468 0.36928 0.37098
  -600  0.54191 0.50195 0.48355 0.46179 0.45722 0.46550 0.45218 0.40601 0.38838
  -560  0.56553 0.55275 0.50445 0.41671 0.38042 0.40064 0.39624 0.34167 0.31155
  -520  0.50780 0.48977 0.50753 0.49015 0.45907 0.45443 0.43126 0.37296 0.36489
  -480  0.55067 0.55290 0.54101 0.49825 0.46843 0.46947 0.44794 0.41485 0.43280
  -440  0.69054 0.68093 0.63194 0.57962 0.55059 0.54196 0.52609 0.50340 0.50878
  -400  0.71245 0.70169 0.69359 0.66927 0.63518 0.60003 0.54278 0.45565 0.44568
  -360  0.70297 0.70453 0.72390 0.72942 0.66812 0.59804 0.52257 0.44178 0.41455
  -320  0.64021 0.63595 0.66676 0.68310 0.68264 0.65455 0.58438 0.48245 0.43549
  -280  0.72401 0.71058 0.66581 0.61520 0.58265 0.56274 0.53773 0.51523 0.52548
  -240  0.66850 0.62561 0.61453 0.60041 0.56940 0.54175 0.51140 0.46368 0.45827
  -200  0.64523 0.63427 0.63004 0.59169 0.55790 0.57820 0.58568 0.50421 0.48388
  -160  0.62219 0.65588 0.66723 0.61784 0.57563 0.56786 0.55665 0.51142 0.50652
  -120  0.63841 0.68185 0.69881 0.67359 0.64278 0.65006 0.63750 0.53985 0.47582
  -80   0.65859 0.69541 0.72769 0.68530 0.62680 0.61747 0.60036 0.52842 0.47115
  -40   0.63899 0.69679 0.73102 0.73814 0.73781 0.70353 0.63033 0.55672 0.49817
  0     0.60933 0.63128 0.64318 0.63739 0.63518 0.64024 0.61858 0.56134 0.53057
  40    0.59454 0.60278 0.63771 0.65413 0.65574 0.63658 0.61118 0.56515 0.56000
  80    0.61292 0.61274 0.63494 0.62797 0.60234 0.58133 0.54501 0.48123 0.47723
  120   0.59073 0.56378 0.57860 0.55373 0.49650 0.46592 0.42996 0.38030 0.37989
  160   0.64258 0.63266 0.67428 0.70643 0.71734 0.70740 0.68756 0.65587 0.65903
  200   0.91882 0.90726 0.91858 0.96816 0.95494 0.91023 0.92048 0.97116 0.98939
  240   1.10788 1.09176 1.07060 1.11144 1.18631 1.25176 1.27997 1.24143 1.17799
  280   1.34183 1.30813 1.27296 1.30650 1.29956 1.22168 1.21933 1.27611 1.28198
  320   1.31188 1.29901 1.26995 1.28140 1.30365 1.31934 1.35906 1.42288 1.35880
  360   1.54906 1.58151 1.55809 1.55096 1.57313 1.53491 1.51383 1.61480 1.69581
  400   1.83233 1.90032 1.87409 1.86650 1.83783 1.80908 1.83642 1.90900 1.96336
  440   1.85883 1.94185 1.93962 1.86835 1.78608 1.77262 1.88883 2.06855 2.13441
  480   1.63278 1.71605 1.77968 1.90260 1.91385 1.89106 1.96357 2.05998 2.07244
  520   1.50526 1.59882 1.74897 1.89970 1.83939 1.83801 2.07968 2.21640 2.09409
       Frequencies
Times       130     132     134     136     138     140     142     144     146
  -1120 1.33452 1.40425 1.48365 1.54043 1.52884 1.49587 1.41237 1.33145 1.27835
  -1080 1.23454 1.27390 1.28259 1.30170 1.33161 1.34503 1.29041 1.21742 1.23243
  -1040 0.98930 0.98592 0.96529 0.92219 0.87284 0.83591 0.81930 0.79396 0.81744
  -1000 0.83345 0.83992 0.80122 0.70617 0.66950 0.66385 0.67197 0.67953 0.73561
  -960  0.75305 0.69573 0.65314 0.61580 0.54538 0.41563 0.46241 0.57605 0.62267
  -920  0.64306 0.74153 0.73053 0.69764 0.65729 0.57792 0.60638 0.69312 0.75773
  -880  0.56949 0.66570 0.71939 0.74193 0.73076 0.70629 0.76376 0.79275 0.74709
  -840  0.56513 0.63677 0.70226 0.77415 0.85937 0.85942 0.87127 0.93173 0.94394
  -800  0.57370 0.64051 0.67142 0.71278 0.77207 0.81864 0.84717 0.83738 0.82203
  -760  0.52552 0.58142 0.61987 0.63256 0.66573 0.68278 0.69733 0.68095 0.64000
  -720  0.40987 0.52371 0.54561 0.45826 0.39180 0.29267 0.35469 0.43645 0.47175
  -680  0.52784 0.61076 0.60102 0.51625 0.43599 0.29850 0.24823 0.31958 0.33481
  -640  0.41683 0.46794 0.45808 0.41735 0.37923 0.26770 0.26583 0.29666 0.24922
  -600  0.38911 0.44428 0.45022 0.42766 0.39971 0.28685 0.24152 0.23538 0.20204
  -560  0.30698 0.36305 0.36012 0.31071 0.26858 0.17408 0.21973 0.32364 0.37802
  -520  0.39550 0.43418 0.39310 0.30620 0.23858 0.12747 0.15811 0.25628 0.32604
  -480  0.47589 0.51569 0.47564 0.35018 0.23193 0.10251 0.11536 0.14408 0.11019
  -440  0.50665 0.52634 0.49006 0.41300 0.36612 0.27936 0.28553 0.30599 0.25277
  -400  0.48199 0.53119 0.50377 0.42701 0.36198 0.25522 0.26143 0.28712 0.25945
  -360  0.43773 0.51237 0.51005 0.44441 0.39683 0.30349 0.31508 0.33642 0.33877
  -320  0.45238 0.51264 0.48764 0.42428 0.41821 0.36133 0.34484 0.33521 0.30391
  -280  0.55643 0.59567 0.56603 0.48114 0.44066 0.38422 0.34631 0.29239 0.23795
  -240  0.46544 0.50268 0.52505 0.53285 0.48898 0.36112 0.32975 0.33480 0.28742
  -200  0.51754 0.53188 0.46279 0.37982 0.32067 0.21444 0.24844 0.32547 0.33460
  -160  0.51144 0.52261 0.48692 0.39174 0.33324 0.29725 0.36936 0.40886 0.39263
  -120  0.49330 0.53174 0.47878 0.37676 0.30846 0.18656 0.20170 0.28732 0.33460
  -80   0.45587 0.46711 0.41709 0.34889 0.29139 0.16159 0.12207 0.15341 0.17741
  -40   0.46414 0.47708 0.42766 0.33053 0.25834 0.17470 0.23021 0.30660 0.28408
  0     0.53176 0.58917 0.58188 0.47872 0.36180 0.23275 0.24236 0.28651 0.27949
  40    0.57442 0.58834 0.54375 0.47695 0.40384 0.25938 0.23649 0.26074 0.22835
  80    0.51493 0.56454 0.50891 0.39351 0.30109 0.20009 0.24781 0.30416 0.27657
  120   0.40188 0.49092 0.50991 0.43523 0.39414 0.35904 0.43160 0.48677 0.43814
  160   0.65075 0.65435 0.66870 0.67879 0.68765 0.61787 0.60072 0.64503 0.68488
  200   1.00163 0.99671 0.98300 0.99790 0.96822 0.85193 0.75831 0.74993 0.78049
  240   1.16909 1.13468 1.08924 1.03398 0.91110 0.76060 0.68832 0.69901 0.72705
  280   1.25877 1.22435 1.23418 1.25338 1.16635 1.03086 0.92764 0.82480 0.68238
  320   1.32915 1.30794 1.30729 1.29155 1.27970 1.31466 1.30214 1.26144 1.18275
  360   1.73532 1.62110 1.52277 1.54494 1.58812 1.65171 1.62005 1.53252 1.44034
  400   2.01596 1.87670 1.74368 1.73759 1.79918 1.89847 1.74999 1.54530 1.42552
  440   2.02235 1.70109 1.57846 1.63047 1.71727 1.81337 1.79882 1.77194 1.71360
  480   2.08257 1.91365 1.78566 1.78656 1.80726 1.85644 1.75816 1.62768 1.57332
  520   2.05253 1.93676 1.83478 1.76224 1.63248 1.68229 1.74265 1.73968 1.76912
       Frequencies
Times        148      150      152      154      156     158     160     162
  -1120 1.262575 1.259110 1.265716 1.261870 1.321598 1.37411 1.42759 1.52328
  -1080 1.233272 1.150226 1.163676 1.256135 1.220576 1.08964 1.10310 1.22753
  -1040 0.847485 0.887394 0.962769 1.036938 1.048074 1.00274 1.00442 1.09670
  -1000 0.794647 0.808958 0.822134 0.887070 0.945469 0.96461 0.97963 0.93278
  -960  0.610060 0.620664 0.601929 0.616787 0.646097 0.70341 0.73097 0.69567
  -920  0.747347 0.688625 0.592676 0.515659 0.446954 0.47217 0.54722 0.57888
  -880  0.675819 0.616523 0.523152 0.508361 0.498652 0.54917 0.60653 0.65908
  -840  0.852792 0.731010 0.574172 0.487771 0.483618 0.50634 0.51052 0.52975
  -800  0.776188 0.718830 0.645282 0.596979 0.508148 0.44642 0.41742 0.39817
  -760  0.610291 0.592895 0.512842 0.483601 0.460670 0.46994 0.42034 0.35079
  -720  0.440240 0.420921 0.364541 0.343898 0.333536 0.39047 0.39190 0.33475
  -680  0.295570 0.275499 0.188483 0.165621 0.158396 0.22855 0.25311 0.23525
  -640  0.122289 0.092320 0.022470 0.061886 0.070299 0.13224 0.16172 0.17986
  -600  0.141901 0.139333 0.072432 0.079870 0.111446 0.20181 0.26138 0.27109
  -560  0.362483 0.362460 0.323831 0.349371 0.367825 0.39319 0.39871 0.39340
  -520  0.340794 0.354909 0.302947 0.326435 0.382068 0.47687 0.50711 0.46484
  -480  0.041301 0.058218 0.040710 0.132780 0.210094 0.29614 0.30221 0.29465
  -440  0.102215 0.047500 0.011103 0.059801 0.081113 0.14808 0.16221 0.15730
  -400  0.194739 0.158089 0.061330 0.059019 0.061067 0.13570 0.19891 0.24753
  -360  0.287494 0.270384 0.167863 0.088732 0.096675 0.20701 0.29006 0.32974
  -320  0.218736 0.168807 0.115522 0.151025 0.196114 0.27386 0.30391 0.31696
  -280  0.158053 0.154192 0.120280 0.187254 0.235415 0.33476 0.38631 0.38864
  -240  0.221043 0.230922 0.184782 0.207323 0.219589 0.29218 0.33892 0.35130
  -200  0.282649 0.245781 0.182667 0.224004 0.269968 0.32733 0.33940 0.31270
  -160  0.341024 0.333960 0.304533 0.342334 0.352790 0.38081 0.37975 0.35405
  -120  0.327411 0.315691 0.261972 0.321222 0.366506 0.38873 0.36031 0.34904
  -80   0.164052 0.199256 0.192448 0.217227 0.204027 0.24935 0.28253 0.27134
  -40   0.177434 0.150781 0.117636 0.180998 0.219326 0.26247 0.24704 0.23074
  0     0.233041 0.195845 0.102304 0.120530 0.154967 0.25578 0.28544 0.27260
  40    0.153669 0.139089 0.098603 0.144248 0.198488 0.25504 0.26502 0.25831
  80    0.194278 0.169051 0.122659 0.163014 0.183981 0.24291 0.28690 0.29716
  120   0.385787 0.413857 0.392562 0.422350 0.420842 0.44568 0.41670 0.35932
  160   0.671204 0.654523 0.643696 0.679862 0.661659 0.63755 0.61163 0.62199
  200   0.803184 0.838920 0.891658 0.954055 0.939139 0.87251 0.85494 0.83879
  240   0.734656 0.706651 0.642639 0.686639 0.794596 0.88613 0.92980 0.91298
  280   0.593447 0.681318 0.769528 0.837288 0.822819 0.78957 0.82431 0.90446
  320   1.083526 1.003586 1.005329 1.062480 1.131423 1.19536 1.27106 1.27415
  360   1.450623 1.536801 1.589282 1.479243 1.467723 1.49097 1.51679 1.53306
  400   1.318413 1.316597 1.401064 1.531371 1.590374 1.50063 1.44849 1.48193
  440   1.595293 1.538750 1.667795 1.652047 1.575867 1.51375 1.57100 1.68595
  480   1.645132 1.700737 1.796534 1.880106 1.926146 1.81134 1.80118 1.86165
  520   1.797185 1.726801 1.699252 1.683063 1.738609 1.68508 1.67624 1.70049
       Frequencies
Times       164     166      168     170     172     174     176     178
  -1120 1.69197 1.83745 1.964487 1.85484 1.86501 1.84156 1.76466 1.77497
  -1080 1.37533 1.46489 1.487254 1.37198 1.37880 1.44952 1.53711 1.57253
  -1040 1.22384 1.31504 1.355584 1.27397 1.26417 1.35185 1.44084 1.46741
  -1000 0.89327 0.90853 0.984342 1.01211 1.01960 1.06108 1.08953 1.08485
  -960  0.65794 0.64072 0.669919 0.79285 0.81470 0.79147 0.75233 0.72564
  -920  0.56649 0.50227 0.413956 0.54968 0.64528 0.68997 0.69569 0.67918
  -880  0.67820 0.65135 0.623480 0.73635 0.80315 0.84256 0.84691 0.80402
  -840  0.56219 0.53416 0.462034 0.57163 0.61148 0.64834 0.63175 0.56887
  -800  0.35118 0.29616 0.262618 0.44233 0.50756 0.53041 0.52308 0.49153
  -760  0.31748 0.28631 0.242130 0.36540 0.41519 0.41271 0.38839 0.37603
  -720  0.26631 0.18494 0.075767 0.24784 0.34654 0.37963 0.35460 0.33217
  -680  0.23288 0.21139 0.189134 0.39648 0.41960 0.35847 0.32883 0.34955
  -640  0.21059 0.20231 0.177934 0.36040 0.44563 0.48450 0.46838 0.44169
  -600  0.28607 0.32105 0.350580 0.48905 0.50000 0.51263 0.52843 0.50606
  -560  0.39221 0.37187 0.325175 0.48188 0.54535 0.57002 0.55760 0.50191
  -520  0.43781 0.43564 0.427341 0.57619 0.62156 0.59298 0.53864 0.49464
  -480  0.32432 0.35605 0.405761 0.61878 0.71750 0.73206 0.71125 0.70280
  -440  0.19741 0.21294 0.225739 0.49035 0.60140 0.65239 0.67624 0.68307
  -400  0.28126 0.27128 0.252784 0.46515 0.54808 0.57205 0.57948 0.60261
  -360  0.34332 0.31639 0.278735 0.45124 0.52079 0.52636 0.51870 0.52656
  -320  0.33066 0.32028 0.332277 0.49948 0.51848 0.49328 0.48807 0.48244
  -280  0.38183 0.34439 0.321896 0.49818 0.57012 0.63236 0.65071 0.61559
  -240  0.36409 0.38768 0.416414 0.52882 0.52645 0.56147 0.60063 0.61715
  -200  0.28709 0.27854 0.252510 0.42342 0.45025 0.43994 0.40201 0.37629
  -160  0.32838 0.29591 0.270813 0.42060 0.40427 0.30401 0.23328 0.20836
  -120  0.37372 0.35216 0.233388 0.31499 0.31652 0.33552 0.34803 0.34462
  -80   0.27721 0.26661 0.228198 0.37453 0.41099 0.43927 0.44795 0.43157
  -40   0.25770 0.23654 0.197603 0.37996 0.45487 0.48878 0.49779 0.48088
  0     0.27847 0.27179 0.230657 0.40951 0.51743 0.53941 0.53426 0.52864
  40    0.26657 0.24872 0.220276 0.40865 0.44143 0.44939 0.48539 0.50969
  80    0.31115 0.28968 0.262345 0.48231 0.59447 0.60468 0.54836 0.49101
  120   0.35675 0.38690 0.440454 0.58771 0.61043 0.60693 0.61303 0.62623
  160   0.67136 0.69283 0.650797 0.69788 0.71582 0.72238 0.69156 0.65478
  200   0.81119 0.78823 0.763345 0.78589 0.76263 0.75974 0.72559 0.65608
  240   0.88947 0.86109 0.759793 0.72831 0.70238 0.68255 0.64415 0.61611
  280   0.97332 0.97697 0.909219 0.86825 0.84241 0.81690 0.79342 0.81751
  320   1.26336 1.27875 1.275818 1.18466 1.18566 1.17654 1.10291 1.06201
  360   1.53643 1.54241 1.514844 1.34003 1.28286 1.29536 1.35526 1.40071
  400   1.54530 1.61345 1.583684 1.39023 1.32778 1.34487 1.35258 1.33972
  440   1.76948 1.84885 1.849482 1.57885 1.39685 1.23662 1.17851 1.21747
  480   1.86726 1.90382 1.960117 1.67686 1.45102 1.30594 1.25923 1.30157
  520   1.68488 1.68371 1.716173 1.49736 1.39475 1.32192 1.25412 1.21929
       Frequencies
Times       180     182     184     186     188     190       192       194
  -1120 1.82953 1.78171 1.67008 1.66860 1.65132 1.61183  1.496310 1.4113825
  -1080 1.52973 1.48664 1.49314 1.47200 1.38044 1.34354  1.381204 1.3927135
  -1040 1.48183 1.48664 1.48388 1.47200 1.39238 1.29867  1.270588 1.2078896
  -1000 1.04619 1.01387 1.04126 1.09221 1.03009 0.89127  0.840778 0.8755799
  -960  0.76100 0.82437 0.84500 0.81467 0.76559 0.69863  0.548116 0.3962512
  -920  0.67144 0.66916 0.63947 0.59128 0.57250 0.46912  0.250555 0.2062933
  -880  0.72772 0.68945 0.68357 0.63339 0.52277 0.39123  0.332599 0.2959049
  -840  0.52640 0.51970 0.51997 0.51909 0.53666 0.50150  0.431786 0.4298556
  -800  0.47932 0.48515 0.49874 0.51335 0.49971 0.40534  0.374233 0.4480579
  -760  0.41303 0.46568 0.49466 0.51691 0.55194 0.54060  0.445664 0.3873834
  -720  0.33158 0.37299 0.42851 0.48218 0.49582 0.43418  0.372192 0.3229751
  -680  0.37352 0.38670 0.41354 0.42777 0.40914 0.28738  0.086876 0.0634749
  -640  0.44550 0.46403 0.46988 0.42859 0.34773 0.22199  0.083611 0.0737429
  -600  0.47716 0.47089 0.48486 0.49120 0.48359 0.38899  0.215044 0.1600874
  -560  0.47608 0.48954 0.50010 0.51636 0.52527 0.40309  0.217901 0.1274165
  -520  0.48311 0.49118 0.52242 0.54124 0.49776 0.37521  0.196676 0.0527402
  -480  0.69308 0.63104 0.58503 0.59565 0.60251 0.48771  0.247290 0.1572870
  -440  0.70851 0.71057 0.67377 0.66401 0.67919 0.56592  0.262392 0.1376845
  -400  0.63355 0.63076 0.60763 0.58526 0.56166 0.44476  0.268923 0.2058266
  -360  0.53154 0.51970 0.51834 0.55601 0.55889 0.42553  0.242392 0.1549534
  -320  0.49366 0.52080 0.52188 0.51363 0.50554 0.43483  0.295455 0.2529661
  -280  0.59134 0.58881 0.57714 0.55683 0.53194 0.44893  0.370967 0.3808493
  -240  0.61894 0.58524 0.56271 0.55765 0.53305 0.48355  0.415050 0.3505120
  -200  0.37785 0.37957 0.38414 0.36953 0.33468 0.25661  0.188104 0.1866908
  -160  0.20143 0.22463 0.28995 0.34410 0.32106 0.15917 -0.008637 0.0093345
  -120  0.33591 0.29565 0.27580 0.31566 0.37468 0.35982  0.221983 0.1418850
  -80   0.42385 0.44867 0.48649 0.47425 0.41830 0.30116  0.202390 0.2319633
  -40   0.48446 0.50763 0.48295 0.44007 0.43081 0.37745  0.288924 0.2557664
  0     0.52938 0.55233 0.58775 0.60687 0.57667 0.46560  0.325660 0.2314966
  40    0.50395 0.51559 0.57959 0.62491 0.57667 0.42681  0.261984 0.2006926
  80    0.47608 0.49913 0.51970 0.52046 0.49637 0.43066  0.390968 0.4135201
  120   0.63166 0.61623 0.60463 0.59511 0.56722 0.47970  0.420357 0.4877297
  160   0.64492 0.63597 0.61879 0.62327 0.65918 0.65888  0.623629 0.6002110
  200   0.58728 0.55864 0.60354 0.65718 0.65502 0.59541  0.570974 0.5862091
  240   0.60595 0.60005 0.63920 0.72143 0.79560 0.80440  0.790165 0.7682327
  280   0.85137 0.80079 0.76823 0.80237 0.79615 0.71722  0.703223 0.8984495
  320   1.06270 1.04540 0.99580 0.91092 0.88728 0.96403  1.039152 1.1364803
  360   1.34681 1.25135 1.19071 1.15537 1.17373 1.27591  1.360387 1.3941136
  400   1.31678 1.29166 1.22365 1.22646 1.31542 1.45926  1.575088 1.5766039
  440   1.25238 1.27576 1.31429 1.39954 1.45323 1.58266  1.848158 2.0157940
  480   1.34356 1.32429 1.31048 1.37876 1.52185 1.77466  2.069798 2.0517320
  520   1.21531 1.20418 1.17873 1.16576 1.33098 1.62305  1.941631 1.9462517
       Frequencies
Times        196      198     200       202      204     206     208     210
  -1120 1.390352 1.457497 1.50324 1.5198399 1.444497 1.41497 1.45805 1.45507
  -1080 1.364019 1.419615 1.50984 1.5935380 1.567413 1.42037 1.29184 1.20910
  -1040 1.157190 1.115615 1.09974 1.1508614 1.216770 1.21590 1.17177 1.10809
  -1000 0.898654 0.876013 0.87489 0.8785202 0.871367 0.86461 0.88172 0.91422
  -960  0.438076 0.492935 0.50155 0.4704964 0.526918 0.65428 0.72446 0.77787
  -920  0.268112 0.301159 0.33751 0.3548245 0.393044 0.41469 0.39062 0.45761
  -880  0.268112 0.276536 0.32101 0.3318854 0.382563 0.43901 0.44100 0.49702
  -840  0.474941 0.488673 0.46195 0.4338914 0.493568 0.57997 0.55966 0.57494
  -800  0.467281 0.460736 0.51428 0.5383376 0.527870 0.51242 0.46172 0.46758
  -760  0.402647 0.445109 0.43886 0.3836205 0.370176 0.40027 0.37885 0.39012
  -720  0.274336 0.195564 0.14377 0.0995656 0.123392 0.19220 0.18156 0.25015
  -680  0.086179 0.060611 0.02734 0.0063449 0.081944 0.17103 0.17544 0.23022
  -640  0.096233 0.109857 0.14236 0.1473962 0.170557 0.21292 0.20557 0.25921
  -600  0.175709 0.189408 0.21872 0.2215823 0.273940 0.34218 0.31905 0.34437
  -560  0.115863 0.172362 0.24323 0.2533067 0.299667 0.35659 0.33553 0.34120
  -520  0.065113 0.143003 0.19138 0.1561814 0.227251 0.28993 0.25078 0.25287
  -480  0.172836 0.227290 0.26209 0.2352482 0.264412 0.34578 0.31670 0.30315
  -440  0.171879 0.220187 0.25030 0.2489141 0.319200 0.39082 0.37508 0.38786
  -400  0.217841 0.221134 0.21542 0.2088926 0.292520 0.38091 0.37414 0.41956
  -360  0.139322 0.160997 0.23239 0.2864952 0.364936 0.41739 0.37414 0.40326
  -320  0.301626 0.342829 0.34599 0.3118747 0.347308 0.42414 0.44053 0.45761
  -280  0.401210 0.385919 0.37993 0.3684904 0.388280 0.44576 0.45560 0.47392
  -240  0.315510 0.336673 0.37286 0.3777637 0.394474 0.42234 0.39910 0.43542
  -200  0.195339 0.216872 0.21872 0.2005954 0.262030 0.35884 0.36943 0.39646
  -160  0.086179 0.154841 0.19515 0.1869296 0.232492 0.32011 0.34118 0.37019
  -120  0.201563 0.248598 0.28377 0.3065059 0.345403 0.37550 0.36708 0.41051
  -80   0.257579 0.272274 0.31724 0.3367661 0.367794 0.40478 0.39910 0.44176
  -40   0.284390 0.318206 0.34882 0.3562887 0.373035 0.41153 0.40663 0.45444
  0     0.210181 0.242916 0.32148 0.3245644 0.306813 0.33137 0.32800 0.39963
  40    0.203478 0.219714 0.22673 0.2528186 0.343497 0.41108 0.39062 0.40779
  80    0.356206 0.317259 0.34269 0.3411587 0.356360 0.39037 0.40616 0.49385
  120   0.537181 0.519926 0.50956 0.4661038 0.434969 0.44576 0.45701 0.52737
  160   0.549629 0.487726 0.48647 0.5031968 0.552168 0.58583 0.56154 0.58943
  200   0.562556 0.548337 0.62128 0.7262434 0.812768 0.81732 0.82381 0.87798
  240   0.780876 0.798356 0.84802 0.9370882 0.999524 1.04836 1.08183 1.09586
  280   1.068618 1.125085 1.18788 1.3309581 1.422106 1.36497 1.32480 1.38123
  320   1.287416 1.454182 1.58762 1.7038411 1.726536 1.68564 1.73350 1.68473
  360   1.459295 1.586294 1.73516 1.8487969 1.880896 1.86038 1.93314 1.89944
  400   1.647452 1.728351 1.74506 1.7145786 1.623154 1.51089 1.47547 1.50716
  440   2.036693 2.062656 2.01327 1.9059007 1.755121 1.62889 1.62237 1.52755
  480   2.083134 2.171566 2.15045 2.0654986 1.926155 1.78382 1.73303 1.58009
  520   1.797307 1.728351 1.71442 1.7233638 1.667937 1.57530 1.50184 1.31782
       Frequencies
Times       212     214     216     218     220     222     224     226     228
  -1120 1.46285 1.46750 1.49211 1.51532 1.50944 1.41461 1.33879 1.34961 1.37282
  -1080 1.23137 1.31260 1.35130 1.34862 1.37809 1.33882 1.24031 1.17579 1.15498
  -1040 1.09275 1.14333 1.17507 1.14134 1.13422 1.12669 1.09634 1.06319 1.04208
  -1000 0.93591 0.94757 0.97403 1.01212 1.03300 1.04088 1.05132 1.05291 1.05700
  -960  0.78841 0.82275 0.88503 0.92656 0.95485 0.95508 0.91486 0.86508 0.84313
  -920  0.54049 0.61262 0.63706 0.64563 0.62483 0.60613 0.60348 0.62352 0.62031
  -880  0.54183 0.56099 0.60518 0.64519 0.62342 0.57944 0.54486 0.52820 0.51537
  -840  0.60181 0.58837 0.56533 0.53935 0.49065 0.49792 0.53642 0.55717 0.53725
  -800  0.45119 0.43302 0.47057 0.50892 0.48124 0.45359 0.46701 0.49409 0.47061
  -760  0.37699 0.36657 0.40327 0.46041 0.46900 0.48028 0.50172 0.50718 0.47409
  -720  0.31257 0.34053 0.38555 0.44409 0.45393 0.43309 0.43935 0.46933 0.46563
  -680  0.26770 0.29967 0.35987 0.40969 0.40827 0.42546 0.45810 0.47494 0.43181
  -640  0.29258 0.31808 0.37183 0.40969 0.38049 0.36921 0.41824 0.44644 0.40545
  -600  0.36144 0.37825 0.39042 0.41586 0.41297 0.42070 0.43325 0.45064 0.44176
  -560  0.32990 0.32661 0.37714 0.41807 0.41580 0.43643 0.45623 0.46466 0.45519
  -520  0.24637 0.26375 0.35102 0.43659 0.45158 0.46122 0.47170 0.46606 0.40595
  -480  0.30502 0.33604 0.42009 0.48863 0.49395 0.50460 0.52704 0.53241 0.47409
  -440  0.37122 0.36298 0.38865 0.44232 0.44734 0.45931 0.46326 0.45999 0.44176
  -400  0.41476 0.39262 0.42673 0.47849 0.46052 0.41736 0.39855 0.40018 0.35920
  -360  0.41298 0.41327 0.44533 0.47937 0.44923 0.41974 0.39339 0.35626 0.29504
  -320  0.45386 0.45862 0.50467 0.53891 0.49113 0.46455 0.46279 0.45812 0.40396
  -280  0.46185 0.45502 0.47810 0.52656 0.52973 0.53081 0.52610 0.54362 0.51885
  -240  0.46941 0.47747 0.50998 0.56537 0.58575 0.57848 0.52798 0.50578 0.48801
  -200  0.40498 0.42180 0.47500 0.53670 0.56457 0.57515 0.57440 0.56091 0.51238
  -160  0.42898 0.44649 0.48430 0.53053 0.53255 0.53749 0.54908 0.54970 0.50194
  -120  0.41120 0.38319 0.38777 0.40572 0.40262 0.42785 0.45764 0.46419 0.42684
  -80   0.44630 0.39935 0.37537 0.39513 0.38379 0.37684 0.39339 0.42962 0.43728
  -40   0.47829 0.48780 0.52636 0.56581 0.55704 0.53844 0.54111 0.55670 0.55516
  0     0.46185 0.50531 0.53876 0.54199 0.50242 0.51556 0.55189 0.57072 0.53974
  40    0.40809 0.39935 0.42452 0.44850 0.44875 0.48553 0.53173 0.57446 0.58400
  80    0.53960 0.53450 0.51352 0.48731 0.44781 0.44930 0.47452 0.49409 0.47508
  120   0.54138 0.50711 0.49050 0.49436 0.47559 0.45740 0.43888 0.43382 0.43380
  160   0.61202 0.59152 0.63264 0.68709 0.68368 0.62901 0.57065 0.57493 0.57654
  200   0.88571 0.86585 0.88946 0.96537 1.03441 1.04851 1.00536 0.93143 0.89784
  240   1.08920 1.10426 1.13344 1.15060 1.19260 1.24729 1.23280 1.14963 1.09480
  280   1.42108 1.36782 1.29019 1.26967 1.26934 1.20820 1.13057 1.11879 1.15100
  320   1.59703 1.51329 1.40001 1.31201 1.33336 1.33834 1.26704 1.21037 1.16841
  360   1.83250 1.75530 1.65727 1.53296 1.43929 1.33691 1.24265 1.21177 1.23356
  400   1.50061 1.46929 1.38584 1.30451 1.26557 1.21535 1.18638 1.21317 1.23953
  440   1.46196 1.38443 1.29949 1.22381 1.23779 1.25206 1.21123 1.13935 1.10474
  480   1.37843 1.20843 1.17728 1.23219 1.26651 1.19724 1.08274 1.03796 1.06695
  520   1.19272 1.15500 1.13698 1.10341 1.10032 1.14433 1.18356 1.21224 1.24351
       Frequencies
Times       230     232     234     236     238     240
  -1120 1.33958 1.26744 1.21968 1.25992 1.37855 1.43915
  -1080 1.12168 1.03633 0.93805 0.89016 0.90911 0.95820
  -1040 1.03969 1.05503 1.04329 1.04103 1.05649 1.04765
  -1000 1.04755 0.98866 0.88723 0.84737 0.86067 0.86975
  -960  0.83584 0.82633 0.83640 0.90387 0.96373 0.96272
  -920  0.57189 0.54333 0.56494 0.62847 0.70454 0.75064
  -880  0.46351 0.43411 0.45671 0.48034 0.50666 0.55414
  -840  0.49664 0.49324 0.52368 0.57141 0.57623 0.55565
  -800  0.39387 0.36773 0.44415 0.56373 0.60199 0.58279
  -760  0.42644 0.39669 0.40708 0.48967 0.54428 0.56268
  -720  0.42083 0.39187 0.41425 0.46882 0.50099 0.52499
  -680  0.38713 0.37557 0.37300 0.41506 0.45050 0.48429
  -640  0.34501 0.29351 0.29108 0.33661 0.38557 0.44860
  -600  0.37702 0.31221 0.30005 0.35910 0.42885 0.49233
  -560  0.38601 0.29592 0.29287 0.37556 0.44431 0.49333
  -520  0.31637 0.25428 0.26298 0.34703 0.40927 0.44911
  -480  0.36916 0.31040 0.33353 0.40518 0.45410 0.48227
  -440  0.40847 0.38221 0.43160 0.51161 0.54016 0.54459
  -400  0.30290 0.28144 0.33592 0.42768 0.50048 0.54610
  -360  0.23719 0.22894 0.28510 0.35745 0.40257 0.44006
  -320  0.30963 0.25972 0.28869 0.38653 0.44895 0.48981
  -280  0.44947 0.41057 0.42741 0.46169 0.45926 0.45664
  -240  0.42364 0.36411 0.33533 0.37172 0.41391 0.43101
  -200  0.41858 0.34359 0.31260 0.34264 0.38402 0.39282
  -160  0.40173 0.33333 0.33592 0.39092 0.42834 0.45011
  -120  0.35288 0.29109 0.29048 0.36075 0.44019 0.48881
  -80   0.38657 0.34601 0.36104 0.42768 0.48244 0.50690
  -40   0.53820 0.49747 0.41366 0.40134 0.43967 0.48077
  0     0.46800 0.40092 0.35207 0.37391 0.41597 0.46770
  40    0.54887 0.48419 0.40708 0.42219 0.47214 0.49635
  80    0.42195 0.38402 0.38017 0.42987 0.47987 0.51595
  120   0.41409 0.41359 0.43698 0.48199 0.50718 0.51745
  160   0.52753 0.48540 0.51411 0.57470 0.60972 0.62902
  200   0.90772 0.89452 0.86510 0.82597 0.78596 0.74763
  240   1.11663 1.17753 1.20892 1.15075 1.05597 0.96976
  280   1.18065 1.18055 1.15690 1.13045 1.12399 1.14213
  320   1.12730 1.18899 1.25855 1.25279 1.21520 1.13510
  360   1.30027 1.39295 1.48696 1.48540 1.41874 1.32758
  400   1.23456 1.23847 1.22387 1.19025 1.17501 1.15721
  440   1.12393 1.15037 1.16168 1.17708 1.17758 1.15822
  480   1.10427 1.13951 1.11086 1.09753 1.11162 1.07328
  520   1.25983 1.23365 1.20533 1.18366 1.18995 1.20445

, , tasks = 64, files = data/PRR+2_tyr_4:240:2_gocue/data_860.1_1

       Frequencies
Times        4      6      8     10     12     14     16      18      20
  -1120 1.6645 1.6615 1.6606 1.6649 1.6671 1.6616 1.6352 1.06521 1.35235
  -1080 1.6555 1.6500 1.6499 1.6582 1.6630 1.6593 1.6402 1.10567 1.37436
  -1040 1.6265 1.6195 1.6221 1.6338 1.6379 1.6289 1.6008 1.14952 1.39846
  -1000 1.5978 1.5903 1.5932 1.6057 1.6082 1.5933 1.5521 1.23490 1.52610
  -960  1.5779 1.5726 1.5721 1.5792 1.5833 1.5817 1.5934 1.35430 1.57428
  -920  1.5723 1.5663 1.5617 1.5699 1.5780 1.5789 1.5899 1.42242 1.65444
  -880  1.5771 1.5735 1.5734 1.5788 1.5844 1.5899 1.6214 1.39445 1.63261
  -840  1.6076 1.6042 1.6137 1.6155 1.5909 1.5381 1.4526 1.36913 1.56644
  -800  1.6188 1.6159 1.6166 1.6252 1.6349 1.6448 1.6787 1.32428 1.57804
  -760  1.6161 1.6088 1.6111 1.6250 1.6328 1.6290 1.6275 1.39872 1.67705
  -720  1.5905 1.5856 1.5906 1.6006 1.6025 1.5976 1.6219 1.49323 1.66442
  -680  1.5911 1.5876 1.5855 1.5896 1.5950 1.6034 1.6673 1.60813 1.75244
  -640  1.5719 1.5744 1.5707 1.5668 1.5687 1.5823 1.6707 1.55198 1.65052
  -600  1.5444 1.5483 1.5479 1.5389 1.5352 1.5487 1.6481 1.47537 1.49855
  -560  1.5522 1.5431 1.5483 1.5494 1.5147 1.4340 1.2799 1.41269 1.64939
  -520  1.5273 1.5246 1.5259 1.5271 1.5241 1.5191 1.5420 1.39315 1.53655
  -480  1.5155 1.5115 1.5161 1.5232 1.5163 1.4932 1.4675 1.30288 1.41485
  -440  1.5360 1.5254 1.5328 1.5383 1.5113 1.4431 1.3082 1.40623 1.69397
  -400  1.5147 1.5092 1.5110 1.5200 1.5200 1.5059 1.4850 1.31673 1.51557
  -360  1.5322 1.5293 1.5367 1.5367 1.5146 1.4693 1.4022 1.39746 1.60174
  -320  1.5231 1.5220 1.5298 1.5269 1.5040 1.4660 1.4346 1.40352 1.51337
  -280  1.4932 1.4925 1.4922 1.4949 1.4979 1.5042 1.5539 1.37090 1.46377
  -240  1.4554 1.4558 1.4471 1.4521 1.4847 1.5499 1.7140 1.38892 1.58083
  -200  1.4269 1.4241 1.4162 1.4258 1.4537 1.4982 1.6029 1.32367 1.48818
  -160  1.4016 1.3986 1.3997 1.4042 1.4064 1.4081 1.4406 1.36456 1.48113
  -120  1.3644 1.3620 1.3566 1.3669 1.3971 1.4521 1.6038 1.41732 1.46952
  -80   1.3695 1.3647 1.3636 1.3695 1.3731 1.3748 1.4160 1.47545 1.53827
  -40   1.3607 1.3599 1.3664 1.3631 1.3377 1.2885 1.2131 1.38948 1.51411
  0     1.3451 1.3420 1.3419 1.3449 1.3441 1.3368 1.3317 1.28141 1.44123
  40    1.3330 1.3282 1.3296 1.3346 1.3320 1.3198 1.3049 1.17998 1.25416
  80    1.3283 1.3254 1.3246 1.3302 1.3359 1.3388 1.3468 1.22267 1.39685
  120   1.3201 1.3176 1.3186 1.3235 1.3271 1.3319 1.3706 1.29309 1.32409
  160   1.3054 1.3037 1.3049 1.3088 1.3117 1.3150 1.3413 1.23193 1.29191
  200   1.2908 1.2906 1.2826 1.2881 1.3161 1.3676 1.4828 1.19837 1.32167
  240   1.2817 1.2860 1.2789 1.2767 1.2996 1.3561 1.5053 1.13650 1.11240
  280   1.2958 1.3034 1.2945 1.2867 1.3113 1.3837 1.5975 1.22984 1.11850
  320   1.3134 1.3199 1.3176 1.3067 1.3053 1.3261 1.4336 1.23606 1.09251
  360   1.3047 1.3095 1.3092 1.3023 1.3032 1.3213 1.4005 1.13173 1.08995
  400   1.2740 1.2728 1.2728 1.2749 1.2757 1.2737 1.2670 1.00066 1.08728
  440   1.2462 1.2390 1.2367 1.2436 1.2459 1.2353 1.1866 0.98708 1.15146
  480   1.2117 1.2095 1.2021 1.2094 1.2350 1.2773 1.3548 0.96662 1.04873
  520   1.2004 1.2018 1.1968 1.2007 1.2236 1.2690 1.3656 0.94243 0.97291
       Frequencies
Times        22      24      26      28      30      32      34      36      38
  -1120 1.13802 1.08698 1.18485 1.08046 1.07988 1.09659 1.11559 1.19621 1.25674
  -1080 1.19258 1.12979 1.18759 1.11060 1.13823 1.15889 1.15735 1.25024 1.32799
  -1040 1.20586 1.19864 1.29567 1.21602 1.27054 1.30254 1.25079 1.30043 1.37411
  -1000 1.32316 1.31943 1.40717 1.31408 1.39876 1.41551 1.35763 1.42251 1.45128
  -960  1.40903 1.37423 1.37939 1.31438 1.40550 1.38246 1.39651 1.56547 1.54886
  -920  1.44723 1.43531 1.53289 1.42144 1.42937 1.40250 1.46156 1.62811 1.59849
  -880  1.48701 1.38138 1.38070 1.33469 1.39875 1.35452 1.33399 1.43635 1.41296
  -840  1.35999 1.43221 1.48678 1.39399 1.47938 1.45667 1.36029 1.46272 1.50099
  -800  1.46007 1.39312 1.45445 1.38748 1.40549 1.41119 1.37918 1.48955 1.49240
  -760  1.49340 1.46903 1.55826 1.48073 1.54873 1.59755 1.54780 1.63803 1.63605
  -720  1.55549 1.57658 1.58173 1.52709 1.67710 1.71427 1.65599 1.83208 1.78350
  -680  1.60623 1.57491 1.61104 1.60338 1.68934 1.64115 1.67868 1.86499 1.70959
  -640  1.62075 1.62430 1.60814 1.57730 1.64225 1.59678 1.68827 1.96627 1.83508
  -600  1.48493 1.47081 1.45533 1.49092 1.62045 1.57462 1.61746 1.92209 1.95902
  -560  1.42512 1.54262 1.58319 1.50359 1.58429 1.55012 1.59519 1.89392 1.89949
  -520  1.44585 1.42489 1.42514 1.45645 1.56636 1.53520 1.51122 1.71880 1.72559
  -480  1.32766 1.48506 1.53995 1.40997 1.53201 1.53232 1.45053 1.61497 1.63638
  -440  1.41072 1.40447 1.40727 1.38588 1.50892 1.46934 1.41540 1.55661 1.53480
  -400  1.39140 1.46203 1.50769 1.40590 1.47505 1.46425 1.41586 1.50568 1.56203
  -360  1.40844 1.42915 1.44061 1.40457 1.47987 1.43922 1.42944 1.52027 1.44100
  -320  1.38629 1.41945 1.39800 1.40852 1.50054 1.45324 1.44359 1.59594 1.52566
  -280  1.41352 1.44202 1.48109 1.43336 1.48991 1.48127 1.48754 1.62278 1.67442
  -240  1.60250 1.41012 1.43285 1.49549 1.50006 1.49240 1.58216 1.74176 1.78745
  -200  1.46332 1.41547 1.50726 1.47527 1.47151 1.51215 1.58012 1.74195 1.80208
  -160  1.42813 1.42281 1.39665 1.41794 1.50399 1.47430 1.54057 1.77557 1.68056
  -120  1.47432 1.44711 1.49437 1.50837 1.55683 1.51544 1.60696 1.74085 1.58794
  -80   1.42343 1.47158 1.43853 1.44734 1.54988 1.50542 1.56438 1.75816 1.67443
  -40   1.35317 1.47016 1.50267 1.43338 1.52809 1.48373 1.53814 1.74872 1.67440
  0     1.34675 1.35688 1.38186 1.35844 1.42298 1.39239 1.42235 1.57701 1.55584
  40    1.15224 1.24984 1.26049 1.22901 1.32448 1.33100 1.33543 1.48077 1.54707
  80    1.31314 1.27206 1.31113 1.27053 1.29563 1.28356 1.32198 1.45112 1.44741
  120   1.27121 1.28915 1.27905 1.27032 1.33653 1.32054 1.34868 1.48381 1.48131
  160   1.23533 1.24022 1.26411 1.23037 1.28506 1.28272 1.27799 1.36263 1.33218
  200   1.29518 1.17854 1.22475 1.19730 1.17396 1.18701 1.18345 1.17357 1.13830
  240   1.12319 1.04507 1.08401 1.05817 1.05309 1.05719 1.05467 1.06981 1.07447
  280   1.12393 0.99526 1.00319 1.00418 0.96168 0.94407 0.98285 0.97766 0.94882
  320   1.00101 0.98109 0.97982 0.95223 0.94425 0.91247 0.93129 0.92595 0.91766
  360   1.01208 0.95654 0.94819 0.94309 0.93684 0.90584 0.92197 0.89650 0.87660
  400   0.98407 0.97484 1.01220 0.92690 0.92782 0.92146 0.90159 0.87494 0.82539
  440   0.96215 0.93391 0.94132 0.92691 0.92202 0.92000 0.91432 0.88833 0.82630
  480   1.01492 0.92912 0.97070 0.92060 0.90760 0.91379 0.91564 0.88926 0.84921
  520   0.96951 0.93406 0.96299 0.94289 0.92450 0.91418 0.92046 0.88250 0.85128
       Frequencies
Times        40      42      44      46      48      50      52      54      56
  -1120 1.28737 1.27830 1.25983 1.25303 1.23699 1.16369 1.16278 1.18173 1.15356
  -1080 1.43243 1.44556 1.36996 1.35170 1.34703 1.35298 1.42174 1.42535 1.38388
  -1040 1.52737 1.55583 1.45061 1.46813 1.48496 1.41848 1.43463 1.44082 1.39289
  -1000 1.49818 1.44521 1.43908 1.46870 1.42601 1.38780 1.45140 1.49444 1.44539
  -960  1.55420 1.54707 1.50012 1.41032 1.39406 1.38221 1.30665 1.26439 1.29996
  -920  1.60061 1.50326 1.41129 1.36793 1.24932 1.16295 1.19369 1.20741 1.14514
  -880  1.48156 1.43500 1.29148 1.25545 1.26264 1.21407 1.15515 1.12432 1.09629
  -840  1.53395 1.51297 1.41181 1.32774 1.25439 1.15197 1.11743 1.11065 1.06737
  -800  1.59335 1.58843 1.45383 1.34306 1.28681 1.20446 1.14553 1.09321 1.03735
  -760  1.62602 1.51146 1.41604 1.32493 1.24977 1.16511 1.17064 1.15593 1.07740
  -720  1.66986 1.50491 1.43398 1.37953 1.24120 1.14199 1.10944 1.09651 1.05126
  -680  1.58001 1.48550 1.37063 1.28696 1.18385 1.11005 1.11843 1.09848 1.00191
  -640  1.81207 1.70048 1.52647 1.46713 1.36417 1.18942 1.07971 1.03751 0.98657
  -600  1.75248 1.61712 1.48177 1.38107 1.26108 1.14279 1.08957 1.05651 1.01062
  -560  1.70479 1.61195 1.45700 1.37363 1.33524 1.21258 1.12844 1.14070 1.08134
  -520  1.54416 1.41924 1.39780 1.36643 1.25961 1.15758 1.09886 1.05894 1.01295
  -480  1.53343 1.45790 1.41431 1.28486 1.15224 1.08725 1.09039 1.07687 1.03297
  -440  1.43669 1.33419 1.23004 1.19019 1.14974 1.04944 0.99884 0.99381 0.93023
  -400  1.49619 1.30920 1.18331 1.14437 1.07741 1.00174 1.00388 1.01891 0.98632
  -360  1.39987 1.36635 1.23493 1.13235 1.11342 1.05201 1.00717 0.99072 0.94730
  -320  1.48398 1.50994 1.35852 1.20901 1.16784 1.06019 0.96892 0.99001 0.98368
  -280  1.64478 1.56180 1.37768 1.21237 1.16971 1.11529 1.09977 1.10677 1.05759
  -240  1.71073 1.47163 1.30744 1.24179 1.18036 1.08787 1.05965 0.99180 0.92177
  -200  1.58471 1.29894 1.18625 1.15635 1.10088 1.04621 1.06192 1.03554 1.00590
  -160  1.46524 1.34168 1.24952 1.22001 1.16690 1.09848 1.05314 1.04837 1.06089
  -120  1.45268 1.35472 1.31058 1.24468 1.14249 1.07467 1.08086 1.05212 1.02592
  -80   1.60108 1.41788 1.27962 1.19614 1.17220 1.17406 1.12164 1.05165 1.01696
  -40   1.53788 1.28926 1.18022 1.15682 1.08884 1.00359 0.98616 0.97637 0.93167
  0     1.45717 1.32257 1.19579 1.11826 1.08035 1.04032 0.99205 0.97504 0.96151
  40    1.47620 1.38442 1.35972 1.24684 1.13794 1.05202 0.99894 0.96924 0.94581
  80    1.42424 1.31087 1.25305 1.23379 1.17064 1.08997 1.06875 1.03501 0.97324
  120   1.46668 1.35869 1.26019 1.11645 1.07061 1.07387 1.05395 1.02997 0.99900
  160   1.30307 1.22672 1.14406 1.06185 0.98980 0.92494 0.88766 0.89166 0.87839
  200   1.09336 1.02573 0.99360 0.97917 0.91612 0.90508 0.93625 0.92228 0.90415
  240   1.02035 1.00495 1.02557 1.00192 0.92401 0.87284 0.86131 0.83832 0.82455
  280   0.97641 0.97980 0.97554 0.96379 0.92926 0.88914 0.87334 0.86115 0.84896
  320   0.93648 0.95350 0.95695 0.93592 0.89485 0.86512 0.87639 0.87690 0.85014
  360   0.89354 0.92033 0.92866 0.91140 0.87837 0.82939 0.80994 0.81356 0.81626
  400   0.83231 0.86217 0.86110 0.85112 0.82833 0.83520 0.85605 0.86572 0.85300
  440   0.81559 0.85266 0.87816 0.86581 0.83999 0.83188 0.84196 0.84371 0.85764
  480   0.83375 0.85169 0.88061 0.90486 0.88904 0.86660 0.85508 0.84475 0.85722
  520   0.86211 0.87044 0.86017 0.83743 0.81393 0.83392 0.89822 0.90888 0.91477
       Frequencies
Times        58      60      62      64      66      68      70      72      74
  -1120 1.13117 1.13874 1.12907 1.14336 1.16328 1.09968 1.03245 1.08771 1.18677
  -1080 1.42441 1.47376 1.45498 1.45260 1.48547 1.41474 1.24210 1.05133 1.06886
  -1040 1.37348 1.37812 1.37229 1.42316 1.46593 1.37890 1.34170 1.38777 1.32072
  -1000 1.38265 1.36772 1.35872 1.38281 1.36315 1.24848 1.17138 1.10871 1.03950
  -960  1.32288 1.24997 1.20913 1.22896 1.18414 1.05375 0.96981 0.96890 1.07386
  -920  1.11667 1.11444 1.07967 1.03218 0.93554 0.82732 0.81965 0.96662 1.04045
  -880  1.09993 1.10534 1.05696 0.99516 0.93995 0.86407 0.75407 0.74197 0.84415
  -840  1.03302 1.01565 0.96273 0.88805 0.85753 0.77704 0.64930 0.69469 0.79573
  -800  1.00034 0.98802 0.95964 0.91104 0.86315 0.79669 0.69783 0.61396 0.67317
  -760  1.00651 0.99072 0.96720 0.91734 0.88201 0.81391 0.67539 0.65420 0.80044
  -720  0.98482 0.94013 0.90536 0.84606 0.80388 0.77018 0.74026 0.79361 0.89794
  -680  0.95013 0.92631 0.88511 0.81827 0.78382 0.73831 0.64564 0.62376 0.75777
  -640  0.92834 0.88834 0.85407 0.78398 0.72414 0.67360 0.66531 0.78462 0.94170
  -600  0.95536 0.87784 0.83468 0.81966 0.78055 0.70427 0.64565 0.66439 0.77716
  -560  0.98210 0.97078 0.94871 0.88255 0.87211 0.83020 0.70399 0.67819 0.82583
  -520  0.96228 0.90594 0.86921 0.83369 0.78149 0.70180 0.63378 0.66369 0.74774
  -480  0.99301 0.97256 0.94101 0.88581 0.83401 0.76050 0.64468 0.61057 0.71828
  -440  0.86388 0.84910 0.83562 0.78521 0.74020 0.69960 0.63010 0.61548 0.66740
  -400  0.96157 0.97321 0.94448 0.87450 0.85317 0.82928 0.70925 0.63652 0.71846
  -360  0.91046 0.90276 0.86273 0.81730 0.80566 0.76943 0.67335 0.67542 0.76176
  -320  0.94512 0.94685 0.93422 0.88473 0.86157 0.82454 0.75180 0.77456 0.79058
  -280  0.98628 0.99191 1.01113 0.92598 0.83886 0.82555 0.77130 0.65025 0.69009
  -240  0.91624 0.91183 0.86706 0.84404 0.83382 0.78214 0.74448 0.85838 0.96546
  -200  1.00297 0.97277 0.92982 0.90044 0.84309 0.78725 0.73674 0.66492 0.70372
  -160  1.03961 0.98423 0.94211 0.91158 0.88002 0.83059 0.74285 0.74724 0.88338
  -120  1.01553 0.96815 0.93875 0.94855 0.88485 0.78544 0.73840 0.76781 0.84146
  -80   1.01636 1.01846 1.01495 1.00620 0.98559 0.93151 0.86269 0.79598 0.82522
  -40   0.91918 0.94021 0.91071 0.87936 0.89790 0.86110 0.79565 0.89537 0.93841
  0     0.93347 0.90912 0.87429 0.80920 0.77184 0.72859 0.63741 0.61927 0.75370
  40    0.92515 0.89821 0.87271 0.82230 0.77240 0.74704 0.70574 0.69311 0.78792
  80    0.90330 0.86780 0.83901 0.80600 0.76515 0.72114 0.66012 0.65052 0.73789
  120   0.96059 0.92847 0.90135 0.86193 0.82633 0.79383 0.71857 0.67360 0.77203
  160   0.85420 0.84209 0.82006 0.77241 0.73779 0.71624 0.69694 0.77294 0.91055
  200   0.91770 0.90389 0.87654 0.87214 0.84273 0.80928 0.80278 0.81986 0.93666
  240   0.84423 0.83997 0.82253 0.82138 0.80633 0.76116 0.73786 0.84184 0.98989
  280   0.82726 0.78479 0.76261 0.74910 0.70295 0.64257 0.61465 0.65196 0.77524
  320   0.82153 0.81956 0.81228 0.77848 0.74244 0.69754 0.55017 0.46277 0.62316
  360   0.80924 0.79625 0.77254 0.75106 0.73835 0.68626 0.63778 0.77069 0.96167
  400   0.83774 0.85571 0.87074 0.84632 0.82680 0.83673 0.82437 0.85032 1.05133
  440   0.89317 0.92160 0.93047 0.93785 0.95251 0.95257 0.92604 1.01392 1.28477
  480   0.85976 0.85685 0.90138 0.94906 0.91617 0.89369 0.98378 1.17852 1.41398
  520   0.91241 0.89809 0.91914 0.94535 0.91928 0.91354 0.97782 1.01281 1.14006
       Frequencies
Times        76      78      80      82      84      86      88      90      92
  -1120 1.30150 1.32641 1.33662 1.32677 1.23680 1.16424 1.11674 1.08009 1.04773
  -1080 1.29061 1.31655 1.19475 1.19587 1.24514 1.23878 1.23012 1.27520 1.24698
  -1040 1.26262 1.17712 1.10307 1.11284 1.09338 1.12450 1.13944 1.13385 1.09761
  -1000 1.03625 1.03436 1.02370 0.96933 0.98167 1.01644 1.04016 0.98420 0.91369
  -960  1.06027 0.94320 0.92403 1.03074 1.05781 0.95858 0.84138 0.80241 0.80081
  -920  1.03055 0.98712 0.93948 0.88446 0.88701 0.86084 0.81210 0.79645 0.81173
  -880  0.95921 0.96913 0.93110 0.93922 0.97078 0.92279 0.87526 0.88342 0.88452
  -840  0.72663 0.75581 0.81031 0.83048 0.87202 0.85940 0.82818 0.80605 0.77860
  -800  0.74612 0.76189 0.65690 0.55654 0.57186 0.61807 0.66199 0.66713 0.62914
  -760  0.86765 0.78480 0.71126 0.64586 0.54006 0.48741 0.52838 0.55044 0.52585
  -720  0.88817 0.83807 0.79465 0.73093 0.62614 0.58296 0.59944 0.61728 0.63011
  -680  0.84449 0.87066 0.83866 0.79127 0.75323 0.72692 0.70123 0.64810 0.63408
  -640  0.96077 0.84644 0.78631 0.74343 0.75239 0.75244 0.74271 0.73894 0.72305
  -600  0.81404 0.77486 0.72546 0.72812 0.77636 0.80040 0.80963 0.79559 0.73652
  -560  0.81991 0.71137 0.63452 0.64215 0.66404 0.64339 0.65959 0.70354 0.69242
  -520  0.70194 0.66163 0.57936 0.49965 0.49141 0.49719 0.54990 0.59293 0.59459
  -480  0.75259 0.71724 0.59969 0.50051 0.46955 0.46239 0.51123 0.56199 0.58132
  -440  0.63317 0.64880 0.61618 0.58596 0.55124 0.48161 0.52720 0.59469 0.59572
  -400  0.71493 0.73270 0.72457 0.67236 0.66159 0.66398 0.65678 0.66834 0.65872
  -360  0.81592 0.87542 0.84129 0.82242 0.88416 0.88154 0.88434 0.91607 0.86425
  -320  0.72925 0.75494 0.77325 0.72849 0.76657 0.82421 0.88145 0.87657 0.82658
  -280  0.73021 0.75926 0.73259 0.76088 0.81723 0.82417 0.82081 0.79732 0.75586
  -240  0.83441 0.69960 0.69418 0.70285 0.67680 0.65845 0.70541 0.76748 0.78572
  -200  0.71638 0.70232 0.71108 0.70131 0.68031 0.69033 0.71275 0.67875 0.68271
  -160  0.91755 0.79970 0.71892 0.68233 0.68257 0.69045 0.66990 0.62750 0.67211
  -120  0.80183 0.76227 0.74795 0.71873 0.69087 0.70417 0.76431 0.78436 0.78288
  -80   0.82781 0.81938 0.74884 0.73417 0.78748 0.82103 0.85050 0.85852 0.84766
  -40   0.75276 0.68169 0.66782 0.60939 0.58538 0.61886 0.70191 0.75957 0.75161
  0     0.78583 0.73433 0.66275 0.60855 0.64514 0.69519 0.70233 0.66854 0.64743
  40    0.76762 0.72700 0.70380 0.68530 0.68934 0.70368 0.72336 0.70483 0.68133
  80    0.72473 0.70922 0.68235 0.65535 0.67537 0.69860 0.68625 0.64990 0.65180
  120   0.75887 0.68935 0.66462 0.67557 0.67859 0.69977 0.77092 0.78999 0.74469
  160   0.87457 0.82389 0.83892 0.81563 0.81953 0.87581 0.90932 0.94567 0.91441
  200   1.04942 1.07428 1.12216 1.17170 1.12989 1.13072 1.16096 1.12532 1.06852
  240   1.09725 1.11214 1.15734 1.25681 1.33133 1.38160 1.36312 1.28699 1.25516
  280   0.85946 0.93037 0.96374 0.99985 1.09966 1.21231 1.24510 1.25903 1.29088
  320   0.72979 0.79978 0.83431 0.91966 1.07499 1.20378 1.25970 1.30422 1.38216
  360   0.96745 0.92977 1.04255 1.23986 1.37142 1.49626 1.61548 1.65618 1.67026
  400   1.46328 1.73477 1.75216 1.78827 1.90124 2.06711 2.12171 2.06762 2.06635
  440   1.75341 2.01109 2.18445 2.36352 2.40693 2.52808 2.57866 2.44500 2.36708
  480   1.85267 1.99342 2.14258 2.48831 2.54984 2.54458 2.56448 2.49429 2.47001
  520   1.54523 1.83332 2.01009 2.25980 2.38979 2.44751 2.43832 2.32021 2.26561
       Frequencies
Times        94      96      98     100     102     104     106     108     110
  -1120 1.07917 1.13227 1.15013 1.07985 1.03703 1.03596 1.04878 1.03804 1.03168
  -1080 1.14807 1.10370 1.17633 1.14651 1.05449 1.03092 0.88121 0.78891 0.85361
  -1040 1.03942 0.99609 0.97318 0.93542 0.84149 0.70289 0.64481 0.65472 0.72808
  -1000 0.88405 0.84129 0.77905 0.72209 0.65980 0.61012 0.71014 0.78266 0.82302
  -960  0.76961 0.68214 0.62069 0.57086 0.58079 0.63901 0.74231 0.85404 0.95869
  -920  0.81711 0.77964 0.72644 0.62873 0.63533 0.70374 0.76928 0.81843 0.89028
  -880  0.78845 0.62918 0.53696 0.43779 0.37940 0.37704 0.50314 0.59873 0.68441
  -840  0.71877 0.60141 0.47553 0.35869 0.30741 0.28978 0.39991 0.53048 0.61857
  -800  0.58101 0.46095 0.37988 0.30214 0.27996 0.25594 0.34283 0.46101 0.54566
  -760  0.47529 0.37637 0.32256 0.22561 0.24019 0.25148 0.28655 0.38506 0.48697
  -720  0.59954 0.49454 0.42043 0.33000 0.28977 0.29263 0.41469 0.50264 0.56317
  -680  0.64198 0.60412 0.56000 0.51514 0.52275 0.53540 0.61202 0.72306 0.81544
  -640  0.74666 0.72708 0.62325 0.55950 0.64252 0.75507 0.81068 0.83054 0.87813
  -600  0.67492 0.62292 0.58835 0.51821 0.54300 0.55698 0.60852 0.67060 0.70228
  -560  0.63691 0.57307 0.55798 0.53322 0.48163 0.40889 0.44328 0.53288 0.61021
  -520  0.59740 0.55997 0.50557 0.39401 0.37832 0.39159 0.46989 0.54419 0.60842
  -480  0.55469 0.48641 0.42582 0.35943 0.39731 0.43198 0.48979 0.59288 0.67075
  -440  0.54752 0.46907 0.34633 0.24485 0.30138 0.33807 0.43208 0.58333 0.68584
  -400  0.60894 0.47901 0.36324 0.32229 0.40963 0.48883 0.56210 0.62753 0.66868
  -360  0.76381 0.67830 0.60546 0.52940 0.51213 0.48902 0.53128 0.59264 0.62765
  -320  0.78330 0.72443 0.64406 0.52161 0.45976 0.42999 0.49991 0.57138 0.61829
  -280  0.71704 0.62320 0.53117 0.47311 0.53373 0.54643 0.56139 0.56015 0.60835
  -240  0.72014 0.60248 0.55670 0.49773 0.47578 0.48170 0.56416 0.61903 0.65889
  -200  0.68364 0.58447 0.47068 0.38663 0.40541 0.44719 0.53961 0.64405 0.72194
  -160  0.72881 0.70371 0.60540 0.50826 0.51420 0.52789 0.54893 0.57876 0.64531
  -120  0.76139 0.72437 0.67781 0.59416 0.51150 0.38864 0.41586 0.50673 0.60563
  -80   0.83541 0.80860 0.77811 0.71197 0.65854 0.56259 0.54786 0.59200 0.63037
  -40   0.73776 0.72612 0.69573 0.59714 0.53643 0.49681 0.57626 0.65897 0.69356
  0     0.63125 0.57900 0.54632 0.48355 0.46750 0.49253 0.59508 0.69282 0.75897
  40    0.67114 0.59621 0.46711 0.29526 0.25071 0.26108 0.40304 0.51973 0.58655
  80    0.64134 0.53231 0.39221 0.22329 0.20176 0.20794 0.27365 0.39869 0.52914
  120   0.63819 0.54411 0.50833 0.47078 0.49170 0.49443 0.53101 0.58855 0.65553
  160   0.79096 0.73894 0.78686 0.78585 0.76671 0.70527 0.69491 0.74704 0.79221
  200   1.04846 0.99999 0.95054 0.93451 0.91555 0.91476 0.89967 0.89848 0.90293
  240   1.26580 1.20792 1.12864 1.06542 1.01238 1.01704 1.07405 1.10839 1.06821
  280   1.35377 1.36509 1.34931 1.30661 1.27775 1.30344 1.28804 1.32937 1.38409
  320   1.48834 1.62575 1.78263 1.96360 1.99037 1.94002 1.73529 1.53438 1.43256
  360   1.81729 2.02642 2.15823 2.21383 2.11375 2.13384 2.01721 1.78408 1.60126
  400   2.20347 2.33230 2.27173 2.27792 2.38317 2.52365 2.28702 1.89460 1.62242
  440   2.41100 2.43037 2.42436 2.56114 2.38587 2.20532 1.97061 1.72761 1.52413
  480   2.62492 2.76758 2.87210 3.02412 2.71334 2.39514 2.16883 1.86846 1.62328
  520   2.40675 2.57693 2.64496 2.72100 2.34097 2.00219 1.83485 1.60850 1.39296
       Frequencies
Times       112     114     116     118     120     122     124     126     128
  -1120 1.04046 1.01085 0.95340 0.94473 0.99071 1.06209 1.08078 0.98027 0.91625
  -1080 0.91889 0.89416 0.87094 0.90563 0.92649 0.89822 0.90380 0.89526 0.85541
  -1040 0.80357 0.84857 0.86183 0.85341 0.87474 0.88777 0.85350 0.81080 0.83957
  -1000 0.83186 0.88451 0.91533 0.88476 0.85827 0.87775 0.88006 0.85718 0.83886
  -960  1.01899 1.03575 1.04876 1.02522 0.98808 0.94710 0.87630 0.79366 0.74718
  -920  0.94194 0.95101 0.91921 0.86072 0.78303 0.73810 0.72963 0.70933 0.64177
  -880  0.77836 0.80505 0.75080 0.66716 0.60438 0.57998 0.55336 0.47062 0.43776
  -840  0.65321 0.63534 0.62513 0.59028 0.55819 0.55616 0.55054 0.51088 0.46351
  -800  0.57846 0.58738 0.59324 0.57460 0.56940 0.56024 0.49260 0.35827 0.31467
  -760  0.55339 0.57711 0.58240 0.54695 0.51716 0.49475 0.45229 0.36847 0.31354
  -720  0.59727 0.60194 0.60622 0.58764 0.55556 0.52117 0.47674 0.38629 0.34622
  -680  0.83681 0.82942 0.80193 0.75575 0.73322 0.71711 0.66230 0.55971 0.50072
  -640  0.91393 0.90581 0.86405 0.80568 0.73245 0.67690 0.63280 0.51809 0.40663
  -600  0.69011 0.69373 0.68069 0.65677 0.63752 0.56796 0.51622 0.46028 0.42997
  -560  0.64351 0.63534 0.59245 0.55241 0.56101 0.57778 0.55547 0.48068 0.43691
  -520  0.63202 0.60715 0.55739 0.53295 0.54562 0.55501 0.52762 0.48871 0.48077
  -480  0.66714 0.65488 0.64713 0.61608 0.56374 0.50801 0.48167 0.43716 0.43139
  -440  0.69823 0.69043 0.67689 0.65959 0.64093 0.59961 0.56958 0.54910 0.55915
  -400  0.66556 0.68039 0.70854 0.69789 0.70116 0.72348 0.70472 0.65030 0.60838
  -360  0.66153 0.68009 0.66992 0.61547 0.62046 0.62729 0.59672 0.56882 0.56566
  -320  0.63130 0.65289 0.66391 0.64224 0.61335 0.54405 0.47239 0.42478 0.44568
  -280  0.65529 0.68606 0.69303 0.65941 0.62690 0.60452 0.58027 0.54502 0.52109
  -240  0.68810 0.66515 0.63344 0.60032 0.59444 0.62572 0.63879 0.57671 0.51699
  -200  0.74189 0.70614 0.67879 0.63563 0.58333 0.57998 0.58732 0.56161 0.53014
  -160  0.67453 0.66576 0.65987 0.66232 0.64931 0.61214 0.59743 0.57766 0.58164
  -120  0.66929 0.66729 0.67261 0.68741 0.67533 0.66645 0.66136 0.64254 0.66144
  -80   0.66498 0.68706 0.71828 0.71410 0.71890 0.75011 0.74644 0.70715 0.72468
  -40   0.73909 0.79816 0.83192 0.83281 0.82708 0.79503 0.72423 0.68280 0.64871
  0     0.79344 0.79632 0.81712 0.81960 0.81909 0.81090 0.76747 0.71123 0.67092
  40    0.60962 0.66109 0.73814 0.75628 0.76402 0.76568 0.72775 0.67179 0.69469
  80    0.60380 0.65833 0.71210 0.71145 0.70720 0.70385 0.67569 0.64553 0.67431
  120   0.67101 0.69242 0.74384 0.73743 0.68264 0.66907 0.67605 0.63425 0.62805
  160   0.80077 0.78329 0.78689 0.83263 0.87366 0.87524 0.84774 0.80522 0.80335
  200   0.91415 0.92167 0.93330 0.92976 0.93175 0.98292 1.01955 0.99905 1.01826
  240   1.05783 1.09789 1.15528 1.18524 1.17579 1.24570 1.31616 1.31869 1.25849
  280   1.44451 1.46436 1.43400 1.38100 1.28289 1.26785 1.37363 1.46069 1.47553
  320   1.39051 1.37632 1.34458 1.38083 1.48317 1.55204 1.59997 1.69246 1.76825
  360   1.43000 1.37985 1.36974 1.35353 1.37685 1.42044 1.49409 1.60446 1.66044
  400   1.40810 1.32974 1.30311 1.35467 1.42548 1.41135 1.41476 1.58827 1.83942
  440   1.38979 1.30913 1.26568 1.30430 1.42889 1.53689 1.56530 1.61317 1.68718
  480   1.51179 1.44674 1.43962 1.45471 1.40472 1.41919 1.50408 1.55944 1.60314
  520   1.33644 1.33993 1.31909 1.31989 1.29430 1.31359 1.41218 1.52149 1.61856
       Frequencies
Times       130     132     134     136     138     140     142     144     146
  -1120 1.00787 1.09372 1.07253 1.01304 0.96391 0.89022 0.82978 0.81689 0.73018
  -1080 0.88801 0.96295 1.02184 1.01562 0.96661 0.90353 0.88259 0.89095 0.84645
  -1040 0.90731 0.92364 0.88018 0.80315 0.71998 0.67071 0.68182 0.70509 0.70492
  -1000 0.80399 0.76035 0.71682 0.67428 0.59891 0.50031 0.51731 0.54480 0.48678
  -960  0.75828 0.76865 0.70654 0.62483 0.55400 0.38172 0.28008 0.29666 0.32792
  -920  0.55657 0.53520 0.51034 0.49354 0.46257 0.33740 0.34672 0.37558 0.28074
  -880  0.47865 0.54115 0.52034 0.45698 0.41677 0.29122 0.27086 0.32040 0.27093
  -840  0.46791 0.51389 0.49549 0.42460 0.35408 0.25168 0.23985 0.22321 0.16990
  -800  0.34137 0.44636 0.46893 0.41735 0.34474 0.20737 0.21176 0.29767 0.32040
  -760  0.32381 0.44054 0.47493 0.44828 0.39575 0.32659 0.39702 0.48129 0.48657
  -720  0.39535 0.50669 0.50277 0.46052 0.43383 0.39982 0.50222 0.59188 0.60034
  -680  0.49374 0.48939 0.44622 0.43893 0.46958 0.45496 0.53135 0.60527 0.62142
  -640  0.35879 0.39792 0.37697 0.33278 0.32193 0.26542 0.33080 0.41880 0.45338
  -600  0.39942 0.40069 0.35155 0.27527 0.24523 0.18178 0.25850 0.36158 0.37990
  -560  0.45166 0.50406 0.47878 0.40849 0.35731 0.25002 0.21072 0.24512 0.26843
  -520  0.47850 0.50199 0.48764 0.42798 0.36827 0.30703 0.34903 0.37112 0.31372
  -480  0.47371 0.52067 0.48164 0.47147 0.48503 0.34843 0.27736 0.28489 0.27406
  -440  0.61099 0.69047 0.67027 0.58133 0.51539 0.40627 0.38256 0.43037 0.42227
  -400  0.58763 0.61712 0.60744 0.52866 0.44138 0.31556 0.30334 0.34231 0.32917
  -360  0.55730 0.60508 0.57660 0.46761 0.37743 0.29163 0.32703 0.38776 0.38595
  -320  0.44658 0.47016 0.45793 0.41526 0.39593 0.32263 0.35113 0.41758 0.41121
  -280  0.50549 0.53368 0.53804 0.52640 0.51287 0.41231 0.39451 0.42976 0.39555
  -240  0.51043 0.56772 0.56246 0.49370 0.39198 0.25626 0.27903 0.31776 0.27615
  -200  0.47502 0.48718 0.47378 0.42911 0.37240 0.28289 0.28197 0.26054 0.19202
  -160  0.60809 0.62058 0.55875 0.46729 0.38731 0.21465 0.12081 0.13150 0.12585
  -120  0.68732 0.70389 0.67541 0.59454 0.49365 0.38526 0.34505 0.30700 0.23899
  -80   0.68979 0.65850 0.63343 0.58987 0.54251 0.45225 0.47938 0.53547 0.51746
  -40   0.60388 0.63525 0.64057 0.56829 0.53856 0.49324 0.52695 0.55576 0.52957
  0     0.64959 0.63733 0.60202 0.50546 0.41264 0.26666 0.22350 0.25344 0.23085
  40    0.68906 0.66127 0.62800 0.55524 0.44856 0.27873 0.24781 0.26115 0.21457
  80    0.71199 0.71980 0.66356 0.56990 0.51772 0.42458 0.37711 0.36361 0.34462
  120   0.66323 0.68618 0.61501 0.52930 0.46940 0.36528 0.39031 0.45492 0.45380
  160   0.83882 0.83619 0.76038 0.63240 0.51610 0.51405 0.62545 0.65619 0.62079
  200   1.06504 1.03269 1.00113 0.97196 0.90571 0.87960 0.91591 0.89480 0.83059
  240   1.24136 1.25701 1.30572 1.30267 1.21234 1.15466 1.18143 1.21457 1.24704
  280   1.50111 1.44508 1.39068 1.37387 1.34023 1.30259 1.25625 1.19347 1.17231
  320   1.77682 1.66248 1.62316 1.61211 1.55075 1.56224 1.50479 1.42518 1.30674
  360   1.73488 1.78094 1.87662 1.93847 1.92528 2.04203 2.00692 1.88252 1.78290
  400   2.01683 2.01495 2.11638 2.23325 2.23513 2.36930 2.37554 2.23333 2.06409
  440   1.72516 1.70842 1.83278 2.04108 2.16957 2.29149 2.23492 2.10449 2.10103
  480   1.75128 1.76295 1.81565 1.87065 1.86492 2.02788 2.07000 1.90667 1.77706
  520   1.71166 1.67881 1.63472 1.60244 1.61219 1.75137 1.75858 1.63985 1.63511
       Frequencies
Times        148     150      152      154     156     158     160     162
  -1120 0.610521 0.55100 0.523416 0.600367 0.73314 0.84057 0.79927 0.70420
  -1080 0.710660 0.61116 0.538484 0.601410 0.63264 0.64003 0.67483 0.71447
  -1040 0.641671 0.57584 0.546415 0.581601 0.56327 0.56947 0.63642 0.71598
  -1000 0.457776 0.47987 0.486936 0.538074 0.59572 0.65538 0.65708 0.63903
  -960  0.366867 0.40825 0.389126 0.452063 0.51712 0.55833 0.55330 0.50769
  -920  0.185510 0.18537 0.178437 0.238860 0.29898 0.34442 0.34183 0.34678
  -880  0.176511 0.14347 0.066352 0.070227 0.09351 0.17284 0.20353 0.21194
  -840  0.113060 0.12106 0.058950 0.108541 0.14204 0.21617 0.22954 0.19139
  -800  0.268113 0.25382 0.236859 0.295940 0.31797 0.37338 0.39482 0.35205
  -760  0.465621 0.48255 0.452306 0.455191 0.45170 0.47415 0.46385 0.41195
  -720  0.575450 0.61798 0.561747 0.523478 0.45249 0.44815 0.42277 0.36433
  -680  0.614905 0.61263 0.522888 0.421047 0.36070 0.37264 0.40649 0.42348
  -640  0.460083 0.52152 0.526060 0.537032 0.50894 0.46425 0.44003 0.41571
  -600  0.360175 0.38658 0.370357 0.391595 0.38998 0.38750 0.35958 0.31846
  -560  0.214813 0.18342 0.171300 0.264403 0.28711 0.31619 0.32433 0.30693
  -520  0.212967 0.20802 0.180023 0.217748 0.21801 0.24538 0.24582 0.27209
  -480  0.219889 0.21972 0.166277 0.143466 0.12463 0.18374 0.20547 0.21294
  -440  0.346562 0.28938 0.202758 0.221397 0.23172 0.27188 0.30513 0.31796
  -400  0.266959 0.27842 0.281799 0.337643 0.36070 0.39963 0.42447 0.44579
  -360  0.366636 0.42628 0.427721 0.433818 0.45012 0.49297 0.46652 0.41797
  -320  0.351638 0.33177 0.299510 0.362143 0.41689 0.46152 0.44538 0.37360
  -280  0.273881 0.18342 0.129268 0.228695 0.27709 0.28425 0.28204 0.29540
  -240  0.188279 0.16588 0.107062 0.109323 0.10380 0.17185 0.20304 0.21319
  -200  0.107060 0.09232 0.027757 0.085083 0.14943 0.24514 0.28253 0.31420
  -160  0.074988 0.11229 0.090408 0.131216 0.17633 0.25454 0.28544 0.29164
  -120  0.167974 0.17441 0.139049 0.199504 0.28395 0.34318 0.39895 0.45005
  -80   0.433087 0.37854 0.318808 0.347547 0.41346 0.50906 0.55111 0.56459
  -40   0.458929 0.41751 0.330440 0.363446 0.38497 0.41646 0.42982 0.45631
  0     0.161514 0.15638 0.149623 0.256323 0.34013 0.39270 0.36954 0.36007
  40    0.125981 0.12837 0.118694 0.182302 0.21774 0.27460 0.26575 0.24101
  80    0.294878 0.25528 0.140106 0.090296 0.10907 0.21171 0.25871 0.25079
  120   0.374712 0.33932 0.298982 0.292031 0.27287 0.29292 0.26746 0.23174
  160   0.570605 0.54442 0.497510 0.488031 0.46199 0.50163 0.55913 0.60770
  200   0.773650 0.74587 0.694187 0.694718 0.72021 0.78437 0.82796 0.82977
  240   1.212044 0.99579 0.822927 0.828948 0.89404 0.88662 0.84448 0.73227
  280   1.131518 0.99433 0.844339 0.853187 0.88243 0.91386 0.91935 0.80169
  320   1.256114 1.25765 1.237166 1.140933 1.02222 0.97600 1.03237 1.13655
  360   1.667051 1.50781 1.449704 1.425290 1.38121 1.31024 1.27519 1.25184
  400   1.999769 1.93750 1.893287 1.746659 1.64972 1.59867 1.53284 1.44609
  440   2.209506 2.25953 2.309112 2.114160 1.91533 1.80070 1.72437 1.56790
  480   1.855099 1.95334 1.984223 1.923893 1.93010 1.79673 1.68985 1.59121
  520   1.780341 1.80621 1.715907 1.709127 1.72146 1.57243 1.42710 1.35962
       Frequencies
Times       164      166       168     170     172     174     176     178
  -1120 0.64527 0.640717  0.643968 0.70831 0.71162 0.78540 0.86830 0.92782
  -1080 0.69340 0.637087  0.573216 0.60009 0.60602 0.65149 0.70055 0.71681
  -1040 0.72735 0.718494  0.754057 0.80762 0.75906 0.71923 0.72049 0.72382
  -1000 0.63185 0.626717  0.602992 0.68485 0.71498 0.73296 0.69301 0.62831
  -960  0.46669 0.449126  0.459303 0.60705 0.64696 0.65374 0.65193 0.62312
  -920  0.37321 0.337127  0.267535 0.46515 0.56928 0.58262 0.56611 0.55589
  -880  0.19564 0.166018  0.154441 0.39517 0.46515 0.47505 0.46497 0.45389
  -840  0.14523 0.069833 -0.010282 0.19003 0.26214 0.27565 0.26732 0.25067
  -800  0.26961 0.147870  0.040528 0.23480 0.23926 0.20116 0.18612 0.17774
  -760  0.33598 0.269461  0.224374 0.35019 0.31211 0.25135 0.22186 0.20525
  -720  0.31774 0.245609  0.127943 0.26566 0.30371 0.29298 0.28166 0.28104
  -680  0.37600 0.248721  0.140509 0.27848 0.34255 0.33462 0.32494 0.32594
  -640  0.36460 0.242758  0.088606 0.25044 0.28629 0.28420 0.27437 0.27455
  -600  0.28278 0.196091  0.123846 0.33389 0.40637 0.43746 0.43264 0.40562
  -560  0.25796 0.213980  0.198149 0.38952 0.42317 0.45907 0.50533 0.53850
  -520  0.30558 0.299535  0.253603 0.39235 0.43597 0.48900 0.52867 0.51385
  -480  0.23642 0.244054  0.244862 0.42494 0.46368 0.48135 0.49293 0.50269
  -440  0.29570 0.250535  0.206617 0.38083 0.43114 0.44782 0.42705 0.38304
  -400  0.44389 0.405830  0.362326 0.51361 0.53800 0.52186 0.49390 0.44377
  -360  0.45047 0.451459  0.379809 0.46297 0.45067 0.41901 0.43167 0.45156
  -320  0.31014 0.260387  0.166734 0.35562 0.43219 0.47077 0.46716 0.43131
  -280  0.28177 0.209054  0.115924 0.29260 0.39713 0.46177 0.44990 0.40562
  -240  0.23490 0.229536  0.224647 0.43146 0.49076 0.53289 0.54544 0.53772
  -200  0.34864 0.339460  0.307145 0.45276 0.48363 0.50746 0.50265 0.48997
  -160  0.31824 0.329609  0.292940 0.42234 0.46515 0.51241 0.48758 0.42378
  -120  0.49303 0.445237  0.314248 0.43168 0.52876 0.61436 0.63369 0.59690
  -80   0.57840 0.561643  0.542074 0.66029 0.69671 0.66949 0.62129 0.61974
  -40   0.50139 0.515237  0.556006 0.72244 0.81281 0.84773 0.81797 0.72434
  0     0.46719 0.576421  0.641236 0.76221 0.84262 0.90940 0.94221 0.94028
  40    0.29190 0.320794  0.316433 0.48862 0.59762 0.65847 0.70225 0.73731
  80    0.23896 0.227462  0.213174 0.42212 0.51344 0.57430 0.60841 0.62286
  120   0.21869 0.191684  0.121114 0.31542 0.43597 0.53941 0.59431 0.59015
  160   0.62653 0.594828  0.568299 0.67355 0.68244 0.68030 0.70225 0.72044
  200   0.83805 0.879752  0.932985 0.95822 0.97824 1.01720 1.04942 1.06278
  240   0.67162 0.722123  0.828633 0.96778 1.08782 1.18194 1.21182 1.25147
  280   0.74660 0.833345  0.991717 1.17749 1.34710 1.44750 1.48411 1.55903
  320   1.17951 1.192156  1.254237 1.30787 1.38090 1.40609 1.40583 1.47338
  360   1.25981 1.303377  1.413770 1.40522 1.45207 1.50466 1.51304 1.48013
  400   1.45335 1.561338  1.620835 1.44108 1.37439 1.45335 1.53589 1.53697
  440   1.45208 1.423413  1.348755 1.20443 1.23583 1.35050 1.39367 1.38280
  480   1.46399 1.373117  1.362687 1.29353 1.30322 1.33002 1.29326 1.24888
  520   1.33150 1.268377  1.133221 0.95996 0.87663 0.83828 0.87122 0.99608
       Frequencies
Times       180     182     184     186     188     190     192     194     196
  -1120 0.96908 1.00564 1.02520 0.99514 0.93924 0.90185 0.92935 0.94372 0.91302
  -1080 0.72231 0.72592 0.76388 0.78596 0.76670 0.74574 0.73384 0.76870 0.81247
  -1040 0.73232 0.73470 0.70943 0.70940 0.78143 0.81242 0.76608 0.75796 0.74928
  -1000 0.60785 0.58305 0.53467 0.52675 0.58917 0.60279 0.53138 0.49940 0.43568
  -960  0.58133 0.56742 0.58340 0.58964 0.55611 0.44829 0.29219 0.18482 0.17379
  -920  0.56753 0.56550 0.54121 0.53085 0.53583 0.46143 0.33505 0.28610 0.28152
  -880  0.45768 0.46897 0.48077 0.51253 0.56305 0.53131 0.42485 0.33231 0.29109
  -840  0.28261 0.34090 0.41299 0.52210 0.64029 0.64862 0.58975 0.48260 0.39020
  -800  0.20522 0.25233 0.29893 0.35695 0.42469 0.40053 0.30770 0.27630 0.26524
  -760  0.22849 0.27042 0.30928 0.34546 0.35301 0.26751 0.16321 0.21003 0.21114
  -720  0.29614 0.29785 0.29757 0.30664 0.31828 0.25436 0.14688 0.13628 0.14938
  -680  0.33294 0.32582 0.31037 0.31156 0.33384 0.29411 0.22729 0.18856 0.20731
  -640  0.31156 0.35434 0.36699 0.36980 0.39802 0.36399 0.25709 0.20629 0.22742
  -600  0.39950 0.42345 0.46281 0.50405 0.50888 0.38771 0.17872 0.11995 0.14650
  -560  0.56239 0.57647 0.57877 0.57542 0.55555 0.45053 0.30362 0.18809 0.13214
  -520  0.48933 0.49475 0.52514 0.55519 0.54722 0.43835 0.25300 0.14002 0.10389
  -480  0.50340 0.46485 0.43831 0.45210 0.48943 0.44092 0.32239 0.24877 0.22837
  -440  0.40058 0.46787 0.49765 0.49886 0.51777 0.46047 0.32444 0.26557 0.23891
  -400  0.40410 0.40781 0.44947 0.46413 0.42914 0.33899 0.26198 0.26090 0.20348
  -360  0.45497 0.47089 0.47642 0.46140 0.44053 0.33578 0.14933 0.12322 0.20348
  -320  0.41682 0.43908 0.46771 0.48491 0.47220 0.39989 0.33668 0.35938 0.40648
  -280  0.40031 0.43140 0.45491 0.45675 0.46220 0.39572 0.30933 0.28050 0.27481
  -240  0.57186 0.62391 0.64165 0.63394 0.58334 0.48547 0.34770 0.30384 0.34472
  -200  0.51991 0.56303 0.57387 0.58718 0.63696 0.61849 0.48077 0.35238 0.35333
  -160  0.42250 0.47006 0.51698 0.53796 0.54583 0.54733 0.52648 0.52553 0.48356
  -120  0.55265 0.52601 0.53903 0.56066 0.54194 0.48451 0.40770 0.37992 0.40552
  -80   0.64546 0.63981 0.61770 0.58526 0.53194 0.44508 0.34525 0.33931 0.36770
  -40   0.70147 0.78900 0.85643 0.85186 0.75142 0.50663 0.30403 0.32624 0.42180
  0     0.86842 0.75609 0.72958 0.75725 0.75504 0.63997 0.43750 0.33231 0.31886
  40    0.72988 0.72400 0.78402 0.81495 0.72642 0.54028 0.35913 0.31924 0.36913
  80    0.63788 0.65956 0.69364 0.72034 0.70308 0.60631 0.45097 0.35378 0.38493
  120   0.59676 0.62775 0.67214 0.74221 0.83200 0.81562 0.59669 0.39578 0.35573
  160   0.73773 0.76377 0.77531 0.79034 0.82422 0.80793 0.66853 0.52833 0.56878
  200   1.06919 1.04513 0.98355 0.94783 0.93674 0.89159 0.75710 0.68469 0.74353
  240   1.34329 1.40190 1.42400 1.41568 1.29459 1.16404 1.14691 1.08514 0.97430
  280   1.65365 1.65913 1.64639 1.64044 1.56241 1.60093 1.76448 1.69375 1.43057
  320   1.60441 1.67833 1.69458 1.68282 1.69216 1.77563 1.97837 2.08160 1.97493
  360   1.41960 1.39203 1.41256 1.47665 1.55686 1.69004 1.86816 2.00179 1.98499
  400   1.45072 1.44386 1.49613 1.56278 1.59853 1.65863 1.68734 1.75629 1.92849
  440   1.36954 1.38819 1.46074 1.52942 1.57575 1.63138 1.72448 1.85057 1.88636
  480   1.23750 1.25656 1.35131 1.42060 1.33237 1.28489 1.42365 1.60227 1.70203
  520   1.12493 1.14495 1.14824 1.24259 1.29486 1.25476 1.22732 1.25783 1.29843
       Frequencies
Times       198     200     202     204     206     208     210     212     214
  -1120 0.87980 0.92155 1.00005 1.09242 1.19248 1.21038 1.16063 1.14518 1.20574
  -1080 0.87317 0.97293 1.07033 1.16341 1.23211 1.26217 1.22224 1.19494 1.18284
  -1040 0.72970 0.72404 0.72283 0.74655 0.76643 0.76118 0.77832 0.78530 0.72891
  -1000 0.37503 0.37004 0.39680 0.45498 0.49350 0.50080 0.52783 0.53916 0.52776
  -960  0.20646 0.21306 0.19718 0.27918 0.42414 0.48809 0.54368 0.56137 0.53270
  -920  0.28932 0.31630 0.34213 0.41210 0.49620 0.51493 0.56950 0.58315 0.55919
  -880  0.28979 0.34175 0.35287 0.39257 0.47053 0.51634 0.55999 0.53027 0.47972
  -840  0.34093 0.30310 0.25331 0.25727 0.27822 0.22723 0.29500 0.36766 0.40653
  -800  0.27796 0.28236 0.23720 0.29586 0.36514 0.33553 0.35660 0.39388 0.42853
  -760  0.17757 0.15744 0.13178 0.19152 0.28183 0.28609 0.34346 0.39210 0.45368
  -720  0.16384 0.17630 0.15765 0.19867 0.29038 0.29457 0.32897 0.39388 0.44919
  -680  0.27843 0.36768 0.38069 0.37732 0.39577 0.34919 0.35841 0.38810 0.42449
  -640  0.25996 0.35401 0.37484 0.38542 0.40748 0.38073 0.41096 0.43475 0.44111
  -600  0.16147 0.19704 0.21133 0.26346 0.31605 0.28515 0.33350 0.36455 0.36747
  -560  0.13543 0.18808 0.23964 0.32063 0.39217 0.38450 0.41413 0.39610 0.36253
  -520  0.14869 0.23616 0.27478 0.31825 0.36695 0.34448 0.38876 0.42009 0.41866
  -480  0.23913 0.27717 0.25233 0.27299 0.33047 0.34966 0.41549 0.43520 0.41686
  -440  0.21782 0.20835 0.19376 0.22106 0.25660 0.20887 0.25332 0.28414 0.28845
  -400  0.15674 0.17913 0.17473 0.16246 0.18860 0.19804 0.29681 0.36455 0.39172
  -360  0.29216 0.34081 0.33140 0.39495 0.43991 0.40663 0.42092 0.39654 0.36478
  -320  0.44085 0.45724 0.43145 0.44593 0.47053 0.41087 0.40054 0.37921 0.36343
  -280  0.27748 0.33185 0.36605 0.46927 0.56286 0.49656 0.42862 0.39343 0.39396
  -240  0.40912 0.45253 0.47098 0.51787 0.56691 0.56389 0.56588 0.54005 0.53001
  -200  0.35751 0.33610 0.32408 0.36875 0.43765 0.46125 0.51061 0.49562 0.49005
  -160  0.44179 0.42047 0.39045 0.42925 0.50026 0.49280 0.51831 0.57159 0.62474
  -120  0.43090 0.46478 0.48367 0.52978 0.56781 0.53046 0.53009 0.53516 0.57805
  -80   0.42570 0.50438 0.52077 0.49786 0.48584 0.43017 0.43950 0.46407 0.50172
  -40   0.43706 0.38653 0.33384 0.38971 0.45432 0.42217 0.42862 0.44941 0.50262
  0     0.33999 0.34835 0.31968 0.35541 0.45072 0.48809 0.55229 0.58581 0.58837
  40    0.37171 0.33515 0.30211 0.35350 0.42955 0.44053 0.49702 0.56093 0.56458
  80    0.42049 0.43933 0.40802 0.39876 0.43540 0.43865 0.48842 0.51028 0.50441
  120   0.39634 0.43744 0.44756 0.48309 0.50296 0.48809 0.51424 0.51650 0.51878
  160   0.70744 0.75798 0.67939 0.62030 0.65879 0.68726 0.69090 0.69511 0.72442
  200   0.78794 0.78249 0.79994 0.83707 0.84029 0.81298 0.83721 0.88704 0.93095
  240   0.88122 0.87771 0.98345 1.11863 1.16681 1.15388 1.09224 1.08875 1.12806
  280   1.37652 1.40755 1.46762 1.49976 1.45640 1.40107 1.34998 1.32067 1.28970
  320   1.76386 1.62533 1.64186 1.62220 1.54332 1.54045 1.53072 1.54949 1.55640
  360   1.80080 1.74789 1.81024 1.75131 1.59511 1.55316 1.48814 1.41975 1.43113
  400   2.01246 1.90061 1.68920 1.47689 1.34155 1.30643 1.21227 1.13363 1.19541
  440   1.78612 1.67765 1.71214 1.71939 1.62394 1.52255 1.33594 1.16562 1.12716
  480   1.67248 1.53294 1.41491 1.32635 1.26184 1.26782 1.23945 1.18516 1.15635
  520   1.26288 1.14970 0.98834 0.90567 0.95063 1.06441 1.12938 1.15006 1.17925
       Frequencies
Times       216     218     220     222     224     226     228     230     232
  -1120 1.26717 1.25071 1.18601 1.10953 1.06351 1.07300 1.12315 1.13685 1.04417
  -1080 1.16488 1.14046 1.14882 1.16768 1.16293 1.11645 1.03710 0.92850 0.81185
  -1040 0.68621 0.71531 0.77454 0.86546 0.92658 0.92769 0.87098 0.78642 0.73823
  -1000 0.53433 0.55875 0.57210 0.62711 0.68132 0.73285 0.74416 0.71117 0.69479
  -960  0.49315 0.48731 0.49725 0.56132 0.62177 0.64968 0.62926 0.60222 0.60669
  -920  0.56799 0.59315 0.58575 0.53606 0.51250 0.51465 0.51089 0.49552 0.49083
  -880  0.48563 0.53450 0.53491 0.50221 0.47358 0.44924 0.41042 0.35007 0.36109
  -840  0.46880 0.48951 0.44640 0.44882 0.46983 0.42962 0.35074 0.29391 0.28325
  -800  0.45817 0.47540 0.46100 0.45121 0.45998 0.46840 0.40943 0.33491 0.31282
  -760  0.52681 0.58257 0.57351 0.55131 0.53876 0.54362 0.51984 0.47530 0.45764
  -720  0.52061 0.57198 0.58717 0.60613 0.62270 0.63333 0.60042 0.53371 0.48178
  -680  0.49404 0.55611 0.53962 0.50507 0.50734 0.51886 0.47807 0.37534 0.27963
  -640  0.45994 0.47055 0.43134 0.41212 0.42434 0.44690 0.43131 0.38039 0.33816
  -600  0.39220 0.43483 0.43793 0.42308 0.42434 0.43055 0.39849 0.32255 0.30014
  -560  0.39042 0.41674 0.37531 0.35301 0.37416 0.40438 0.40744 0.36635 0.35626
  -520  0.43028 0.45820 0.44640 0.43166 0.43231 0.45391 0.45668 0.43037 0.40514
  -480  0.42939 0.45600 0.44734 0.44644 0.45670 0.48195 0.48006 0.46182 0.46971
  -440  0.33552 0.39205 0.37861 0.35348 0.32868 0.33056 0.35920 0.37253 0.38825
  -400  0.43028 0.47011 0.43181 0.39543 0.39808 0.43382 0.43231 0.38769 0.38462
  -360  0.37581 0.38808 0.36778 0.39448 0.43278 0.44270 0.42584 0.37590 0.35023
  -320  0.39042 0.41719 0.38614 0.39638 0.42012 0.42541 0.39749 0.35175 0.31885
  -280  0.43780 0.48113 0.47794 0.49315 0.52423 0.54315 0.50890 0.41914 0.34359
  -240  0.55470 0.58742 0.58340 0.56514 0.53689 0.52119 0.50443 0.45677 0.42445
  -200  0.52504 0.57551 0.59470 0.60089 0.60160 0.58941 0.54372 0.49440 0.47876
  -160  0.66009 0.67033 0.67097 0.70243 0.73103 0.72911 0.69442 0.64771 0.60910
  -120  0.63839 0.66989 0.70016 0.73532 0.75495 0.76790 0.75609 0.72577 0.68875
  -80   0.55736 0.61873 0.63989 0.64188 0.64662 0.63473 0.59644 0.52978 0.45100
  -40   0.56754 0.60418 0.61447 0.64522 0.63724 0.58754 0.49050 0.40903 0.39669
  0     0.59500 0.58962 0.56457 0.56371 0.58800 0.59782 0.57853 0.54999 0.53548
  40    0.55028 0.54861 0.55374 0.56418 0.53548 0.51605 0.51984 0.52921 0.54212
  80    0.52371 0.54332 0.53868 0.54178 0.53689 0.54129 0.56162 0.52865 0.47152
  120   0.57861 0.63328 0.64884 0.67525 0.69305 0.70669 0.72575 0.73588 0.70746
  160   0.75485 0.75545 0.73546 0.76487 0.82013 0.84733 0.82672 0.75048 0.70987
  200   0.96916 0.97243 0.95061 0.91265 0.88156 0.86461 0.82224 0.73251 0.69841
  240   1.14938 1.10606 1.06643 1.00656 0.96926 0.94965 0.90132 0.85269 0.82875
  280   1.27160 1.28026 1.29194 1.22441 1.10713 1.01927 0.98985 0.94815 0.89573
  320   1.50318 1.40859 1.39363 1.42891 1.41569 1.36175 1.33950 1.38900 1.41528
  360   1.45890 1.43991 1.43976 1.46467 1.47806 1.48464 1.50264 1.55354 1.62286
  400   1.28798 1.32877 1.35502 1.38554 1.44758 1.46782 1.46036 1.48110 1.46174
  440   1.14186 1.14663 1.16341 1.17293 1.13620 1.08141 1.04705 1.05766 1.04538
  480   1.10289 1.08180 1.15776 1.25063 1.25860 1.20476 1.19129 1.28454 1.38752
  520   1.22289 1.24189 1.24015 1.21774 1.19716 1.21971 1.28877 1.33340 1.28494
       Frequencies
Times       234     236     238     240
  -1120 0.94343 0.92417 0.95394 0.97327
  -1080 0.74013 0.75355 0.76998 0.79034
  -1040 0.74253 0.77769 0.79884 0.80291
  -1000 0.71203 0.76398 0.79059 0.76723
  -960  0.64805 0.68498 0.66795 0.65214
  -920  0.51351 0.56702 0.60869 0.60992
  -880  0.43160 0.51765 0.55252 0.53756
  -840  0.32636 0.40573 0.46183 0.49936
  -800  0.34310 0.39421 0.42731 0.48529
  -760  0.48481 0.57196 0.62982 0.62701
  -720  0.48182 0.53904 0.58241 0.60088
  -680  0.26895 0.33002 0.39484 0.44308
  -640  0.32397 0.37227 0.44225 0.48931
  -600  0.35805 0.46718 0.53964 0.57173
  -560  0.43219 0.51216 0.53603 0.53404
  -520  0.41784 0.47376 0.49327 0.48831
  -480  0.50275 0.54343 0.54170 0.51946
  -440  0.41545 0.48473 0.52367 0.52399
  -400  0.41784 0.47870 0.52624 0.57123
  -360  0.39572 0.48363 0.54789 0.58530
  -320  0.33473 0.39366 0.42009 0.42649
  -280  0.33712 0.39641 0.44689 0.49936
  -240  0.42861 0.47815 0.53088 0.56520
  -200  0.49856 0.55715 0.61694 0.63053
  -160  0.56793 0.54673 0.54376 0.54560
  -120  0.60440 0.54234 0.55201 0.55917
  -80   0.44056 0.52149 0.57829 0.57475
  -40   0.45312 0.54398 0.59839 0.63204
  0     0.53803 0.55331 0.56232 0.58480
  40    0.53504 0.55715 0.58293 0.60791
  80    0.45671 0.50338 0.52624 0.51846
  120   0.64028 0.62408 0.63033 0.62751
  160   0.69170 0.69759 0.72773 0.73707
  200   0.72399 0.75026 0.77050 0.81849
  240   0.82624 0.87480 0.95394 0.99388
  280   0.86451 0.89509 0.93797 0.96423
  320   1.34286 1.22920 1.16522 1.15972
  360   1.66754 1.60884 1.55581 1.53765
  400   1.41521 1.41518 1.45121 1.45975
  440   0.99665 0.97080 0.99980 1.07831
  480   1.39428 1.27912 1.19407 1.20345
  520   1.19337 1.13868 1.16212 1.22204

, , tasks = 65, files = data/PRR+2_tyr_4:240:2_gocue/data_860.1_1

       Frequencies
Times         4       6       8      10      12      14      16      18      20
  -1120 0.81107 0.81188 0.81109 0.80961 0.81019 0.81324 0.82187 1.00994 0.96834
  -1080 0.85528 0.85632 0.85460 0.85345 0.85711 0.86627 0.88981 1.05293 1.04594
  -1040 0.88550 0.89186 0.89217 0.88657 0.89049 0.91417 1.00009 1.06569 0.93722
  -1000 0.92342 0.92500 0.92356 0.92293 0.92920 0.94662 1.00382 1.12655 1.06668
  -960  0.94205 0.94054 0.94094 0.94437 0.94726 0.94785 0.94840 1.10186 1.14328
  -920  0.96128 0.96110 0.96243 0.96404 0.96524 0.96666 0.97848 1.10757 1.10703
  -880  0.97874 0.98135 0.98139 0.98010 0.98326 0.99543 1.04759 1.19889 1.14149
  -840  0.99825 1.00044 1.00532 0.99946 0.98292 0.96194 0.96796 1.36656 1.28585
  -800  0.99461 0.99830 0.99718 0.99678 1.00555 1.02912 1.12262 1.47938 1.46348
  -760  1.00260 1.00236 1.00373 1.00952 1.01868 1.03630 1.12491 1.57647 1.54597
  -720  1.00401 1.00316 1.00813 1.01560 1.02222 1.03581 1.12520 1.56150 1.44055
  -680  1.01381 1.01459 1.01690 1.02332 1.03421 1.05459 1.14381 1.56261 1.55466
  -640  1.02396 1.02339 1.02303 1.02939 1.04091 1.05980 1.14066 1.57751 1.61663
  -600  1.02041 1.01894 1.01980 1.02720 1.03653 1.04938 1.11543 1.55422 1.56640
  -560  1.03818 1.03642 1.04393 1.04516 1.03190 1.01009 1.01977 1.49590 1.42500
  -520  1.04893 1.05140 1.05107 1.05196 1.06025 1.08420 1.19025 1.44394 1.34141
  -480  1.06669 1.07035 1.06823 1.06580 1.07409 1.10089 1.20956 1.47424 1.44628
  -440  1.07777 1.07857 1.08484 1.08051 1.06055 1.02955 1.02077 1.51974 1.49204
  -400  1.07455 1.07362 1.07619 1.07978 1.07947 1.07980 1.14002 1.61494 1.54407
  -360  1.09897 1.09799 1.10558 1.10197 1.07940 1.04495 1.04483 1.58636 1.47740
  -320  1.10721 1.11131 1.11717 1.10993 1.08845 1.05821 1.05156 1.45694 1.42085
  -280  1.11193 1.11381 1.11292 1.11022 1.11171 1.12313 1.18960 1.35519 1.33581
  -240  1.08868 1.09124 1.08795 1.08984 1.10928 1.15566 1.29973 1.28805 1.17466
  -200  1.10270 1.10160 1.09456 1.10196 1.12828 1.17398 1.28515 1.30417 1.36420
  -160  1.11762 1.11571 1.11674 1.12227 1.12583 1.12645 1.14813 1.35657 1.41126
  -120  1.12025 1.12046 1.11876 1.12791 1.15351 1.20175 1.33841 1.35717 1.33827
  -80   1.16522 1.16253 1.16273 1.17007 1.17849 1.18710 1.22445 1.38741 1.50266
  -40   1.18609 1.18598 1.19387 1.19440 1.17591 1.13885 1.09299 1.37856 1.45036
  0     1.19993 1.19594 1.19719 1.20415 1.20845 1.20909 1.22719 1.34547 1.42877
  40    1.20157 1.19909 1.20202 1.20717 1.20591 1.19788 1.19748 1.24410 1.29727
  80    1.21970 1.22037 1.21909 1.21809 1.22016 1.22792 1.26994 1.26498 1.31309
  120   1.22741 1.23111 1.22824 1.22326 1.22627 1.24279 1.31067 1.24361 1.26858
  160   1.22251 1.22617 1.22512 1.22051 1.22262 1.23873 1.31338 1.27636 1.24886
  200   1.20621 1.20739 1.20139 1.20481 1.23000 1.28362 1.42516 1.19851 1.19173
  240   1.19468 1.19728 1.19147 1.19276 1.21702 1.27249 1.42264 1.16245 1.11742
  280   1.19845 1.20325 1.19493 1.19107 1.21418 1.27510 1.45482 1.23002 1.14299
  320   1.23533 1.23774 1.23349 1.22530 1.22483 1.23876 1.31554 1.27899 1.19575
  360   1.25195 1.25794 1.25817 1.25007 1.24923 1.26564 1.34229 1.13914 1.07181
  400   1.28872 1.28890 1.28759 1.28623 1.28799 1.29481 1.31937 1.05509 1.10566
  440   1.32161 1.31685 1.31397 1.31772 1.31965 1.31490 1.29475 1.03224 1.16063
  480   1.33410 1.33736 1.33056 1.33149 1.35859 1.41915 1.56146 1.00417 1.05373
  520   1.34703 1.35201 1.34613 1.34620 1.37157 1.43018 1.56960 0.96723 1.01583
       Frequencies
Times        22      24      26      28      30      32      34      36      38
  -1120 1.04385 1.06961 1.07652 1.10217 1.14062 1.16410 1.20231 1.31905 1.41669
  -1080 1.10932 1.09430 1.08205 1.13826 1.15020 1.18391 1.24829 1.35767 1.41976
  -1040 1.09482 1.11495 1.06967 1.14060 1.19617 1.20907 1.28167 1.46084 1.55966
  -1000 1.14285 1.14101 1.13976 1.18681 1.22818 1.23400 1.31155 1.45652 1.53373
  -960  1.17748 1.18688 1.18850 1.21633 1.28512 1.30317 1.32322 1.46212 1.57132
  -920  1.13987 1.19113 1.20484 1.22298 1.28910 1.30023 1.29349 1.42372 1.47117
  -880  1.21586 1.27337 1.26421 1.27515 1.35115 1.29866 1.34043 1.50608 1.49442
  -840  1.31448 1.41050 1.31489 1.36019 1.48764 1.41411 1.48018 1.65721 1.60427
  -800  1.54136 1.54337 1.51803 1.55275 1.62352 1.51921 1.55835 1.66260 1.55718
  -760  1.61486 1.66150 1.58739 1.62496 1.70664 1.63088 1.61046 1.57596 1.39399
  -720  1.52986 1.63296 1.55908 1.58125 1.72183 1.69293 1.66153 1.67289 1.50200
  -680  1.62014 1.66925 1.65058 1.66930 1.70645 1.62370 1.66375 1.67565 1.47064
  -640  1.65390 1.68061 1.63910 1.64186 1.70743 1.63332 1.65125 1.70731 1.54724
  -600  1.59094 1.67543 1.63722 1.64453 1.72627 1.66351 1.69827 1.77951 1.57534
  -560  1.43194 1.54239 1.45037 1.49330 1.65843 1.55554 1.56794 1.69582 1.54002
  -520  1.42008 1.48779 1.41814 1.45302 1.52703 1.45597 1.54990 1.72666 1.62126
  -480  1.51337 1.50069 1.44253 1.47715 1.50322 1.39133 1.49999 1.69429 1.56403
  -440  1.48134 1.60991 1.54637 1.54589 1.69108 1.59843 1.63279 1.85263 1.69568
  -400  1.59554 1.73116 1.66172 1.68561 1.83764 1.76551 1.77261 1.96080 1.81856
  -360  1.48226 1.61445 1.53377 1.57788 1.75496 1.65225 1.61648 1.76637 1.60468
  -320  1.43981 1.59238 1.53219 1.52935 1.64860 1.52736 1.50599 1.60952 1.50762
  -280  1.36414 1.37115 1.30986 1.35243 1.44648 1.36239 1.34840 1.43100 1.41946
  -240  1.27606 1.31065 1.28487 1.32591 1.42067 1.39016 1.39974 1.49775 1.44295
  -200  1.40568 1.34817 1.35973 1.36355 1.38693 1.34758 1.35529 1.46823 1.37437
  -160  1.38148 1.44322 1.44207 1.42154 1.50045 1.43192 1.41416 1.48101 1.42250
  -120  1.41576 1.45366 1.43176 1.44947 1.59119 1.52651 1.43498 1.44054 1.45683
  -80   1.46732 1.47405 1.44603 1.43599 1.52721 1.44856 1.42984 1.49327 1.50005
  -40   1.36822 1.52767 1.48986 1.44546 1.51124 1.41806 1.40967 1.50335 1.50454
  0     1.31203 1.39720 1.39643 1.39606 1.47151 1.39267 1.39616 1.46850 1.42799
  40    1.26880 1.34012 1.34745 1.32513 1.40696 1.35666 1.31336 1.39556 1.37826
  80    1.29545 1.28914 1.26636 1.28972 1.35199 1.28693 1.30215 1.36862 1.34932
  120   1.29149 1.26774 1.23655 1.23478 1.27236 1.20164 1.26543 1.37882 1.35655
  160   1.23980 1.24717 1.22552 1.24251 1.27382 1.21071 1.28989 1.42371 1.43761
  200   1.22739 1.16513 1.14666 1.16511 1.18677 1.16851 1.19965 1.25696 1.27297
  240   1.12737 1.07351 1.10274 1.09211 1.10667 1.09626 1.12599 1.13542 1.11918
  280   1.13876 1.04064 1.05181 1.02735 0.99465 1.00235 1.02417 1.00366 0.99131
  320   1.07294 1.00857 1.02544 0.97571 0.96465 0.95570 0.96472 0.95574 0.92345
  360   1.03491 0.98963 0.99587 0.96185 0.96672 0.93896 0.94740 0.93495 0.90605
  400   1.00185 0.94831 0.95187 0.91959 0.91573 0.89559 0.93138 0.91987 0.89378
  440   0.93507 0.93890 0.96410 0.90975 0.90176 0.87370 0.90238 0.87685 0.82929
  480   1.03658 0.91089 0.95482 0.92914 0.92173 0.89641 0.91741 0.89539 0.84509
  520   0.97132 0.93153 0.95198 0.92992 0.90679 0.89324 0.93196 0.91693 0.88815
       Frequencies
Times        40      42      44      46      48      50      52      54      56
  -1120 1.47807 1.42736 1.40061 1.45033 1.39224 1.24881 1.21219 1.21529 1.17786
  -1080 1.53953 1.48588 1.39943 1.40141 1.35302 1.26888 1.23073 1.20753 1.18534
  -1040 1.71115 1.75379 1.67520 1.51946 1.40538 1.32632 1.30453 1.22872 1.12891
  -1000 1.72612 1.71415 1.55043 1.46553 1.40781 1.31306 1.28345 1.24979 1.17486
  -960  1.71936 1.63838 1.53882 1.50206 1.42480 1.35187 1.34113 1.25015 1.13048
  -920  1.59478 1.56919 1.50320 1.53569 1.46696 1.32231 1.29086 1.26896 1.18490
  -880  1.57421 1.53650 1.41841 1.38253 1.29474 1.17420 1.14401 1.11586 1.05216
  -840  1.62828 1.52554 1.37120 1.30960 1.24104 1.13155 1.08625 1.03933 0.96768
  -800  1.57016 1.44523 1.30615 1.27741 1.20281 1.08693 1.05533 1.02098 0.95141
  -760  1.41512 1.41746 1.32545 1.23876 1.12772 1.02085 0.98800 0.98933 0.95996
  -720  1.48980 1.51215 1.43562 1.28046 1.15677 1.05800 1.00908 0.95840 0.92900
  -680  1.45972 1.35535 1.22359 1.19242 1.16066 1.08929 1.06077 1.03061 1.00485
  -640  1.50704 1.34921 1.23870 1.23550 1.15196 1.04132 1.01303 0.98620 0.95096
  -600  1.61625 1.49788 1.31922 1.28826 1.23033 1.06820 0.97516 0.94608 0.92669
  -560  1.56004 1.45888 1.29391 1.23886 1.13865 1.02231 1.01939 1.01087 0.93990
  -520  1.68604 1.57766 1.35765 1.28270 1.18230 1.05038 1.01783 1.01451 0.95471
  -480  1.55166 1.46590 1.30521 1.25840 1.16749 1.04523 1.02873 1.05035 0.99976
  -440  1.57613 1.49060 1.31102 1.19635 1.09600 0.98250 0.93477 0.95157 0.91992
  -400  1.66334 1.48768 1.29037 1.15931 1.03557 0.93222 0.89006 0.87241 0.84939
  -360  1.49623 1.37372 1.17477 1.08228 1.03315 0.94446 0.90079 0.90415 0.86805
  -320  1.53586 1.34342 1.15775 1.14895 1.09201 0.94848 0.90929 0.90883 0.86763
  -280  1.47115 1.31837 1.18979 1.15599 1.08313 1.00049 0.99012 0.97121 0.93567
  -240  1.52157 1.38133 1.25582 1.19710 1.07980 0.98877 0.99006 0.97640 0.93225
  -200  1.37063 1.26193 1.22386 1.22941 1.13824 1.04633 1.01793 0.95069 0.89083
  -160  1.46717 1.30719 1.20463 1.22150 1.15587 1.03351 1.01882 1.02016 0.94404
  -120  1.59938 1.49734 1.35309 1.28173 1.14154 1.02938 0.99291 0.93899 0.90095
  -80   1.65862 1.57594 1.37955 1.23668 1.08097 0.98995 0.97349 0.93971 0.92042
  -40   1.60652 1.52984 1.34803 1.24586 1.15728 1.04215 1.01787 1.01935 0.97050
  0     1.48033 1.39159 1.24185 1.16558 1.13096 1.03755 1.00474 0.99481 0.96318
  40    1.38187 1.30839 1.19870 1.15550 1.11254 1.04586 1.01259 0.99466 0.94976
  80    1.40287 1.35233 1.24997 1.18910 1.09688 1.00571 0.96350 0.92658 0.88375
  120   1.40912 1.37271 1.26955 1.19510 1.07186 0.95946 0.90559 0.88356 0.83970
  160   1.48977 1.38642 1.24825 1.19199 1.09720 1.00927 0.99013 0.97339 0.92054
  200   1.32716 1.25693 1.17791 1.14260 1.07153 0.99830 0.96372 0.93059 0.90476
  240   1.14171 1.10844 1.08598 1.07051 1.00834 0.97612 0.99364 0.97879 0.95969
  280   1.00242 0.98493 0.96874 0.99321 0.96969 0.93633 0.94933 0.94100 0.92237
  320   0.94748 0.96108 0.94748 0.93233 0.89546 0.85489 0.85226 0.85904 0.83923
  360   0.92740 0.95735 0.94274 0.92367 0.89457 0.84713 0.85024 0.85323 0.82522
  400   0.91798 0.95024 0.93469 0.92598 0.91409 0.88277 0.86162 0.85901 0.84374
  440   0.84091 0.87760 0.89744 0.92197 0.90518 0.87333 0.86908 0.88179 0.88054
  480   0.85474 0.88260 0.91383 0.90616 0.88090 0.86543 0.87493 0.86873 0.86194
  520   0.88783 0.89951 0.91402 0.92389 0.87703 0.82540 0.84540 0.85669 0.83964
       Frequencies
Times        58      60      62      64      66      68      70      72      74
  -1120 1.14891 1.14660 1.11052 1.07390 1.03943 0.99634 1.00903 1.11262 1.11722
  -1080 1.14968 1.10399 1.07292 1.04438 0.98414 0.93906 0.92806 0.96267 1.02959
  -1040 1.08769 1.07633 1.03879 0.98958 0.93662 0.90582 0.91083 0.97971 1.02367
  -1000 1.12985 1.11491 1.10082 1.10158 1.08751 1.02479 0.96446 0.94567 0.93028
  -960  1.09202 1.08337 1.05848 1.07041 1.08494 1.00532 0.88197 0.84435 0.91540
  -920  1.11077 1.07096 1.05772 1.04791 0.99958 0.91937 0.88059 0.83401 0.77345
  -880  1.01233 0.99966 0.98911 0.98818 0.97040 0.87707 0.72404 0.69212 0.80884
  -840  0.95167 0.96591 0.94454 0.91645 0.88632 0.79085 0.66695 0.70095 0.78509
  -800  0.90114 0.88566 0.87401 0.83239 0.76361 0.71045 0.70679 0.82684 0.93190
  -760  0.91203 0.89522 0.86683 0.80525 0.76696 0.74173 0.68148 0.66078 0.78918
  -720  0.93025 0.91175 0.86365 0.82796 0.79040 0.76078 0.75540 0.80831 0.85919
  -680  0.99175 0.95608 0.90796 0.85928 0.82041 0.76405 0.71849 0.74541 0.81998
  -640  0.93260 0.93342 0.90028 0.83030 0.75063 0.70035 0.68270 0.70051 0.75778
  -600  0.91797 0.89036 0.85670 0.80765 0.72622 0.66627 0.64160 0.64474 0.71644
  -560  0.93196 0.95648 0.89117 0.82844 0.81810 0.75234 0.63184 0.65753 0.74850
  -520  0.90571 0.88779 0.86681 0.83518 0.78321 0.73055 0.71920 0.77506 0.80954
  -480  0.93886 0.92736 0.92023 0.85459 0.78006 0.73939 0.69707 0.66380 0.76787
  -440  0.85154 0.82107 0.80496 0.76575 0.72589 0.63435 0.55079 0.55614 0.66674
  -400  0.82580 0.81056 0.78906 0.73870 0.68134 0.62387 0.52906 0.51338 0.62011
  -360  0.83024 0.83456 0.81479 0.73886 0.68830 0.64252 0.53770 0.46983 0.54588
  -320  0.82938 0.82173 0.79271 0.73889 0.69675 0.63637 0.57588 0.58698 0.56902
  -280  0.92207 0.91070 0.87595 0.82581 0.77774 0.71241 0.64204 0.59403 0.63759
  -240  0.91690 0.90953 0.89811 0.88107 0.83377 0.77028 0.71782 0.68816 0.76090
  -200  0.87718 0.86793 0.84559 0.84579 0.82888 0.76184 0.70982 0.72927 0.79536
  -160  0.88352 0.88143 0.85803 0.81897 0.79621 0.76116 0.69843 0.69866 0.74666
  -120  0.89341 0.85658 0.81055 0.80105 0.79015 0.74698 0.71054 0.72868 0.77265
  -80   0.92796 0.89523 0.84266 0.83589 0.83114 0.76556 0.67215 0.69238 0.78289
  -40   0.94778 0.94208 0.89100 0.83690 0.79386 0.72326 0.62729 0.62772 0.75651
  0     0.92361 0.88428 0.84171 0.80334 0.75933 0.70735 0.67931 0.72700 0.79158
  40    0.89746 0.86569 0.84003 0.81448 0.77979 0.73303 0.68798 0.68424 0.76954
  80    0.84977 0.81331 0.78153 0.77036 0.73716 0.68783 0.66142 0.69269 0.78082
  120   0.80216 0.78792 0.76515 0.73290 0.70072 0.64960 0.54620 0.51268 0.68403
  160   0.90218 0.89114 0.84549 0.80875 0.78640 0.74082 0.69108 0.68258 0.76848
  200   0.90488 0.86288 0.81818 0.81494 0.79546 0.73895 0.71804 0.78007 0.86002
  240   0.95753 0.93019 0.90518 0.90081 0.86718 0.81674 0.80645 0.82110 0.89021
  280   0.90398 0.86620 0.84679 0.85759 0.83141 0.78636 0.82422 0.94774 0.98292
[truncated: 62,571,807 more chars]
