# Supplementary material for: Local field potentials in the parietal reach region reveal mechanisms of bimanual coordination
Source: Nat Commun. 2021 May 4;12:2514. doi: 10.1038/s41467-021-22701-3 (PMC8096826; doi:10.1038/s41467-021-22701-3)
Supplement: Supplementary file 4 — Source Data [file 41467_2021_22701_MOESM4_ESM.zip › AllFigureData/Figure5f_Data.txt]

# Vectors of shift times (in ms), and coherence values for the 'together' and
'apart' task:

[1] "Times"
 [1] -64 -48 -40 -36 -32 -28 -24 -20 -16 -14 -12 -10  -8  -6  -4  -2   0   2   4
[20]   6   8  10  12  14  16  18  20  24  24  28  32  36  40  48  56  64

"Both together data"
0.0011364 0.0031863 0.0056875 0.0072216 0.0084393 0.0094208 0.0110778 0.0125347 
0.0139374 0.0149124 0.0156759 0.0163149 0.0167591 0.0171904 0.0175266 0.0179512 
0.0185332 0.0188330 0.0191382 0.0192143 0.0191000 0.0191668 0.0191015 0.0189757 
0.0187058 0.0185293 0.0181639 0.0172092 0.0172092 0.0160968 0.0149353 0.0132810 
0.0115814 0.0081654 0.0035988 0.0016964 

"Both apart data"
0.0121811 0.0130366 0.0132889 0.0127188 0.0122586 0.0115525 0.0110475 0.0107508 
0.0101380 0.0099595 0.0095690 0.0092287 0.0089146 0.0085935 0.0083096 0.0081003 
0.0080255 0.0072904 0.0071711 0.0071052 0.0070125 0.0067389 0.0066417 0.0064965 
0.0064259 0.0063186 0.0063685 0.0064334 0.0064334 0.0067014 0.0069509 0.0072813 
0.0076145 0.0081735 0.0092726 0.0101724 
