# Supplementary material for: Local field potentials in the parietal reach region reveal mechanisms of bimanual coordination
Source: Nat Commun. 2021 May 4;12:2514. doi: 10.1038/s41467-021-22701-3 (PMC8096826; doi:10.1038/s41467-021-22701-3)
Supplement: Supplementary file 4 — Source Data [file 41467_2021_22701_MOESM4_ESM.zip › AllFigureData/Figure2_Data.txt]

# 3-D array of data, dimensions are task, frequency and file
#
# Task:  62 = saccade
#        63 = ipsilateral reach
#        64 = contralateral reach
#        65 = bimanual 'together' reach
#        66 = bimanual 'apart' reach
#
# Frequency: in Hz
#
# File: unique identifier (pathname)
##


, , /data/coord/grab/lfp-lfp/data/cohLFP/500ms_2Hz_GoCue_-1000:250ms/zen/data_905.2_1_2
           62       63        64        65       66
6   0.1322714 0.129214 0.2316860 0.2552328 0.147975
8   0.0528895 0.074145 0.1732614 0.1567637 0.134566
10  0.0802884 0.034431 0.1445132 0.0909161 0.130155
12  0.1588919 0.030266 0.1382398 0.1005269 0.108933
14  0.2433341 0.068767 0.0737338 0.0856855 0.076683
16  0.2453422 0.076092 0.0442396 0.0729665 0.058109
18  0.2304708 0.146315 0.0717715 0.0440673 0.092499
20  0.2204961 0.136681 0.0518076 0.0432664 0.043358
22  0.1623863 0.132919 0.0635309 0.1103680 0.033241
24  0.1294392 0.211592 0.1087551 0.1147155 0.069139
26  0.0944209 0.135855 0.1514382 0.1289473 0.093495
28  0.0179174 0.038795 0.1565442 0.1700754 0.088032
30  0.0839519 0.081144 0.1305997 0.1669870 0.045677
32  0.0396716 0.131821 0.1159705 0.1533725 0.075085
34  0.0907922 0.086550 0.0785207 0.1130321 0.106913
36  0.1088368 0.062527 0.0575339 0.0869519 0.107253
38  0.0896266 0.079930 0.0209811 0.0870647 0.102340
40  0.0991394 0.059889 0.0283411 0.0750875 0.110311
42  0.0763628 0.075503 0.0431121 0.0622005 0.067466
44  0.0488072 0.102926 0.0213717 0.0444800 0.053789
46  0.0591461 0.049570 0.0264900 0.0316611 0.039880
48  0.0602963 0.029472 0.0396119 0.0204322 0.031697
50  0.0331677 0.057644 0.0768198 0.0274564 0.022564
52  0.0699165 0.063947 0.0779895 0.0073298 0.044714
54  0.0434883 0.069075 0.0349405 0.0089028 0.072443
56  0.1708231 0.039776 0.0937455 0.0767666 0.095925
58  0.2204275 0.097396 0.1662926 0.1451565 0.100730
60  0.2160388 0.130141 0.1751612 0.1591224 0.152039
62  0.2334465 0.118089 0.2226727 0.1599911 0.157533
64  0.2118283 0.171573 0.1804581 0.1461693 0.156187
66  0.0241714 0.033239 0.0160945 0.0398153 0.047464
68  0.0661859 0.030780 0.0440077 0.0066851 0.028848
70  0.0410716 0.044458 0.0462190 0.0481690 0.011704
72  0.0428250 0.040378 0.1074273 0.0694185 0.041569
74  0.0564406 0.044048 0.0935366 0.0428060 0.023818
76  0.0682626 0.060889 0.0652711 0.0548621 0.032759
78  0.0434054 0.077111 0.0252619 0.0444380 0.014066
80  0.0389472 0.050798 0.0066261 0.0338349 0.029968
82  0.0190588 0.035570 0.0156561 0.0783453 0.039421
84  0.0349548 0.035324 0.0665520 0.0404501 0.034213
86  0.0165434 0.026669 0.0835389 0.0450394 0.072488
88  0.0343648 0.060082 0.0600018 0.0850029 0.097583
90  0.0666578 0.047061 0.0512942 0.0919318 0.105707
92  0.0603420 0.075434 0.0156120 0.1047822 0.114911
94  0.1003518 0.080286 0.0198578 0.0987706 0.085115
96  0.0561625 0.094771 0.0294150 0.0361225 0.070130
98  0.0242109 0.098527 0.0417317 0.0395745 0.060885
100 0.0117045 0.043973 0.0201153 0.0339745 0.026740
102 0.0281220 0.026436 0.0188209 0.0815039 0.024576
104 0.0422321 0.084830 0.0132612 0.0799264 0.048006
106 0.0605633 0.076804 0.0463975 0.0795622 0.099636
108 0.0085068 0.050482 0.0836280 0.0865756 0.133344
110 0.0766493 0.046324 0.1178376 0.0723565 0.143575
112 0.0829620 0.041981 0.1318838 0.0959637 0.148518
114 0.0777955 0.065443 0.0971128 0.1066805 0.104189
116 0.1331865 0.084524 0.0946411 0.1645770 0.096181
118 0.1572677 0.143149 0.0882801 0.1400974 0.081351
120 0.1776606 0.108507 0.0936632 0.1545548 0.063415

, , /data/coord/grab/lfp-lfp/data/cohLFP/500ms_2Hz_GoCue_-1000:250ms/zen/data_906.2_1_2

           62       63        64        65       66
6   0.1831217 0.157682 0.2020215 0.1769662 0.147168
8   0.1609200 0.159026 0.2062524 0.1506494 0.029503
10  0.1705717 0.113614 0.2438880 0.1913679 0.099141
12  0.1947539 0.103596 0.2527340 0.1893167 0.126698
14  0.1668612 0.094322 0.2536753 0.2068236 0.130134
16  0.1344991 0.075765 0.2712165 0.1899749 0.165826
18  0.1045644 0.111121 0.2769590 0.2147542 0.191010
20  0.0908926 0.135168 0.2781736 0.2079886 0.132965
22  0.0355859 0.172715 0.2875655 0.2053918 0.112988
24  0.0479162 0.169601 0.2847165 0.2053610 0.105093
26  0.0909807 0.180282 0.2006558 0.1402637 0.074310
28  0.0994027 0.143727 0.2172993 0.1224374 0.090059
30  0.0931945 0.114574 0.1775996 0.1122475 0.119986
32  0.1021489 0.043243 0.1704338 0.1307839 0.106763
34  0.0883957 0.061214 0.1328204 0.1963884 0.094324
36  0.1066721 0.057376 0.1168304 0.1851607 0.087076
38  0.0620687 0.071890 0.1118378 0.1414928 0.067824
40  0.0336305 0.064019 0.0324200 0.1110797 0.084423
42  0.0835938 0.070304 0.0367572 0.0980742 0.088399
44  0.0635855 0.086500 0.0575355 0.0941427 0.083409
46  0.0828318 0.070801 0.0283428 0.0896570 0.103726
48  0.1138681 0.114740 0.0517541 0.0796885 0.069146
50  0.0613683 0.071038 0.0819329 0.0381358 0.016467
52  0.0797538 0.018279 0.0601232 0.0383724 0.058688
54  0.0964303 0.019916 0.0786257 0.0826516 0.098707
56  0.0627283 0.050192 0.0941842 0.0840291 0.029846
58  0.1226713 0.068274 0.1106413 0.0976359 0.076330
60  0.1051748 0.083745 0.1376327 0.0945618 0.115099
62  0.0898155 0.088835 0.1071132 0.1467288 0.140487
64  0.0694457 0.070015 0.1423011 0.1255135 0.146584
66  0.0640728 0.014772 0.1140057 0.0533751 0.078839
68  0.0147627 0.034998 0.1410003 0.0695927 0.090431
70  0.0275017 0.028150 0.1298152 0.0837540 0.102664
72  0.0577638 0.027562 0.1320194 0.0877052 0.151232
74  0.0834324 0.045277 0.0664723 0.0557635 0.163473
76  0.0900328 0.051314 0.0554862 0.0225975 0.146605
78  0.0862941 0.055928 0.0822565 0.0224474 0.093647
80  0.1228805 0.040380 0.0830865 0.0274609 0.077583
82  0.0988454 0.040838 0.0777622 0.0064643 0.117871
84  0.0867572 0.039580 0.0936841 0.0289202 0.081560
86  0.0496721 0.051347 0.0537017 0.0304494 0.063535
88  0.0429811 0.053456 0.0380317 0.0644861 0.038662
90  0.0277089 0.065345 0.0464131 0.1194536 0.012855
92  0.0048171 0.072218 0.0813285 0.0848870 0.035461
94  0.0401995 0.066571 0.0177641 0.0596502 0.062098
96  0.0288683 0.075586 0.0073315 0.0336357 0.011262
98  0.0665918 0.063980 0.0432213 0.0507865 0.038144
100 0.0472040 0.061460 0.0534120 0.0331886 0.016710
102 0.0529982 0.071891 0.0481434 0.0941538 0.018529
104 0.0565057 0.059422 0.0730957 0.0873874 0.039958
106 0.0658488 0.072076 0.0851782 0.1165453 0.055872
108 0.0454050 0.092218 0.0666792 0.0819144 0.073711
110 0.0684755 0.081437 0.0799838 0.0509641 0.104049
112 0.0922809 0.058794 0.0714271 0.0226891 0.121639
114 0.0992397 0.038179 0.0726516 0.0315906 0.087179
116 0.0929259 0.060011 0.0234318 0.0894768 0.071755
118 0.0935488 0.060994 0.0437429 0.0898039 0.057348
120 0.0911408 0.082254 0.0175844 0.0938854 0.027254

, , /data/coord/grab/lfp-lfp/data/cohLFP/500ms_2Hz_GoCue_-1000:250ms/zen/data_907.2_1_2

           62       63       64        65        66
6   0.1167281 0.274037 0.139380 0.2881743 0.1824955
8   0.0561640 0.151138 0.142267 0.1105072 0.1374965
10  0.1116357 0.156997 0.148763 0.0839470 0.1320305
12  0.1523630 0.090344 0.179229 0.0980804 0.1380320
14  0.2307313 0.097750 0.184284 0.1097024 0.1255488
16  0.2291427 0.066043 0.228909 0.1211962 0.1195814
18  0.2608875 0.080600 0.224793 0.1540811 0.0657567
20  0.2870444 0.123475 0.257469 0.1570132 0.0939907
22  0.2738519 0.167537 0.222199 0.2190604 0.0674102
24  0.2425467 0.154871 0.225077 0.1430668 0.0855061
26  0.2127442 0.168940 0.207433 0.1563139 0.0983415
28  0.1699340 0.079515 0.179924 0.1197891 0.1184440
30  0.0595845 0.064462 0.127546 0.0467899 0.1231746
32  0.0430105 0.072106 0.040287 0.0723941 0.1303292
34  0.0476329 0.086212 0.039060 0.1172544 0.1165087
36  0.0553908 0.085400 0.036257 0.1118935 0.0894753
38  0.1060780 0.048489 0.072013 0.0897583 0.1000595
40  0.0831663 0.048249 0.077250 0.0759411 0.1269143
42  0.1026628 0.026221 0.101745 0.1001153 0.0846760
44  0.0437846 0.054303 0.041551 0.0367305 0.1227988
46  0.0731850 0.016938 0.035053 0.0414103 0.1003500
48  0.0567664 0.030161 0.066504 0.0139290 0.0570136
50  0.0548676 0.010124 0.053011 0.0448458 0.0831740
52  0.0748953 0.028611 0.038310 0.0280093 0.0702382
54  0.0445160 0.035492 0.018825 0.0948531 0.0533082
56  0.2200217 0.258220 0.288888 0.2987761 0.1984357
58  0.2919155 0.299874 0.321909 0.3371731 0.2510436
60  0.3012867 0.347736 0.367471 0.3167742 0.2555962
62  0.3166470 0.335245 0.383426 0.2990019 0.2593614
64  0.2856669 0.262664 0.379600 0.2440360 0.2032123
66  0.0773412 0.043686 0.083281 0.0132381 0.0456773
68  0.0732274 0.054362 0.065072 0.0076213 0.0333833
70  0.1041097 0.011723 0.065348 0.0290706 0.0213890
72  0.0868420 0.016197 0.032666 0.0619734 0.0283767
74  0.0680934 0.045195 0.029587 0.0615155 0.0333662
76  0.0936810 0.073361 0.066562 0.0159596 0.0556500
78  0.0754848 0.048130 0.049222 0.0271398 0.0121808
80  0.0312751 0.051526 0.025252 0.0405991 0.0419957
82  0.0420846 0.028967 0.028463 0.0472438 0.0858634
84  0.0290946 0.044081 0.016903 0.0922428 0.0759408
86  0.0186440 0.050252 0.012943 0.0745713 0.1221883
88  0.0089074 0.028207 0.026207 0.0646016 0.0745232
90  0.0249123 0.010293 0.026114 0.0922670 0.1035542
92  0.0112946 0.023318 0.021695 0.0583262 0.1210168
94  0.0226407 0.024306 0.057499 0.0927863 0.1362145
96  0.0385679 0.066119 0.101051 0.1293090 0.1108333
98  0.0542915 0.051606 0.136462 0.0990700 0.0310780
100 0.0792398 0.030761 0.152305 0.0365172 0.0164206
102 0.0929292 0.060154 0.116371 0.0446317 0.0688003
104 0.0527760 0.040636 0.117334 0.0862315 0.0985249
106 0.0349390 0.048626 0.100895 0.0883863 0.0875200
108 0.0196112 0.074222 0.087593 0.1053548 0.0906851
110 0.0332459 0.052523 0.075042 0.0575573 0.0381455
112 0.0191463 0.050508 0.087683 0.0247834 0.0104176
114 0.0573331 0.046643 0.082296 0.0381393 0.0064557
116 0.0383260 0.020731 0.087368 0.0992696 0.0711379
118 0.0553497 0.042379 0.071769 0.1037219 0.1155402
120 0.0611954 0.040739 0.119023 0.0837848 0.1201549

, , /data/coord/grab/lfp-lfp/data/cohLFP/500ms_2Hz_GoCue_-1000:250ms/zen/data_926.2_1_2

          62       63       64       65       66
6   0.231646 0.177949 0.286620 0.191796 0.314395
8   0.198282 0.114444 0.276614 0.189335 0.290528
10  0.213187 0.082537 0.221815 0.224695 0.284811
12  0.175789 0.126048 0.184858 0.233323 0.317706
14  0.078620 0.126438 0.155445 0.209123 0.289415
16  0.111013 0.172584 0.126190 0.251982 0.233196
18  0.180936 0.181003 0.147548 0.163698 0.209666
20  0.188017 0.188698 0.169377 0.069326 0.193715
22  0.066088 0.176701 0.111919 0.061578 0.227478
24  0.056971 0.119296 0.078426 0.038895 0.214290
26  0.068608 0.113409 0.017631 0.079555 0.143964
28  0.086346 0.102080 0.027695 0.139406 0.147669
30  0.159440 0.097273 0.076282 0.207276 0.210461
32  0.178124 0.166573 0.056798 0.235920 0.167271
34  0.140756 0.182581 0.084320 0.214117 0.117560
36  0.032910 0.238377 0.061909 0.095152 0.121850
38  0.065554 0.169663 0.108397 0.172042 0.077640
40  0.094378 0.124449 0.024309 0.064853 0.111913
42  0.125607 0.070202 0.038204 0.019731 0.210331
44  0.157459 0.072936 0.054693 0.079942 0.262621
46  0.130198 0.028575 0.050276 0.157136 0.165535
48  0.113858 0.026380 0.083729 0.180202 0.119630
50  0.061168 0.056389 0.103642 0.115116 0.114976
52  0.052709 0.019378 0.017449 0.051897 0.155281
54  0.063630 0.017892 0.037235 0.070475 0.133083
56  0.123118 0.185034 0.232135 0.170880 0.236903
58  0.108850 0.168359 0.224718 0.179195 0.205828
60  0.228268 0.243045 0.282950 0.248248 0.262261
62  0.184009 0.259990 0.250423 0.238231 0.279473
64  0.091469 0.295362 0.181089 0.186311 0.271919
66  0.056070 0.108598 0.058691 0.032745 0.104416
68  0.066039 0.078428 0.087167 0.169167 0.090211
70  0.087257 0.103534 0.029158 0.124069 0.060332
72  0.149527 0.124715 0.042920 0.119468 0.164633
74  0.151858 0.152938 0.049396 0.163346 0.121235
76  0.118917 0.199320 0.129094 0.144153 0.096499
78  0.073093 0.101628 0.156862 0.199579 0.042070
80  0.106286 0.155971 0.153503 0.190253 0.102209
82  0.090217 0.170228 0.105971 0.137820 0.055587
84  0.151175 0.102254 0.103638 0.132551 0.024115
86  0.171618 0.093636 0.102031 0.119808 0.074252
88  0.117735 0.106821 0.123343 0.022315 0.075276
90  0.054574 0.083349 0.142462 0.077057 0.091304
92  0.073403 0.042696 0.142806 0.112726 0.075251
94  0.087619 0.066113 0.083144 0.075287 0.102589
96  0.044232 0.145198 0.104548 0.087871 0.173228
98  0.041676 0.150986 0.076857 0.080056 0.157507
100 0.083752 0.134459 0.084321 0.164454 0.160979
102 0.086165 0.082505 0.081065 0.130752 0.095437
104 0.038727 0.105580 0.049628 0.171231 0.053899
106 0.048329 0.146659 0.059286 0.136825 0.093541
108 0.036164 0.175994 0.034457 0.089163 0.116869
110 0.160222 0.222863 0.087062 0.057898 0.077022
112 0.078469 0.199529 0.066786 0.127064 0.096625
114 0.069050 0.092275 0.078488 0.100390 0.039701
116 0.089783 0.021295 0.065512 0.056605 0.023224
118 0.076583 0.061329 0.071250 0.086660 0.028359
120 0.032631 0.068287 0.152560 0.065599 0.021607

, , /data/coord/grab/lfp-lfp/data/cohLFP/500ms_2Hz_GoCue_-1000:250ms/zen/data_930.2_1_2

          62        63        64        65       66
6   0.169828 0.1890116 0.1287222 0.0850983 0.162649
8   0.079787 0.1191884 0.0820073 0.0481292 0.131117
10  0.149250 0.0387592 0.0242485 0.0130290 0.113231
12  0.158551 0.0839953 0.0242749 0.0166059 0.066785
14  0.184188 0.1109949 0.0853950 0.0316771 0.034356
16  0.168024 0.0929715 0.1464939 0.0386101 0.037340
18  0.164096 0.1057181 0.1413648 0.0664286 0.046634
20  0.161185 0.1431367 0.1904589 0.1295315 0.054647
22  0.166222 0.1401562 0.2060911 0.1123645 0.055734
24  0.190976 0.1662213 0.1931986 0.1722602 0.084706
26  0.145767 0.1112276 0.1159467 0.2236540 0.102360
28  0.078922 0.1326696 0.0689545 0.1840013 0.117249
30  0.082295 0.1077817 0.0524193 0.1724834 0.114478
32  0.030285 0.1111250 0.0349629 0.1585729 0.103990
34  0.021550 0.1360502 0.0711233 0.1598388 0.164248
36  0.010276 0.1021601 0.0780762 0.0800917 0.164922
38  0.059816 0.0717644 0.0501558 0.0757500 0.167208
40  0.057243 0.0470043 0.0261050 0.0835112 0.147350
42  0.047036 0.0080957 0.0263465 0.0531106 0.125540
44  0.041599 0.0338934 0.0555288 0.0073939 0.079755
46  0.062942 0.0371811 0.0493829 0.0414860 0.049647
48  0.030273 0.0376388 0.0524699 0.0768638 0.081944
50  0.052666 0.0181235 0.0273391 0.0589517 0.018169
52  0.054256 0.0289476 0.0355155 0.0657306 0.024947
54  0.039160 0.0546311 0.0673888 0.0721016 0.041501
56  0.098632 0.1554395 0.1007785 0.0711757 0.053492
58  0.149452 0.1129561 0.1658336 0.0777253 0.070580
60  0.163017 0.0820435 0.1601572 0.0743210 0.069600
62  0.191062 0.0372582 0.1410310 0.0781758 0.091530
64  0.142864 0.0288974 0.1090279 0.0603879 0.064652
66  0.022519 0.0858477 0.0320834 0.0322832 0.019802
68  0.028506 0.0173162 0.0542767 0.0156434 0.035257
70  0.037634 0.0741782 0.0178420 0.0306444 0.051515
72  0.060821 0.0702853 0.0420984 0.0319950 0.072276
74  0.026441 0.0547364 0.0299081 0.0084262 0.060102
76  0.041386 0.0404127 0.0272032 0.0151903 0.050625
78  0.044522 0.0343863 0.0403959 0.0030820 0.057666
80  0.022902 0.0224072 0.0229343 0.0571591 0.039692
82  0.022034 0.0189462 0.0253195 0.0416977 0.010997
84  0.075108 0.0179532 0.0126327 0.0488050 0.050963
86  0.066074 0.0054648 0.0317807 0.0597658 0.060504
88  0.077780 0.0111637 0.0272531 0.0859544 0.026190
90  0.040740 0.0377780 0.0025154 0.0713721 0.039390
92  0.042687 0.0255729 0.0472251 0.0881042 0.066939
94  0.046355 0.0214389 0.0321881 0.0570264 0.054997
96  0.043375 0.0124786 0.0698507 0.1307108 0.084259
98  0.046695 0.0031728 0.1007885 0.1033086 0.059273
100 0.018762 0.0227863 0.0686994 0.0970606 0.046548
102 0.034904 0.0245904 0.0187555 0.0502283 0.019766
104 0.038698 0.0442763 0.0180945 0.0602106 0.033114
106 0.079895 0.0491803 0.0457115 0.0572139 0.010677
108 0.045580 0.0348815 0.0421590 0.0541178 0.044804
110 0.030866 0.0325655 0.0165203 0.0750467 0.042708
112 0.032623 0.0551570 0.0326328 0.0396284 0.033265
114 0.080442 0.0535488 0.0088928 0.0268800 0.064656
116 0.078734 0.0641443 0.0432118 0.0267639 0.031490
118 0.053001 0.0724422 0.0472239 0.0482177 0.029281
120 0.031686 0.0576949 0.0846825 0.0460293 0.013282

, , /data/coord/grab/lfp-lfp/data/cohLFP/500ms_2Hz_GoCue_-1000:250ms/zen/data_936.1_1_2

           62       63        64       65       66
6   0.2243007 0.234351 0.2851242 0.404085 0.281576
8   0.1814036 0.152955 0.1874165 0.247912 0.286208
10  0.0950672 0.174296 0.1585910 0.205908 0.205453
12  0.0693471 0.117685 0.1060216 0.163374 0.159258
14  0.0760115 0.049776 0.1069400 0.111483 0.102518
16  0.0760908 0.093597 0.1192952 0.115075 0.088834
18  0.0818230 0.084634 0.1148627 0.024951 0.058001
20  0.0705437 0.142718 0.1155890 0.025279 0.045955
22  0.0818569 0.172415 0.1268878 0.092583 0.041940
24  0.0958604 0.174716 0.1461736 0.107773 0.051894
26  0.1274731 0.238521 0.1866510 0.239632 0.106108
28  0.1204451 0.237647 0.2512669 0.305615 0.148061
30  0.0900251 0.196289 0.2514688 0.331590 0.209173
32  0.0464509 0.177683 0.2201934 0.389373 0.198604
34  0.0301154 0.121228 0.1579877 0.342059 0.195462
36  0.0171004 0.052314 0.1129303 0.259711 0.161887
38  0.0502970 0.037623 0.1155221 0.153341 0.159346
40  0.0476451 0.056522 0.0770806 0.069606 0.114911
42  0.0384705 0.059535 0.0146521 0.049305 0.082351
44  0.0489377 0.040585 0.0643683 0.050766 0.088642
46  0.0429411 0.064898 0.0584523 0.037806 0.100898
48  0.1023284 0.040749 0.0420788 0.040809 0.048274
50  0.0767943 0.067882 0.0310770 0.046336 0.029165
52  0.0552835 0.070194 0.0545619 0.056089 0.029239
54  0.0603501 0.056443 0.0427731 0.067503 0.034541
56  0.3552124 0.356020 0.3445080 0.405190 0.389338
58  0.4479816 0.454492 0.4393569 0.504596 0.490575
60  0.4947367 0.496932 0.5118002 0.528854 0.531792
62  0.5108819 0.480383 0.5444050 0.541285 0.528583
64  0.4198788 0.421384 0.4639151 0.450566 0.423335
66  0.0766865 0.029442 0.0767566 0.077666 0.101291
68  0.0551552 0.014980 0.0465053 0.039172 0.093968
70  0.0222097 0.030974 0.0366728 0.043555 0.071967
72  0.0519941 0.038736 0.0528803 0.053504 0.053777
74  0.0367018 0.025869 0.0268137 0.059895 0.039784
76  0.0115780 0.051271 0.0575969 0.051032 0.048728
78  0.0426259 0.053730 0.0972163 0.069965 0.038350
80  0.0320964 0.013392 0.0891896 0.068102 0.051400
82  0.0686683 0.038284 0.0710061 0.035723 0.046800
84  0.0794579 0.071196 0.0385392 0.013120 0.037828
86  0.0506213 0.105358 0.0481293 0.064089 0.024410
88  0.0650531 0.128660 0.0068578 0.085384 0.032994
90  0.0258048 0.139447 0.0270498 0.092213 0.021090
92  0.0384148 0.103301 0.0682949 0.096067 0.024014
94  0.0514595 0.071651 0.0453767 0.052624 0.035875
96  0.0406407 0.056268 0.0247827 0.051371 0.045830
98  0.0699822 0.026428 0.0639932 0.018164 0.097501
100 0.1022662 0.054313 0.1180518 0.035281 0.064472
102 0.0918163 0.070559 0.1319621 0.073768 0.076368
104 0.0543043 0.040959 0.0959906 0.053114 0.081974
106 0.0321602 0.082221 0.0410922 0.073974 0.067007
108 0.0404206 0.055818 0.0747918 0.069713 0.066194
110 0.0558443 0.060504 0.0713010 0.076589 0.064555
112 0.0775860 0.038581 0.0832358 0.104550 0.079275
114 0.0231905 0.058674 0.1083953 0.098319 0.084676
116 0.0292583 0.041593 0.1018608 0.078955 0.085038
118 0.0167379 0.057357 0.0660273 0.019051 0.097849
120 0.0074326 0.020338 0.0438226 0.025814 0.057941

, , /data/coord/grab/lfp-lfp/data/cohLFP/500ms_2Hz_GoCue_-1000:250ms/zen/data_938.1_1_2

           62       63       64        65       66
6   0.2815446 0.183572 0.334599 0.4738354 0.373710
8   0.2234616 0.291771 0.161103 0.3463230 0.258555
10  0.1419892 0.271976 0.287159 0.3389054 0.379780
12  0.2603590 0.178679 0.338241 0.2946612 0.369718
14  0.2606546 0.153921 0.327659 0.2249616 0.293549
16  0.2058975 0.100923 0.265261 0.1141760 0.171858
18  0.1746375 0.101461 0.235366 0.1141403 0.178831
20  0.1681114 0.027669 0.221163 0.1102198 0.128655
22  0.2059687 0.123211 0.209997 0.1338440 0.163867
24  0.1461032 0.091924 0.208788 0.2057017 0.183689
26  0.3291103 0.116619 0.180730 0.3462149 0.023093
28  0.2713886 0.134940 0.287810 0.4177985 0.044753
30  0.3060571 0.126426 0.265068 0.4241842 0.146683
32  0.1801550 0.176048 0.230893 0.4326923 0.193474
34  0.1353753 0.074811 0.227079 0.4450108 0.186986
36  0.1584060 0.099777 0.129151 0.2842429 0.205179
38  0.2032352 0.149702 0.034304 0.3375172 0.165780
40  0.2336144 0.124032 0.108190 0.1933195 0.152525
42  0.1839456 0.141205 0.193112 0.0929557 0.227818
44  0.0904660 0.033676 0.230922 0.0890806 0.125998
46  0.0620078 0.081258 0.128135 0.0100235 0.143717
48  0.0518437 0.103388 0.175516 0.1083521 0.237707
50  0.0920517 0.095730 0.191852 0.1360900 0.153069
52  0.0467141 0.104720 0.235358 0.2505751 0.235429
54  0.1587527 0.051093 0.141258 0.2989125 0.236393
56  0.3412533 0.452417 0.260895 0.3734731 0.198497
58  0.4762755 0.540098 0.231783 0.3939600 0.157284
60  0.4865466 0.538362 0.369300 0.4081512 0.160540
62  0.5495940 0.559562 0.383172 0.3619913 0.138381
64  0.4552385 0.521965 0.300532 0.3312634 0.194026
66  0.1041298 0.122403 0.172764 0.0786016 0.227835
68  0.1076614 0.110998 0.144715 0.0136748 0.207162
70  0.1508064 0.101780 0.183409 0.0342688 0.224157
72  0.1100072 0.083915 0.106652 0.0836022 0.136989
74  0.0378906 0.108624 0.050821 0.1187070 0.089479
76  0.0224596 0.064873 0.097686 0.1155913 0.085007
78  0.0461922 0.026404 0.085883 0.0845540 0.205315
80  0.0512048 0.029313 0.064338 0.0570912 0.257578
82  0.1817687 0.058078 0.073985 0.0508096 0.168544
84  0.1442562 0.148368 0.077506 0.0082514 0.164860
86  0.0230693 0.073884 0.021142 0.0509142 0.145998
88  0.0366593 0.134493 0.159948 0.1134973 0.122475
90  0.0198414 0.098589 0.153252 0.1238094 0.118558
92  0.0079198 0.084005 0.124455 0.1304313 0.098043
94  0.0938273 0.074254 0.134149 0.0860890 0.013559
96  0.1338061 0.100566 0.179425 0.1598028 0.107571
98  0.1449183 0.133086 0.122531 0.2112686 0.085047
100 0.0875961 0.134301 0.121769 0.1610869 0.101290
102 0.0141673 0.136939 0.047179 0.0207245 0.087999
104 0.0514193 0.043019 0.066627 0.1139172 0.014684
106 0.1463701 0.072699 0.080621 0.1839744 0.066303
108 0.2697522 0.087442 0.135614 0.2272654 0.101152
110 0.2802177 0.109872 0.120411 0.2149440 0.147537
112 0.2584400 0.164431 0.134719 0.2319461 0.207368
114 0.1787521 0.180114 0.122342 0.1721075 0.124490
116 0.1177520 0.065972 0.078826 0.1267109 0.050558
118 0.1636170 0.086213 0.066846 0.1793522 0.058215
120 0.1205967 0.074091 0.066123 0.1790140 0.029219

, , /data/coord/grab/lfp-lfp/data/cohLFP/500ms_2Hz_GoCue_-1000:250ms/zen/data_940.1_1_2

          62       63        64       65        66
6   0.321606 0.246565 0.2650001 0.322195 0.2395050
8   0.260776 0.150648 0.2173833 0.227300 0.1872231
10  0.217615 0.205613 0.1794716 0.224046 0.1898338
12  0.267152 0.180464 0.2107406 0.173213 0.1903245
14  0.265274 0.225962 0.2197201 0.171066 0.1938704
16  0.265674 0.229922 0.2145519 0.159848 0.2022462
18  0.294562 0.202226 0.2086482 0.188071 0.2045031
20  0.282125 0.189618 0.1906164 0.229194 0.2053282
22  0.267386 0.197113 0.1646200 0.274546 0.1954654
24  0.292345 0.181304 0.1598233 0.291017 0.1563204
26  0.256172 0.216201 0.1981265 0.333568 0.1889867
28  0.228214 0.232301 0.1811801 0.333698 0.2230609
30  0.204563 0.218685 0.1739500 0.329902 0.2788360
32  0.118089 0.231474 0.1913333 0.315002 0.2873546
34  0.121350 0.225173 0.1617682 0.263966 0.2435207
36  0.137474 0.184430 0.1688080 0.165542 0.2366150
38  0.127046 0.152071 0.1491394 0.142116 0.2031417
40  0.160535 0.111604 0.1336676 0.060858 0.1931037
42  0.168710 0.106973 0.1121191 0.031200 0.1489440
44  0.104432 0.059130 0.0931883 0.037100 0.1216122
46  0.110954 0.052305 0.0949369 0.024876 0.1156650
48  0.047668 0.053016 0.0510146 0.055585 0.0954448
50  0.051062 0.054776 0.0328925 0.093958 0.1106279
52  0.105938 0.070129 0.0448279 0.076018 0.0977048
54  0.086809 0.088511 0.0563763 0.075444 0.0775527
56  0.309739 0.298120 0.2879625 0.289132 0.3464604
58  0.391852 0.356986 0.3851217 0.314374 0.4066537
60  0.384358 0.379897 0.4001038 0.310646 0.4141998
62  0.402778 0.374238 0.4455860 0.334949 0.4152024
64  0.377613 0.306507 0.3890117 0.297093 0.3572063
66  0.062021 0.023039 0.0162741 0.121430 0.0113629
68  0.066474 0.032109 0.0072487 0.094206 0.0389177
70  0.045297 0.027188 0.0373940 0.019612 0.1148643
72  0.038798 0.016754 0.0241867 0.076016 0.1013633
74  0.061472 0.052712 0.0121717 0.070331 0.0676819
76  0.071198 0.029495 0.0332417 0.040793 0.0471745
78  0.062758 0.014934 0.0516512 0.019972 0.0763743
80  0.053214 0.058167 0.0493636 0.025598 0.0812180
82  0.034373 0.014252 0.0011075 0.038850 0.0453901
84  0.011115 0.034048 0.0420185 0.020391 0.0562555
86  0.036921 0.021374 0.0553821 0.015325 0.0678662
88  0.038501 0.048351 0.0374750 0.073931 0.0691795
90  0.023365 0.073452 0.0375003 0.118684 0.0687090
92  0.044222 0.040603 0.0434979 0.113163 0.0309014
94  0.045159 0.028699 0.0203169 0.104348 0.0151450
96  0.047292 0.047201 0.0318987 0.043415 0.0246223
98  0.042440 0.048002 0.0360477 0.047087 0.0041886
100 0.054017 0.043802 0.0397987 0.055940 0.0462242
102 0.044193 0.027210 0.0366338 0.067031 0.0384383
104 0.067125 0.039512 0.0670930 0.062033 0.0645145
106 0.048650 0.051998 0.0606546 0.051816 0.0447786
108 0.041058 0.024908 0.0672957 0.037016 0.0200569
110 0.052945 0.025546 0.0382244 0.031832 0.0311725
112 0.044144 0.005819 0.0179208 0.043244 0.0111966
114 0.029219 0.046591 0.0706424 0.020246 0.0492264
116 0.034650 0.077081 0.0731952 0.024268 0.0739816
118 0.053278 0.080304 0.1008069 0.027261 0.0657731
120 0.080335 0.019076 0.0411457 0.077092 0.0266976

, , /data/coord/grab/lfp-lfp/data/cohLFP/500ms_2Hz_GoCue_-1000:250ms/zen/data_942.1_1_2

           62        63        64        65       66
6   0.4348950 0.3680358 0.3286840 0.4053138 0.273040
8   0.3090206 0.3125470 0.2308989 0.3486206 0.220380
10  0.2285800 0.2304115 0.1891290 0.3162436 0.218449
12  0.2949795 0.2209614 0.1717721 0.2630012 0.198219
14  0.2635590 0.2229879 0.1963057 0.1738228 0.191417
16  0.2734513 0.2124605 0.2136086 0.1510357 0.160729
18  0.2764086 0.2400473 0.2613238 0.1687193 0.137423
20  0.2437532 0.2482158 0.2485317 0.1630901 0.099899
22  0.2254201 0.2242034 0.2951636 0.1832872 0.115989
24  0.2343956 0.2678973 0.3059820 0.2494692 0.147910
26  0.2050449 0.2661916 0.2873802 0.2968918 0.157658
28  0.2241393 0.2447418 0.2941455 0.3248735 0.176642
30  0.2267805 0.2787842 0.2364901 0.3285171 0.181968
32  0.1431097 0.2421239 0.2123354 0.3258606 0.159592
34  0.1222533 0.1888812 0.2045220 0.2723530 0.114871
36  0.0323134 0.1620436 0.1606630 0.2445627 0.157891
38  0.0585083 0.1318471 0.1369103 0.1654608 0.118137
40  0.0829444 0.1091654 0.1316504 0.1072938 0.132163
42  0.0881487 0.0996875 0.0431543 0.0851020 0.130062
44  0.0888657 0.0523788 0.0666309 0.0804868 0.137656
46  0.0642993 0.0202649 0.0912429 0.0627324 0.126311
48  0.0442654 0.0523211 0.1326091 0.0522027 0.122814
50  0.0440706 0.0545569 0.1606837 0.0524480 0.098839
52  0.0075306 0.0269167 0.1976240 0.0293199 0.101280
54  0.0510375 0.0826917 0.1432666 0.0419331 0.096574
56  0.2839564 0.2132383 0.2694733 0.1600922 0.212912
58  0.3364149 0.2509163 0.3359570 0.1909872 0.250464
60  0.3691834 0.2677811 0.3256694 0.2281496 0.302967
62  0.3850195 0.2886073 0.3643257 0.2534088 0.323501
64  0.3009444 0.1888725 0.3664948 0.2273816 0.291720
66  0.0303593 0.0245127 0.1418457 0.0355281 0.054650
68  0.0295790 0.0108647 0.1553932 0.0270561 0.034905
70  0.0388145 0.0403184 0.1571799 0.0909639 0.054666
72  0.0380622 0.0289751 0.1099679 0.0787665 0.041624
74  0.0514281 0.0046327 0.1091348 0.0625064 0.071451
76  0.0158189 0.0101747 0.0842354 0.0545590 0.045405
78  0.0471918 0.0507631 0.1006862 0.0296672 0.031437
80  0.0622984 0.0498680 0.0708663 0.0239511 0.098634
82  0.0438035 0.0081497 0.0536726 0.0298924 0.118845
84  0.0154181 0.0602320 0.0167667 0.0390175 0.126195
86  0.0202391 0.0513760 0.0274390 0.0577576 0.102561
88  0.0552361 0.0449180 0.0174831 0.0294832 0.091037
90  0.0558024 0.0830292 0.0237007 0.0102410 0.012763
92  0.0286500 0.0545214 0.0186281 0.0188966 0.033327
94  0.0110968 0.0233703 0.0103814 0.0088337 0.066312
96  0.0713402 0.0298133 0.0326059 0.0443574 0.122303
98  0.0651199 0.0734317 0.0736615 0.0901666 0.079500
100 0.0656933 0.1082991 0.0772341 0.0984085 0.065405
102 0.0458347 0.0856403 0.0774802 0.0767138 0.065311
104 0.0493447 0.0640694 0.0689289 0.0600885 0.063994
106 0.0898271 0.0497107 0.0578888 0.0421853 0.077830
108 0.0945776 0.0236055 0.0133300 0.0201918 0.121335
110 0.0709531 0.0272576 0.0091795 0.0131634 0.115101
112 0.0355423 0.0320750 0.0213992 0.0271047 0.103110
114 0.0352238 0.0479796 0.0237510 0.0345508 0.056438
116 0.0304735 0.0274225 0.0177577 0.0413563 0.038403
118 0.0812779 0.0644267 0.0248253 0.0585191 0.045253
120 0.0333065 0.0766868 0.0333734 0.0850451 0.047071

, , /data/coord/grab/lfp-lfp/data/cohLFP/500ms_2Hz_GoCue_-1000:250ms/zen/data_945.1_1_2

          62        63       64       65        66
6   0.272353 0.3049644 0.363038 0.361983 0.1869377
8   0.168901 0.2499119 0.303425 0.330470 0.1076517
10  0.241210 0.2050767 0.256005 0.282020 0.1225121
12  0.282542 0.2377562 0.245707 0.287704 0.1454902
14  0.302816 0.1757581 0.252601 0.276239 0.2106951
16  0.317274 0.1959031 0.241260 0.202035 0.2085008
18  0.333567 0.2003925 0.216130 0.214466 0.2105133
20  0.293170 0.2067686 0.225337 0.229533 0.1638302
22  0.302756 0.2382181 0.259790 0.264731 0.0900221
24  0.238530 0.2451484 0.212605 0.279975 0.1276180
26  0.176937 0.2245599 0.211726 0.339130 0.1038440
28  0.152085 0.2338534 0.223961 0.328940 0.1512007
30  0.157925 0.2411879 0.178063 0.282030 0.1727039
32  0.179250 0.2182935 0.128396 0.255801 0.1899781
34  0.166547 0.1600874 0.101976 0.185622 0.1720880
36  0.130178 0.0934279 0.090207 0.118815 0.1587122
38  0.091353 0.1078620 0.062923 0.061875 0.1163333
40  0.069484 0.1363122 0.055494 0.023326 0.1053980
42  0.030778 0.1658218 0.045598 0.019348 0.1528639
44  0.019808 0.0780041 0.014107 0.070894 0.1276682
46  0.035022 0.1052598 0.034424 0.089844 0.1564952
48  0.013437 0.0758717 0.051127 0.117580 0.0851616
50  0.026125 0.0399298 0.029895 0.140668 0.0411423
52  0.013307 0.0148247 0.029360 0.122239 0.0515098
54  0.048262 0.0111927 0.051050 0.095637 0.0723715
56  0.047768 0.1003081 0.163674 0.155346 0.1252099
58  0.032394 0.1538139 0.209112 0.165250 0.1814570
60  0.094060 0.1389003 0.209326 0.189724 0.1879136
62  0.119468 0.1254324 0.193343 0.213057 0.1881450
64  0.105280 0.0685143 0.139459 0.176137 0.1568696
66  0.083886 0.0521498 0.060404 0.033422 0.0736289
68  0.037773 0.0659250 0.028916 0.031230 0.0388313
70  0.015149 0.0851694 0.033566 0.012444 0.0248727
72  0.040868 0.0444151 0.055986 0.047345 0.0594227
74  0.059800 0.0514821 0.050328 0.060895 0.0932297
76  0.052375 0.0538837 0.064387 0.073877 0.1283432
78  0.095303 0.0562520 0.066551 0.039599 0.1568197
80  0.100949 0.0124105 0.064746 0.035541 0.1336537
82  0.079712 0.0475761 0.031363 0.028766 0.1123482
84  0.065825 0.0602046 0.050954 0.081016 0.1038178
86  0.063832 0.0759983 0.063690 0.084087 0.0727370
88  0.036557 0.0573369 0.104093 0.053858 0.1021950
90  0.028677 0.0427375 0.136741 0.072406 0.0784152
92  0.068414 0.0242985 0.081257 0.061215 0.0767497
94  0.071496 0.0211791 0.045681 0.044878 0.0608569
96  0.043659 0.0313033 0.048996 0.049396 0.0562510
98  0.010983 0.0161035 0.045029 0.041203 0.0508605
100 0.028201 0.0219607 0.032410 0.053310 0.0042369
102 0.055630 0.0384446 0.036694 0.063601 0.0334490
104 0.095785 0.0736684 0.032856 0.095418 0.0341813
106 0.053819 0.0705143 0.038806 0.109341 0.0845787
108 0.101215 0.0584542 0.038085 0.091334 0.0839332
110 0.072802 0.0808382 0.026175 0.019955 0.0653008
112 0.039988 0.0219229 0.024573 0.037478 0.0506309
114 0.054101 0.0394963 0.015573 0.037066 0.0105066
116 0.029955 0.0159989 0.024398 0.048261 0.0282408
118 0.055134 0.0062461 0.018653 0.026166 0.0107534
120 0.035002 0.0683793 0.021327 0.058516 0.0071930

, , /data/coord/grab/lfp-lfp/data/cohLFP/500ms_2Hz_GoCue_-1000:250ms/zen/data_961.2_1_2

          62       63        64        65       66
6   0.351911 0.527929 0.3947329 0.4590338 0.434708
8   0.357098 0.483438 0.4405644 0.4916559 0.476591
10  0.312605 0.380813 0.2860638 0.4506163 0.377068
12  0.267449 0.248692 0.3242580 0.3736107 0.296070
14  0.335739 0.176064 0.3784902 0.2183253 0.193734
16  0.401375 0.232987 0.4398281 0.1728957 0.188850
18  0.423818 0.300069 0.4527618 0.1901016 0.167356
20  0.391795 0.412160 0.4721841 0.2946889 0.184219
22  0.397230 0.416600 0.4095842 0.3294282 0.256294
24  0.332503 0.384254 0.3556778 0.3843681 0.283590
26  0.235426 0.369784 0.2966186 0.4127414 0.344047
28  0.273222 0.329109 0.2158487 0.3580153 0.406054
30  0.239809 0.259805 0.1305881 0.3245105 0.418178
32  0.233310 0.231416 0.0540417 0.2713096 0.301490
34  0.217263 0.185205 0.0926233 0.3204822 0.256969
36  0.164514 0.136849 0.1287258 0.2403543 0.238503
38  0.157251 0.121921 0.1015977 0.2261340 0.215953
40  0.155255 0.094981 0.0707734 0.1719674 0.189063
42  0.195508 0.109266 0.0593724 0.1221607 0.170839
44  0.196731 0.060526 0.0439243 0.1104096 0.139667
46  0.164472 0.078124 0.0978583 0.0823011 0.118393
48  0.104327 0.033338 0.1460440 0.0848395 0.091977
50  0.061440 0.038917 0.1516619 0.0604072 0.043761
52  0.030555 0.030461 0.1465023 0.0481579 0.076851
54  0.096382 0.019956 0.0873287 0.0706152 0.047139
56  0.148901 0.106803 0.1759270 0.1426786 0.094792
58  0.281109 0.177381 0.2854710 0.2479767 0.238584
60  0.291037 0.196434 0.3109876 0.2550557 0.255130
62  0.282113 0.169164 0.2873298 0.2716457 0.280670
64  0.202992 0.160405 0.1720194 0.1437124 0.194872
66  0.098761 0.134373 0.0410891 0.0984154 0.110227
68  0.085486 0.123854 0.0147914 0.0511285 0.082913
70  0.079353 0.079316 0.0269361 0.0458608 0.091414
72  0.028105 0.012519 0.0231882 0.0786633 0.030402
74  0.028061 0.047218 0.0017727 0.0989808 0.061525
76  0.061258 0.013529 0.0413750 0.0657620 0.118888
78  0.084039 0.036611 0.1104314 0.0015121 0.115116
80  0.061758 0.064136 0.1550855 0.0288808 0.061924
82  0.140523 0.077796 0.1429020 0.0644718 0.078874
84  0.135632 0.030770 0.1380221 0.0728443 0.091537
86  0.126546 0.079127 0.0875555 0.0781950 0.093173
88  0.191060 0.076489 0.1012478 0.0974618 0.094441
90  0.146703 0.030744 0.1161433 0.1718176 0.066015
92  0.091889 0.059950 0.0837661 0.1391078 0.083004
94  0.031750 0.046219 0.0760837 0.1359178 0.119054
96  0.035286 0.130285 0.0985340 0.1044148 0.172402
98  0.036256 0.156681 0.0722124 0.0679308 0.116462
100 0.058581 0.166478 0.0830642 0.0943465 0.076868
102 0.125281 0.154063 0.0394086 0.1237265 0.063145
104 0.143723 0.103414 0.0958416 0.1296601 0.094658
106 0.175075 0.075236 0.1070663 0.1582355 0.120323
108 0.119449 0.070561 0.0831067 0.2074743 0.084855
110 0.107649 0.075613 0.1016711 0.1950284 0.063511
112 0.057530 0.046325 0.1035375 0.1156780 0.099423
114 0.043648 0.088451 0.0982212 0.0683022 0.141405
116 0.060994 0.057473 0.0798786 0.0631348 0.146425
118 0.067859 0.082909 0.0864902 0.0449305 0.084225
120 0.119641 0.084362 0.0397718 0.0953354 0.025606

, , /data/coord/grab/lfp-lfp/data/cohLFP/500ms_2Hz_GoCue_-1000:250ms/zen/data_966.1_1_2

          62       63       64       65        66
6   0.137791 0.122935 0.172454 0.282177 0.1712087
8   0.063773 0.163778 0.115300 0.183359 0.1437306
10  0.035138 0.208339 0.155300 0.155123 0.1350013
12  0.065799 0.145524 0.156327 0.152690 0.0838311
14  0.104894 0.151063 0.121943 0.140268 0.0371406
16  0.061937 0.021041 0.073995 0.109797 0.0099215
18  0.069851 0.042584 0.051514 0.088818 0.0488684
20  0.080152 0.024731 0.086502 0.054951 0.0382741
22  0.075044 0.051289 0.131690 0.043343 0.0315002
24  0.076608 0.069422 0.153798 0.033616 0.0771057
26  0.088523 0.059988 0.135808 0.107932 0.0836695
28  0.044660 0.085771 0.056002 0.141463 0.0851251
30  0.025631 0.110238 0.080123 0.158672 0.0900373
32  0.036024 0.076547 0.035812 0.142237 0.1047150
34  0.036914 0.088921 0.125236 0.141811 0.1355570
36  0.029424 0.030687 0.113213 0.100259 0.1820109
38  0.057897 0.031228 0.107949 0.086653 0.1502017
40  0.046562 0.038258 0.086280 0.066501 0.1436405
42  0.040712 0.034045 0.032746 0.015757 0.1201225
44  0.031678 0.058239 0.042596 0.036002 0.0725837
46  0.043460 0.067122 0.028589 0.042199 0.0887599
48  0.075225 0.073106 0.022723 0.050745 0.1030350
50  0.073712 0.057726 0.051110 0.054723 0.0766124
52  0.050357 0.053503 0.038974 0.060462 0.0544620
54  0.041943 0.037011 0.029872 0.049604 0.0440117
56  0.181107 0.094042 0.156683 0.089321 0.2230403
58  0.291188 0.179505 0.220900 0.083780 0.2852522
60  0.280312 0.188213 0.275199 0.110643 0.3310871
62  0.260931 0.182467 0.293982 0.109732 0.3291254
64  0.206445 0.141090 0.229030 0.048139 0.2125590
66  0.062245 0.042567 0.055990 0.033383 0.0602977
68  0.092983 0.019961 0.086621 0.038606 0.0346842
70  0.073840 0.020278 0.080142 0.063375 0.0142062
72  0.091149 0.017943 0.037495 0.055279 0.0506486
74  0.120523 0.038812 0.061304 0.064667 0.0124503
76  0.121270 0.077185 0.045345 0.051242 0.0314085
78  0.093676 0.082379 0.015933 0.078191 0.0382210
80  0.094553 0.041229 0.022972 0.058454 0.0625722
82  0.116122 0.067835 0.053642 0.087579 0.0765897
84  0.120179 0.091835 0.058025 0.048682 0.0727354
86  0.121103 0.071545 0.036005 0.042749 0.0909776
88  0.142958 0.102784 0.048733 0.084854 0.0643965
90  0.144529 0.038823 0.039511 0.058693 0.0137219
92  0.056781 0.023736 0.031480 0.041116 0.0345156
94  0.065534 0.043918 0.014115 0.034328 0.0889109
96  0.037683 0.072091 0.013736 0.072694 0.0495733
98  0.044502 0.079893 0.055040 0.089888 0.0516252
100 0.024047 0.052340 0.056684 0.082146 0.0366348
102 0.013706 0.022795 0.061017 0.100014 0.0118579
104 0.044183 0.037094 0.040952 0.094522 0.0159534
106 0.023941 0.069647 0.045509 0.066913 0.0164976
108 0.050975 0.039810 0.071886 0.047435 0.0117835
110 0.059275 0.055038 0.062946 0.049760 0.0327401
112 0.058226 0.033406 0.067636 0.069060 0.0284032
114 0.098651 0.046616 0.030551 0.050219 0.0662811
116 0.059034 0.046700 0.034198 0.019079 0.0088969
118 0.065122 0.059972 0.050909 0.059918 0.0384790
120 0.067000 0.037558 0.018563 0.084958 0.0407593

, , /data/coord/grab/lfp-lfp/data/cohLFP/500ms_2Hz_GoCue_-1000:250ms/zen/data_1013.1_1_2

          62       63       64       65       66
6   0.171676 0.175844 0.153580 0.173758 0.203287
8   0.195566 0.104071 0.121866 0.136661 0.217355
10  0.152700 0.085717 0.109569 0.065778 0.189395
12  0.077287 0.053116 0.035726 0.053749 0.179624
14  0.024699 0.067485 0.043573 0.012888 0.070138
16  0.090325 0.102555 0.100899 0.076143 0.079859
18  0.084725 0.071853 0.144800 0.155698 0.219963
20  0.127428 0.124148 0.160108 0.184540 0.295762
22  0.169238 0.167219 0.186850 0.171927 0.290807
24  0.184506 0.203578 0.216027 0.208388 0.278072
26  0.151267 0.220360 0.166730 0.232724 0.262672
28  0.160668 0.211568 0.088571 0.190609 0.258320
30  0.128735 0.168317 0.113134 0.107643 0.229194
32  0.120417 0.183447 0.121565 0.122234 0.221362
34  0.159717 0.195310 0.174991 0.149714 0.256624
36  0.151992 0.110569 0.201966 0.102907 0.182560
38  0.275784 0.357497 0.243698 0.199563 0.499134
40  0.385230 0.431855 0.451843 0.342217 0.531310
42  0.464197 0.489697 0.490241 0.462626 0.547487
44  0.473337 0.505485 0.483434 0.489726 0.520872
46  0.451586 0.517499 0.432357 0.426785 0.427845
48  0.433902 0.515146 0.379225 0.397036 0.426088
50  0.352584 0.481576 0.297720 0.317319 0.356891
52  0.170787 0.306922 0.115895 0.066871 0.203871
54  0.251154 0.138826 0.308925 0.189589 0.368504
56  0.307008 0.253666 0.408685 0.233578 0.443949
58  0.416400 0.347628 0.516624 0.324779 0.554022
60  0.488892 0.427631 0.569211 0.389445 0.652369
62  0.503670 0.439089 0.586428 0.434380 0.674285
64  0.560839 0.483395 0.594099 0.491240 0.668932
66  0.584651 0.531862 0.631517 0.504344 0.659718
68  0.604300 0.507093 0.632841 0.517445 0.656631
70  0.604199 0.499902 0.636053 0.514330 0.659066
72  0.561145 0.436008 0.586398 0.501082 0.626815
74  0.533954 0.392316 0.520471 0.486220 0.593139
76  0.479452 0.397927 0.438583 0.452000 0.550789
78  0.412125 0.344882 0.364641 0.367665 0.506041
80  0.334323 0.309577 0.307823 0.268707 0.398210
82  0.287888 0.233227 0.194614 0.179640 0.294565
84  0.212761 0.195047 0.151552 0.148872 0.272780
86  0.211064 0.200437 0.144591 0.124553 0.287698
88  0.220667 0.192220 0.138064 0.114368 0.288007
90  0.257780 0.214868 0.207822 0.133504 0.304861
92  0.241445 0.179017 0.168388 0.123160 0.327412
94  0.213542 0.155982 0.093854 0.119554 0.288709
96  0.168551 0.141360 0.122832 0.097745 0.273882
98  0.164915 0.122380 0.086087 0.077791 0.174970
100 0.160816 0.106185 0.122336 0.071176 0.124736
102 0.158754 0.141283 0.140305 0.074911 0.141357
104 0.191943 0.134966 0.144688 0.112371 0.155527
106 0.187693 0.153879 0.147635 0.065979 0.153736
108 0.195345 0.123982 0.121316 0.066593 0.118398
110 0.126873 0.104216 0.151368 0.040787 0.147417
112 0.141452 0.084318 0.116578 0.026175 0.177011
114 0.136838 0.054158 0.109474 0.059735 0.218114
116 0.101378 0.073825 0.118902 0.086591 0.270824
118 0.111799 0.136438 0.104416 0.102214 0.332525
120 0.167874 0.191659 0.128336 0.084059 0.350761

, , /data/coord/grab/lfp-lfp/data/cohLFP/500ms_2Hz_GoCue_-1000:250ms/zen/data_1023.1_1_2

           62        63        64        65        66
6   0.0348662 0.0711612 0.1258604 0.0628526 0.1350211
8   0.0775591 0.0396567 0.0785863 0.0706049 0.1033063
10  0.0837124 0.0466441 0.1273618 0.0681360 0.1075628
12  0.0548635 0.0498711 0.1078056 0.0585654 0.1163589
14  0.0924083 0.1196856 0.1428254 0.0848150 0.0302694
16  0.0414372 0.1074418 0.0665264 0.0465901 0.0811036
18  0.0551716 0.0881372 0.0324860 0.0315003 0.0526815
20  0.0989755 0.0555681 0.0192134 0.0844941 0.0386830
22  0.0926445 0.0541454 0.0155833 0.0516189 0.0471747
24  0.0379110 0.0265939 0.0376901 0.0480434 0.0718528
26  0.0629747 0.0331895 0.0094225 0.0086292 0.0545377
28  0.0566870 0.0541498 0.0163516 0.0286860 0.0322228
30  0.0477400 0.0537947 0.0645838 0.0062449 0.0725599
32  0.0320017 0.0339705 0.0638095 0.0583159 0.0669233
34  0.0539564 0.0549765 0.0751100 0.0401067 0.0682890
36  0.1018667 0.0300999 0.0707628 0.0256152 0.0780588
38  0.1364996 0.0328629 0.0831950 0.0833536 0.0674202
40  0.0764437 0.0597269 0.0584721 0.0633961 0.0387134
42  0.0501417 0.0315722 0.0784267 0.0733238 0.0738455
44  0.0052104 0.0515836 0.0562859 0.0407170 0.0765294
46  0.0476554 0.0763602 0.0261302 0.0361658 0.0281503
48  0.0547224 0.0594763 0.0175547 0.0416389 0.0315102
50  0.0748694 0.0928211 0.0294017 0.0594193 0.0581068
52  0.0885669 0.0438013 0.0145223 0.0345864 0.0955634
54  0.0782370 0.0385891 0.0293384 0.0579734 0.0717097
56  0.0897110 0.0383347 0.0552483 0.0119422 0.0581165
58  0.1023572 0.0371988 0.0522426 0.0635307 0.0670862
60  0.0413642 0.0062962 0.0926529 0.0633435 0.0399755
62  0.0150722 0.0382234 0.0768101 0.0381937 0.0386791
64  0.0350753 0.0219987 0.0717093 0.0580829 0.0549156
66  0.0477625 0.0494462 0.0169216 0.0179742 0.0686589
68  0.0447235 0.0862223 0.0152029 0.0249356 0.0879113
70  0.0701627 0.0794633 0.0019763 0.0380447 0.0632115
72  0.0899383 0.0452697 0.0445859 0.1099349 0.0988018
74  0.0845112 0.0097381 0.0492709 0.0705091 0.0705860
76  0.0731010 0.0691547 0.1100824 0.0744587 0.0588162
78  0.0801841 0.0453780 0.0778834 0.0662772 0.0434863
80  0.0510812 0.0359241 0.0789348 0.0325349 0.0734439
82  0.0349508 0.0648919 0.0478535 0.0378486 0.0288186
84  0.0198355 0.0495188 0.0657665 0.0791124 0.0038569
86  0.0495837 0.0618350 0.0717595 0.0819342 0.0144330
88  0.0494527 0.0540399 0.0289371 0.0335358 0.0651225
90  0.0363935 0.1302899 0.0134882 0.0858321 0.0373724
92  0.0667102 0.1324857 0.0222958 0.0631327 0.0964234
94  0.0714226 0.1172388 0.0784159 0.0638322 0.0336306
96  0.0163408 0.0608271 0.0679917 0.0312456 0.0453079
98  0.0223735 0.0354456 0.0251717 0.0130286 0.0370988
100 0.0762449 0.0548668 0.0387502 0.0346346 0.0345669
102 0.0885108 0.0566711 0.0424200 0.0633048 0.0114566
104 0.1050130 0.0997584 0.0063359 0.0708891 0.0440772
106 0.1287304 0.0955401 0.0339754 0.0769576 0.0301534
108 0.0938604 0.0574148 0.0496902 0.0076130 0.0295242
110 0.0785209 0.0042021 0.0458005 0.0464920 0.0286829
112 0.0952266 0.0456540 0.0131101 0.0525498 0.0433401
114 0.1156760 0.0355203 0.0570657 0.0435354 0.0742134
116 0.0726675 0.0247266 0.1155212 0.0308334 0.0447425
118 0.0492918 0.0361021 0.1332065 0.0537708 0.0261442
120 0.0462603 0.0801926 0.0957460 0.0675177 0.0142044

, , /data/coord/grab/lfp-lfp/data/cohLFP/500ms_2Hz_GoCue_-1000:250ms/zen/data_1024.1_1_2

           62        63       64        65        66
6   0.0469157 0.0846354 0.015588 0.0696755 0.1158261
8   0.1812435 0.0878369 0.093462 0.0524018 0.1421410
10  0.1627612 0.1014318 0.074936 0.0599315 0.1259336
12  0.1844871 0.0107198 0.027174 0.0196442 0.1300446
14  0.1696902 0.0961972 0.086144 0.0218817 0.0616302
16  0.0609958 0.1218384 0.070820 0.1240166 0.0679385
18  0.0297084 0.1152575 0.073659 0.0929871 0.0657411
20  0.0051147 0.0738478 0.084881 0.0984565 0.0066627
22  0.1059153 0.0367973 0.055562 0.0546523 0.0454961
24  0.1540440 0.0703629 0.044960 0.0468775 0.0427379
26  0.1122115 0.0615002 0.087251 0.0668671 0.1208821
28  0.0534034 0.0960772 0.120856 0.1106313 0.0314735
30  0.0862571 0.0804139 0.095464 0.0777374 0.0482521
32  0.0574055 0.0848610 0.071757 0.0541341 0.0501481
34  0.0534305 0.1357727 0.073245 0.1246382 0.0483341
36  0.0581455 0.0336084 0.096952 0.1574801 0.0223184
38  0.0470382 0.0762993 0.078118 0.0822668 0.0252989
40  0.0737152 0.1347811 0.099708 0.0581782 0.0674516
42  0.0883842 0.1947569 0.080539 0.1043699 0.0953982
44  0.0965288 0.1299813 0.057126 0.1642286 0.0594409
46  0.0378964 0.0987369 0.122435 0.1324058 0.0596796
48  0.1239941 0.0568515 0.118007 0.1436200 0.0259136
50  0.1102909 0.0444593 0.083053 0.0930783 0.0553751
52  0.0820309 0.0108917 0.100493 0.0485653 0.0731220
54  0.0179300 0.0163385 0.069678 0.0351391 0.0377106
56  0.1121331 0.0442737 0.111739 0.0980529 0.0593026
58  0.1254593 0.0922722 0.053913 0.0063903 0.0887724
60  0.1205596 0.0662593 0.025910 0.0125315 0.1262855
62  0.0715291 0.0308574 0.052480 0.0406932 0.1561881
64  0.0588095 0.1379309 0.049806 0.0709790 0.1118640
66  0.0517206 0.0991205 0.082677 0.0187322 0.0744185
68  0.0546556 0.0085328 0.068873 0.0047785 0.0794521
70  0.1027930 0.0262406 0.045111 0.0625483 0.0611059
72  0.1020509 0.0557993 0.085893 0.0458717 0.0714764
74  0.1661357 0.0652645 0.102243 0.0707769 0.0945039
76  0.1536258 0.1025029 0.154697 0.0614898 0.0466981
78  0.0703189 0.0551717 0.160689 0.0401709 0.0900382
80  0.0396918 0.1092922 0.018128 0.0104636 0.0896658
82  0.0300343 0.0031829 0.056419 0.0701993 0.1007280
84  0.1082301 0.0564726 0.030373 0.1446427 0.1426823
86  0.1147714 0.0593610 0.059462 0.0871087 0.0912658
88  0.1187375 0.0353320 0.014396 0.0934460 0.0714463
90  0.0577060 0.1060289 0.024173 0.0989274 0.0536970
92  0.0516164 0.1260418 0.082528 0.1105507 0.1372676
94  0.0829390 0.0301317 0.094537 0.1208843 0.0897582
96  0.0943019 0.0996256 0.049940 0.1240349 0.0404529
98  0.0262761 0.0966473 0.042860 0.0690055 0.0844423
100 0.0166254 0.1672172 0.104207 0.0500710 0.0834098
102 0.0139454 0.1238016 0.138172 0.0866488 0.0702717
104 0.0251588 0.0529142 0.062591 0.0229309 0.0985827
106 0.0432210 0.0320316 0.043606 0.0320199 0.1279284
108 0.0376684 0.0608648 0.028833 0.0354352 0.0237807
110 0.0405552 0.1135987 0.079848 0.0538297 0.0118111
112 0.0095404 0.0332336 0.079825 0.0865202 0.1323291
114 0.0299869 0.0767327 0.054365 0.0057386 0.0516629
116 0.0593988 0.1960841 0.055619 0.0329365 0.0844090
118 0.1009115 0.0760196 0.037387 0.1146930 0.0926995
120 0.0997847 0.0362889 0.039299 0.0459561 0.0622469

, , /data/coord/grab/lfp-lfp/data/cohLFP/500ms_2Hz_GoCue_-1000:250ms/zen/data_1092.1_1_2

          62       63       64        65       66
6   0.351553 0.090260 0.389603 0.5476862 0.170341
8   0.320871 0.219028 0.422547 0.5998910 0.189920
10  0.339457 0.386944 0.450318 0.5679091 0.367334
12  0.334287 0.412566 0.460664 0.5891988 0.387641
14  0.307060 0.405416 0.539246 0.5923241 0.446834
16  0.269878 0.463944 0.463914 0.4979359 0.443981
18  0.362953 0.339136 0.428311 0.4923463 0.481411
20  0.391984 0.273042 0.408825 0.4361845 0.536270
22  0.398520 0.282406 0.366030 0.4264006 0.508420
24  0.475098 0.269881 0.309351 0.3297220 0.365929
26  0.263260 0.152769 0.163395 0.1645023 0.084437
28  0.120399 0.077115 0.150724 0.0444392 0.220697
30  0.200137 0.261781 0.205482 0.1386103 0.319052
32  0.288833 0.324904 0.259250 0.1060287 0.410241
34  0.188037 0.215368 0.212866 0.0990707 0.312274
36  0.115190 0.084237 0.168749 0.0680144 0.290215
38  0.164966 0.206852 0.129321 0.0764424 0.241514
40  0.246770 0.291455 0.045822 0.0629644 0.273214
42  0.247747 0.276340 0.092450 0.1753682 0.350640
44  0.271504 0.315518 0.091402 0.2030858 0.411672
46  0.305427 0.342522 0.187136 0.3017885 0.445169
48  0.330074 0.356042 0.199836 0.3705545 0.461307
50  0.299637 0.339538 0.188436 0.3419319 0.473959
52  0.269971 0.351491 0.188340 0.3101107 0.351666
54  0.249282 0.213778 0.164501 0.3225349 0.140099
56  0.211133 0.192303 0.120491 0.1789528 0.038169
58  0.101407 0.190928 0.101823 0.1011598 0.054756
60  0.080071 0.157397 0.127717 0.0525816 0.087645
62  0.108849 0.054916 0.126673 0.1069908 0.231079
64  0.132315 0.065196 0.188045 0.0871871 0.181720
66  0.044182 0.076771 0.274616 0.0621765 0.233166
68  0.134029 0.103617 0.259858 0.0179893 0.109769
70  0.163238 0.080158 0.216072 0.0361916 0.137757
72  0.181215 0.111619 0.199022 0.0423553 0.048930
74  0.172642 0.148686 0.124160 0.0048912 0.049387
76  0.139171 0.119298 0.076304 0.1200516 0.206905
78  0.076909 0.148686 0.093804 0.0714881 0.240737
80  0.059220 0.085526 0.169183 0.0327438 0.185342
82  0.076300 0.043238 0.121592 0.0269890 0.062907
84  0.103661 0.108032 0.042976 0.0130050 0.040267
86  0.107787 0.148536 0.078748 0.0512692 0.057854
88  0.171300 0.237771 0.122182 0.0161633 0.099909
90  0.124576 0.184898 0.072908 0.0505329 0.089240
92  0.029817 0.079638 0.093768 0.0702375 0.076027
94  0.059961 0.096727 0.084236 0.0584560 0.107903
96  0.117511 0.048126 0.126788 0.0066299 0.111499
98  0.085362 0.018693 0.099922 0.0407757 0.095017
100 0.004247 0.033373 0.030675 0.1116007 0.053933
102 0.043332 0.043224 0.044369 0.1078160 0.086311
104 0.163414 0.058837 0.065601 0.0507157 0.163446
106 0.196809 0.109206 0.103074 0.0902527 0.175963
108 0.173927 0.095375 0.118744 0.0698857 0.150252
110 0.025414 0.051081 0.095696 0.0691609 0.101382
112 0.030076 0.085598 0.033368 0.1457892 0.066991
114 0.084045 0.096095 0.046933 0.1641029 0.148030
116 0.141148 0.028919 0.098216 0.1316411 0.133887
118 0.211082 0.091241 0.100503 0.1358371 0.165143
120 0.200310 0.085643 0.096789 0.1767094 0.177004

, , /data/coord/grab/lfp-lfp/data/cohLFP/500ms_2Hz_GoCue_-1000:250ms/zen/data_1093.1_1_2

          62       63       64       65       66
6   0.232925 0.269166 0.320493 0.341469 0.354422
8   0.227412 0.290844 0.257497 0.342927 0.348570
10  0.190764 0.287653 0.228272 0.359328 0.327952
12  0.206044 0.269650 0.172410 0.328560 0.300469
14  0.165118 0.347322 0.225592 0.356232 0.354752
16  0.150284 0.279496 0.244638 0.306299 0.292658
18  0.147302 0.254741 0.230758 0.254450 0.381750
20  0.163242 0.241266 0.238480 0.276204 0.358531
22  0.198834 0.235376 0.190766 0.244460 0.267297
24  0.141924 0.124468 0.162195 0.143142 0.175868
26  0.115799 0.090256 0.099687 0.073598 0.167463
28  0.223775 0.195641 0.155117 0.154716 0.268657
30  0.396786 0.283031 0.240803 0.183889 0.286159
32  0.390406 0.278635 0.230135 0.203698 0.227603
34  0.275791 0.194077 0.159788 0.135662 0.107001
36  0.141152 0.078399 0.070986 0.109690 0.128392
38  0.152048 0.076284 0.052647 0.104842 0.191859
40  0.147037 0.109801 0.158757 0.120672 0.206678
42  0.128052 0.109203 0.203519 0.130890 0.187469
44  0.192261 0.144160 0.236838 0.187800 0.164775
46  0.244826 0.164037 0.274495 0.234943 0.170613
48  0.325067 0.218795 0.320677 0.280875 0.173406
50  0.422934 0.288724 0.355406 0.334574 0.218318
52  0.399606 0.353425 0.294443 0.368754 0.249902
54  0.302463 0.300346 0.207527 0.316442 0.199871
56  0.125764 0.167128 0.075432 0.205511 0.070463
58  0.098496 0.051846 0.076557 0.076502 0.031581
60  0.115320 0.101627 0.181319 0.125394 0.127407
62  0.183902 0.202244 0.253555 0.257873 0.204927
64  0.318099 0.298853 0.265111 0.313843 0.298729
66  0.407634 0.355033 0.296938 0.353650 0.317506
68  0.414784 0.395477 0.339067 0.371844 0.341296
70  0.281029 0.335334 0.281315 0.336060 0.268435
72  0.201267 0.207898 0.200131 0.272886 0.233118
74  0.141496 0.128819 0.141673 0.192971 0.175385
76  0.139322 0.108496 0.146245 0.143392 0.097922
78  0.185595 0.155983 0.186729 0.143934 0.050117
80  0.183079 0.089504 0.188415 0.126846 0.044863
82  0.144798 0.075329 0.147143 0.028915 0.076047
84  0.103192 0.067305 0.055403 0.069023 0.093244
86  0.084091 0.089474 0.064023 0.175433 0.073247
88  0.162613 0.115751 0.166170 0.196291 0.043992
90  0.138167 0.124102 0.227327 0.169432 0.074674
92  0.140931 0.124168 0.175283 0.094166 0.082139
94  0.098975 0.105135 0.132501 0.046419 0.080264
96  0.098951 0.040235 0.089747 0.062347 0.071240
98  0.074897 0.094460 0.030640 0.035682 0.042229
100 0.050817 0.154148 0.020325 0.099136 0.040941
102 0.026937 0.132703 0.123022 0.069518 0.100577
104 0.063478 0.142216 0.180455 0.085548 0.134514
106 0.074446 0.116342 0.209935 0.131530 0.118316
108 0.062435 0.099372 0.215204 0.160943 0.143949
110 0.055827 0.035193 0.227495 0.151292 0.124599
112 0.047988 0.075778 0.158900 0.115394 0.116153
114 0.102428 0.126705 0.147751 0.080060 0.084477
116 0.119433 0.181599 0.126202 0.148390 0.094655
118 0.142338 0.172497 0.183319 0.187953 0.080001
120 0.182477 0.104959 0.225677 0.172623 0.062135

, , /data/coord/grab/lfp-lfp/data/cohLFP/500ms_2Hz_GoCue_-1000:250ms/zen/data_1112.1_1_2

          62       63       64       65        66
6   0.292135 0.142789 0.200403 0.314654 0.3167817
8   0.196489 0.082201 0.234148 0.186699 0.2751634
10  0.175186 0.154497 0.209777 0.217196 0.1664758
12  0.169760 0.072635 0.047045 0.121765 0.1911913
14  0.129831 0.036630 0.072773 0.106633 0.1384713
16  0.109063 0.183652 0.114443 0.041422 0.1700005
18  0.069015 0.281529 0.214112 0.049434 0.2524049
20  0.071681 0.252993 0.150650 0.030930 0.1911076
22  0.064655 0.293729 0.122536 0.063116 0.1236728
24  0.059078 0.229846 0.031333 0.081565 0.0899600
26  0.025614 0.183507 0.022744 0.015996 0.1543406
28  0.034604 0.156484 0.023876 0.018212 0.0307347
30  0.084179 0.117357 0.062667 0.051272 0.1187694
32  0.050232 0.095952 0.039452 0.069965 0.1000683
34  0.062604 0.069324 0.061433 0.095875 0.1198147
36  0.100088 0.040366 0.070405 0.105083 0.0697000
38  0.099330 0.087870 0.129798 0.088337 0.0892769
40  0.123409 0.084774 0.108144 0.067843 0.0884551
42  0.095548 0.045616 0.085791 0.115792 0.0887852
44  0.104901 0.076546 0.139146 0.114368 0.1207606
46  0.164739 0.040632 0.134954 0.154882 0.0187642
48  0.142975 0.027297 0.126761 0.120679 0.0778076
50  0.086233 0.038206 0.103280 0.025458 0.1619292
52  0.109119 0.039689 0.049080 0.059246 0.1481435
54  0.119353 0.024360 0.051989 0.045146 0.0500038
56  0.144410 0.031394 0.071989 0.118947 0.1338343
58  0.149854 0.066259 0.064054 0.141917 0.1561613
60  0.093515 0.109941 0.141926 0.122553 0.2143696
62  0.089846 0.123278 0.182409 0.115808 0.1989994
64  0.045426 0.100874 0.134049 0.102478 0.1171844
66  0.075490 0.143374 0.136385 0.112718 0.0398046
68  0.117200 0.072511 0.154380 0.066936 0.0331178
70  0.115505 0.104366 0.136444 0.077570 0.0718562
72  0.085961 0.127238 0.079342 0.019520 0.1062858
74  0.042253 0.031092 0.019244 0.051751 0.1065864
76  0.068534 0.042670 0.107624 0.035133 0.1299046
78  0.082854 0.084066 0.158503 0.046190 0.0539789
80  0.114457 0.154231 0.115269 0.106623 0.1142356
82  0.089961 0.125678 0.034191 0.090909 0.0304033
84  0.091748 0.105125 0.096483 0.141732 0.0898407
86  0.065074 0.091386 0.142317 0.194179 0.1154034
88  0.066638 0.046864 0.125140 0.129519 0.0876527
90  0.041501 0.012558 0.112050 0.078931 0.1149154
92  0.036682 0.028843 0.094554 0.040848 0.1061175
94  0.068135 0.056226 0.025421 0.135071 0.0758895
96  0.022721 0.108034 0.049758 0.129211 0.0614600
98  0.074067 0.048797 0.087248 0.146579 0.0577656
100 0.023727 0.051315 0.081158 0.120753 0.1329322
102 0.043325 0.089478 0.091897 0.137589 0.1350536
104 0.054280 0.145596 0.025814 0.114251 0.1966137
106 0.049251 0.166435 0.047093 0.039343 0.1744978
108 0.066883 0.180077 0.125368 0.049662 0.1491551
110 0.059260 0.132400 0.144289 0.088199 0.1395109
112 0.039886 0.080547 0.164125 0.090120 0.0899794
114 0.073311 0.063292 0.172528 0.027619 0.0212439
116 0.082730 0.138168 0.148650 0.014544 0.0258370
118 0.114862 0.158546 0.079895 0.058434 0.0083656
120 0.119859 0.123791 0.121465 0.116872 0.0753012

, , /data/coord/grab/lfp-lfp/data/cohLFP/500ms_2Hz_GoCue_-1000:250ms/zen/data_1113.1_1_2

          62        63        64       65       66
6   0.245300 0.2938338 0.1997912 0.510719 0.306376
8   0.068921 0.2786091 0.1884923 0.396684 0.215167
10  0.073285 0.0948169 0.1691792 0.283998 0.101511
12  0.041926 0.0709044 0.1644301 0.244898 0.062299
14  0.152628 0.1003714 0.1845658 0.146885 0.117686
16  0.231884 0.1527059 0.2046704 0.209125 0.127933
18  0.276762 0.1299718 0.1170043 0.093450 0.186839
20  0.196310 0.0802161 0.0688120 0.091064 0.087127
22  0.224470 0.0963183 0.0246814 0.098946 0.086967
24  0.169850 0.0758059 0.0451380 0.128462 0.088662
26  0.172960 0.0708748 0.0596040 0.245889 0.090053
28  0.134992 0.1427716 0.0622992 0.253607 0.141876
30  0.188359 0.1917881 0.1007951 0.255584 0.180619
32  0.129783 0.2475977 0.1549078 0.221672 0.190072
34  0.182295 0.3218707 0.0978531 0.227409 0.110590
36  0.159392 0.3273893 0.0838694 0.084621 0.010746
38  0.109697 0.3054972 0.1005051 0.154436 0.012689
40  0.110282 0.2299316 0.0404718 0.164824 0.011836
42  0.114492 0.1132248 0.1049000 0.174513 0.060967
44  0.105453 0.1410347 0.1008542 0.185524 0.055016
46  0.066691 0.1718818 0.1058324 0.169641 0.019230
48  0.051277 0.1084257 0.0802624 0.120631 0.041317
50  0.073546 0.0241901 0.0723679 0.154376 0.062302
52  0.090649 0.0278689 0.0919094 0.177416 0.020618
54  0.108478 0.0627294 0.0848032 0.130311 0.016369
56  0.158714 0.0410215 0.0515016 0.177960 0.091856
58  0.172155 0.0915484 0.1057102 0.120723 0.177824
60  0.211640 0.1903270 0.0487539 0.106250 0.184944
62  0.208341 0.1338470 0.0929842 0.098833 0.219018
64  0.209848 0.0890822 0.1326427 0.130218 0.096214
66  0.054076 0.1206946 0.0501097 0.104505 0.073259
68  0.076230 0.0780760 0.0388844 0.071030 0.083618
70  0.020328 0.0418028 0.0232063 0.071036 0.036450
72  0.041759 0.0523879 0.0664419 0.065816 0.064771
74  0.165697 0.0844490 0.0680421 0.031570 0.038123
76  0.207741 0.0197007 0.0096775 0.056392 0.034069
78  0.056717 0.1346821 0.0370718 0.064722 0.037314
80  0.034918 0.1723604 0.0546427 0.156331 0.054637
82  0.084108 0.2103643 0.0859696 0.159812 0.073818
84  0.108996 0.1756894 0.0509363 0.077059 0.076363
86  0.204118 0.1051678 0.0472833 0.024987 0.100065
88  0.176875 0.0930220 0.0904209 0.067859 0.068754
90  0.123938 0.0812718 0.1264532 0.052436 0.042306
92  0.143509 0.0603619 0.1037574 0.059750 0.055231
94  0.200315 0.0241256 0.1258275 0.064763 0.039756
96  0.148091 0.0511723 0.1052497 0.085888 0.022130
98  0.119605 0.0937695 0.0553754 0.063680 0.146672
100 0.100277 0.0979223 0.0373727 0.026142 0.125596
102 0.097913 0.0947236 0.0293867 0.045379 0.182365
104 0.121735 0.0491910 0.0300754 0.059648 0.170533
106 0.164793 0.0432260 0.0525299 0.077012 0.141142
108 0.179451 0.0072349 0.0299176 0.074593 0.094468
110 0.190980 0.0153298 0.0884455 0.065437 0.085133
112 0.124921 0.0865528 0.1045927 0.058697 0.063710
114 0.096963 0.1342612 0.0982376 0.050223 0.138252
116 0.056490 0.0939487 0.1537886 0.031155 0.123086
118 0.023099 0.0709596 0.0977159 0.027858 0.142656
120 0.019996 0.0558678 0.1427578 0.025833 0.173311

, , /data/coord/grab/lfp-lfp/data/cohLFP/500ms_2Hz_GoCue_-1000:250ms/zen/data_1114.1_1_2

          62       63       64       65       66
6   0.563905 0.563530 0.519790 0.560042 0.530692
8   0.550896 0.464970 0.497827 0.560343 0.511227
10  0.404597 0.381769 0.409485 0.445421 0.388655
12  0.361600 0.311900 0.340878 0.359821 0.321409
14  0.284782 0.189599 0.323642 0.284965 0.241566
16  0.231601 0.131774 0.266773 0.255865 0.167087
18  0.191557 0.027560 0.191823 0.214447 0.106646
20  0.184470 0.061102 0.107980 0.176103 0.074801
22  0.196727 0.050340 0.077797 0.154076 0.065521
24  0.181693 0.090828 0.036184 0.099543 0.092902
26  0.202250 0.138540 0.088087 0.114778 0.071400
28  0.210268 0.185682 0.073089 0.066559 0.117130
30  0.205850 0.186191 0.106027 0.108482 0.105355
32  0.239192 0.210508 0.159843 0.182534 0.121380
34  0.208590 0.227615 0.140997 0.202300 0.123080
36  0.210020 0.227822 0.118428 0.192445 0.155889
38  0.215592 0.238338 0.076069 0.154755 0.201230
40  0.208705 0.255547 0.104799 0.148284 0.188062
42  0.209167 0.263632 0.139244 0.102424 0.140446
44  0.172993 0.272663 0.127548 0.136641 0.073680
46  0.139229 0.208339 0.118644 0.102128 0.017264
48  0.080471 0.139051 0.035142 0.098494 0.021374
50  0.075024 0.106728 0.106432 0.078709 0.070130
52  0.070790 0.109808 0.084807 0.095374 0.052599
54  0.072966 0.155358 0.106752 0.096099 0.051663
56  0.171219 0.201119 0.038861 0.141568 0.086379
58  0.214321 0.207870 0.159283 0.160201 0.147905
60  0.261549 0.174821 0.239003 0.159433 0.156866
62  0.264363 0.145328 0.232856 0.133460 0.176898
64  0.193764 0.087010 0.195473 0.071847 0.084262
66  0.114894 0.046404 0.060547 0.091396 0.061266
68  0.072393 0.086507 0.062635 0.126269 0.056168
70  0.084929 0.087294 0.062340 0.100597 0.027198
72  0.099026 0.160992 0.069430 0.074265 0.020599
74  0.062374 0.142684 0.089143 0.072043 0.088061
76  0.101139 0.121222 0.094700 0.100099 0.100942
78  0.068364 0.098091 0.113651 0.138940 0.096554
80  0.099108 0.030624 0.086979 0.120057 0.131994
82  0.087988 0.046854 0.091086 0.117310 0.100186
84  0.096806 0.092105 0.071517 0.132465 0.108801
86  0.093575 0.098321 0.064544 0.136443 0.097326
88  0.051066 0.094642 0.124684 0.101383 0.110910
90  0.059961 0.085706 0.145320 0.103828 0.141932
92  0.048956 0.056503 0.196075 0.115830 0.123351
94  0.052307 0.028792 0.197468 0.082300 0.077401
96  0.060456 0.052011 0.143734 0.090217 0.059037
98  0.021038 0.047805 0.116308 0.028895 0.033982
100 0.091278 0.057054 0.065241 0.054786 0.045107
102 0.082308 0.050086 0.061459 0.081265 0.048703
104 0.071982 0.038437 0.051011 0.112464 0.051321
106 0.036504 0.037634 0.088611 0.121157 0.029264
108 0.044423 0.032105 0.134507 0.092779 0.010951
110 0.017546 0.053592 0.167506 0.104644 0.021030
112 0.058952 0.101403 0.180696 0.100362 0.046251
114 0.101433 0.115227 0.154812 0.069905 0.023173
116 0.131951 0.132947 0.112676 0.068978 0.033801
118 0.145085 0.110997 0.054202 0.067606 0.041240
120 0.105506 0.081174 0.029197 0.078994 0.054378

, , /data/coord/grab/lfp-lfp/data/cohLFP/500ms_2Hz_GoCue_-1000:250ms/zen/data_1118.2_1_2

          62       63       64       65       66
6   0.570410 0.608361 0.603076 0.578206 0.533763
8   0.480677 0.531425 0.341294 0.546218 0.489318
10  0.251940 0.504594 0.377560 0.512500 0.417042
12  0.159481 0.308410 0.335811 0.446204 0.359185
14  0.169745 0.243299 0.320476 0.365323 0.266487
16  0.173257 0.144145 0.202817 0.261529 0.228041
18  0.248271 0.068606 0.175827 0.174723 0.088218
20  0.208512 0.118076 0.216483 0.123802 0.075518
22  0.178875 0.152032 0.156773 0.145275 0.052216
24  0.153803 0.171203 0.171978 0.201919 0.087684
26  0.072316 0.096328 0.206271 0.171672 0.110028
28  0.118456 0.120399 0.211377 0.289915 0.168549
30  0.145256 0.065500 0.255087 0.305262 0.182944
32  0.067672 0.075664 0.270856 0.305142 0.214682
34  0.042361 0.148832 0.253939 0.313245 0.239128
36  0.045232 0.144498 0.309153 0.160943 0.246020
38  0.093014 0.115840 0.246512 0.092284 0.259313
40  0.097588 0.116263 0.269848 0.151769 0.272498
42  0.143496 0.098119 0.185883 0.190891 0.236328
44  0.244572 0.064753 0.217214 0.231152 0.217165
46  0.238454 0.124151 0.221201 0.191208 0.188871
48  0.237109 0.105136 0.196230 0.119156 0.150659
50  0.271644 0.084244 0.226257 0.101040 0.139307
52  0.190827 0.099987 0.167182 0.088052 0.089792
54  0.118180 0.111494 0.104347 0.088941 0.113990
56  0.148557 0.079355 0.071329 0.084113 0.095251
58  0.208626 0.109356 0.051913 0.066767 0.152068
60  0.213466 0.124463 0.075315 0.098449 0.115250
62  0.214119 0.182794 0.125881 0.121029 0.177059
64  0.177789 0.141675 0.123616 0.144048 0.206802
66  0.044859 0.095099 0.070913 0.124056 0.182296
68  0.076393 0.047520 0.081226 0.078661 0.200656
70  0.152502 0.055254 0.095561 0.050967 0.172963
72  0.145289 0.070554 0.077709 0.106811 0.173362
74  0.138597 0.130302 0.050549 0.076978 0.198447
76  0.141342 0.121057 0.083428 0.082137 0.145899
78  0.106460 0.075427 0.138009 0.124920 0.148656
80  0.063092 0.018953 0.143484 0.131335 0.091491
82  0.122611 0.075238 0.178757 0.222251 0.106972
84  0.196244 0.064072 0.143373 0.224719 0.105806
86  0.169611 0.026723 0.091966 0.115468 0.126554
88  0.163145 0.068874 0.059933 0.048050 0.145811
90  0.117313 0.070258 0.017876 0.027783 0.080125
92  0.116103 0.064322 0.054120 0.040990 0.073543
94  0.089347 0.057656 0.103188 0.092683 0.040385
96  0.103578 0.053083 0.098431 0.078630 0.116258
98  0.067777 0.064257 0.047915 0.058427 0.054258
100 0.021417 0.079529 0.055374 0.016567 0.057880
102 0.090737 0.100901 0.069014 0.080108 0.053657
104 0.074806 0.067605 0.126549 0.103552 0.037252
106 0.113453 0.120768 0.173440 0.072254 0.072145
108 0.105942 0.110898 0.174667 0.079769 0.119401
110 0.073679 0.083527 0.107042 0.068238 0.150446
112 0.081125 0.044788 0.116745 0.131199 0.148957
114 0.059860 0.025365 0.034248 0.066622 0.134591
116 0.029374 0.028187 0.057341 0.031890 0.131814
118 0.039733 0.035925 0.031534 0.051230 0.066429
120 0.068693 0.063532 0.076605 0.044214 0.016443

, , /data/coord/grab/lfp-lfp/data/cohLFP/500ms_2Hz_GoCue_-1000:250ms/zen/data_1121.2_1_2

           62       63       64       65       66
6   0.2482139 0.847775 0.374500 0.417307 0.683252
8   0.1755775 0.803069 0.357697 0.439330 0.646546
10  0.1016015 0.709879 0.324945 0.392116 0.606513
12  0.0893938 0.545450 0.301663 0.309920 0.513198
14  0.0074507 0.294449 0.385817 0.277893 0.432710
16  0.0607721 0.049616 0.376829 0.175312 0.260899
18  0.0458683 0.094973 0.308241 0.092788 0.099885
20  0.1156850 0.127525 0.243586 0.184891 0.043076
22  0.1332962 0.054407 0.169665 0.140038 0.055528
24  0.1686024 0.053999 0.181475 0.136958 0.125966
26  0.2201639 0.101862 0.137079 0.150815 0.095428
28  0.1885472 0.156409 0.214937 0.123069 0.170852
30  0.1514689 0.221611 0.247251 0.156349 0.190440
32  0.1197048 0.235329 0.222927 0.229343 0.195026
34  0.0724397 0.200468 0.213810 0.226822 0.243881
36  0.1128786 0.171752 0.175138 0.287941 0.245953
38  0.0995827 0.200369 0.143706 0.229384 0.194882
40  0.1546453 0.087337 0.129768 0.202895 0.174232
42  0.1334475 0.094535 0.094066 0.209075 0.145684
44  0.1252526 0.066324 0.078405 0.269011 0.115261
46  0.1416157 0.047491 0.047850 0.188618 0.094781
48  0.1071979 0.102207 0.025016 0.189060 0.070354
50  0.0626217 0.110753 0.034536 0.159222 0.063906
52  0.0315653 0.076581 0.031440 0.086436 0.105617
54  0.0484522 0.083550 0.038074 0.074734 0.044710
56  0.0544331 0.101279 0.127997 0.078458 0.026765
58  0.0990137 0.084142 0.185682 0.057999 0.131239
60  0.1096683 0.070449 0.221768 0.062703 0.089866
62  0.1739739 0.139117 0.191325 0.102837 0.098222
64  0.1440469 0.058951 0.044902 0.032074 0.072641
66  0.1928134 0.059097 0.023016 0.075244 0.105170
68  0.1039055 0.033516 0.032991 0.088599 0.146475
70  0.0750488 0.027552 0.013216 0.021876 0.072864
72  0.0411717 0.022364 0.076874 0.071617 0.027879
74  0.0729664 0.026609 0.058034 0.084448 0.074381
76  0.1198174 0.138263 0.052868 0.067808 0.112770
78  0.1388999 0.186479 0.040864 0.073310 0.071810
80  0.1555089 0.077573 0.056799 0.043410 0.113594
82  0.0994345 0.042115 0.063836 0.092336 0.037193
84  0.0813160 0.100004 0.037584 0.126172 0.052571
86  0.1279214 0.178536 0.052629 0.135727 0.064103
88  0.1623927 0.146030 0.041596 0.092765 0.026421
90  0.1746057 0.084395 0.057868 0.177244 0.031809
92  0.1178962 0.097927 0.135507 0.227329 0.134819
94  0.1503506 0.165494 0.164862 0.203828 0.172220
96  0.1203382 0.168632 0.112622 0.200765 0.240393
98  0.0048902 0.105187 0.062720 0.069940 0.178771
100 0.1080474 0.116269 0.059892 0.044848 0.104591
102 0.1972883 0.100645 0.027702 0.059378 0.134093
104 0.1451665 0.108850 0.105985 0.066882 0.061729
106 0.1694980 0.213022 0.193218 0.099471 0.061057
108 0.1147983 0.126840 0.118533 0.076342 0.039560
110 0.0353895 0.118836 0.108624 0.203329 0.066245
112 0.0818753 0.109749 0.134284 0.177866 0.118493
114 0.0881897 0.112819 0.117654 0.057601 0.162853
116 0.1571456 0.106081 0.054868 0.090532 0.147571
118 0.1218351 0.190455 0.023346 0.121979 0.191302
120 0.0976254 0.139817 0.071742 0.084858 0.164173

, , /data/coord/grab/lfp-lfp/data/cohLFP/500ms_2Hz_GoCue_-1000:250ms/zen/data_1122.2_1_2

          62       63        64       65        66
6   0.465725 0.467615 0.5247914 0.603426 0.4600472
8   0.392647 0.359137 0.4902227 0.526885 0.4139286
10  0.240558 0.330568 0.4043541 0.358445 0.3364288
12  0.094358 0.253303 0.2424505 0.316098 0.3378504
14  0.076596 0.143141 0.2244648 0.165701 0.2067411
16  0.013225 0.076440 0.2753692 0.185916 0.2182306
18  0.017672 0.116875 0.1941350 0.138424 0.1257180
20  0.159270 0.166741 0.1823392 0.059477 0.0873667
22  0.174621 0.198289 0.1695716 0.046577 0.1363370
24  0.182216 0.064979 0.0811553 0.111102 0.0486745
26  0.125829 0.116872 0.0114908 0.144919 0.0432435
28  0.096489 0.098397 0.0682170 0.135418 0.0822475
30  0.120939 0.166965 0.1261596 0.161986 0.0495113
32  0.082028 0.115772 0.1020877 0.142337 0.0407365
34  0.056074 0.123506 0.0637326 0.123784 0.1154603
36  0.028485 0.096025 0.0489209 0.069353 0.1442181
38  0.037795 0.076902 0.0704303 0.052524 0.1271893
40  0.036494 0.031655 0.0457811 0.110766 0.1121684
42  0.080607 0.112421 0.0568380 0.075378 0.0810476
44  0.050103 0.140912 0.1203121 0.068374 0.0773842
46  0.053714 0.085321 0.1259843 0.093717 0.0915314
48  0.156824 0.091586 0.1399133 0.041931 0.0788754
50  0.103766 0.148317 0.1010120 0.042036 0.0509375
52  0.075160 0.237224 0.0529473 0.045996 0.0342247
54  0.040848 0.232770 0.0990678 0.041505 0.0740453
56  0.064386 0.179116 0.1258624 0.041731 0.1284348
58  0.125829 0.226900 0.1175599 0.041556 0.2140124
60  0.123128 0.206881 0.1268227 0.168771 0.1332761
62  0.118215 0.143227 0.0217530 0.149076 0.2112651
64  0.132000 0.075717 0.0129994 0.124200 0.2406524
66  0.106890 0.097720 0.0296794 0.100787 0.1828269
68  0.128516 0.151879 0.0700201 0.018335 0.0604412
70  0.113700 0.222157 0.0601184 0.040268 0.0355409
72  0.105328 0.130275 0.0942912 0.041428 0.1051493
74  0.078239 0.093992 0.0753823 0.013121 0.0866799
76  0.118885 0.052302 0.0998498 0.084295 0.1086116
78  0.081620 0.054875 0.0921073 0.103978 0.1390554
80  0.122200 0.089537 0.0487643 0.121554 0.0901437
82  0.107406 0.174956 0.0355038 0.053260 0.0648660
84  0.100376 0.167559 0.0505791 0.014378 0.0345443
86  0.059062 0.157853 0.0574033 0.098400 0.0543496
88  0.088719 0.140428 0.0512513 0.177387 0.0610051
90  0.119141 0.117640 0.0726029 0.189002 0.0765160
92  0.101963 0.106716 0.0612905 0.162700 0.0350769
94  0.044153 0.066730 0.0905856 0.111137 0.0593093
96  0.068676 0.076040 0.0498230 0.043519 0.0761520
98  0.069979 0.096014 0.0983834 0.092458 0.0791081
100 0.063081 0.160998 0.0617422 0.031326 0.0391256
102 0.039743 0.224869 0.0881932 0.063824 0.1564263
104 0.121903 0.140600 0.0495885 0.045329 0.1408981
106 0.154392 0.101149 0.0996244 0.017107 0.1180196
108 0.126234 0.098905 0.0064581 0.049396 0.0719079
110 0.141184 0.091578 0.0439707 0.122778 0.0598898
112 0.068951 0.080208 0.0295276 0.117501 0.0519007
114 0.042054 0.057009 0.0275548 0.147514 0.0284762
116 0.043986 0.118031 0.0698946 0.052268 0.0060682
118 0.031371 0.110975 0.0786691 0.075963 0.0191549
120 0.078081 0.170495 0.1412483 0.066599 0.1038204

, , /data/coord/grab/lfp-lfp/data/cohLFP/500ms_2Hz_GoCue_-1000:250ms/zen/data_1125.2_1_2

          62        63       64        65        66
6   0.383197 0.4464141 0.572163 0.4417295 0.3491696
8   0.391879 0.4185715 0.616135 0.5219443 0.3430781
10  0.393573 0.3760175 0.564110 0.5003185 0.3631611
12  0.399332 0.3303499 0.503718 0.3832675 0.3052587
14  0.285533 0.2563115 0.388049 0.3840370 0.2586316
16  0.282089 0.2501086 0.352265 0.2805344 0.2599083
18  0.221060 0.3082047 0.315774 0.2275614 0.0833529
20  0.278483 0.2659590 0.268900 0.2198375 0.1028207
22  0.308762 0.2643493 0.311730 0.1895674 0.1121804
24  0.321419 0.2465264 0.331324 0.2483277 0.0741740
26  0.337398 0.2716746 0.328851 0.2797804 0.1659591
28  0.384938 0.2080544 0.344397 0.3614270 0.2296726
30  0.374906 0.1845162 0.333753 0.3787049 0.2125341
32  0.310370 0.2512616 0.272447 0.3801031 0.2153957
34  0.259129 0.2518503 0.273010 0.4285197 0.1536780
36  0.204164 0.2968255 0.225033 0.2966892 0.0611221
38  0.194130 0.3149003 0.136235 0.2509411 0.0120101
40  0.110880 0.2459621 0.076104 0.2435800 0.0760111
42  0.108534 0.2159805 0.122851 0.1431303 0.0416547
44  0.072920 0.1834139 0.130214 0.1241442 0.0237478
46  0.080193 0.1425824 0.144626 0.1678919 0.0687514
48  0.068501 0.0704933 0.143269 0.1095932 0.0908568
50  0.070333 0.0093129 0.233662 0.0868166 0.0914559
52  0.047119 0.0195801 0.174149 0.0603612 0.1421784
54  0.010043 0.0194564 0.096501 0.0428391 0.1057769
56  0.040960 0.0446603 0.059955 0.1481810 0.1586233
58  0.026361 0.0292824 0.076116 0.1414040 0.2116951
60  0.014666 0.0991317 0.063784 0.1495181 0.1576615
62  0.060387 0.0905262 0.134179 0.1894888 0.1414412
64  0.039934 0.1031154 0.063118 0.1298058 0.0478406
66  0.133497 0.0730184 0.045673 0.0987894 0.0948162
68  0.162495 0.0587821 0.051231 0.1503882 0.1260273
70  0.146107 0.0482471 0.048593 0.1671715 0.1066863
72  0.187083 0.0332612 0.059608 0.1204854 0.0227649
74  0.182580 0.0160933 0.085287 0.1404956 0.1448481
76  0.125130 0.1143625 0.113965 0.0777615 0.1816291
78  0.086764 0.1395874 0.062978 0.0905928 0.2709420
80  0.048109 0.1448638 0.048334 0.1065243 0.1908613
82  0.157546 0.0781727 0.125577 0.0469458 0.1422313
84  0.186255 0.0733797 0.131830 0.0252035 0.1243131
86  0.166948 0.0497162 0.132996 0.0664232 0.0975922
88  0.089357 0.0153176 0.207417 0.0631422 0.1609389
90  0.012128 0.0598884 0.145347 0.0510171 0.1690690
92  0.031481 0.0811291 0.110830 0.0891846 0.1516783
94  0.109244 0.1597750 0.099199 0.0799542 0.0759178
96  0.108726 0.1964125 0.128714 0.0984571 0.0703887
98  0.066726 0.1100027 0.112997 0.0509224 0.1265537
100 0.032368 0.1229045 0.112816 0.0696581 0.0448337
102 0.058638 0.1335476 0.055018 0.1446406 0.0094700
104 0.046251 0.1285520 0.103382 0.1011443 0.0647611
106 0.100069 0.1680590 0.157045 0.0818017 0.0402184
108 0.078698 0.1118934 0.096771 0.1094940 0.0801012
110 0.127421 0.1646180 0.119649 0.1084781 0.0095167
112 0.163830 0.0795649 0.084144 0.1150984 0.0650655
114 0.095591 0.0964412 0.097603 0.0336297 0.1202349
116 0.126275 0.1667295 0.038329 0.0061512 0.0465470
118 0.079795 0.0777122 0.049774 0.0743267 0.0568060
120 0.115541 0.0555875 0.072550 0.1000298 0.0332342

, , /data/coord/grab/lfp-lfp/data/cohLFP/500ms_2Hz_GoCue_-1000:250ms/zen/data_1126.2_1_2

           62       63       64        65       66
6   0.2542063 0.092786 0.124481 0.1675411 0.299259
8   0.2136884 0.225475 0.158856 0.2865409 0.382887
10  0.2353467 0.184368 0.204428 0.2568935 0.356580
12  0.2173935 0.165347 0.186396 0.2134666 0.401210
14  0.2551539 0.183062 0.161750 0.0913225 0.344984
16  0.1728863 0.225735 0.173502 0.1116259 0.311079
18  0.1288947 0.189663 0.076294 0.1294978 0.316894
20  0.1846077 0.199890 0.033491 0.0352198 0.306031
22  0.1747391 0.197002 0.100721 0.1031927 0.195875
24  0.1949831 0.080708 0.109932 0.0440036 0.097107
26  0.1624031 0.069092 0.094470 0.0227886 0.016061
28  0.1833043 0.111365 0.041221 0.0042873 0.079495
30  0.2034773 0.129771 0.067791 0.0309858 0.112115
32  0.1863087 0.160817 0.109042 0.0510722 0.141637
34  0.1760885 0.198057 0.076126 0.1320411 0.191153
36  0.1924821 0.236221 0.082585 0.1491228 0.269411
38  0.1198241 0.233273 0.026644 0.2053341 0.304484
40  0.1431203 0.219626 0.077422 0.1730465 0.281211
42  0.0766100 0.110099 0.078821 0.1264516 0.233579
44  0.0399639 0.121452 0.068502 0.1567642 0.184559
46  0.0507427 0.126571 0.044708 0.1221054 0.087227
48  0.0230340 0.049466 0.021412 0.0801682 0.100241
50  0.0834044 0.107726 0.078712 0.1348262 0.074314
52  0.0817277 0.115602 0.108714 0.0783261 0.019435
54  0.1306751 0.116498 0.105519 0.1205490 0.026820
56  0.4095077 0.380899 0.331917 0.5346399 0.477908
58  0.5986595 0.553372 0.457946 0.6701135 0.642773
60  0.6013833 0.608032 0.477333 0.6591881 0.660180
62  0.5892130 0.642385 0.471351 0.6198200 0.698919
64  0.3439546 0.535691 0.381885 0.5173933 0.651155
66  0.1011477 0.150248 0.088148 0.0625429 0.104981
68  0.1083426 0.124080 0.060613 0.0295779 0.079074
70  0.0788996 0.064694 0.037978 0.0036434 0.051461
72  0.0868517 0.062415 0.022425 0.1074142 0.023719
74  0.0730057 0.050102 0.051379 0.1685877 0.057254
76  0.0881582 0.037353 0.025932 0.1141014 0.070529
78  0.0709993 0.076964 0.040511 0.0461342 0.080754
80  0.0183632 0.076853 0.061015 0.0804401 0.074955
82  0.0739650 0.126949 0.053759 0.1034254 0.031114
84  0.1117968 0.179544 0.045269 0.1034047 0.045002
86  0.0778248 0.180295 0.058646 0.0358602 0.071203
88  0.0365848 0.201321 0.097841 0.0342242 0.104219
90  0.0095599 0.209537 0.122920 0.0481620 0.135714
92  0.0581988 0.169435 0.055662 0.0205462 0.180273
94  0.0725131 0.131307 0.059656 0.0890260 0.122086
96  0.0483089 0.091185 0.014617 0.1540410 0.103557
98  0.0439176 0.065591 0.082142 0.1725544 0.061493
100 0.1466524 0.097102 0.020264 0.1194238 0.022472
102 0.1692064 0.040232 0.037011 0.0741996 0.101008
104 0.0971742 0.019623 0.051509 0.0508458 0.042410
106 0.0608998 0.037918 0.029422 0.0915881 0.040002
108 0.0504767 0.018168 0.071369 0.0856572 0.026471
110 0.0395666 0.053621 0.122637 0.1850919 0.069678
112 0.0713317 0.088815 0.064734 0.1910305 0.059896
114 0.0554705 0.058402 0.076280 0.0979795 0.045229
116 0.0435544 0.122500 0.094064 0.0847845 0.033315
118 0.0056677 0.168497 0.176434 0.1698209 0.064918
120 0.0228823 0.160335 0.212318 0.1345733 0.070892

, , /data/coord/grab/lfp-lfp/data/cohLFP/500ms_2Hz_GoCue_-1000:250ms/zen/data_1127.2_1_2

          62       63       64       65       66
6   0.512320 0.481060 0.491355 0.466601 0.595139
8   0.579689 0.561376 0.408503 0.488522 0.495881
10  0.525639 0.420466 0.341056 0.416413 0.401071
12  0.435763 0.360820 0.275827 0.296172 0.447646
14  0.295567 0.217438 0.175879 0.210123 0.330444
16  0.180638 0.182715 0.186228 0.164142 0.298913
18  0.107965 0.261264 0.194004 0.268380 0.381044
20  0.102980 0.275690 0.190104 0.203755 0.368211
22  0.114067 0.304971 0.255277 0.208484 0.326691
24  0.137910 0.306697 0.231797 0.236145 0.267646
26  0.178095 0.198563 0.237015 0.237583 0.263012
28  0.258208 0.285878 0.216970 0.205715 0.230925
30  0.311221 0.277781 0.256447 0.154393 0.253830
32  0.279175 0.265603 0.305180 0.147794 0.239118
34  0.288395 0.352909 0.182942 0.183193 0.163866
36  0.220291 0.204369 0.227985 0.170830 0.118272
38  0.133541 0.175007 0.165522 0.210049 0.074006
40  0.144307 0.089420 0.109819 0.256397 0.085809
42  0.086420 0.121034 0.103061 0.257647 0.092318
44  0.064432 0.177063 0.066104 0.137719 0.094415
46  0.111116 0.185089 0.084672 0.067494 0.146949
48  0.051447 0.201708 0.116905 0.097421 0.137359
50  0.026311 0.177032 0.083519 0.093460 0.137337
52  0.112322 0.193139 0.073534 0.031609 0.137264
54  0.140833 0.187525 0.047094 0.055928 0.061882
56  0.140266 0.118694 0.094358 0.037783 0.010015
58  0.129734 0.247463 0.149162 0.082030 0.012751
60  0.091165 0.204685 0.146684 0.044893 0.020755
62  0.089104 0.199186 0.120920 0.108371 0.022422
64  0.128618 0.117536 0.068186 0.025984 0.058103
66  0.126950 0.069883 0.023067 0.102059 0.053704
68  0.031949 0.091757 0.047089 0.194215 0.070339
70  0.056004 0.071592 0.077396 0.133091 0.063901
72  0.121340 0.077752 0.080747 0.149483 0.109108
74  0.093572 0.095686 0.028445 0.079029 0.096408
76  0.084674 0.091013 0.070636 0.012432 0.092701
78  0.014272 0.053445 0.087680 0.066804 0.016335
80  0.106150 0.013336 0.084154 0.074028 0.043015
82  0.167965 0.026851 0.068126 0.084074 0.049416
84  0.236048 0.110827 0.047248 0.057898 0.036645
86  0.142621 0.155827 0.036368 0.039490 0.072445
88  0.096195 0.135960 0.109001 0.105426 0.132079
90  0.079200 0.089913 0.156476 0.146667 0.162005
92  0.028595 0.049540 0.188851 0.158822 0.108217
94  0.070978 0.014280 0.089093 0.095430 0.109998
96  0.134597 0.046073 0.091925 0.108299 0.099663
98  0.145019 0.070536 0.049829 0.046880 0.106507
100 0.206378 0.116317 0.052773 0.027713 0.165990
102 0.221672 0.084782 0.085914 0.007360 0.202186
104 0.122239 0.053697 0.099029 0.036396 0.251692
106 0.125404 0.026842 0.101313 0.012294 0.208835
108 0.128504 0.099470 0.091582 0.053921 0.185025
110 0.012499 0.072622 0.051476 0.138243 0.033844
112 0.114369 0.087810 0.011187 0.146803 0.038114
114 0.112863 0.062409 0.086280 0.156837 0.090043
116 0.129058 0.163959 0.105050 0.122810 0.086047
118 0.025817 0.080603 0.063182 0.101791 0.122798
120 0.036908 0.063985 0.129336 0.115486 0.057970

, , /data/coord/grab/lfp-lfp/data/cohLFP/500ms_2Hz_GoCue_-1000:250ms/zen/data_1128.2_1_2

          62       63       64       65        66
6   0.612637 0.486924 0.249094 0.341829 0.2452952
8   0.621543 0.518139 0.354470 0.347891 0.2378670
10  0.522271 0.430200 0.355834 0.279433 0.2836870
12  0.455664 0.275117 0.335349 0.258829 0.2311307
14  0.387983 0.239915 0.320761 0.260056 0.1241260
16  0.257004 0.228088 0.331348 0.224662 0.1083993
18  0.269971 0.235441 0.300132 0.260210 0.1879925
20  0.251559 0.239149 0.204328 0.229895 0.1874801
22  0.233493 0.226999 0.101734 0.237307 0.1739301
24  0.220696 0.234034 0.160512 0.147703 0.1223674
26  0.227708 0.205797 0.129816 0.193238 0.1888264
28  0.293003 0.198362 0.204311 0.242632 0.2141238
30  0.311121 0.156119 0.279189 0.233023 0.2055099
32  0.319873 0.138090 0.334109 0.224703 0.2492769
34  0.211764 0.102184 0.402160 0.233702 0.2640034
36  0.176602 0.136757 0.327429 0.175090 0.2326292
38  0.096641 0.050735 0.406768 0.126712 0.1437498
40  0.020153 0.041122 0.354111 0.134755 0.1060865
42  0.084506 0.018621 0.275927 0.091047 0.1358923
44  0.178697 0.016004 0.218005 0.097526 0.1405250
46  0.206911 0.057248 0.150442 0.114599 0.1420796
48  0.228025 0.135336 0.174587 0.195708 0.1237283
50  0.166840 0.084038 0.067227 0.127309 0.0931390
52  0.157296 0.073333 0.072635 0.069794 0.0641764
54  0.096161 0.019852 0.109704 0.063347 0.0501924
56  0.115813 0.077577 0.125628 0.103256 0.0621757
58  0.068182 0.125459 0.188910 0.139546 0.0547142
60  0.062880 0.143131 0.163827 0.167289 0.1001638
62  0.061871 0.097648 0.169423 0.169701 0.1811934
64  0.109224 0.039959 0.109949 0.115048 0.1808537
66  0.097986 0.028233 0.121614 0.080726 0.1958733
68  0.115734 0.030002 0.071106 0.082495 0.2099885
70  0.031832 0.052796 0.094344 0.032572 0.1435819
72  0.068363 0.044714 0.114250 0.028047 0.0869354
74  0.080089 0.046400 0.058218 0.125465 0.0153546
76  0.064017 0.119323 0.060069 0.108208 0.0556368
78  0.066171 0.138053 0.057846 0.039215 0.0426352
80  0.054353 0.163730 0.085997 0.049443 0.0517437
82  0.026960 0.163806 0.048997 0.023297 0.0286949
84  0.076782 0.124898 0.079446 0.042401 0.0451201
86  0.070240 0.145277 0.092611 0.027554 0.0138275
88  0.030393 0.137349 0.144881 0.057700 0.0855091
90  0.021080 0.092534 0.138122 0.055698 0.0089715
92  0.044735 0.080019 0.141836 0.098620 0.0741654
94  0.055904 0.117619 0.069445 0.105565 0.0865235
96  0.028175 0.108608 0.056095 0.077813 0.0792093
98  0.073761 0.133541 0.108883 0.037493 0.1133341
100 0.076867 0.110000 0.122273 0.041447 0.1049054
102 0.071059 0.082579 0.014949 0.086370 0.0503404
104 0.102328 0.051974 0.069499 0.131202 0.1305318
106 0.127106 0.040883 0.098025 0.120753 0.1512093
108 0.137703 0.102771 0.097952 0.163914 0.1230633
110 0.130480 0.118738 0.093544 0.087208 0.1921580
112 0.149576 0.067329 0.086622 0.045565 0.1817055
114 0.135254 0.067612 0.060505 0.048589 0.0855421
116 0.117909 0.088145 0.045417 0.095283 0.0977873
118 0.154632 0.124701 0.073157 0.077066 0.0794175
120 0.060959 0.107451 0.072463 0.032471 0.0448227

, , /data/coord/grab/lfp-lfp/data/cohLFP/500ms_2Hz_GoCue_-1000:250ms/zen/data_1224.2_1_2

          62       63       64       65        66
6   0.130133 0.126158 0.165023 0.105413 0.2497140
8   0.099906 0.123614 0.101515 0.067353 0.2652481
10  0.063400 0.153140 0.096532 0.141546 0.2553288
12  0.088815 0.125594 0.078730 0.183512 0.3102565
14  0.090711 0.128547 0.114060 0.077739 0.2602358
16  0.098325 0.148717 0.031397 0.035267 0.2170629
18  0.129899 0.217348 0.080584 0.027822 0.1927247
20  0.125594 0.123989 0.102836 0.071441 0.2350310
22  0.240938 0.050620 0.149309 0.086958 0.1205944
24  0.201478 0.128994 0.148283 0.136967 0.1001758
26  0.147686 0.160889 0.175577 0.120888 0.1442331
28  0.144680 0.198642 0.094779 0.110588 0.1625930
30  0.089771 0.121082 0.073306 0.054467 0.2050424
32  0.103871 0.100923 0.053073 0.067378 0.1602739
34  0.065151 0.091467 0.052826 0.088413 0.1574045
36  0.053783 0.130193 0.080842 0.018608 0.0562413
38  0.107431 0.121518 0.064721 0.079499 0.0515504
40  0.013736 0.123633 0.066943 0.109407 0.0982824
42  0.077843 0.092601 0.072012 0.092418 0.0875791
44  0.089297 0.123905 0.050422 0.098929 0.0457167
46  0.107551 0.134161 0.015066 0.057367 0.0382192
48  0.115452 0.086077 0.049268 0.119756 0.0609269
50  0.108449 0.158173 0.075311 0.044427 0.1248053
52  0.142249 0.076973 0.082458 0.048871 0.1434613
54  0.147081 0.015791 0.073049 0.064722 0.0785797
56  0.127913 0.014221 0.105551 0.057844 0.0766432
58  0.176029 0.049180 0.121390 0.143929 0.1333944
60  0.145229 0.124958 0.130195 0.238100 0.1796959
62  0.164054 0.067109 0.118732 0.262287 0.1941131
64  0.191593 0.030323 0.086353 0.159817 0.1022505
66  0.188907 0.087361 0.088408 0.036583 0.1071235
68  0.128425 0.079314 0.069266 0.058417 0.1219101
70  0.025832 0.039837 0.026420 0.075619 0.0254130
72  0.052267 0.066109 0.033051 0.078155 0.0818012
74  0.055767 0.082307 0.058955 0.008734 0.1385864
76  0.066868 0.106178 0.097442 0.130778 0.2202815
78  0.057306 0.183317 0.090589 0.174402 0.2010819
80  0.090037 0.141904 0.152275 0.068152 0.1592690
82  0.054163 0.132230 0.120241 0.116875 0.1169837
84  0.111878 0.114831 0.018665 0.135573 0.0815486
86  0.055761 0.018268 0.120879 0.078399 0.0461643
88  0.087519 0.012154 0.134812 0.086652 0.0582027
90  0.131842 0.041686 0.102077 0.035863 0.0352264
92  0.158330 0.076321 0.076311 0.107679 0.0620272
94  0.110877 0.115667 0.085874 0.021747 0.1063303
96  0.044601 0.128037 0.145480 0.076065 0.0980204
98  0.079316 0.086524 0.092316 0.080183 0.0763374
100 0.106664 0.163536 0.018797 0.090314 0.0753679
102 0.075394 0.264434 0.038094 0.106785 0.0151005
104 0.031986 0.210659 0.029416 0.171299 0.0180965
106 0.068884 0.149443 0.026403 0.182322 0.0359453
108 0.088490 0.082033 0.050097 0.122285 0.0153510
110 0.117048 0.098118 0.099243 0.042369 0.0530505
112 0.102442 0.167820 0.060821 0.046853 0.0322394
114 0.047612 0.112546 0.123923 0.027076 0.1187199
116 0.033851 0.118450 0.137310 0.102869 0.1400022
118 0.034986 0.167638 0.066980 0.091855 0.1094872
120 0.072911 0.173783 0.059949 0.103573 0.0065315

, , /data/coord/grab/lfp-lfp/data/cohLFP/500ms_2Hz_GoCue_-1000:250ms/zen/data_1225.2_1_2

          62        63        64       65       66
6   0.177687 0.3478791 0.3437120 0.304420 0.348401
8   0.244859 0.3725748 0.4198184 0.298403 0.456552
10  0.306237 0.3633909 0.3507684 0.330221 0.412145
12  0.281062 0.3864526 0.3582630 0.292256 0.343208
14  0.246281 0.3848514 0.3309856 0.216115 0.364972
16  0.195222 0.3299660 0.2980389 0.175240 0.288506
18  0.216446 0.2630496 0.2828502 0.162508 0.290263
20  0.200648 0.1931037 0.2674799 0.250714 0.240610
22  0.235346 0.1521638 0.2605760 0.280961 0.199155
24  0.240018 0.1347671 0.2750002 0.186944 0.114145
26  0.181592 0.1701139 0.2812569 0.199147 0.064621
28  0.148883 0.1341231 0.2400301 0.173762 0.055103
30  0.079609 0.1201516 0.2073506 0.135595 0.035491
32  0.022731 0.1038163 0.1609187 0.118897 0.089357
34  0.026053 0.1076651 0.0934225 0.120373 0.087783
36  0.040893 0.1294520 0.0268918 0.065433 0.069162
38  0.069022 0.1498825 0.1052826 0.065786 0.127729
40  0.049785 0.1675170 0.1178891 0.049113 0.148816
42  0.049694 0.1283533 0.0596630 0.071908 0.145091
44  0.039707 0.1398327 0.0356968 0.095206 0.159522
46  0.042678 0.1061478 0.0332093 0.048443 0.161009
48  0.033793 0.0783713 0.0569875 0.058061 0.143678
50  0.026411 0.0913949 0.0800516 0.051274 0.082256
52  0.020625 0.0695707 0.0698339 0.094114 0.009872
54  0.033258 0.1037855 0.0470549 0.027993 0.027613
56  0.110761 0.1467425 0.1165144 0.013370 0.016209
58  0.202022 0.1886097 0.1404500 0.043439 0.071202
60  0.139492 0.2473978 0.1311209 0.131209 0.124530
62  0.120926 0.2831769 0.1506575 0.181767 0.061345
64  0.082328 0.2150731 0.0806070 0.147345 0.052865
66  0.066323 0.0740205 0.0228977 0.091030 0.064863
68  0.066028 0.0336696 0.0396608 0.087083 0.047909
70  0.075393 0.0159340 0.0694116 0.093384 0.096501
72  0.092953 0.0553009 0.0781760 0.097538 0.083102
74  0.078731 0.0303978 0.0743992 0.112491 0.055055
76  0.065221 0.0359241 0.0526961 0.150541 0.094346
78  0.058768 0.0761743 0.0416895 0.095094 0.099366
80  0.016967 0.1556207 0.1013435 0.120193 0.100441
82  0.020489 0.1414438 0.1049032 0.127739 0.087125
84  0.040163 0.1197175 0.1329696 0.193058 0.047673
86  0.012807 0.0710171 0.1453988 0.196769 0.106273
88  0.056300 0.0176824 0.1157646 0.125168 0.096477
90  0.112106 0.0352764 0.0714747 0.075616 0.084949
92  0.044275 0.0224907 0.1104838 0.068141 0.054955
94  0.026760 0.0041869 0.1270960 0.097390 0.080753
96  0.139992 0.0643611 0.0992492 0.108793 0.098102
98  0.103192 0.0691652 0.0711467 0.132411 0.091039
100 0.051502 0.0751236 0.0499252 0.140074 0.075085
102 0.073242 0.0668973 0.0388462 0.110894 0.075321
104 0.048359 0.0627964 0.0085763 0.097925 0.103750
106 0.031907 0.0427871 0.0405664 0.108173 0.047556
108 0.054481 0.0623470 0.0632655 0.138384 0.073474
110 0.046062 0.0745614 0.0370255 0.092756 0.061930
112 0.058620 0.0533115 0.0330983 0.079887 0.106077
114 0.128947 0.0336521 0.1266303 0.058580 0.191219
116 0.118628 0.0056717 0.1100306 0.045468 0.197984
118 0.092670 0.0210656 0.0570311 0.035496 0.147143
120 0.054797 0.0012903 0.0521887 0.060714 0.081394

, , /data/coord/grab/lfp-lfp/data/cohLFP/500ms_2Hz_GoCue_-1000:250ms/zen/data_1226.2_1_2

          62        63        64       65       66
6   0.277351 0.1494055 0.2053187 0.220234 0.593768
8   0.292917 0.2442206 0.2938880 0.191680 0.533610
10  0.225771 0.2563741 0.1621495 0.260257 0.491871
12  0.188944 0.2140459 0.1917753 0.193135 0.417292
14  0.163547 0.1648970 0.1767762 0.219181 0.386511
16  0.185815 0.0643656 0.2101571 0.116598 0.206942
18  0.193106 0.0985639 0.2681735 0.107923 0.184773
20  0.230336 0.1126670 0.2600730 0.134331 0.067717
22  0.228083 0.0726267 0.2198900 0.093460 0.166053
24  0.198512 0.0487956 0.2892831 0.154125 0.241923
26  0.193943 0.1085042 0.2444555 0.148761 0.124459
28  0.193243 0.0752770 0.2767928 0.133889 0.134576
30  0.160518 0.0387856 0.2903130 0.162437 0.146343
32  0.191885 0.0821027 0.2539027 0.175831 0.111268
34  0.103937 0.1363743 0.2835620 0.163483 0.182089
36  0.041793 0.1262987 0.2422490 0.116904 0.218596
38  0.042001 0.1102744 0.2470347 0.089046 0.241520
40  0.071894 0.1488252 0.2735160 0.180129 0.258198
42  0.091581 0.0756773 0.2239862 0.122570 0.178389
44  0.068443 0.0707282 0.2934490 0.145106 0.108799
46  0.137395 0.0524823 0.2832911 0.140910 0.083187
48  0.222275 0.0736965 0.1659208 0.084776 0.097656
50  0.215122 0.0067118 0.1028448 0.080316 0.079099
52  0.259109 0.0681260 0.1061601 0.093819 0.075719
54  0.179300 0.0596529 0.0826862 0.146691 0.037450
56  0.171256 0.1746744 0.1492053 0.091026 0.127428
58  0.188523 0.2388361 0.1797339 0.109373 0.156830
60  0.132055 0.2526122 0.1512784 0.129174 0.143829
62  0.136931 0.1919626 0.1917798 0.144230 0.152180
64  0.127229 0.0751598 0.0772131 0.171477 0.169330
66  0.054861 0.0835560 0.0722692 0.149696 0.133741
68  0.127155 0.0771458 0.1382337 0.108503 0.179934
70  0.101186 0.0754656 0.0953571 0.156754 0.143252
72  0.135836 0.0781340 0.0469787 0.171836 0.154274
74  0.139577 0.1030702 0.0366824 0.105717 0.161223
76  0.127728 0.0710927 0.0268973 0.020991 0.236925
78  0.130136 0.0119854 0.0912902 0.084955 0.162904
80  0.148519 0.0853808 0.1064426 0.193412 0.094446
82  0.137936 0.1069311 0.1231616 0.146587 0.080541
84  0.095040 0.0640902 0.1858922 0.070281 0.010942
86  0.084271 0.0302076 0.1035991 0.064098 0.047386
88  0.033508 0.0319189 0.0900677 0.079059 0.043302
90  0.103718 0.0413484 0.0671724 0.170976 0.069456
92  0.112798 0.0113665 0.0079861 0.144041 0.160682
94  0.010949 0.0855755 0.0272774 0.070215 0.189249
96  0.096166 0.0972140 0.0471883 0.139167 0.202714
98  0.152989 0.1388168 0.0377277 0.123561 0.185757
100 0.148218 0.1713384 0.0838766 0.054333 0.130081
102 0.123213 0.1597938 0.1078203 0.111083 0.073672
104 0.109903 0.0877455 0.1444041 0.176324 0.061608
106 0.149746 0.0606602 0.1150243 0.135879 0.095202
108 0.097649 0.0577986 0.0746391 0.086962 0.060892
110 0.111515 0.0473369 0.0138781 0.107550 0.017306
112 0.122363 0.0685697 0.0891437 0.022881 0.064397
114 0.037800 0.1021083 0.0721261 0.030350 0.085700
116 0.053036 0.0130632 0.0671493 0.044774 0.079025
118 0.112123 0.0044717 0.1631811 0.066282 0.187729
120 0.084039 0.0843791 0.1351955 0.031366 0.208701

, , /data/coord/grab/lfp-lfp/data/cohLFP/500ms_2Hz_GoCue_-1000:250ms/zen/data_1227.2_1_2

          62        63        64       65        66
6   0.198844 0.1077264 0.2251258 0.221120 0.1717036
8   0.131765 0.1390878 0.2114079 0.158779 0.2053423
10  0.202242 0.1396695 0.2113658 0.142664 0.2715973
12  0.224704 0.0914822 0.2502417 0.107377 0.2114011
14  0.234296 0.1013610 0.1461593 0.088837 0.1663823
16  0.232533 0.1788661 0.1576055 0.122079 0.0824234
18  0.239332 0.2013646 0.1979614 0.102659 0.0516420
20  0.255826 0.1989320 0.2199828 0.096320 0.0992382
22  0.246876 0.2031117 0.2757632 0.171838 0.1398700
24  0.245360 0.1795013 0.2463358 0.135947 0.0797118
26  0.169084 0.1366501 0.2162588 0.153269 0.0417425
28  0.122139 0.0978584 0.1848712 0.145353 0.0892146
30  0.107492 0.0989754 0.1053253 0.167569 0.0943125
32  0.106556 0.0317111 0.0873821 0.097642 0.1497066
34  0.049473 0.0417411 0.0665500 0.076845 0.2154390
36  0.020467 0.0941858 0.0260580 0.024173 0.2342706
38  0.045431 0.0901177 0.0513471 0.097210 0.3024937
40  0.037370 0.0856415 0.0470780 0.055034 0.2660802
42  0.029922 0.0565301 0.0232428 0.049014 0.2619793
44  0.037720 0.0513109 0.0661554 0.016589 0.2000272
46  0.038148 0.0891644 0.0989150 0.053480 0.1244436
48  0.060906 0.0664545 0.0625456 0.090184 0.0956142
50  0.068790 0.0518027 0.0626129 0.087633 0.0521999
52  0.073753 0.0389274 0.0721879 0.106414 0.0364157
54  0.061856 0.0366928 0.0490311 0.077017 0.0183895
56  0.267082 0.1992112 0.2228739 0.204929 0.1591930
58  0.398008 0.3522498 0.2957120 0.285676 0.2490488
60  0.417391 0.4061696 0.3356420 0.272899 0.2959276
62  0.417433 0.4418845 0.3646282 0.248250 0.3259823
64  0.272220 0.3309824 0.2309934 0.190034 0.2296436
66  0.018267 0.0824079 0.0946667 0.066584 0.0450883
68  0.028948 0.0369290 0.0911317 0.015260 0.0559817
70  0.051488 0.0374274 0.1006883 0.023857 0.0771962
72  0.045213 0.0415779 0.0831666 0.038732 0.0807010
74  0.042963 0.0379249 0.0813147 0.068042 0.0176799
76  0.037526 0.0073709 0.0766957 0.044569 0.0319662
78  0.036519 0.0722344 0.0572830 0.048330 0.0405031
80  0.058577 0.0916881 0.0357977 0.014090 0.0515981
82  0.050832 0.0684911 0.0504963 0.026146 0.0520340
84  0.045771 0.0556862 0.0205264 0.073688 0.0436877
86  0.034429 0.0323021 0.0112565 0.089594 0.0795181
88  0.052928 0.0037833 0.0249072 0.073988 0.0622425
90  0.056254 0.0656269 0.0255066 0.072813 0.0878988
92  0.063030 0.0771098 0.0352171 0.083566 0.0645002
94  0.066275 0.0373228 0.0282285 0.047829 0.0265038
96  0.032095 0.0525887 0.0489748 0.064583 0.0128711
98  0.088438 0.0256232 0.0695245 0.063983 0.0439506
100 0.104011 0.0275305 0.0536124 0.045020 0.0048861
102 0.083457 0.0490102 0.0685976 0.060630 0.0049271
104 0.067604 0.0331437 0.1005961 0.050372 0.0611702
106 0.046055 0.0390021 0.1006014 0.058304 0.0780610
108 0.058659 0.0285834 0.0614640 0.053016 0.0674225
110 0.067681 0.0456997 0.0051819 0.055926 0.0449894
112 0.080342 0.0620719 0.0344542 0.063941 0.0514996
114 0.044580 0.0478384 0.0386986 0.073787 0.0707350
116 0.077123 0.0652138 0.0458024 0.034663 0.0242109
118 0.059117 0.0514510 0.0426201 0.076391 0.0497411
120 0.046979 0.0300950 0.0603887 0.131987 0.0177583

, , /data/coord/grab/lfp-lfp/data/cohLFP/500ms_2Hz_GoCue_-1000:250ms/zen/data_1228.2_1_2

          62       63       64       65        66
6   0.120690 0.481070 0.581014 0.217726 0.1382506
8   0.323605 0.292372 0.560853 0.326709 0.1015720
10  0.378743 0.205633 0.521697 0.163187 0.1312759
12  0.209487 0.325288 0.362528 0.152589 0.2128422
14  0.311806 0.367350 0.273403 0.118920 0.2692778
16  0.226760 0.340848 0.323756 0.123974 0.3521488
18  0.056081 0.427157 0.287265 0.096223 0.2362040
20  0.208730 0.359954 0.519158 0.091044 0.1701558
22  0.132824 0.358429 0.384081 0.186122 0.1296576
24  0.082419 0.290254 0.261401 0.191838 0.1236302
26  0.084479 0.315274 0.087086 0.423077 0.1322534
28  0.171334 0.329118 0.155908 0.306646 0.2813221
30  0.097988 0.258777 0.211230 0.222513 0.3418107
32  0.253187 0.213605 0.243516 0.327693 0.3355608
34  0.113377 0.131384 0.186237 0.370166 0.4152415
36  0.158246 0.032207 0.107339 0.293103 0.3804481
38  0.291622 0.117023 0.168469 0.350878 0.4945353
40  0.220779 0.059833 0.071673 0.178083 0.4639397
42  0.317601 0.070397 0.070824 0.105022 0.3833978
44  0.413173 0.099721 0.193867 0.118835 0.3642542
46  0.439880 0.144159 0.204537 0.144072 0.1648605
48  0.402964 0.031372 0.182716 0.091394 0.1251328
50  0.273806 0.086679 0.131561 0.424034 0.0800817
52  0.042665 0.165003 0.217225 0.494497 0.1477364
54  0.150415 0.284083 0.036438 0.373812 0.2004113
56  0.209791 0.269558 0.167352 0.279533 0.2234218
58  0.075112 0.365772 0.180543 0.208418 0.3612740
60  0.083713 0.331176 0.193481 0.113215 0.4263956
62  0.313279 0.263804 0.094401 0.156923 0.4730837
64  0.239410 0.300047 0.066500 0.125271 0.4409354
66  0.214091 0.145080 0.198689 0.285221 0.2598699
68  0.152859 0.114862 0.075107 0.389971 0.1968958
70  0.154839 0.123876 0.089598 0.361250 0.2624121
72  0.351366 0.100617 0.222972 0.378769 0.2234799
74  0.316207 0.250947 0.329129 0.131402 0.1806077
76  0.317472 0.276094 0.132999 0.207841 0.1664108
78  0.072345 0.377918 0.096688 0.283996 0.2216885
80  0.206857 0.270214 0.097590 0.188693 0.1521487
82  0.277449 0.314434 0.163874 0.095369 0.1120027
84  0.337707 0.370649 0.096573 0.098149 0.0660112
86  0.283910 0.305691 0.147548 0.247099 0.0064088
88  0.331562 0.381130 0.285517 0.226004 0.0753233
90  0.162449 0.282791 0.278687 0.321561 0.1588105
92  0.112565 0.293180 0.350505 0.248477 0.1681989
94  0.062417 0.370931 0.309156 0.148298 0.1133087
96  0.202241 0.422715 0.140528 0.240114 0.1580386
98  0.137173 0.307095 0.187816 0.284518 0.1926749
100 0.124570 0.239933 0.155325 0.182781 0.2007717
102 0.244494 0.113113 0.146184 0.168703 0.2062640
104 0.330249 0.056438 0.104389 0.187378 0.2805790
106 0.335904 0.083284 0.095060 0.077401 0.2505080
108 0.187205 0.232837 0.277564 0.104349 0.1821711
110 0.109744 0.285888 0.062314 0.204278 0.1094177
112 0.045964 0.265092 0.143271 0.159673 0.2724618
114 0.225646 0.091518 0.118948 0.109356 0.3031946
116 0.314477 0.172656 0.396188 0.113839 0.3255626
118 0.080787 0.147717 0.214449 0.193944 0.1458373
120 0.100446 0.436870 0.152292 0.164682 0.0635655

, , /data/coord/grab/lfp-lfp/data/cohLFP/500ms_2Hz_GoCue_-1000:250ms/zen/data_1229.2_1_2

          62       63       64       65        66
6   0.315782 0.279223 0.288764 0.266904 0.2261398
8   0.248668 0.353344 0.246551 0.208278 0.1842112
10  0.171181 0.249014 0.255767 0.104512 0.1582586
12  0.204472 0.222601 0.219981 0.043285 0.1163247
14  0.164231 0.109947 0.245292 0.052310 0.1147856
16  0.085572 0.055169 0.191598 0.134252 0.1398924
18  0.134046 0.014500 0.201906 0.093787 0.1140905
20  0.138198 0.044723 0.277670 0.086519 0.0524943
22  0.072556 0.072336 0.247021 0.080635 0.0455648
24  0.086084 0.128204 0.292080 0.112644 0.0303574
26  0.182158 0.145345 0.230871 0.173993 0.1233962
28  0.212222 0.215657 0.154116 0.247060 0.0776716
30  0.235601 0.174990 0.249801 0.248415 0.1076921
32  0.159998 0.197760 0.258887 0.193543 0.2399063
34  0.148663 0.220901 0.234536 0.115856 0.2669787
36  0.103358 0.171753 0.248328 0.133535 0.3079182
38  0.161643 0.175306 0.240528 0.109593 0.2864735
40  0.152930 0.159369 0.203602 0.138490 0.2516956
42  0.136462 0.099570 0.160842 0.144308 0.2585525
44  0.182670 0.092299 0.166351 0.073262 0.1949903
46  0.112019 0.089002 0.166302 0.048904 0.1353317
48  0.073024 0.044517 0.199490 0.079486 0.0419530
50  0.016370 0.075143 0.226743 0.071494 0.0457234
52  0.053667 0.101307 0.177479 0.116067 0.0907605
54  0.091589 0.132883 0.180119 0.132706 0.1374087
56  0.180473 0.200144 0.220282 0.226563 0.1910482
58  0.282842 0.298075 0.373428 0.414220 0.2686163
60  0.288560 0.325380 0.395766 0.385809 0.2269445
62  0.324743 0.332281 0.403939 0.415759 0.2072689
64  0.212123 0.234512 0.283089 0.281441 0.1823604
66  0.128263 0.202829 0.204780 0.175055 0.0823644
68  0.041172 0.130968 0.166240 0.201584 0.1279357
70  0.100470 0.161686 0.123084 0.246485 0.1586849
72  0.208236 0.169851 0.109672 0.301135 0.1399453
74  0.075725 0.192975 0.142849 0.232069 0.1776349
76  0.040811 0.168641 0.112044 0.153815 0.1793302
78  0.063379 0.206496 0.131580 0.034397 0.0979884
80  0.079327 0.110558 0.046268 0.065547 0.1460587
82  0.094805 0.210441 0.011014 0.014668 0.0748120
84  0.121446 0.149246 0.031929 0.018043 0.0604148
86  0.129155 0.161080 0.033397 0.077926 0.0084788
88  0.070548 0.130361 0.041389 0.040017 0.0626297
90  0.121129 0.122871 0.044330 0.067583 0.0789592
92  0.126955 0.107421 0.108452 0.068962 0.0803684
94  0.051685 0.084339 0.181313 0.063599 0.0318653
96  0.052819 0.106041 0.182543 0.064808 0.0716511
98  0.070850 0.160458 0.168782 0.071468 0.1058057
100 0.095495 0.158199 0.082881 0.042165 0.0913140
102 0.089315 0.112813 0.083743 0.040920 0.0821662
104 0.126349 0.082683 0.170986 0.039239 0.0417596
106 0.157249 0.041571 0.181198 0.056813 0.1213138
108 0.148721 0.089894 0.174666 0.079578 0.1206317
110 0.057513 0.103948 0.157190 0.126757 0.2013504
112 0.094443 0.069810 0.181561 0.039850 0.1970879
114 0.103917 0.058012 0.123578 0.117343 0.1388951
116 0.065978 0.022354 0.135781 0.203200 0.1118397
118 0.104825 0.056865 0.246223 0.268551 0.1064916
120 0.090565 0.027873 0.241751 0.284630 0.1411235

, , /data/coord/grab/lfp-lfp/data/cohLFP/500ms_2Hz_GoCue_-1000:250ms/zen/data_1230.2_1_2

          62       63       64       65       66
6   0.239451 0.318201 0.311586 0.372017 0.274006
8   0.255372 0.348574 0.316481 0.357941 0.350315
10  0.206978 0.255682 0.309071 0.278758 0.325016
12  0.125760 0.149343 0.260102 0.259431 0.293455
14  0.118128 0.068948 0.226433 0.172505 0.211830
16  0.128636 0.091989 0.211673 0.124032 0.198010
18  0.090656 0.148030 0.171736 0.137163 0.196652
20  0.087684 0.138293 0.149384 0.108709 0.213634
22  0.120336 0.136155 0.166539 0.134367 0.259225
24  0.128278 0.126001 0.108880 0.105872 0.200339
26  0.131414 0.161877 0.159255 0.121652 0.182849
28  0.216830 0.161002 0.188108 0.088320 0.167053
30  0.201910 0.174386 0.191573 0.132738 0.125011
32  0.182007 0.147627 0.190583 0.144072 0.116738
34  0.159435 0.182179 0.138061 0.169971 0.118255
36  0.083012 0.141907 0.105114 0.062145 0.128278
38  0.121866 0.176914 0.142817 0.083414 0.208670
40  0.132471 0.180526 0.157980 0.059104 0.257984
42  0.120338 0.146621 0.179847 0.051326 0.234026
44  0.151358 0.148620 0.149490 0.112480 0.155207
46  0.131936 0.095640 0.118122 0.216913 0.102689
48  0.228148 0.114464 0.099089 0.200255 0.117551
50  0.254766 0.118929 0.094008 0.242534 0.131535
52  0.265853 0.107606 0.149210 0.210394 0.149344
54  0.200600 0.062196 0.078480 0.210513 0.120621
56  0.250927 0.161612 0.167112 0.260919 0.207317
58  0.479244 0.458462 0.434475 0.502362 0.436035
60  0.533970 0.483665 0.485109 0.554903 0.452469
62  0.562779 0.525667 0.559719 0.557321 0.412442
64  0.370980 0.278579 0.309152 0.272320 0.139713
66  0.237574 0.251287 0.164671 0.151681 0.093495
68  0.242288 0.224847 0.155676 0.188615 0.092907
70  0.247629 0.148705 0.102009 0.187271 0.060553
72  0.239910 0.094925 0.102554 0.219713 0.129430
74  0.237231 0.116890 0.111946 0.180274 0.115591
76  0.326831 0.131894 0.174904 0.171533 0.093559
78  0.351068 0.120693 0.145801 0.207450 0.080004
80  0.282490 0.136354 0.063320 0.260948 0.033802
82  0.166338 0.174043 0.037476 0.249788 0.023552
84  0.197829 0.192120 0.090228 0.278834 0.031444
86  0.204579 0.126612 0.116231 0.230845 0.057644
88  0.281157 0.103220 0.086595 0.264527 0.043995
90  0.287177 0.068038 0.062650 0.242166 0.063390
92  0.299313 0.121561 0.047529 0.239061 0.041715
94  0.263165 0.091508 0.103619 0.192409 0.040168
96  0.258199 0.134845 0.124180 0.169934 0.073608
98  0.276809 0.080293 0.082433 0.168165 0.047548
100 0.275983 0.033166 0.129741 0.151219 0.042451
102 0.224880 0.017997 0.154822 0.072781 0.113167
104 0.247366 0.078502 0.137604 0.072203 0.117835
106 0.283410 0.127610 0.095836 0.055490 0.085139
108 0.283352 0.190337 0.092048 0.042596 0.063093
110 0.278105 0.178796 0.154591 0.070852 0.061525
112 0.261396 0.161914 0.166274 0.080728 0.059887
114 0.249240 0.108139 0.234997 0.082559 0.105770
116 0.327492 0.071992 0.209629 0.106018 0.089897
118 0.292108 0.129897 0.146561 0.117052 0.072360
120 0.264132 0.185730 0.120673 0.145104 0.146897

, , /data/coord/grab/lfp-lfp/data/cohLFP/500ms_2Hz_GoCue_-1000:250ms/zen/data_1231.2_1_2

           62       63       64        65       66
6   0.3072901 0.259963 0.271554 0.3509643 0.416909
8   0.2189527 0.278057 0.275838 0.2740593 0.376895
10  0.1603252 0.261080 0.174489 0.2870261 0.299087
12  0.0628911 0.188825 0.185911 0.2436637 0.289766
14  0.0268769 0.147657 0.101287 0.1728268 0.241678
16  0.0738854 0.155485 0.059097 0.1322411 0.153970
18  0.0945377 0.124897 0.056665 0.0449123 0.124095
20  0.1458145 0.151368 0.083421 0.0367208 0.086247
22  0.1441112 0.049723 0.148418 0.0557843 0.080683
24  0.1651597 0.058270 0.136462 0.0886049 0.126563
26  0.1034041 0.050876 0.160695 0.1067657 0.134675
28  0.0766325 0.065038 0.152478 0.0993220 0.135002
30  0.0498510 0.041260 0.185559 0.1239608 0.177630
32  0.0229462 0.022264 0.120463 0.1160620 0.148897
34  0.0547784 0.031483 0.147693 0.1130460 0.155060
36  0.0720222 0.052628 0.153354 0.0511406 0.140099
38  0.0909049 0.035275 0.100592 0.0904628 0.090476
40  0.0839740 0.070565 0.026500 0.0630986 0.057424
42  0.0755614 0.066590 0.035007 0.0445497 0.026173
44  0.0121350 0.041715 0.031421 0.0464482 0.018555
46  0.0581627 0.064162 0.047683 0.0814941 0.039694
48  0.0666037 0.029134 0.048531 0.0639756 0.019833
50  0.0685428 0.028730 0.041049 0.0568586 0.034497
52  0.0766431 0.026139 0.025732 0.0417486 0.079142
54  0.0740207 0.015059 0.027096 0.0565954 0.052363
56  0.1015069 0.030451 0.013318 0.1115435 0.064455
58  0.0977191 0.040339 0.055025 0.1096585 0.071499
60  0.0907399 0.021001 0.086474 0.1060557 0.063506
62  0.0819175 0.041137 0.136764 0.0615505 0.023718
64  0.0414565 0.039320 0.067054 0.0198568 0.077526
66  0.0337236 0.021563 0.055408 0.0660266 0.065130
68  0.0239999 0.015899 0.070913 0.0386748 0.077287
70  0.0246969 0.026771 0.086024 0.0392078 0.113413
72  0.0335833 0.027671 0.072545 0.0304704 0.074584
74  0.0093985 0.070297 0.042991 0.0097526 0.035874
76  0.0259518 0.079760 0.082512 0.0175775 0.075174
78  0.0473080 0.098456 0.027008 0.0137859 0.095751
80  0.0563936 0.077381 0.013783 0.0447848 0.120114
82  0.0739166 0.059046 0.027424 0.0302055 0.101201
84  0.0245046 0.047899 0.076924 0.0493608 0.058060
86  0.0398145 0.025617 0.095139 0.0264905 0.042001
88  0.0642955 0.037324 0.092267 0.0021890 0.050783
90  0.0641944 0.046487 0.134916 0.0657746 0.088479
92  0.0675383 0.048236 0.159721 0.0978624 0.061779
94  0.0519200 0.065465 0.135600 0.0605494 0.050542
96  0.0354007 0.060146 0.092946 0.0659183 0.065180
98  0.0696753 0.074225 0.048813 0.0834448 0.041947
100 0.0854751 0.059010 0.029152 0.0747542 0.074879
102 0.0397449 0.082420 0.036350 0.0403325 0.093343
104 0.0185175 0.119612 0.106678 0.0362686 0.047093
106 0.0411263 0.111031 0.078996 0.0439103 0.025300
108 0.0270422 0.075938 0.055562 0.0452099 0.033412
110 0.1060330 0.058095 0.041493 0.0516655 0.069123
112 0.0986499 0.040064 0.032398 0.0397002 0.072018
114 0.0818392 0.053882 0.062674 0.0272090 0.093323
116 0.0239564 0.049048 0.075953 0.0487218 0.069015
118 0.0339486 0.030920 0.110028 0.0848149 0.081911
120 0.0377403 0.039393 0.086636 0.0674967 0.070318

, , /data/coord/grab/lfp-lfp/data/cohLFP/500ms_2Hz_GoCue_-1000:250ms/zen/data_1232.2_1_2

          62       63       64       65       66
6   0.588101 0.596717 0.617946 0.663693 0.707031
8   0.464022 0.566371 0.509066 0.672786 0.706947
10  0.371207 0.463947 0.401687 0.536290 0.675981
12  0.421416 0.397125 0.292598 0.434211 0.515061
14  0.371383 0.342040 0.278362 0.339262 0.403588
16  0.386760 0.290679 0.333054 0.281065 0.307069
18  0.409175 0.298542 0.294232 0.266566 0.325152
20  0.373784 0.328094 0.347681 0.329684 0.356772
22  0.353170 0.296171 0.341856 0.353046 0.287271
24  0.341766 0.326496 0.270097 0.354863 0.343001
26  0.250988 0.299782 0.291332 0.269524 0.324397
28  0.250069 0.209694 0.227778 0.225442 0.319334
30  0.204068 0.080574 0.139780 0.151605 0.262705
32  0.141618 0.042398 0.126739 0.148363 0.274900
34  0.123553 0.018117 0.073366 0.138060 0.271296
36  0.095241 0.055539 0.065738 0.158958 0.156969
38  0.132489 0.111182 0.146170 0.153428 0.112749
40  0.130869 0.073308 0.168979 0.131578 0.167137
42  0.063075 0.084139 0.169368 0.184901 0.189723
44  0.046387 0.114391 0.216864 0.189303 0.177951
46  0.123357 0.143516 0.199799 0.212000 0.240964
48  0.048206 0.205378 0.155845 0.166439 0.169446
50  0.044059 0.236565 0.132699 0.123355 0.196623
52  0.069892 0.226447 0.117808 0.092376 0.181002
54  0.029796 0.169675 0.125722 0.132857 0.209300
56  0.117802 0.147841 0.168619 0.124422 0.210589
58  0.281168 0.267885 0.250351 0.222205 0.256650
60  0.308852 0.301401 0.216616 0.207499 0.226244
62  0.311556 0.238390 0.172280 0.220825 0.204917
64  0.200037 0.164387 0.149461 0.189893 0.143480
66  0.081059 0.123526 0.149600 0.205461 0.076056
68  0.068411 0.105886 0.061497 0.153684 0.037429
70  0.054131 0.161215 0.121414 0.068243 0.064732
72  0.067249 0.125389 0.226120 0.044651 0.030691
74  0.090474 0.062602 0.237648 0.042072 0.123637
76  0.142876 0.042806 0.135084 0.028075 0.163030
78  0.191145 0.085633 0.115725 0.051787 0.216406
80  0.308239 0.159813 0.187603 0.161520 0.302164
82  0.379411 0.259737 0.307624 0.177555 0.270988
84  0.404630 0.316372 0.347120 0.202049 0.283464
86  0.374565 0.342899 0.328524 0.217340 0.259203
88  0.297682 0.353967 0.227327 0.177319 0.213587
90  0.181049 0.213017 0.112963 0.130514 0.214824
92  0.227940 0.080149 0.060947 0.155586 0.166407
94  0.163540 0.061235 0.027006 0.079619 0.141978
96  0.125122 0.033075 0.110778 0.039905 0.158516
98  0.106901 0.096909 0.184091 0.044092 0.130163
100 0.281146 0.187882 0.179986 0.205560 0.279016
102 0.356128 0.310558 0.186304 0.343414 0.288725
104 0.440633 0.379397 0.225849 0.455003 0.358485
106 0.415715 0.351916 0.249390 0.368206 0.331331
108 0.391073 0.285387 0.292123 0.292228 0.329962
110 0.216237 0.265259 0.187911 0.193517 0.283707
112 0.129749 0.178319 0.147704 0.135562 0.203567
114 0.128628 0.138924 0.100604 0.076521 0.122328
116 0.116060 0.042236 0.062132 0.090715 0.133437
118 0.082413 0.026731 0.062758 0.098875 0.126852
120 0.197618 0.083779 0.036702 0.047627 0.142980

, , /data/coord/grab/lfp-lfp/data/cohLFP/500ms_2Hz_GoCue_-1000:250ms/zen/data_1236.3_1_2

          62       63       64       65       66
6   0.511608 0.434201 0.336077 0.388984 0.441803
8   0.386359 0.446158 0.424298 0.354093 0.497380
10  0.305159 0.312261 0.375758 0.365023 0.377425
12  0.324512 0.272524 0.306008 0.353498 0.366190
14  0.285553 0.237693 0.250250 0.262131 0.415487
16  0.300171 0.276362 0.214717 0.176694 0.399894
18  0.306621 0.317651 0.229177 0.189851 0.326577
20  0.274947 0.297705 0.208393 0.163248 0.346006
22  0.307272 0.296031 0.164362 0.215842 0.265025
24  0.216705 0.295767 0.229761 0.284326 0.248702
26  0.188839 0.255042 0.234514 0.296076 0.335593
28  0.273406 0.199085 0.099868 0.342197 0.277325
30  0.246320 0.184554 0.156485 0.197679 0.306401
32  0.206241 0.215259 0.127017 0.221143 0.206361
34  0.204063 0.213096 0.199597 0.134502 0.194911
36  0.153100 0.204637 0.146102 0.043577 0.208855
38  0.177221 0.193407 0.149074 0.065417 0.182405
40  0.179884 0.167916 0.130856 0.123872 0.208861
42  0.149835 0.139942 0.138152 0.120996 0.177809
44  0.172248 0.130456 0.100734 0.208190 0.182976
46  0.175308 0.086426 0.075286 0.118735 0.135365
48  0.155990 0.071426 0.132935 0.107099 0.154574
50  0.111395 0.056884 0.197781 0.059080 0.169522
52  0.133240 0.119239 0.251380 0.065711 0.104201
54  0.143357 0.097344 0.284855 0.102573 0.120167
56  0.619190 0.642887 0.671419 0.703672 0.543352
58  0.701500 0.745176 0.712827 0.789022 0.677207
60  0.705026 0.735488 0.694526 0.793514 0.715784
62  0.717195 0.742540 0.688459 0.780898 0.732680
64  0.665539 0.656403 0.671833 0.714135 0.681271
66  0.039209 0.123560 0.095436 0.106487 0.178471
68  0.071868 0.093628 0.095618 0.102103 0.146254
70  0.084721 0.176557 0.089840 0.079892 0.174346
72  0.098032 0.135466 0.078381 0.095943 0.162298
74  0.113694 0.142123 0.072738 0.135454 0.118691
76  0.048766 0.151477 0.184394 0.182464 0.106190
78  0.050623 0.053307 0.137854 0.165611 0.083136
80  0.028032 0.049174 0.073303 0.094816 0.151043
82  0.098491 0.085429 0.053536 0.019195 0.189873
84  0.099493 0.112146 0.088688 0.069068 0.117372
86  0.103013 0.124579 0.149730 0.186746 0.061731
88  0.075203 0.200701 0.061926 0.209191 0.035531
90  0.100309 0.214728 0.084822 0.194621 0.078412
92  0.049342 0.155776 0.139653 0.063722 0.194751
94  0.113314 0.144050 0.077689 0.077084 0.154127
96  0.114992 0.153212 0.071671 0.114847 0.074612
98  0.112044 0.096659 0.052158 0.161307 0.016224
100 0.018734 0.111944 0.066208 0.129631 0.101460
102 0.055457 0.058410 0.128169 0.094741 0.088781
104 0.055678 0.046254 0.166048 0.057796 0.090106
106 0.075945 0.056271 0.105807 0.120987 0.119798
108 0.210848 0.097134 0.055281 0.146205 0.071845
110 0.145544 0.146106 0.140522 0.130734 0.119421
112 0.150031 0.122621 0.192989 0.073723 0.093715
114 0.043692 0.092126 0.187286 0.131927 0.091838
116 0.025298 0.155913 0.048341 0.103124 0.105477
118 0.025930 0.147137 0.110882 0.050901 0.146996
120 0.052058 0.080553 0.117558 0.039325 0.104576

, , /data/coord/grab/lfp-lfp/data/cohLFP/500ms_2Hz_GoCue_-1000:250ms/zen/data_1237.2_1_2

          62       63       64       65       66
6   0.368459 0.383075 0.419319 0.294507 0.356787
8   0.478918 0.291223 0.417959 0.410064 0.518582
10  0.369504 0.434893 0.388888 0.471336 0.539222
12  0.395709 0.370826 0.403454 0.449003 0.533669
14  0.265205 0.381354 0.333216 0.421176 0.449542
16  0.255092 0.232653 0.372709 0.344641 0.390636
18  0.206275 0.203243 0.269586 0.233482 0.406757
20  0.218585 0.163387 0.249784 0.137790 0.346669
22  0.289492 0.178481 0.175990 0.059766 0.274542
24  0.257400 0.168706 0.141204 0.055218 0.184774
26  0.257337 0.143419 0.134722 0.167812 0.154646
28  0.322499 0.176742 0.189952 0.276359 0.187376
30  0.242720 0.223165 0.256935 0.309016 0.139229
32  0.187800 0.171897 0.206380 0.244377 0.143843
34  0.150107 0.155927 0.184931 0.179372 0.071381
36  0.148903 0.098755 0.127202 0.116610 0.123530
38  0.123074 0.140039 0.106023 0.100065 0.183023
40  0.150153 0.165706 0.111237 0.134881 0.170378
42  0.239357 0.168997 0.124706 0.128740 0.118128
44  0.257999 0.144054 0.108640 0.132491 0.078053
46  0.246670 0.050668 0.062505 0.136895 0.144071
48  0.215689 0.078306 0.030453 0.186959 0.171706
50  0.129294 0.073487 0.021315 0.172708 0.161411
52  0.080321 0.098705 0.028178 0.129274 0.114024
54  0.174490 0.079173 0.110660 0.095509 0.122483
56  0.715726 0.449876 0.653795 0.671262 0.693051
58  0.786227 0.709344 0.785344 0.786234 0.790728
60  0.808636 0.746267 0.816258 0.815562 0.821550
62  0.814560 0.752683 0.832491 0.835546 0.856366
64  0.738529 0.679686 0.744831 0.737623 0.796268
66  0.210223 0.196635 0.187541 0.075954 0.208042
68  0.198144 0.116748 0.171147 0.109960 0.117343
70  0.102490 0.172725 0.230102 0.087537 0.135534
72  0.055290 0.187880 0.143142 0.169313 0.077619
74  0.170555 0.218392 0.089122 0.211322 0.109636
76  0.223911 0.200947 0.034417 0.112807 0.069539
78  0.254920 0.209958 0.057119 0.133224 0.080161
80  0.267377 0.218730 0.138812 0.058317 0.018929
82  0.172352 0.145768 0.142820 0.104667 0.063171
84  0.129927 0.116802 0.079609 0.127581 0.134840
86  0.146675 0.045430 0.104356 0.027256 0.144061
88  0.106200 0.034722 0.053502 0.054309 0.061038
90  0.104121 0.038714 0.218459 0.031279 0.043035
92  0.046943 0.070936 0.277227 0.102821 0.052460
94  0.104544 0.118266 0.199457 0.134829 0.139107
96  0.069988 0.142157 0.103805 0.105877 0.133715
98  0.063468 0.118499 0.082411 0.120926 0.209426
100 0.180010 0.079070 0.041233 0.099091 0.162457
102 0.181472 0.111586 0.189523 0.151586 0.059924
104 0.169455 0.124249 0.234539 0.213113 0.149210
106 0.143012 0.248841 0.257531 0.237099 0.152251
108 0.126475 0.116355 0.195559 0.238776 0.159751
110 0.198364 0.180854 0.124265 0.136054 0.219724
112 0.238704 0.278538 0.131376 0.160160 0.189617
114 0.174809 0.177369 0.091683 0.091704 0.033083
116 0.085572 0.165029 0.058220 0.026121 0.026077
118 0.118264 0.066089 0.133896 0.156211 0.059188
120 0.203629 0.083356 0.177037 0.120524 0.063476

, , /data/coord/grab/lfp-lfp/data/cohLFP/500ms_2Hz_GoCue_-1000:250ms/zen/data_1238.2_1_2

          62       63       64       65       66
6   0.239433 0.258072 0.257261 0.333511 0.354965
8   0.314926 0.209527 0.293915 0.190009 0.245363
10  0.300748 0.314900 0.241019 0.216275 0.137942
12  0.188628 0.227767 0.249454 0.281966 0.187923
14  0.122355 0.201156 0.202211 0.274398 0.150966
16  0.160978 0.140029 0.146699 0.243135 0.178367
18  0.197920 0.171368 0.181815 0.139169 0.147502
20  0.243381 0.165576 0.201180 0.050509 0.184639
22  0.245717 0.227247 0.137329 0.044249 0.169092
24  0.221455 0.277271 0.162951 0.136033 0.137141
26  0.156009 0.193826 0.206460 0.196824 0.202329
28  0.150488 0.137946 0.160558 0.198392 0.188881
30  0.223091 0.139001 0.107918 0.199622 0.298231
32  0.178335 0.117771 0.133800 0.115180 0.150836
34  0.184862 0.165012 0.125744 0.026074 0.105577
36  0.128324 0.209498 0.140404 0.033627 0.111903
38  0.135265 0.095634 0.167198 0.142027 0.015976
40  0.115619 0.098467 0.195529 0.194137 0.088611
42  0.134610 0.036909 0.217735 0.169509 0.096916
44  0.143808 0.092914 0.221139 0.196709 0.106162
46  0.096518 0.063398 0.169547 0.231539 0.211654
48  0.119839 0.028592 0.118544 0.177275 0.338693
50  0.075574 0.043841 0.127699 0.062139 0.290969
52  0.171325 0.076972 0.132022 0.053461 0.222221
54  0.150943 0.073194 0.164337 0.032290 0.160728
56  0.587567 0.493988 0.667781 0.559950 0.580075
58  0.719474 0.690281 0.738513 0.722499 0.711738
60  0.724941 0.686299 0.767989 0.736296 0.730324
62  0.732373 0.680105 0.764697 0.738913 0.742545
64  0.662578 0.522126 0.607225 0.602895 0.635392
66  0.118791 0.181562 0.011383 0.121043 0.131298
68  0.102387 0.213259 0.035526 0.150062 0.148781
70  0.090418 0.170672 0.102054 0.104857 0.071925
72  0.063322 0.182636 0.064557 0.059119 0.131315
74  0.030037 0.114013 0.094412 0.005153 0.133080
76  0.023379 0.123175 0.128421 0.011499 0.103137
78  0.116047 0.039942 0.211645 0.056379 0.058848
80  0.092772 0.061066 0.157568 0.032628 0.136693
82  0.154191 0.066944 0.203697 0.081725 0.107430
84  0.201449 0.126981 0.102796 0.053044 0.042087
86  0.254347 0.136952 0.076807 0.031472 0.124171
88  0.199708 0.117535 0.070387 0.039646 0.085163
90  0.117061 0.154127 0.071721 0.103743 0.050515
92  0.057935 0.171389 0.091764 0.064912 0.097876
94  0.086041 0.202898 0.110688 0.021134 0.143601
96  0.157404 0.146275 0.134269 0.054194 0.117218
98  0.204562 0.189987 0.146987 0.108790 0.060006
100 0.177769 0.092115 0.142522 0.178376 0.075614
102 0.131639 0.013325 0.011812 0.187993 0.070197
104 0.033054 0.022533 0.033009 0.190997 0.084018
106 0.076259 0.085158 0.033119 0.193699 0.125802
108 0.045113 0.166545 0.015761 0.215486 0.165171
110 0.040674 0.136569 0.088838 0.225295 0.119178
112 0.072983 0.129798 0.084919 0.192955 0.088313
114 0.055473 0.162918 0.108167 0.216076 0.064355
116 0.123818 0.132475 0.047090 0.137608 0.074854
118 0.184825 0.112179 0.099646 0.106213 0.044136
120 0.106734 0.078338 0.077985 0.109450 0.038099

, , /data/coord/grab/lfp-lfp/data/cohLFP/500ms_2Hz_GoCue_-1000:250ms/zen/data_1239.2_1_2

           62       63       64       65       66
6   0.2996982 0.116812 0.342334 0.317366 0.366615
8   0.4127073 0.260182 0.497480 0.201651 0.236215
10  0.3815495 0.256596 0.315381 0.315747 0.355107
12  0.2416391 0.178663 0.350980 0.246848 0.314096
14  0.1333028 0.204194 0.342937 0.252254 0.259545
16  0.0660111 0.131082 0.202841 0.239529 0.259250
18  0.1206968 0.118853 0.080310 0.233113 0.208804
20  0.1676678 0.141563 0.082411 0.195897 0.263481
22  0.2195346 0.236106 0.101267 0.128075 0.248239
24  0.3077286 0.244061 0.159239 0.166749 0.286772
26  0.2922083 0.262487 0.237282 0.144300 0.281956
28  0.2777213 0.202797 0.170697 0.146956 0.314792
30  0.2559054 0.221533 0.136393 0.311919 0.304725
32  0.2509278 0.233631 0.144036 0.197865 0.255915
34  0.1827239 0.166580 0.074778 0.132868 0.237938
36  0.1345333 0.180066 0.152373 0.082683 0.256338
38  0.1456813 0.172836 0.148452 0.062836 0.214255
40  0.1803244 0.153586 0.121650 0.105408 0.157004
42  0.2192533 0.130581 0.102359 0.112548 0.125351
44  0.2189184 0.018928 0.071652 0.081162 0.069153
46  0.1904385 0.060931 0.077811 0.074107 0.060072
48  0.1358246 0.091733 0.068312 0.113827 0.118867
50  0.1037533 0.122457 0.049135 0.116686 0.221719
52  0.0758004 0.124434 0.101466 0.144463 0.256973
54  0.1091698 0.115189 0.110807 0.116273 0.302099
56  0.4895276 0.423975 0.445564 0.438020 0.355150
58  0.6531635 0.511765 0.560553 0.558429 0.420806
60  0.6567193 0.549822 0.584496 0.566606 0.446667
62  0.6724729 0.560179 0.621581 0.614757 0.445398
64  0.5456557 0.558686 0.645192 0.479284 0.548971
66  0.1423782 0.209894 0.148251 0.057375 0.276702
68  0.1203132 0.155213 0.160258 0.159245 0.216257
70  0.0902682 0.143398 0.159370 0.177466 0.200005
72  0.1047026 0.107696 0.130921 0.082180 0.103786
74  0.1239007 0.129502 0.125330 0.022218 0.179373
76  0.1093763 0.163132 0.069144 0.102306 0.140556
78  0.1345720 0.110825 0.035340 0.051684 0.080051
80  0.0545962 0.047319 0.032783 0.059927 0.135145
82  0.0350453 0.131268 0.083227 0.055044 0.198193
84  0.0981070 0.152690 0.104469 0.094975 0.144438
86  0.0899529 0.246358 0.204082 0.082213 0.156637
88  0.0575931 0.142933 0.075675 0.137049 0.150662
90  0.0158818 0.114571 0.101501 0.164967 0.146650
92  0.0475893 0.135504 0.107105 0.215238 0.118894
94  0.0013429 0.120715 0.066036 0.154938 0.086922
96  0.0867399 0.171681 0.036323 0.119129 0.058094
98  0.1022813 0.071662 0.133937 0.097012 0.125947
100 0.1441376 0.099941 0.128966 0.097298 0.153817
102 0.1479541 0.075843 0.165631 0.128943 0.139110
104 0.1205177 0.057532 0.238873 0.140533 0.102491
106 0.0995956 0.086472 0.249254 0.158329 0.130279
108 0.0968759 0.124226 0.166746 0.150060 0.202041
110 0.0815501 0.174811 0.039133 0.174095 0.265415
112 0.0773025 0.109280 0.076277 0.103017 0.291132
114 0.0789217 0.179559 0.096638 0.153194 0.133943
116 0.2137253 0.213688 0.112350 0.112044 0.108301
118 0.2169580 0.216039 0.114479 0.092392 0.056796
120 0.1520315 0.217447 0.095916 0.064214 0.051733

, , /data/coord/grab/lfp-lfp/data/cohLFP/500ms_2Hz_GoCue_-1000:250ms/zen/data_1240.2_1_2

          62       63       64       65       66
6   0.492913 0.263948 0.476296 0.426498 0.498713
8   0.567321 0.270573 0.504166 0.548351 0.606314
10  0.509577 0.294750 0.433455 0.516102 0.600247
12  0.411199 0.267411 0.389684 0.482017 0.579264
14  0.273734 0.193140 0.333051 0.422728 0.537605
16  0.208106 0.199832 0.386505 0.401340 0.497827
18  0.179177 0.194393 0.306107 0.341277 0.443077
20  0.202873 0.178071 0.265272 0.300362 0.385972
22  0.273771 0.227631 0.315005 0.248876 0.371810
24  0.325903 0.276222 0.314059 0.287666 0.249466
26  0.265251 0.306392 0.306701 0.317721 0.214986
28  0.239921 0.408973 0.256798 0.397110 0.218973
30  0.205433 0.349537 0.166526 0.331208 0.229399
32  0.213588 0.196103 0.151257 0.292160 0.232512
34  0.194015 0.129448 0.213313 0.182175 0.123457
36  0.139128 0.102044 0.164664 0.158184 0.144470
38  0.098848 0.119807 0.118865 0.169559 0.172290
40  0.114601 0.189820 0.124265 0.094569 0.139228
42  0.108051 0.247906 0.100408 0.069210 0.192340
44  0.116143 0.274050 0.097139 0.060159 0.228092
46  0.097707 0.207100 0.057544 0.180091 0.185335
48  0.010518 0.209419 0.054840 0.189186 0.252061
50  0.044814 0.138777 0.071763 0.206063 0.236038
52  0.094878 0.116871 0.061761 0.120850 0.198519
54  0.092372 0.146890 0.053672 0.078018 0.188034
56  0.607548 0.329344 0.513710 0.501280 0.472891
58  0.730434 0.446702 0.637449 0.654215 0.615087
60  0.745272 0.453553 0.659493 0.687069 0.619594
62  0.720894 0.450425 0.663514 0.686370 0.578692
64  0.555472 0.287588 0.490864 0.506159 0.354634
66  0.110326 0.051034 0.047121 0.023137 0.084080
68  0.030680 0.075662 0.096989 0.087061 0.073480
70  0.066701 0.098282 0.093325 0.075127 0.119911
72  0.048135 0.031650 0.169521 0.124528 0.097439
74  0.037905 0.083356 0.229294 0.092489 0.068576
76  0.021424 0.058846 0.131649 0.087916 0.050950
78  0.069671 0.065393 0.117041 0.031072 0.019096
80  0.094223 0.097284 0.160368 0.068187 0.092935
82  0.136842 0.096631 0.151920 0.059434 0.096263
84  0.153216 0.057731 0.136626 0.125706 0.178531
86  0.102916 0.113090 0.151375 0.120955 0.163907
88  0.069320 0.134659 0.092174 0.061263 0.195068
90  0.044977 0.150603 0.107424 0.018981 0.191631
92  0.046190 0.145282 0.046523 0.073605 0.226422
94  0.096879 0.118747 0.041843 0.051230 0.108377
96  0.129065 0.091416 0.012068 0.020042 0.115398
98  0.096601 0.141032 0.082774 0.016632 0.019319
100 0.034453 0.163290 0.120751 0.046097 0.124688
102 0.174155 0.182693 0.035720 0.135083 0.179358
104 0.217518 0.127575 0.014562 0.249413 0.238621
106 0.143790 0.104690 0.098469 0.210982 0.205918
108 0.147826 0.079595 0.108456 0.193890 0.116652
110 0.053192 0.129353 0.086033 0.157662 0.068649
112 0.081176 0.096079 0.049988 0.143571 0.129922
114 0.192138 0.086851 0.083095 0.126992 0.108957
116 0.222775 0.048756 0.094961 0.156790 0.129194
118 0.139048 0.111860 0.103963 0.125374 0.137099
120 0.171875 0.157572 0.020473 0.110431 0.151664

, , /data/coord/grab/lfp-lfp/data/cohLFP/500ms_2Hz_GoCue_-1000:250ms/zen/data_1248.2_1_2

          62       63        64       65       66
6   0.174841 0.261643 0.1897275 0.166484 0.313888
8   0.186936 0.217049 0.3005899 0.274325 0.415254
10  0.167831 0.161510 0.2462154 0.188491 0.311780
12  0.109865 0.166316 0.2117931 0.076260 0.219847
14  0.166701 0.231526 0.1661000 0.092863 0.190830
16  0.215168 0.274391 0.1115483 0.163827 0.133467
18  0.242743 0.260016 0.0606577 0.185942 0.160386
20  0.219584 0.244268 0.0566527 0.242645 0.114044
22  0.236134 0.227826 0.0273389 0.311822 0.109995
24  0.200361 0.217457 0.1220809 0.351384 0.049672
26  0.138528 0.211733 0.2153101 0.368346 0.046326
28  0.153242 0.200401 0.2457921 0.388492 0.100416
30  0.132142 0.188688 0.3061516 0.332205 0.167722
32  0.110153 0.111077 0.2170667 0.282958 0.225537
34  0.124087 0.093810 0.2191471 0.207986 0.200261
36  0.105036 0.057282 0.1772471 0.160131 0.184731
38  0.048082 0.077494 0.1713345 0.123447 0.208752
40  0.070676 0.138524 0.1468951 0.130089 0.128742
42  0.038488 0.156172 0.1327523 0.155095 0.134904
44  0.043536 0.152030 0.1299304 0.166530 0.116509
46  0.051248 0.081070 0.1078598 0.117381 0.083177
48  0.069878 0.069249 0.0669753 0.066451 0.065897
50  0.091528 0.059444 0.0268068 0.068271 0.086098
52  0.050858 0.035680 0.0048128 0.034109 0.108151
54  0.045276 0.039936 0.0179737 0.023637 0.080178
56  0.552707 0.536268 0.5543124 0.552828 0.516344
58  0.702046 0.663799 0.6677266 0.657414 0.657654
60  0.716172 0.694675 0.7388275 0.674623 0.686333
62  0.740687 0.707525 0.7448029 0.690904 0.698583
64  0.678650 0.646634 0.6645489 0.607914 0.648321
66  0.064964 0.057095 0.0474063 0.075117 0.060066
68  0.063261 0.152486 0.0448853 0.071367 0.047188
70  0.027910 0.088386 0.0575550 0.047435 0.063962
72  0.024304 0.081653 0.1400070 0.067145 0.072537
74  0.031297 0.066303 0.1271023 0.067643 0.081577
76  0.022356 0.015955 0.1493510 0.062163 0.083321
78  0.035362 0.026242 0.1242242 0.072757 0.102725
80  0.046313 0.081739 0.0972730 0.029612 0.075448
82  0.043581 0.072230 0.0880746 0.064175 0.054660
84  0.051951 0.063222 0.0668847 0.098407 0.040789
86  0.047156 0.034818 0.0628486 0.104758 0.052353
88  0.073772 0.040775 0.0450038 0.139982 0.063307
90  0.097618 0.021137 0.0134259 0.108400 0.103906
92  0.095655 0.097897 0.0354173 0.027210 0.067008
94  0.130038 0.087809 0.0490006 0.031583 0.049467
96  0.106363 0.071615 0.0419033 0.025577 0.069791
98  0.060655 0.082293 0.0482279 0.061913 0.026643
100 0.045451 0.071440 0.0569642 0.034530 0.060925
102 0.031975 0.088373 0.0693394 0.046189 0.060916
104 0.064639 0.076300 0.0325660 0.070921 0.065841
106 0.102719 0.041623 0.1208374 0.060264 0.049980
108 0.061107 0.105296 0.1053290 0.086691 0.040518
110 0.029937 0.105384 0.0360771 0.082599 0.024081
112 0.038042 0.061287 0.0430257 0.080888 0.013651
114 0.054241 0.031013 0.0661595 0.089145 0.038464
116 0.037137 0.062632 0.0237178 0.014086 0.024629
118 0.019845 0.067905 0.0384641 0.030770 0.016693
120 0.111623 0.131302 0.1120327 0.077555 0.046483

, , /data/coord/grab/lfp-lfp/data/cohLFP/500ms_2Hz_GoCue_-1000:250ms/zen/data_1249.1_1_2

          62       63       64       65        66
6   0.345304 0.365298 0.362654 0.247341 0.2883440
8   0.246454 0.379301 0.347531 0.333292 0.3231493
10  0.124491 0.252774 0.234376 0.215684 0.3328762
12  0.123534 0.103236 0.144013 0.110470 0.2714509
14  0.162263 0.151206 0.159506 0.069270 0.2023900
16  0.149585 0.164863 0.079799 0.065205 0.1315876
18  0.172516 0.200647 0.156103 0.174319 0.1647170
20  0.171337 0.208910 0.212192 0.218615 0.1695393
22  0.127291 0.176273 0.247875 0.228642 0.1453175
24  0.165237 0.194093 0.237798 0.210886 0.1105568
26  0.148731 0.164388 0.210146 0.204505 0.1173871
28  0.122454 0.113991 0.150601 0.159121 0.1385580
30  0.084996 0.097463 0.113554 0.112298 0.2112536
32  0.086679 0.033823 0.175541 0.039038 0.2367532
34  0.027596 0.031643 0.119439 0.023522 0.1936449
36  0.017118 0.101524 0.109793 0.088703 0.1705970
38  0.052823 0.061945 0.078308 0.071512 0.0306540
40  0.022759 0.065207 0.077877 0.019307 0.0190845
42  0.060260 0.061327 0.063556 0.012602 0.0444224
44  0.054399 0.039728 0.010808 0.035669 0.0455400
46  0.070655 0.060365 0.022034 0.082256 0.0703096
48  0.080485 0.029050 0.069353 0.036612 0.0857124
50  0.067980 0.044050 0.123994 0.060113 0.0658319
52  0.104478 0.018723 0.140277 0.124575 0.0238852
54  0.123106 0.064786 0.121746 0.119468 0.0344746
56  0.662538 0.648353 0.670150 0.689438 0.6417744
58  0.775933 0.772114 0.792756 0.792472 0.7548780
60  0.805166 0.796607 0.815118 0.816959 0.7970296
62  0.818904 0.809754 0.825161 0.835882 0.8244400
64  0.765587 0.754704 0.765252 0.793199 0.7859991
66  0.087827 0.183848 0.049222 0.091187 0.1047126
68  0.074737 0.202938 0.048962 0.077911 0.0913240
70  0.035424 0.145157 0.064208 0.087651 0.0459885
72  0.039345 0.104293 0.044687 0.088415 0.0590685
74  0.042758 0.076358 0.035532 0.040723 0.0729140
76  0.061336 0.105753 0.040545 0.028305 0.0744259
78  0.036247 0.086106 0.053111 0.074303 0.0623683
80  0.110554 0.098173 0.010458 0.102425 0.0662789
82  0.115267 0.092481 0.070096 0.124320 0.0412325
84  0.106246 0.107177 0.064013 0.022873 0.0889196
86  0.043550 0.075793 0.030635 0.078183 0.1155753
88  0.019806 0.100147 0.035439 0.086045 0.0853431
90  0.013203 0.071989 0.048102 0.059534 0.0575088
92  0.039127 0.023115 0.089202 0.073587 0.0362620
94  0.070479 0.087182 0.125758 0.092578 0.1091695
96  0.105407 0.084405 0.106635 0.070968 0.1679488
98  0.073766 0.120501 0.114075 0.019814 0.1440992
100 0.066834 0.128637 0.100888 0.043755 0.1404270
102 0.120412 0.110365 0.117059 0.035430 0.1130811
104 0.049643 0.145320 0.104660 0.082314 0.0543535
106 0.051298 0.127087 0.125226 0.062669 0.0099946
108 0.044817 0.123848 0.159424 0.055884 0.0483560
110 0.029013 0.101962 0.145729 0.079042 0.0485698
112 0.073120 0.054065 0.055203 0.113942 0.0216615
114 0.029689 0.034246 0.056026 0.035159 0.0780846
116 0.048249 0.031263 0.023401 0.038328 0.0458769
118 0.059284 0.025340 0.120852 0.056127 0.0487398
120 0.052246 0.111906 0.180638 0.062794 0.0477924

, , /data/coord/grab/lfp-lfp/data/cohLFP/500ms_2Hz_GoCue_-1000:250ms/zen/data_1252.3_1_2

          62        63       64       65        66
6   0.097278 0.1023313 0.226725 0.153695 0.3263423
8   0.169162 0.1603321 0.194091 0.126171 0.3882997
10  0.186827 0.1309568 0.200060 0.161002 0.2810247
12  0.260794 0.1560210 0.195969 0.213848 0.2131081
14  0.267145 0.1291627 0.191168 0.193950 0.1974146
16  0.249530 0.1502524 0.201178 0.161950 0.1457405
18  0.247533 0.1677764 0.199545 0.141735 0.1815410
20  0.184679 0.1007662 0.195068 0.160838 0.1359181
22  0.134281 0.0893292 0.178832 0.184957 0.1398434
24  0.112414 0.0430650 0.140705 0.208517 0.2072482
26  0.143202 0.0374722 0.109594 0.228170 0.2450364
28  0.099758 0.0457615 0.103468 0.142676 0.2784064
30  0.105018 0.0574030 0.111159 0.123801 0.2322256
32  0.078517 0.0417969 0.149131 0.093577 0.2441756
34  0.067617 0.0707662 0.125488 0.055983 0.2129779
36  0.097387 0.0375048 0.081483 0.090282 0.1519161
38  0.095385 0.0506517 0.071074 0.061685 0.1534588
40  0.085568 0.0532234 0.082123 0.090622 0.0977528
42  0.076106 0.0277477 0.125736 0.104340 0.1925552
44  0.039037 0.1308976 0.063579 0.109344 0.2056844
46  0.034839 0.1271283 0.072700 0.097706 0.1505930
48  0.049718 0.1182005 0.059705 0.089860 0.1146614
50  0.028751 0.0757380 0.040036 0.103288 0.1209133
52  0.054667 0.0312080 0.079744 0.071522 0.1134881
54  0.039079 0.0735031 0.048261 0.040816 0.0963848
56  0.214773 0.2220513 0.136924 0.135384 0.2000078
58  0.353519 0.2840149 0.262389 0.248976 0.2853275
60  0.429523 0.3439082 0.298413 0.287899 0.3505828
62  0.443949 0.3714804 0.299260 0.305131 0.3275640
64  0.225530 0.2332197 0.201737 0.192487 0.1823947
66  0.076057 0.1215688 0.033753 0.087897 0.0481484
68  0.047190 0.1186459 0.050892 0.094817 0.0603278
70  0.039694 0.1073830 0.063706 0.071281 0.0566453
72  0.029364 0.0876276 0.039481 0.026373 0.0460108
74  0.052573 0.0601832 0.057225 0.057437 0.0193960
76  0.062093 0.0353362 0.048440 0.063488 0.0509089
78  0.044804 0.0023549 0.087263 0.072566 0.0433334
80  0.043174 0.0428250 0.081483 0.093507 0.0896313
82  0.056884 0.0394083 0.040030 0.106100 0.0585465
84  0.140728 0.0864134 0.009282 0.124013 0.0344853
86  0.108383 0.1104081 0.016080 0.128422 0.0295191
88  0.118354 0.0566059 0.074571 0.096817 0.0327355
90  0.139016 0.0330127 0.043869 0.060314 0.0621488
92  0.085603 0.0190476 0.076216 0.113992 0.1179859
94  0.044263 0.0629259 0.043251 0.150117 0.1097028
96  0.045059 0.1085059 0.036492 0.142500 0.0053532
98  0.041807 0.0262760 0.057048 0.145605 0.0309775
100 0.089355 0.0252388 0.029259 0.136584 0.0243236
102 0.150830 0.0570707 0.089537 0.077970 0.0346858
104 0.089113 0.0171812 0.053760 0.032310 0.0470014
106 0.067368 0.0494320 0.061928 0.037033 0.0453238
108 0.011766 0.1084426 0.047920 0.046248 0.0928987
110 0.052781 0.1093131 0.044633 0.043178 0.0497363
112 0.071649 0.1397129 0.118169 0.047654 0.0149849
114 0.082172 0.1286988 0.094628 0.070989 0.0636876
116 0.101214 0.0794927 0.082452 0.106498 0.0805461
118 0.124382 0.0536892 0.032869 0.106679 0.0558508
120 0.135439 0.0284923 0.051829 0.102734 0.0256466

, , /data/coord/grab/lfp-lfp/data/cohLFP/500ms_2Hz_GoCue_-1000:250ms/zen/data_1253.3_1_2

          62       63        64       65       66
6   0.314332 0.432991 0.3730663 0.449717 0.558298
8   0.413866 0.483416 0.4400384 0.526360 0.537612
10  0.288929 0.431869 0.3268088 0.470959 0.511862
12  0.242343 0.374004 0.2731352 0.441096 0.444951
14  0.276600 0.242606 0.2689627 0.395137 0.425688
16  0.257999 0.207788 0.2132633 0.320187 0.395519
18  0.283981 0.177633 0.2791501 0.323870 0.376908
20  0.213096 0.169982 0.2795990 0.301281 0.278893
22  0.265560 0.166654 0.2386995 0.388608 0.182009
24  0.281906 0.099319 0.2545241 0.364953 0.186550
26  0.335586 0.163658 0.2014578 0.386349 0.188518
28  0.311678 0.183401 0.1123219 0.339067 0.251478
30  0.317367 0.130691 0.1063358 0.217167 0.236201
32  0.182374 0.143399 0.1115953 0.213999 0.309870
34  0.118153 0.119633 0.0099362 0.084981 0.291146
36  0.092882 0.109083 0.0613751 0.069017 0.230654
38  0.019068 0.211891 0.1032337 0.072761 0.281292
40  0.073562 0.212357 0.1042927 0.066500 0.203277
42  0.095744 0.185832 0.1594509 0.115246 0.170668
44  0.147733 0.140253 0.1578728 0.169874 0.163563
46  0.135525 0.079740 0.1428696 0.090576 0.182907
48  0.069754 0.088991 0.0837791 0.053052 0.126372
50  0.048855 0.081662 0.0950284 0.042320 0.016026
52  0.127596 0.104393 0.0743959 0.077323 0.080548
54  0.128609 0.111083 0.0639156 0.075155 0.018627
56  0.286328 0.203077 0.2568694 0.205789 0.079259
58  0.498642 0.406033 0.4581622 0.359541 0.248434
60  0.531238 0.444044 0.5231919 0.369839 0.296371
62  0.481153 0.481100 0.5354861 0.342667 0.373597
64  0.306307 0.355908 0.3587745 0.150232 0.177365
66  0.049250 0.125516 0.1341624 0.097801 0.064744
68  0.049747 0.076587 0.1265186 0.140724 0.027146
70  0.052680 0.037112 0.1675141 0.127303 0.053983
72  0.124506 0.057274 0.1387922 0.102499 0.171424
74  0.188191 0.152817 0.0971839 0.116100 0.227974
76  0.225677 0.207720 0.0370138 0.027365 0.294183
78  0.248385 0.220414 0.0508098 0.049195 0.289470
80  0.218750 0.105549 0.0626019 0.046330 0.230231
82  0.199548 0.046259 0.1354971 0.088428 0.176741
84  0.126967 0.076119 0.1421440 0.130618 0.101500
86  0.125461 0.150751 0.1146149 0.153890 0.063399
88  0.096460 0.165978 0.0433800 0.117559 0.091046
90  0.068781 0.086861 0.1381322 0.098983 0.086673
92  0.053763 0.117799 0.1321270 0.028727 0.092744
94  0.117219 0.012526 0.0185296 0.053829 0.107918
96  0.136020 0.044960 0.0558808 0.029945 0.046906
98  0.148866 0.037957 0.0994377 0.042286 0.039364
100 0.135346 0.145085 0.1156445 0.108900 0.051622
102 0.117046 0.089594 0.1566575 0.113218 0.066891
104 0.181036 0.075913 0.1555853 0.125653 0.063785
106 0.190762 0.127890 0.1116562 0.115806 0.054291
108 0.063537 0.060692 0.0831041 0.114834 0.042511
110 0.077164 0.044319 0.0934571 0.093705 0.166557
112 0.101361 0.035722 0.1581987 0.134004 0.226629
114 0.100118 0.026301 0.0465398 0.174858 0.220085
116 0.153845 0.106781 0.0806052 0.165175 0.067754
118 0.075840 0.052381 0.1422795 0.146117 0.088883
120 0.088063 0.099517 0.1813147 0.196182 0.113319

, , /data/coord/grab/lfp-lfp/data/cohLFP/500ms_2Hz_GoCue_-1000:250ms/zen/data_1275.3_1_2

           62       63       64       65       66
6   0.8084089 0.732480 0.729697 0.667225 0.753285
8   0.7592005 0.727020 0.664235 0.601714 0.713823
10  0.6825085 0.642020 0.607659 0.615316 0.701208
12  0.6133353 0.536588 0.565361 0.575987 0.618646
14  0.6178152 0.548808 0.512495 0.571492 0.542177
16  0.5218203 0.533844 0.509579 0.565088 0.582720
18  0.5940291 0.500083 0.496982 0.579175 0.501883
20  0.6021106 0.504887 0.418692 0.573740 0.464866
22  0.5204680 0.447906 0.438052 0.561894 0.474913
24  0.5513826 0.457426 0.398984 0.542873 0.417745
26  0.4949366 0.459109 0.403543 0.549182 0.342522
28  0.4418185 0.440361 0.470181 0.509842 0.331745
30  0.3645927 0.427914 0.432246 0.451902 0.278585
32  0.3344268 0.386283 0.349787 0.388608 0.319242
34  0.3047731 0.373712 0.325530 0.279395 0.278155
36  0.2797615 0.307835 0.265766 0.188119 0.279096
38  0.2966363 0.226779 0.257429 0.177319 0.344433
40  0.2255125 0.210144 0.223855 0.257139 0.372734
42  0.1666830 0.107194 0.206785 0.302525 0.427598
44  0.0806941 0.133096 0.194102 0.265977 0.313113
46  0.0893091 0.180366 0.228562 0.202284 0.193747
48  0.1361500 0.207203 0.195565 0.147012 0.144103
50  0.1575190 0.140613 0.238694 0.110527 0.110921
52  0.1235852 0.118953 0.179560 0.149748 0.165890
54  0.1643072 0.072059 0.171256 0.091119 0.141534
56  0.3292127 0.321958 0.373440 0.252874 0.582425
58  0.6022238 0.626469 0.632312 0.534940 0.760083
60  0.6286267 0.639882 0.676853 0.548943 0.788329
62  0.6222067 0.637170 0.693676 0.604445 0.791030
64  0.2792778 0.412280 0.510824 0.369987 0.630716
66  0.0590547 0.134651 0.152998 0.328509 0.170689
68  0.0745689 0.170114 0.109814 0.311154 0.160020
70  0.0627010 0.246592 0.049083 0.291693 0.054273
72  0.1632741 0.244519 0.126467 0.140008 0.020936
74  0.1711621 0.234282 0.310787 0.127959 0.061927
76  0.0969761 0.141362 0.361087 0.068924 0.163286
78  0.1145158 0.081128 0.285585 0.089171 0.189486
80  0.0571283 0.191163 0.168638 0.091831 0.103605
82  0.0813307 0.122396 0.177609 0.098360 0.126889
84  0.1164427 0.046500 0.176611 0.055764 0.086527
86  0.1322780 0.067341 0.218471 0.067385 0.066129
88  0.1527037 0.076779 0.175057 0.020031 0.179343
90  0.1713857 0.090752 0.133496 0.082649 0.209135
92  0.0625408 0.132046 0.257706 0.047647 0.111152
94  0.1413027 0.159728 0.308058 0.154818 0.129298
96  0.2355485 0.158760 0.287266 0.129114 0.057395
98  0.2133677 0.192173 0.215126 0.091857 0.057121
100 0.1796451 0.197738 0.117819 0.021362 0.071826
102 0.2062224 0.056143 0.158360 0.092254 0.102817
104 0.2276611 0.097616 0.188113 0.113466 0.022184
106 0.1997535 0.117941 0.253482 0.086027 0.098111
108 0.0468205 0.111902 0.139365 0.058981 0.114536
110 0.0099091 0.149345 0.100113 0.073847 0.147308
112 0.0272727 0.101139 0.176982 0.064681 0.128521
114 0.0207555 0.172277 0.130731 0.064889 0.079938
116 0.1279729 0.105082 0.040628 0.086424 0.052822
118 0.1710594 0.037859 0.019735 0.100856 0.079939
120 0.1932599 0.109390 0.060161 0.044662 0.167626

, , /data/coord/grab/lfp-lfp/data/cohLFP/500ms_2Hz_GoCue_-1000:250ms/zen/data_1276.2_1_2

          62        63       64       65       66
6   0.467213 0.4351534 0.384592 0.558752 0.548444
8   0.499896 0.3926715 0.353540 0.482629 0.456114
10  0.466309 0.3327047 0.330457 0.414910 0.386489
12  0.489477 0.3302612 0.364885 0.389496 0.390647
14  0.517774 0.2291551 0.381820 0.368732 0.298405
16  0.557408 0.3294651 0.280472 0.373661 0.337617
18  0.555926 0.3405000 0.273353 0.330445 0.281117
20  0.543090 0.4175043 0.342469 0.311312 0.308451
22  0.510701 0.4406082 0.390386 0.312001 0.349959
24  0.500031 0.4072000 0.396304 0.263153 0.337814
26  0.407858 0.3977581 0.386019 0.287434 0.331066
28  0.329938 0.2707945 0.287733 0.289611 0.310491
30  0.242718 0.3156390 0.181554 0.252052 0.249688
32  0.196037 0.2506564 0.175604 0.331775 0.267333
34  0.127503 0.2527707 0.168948 0.325130 0.223245
36  0.133334 0.1774994 0.178665 0.278399 0.186349
38  0.072663 0.1382065 0.167704 0.224323 0.219170
40  0.063068 0.0783156 0.208927 0.177793 0.230142
42  0.053471 0.0471767 0.196491 0.206518 0.222415
44  0.079447 0.0631120 0.204572 0.166805 0.211764
46  0.061384 0.0281861 0.196662 0.130507 0.181645
48  0.092823 0.0459274 0.147880 0.121224 0.090990
50  0.111898 0.0548946 0.142056 0.083902 0.051961
52  0.101381 0.0877767 0.038780 0.106459 0.097051
54  0.122952 0.0386302 0.044842 0.145289 0.205651
56  0.756580 0.7864317 0.785933 0.795809 0.778298
58  0.823594 0.8332948 0.832532 0.870163 0.818945
60  0.839931 0.8451908 0.849984 0.865363 0.842831
62  0.842075 0.8670691 0.857460 0.863011 0.849429
64  0.790344 0.8407118 0.826893 0.826089 0.764447
66  0.118739 0.1407510 0.102826 0.162910 0.104385
68  0.111727 0.1105407 0.097781 0.133460 0.067444
70  0.159208 0.0879523 0.077216 0.090063 0.136543
72  0.158893 0.1273093 0.050555 0.078967 0.186417
74  0.201866 0.0692348 0.132147 0.086507 0.212827
76  0.147244 0.0173689 0.112960 0.118632 0.159376
78  0.086303 0.0759021 0.175642 0.080305 0.028945
80  0.048587 0.1168441 0.134298 0.070364 0.025928
82  0.149739 0.1754478 0.058369 0.076800 0.088445
84  0.199173 0.1872987 0.045537 0.108686 0.093222
86  0.152083 0.1268072 0.029098 0.116010 0.130063
88  0.123627 0.1595003 0.032354 0.108273 0.136365
90  0.170686 0.2101910 0.096087 0.116027 0.095133
92  0.124382 0.2558712 0.165490 0.063445 0.093331
94  0.231352 0.2915132 0.120384 0.062294 0.061933
96  0.180821 0.1739964 0.145338 0.060383 0.072163
98  0.105314 0.1654515 0.190580 0.126126 0.032388
100 0.106002 0.0739228 0.125466 0.140345 0.074116
102 0.058981 0.0188883 0.147186 0.109049 0.069830
104 0.091062 0.0627776 0.113842 0.061134 0.130308
106 0.024890 0.0058718 0.108305 0.165909 0.107547
108 0.056721 0.0596297 0.087158 0.173246 0.126155
110 0.097072 0.0994922 0.054737 0.166533 0.178850
112 0.126011 0.0764635 0.071750 0.142780 0.155672
114 0.099711 0.0651739 0.061869 0.119968 0.124159
116 0.112166 0.0124032 0.124063 0.142669 0.084859
118 0.017956 0.1051191 0.136959 0.107007 0.115379
120 0.066179 0.1034185 0.135590 0.055203 0.128602

, , /data/coord/grab/lfp-lfp/data/cohLFP/500ms_2Hz_GoCue_-1000:250ms/zen/data_1278.2_1_2

          62       63       64       65       66
6   0.517704 0.516711 0.507981 0.457546 0.351796
8   0.536909 0.560232 0.474661 0.457791 0.302837
10  0.377540 0.432230 0.367429 0.416393 0.305109
12  0.250023 0.339179 0.329562 0.385528 0.264999
14  0.079958 0.170735 0.239477 0.318773 0.279874
16  0.056992 0.166990 0.097812 0.243605 0.209977
18  0.025680 0.124186 0.050595 0.179886 0.182939
20  0.030063 0.129126 0.032613 0.219372 0.108765
22  0.039119 0.092917 0.048638 0.244831 0.094124
24  0.081310 0.160611 0.069074 0.230558 0.092262
26  0.192129 0.177532 0.070406 0.216208 0.146199
28  0.189576 0.198835 0.109584 0.252661 0.153466
30  0.218344 0.274929 0.088199 0.186487 0.114850
32  0.087604 0.228578 0.144501 0.200459 0.128124
34  0.115471 0.225783 0.156578 0.082401 0.070317
36  0.048601 0.092715 0.065714 0.109530 0.170376
38  0.118602 0.141297 0.159556 0.149525 0.195666
40  0.235558 0.114472 0.192407 0.135282 0.204575
42  0.211400 0.124408 0.153643 0.122266 0.245769
44  0.162123 0.110677 0.112995 0.127083 0.196356
46  0.157379 0.162731 0.213895 0.112230 0.185393
48  0.116672 0.235166 0.226025 0.160192 0.083232
50  0.170975 0.189449 0.286748 0.169575 0.101851
52  0.162228 0.149012 0.273977 0.082693 0.150170
54  0.192140 0.066753 0.116864 0.107660 0.180269
56  0.677357 0.768887 0.731375 0.755206 0.791995
58  0.824476 0.865600 0.816160 0.847514 0.852914
60  0.834557 0.885426 0.814016 0.865697 0.861937
62  0.838500 0.890366 0.834871 0.869184 0.858263
64  0.718282 0.810816 0.746896 0.802498 0.777729
66  0.137218 0.047807 0.067347 0.148398 0.020564
68  0.200400 0.086450 0.066893 0.173223 0.055010
70  0.104337 0.099237 0.088387 0.202968 0.052824
72  0.121263 0.116375 0.082409 0.132626 0.137536
74  0.153372 0.018500 0.107012 0.128819 0.133931
76  0.151172 0.042057 0.151584 0.037862 0.114282
78  0.173001 0.068166 0.121714 0.086224 0.136133
80  0.046626 0.068942 0.095283 0.092551 0.064483
82  0.066180 0.051839 0.106410 0.054595 0.140235
84  0.102999 0.063424 0.110865 0.089860 0.084424
86  0.048856 0.060874 0.094108 0.162020 0.110753
88  0.056805 0.214639 0.075144 0.145611 0.020802
90  0.019344 0.166578 0.107757 0.137842 0.045878
92  0.039209 0.085990 0.115939 0.059415 0.113526
94  0.086063 0.068900 0.148251 0.041226 0.175528
96  0.058594 0.084113 0.123304 0.105714 0.201953
98  0.123330 0.083069 0.120938 0.151155 0.153177
100 0.098563 0.078346 0.085485 0.222710 0.063009
102 0.067138 0.158965 0.127476 0.173693 0.073551
104 0.107770 0.142169 0.183692 0.233895 0.142757
106 0.106094 0.132792 0.107284 0.138620 0.210037
108 0.083132 0.084016 0.134376 0.115654 0.284052
110 0.093440 0.053760 0.191906 0.125219 0.265011
112 0.063597 0.054463 0.148104 0.100037 0.248197
114 0.110126 0.104111 0.164999 0.178396 0.209628
116 0.099180 0.061552 0.106530 0.183991 0.199747
118 0.113902 0.076221 0.052714 0.131692 0.203031
120 0.068874 0.103927 0.024149 0.062450 0.201016

, , /data/coord/grab/lfp-lfp/data/cohLFP/500ms_2Hz_GoCue_-1000:250ms/zen/data_1279.2_1_2

          62       63       64       65       66
6   0.306290 0.537414 0.398163 0.431320 0.450003
8   0.275460 0.596272 0.401279 0.457369 0.390849
10  0.112601 0.414821 0.253299 0.375598 0.321825
12  0.070846 0.252120 0.159772 0.268155 0.250050
14  0.115758 0.089066 0.149450 0.210361 0.246189
16  0.168628 0.041753 0.088206 0.176361 0.121377
18  0.251078 0.053017 0.084352 0.148945 0.036938
20  0.205366 0.125251 0.083284 0.152309 0.026162
22  0.182407 0.027349 0.054567 0.112695 0.108707
24  0.106212 0.041984 0.062996 0.112368 0.077196
26  0.051586 0.024470 0.075267 0.152036 0.163260
28  0.127409 0.075050 0.128812 0.130173 0.184464
30  0.165851 0.066683 0.209802 0.178582 0.196550
32  0.234320 0.097128 0.198488 0.277410 0.096771
34  0.145710 0.135097 0.156259 0.199632 0.112337
36  0.118487 0.128702 0.079134 0.123442 0.032715
38  0.092494 0.154423 0.014126 0.104980 0.078666
40  0.103796 0.143188 0.080229 0.123725 0.158142
42  0.142078 0.145465 0.017908 0.096942 0.138928
44  0.180193 0.192548 0.083202 0.133554 0.111919
46  0.257863 0.170635 0.182956 0.038977 0.083732
48  0.324147 0.098766 0.190687 0.026702 0.070960
50  0.208153 0.120928 0.207042 0.113406 0.038684
52  0.161738 0.135726 0.170462 0.193775 0.046056
54  0.149951 0.086245 0.106118 0.257889 0.114029
56  0.926473 0.907518 0.944813 0.944850 0.912000
58  0.959148 0.935565 0.962443 0.959498 0.943083
60  0.961983 0.946841 0.964730 0.961871 0.950970
62  0.960452 0.956969 0.969193 0.962434 0.955155
64  0.953659 0.945786 0.957331 0.955918 0.949638
66  0.084631 0.087711 0.122768 0.256610 0.161219
68  0.142233 0.060918 0.088531 0.229502 0.154819
70  0.095891 0.013475 0.024456 0.281358 0.176208
72  0.024971 0.095988 0.070165 0.201190 0.094049
74  0.038879 0.121961 0.029491 0.117562 0.112968
76  0.068830 0.163942 0.090594 0.046603 0.157572
78  0.037672 0.156134 0.102362 0.030421 0.138110
80  0.067595 0.095496 0.123513 0.066786 0.173448
82  0.078105 0.133045 0.119094 0.122912 0.156267
84  0.139431 0.121685 0.130874 0.082971 0.184050
86  0.071765 0.145598 0.116547 0.081640 0.187642
88  0.029701 0.146676 0.140788 0.080203 0.174870
90  0.046530 0.107372 0.123834 0.146821 0.158944
92  0.104200 0.047068 0.063567 0.171313 0.158370
94  0.093869 0.064314 0.135025 0.135533 0.124614
96  0.180095 0.024740 0.170752 0.098690 0.101493
98  0.204383 0.044341 0.163195 0.027045 0.220164
100 0.148878 0.080249 0.159601 0.117628 0.235693
102 0.154942 0.042654 0.165452 0.172532 0.221621
104 0.179051 0.072433 0.191572 0.187983 0.229417
106 0.165233 0.058867 0.098574 0.251625 0.123613
108 0.228436 0.087616 0.046778 0.186009 0.148079
110 0.187740 0.034480 0.071292 0.116619 0.080909
112 0.109608 0.050039 0.068846 0.150608 0.076677
114 0.126700 0.050687 0.166150 0.164950 0.147727
116 0.082215 0.022400 0.149488 0.229420 0.112660
118 0.042511 0.047774 0.054032 0.140315 0.114715
120 0.117967 0.030674 0.106266 0.125507 0.043437

, , /data/coord/grab/lfp-lfp/data/cohLFP/500ms_2Hz_GoCue_-1000:250ms/zen/data_1280.2_1_2

          62       63        64       65        66
6   0.309666 0.291598 0.3663143 0.275342 0.3461508
8   0.362391 0.311388 0.3485947 0.405032 0.2859684
10  0.253863 0.284179 0.3261561 0.353312 0.2146517
12  0.138841 0.133022 0.1601793 0.285256 0.1883726
14  0.101816 0.043398 0.0755774 0.275075 0.1739721
16  0.113450 0.137373 0.0911526 0.162370 0.1993708
18  0.171169 0.138848 0.0683199 0.016803 0.1753418
20  0.257874 0.166835 0.1055540 0.093087 0.1794760
22  0.252793 0.275661 0.1394819 0.109419 0.1390491
24  0.292218 0.203458 0.1464605 0.115495 0.1815661
26  0.270504 0.219178 0.1353087 0.175915 0.2711601
28  0.191715 0.289905 0.1536102 0.220108 0.2167877
30  0.164417 0.291245 0.0865543 0.228356 0.2135628
32  0.125701 0.282743 0.0502977 0.174829 0.1356476
34  0.141269 0.265611 0.0420167 0.178200 0.1172629
36  0.155720 0.137464 0.0514158 0.155012 0.0873177
38  0.149142 0.139855 0.0766707 0.150858 0.1127481
40  0.136512 0.095988 0.1185297 0.061619 0.0402863
42  0.077908 0.178900 0.1423829 0.066798 0.0953694
44  0.041592 0.092676 0.1260980 0.153284 0.0929158
46  0.130588 0.077008 0.1564084 0.073131 0.0817444
48  0.103504 0.052182 0.1669121 0.159959 0.0980304
50  0.055074 0.097362 0.1620608 0.128771 0.0673241
52  0.026804 0.061769 0.2017781 0.155295 0.1392667
54  0.084954 0.084266 0.1634641 0.185009 0.1363029
56  0.785809 0.792031 0.8327933 0.857157 0.8375769
58  0.875835 0.859423 0.8885597 0.896321 0.8967441
60  0.890059 0.879024 0.8932908 0.905876 0.9052737
62  0.886875 0.895945 0.9060590 0.914733 0.9246989
64  0.844530 0.859350 0.8901064 0.877187 0.8970930
66  0.051973 0.143620 0.1977273 0.189589 0.2297803
68  0.129169 0.114009 0.3059693 0.208865 0.2104269
70  0.172039 0.115350 0.2740416 0.197332 0.2077716
72  0.088062 0.122054 0.2430572 0.141838 0.1730622
74  0.141866 0.124355 0.1977396 0.113207 0.1845393
76  0.163510 0.076302 0.1759819 0.153346 0.2041095
78  0.200876 0.084902 0.1810510 0.137161 0.1933768
80  0.263507 0.032164 0.1767949 0.178622 0.2037538
82  0.182738 0.088179 0.1686011 0.153869 0.1495764
84  0.109947 0.058485 0.1764466 0.118614 0.1436725
86  0.085188 0.088013 0.1596023 0.059673 0.1867102
88  0.130049 0.080334 0.1403881 0.080514 0.1156807
90  0.110136 0.128046 0.1366793 0.057064 0.1489972
92  0.115800 0.055078 0.0228318 0.015790 0.1038706
94  0.074701 0.075586 0.0064141 0.042742 0.0647863
96  0.171870 0.043675 0.0662407 0.025809 0.1778214
98  0.198226 0.052046 0.0387599 0.027770 0.1312876
100 0.158511 0.044037 0.0913976 0.119761 0.1712921
102 0.094048 0.078116 0.1668725 0.159243 0.1090603
104 0.083569 0.100575 0.1371905 0.139205 0.0779248
106 0.101899 0.056824 0.1704018 0.100192 0.0088523
108 0.124216 0.104293 0.1740303 0.127501 0.0380989
110 0.087403 0.150064 0.1430726 0.208440 0.0906698
112 0.109719 0.129869 0.0927991 0.276463 0.0954364
114 0.037817 0.026474 0.1384417 0.289066 0.1282744
116 0.043082 0.019069 0.2213955 0.207629 0.1418434
118 0.072562 0.063654 0.2093899 0.198841 0.0959100
120 0.083709 0.078305 0.1779166 0.171065 0.0866160

, , /data/coord/grab/lfp-lfp/data/cohLFP/500ms_2Hz_GoCue_-1000:250ms/zen/data_1281.2_1_2

          62       63       64        65       66
6   0.356669 0.828175 0.279755 0.6416760 0.448503
8   0.351601 0.808931 0.315171 0.6707021 0.416250
10  0.196503 0.732310 0.213959 0.5526748 0.307140
12  0.168214 0.438519 0.065819 0.4429507 0.145251
14  0.044859 0.132005 0.069928 0.3408596 0.148609
16  0.029428 0.107486 0.113782 0.3348653 0.130328
18  0.061828 0.148835 0.102940 0.3245000 0.122349
20  0.079608 0.123621 0.154158 0.3440460 0.153743
22  0.068835 0.138802 0.114048 0.3334772 0.088700
24  0.029889 0.178261 0.042887 0.2941229 0.067539
26  0.072594 0.141883 0.046322 0.2286335 0.070001
28  0.050193 0.175565 0.017665 0.1122880 0.080247
30  0.014464 0.165720 0.054076 0.0974134 0.012370
32  0.029060 0.200944 0.065167 0.1380203 0.093393
34  0.030243 0.202800 0.038767 0.1620630 0.131751
36  0.020755 0.185124 0.080657 0.2486922 0.126408
38  0.063236 0.177015 0.089607 0.2574937 0.159761
40  0.175535 0.145229 0.108260 0.2690632 0.120619
42  0.155108 0.125528 0.041323 0.3198800 0.138793
44  0.087740 0.170913 0.083475 0.2804122 0.060761
46  0.058995 0.185843 0.052765 0.1962971 0.066396
48  0.062247 0.129299 0.124284 0.1332549 0.080369
50  0.071899 0.175356 0.179609 0.1217465 0.125354
52  0.068353 0.184421 0.213964 0.0670205 0.102534
54  0.130427 0.181098 0.229787 0.1126232 0.103669
56  0.704702 0.565901 0.726520 0.6846349 0.690760
58  0.789830 0.710543 0.781718 0.7951066 0.788556
60  0.801001 0.747241 0.802309 0.8046453 0.807015
62  0.810838 0.752324 0.797013 0.7940136 0.810521
64  0.730483 0.668608 0.742169 0.7134918 0.738363
66  0.101880 0.101837 0.173956 0.1366040 0.192802
68  0.146380 0.028495 0.185538 0.1432176 0.126411
70  0.112391 0.103287 0.169669 0.2322367 0.079400
72  0.151995 0.119407 0.175323 0.2690010 0.037464
74  0.150965 0.083296 0.152038 0.2171371 0.070745
76  0.188012 0.103019 0.160963 0.1870107 0.072853
78  0.178194 0.078435 0.129332 0.0943281 0.105283
80  0.090373 0.088025 0.126712 0.0484062 0.113853
82  0.065367 0.031695 0.119624 0.0408012 0.157635
84  0.077032 0.081789 0.076045 0.0072514 0.126360
86  0.096563 0.096482 0.080977 0.0075493 0.059634
88  0.114825 0.173659 0.065614 0.0459246 0.055259
90  0.179303 0.125780 0.119588 0.0752059 0.055937
92  0.232297 0.193457 0.184568 0.0921827 0.032653
94  0.216527 0.151796 0.218867 0.0621889 0.025717
96  0.201758 0.104831 0.154124 0.0514126 0.101302
98  0.182850 0.096065 0.094068 0.0454510 0.077677
100 0.228851 0.144870 0.091129 0.0559358 0.098535
102 0.176346 0.105930 0.129331 0.0606833 0.117628
104 0.172026 0.063120 0.097848 0.0569317 0.160115
106 0.163779 0.132454 0.033579 0.1040733 0.135593
108 0.134697 0.111217 0.049704 0.1231144 0.123011
110 0.134657 0.172510 0.109869 0.0849928 0.214715
112 0.072285 0.130351 0.129325 0.0992186 0.259434
114 0.067841 0.146770 0.212670 0.0995340 0.226313
116 0.118862 0.164114 0.197887 0.0578749 0.168270
118 0.089547 0.157128 0.181964 0.0583310 0.149799
120 0.058709 0.158746 0.199214 0.1360852 0.113728

, , /data/coord/grab/lfp-lfp/data/cohLFP/500ms_2Hz_GoCue_-1000:250ms/zen/data_1284.2_1_2

          62       63       64       65        66
6   0.848852 0.724109 0.517558 0.626705 0.7557514
8   0.830310 0.535701 0.391396 0.526573 0.7763399
10  0.772164 0.457878 0.433800 0.456305 0.6791325
12  0.633984 0.369188 0.432365 0.343492 0.6139168
14  0.523564 0.272985 0.347130 0.188894 0.4559508
16  0.420890 0.243570 0.304989 0.199015 0.3791150
18  0.454585 0.252344 0.266084 0.230276 0.2988023
20  0.427447 0.242889 0.248273 0.313590 0.2232814
22  0.378987 0.269109 0.160425 0.304627 0.1740088
24  0.371865 0.209366 0.145065 0.285508 0.1747942
26  0.248426 0.280915 0.111074 0.265556 0.1487945
28  0.229207 0.304452 0.133055 0.290524 0.1843674
30  0.208226 0.259789 0.173832 0.233454 0.1796708
32  0.116659 0.259284 0.143252 0.334611 0.2581294
34  0.116461 0.241031 0.169750 0.219254 0.2805782
36  0.144167 0.199218 0.183050 0.275564 0.2242613
38  0.129456 0.235411 0.235574 0.209945 0.1894633
40  0.159071 0.146764 0.274834 0.134516 0.0032744
42  0.200502 0.077132 0.226653 0.116741 0.0376697
44  0.143840 0.115219 0.202932 0.147509 0.0964757
46  0.147148 0.131974 0.165368 0.145466 0.1023555
48  0.136789 0.153357 0.148094 0.063862 0.1251206
50  0.089062 0.097746 0.089851 0.083813 0.0634141
52  0.073114 0.095839 0.131721 0.070927 0.0580429
54  0.095934 0.170348 0.216636 0.072208 0.0997555
56  0.893732 0.868771 0.886563 0.878769 0.8839097
58  0.937075 0.911720 0.938380 0.922913 0.9341961
60  0.947035 0.907365 0.933852 0.931025 0.9427150
62  0.945569 0.914035 0.930719 0.935656 0.9471577
64  0.926284 0.884208 0.931424 0.927402 0.9310175
66  0.157712 0.019641 0.241416 0.100184 0.2076591
68  0.133410 0.051310 0.181831 0.046493 0.1005508
70  0.192458 0.097128 0.159173 0.025018 0.1236595
72  0.183951 0.041957 0.104379 0.047517 0.1364165
74  0.219548 0.035288 0.146506 0.119761 0.1239163
76  0.207965 0.047839 0.137385 0.164506 0.1489209
78  0.085611 0.067032 0.092537 0.153816 0.1522613
80  0.075403 0.086367 0.050139 0.133975 0.1542134
82  0.071279 0.181747 0.086281 0.186416 0.1256791
84  0.051597 0.221952 0.056444 0.195121 0.0608455
86  0.024232 0.192565 0.021253 0.207516 0.0205906
88  0.021835 0.092796 0.076910 0.156280 0.0579778
90  0.055575 0.167678 0.055906 0.122127 0.0703384
92  0.070387 0.250124 0.028528 0.153142 0.0881820
94  0.066956 0.146905 0.087143 0.155022 0.0663854
96  0.167728 0.173945 0.117736 0.111467 0.1754350
98  0.181658 0.139084 0.075872 0.026790 0.2235893
100 0.240871 0.121963 0.136557 0.121727 0.3276132
102 0.160765 0.109515 0.109793 0.110862 0.2740810
104 0.184005 0.108710 0.096887 0.108484 0.1948728
106 0.135713 0.141527 0.076114 0.129444 0.1397515
108 0.060569 0.141250 0.041211 0.095232 0.1264577
110 0.047694 0.193013 0.054358 0.044189 0.0991448
112 0.091382 0.150446 0.077554 0.044234 0.0815435
114 0.156646 0.136627 0.040703 0.064849 0.1117143
116 0.207979 0.196264 0.049985 0.131127 0.1649531
118 0.080035 0.199631 0.053800 0.130366 0.1883195
120 0.058657 0.068120 0.159617 0.078013 0.1592247

, , /data/coord/grab/lfp-lfp/data/cohLFP/500ms_2Hz_GoCue_-1000:250ms/zen/data_1285.4_1_2

          62       63       64       65       66
6   0.638047 0.558345 0.590250 0.563551 0.562393
8   0.644949 0.597388 0.578985 0.475331 0.459678
10  0.551364 0.522356 0.515211 0.465821 0.444178
12  0.483058 0.435948 0.409059 0.318671 0.365732
14  0.462675 0.301884 0.346926 0.270178 0.312692
16  0.398786 0.198519 0.233008 0.231368 0.216362
18  0.295623 0.211319 0.211817 0.253974 0.174209
20  0.304299 0.231795 0.161832 0.218527 0.107495
22  0.243030 0.193541 0.159934 0.149376 0.080266
24  0.192850 0.209970 0.183153 0.173620 0.089460
26  0.194014 0.188215 0.207463 0.132152 0.093653
28  0.147310 0.209968 0.234389 0.160490 0.025860
30  0.093319 0.238853 0.257906 0.329187 0.050957
32  0.115130 0.185013 0.252164 0.290426 0.194402
34  0.185031 0.141929 0.155127 0.247290 0.214830
36  0.173908 0.153631 0.108418 0.188468 0.251598
38  0.152774 0.197078 0.116356 0.100724 0.296866
40  0.097306 0.113412 0.155358 0.057161 0.195347
42  0.137914 0.142559 0.129444 0.063738 0.163362
44  0.167100 0.185886 0.176899 0.096932 0.117971
46  0.098238 0.238649 0.190650 0.088199 0.123484
48  0.165783 0.181260 0.119119 0.078968 0.130918
50  0.269075 0.115702 0.133555 0.070809 0.165016
52  0.271036 0.059959 0.151751 0.122278 0.164788
54  0.185495 0.056379 0.157795 0.137503 0.178344
56  0.901820 0.801452 0.846386 0.859307 0.829358
58  0.933037 0.870920 0.879002 0.900017 0.873567
60  0.933793 0.879182 0.876341 0.902140 0.876834
62  0.942908 0.889604 0.876701 0.901590 0.873098
64  0.925301 0.860052 0.834054 0.877823 0.856505
66  0.175581 0.063705 0.064543 0.183744 0.084122
68  0.153004 0.035703 0.174283 0.189761 0.124322
70  0.179862 0.110404 0.214531 0.199659 0.132981
72  0.204048 0.117778 0.177971 0.169819 0.118055
74  0.162665 0.150141 0.182015 0.128025 0.120129
76  0.086116 0.203929 0.160957 0.065644 0.094816
78  0.131440 0.166963 0.222638 0.030684 0.070725
80  0.114774 0.090688 0.262706 0.068348 0.102333
82  0.110735 0.022973 0.186235 0.083547 0.075390
84  0.113121 0.061237 0.142810 0.087262 0.076442
86  0.108931 0.053081 0.091740 0.093141 0.117774
88  0.110496 0.065267 0.032180 0.155319 0.080708
90  0.070477 0.160092 0.068218 0.076915 0.112842
92  0.049567 0.117786 0.094963 0.095522 0.116260
94  0.173714 0.113462 0.078275 0.080018 0.206234
96  0.173383 0.161010 0.234910 0.124804 0.229747
98  0.187813 0.130219 0.245478 0.157041 0.209702
100 0.216719 0.133826 0.284096 0.210816 0.235307
102 0.084363 0.071174 0.161485 0.181177 0.159058
104 0.125648 0.040672 0.135274 0.239939 0.130867
106 0.139227 0.095248 0.079697 0.199447 0.091947
108 0.026039 0.149327 0.089811 0.212944 0.119775
110 0.139153 0.098992 0.086783 0.163049 0.119167
112 0.154920 0.092577 0.088683 0.121911 0.085100
114 0.126964 0.061492 0.051180 0.060329 0.086680
116 0.079971 0.073797 0.131350 0.080685 0.052838
118 0.125497 0.128842 0.116330 0.084618 0.079423
120 0.141511 0.142280 0.117840 0.160003 0.069656

, , /data/coord/grab/lfp-lfp/data/cohLFP/500ms_2Hz_GoCue_-1000:250ms/zen/data_1289.2_1_2

          62       63       64        65       66
6   0.422234 0.339912 0.325749 0.5003514 0.462381
8   0.347330 0.339277 0.257343 0.3764242 0.337292
10  0.250364 0.224408 0.247656 0.2937509 0.183666
12  0.235513 0.161111 0.190272 0.2770188 0.100054
14  0.247329 0.256819 0.124933 0.2628264 0.246936
16  0.275214 0.245572 0.152974 0.3047607 0.311012
18  0.264854 0.268420 0.138289 0.3304648 0.325277
20  0.271829 0.371205 0.135717 0.2859821 0.337195
22  0.256215 0.373165 0.179452 0.3004182 0.262336
24  0.220664 0.360574 0.264739 0.2551318 0.274060
26  0.279791 0.340206 0.333357 0.3191809 0.193705
28  0.279547 0.303802 0.232945 0.3162075 0.191888
30  0.209479 0.244640 0.249079 0.2489615 0.240213
32  0.160990 0.248572 0.234365 0.1394596 0.259731
34  0.162868 0.262351 0.173356 0.1162296 0.160086
36  0.094065 0.198088 0.077601 0.1774437 0.184954
38  0.107847 0.139709 0.122110 0.2055578 0.169801
40  0.053105 0.104051 0.098794 0.1839533 0.077533
42  0.017274 0.112066 0.098927 0.1434282 0.071215
44  0.111400 0.114981 0.100799 0.1564775 0.082218
46  0.051985 0.048101 0.197103 0.1439841 0.092167
48  0.059336 0.096263 0.194055 0.1511437 0.041973
50  0.105750 0.130752 0.165473 0.1589013 0.133666
52  0.102536 0.146172 0.114511 0.1458371 0.119760
54  0.013812 0.130968 0.115202 0.0938135 0.069467
56  0.791130 0.771804 0.839531 0.7935787 0.738445
58  0.844446 0.828195 0.886505 0.8416500 0.810747
60  0.862195 0.833195 0.892304 0.8640043 0.811032
62  0.846699 0.853076 0.890505 0.8609446 0.820149
64  0.810646 0.820558 0.852701 0.7876491 0.795269
66  0.102232 0.063677 0.281584 0.2208183 0.145675
68  0.056675 0.027365 0.240422 0.2303281 0.128906
70  0.132949 0.077208 0.159278 0.1446914 0.156933
72  0.125691 0.058850 0.039606 0.0648845 0.122458
74  0.119502 0.068249 0.093926 0.0728467 0.220226
76  0.114211 0.106606 0.087712 0.0959118 0.253488
78  0.089794 0.087735 0.084639 0.0663929 0.213611
80  0.099002 0.075364 0.127863 0.1430111 0.196701
82  0.154995 0.070116 0.150178 0.0651764 0.147749
84  0.158065 0.036341 0.170890 0.0180079 0.121265
86  0.156085 0.091097 0.118540 0.0469798 0.092208
88  0.187075 0.063736 0.162922 0.0379761 0.059328
90  0.167864 0.135838 0.183234 0.0611051 0.132830
92  0.171525 0.126342 0.161855 0.0303088 0.167873
94  0.236087 0.152742 0.081123 0.0430031 0.127527
96  0.241805 0.111771 0.132733 0.0759460 0.107213
98  0.161852 0.105838 0.062029 0.0655891 0.139196
100 0.098724 0.115618 0.051581 0.0694301 0.161304
102 0.124748 0.097211 0.035804 0.0265147 0.179092
104 0.168792 0.114665 0.094850 0.0985827 0.085095
106 0.202701 0.146025 0.046350 0.0087829 0.087178
108 0.165726 0.188150 0.091896 0.1001229 0.069236
110 0.220116 0.123225 0.090938 0.1245750 0.041736
112 0.118668 0.106717 0.031900 0.0876456 0.021113
114 0.122018 0.050848 0.041161 0.0495865 0.085050
116 0.189379 0.085667 0.134692 0.1053897 0.108362
118 0.157367 0.180418 0.117115 0.0546619 0.191342
120 0.136359 0.143105 0.045465 0.1001448 0.158729

, , /data/coord/grab/lfp-lfp/data/cohLFP/500ms_2Hz_GoCue_-1000:250ms/zen/data_1299.4_1_2

         62       63      64      65      66
6   0.33083 0.174648 0.32682 0.32565 0.10235
8   0.25901 0.025480 0.19463 0.30072 0.14432
10  0.28520 0.130671 0.12779 0.26058 0.15705
12  0.30681 0.046505 0.17640 0.40780 0.17873
14  0.24415 0.265357 0.25347 0.26413 0.19232
16  0.35277 0.253380 0.33459 0.27278 0.32805
18  0.47458 0.276419 0.44267 0.33439 0.34385
20  0.54930 0.407429 0.48841 0.40687 0.44506
22  0.60056 0.456041 0.50395 0.48687 0.40643
24  0.46361 0.482568 0.55644 0.44882 0.44284
26  0.38981 0.458963 0.55539 0.45549 0.40801
28  0.39182 0.454844 0.51929 0.44759 0.35643
30  0.36159 0.405030 0.47121 0.42015 0.41065
32  0.33391 0.376296 0.42423 0.41575 0.39192
34  0.26559 0.322011 0.37228 0.31585 0.42086
36  0.27008 0.355031 0.37628 0.21380 0.47204
38  0.29923 0.298851 0.30509 0.21085 0.35726
40  0.28372 0.276426 0.34525 0.21802 0.30408
42  0.22051 0.267507 0.39555 0.14816 0.30567
44  0.38713 0.277902 0.41812 0.25361 0.25760
46  0.39546 0.335064 0.49698 0.31633 0.36597
48  0.35143 0.368932 0.52012 0.40552 0.46035
50  0.39376 0.365243 0.51575 0.40278 0.44516
52  0.36648 0.331386 0.41214 0.39208 0.30567
54  0.27460 0.341272 0.38026 0.30107 0.20582
56  0.24729 0.185177 0.23253 0.20415 0.16704
58  0.26678 0.237870 0.20851 0.25729 0.12256
60  0.29261 0.211602 0.16639 0.26025 0.12756
62  0.28629 0.190392 0.17532 0.23988 0.16538
64  0.27275 0.167007 0.14860 0.21197 0.14467
66  0.25104 0.209773 0.24553 0.12948 0.25415
68  0.30190 0.300137 0.34651 0.19650 0.38856
70  0.28102 0.294617 0.36587 0.31754 0.38510
72  0.33191 0.328408 0.40447 0.36247 0.40464
74  0.34690 0.311629 0.44319 0.42872 0.47737
76  0.34572 0.373969 0.44317 0.46031 0.38190
78  0.31578 0.390517 0.39443 0.37996 0.31565
80  0.24152 0.426992 0.42261 0.36112 0.42113
82  0.34076 0.428794 0.44209 0.34269 0.47509
84  0.40107 0.457093 0.41821 0.27031 0.50367
86  0.42193 0.433317 0.52003 0.38207 0.57312
88  0.44816 0.415220 0.48417 0.46817 0.54627
90  0.42614 0.326069 0.49436 0.52181 0.45337
92  0.40635 0.328378 0.50015 0.50384 0.40624
94  0.34026 0.370155 0.50836 0.47263 0.43995
96  0.41481 0.385545 0.51840 0.48224 0.43088
98  0.31372 0.376705 0.56846 0.47420 0.44952
100 0.32188 0.399402 0.54835 0.43766 0.46597
102 0.30648 0.449239 0.53701 0.45650 0.46912
104 0.25214 0.415064 0.57267 0.40039 0.39826
106 0.28698 0.403655 0.55415 0.42389 0.35895
108 0.28329 0.374910 0.58016 0.43297 0.39286
110 0.32945 0.346377 0.52739 0.42758 0.43953
112 0.46640 0.365850 0.50097 0.43671 0.47249
114 0.45672 0.392822 0.46650 0.47217 0.54522
116 0.37122 0.411778 0.32846 0.42023 0.56076
118 0.35588 0.347376 0.34493 0.40362 0.45794
120 0.33344 0.323251 0.41594 0.46296 0.45849

, , /data/coord/grab/lfp-lfp/data/cohLFP/500ms_2Hz_GoCue_-1000:250ms/zen/data_1301.2_1_2

          62       63       64       65       66
6   0.529899 0.673272 0.731183 0.867039 0.812663
8   0.485977 0.670674 0.722641 0.812292 0.715007
10  0.398640 0.615463 0.641562 0.794742 0.718194
12  0.374061 0.541771 0.561598 0.738305 0.643620
14  0.374078 0.463864 0.550409 0.598690 0.579816
16  0.297027 0.427441 0.523959 0.452550 0.449984
18  0.261026 0.321837 0.470551 0.386382 0.401616
20  0.185399 0.239021 0.365053 0.374518 0.405179
22  0.276690 0.274646 0.282114 0.303901 0.331830
24  0.255587 0.230895 0.298724 0.191057 0.252858
26  0.261549 0.243718 0.393377 0.243004 0.194023
28  0.231093 0.225929 0.338423 0.292675 0.215070
30  0.199372 0.162072 0.199433 0.302521 0.171242
32  0.187065 0.232280 0.106158 0.282894 0.125194
34  0.232612 0.131364 0.182280 0.184503 0.220313
36  0.168390 0.172284 0.182944 0.236726 0.286800
38  0.214479 0.214335 0.200888 0.143618 0.335837
40  0.186154 0.161253 0.246377 0.139344 0.250229
42  0.157467 0.112639 0.266680 0.142400 0.174791
44  0.219914 0.144495 0.244335 0.195929 0.031113
46  0.252357 0.132215 0.236576 0.187584 0.101159
48  0.285143 0.242398 0.211835 0.203220 0.128356
50  0.308877 0.288703 0.197508 0.238065 0.259102
52  0.342388 0.327995 0.160940 0.207917 0.224143
54  0.225821 0.045139 0.048465 0.107401 0.174987
56  0.643568 0.575628 0.434393 0.592402 0.484417
58  0.856019 0.741151 0.711797 0.839340 0.743197
60  0.861390 0.771895 0.746124 0.848874 0.774124
62  0.851224 0.761521 0.767332 0.838811 0.756021
64  0.654504 0.638184 0.556222 0.635868 0.482707
66  0.107890 0.144769 0.050992 0.095290 0.033290
68  0.083339 0.195985 0.019130 0.025538 0.036932
70  0.108153 0.103743 0.060722 0.010296 0.097868
72  0.104647 0.156940 0.078960 0.071677 0.109106
74  0.073197 0.147482 0.088873 0.078952 0.178511
76  0.077852 0.172352 0.086889 0.064788 0.167228
78  0.094401 0.202738 0.068798 0.038482 0.060225
80  0.237353 0.116964 0.126417 0.190554 0.085282
82  0.182712 0.122788 0.089982 0.272698 0.188301
84  0.081280 0.090641 0.058678 0.241721 0.220589
86  0.047940 0.037414 0.061127 0.208361 0.229262
88  0.079516 0.041413 0.149346 0.100786 0.185168
90  0.054195 0.124332 0.089767 0.099754 0.141576
92  0.212879 0.032400 0.098867 0.085641 0.027097
94  0.163964 0.061601 0.043264 0.144822 0.074219
96  0.362869 0.262246 0.329498 0.333503 0.277756
98  0.335297 0.306918 0.406210 0.388956 0.226992
100 0.341145 0.278537 0.368289 0.338616 0.234341
102 0.147850 0.164922 0.220717 0.196208 0.050490
104 0.151454 0.207552 0.159151 0.169204 0.105841
106 0.185237 0.198295 0.079762 0.064627 0.141504
108 0.148129 0.150866 0.037437 0.170278 0.216160
110 0.119868 0.131035 0.062843 0.184526 0.293382
112 0.059496 0.097339 0.115751 0.200101 0.264225
114 0.064226 0.127696 0.091179 0.160758 0.167207
116 0.052974 0.140476 0.066421 0.061065 0.222110
118 0.222110 0.137979 0.222830 0.100164 0.270057
120 0.202971 0.178031 0.232502 0.247398 0.336274

, , /data/coord/grab/lfp-lfp/data/cohLFP/500ms_2Hz_GoCue_-1000:250ms/zen/data_1302.3_1_2

          62       63       64       65       66
6   0.547303 0.719477 0.569205 0.731496 0.699509
8   0.559077 0.666454 0.591715 0.696479 0.649008
10  0.533823 0.543841 0.508716 0.708340 0.570764
12  0.419239 0.412712 0.491513 0.658693 0.512492
14  0.348717 0.402428 0.463548 0.558100 0.457293
16  0.370562 0.457912 0.433254 0.501344 0.422345
18  0.319179 0.439662 0.382097 0.419865 0.395931
20  0.230619 0.345435 0.456894 0.486599 0.416046
22  0.235947 0.215671 0.379051 0.482296 0.278458
24  0.199556 0.328961 0.355624 0.374211 0.232058
26  0.173368 0.297099 0.268508 0.380195 0.204053
28  0.085189 0.265695 0.218951 0.430873 0.162142
30  0.105185 0.226172 0.197714 0.352659 0.168792
32  0.158972 0.225651 0.204886 0.282369 0.172000
34  0.168305 0.156889 0.234871 0.315905 0.177610
36  0.182805 0.173637 0.177804 0.257442 0.201522
38  0.068921 0.105828 0.123610 0.333487 0.266561
40  0.111045 0.147006 0.196292 0.253428 0.175819
42  0.083409 0.167681 0.320540 0.273850 0.203345
44  0.111030 0.215313 0.268202 0.391503 0.180327
46  0.301093 0.163132 0.428768 0.460429 0.322785
48  0.425765 0.185743 0.443476 0.469139 0.398958
50  0.446260 0.240284 0.469411 0.443459 0.407981
52  0.377513 0.222232 0.390256 0.441346 0.331583
54  0.219352 0.137095 0.144537 0.424435 0.163996
56  0.673926 0.668796 0.533655 0.711357 0.663631
58  0.825633 0.841915 0.769312 0.852937 0.826379
60  0.851782 0.847141 0.785219 0.836328 0.845148
62  0.858152 0.840076 0.783890 0.824830 0.850221
64  0.691052 0.658274 0.527457 0.640799 0.647307
66  0.032255 0.104924 0.102390 0.178086 0.069211
68  0.058823 0.124604 0.049071 0.235012 0.102120
70  0.068780 0.211330 0.054303 0.157625 0.076246
72  0.039638 0.264801 0.180725 0.082480 0.055636
74  0.069950 0.166782 0.162808 0.060602 0.077256
76  0.064369 0.120350 0.160456 0.024792 0.135955
78  0.024896 0.187275 0.165863 0.213190 0.138638
80  0.029917 0.227187 0.189456 0.173885 0.180356
82  0.134121 0.293915 0.220985 0.216142 0.153093
84  0.202309 0.268339 0.260777 0.092883 0.188620
86  0.251468 0.273125 0.221994 0.122602 0.118261
88  0.246171 0.189690 0.114292 0.199300 0.115148
90  0.182860 0.162935 0.090987 0.125898 0.147005
92  0.124826 0.104784 0.105756 0.175195 0.136895
94  0.124250 0.150316 0.184566 0.200393 0.177537
96  0.352254 0.392637 0.486475 0.325563 0.428886
98  0.382655 0.414798 0.481926 0.411351 0.490101
100 0.473826 0.378175 0.433843 0.373784 0.458150
102 0.354288 0.063319 0.175809 0.394028 0.158402
104 0.222214 0.108854 0.145259 0.311448 0.104563
106 0.155375 0.060935 0.108273 0.279282 0.144096
108 0.026768 0.062023 0.187161 0.197222 0.050695
110 0.023939 0.134503 0.159197 0.103350 0.100311
112 0.152433 0.217603 0.105547 0.058885 0.117473
114 0.153926 0.181073 0.130863 0.087380 0.105391
116 0.140313 0.189123 0.161361 0.199518 0.095510
118 0.296671 0.291198 0.261863 0.362456 0.198305
120 0.282224 0.256502 0.221469 0.265008 0.257524

, , /data/coord/grab/lfp-lfp/data/cohLFP/500ms_2Hz_GoCue_-1000:250ms/zen/data_1305.2_1_2

          62      63       64       65       66
6   0.146864 0.11072 0.163639 0.171331 0.064784
8   0.074548 0.17707 0.091293 0.133918 0.057234
10  0.150304 0.17634 0.074035 0.148476 0.039421
12  0.180540 0.20592 0.128553 0.223872 0.018747
14  0.291971 0.26498 0.153241 0.345873 0.135922
16  0.381022 0.42509 0.263053 0.357819 0.258478
18  0.440595 0.49159 0.303925 0.406485 0.362764
20  0.468693 0.53914 0.376003 0.424272 0.470344
22  0.445570 0.44996 0.358212 0.480617 0.503550
24  0.346565 0.40767 0.363064 0.512319 0.415668
26  0.297118 0.33518 0.310295 0.479371 0.402980
28  0.376804 0.36490 0.375266 0.452452 0.351249
30  0.312452 0.35496 0.380901 0.359867 0.260765
32  0.226871 0.31606 0.325901 0.295544 0.273257
34  0.256583 0.28089 0.345809 0.253903 0.311183
36  0.226882 0.21763 0.301274 0.267027 0.364136
38  0.269365 0.23181 0.318880 0.263004 0.334308
40  0.227235 0.29611 0.251287 0.297467 0.317755
42  0.303647 0.26442 0.253076 0.298580 0.328941
44  0.215664 0.22333 0.252237 0.280397 0.270910
46  0.339944 0.24144 0.264035 0.279275 0.320172
48  0.436380 0.30846 0.342444 0.377034 0.391808
50  0.414896 0.33931 0.284146 0.383514 0.439968
52  0.325001 0.32264 0.229898 0.295646 0.377091
54  0.233957 0.19779 0.194164 0.157742 0.294962
56  0.502125 0.52240 0.575134 0.424181 0.588085
58  0.830640 0.82401 0.831623 0.823537 0.820627
60  0.849972 0.84025 0.831414 0.851251 0.837584
62  0.852481 0.85305 0.830504 0.853934 0.843358
64  0.615211 0.62497 0.591305 0.503818 0.562509
66  0.264662 0.26499 0.210205 0.273644 0.216686
68  0.273402 0.26094 0.265354 0.283624 0.244018
70  0.281695 0.29700 0.228176 0.251933 0.200824
72  0.298656 0.18178 0.214320 0.266251 0.228779
74  0.229141 0.23182 0.232970 0.291663 0.243411
76  0.224313 0.20474 0.171120 0.310397 0.238692
78  0.233131 0.19491 0.177052 0.315632 0.257659
80  0.150852 0.25451 0.241196 0.262947 0.281493
82  0.129585 0.27304 0.276449 0.230287 0.301376
84  0.172766 0.32841 0.181473 0.283972 0.302248
86  0.227667 0.25781 0.088509 0.219962 0.305164
88  0.244646 0.23917 0.137139 0.163873 0.234587
90  0.238564 0.18102 0.187083 0.186841 0.218497
92  0.260565 0.20262 0.232678 0.213931 0.130370
94  0.270657 0.19297 0.260900 0.214256 0.099275
96  0.439329 0.39744 0.407007 0.370027 0.364816
98  0.473001 0.46858 0.408757 0.433104 0.425907
100 0.475572 0.48353 0.398504 0.402100 0.417948
102 0.309004 0.34649 0.250975 0.302209 0.249690
104 0.183281 0.26699 0.254848 0.267570 0.142098
106 0.134702 0.21288 0.212352 0.208173 0.211797
108 0.131829 0.13683 0.166105 0.077513 0.238634
110 0.187350 0.17144 0.130354 0.126159 0.219366
112 0.208726 0.21429 0.184621 0.178069 0.176422
114 0.270321 0.25755 0.192261 0.230897 0.133507
116 0.228644 0.20576 0.255060 0.256986 0.222963
118 0.296988 0.20107 0.252410 0.240361 0.329764
120 0.286945 0.16531 0.222015 0.229417 0.300883

, , /data/coord/grab/lfp-lfp/data/cohLFP/500ms_2Hz_GoCue_-1000:250ms/tyr/data_908.2_1_2

          62       63       64       65       66
6   0.707555 0.836918 0.727830 0.757469 0.843328
8   0.593532 0.777818 0.634246 0.724639 0.739863
10  0.564526 0.713660 0.545154 0.644968 0.596587
12  0.484579 0.596835 0.504841 0.553754 0.563749
14  0.380309 0.440339 0.379284 0.420956 0.385786
16  0.334452 0.455313 0.451818 0.368641 0.387685
18  0.238829 0.371925 0.306715 0.290920 0.208707
20  0.219708 0.324030 0.240456 0.297968 0.207121
22  0.105080 0.265948 0.206459 0.270956 0.121420
24  0.115724 0.134123 0.153440 0.167315 0.092905
26  0.067107 0.178450 0.150261 0.257027 0.081845
28  0.017660 0.172949 0.124565 0.245323 0.098357
30  0.065019 0.169052 0.107168 0.203710 0.147995
32  0.046243 0.137824 0.107907 0.131008 0.034857
34  0.044231 0.168957 0.100219 0.146474 0.015751
36  0.128288 0.131664 0.049422 0.180165 0.026004
38  0.101337 0.117867 0.064599 0.142055 0.042996
40  0.134661 0.086266 0.110991 0.228448 0.016701
42  0.075632 0.063870 0.138812 0.237761 0.114625
44  0.190896 0.058575 0.169078 0.211979 0.102627
46  0.085938 0.060396 0.133245 0.175482 0.134319
48  0.106813 0.111917 0.095085 0.112867 0.180143
50  0.127337 0.119961 0.087487 0.088876 0.151738
52  0.123477 0.154243 0.077971 0.096927 0.191891
54  0.120709 0.081825 0.071941 0.166066 0.106991
56  0.125912 0.153539 0.022017 0.148710 0.122334
58  0.179811 0.234959 0.075594 0.190405 0.219229
60  0.192804 0.199433 0.076442 0.176973 0.180473
62  0.225966 0.219950 0.111433 0.174230 0.206021
64  0.139862 0.157647 0.117370 0.153530 0.126368
66  0.104967 0.164930 0.168345 0.090740 0.063089
68  0.142295 0.173416 0.224193 0.089496 0.059119
70  0.101269 0.089984 0.206944 0.200419 0.053629
72  0.128318 0.026038 0.146018 0.250217 0.141793
74  0.105604 0.046999 0.076141 0.198981 0.154345
76  0.130888 0.027392 0.115917 0.160981 0.125752
78  0.133040 0.016061 0.163855 0.086308 0.157868
80  0.134952 0.125422 0.170189 0.130207 0.171815
82  0.087601 0.131920 0.202473 0.076640 0.139137
84  0.077707 0.157811 0.182286 0.096070 0.187225
86  0.107588 0.193754 0.168223 0.033217 0.148724
88  0.148585 0.182169 0.214969 0.093997 0.246106
90  0.095667 0.155030 0.147443 0.103781 0.174813
92  0.085654 0.129034 0.137367 0.174039 0.100816
94  0.053523 0.044879 0.057229 0.259409 0.124920
96  0.040657 0.116392 0.073770 0.264366 0.142381
98  0.045091 0.123615 0.051165 0.217959 0.145396
100 0.061859 0.170110 0.030490 0.115273 0.117963
102 0.131283 0.113434 0.019277 0.102372 0.095001
104 0.115274 0.110259 0.095916 0.159538 0.100209
106 0.247539 0.164183 0.106886 0.168658 0.061237
108 0.307810 0.202536 0.106502 0.189263 0.017174
110 0.331212 0.204690 0.099664 0.205887 0.088886
112 0.246068 0.228779 0.117235 0.157564 0.096305
114 0.230654 0.214367 0.117101 0.099858 0.160857
116 0.189775 0.162848 0.191805 0.044929 0.204549
118 0.109819 0.154632 0.180645 0.200708 0.155440
120 0.091724 0.100062 0.152887 0.267673 0.112009

, , /data/coord/grab/lfp-lfp/data/cohLFP/500ms_2Hz_GoCue_-1000:250ms/tyr/data_909.2_1_2

          62       63       64       65       66
6   0.224710 0.137061 0.181188 0.135492 0.231995
8   0.333014 0.150063 0.382861 0.193249 0.429874
10  0.341147 0.205866 0.380205 0.162452 0.436562
12  0.366908 0.220261 0.382970 0.188969 0.425465
14  0.387259 0.276205 0.448556 0.208750 0.465748
16  0.458371 0.368481 0.621871 0.383570 0.686104
18  0.183270 0.121869 0.300138 0.067360 0.158519
20  0.101629 0.160409 0.087594 0.129107 0.026092
22  0.135459 0.074039 0.052260 0.163215 0.068945
24  0.105119 0.106823 0.204706 0.139354 0.143389
26  0.059462 0.069817 0.179021 0.100938 0.127866
28  0.126016 0.076164 0.153943 0.132552 0.030873
30  0.133186 0.027082 0.174828 0.121482 0.031575
32  0.283756 0.289371 0.208875 0.221081 0.063867
34  0.388000 0.501586 0.292218 0.290571 0.249910
36  0.434507 0.571189 0.266133 0.426944 0.313194
38  0.465797 0.584659 0.331308 0.464582 0.379458
40  0.396585 0.560156 0.284687 0.494083 0.416826
42  0.296118 0.503001 0.240754 0.459367 0.290232
44  0.385489 0.336161 0.274734 0.285610 0.266379
46  0.439532 0.296665 0.348645 0.299993 0.303096
48  0.504890 0.414291 0.448768 0.400180 0.395068
50  0.541719 0.523833 0.402128 0.440491 0.360474
52  0.374082 0.532743 0.290811 0.358487 0.254398
54  0.302490 0.384918 0.141241 0.238255 0.157171
56  0.225542 0.293180 0.090195 0.141899 0.148840
58  0.268585 0.345701 0.193160 0.080278 0.229775
60  0.293078 0.423891 0.273400 0.145433 0.208885
62  0.376376 0.430776 0.225865 0.160989 0.197360
64  0.431803 0.415975 0.229558 0.209810 0.231660
66  0.416322 0.468761 0.258770 0.325641 0.222329
68  0.484605 0.545956 0.313357 0.401471 0.307855
70  0.578491 0.547596 0.417026 0.441822 0.405859
72  0.579330 0.594150 0.405722 0.393859 0.370883
74  0.543866 0.583630 0.371507 0.334124 0.368449
76  0.503579 0.556187 0.334465 0.350028 0.312601
78  0.499432 0.573804 0.337813 0.360814 0.313330
80  0.516400 0.566353 0.354769 0.390685 0.306841
82  0.604700 0.628453 0.366596 0.400497 0.267766
84  0.616138 0.674557 0.369677 0.365400 0.254046
86  0.642774 0.689403 0.373786 0.440501 0.249384
88  0.610612 0.658302 0.365520 0.397404 0.352867
90  0.606613 0.626750 0.381629 0.427235 0.427298
92  0.639659 0.653875 0.450514 0.432262 0.408809
94  0.622057 0.683660 0.444084 0.430913 0.406373
96  0.657833 0.695327 0.420920 0.423389 0.417910
98  0.676387 0.665186 0.372459 0.452845 0.356953
100 0.636822 0.582312 0.324252 0.391172 0.292003
102 0.534044 0.541323 0.200071 0.383278 0.159415
104 0.414394 0.437559 0.141548 0.286986 0.098465
106 0.384195 0.343714 0.188921 0.218308 0.091147
108 0.325154 0.335757 0.207157 0.154700 0.076975
110 0.294863 0.299024 0.226003 0.194137 0.109119
112 0.330163 0.356688 0.224070 0.265009 0.100829
114 0.388212 0.496858 0.298309 0.265383 0.202265
116 0.449656 0.636337 0.385130 0.278586 0.169118
118 0.548890 0.668076 0.358960 0.341783 0.204226
120 0.598768 0.633298 0.324287 0.317547 0.280807

, , /data/coord/grab/lfp-lfp/data/cohLFP/500ms_2Hz_GoCue_-1000:250ms/tyr/data_918.2_1_2

          62       63       64       65       66
6   0.489968 0.379697 0.348690 0.513776 0.609146
8   0.492046 0.407911 0.453270 0.495589 0.609273
10  0.338180 0.334444 0.369578 0.345325 0.497731
12  0.310471 0.430358 0.308740 0.350566 0.458996
14  0.252721 0.371092 0.252252 0.235388 0.342141
16  0.231088 0.292285 0.236658 0.175808 0.349196
18  0.272350 0.205669 0.238396 0.180646 0.330672
20  0.273394 0.179568 0.229651 0.211570 0.281812
22  0.246993 0.182420 0.204412 0.214283 0.248613
24  0.290177 0.158302 0.252552 0.271466 0.204249
26  0.232033 0.154538 0.282299 0.214455 0.136419
28  0.278270 0.155912 0.255508 0.227907 0.097698
30  0.311856 0.172429 0.272160 0.231526 0.147227
32  0.224360 0.205149 0.263699 0.207620 0.139236
34  0.129194 0.196307 0.185044 0.119853 0.150885
36  0.134796 0.189743 0.166353 0.098629 0.156614
38  0.102286 0.117042 0.194250 0.187320 0.148566
40  0.157303 0.182341 0.107190 0.147427 0.209984
42  0.147689 0.184181 0.114189 0.209223 0.210368
44  0.106230 0.222840 0.076065 0.184261 0.255503
46  0.098595 0.152789 0.092336 0.180198 0.238661
48  0.069948 0.144314 0.042753 0.121623 0.224574
50  0.085701 0.170515 0.057229 0.103752 0.142157
52  0.081781 0.133249 0.037224 0.100010 0.047520
54  0.126270 0.117214 0.132975 0.103381 0.046805
56  0.207155 0.136212 0.233215 0.071611 0.155056
58  0.216110 0.208281 0.240931 0.154052 0.221568
60  0.203768 0.218273 0.273974 0.270463 0.289219
62  0.197178 0.233787 0.215824 0.287594 0.313436
64  0.185983 0.161254 0.199891 0.215347 0.263691
66  0.078114 0.057020 0.130308 0.082342 0.175497
68  0.139129 0.110142 0.121432 0.080343 0.146437
70  0.065967 0.109902 0.134936 0.053584 0.160839
72  0.151723 0.061310 0.124400 0.013041 0.163462
74  0.138280 0.040178 0.148666 0.052021 0.123516
76  0.090971 0.027806 0.111442 0.073581 0.093812
78  0.101771 0.025111 0.061008 0.095691 0.055002
80  0.124957 0.097182 0.069305 0.111861 0.069308
82  0.126528 0.145494 0.093171 0.049537 0.030851
84  0.060074 0.111162 0.087932 0.054929 0.065707
86  0.022688 0.197531 0.115546 0.097921 0.109995
88  0.112034 0.113143 0.175803 0.030699 0.128560
90  0.146886 0.016878 0.241211 0.068762 0.203215
92  0.109638 0.071027 0.298657 0.138824 0.206824
94  0.161831 0.137419 0.293650 0.170668 0.257933
96  0.163225 0.151119 0.223364 0.237958 0.290877
98  0.166666 0.167729 0.226504 0.260948 0.127204
100 0.262606 0.169636 0.270175 0.222800 0.144299
102 0.306762 0.231120 0.313330 0.182731 0.097894
104 0.224560 0.261437 0.351932 0.127411 0.116950
106 0.132000 0.264676 0.301648 0.154183 0.103585
108 0.058493 0.247414 0.270866 0.066203 0.117217
110 0.116881 0.171622 0.290887 0.139677 0.167998
112 0.088974 0.086139 0.149885 0.147476 0.182181
114 0.047688 0.159591 0.114880 0.087067 0.184321
116 0.062967 0.190304 0.069988 0.057931 0.165310
118 0.109489 0.158544 0.054467 0.023879 0.107756
120 0.127709 0.156299 0.054224 0.128805 0.052960

, , /data/coord/grab/lfp-lfp/data/cohLFP/500ms_2Hz_GoCue_-1000:250ms/tyr/data_919.3_1_2

          62       63       64       65       66
6   0.152300 0.120065 0.208133 0.522276 0.276570
8   0.587308 0.155492 0.468191 0.536971 0.470895
10  0.502401 0.205045 0.480141 0.464913 0.420829
12  0.469364 0.270845 0.531510 0.496397 0.424145
14  0.454298 0.317295 0.517281 0.397342 0.258466
16  0.391040 0.421089 0.435424 0.297527 0.357747
18  0.417930 0.550189 0.529925 0.439598 0.606242
20  0.383133 0.513406 0.532376 0.483781 0.637259
22  0.281671 0.420124 0.507214 0.524258 0.602910
24  0.277518 0.447019 0.471739 0.501681 0.463413
26  0.323659 0.477551 0.506276 0.493450 0.465853
28  0.480835 0.327920 0.412569 0.516930 0.401474
30  0.514873 0.216575 0.429564 0.530160 0.389272
32  0.629692 0.349190 0.461999 0.530877 0.502186
34  0.668317 0.364546 0.547709 0.475758 0.484180
36  0.689463 0.440238 0.565968 0.495503 0.429799
38  0.683641 0.520745 0.570794 0.475427 0.459688
40  0.497788 0.338047 0.586949 0.427001 0.297623
42  0.403831 0.349234 0.444804 0.318856 0.256841
44  0.314953 0.311236 0.423862 0.337752 0.283184
46  0.269221 0.353477 0.370611 0.389418 0.241775
48  0.248850 0.292182 0.375353 0.402838 0.254892
50  0.304289 0.334765 0.383344 0.351058 0.300946
52  0.253880 0.299388 0.411978 0.275371 0.293139
54  0.210139 0.225619 0.359800 0.275155 0.232692
56  0.145943 0.128791 0.252317 0.181161 0.126274
58  0.072879 0.016764 0.104781 0.135491 0.082405
60  0.152645 0.065022 0.151396 0.120533 0.178724
62  0.297805 0.228152 0.293327 0.367499 0.206024
64  0.357183 0.452018 0.429611 0.373729 0.327044
66  0.441695 0.475846 0.422097 0.429237 0.278031
68  0.448989 0.456636 0.414111 0.438159 0.226471
70  0.468915 0.476083 0.414847 0.467843 0.387580
72  0.535732 0.490195 0.405265 0.487173 0.341257
74  0.408245 0.485783 0.381419 0.445351 0.389802
76  0.268432 0.455557 0.264634 0.459586 0.373920
78  0.204621 0.337104 0.222865 0.358368 0.293967
80  0.166880 0.325327 0.219780 0.347145 0.237797
82  0.104547 0.338785 0.268756 0.372612 0.173414
84  0.164723 0.325547 0.310002 0.345088 0.083983
86  0.169122 0.199262 0.353799 0.318490 0.078765
88  0.098135 0.245224 0.281610 0.354751 0.145451
90  0.188723 0.299533 0.245946 0.269806 0.240613
92  0.264527 0.381486 0.162739 0.207978 0.243787
94  0.298708 0.382206 0.222616 0.109363 0.326588
96  0.376560 0.364816 0.318521 0.196771 0.316087
98  0.402361 0.365896 0.241601 0.280379 0.387326
100 0.394719 0.395499 0.307426 0.231149 0.381918
102 0.370673 0.298091 0.170890 0.139328 0.229733
104 0.314299 0.182570 0.142798 0.071004 0.169114
106 0.184569 0.165387 0.183542 0.084283 0.140832
108 0.211186 0.080319 0.142626 0.100647 0.186040
110 0.088022 0.083757 0.127849 0.151820 0.193005
112 0.114530 0.185617 0.089757 0.056100 0.076315
114 0.126713 0.231813 0.110093 0.234176 0.078262
116 0.108111 0.213396 0.228031 0.243123 0.137696
118 0.136330 0.128662 0.265751 0.235287 0.100339
120 0.129717 0.127682 0.206084 0.113007 0.083026

, , /data/coord/grab/lfp-lfp/data/cohLFP/500ms_2Hz_GoCue_-1000:250ms/tyr/data_920.2_1_2

          62       63       64       65       66
6   0.594369 0.487506 0.538096 0.399662 0.634117
8   0.383638 0.549495 0.546080 0.625917 0.624803
10  0.429773 0.574004 0.598945 0.590180 0.623545
12  0.343880 0.561335 0.561149 0.560028 0.590077
14  0.233638 0.541936 0.581782 0.516082 0.470083
16  0.114029 0.421905 0.445320 0.314303 0.491507
18  0.127093 0.412944 0.345260 0.313736 0.421061
20  0.144490 0.406411 0.287665 0.365343 0.405894
22  0.211309 0.424889 0.294914 0.419600 0.299489
24  0.269359 0.410258 0.283899 0.450746 0.323181
26  0.293347 0.466158 0.260554 0.472040 0.259672
28  0.300832 0.478536 0.211849 0.423060 0.212434
30  0.327558 0.371581 0.181545 0.338956 0.216218
32  0.403936 0.322497 0.309633 0.317117 0.263382
34  0.412158 0.306783 0.343786 0.300543 0.321847
36  0.424721 0.354629 0.401092 0.312874 0.358261
38  0.434875 0.396633 0.456844 0.406190 0.441597
40  0.375438 0.347578 0.347764 0.409171 0.273620
42  0.206449 0.159356 0.178839 0.235206 0.216425
44  0.121206 0.177408 0.106699 0.216657 0.221976
46  0.047319 0.214995 0.040971 0.215788 0.161413
48  0.048321 0.184560 0.032400 0.180955 0.178255
50  0.104479 0.134781 0.067716 0.182565 0.108265
52  0.080612 0.121522 0.074401 0.142914 0.106535
54  0.100496 0.122612 0.066190 0.182357 0.074150
56  0.200596 0.091167 0.135376 0.198932 0.032987
58  0.265156 0.132341 0.126670 0.212443 0.047902
60  0.241177 0.224524 0.089843 0.128933 0.018382
62  0.249309 0.329571 0.122280 0.143200 0.045558
64  0.254400 0.376890 0.201610 0.140567 0.219652
66  0.290437 0.445929 0.329237 0.154809 0.263863
68  0.359625 0.465709 0.297055 0.209356 0.325082
70  0.370344 0.443150 0.328671 0.282514 0.312976
72  0.429381 0.486589 0.390131 0.415021 0.336511
74  0.473044 0.499913 0.385700 0.429301 0.441279
76  0.413741 0.498645 0.357036 0.407594 0.373813
78  0.351600 0.418609 0.220915 0.364942 0.350588
80  0.336827 0.380196 0.180935 0.263601 0.254753
82  0.271848 0.259508 0.177673 0.301760 0.130432
84  0.267562 0.211261 0.227768 0.286851 0.125267
86  0.285191 0.171469 0.274161 0.224121 0.091778
88  0.173505 0.033913 0.130792 0.158087 0.075400
90  0.141160 0.060338 0.022634 0.202941 0.033537
92  0.212923 0.077821 0.071019 0.227648 0.094421
94  0.280070 0.075658 0.167772 0.274386 0.060826
96  0.288892 0.080450 0.238162 0.274842 0.230990
98  0.271221 0.156510 0.138371 0.256778 0.283587
100 0.305233 0.225976 0.094196 0.254561 0.255183
102 0.212244 0.272574 0.085404 0.212771 0.221535
104 0.155718 0.211135 0.085654 0.104647 0.168517
106 0.100402 0.071997 0.042407 0.012501 0.162382
108 0.083409 0.150293 0.067573 0.108982 0.219881
110 0.017039 0.078818 0.056851 0.155651 0.233076
112 0.145825 0.054300 0.073879 0.084305 0.197550
114 0.188050 0.108089 0.079701 0.087572 0.183128
116 0.175039 0.065660 0.088384 0.145753 0.145703
118 0.089405 0.063452 0.057503 0.183526 0.104701
120 0.055326 0.072838 0.118635 0.125533 0.163693

, , /data/coord/grab/lfp-lfp/data/cohLFP/500ms_2Hz_GoCue_-1000:250ms/tyr/data_10929.2_1_2

           62       63       64        65        66
6   0.2678011 0.201061 0.082142 0.1842848 0.1918634
8   0.1868966 0.138206 0.159892 0.1628346 0.0905149
10  0.1325223 0.195123 0.213041 0.1994145 0.1064114
12  0.1597361 0.257635 0.295143 0.2150173 0.1069057
14  0.1829456 0.293683 0.381586 0.2353601 0.1763419
16  0.1807098 0.211118 0.221907 0.1017055 0.2170224
18  0.2728273 0.141432 0.333798 0.1227077 0.1455330
20  0.2921438 0.211646 0.300285 0.0900593 0.1503814
22  0.3090810 0.243949 0.317789 0.1412746 0.1526082
24  0.3862438 0.378967 0.295309 0.2206611 0.0821460
26  0.4530398 0.373431 0.332529 0.1456477 0.0144365
28  0.4066369 0.350688 0.364386 0.2081091 0.0263428
30  0.3688643 0.371963 0.339794 0.1987546 0.0227002
32  0.3405720 0.352833 0.279052 0.2084293 0.0850464
34  0.2485122 0.261202 0.223922 0.3190558 0.1287697
36  0.1038736 0.360383 0.101063 0.3697081 0.2160996
38  0.0020782 0.220066 0.139231 0.3306574 0.2031556
40  0.0365647 0.225340 0.126543 0.3030205 0.1729050
42  0.0074614 0.180125 0.118378 0.2410463 0.2005785
44  0.0359435 0.107781 0.120654 0.2225915 0.1825828
46  0.0124626 0.125350 0.080425 0.2315878 0.2189226
48  0.0415604 0.107663 0.112751 0.1306459 0.2076036
50  0.0513506 0.079834 0.147437 0.1446078 0.2059874
52  0.0907617 0.114095 0.100809 0.1915537 0.1255630
54  0.0716238 0.149178 0.089621 0.1100242 0.0841645
56  0.1158845 0.128998 0.150114 0.1427517 0.1758740
58  0.1344926 0.137281 0.199648 0.1145296 0.2225300
60  0.1188922 0.146690 0.155786 0.1279531 0.2379914
62  0.1256086 0.156743 0.167354 0.0846035 0.1972080
64  0.1143593 0.222834 0.132340 0.0333430 0.1154364
66  0.1211688 0.192649 0.123774 0.0628085 0.0672684
68  0.1036408 0.197751 0.146601 0.0113836 0.1404787
70  0.1289699 0.185847 0.145999 0.0909695 0.1173452
72  0.1146519 0.138046 0.109477 0.1320612 0.0995922
74  0.0879980 0.069740 0.137418 0.1104341 0.0381276
76  0.0755195 0.109639 0.113519 0.0549998 0.0367960
78  0.0706518 0.116702 0.099122 0.1352012 0.0345940
80  0.0615420 0.085882 0.086357 0.1782285 0.0442540
82  0.0677885 0.035533 0.094976 0.2107192 0.0366622
84  0.0538776 0.029116 0.098875 0.1912791 0.0668425
86  0.0099452 0.045564 0.151390 0.1326891 0.0151058
88  0.0523187 0.055493 0.135744 0.0984120 0.0086555
90  0.0275185 0.071955 0.160340 0.0833606 0.0427332
92  0.0537516 0.097533 0.091939 0.0224807 0.0629333
94  0.0290979 0.127207 0.059832 0.0158050 0.0382771
96  0.0490236 0.119036 0.107275 0.0300127 0.0963351
98  0.0770149 0.147411 0.025459 0.0389395 0.0515830
100 0.1212630 0.176814 0.092080 0.0184533 0.0899975
102 0.1042607 0.251307 0.044137 0.0066585 0.0128972
104 0.0566578 0.181199 0.079519 0.0696522 0.0433653
106 0.1497822 0.119128 0.066564 0.1860726 0.0574934
108 0.1067796 0.085472 0.043949 0.1380857 0.1270089
110 0.0728274 0.122134 0.099064 0.1181983 0.1635911
112 0.0981668 0.052108 0.051782 0.1111708 0.1169946
114 0.1413648 0.071296 0.030667 0.0162866 0.1062555
116 0.0584478 0.100737 0.058318 0.0318362 0.0621528
118 0.0379649 0.062781 0.189740 0.0450759 0.0399421
120 0.0419185 0.032130 0.199923 0.0757537 0.0473270

, , /data/coord/grab/lfp-lfp/data/cohLFP/500ms_2Hz_GoCue_-1000:250ms/tyr/data_10930.2_1_2

          62       63        64       65       66
6   0.404413 0.372348 0.4471736 0.245201 0.323606
8   0.315935 0.342279 0.2404240 0.196044 0.285592
10  0.303786 0.312247 0.1763232 0.241761 0.266433
12  0.251414 0.289461 0.1445422 0.320805 0.214923
14  0.267358 0.185381 0.1147733 0.288553 0.163779
16  0.223236 0.129031 0.0320629 0.177217 0.174979
18  0.289440 0.193956 0.1230597 0.040228 0.127993
20  0.262264 0.183397 0.0746658 0.072637 0.131625
22  0.166238 0.158077 0.1329907 0.011674 0.102857
24  0.195703 0.323301 0.2652132 0.196762 0.066626
26  0.210385 0.407973 0.3714492 0.263603 0.105582
28  0.239668 0.455469 0.4249559 0.348306 0.179958
30  0.344816 0.545878 0.4185157 0.391328 0.279365
32  0.385038 0.520970 0.4205127 0.340212 0.322267
34  0.450437 0.498385 0.4167138 0.387918 0.376734
36  0.421055 0.444355 0.3605240 0.377902 0.349291
38  0.330679 0.339793 0.3104755 0.383678 0.406535
40  0.241202 0.245029 0.2663972 0.372512 0.439869
42  0.213003 0.211936 0.2550008 0.308757 0.358953
44  0.169222 0.202709 0.2878543 0.232222 0.380190
46  0.167001 0.221669 0.2362524 0.265853 0.358645
48  0.142694 0.257720 0.2518342 0.238834 0.324374
50  0.085777 0.244271 0.2446708 0.244752 0.278756
52  0.076962 0.195230 0.2595457 0.263774 0.222122
54  0.142889 0.233125 0.2110355 0.174130 0.219931
56  0.183690 0.211583 0.2297173 0.165969 0.187592
58  0.296642 0.206977 0.2570304 0.217465 0.144018
60  0.269097 0.241854 0.2770163 0.227548 0.143782
62  0.262460 0.256111 0.3264850 0.237863 0.120024
64  0.250212 0.272656 0.2490499 0.220860 0.153372
66  0.164983 0.271439 0.2621090 0.186938 0.131876
68  0.219047 0.228700 0.2065981 0.118257 0.128944
70  0.205143 0.177230 0.1820847 0.114143 0.094677
72  0.141621 0.198326 0.2246252 0.101727 0.096198
74  0.189809 0.134605 0.1688345 0.128012 0.143250
76  0.139980 0.101033 0.1929014 0.206473 0.205626
78  0.158712 0.077006 0.2235411 0.228212 0.244010
80  0.149734 0.116157 0.1430265 0.197724 0.234705
82  0.082944 0.226339 0.1295142 0.120197 0.215935
84  0.076356 0.241405 0.0464208 0.078678 0.303989
86  0.097583 0.227038 0.0452185 0.064089 0.291077
88  0.189059 0.212139 0.0337159 0.144309 0.238702
90  0.202616 0.197593 0.0331815 0.144952 0.216628
92  0.162134 0.183696 0.0317476 0.137610 0.185763
94  0.133875 0.175261 0.0327875 0.140584 0.187777
96  0.122557 0.184105 0.0403402 0.135951 0.155731
98  0.121109 0.136575 0.1802096 0.154912 0.109771
100 0.105246 0.141999 0.1092919 0.129138 0.072390
102 0.133103 0.051451 0.2104059 0.105673 0.163812
104 0.247525 0.070347 0.1143148 0.078002 0.193121
106 0.286291 0.108739 0.0088358 0.112104 0.244999
108 0.267934 0.130150 0.0896681 0.030061 0.210260
110 0.229566 0.021320 0.1068464 0.074080 0.104112
112 0.209244 0.051279 0.0631306 0.049415 0.064459
114 0.122944 0.198363 0.0442934 0.098767 0.073431
116 0.067071 0.251934 0.0460967 0.046643 0.148194
118 0.163697 0.202256 0.0716353 0.089791 0.133941
120 0.211379 0.108415 0.0782298 0.121185 0.137167

, , /data/coord/grab/lfp-lfp/data/cohLFP/500ms_2Hz_GoCue_-1000:250ms/tyr/data_963.3_1_2

          62       63       64       65       66
6   0.433091 0.502236 0.331211 0.640783 0.575444
8   0.444784 0.342394 0.459532 0.297713 0.421573
10  0.500743 0.405899 0.171361 0.475083 0.587620
12  0.329325 0.217047 0.102584 0.406715 0.321134
14  0.190679 0.159341 0.045116 0.531761 0.129868
16  0.196416 0.111998 0.146760 0.379574 0.138258
18  0.412327 0.190466 0.192290 0.428371 0.202407
20  0.320128 0.167284 0.254219 0.415063 0.230159
22  0.310465 0.192767 0.195345 0.406979 0.323051
24  0.324155 0.106973 0.081268 0.288028 0.367232
26  0.148390 0.145651 0.056334 0.272768 0.312123
28  0.087866 0.184297 0.358731 0.168618 0.256989
30  0.178465 0.200180 0.372965 0.286111 0.311238
32  0.171669 0.319872 0.342951 0.324276 0.351179
34  0.135881 0.315415 0.235952 0.387077 0.219166
36  0.263202 0.201079 0.142473 0.580535 0.353498
38  0.128096 0.262440 0.100300 0.550091 0.213235
40  0.091559 0.123632 0.224166 0.547593 0.192757
42  0.183463 0.199973 0.053204 0.432426 0.211610
44  0.268854 0.235153 0.208835 0.380190 0.095859
46  0.241514 0.178167 0.220193 0.358692 0.077177
48  0.236644 0.170461 0.063185 0.452614 0.088230
50  0.195151 0.117104 0.171134 0.419492 0.142184
52  0.078212 0.312023 0.132169 0.347979 0.166785
54  0.085650 0.320585 0.211589 0.346471 0.256058
56  0.068629 0.398287 0.211505 0.610888 0.210942
58  0.277840 0.464389 0.571744 0.752493 0.298073
60  0.337246 0.493117 0.632552 0.800786 0.386796
62  0.356940 0.484651 0.622979 0.838356 0.518393
64  0.299431 0.329619 0.413022 0.860075 0.501521
66  0.271663 0.097304 0.236350 0.347658 0.551988
68  0.237905 0.044718 0.252268 0.276100 0.342908
70  0.094630 0.122711 0.192054 0.179765 0.282526
72  0.314722 0.112747 0.419349 0.460088 0.153572
74  0.245015 0.269048 0.189101 0.422512 0.102439
76  0.216132 0.304917 0.117489 0.109872 0.008842
78  0.269109 0.298399 0.143588 0.075205 0.099145
80  0.419434 0.212948 0.336202 0.056143 0.133982
82  0.270186 0.413284 0.458310 0.199882 0.189409
84  0.186232 0.495964 0.538293 0.346883 0.320200
86  0.183539 0.508416 0.510689 0.274627 0.219494
88  0.142433 0.280512 0.393175 0.207572 0.368661
90  0.288197 0.269719 0.336217 0.154142 0.163576
92  0.367699 0.155510 0.414015 0.191303 0.215433
94  0.461669 0.150540 0.296749 0.226161 0.059537
96  0.236357 0.312375 0.580098 0.391709 0.203886
98  0.293938 0.313089 0.517272 0.458759 0.246071
100 0.362742 0.300137 0.425734 0.574716 0.259986
102 0.320150 0.085566 0.285579 0.627724 0.182424
104 0.377149 0.198101 0.361248 0.440481 0.142547
106 0.182980 0.280653 0.311402 0.399349 0.080811
108 0.240059 0.269487 0.229746 0.284887 0.264038
110 0.326845 0.048554 0.373723 0.313470 0.336104
112 0.250974 0.123943 0.629497 0.606357 0.457961
114 0.217190 0.199836 0.544309 0.591129 0.447571
116 0.192888 0.115960 0.515577 0.335597 0.249180
118 0.166730 0.266979 0.208001 0.379722 0.201902
120 0.196973 0.433040 0.306407 0.410627 0.030387

, , /data/coord/grab/lfp-lfp/data/cohLFP/500ms_2Hz_GoCue_-1000:250ms/tyr/data_964.2_1_2

          62        63       64       65       66
6   0.229902 0.1689382 0.222340 0.199622 0.171677
8   0.049883 0.1549493 0.095500 0.117499 0.199755
10  0.160895 0.0428332 0.150988 0.095994 0.142656
12  0.078619 0.1348106 0.251773 0.022524 0.074702
14  0.111668 0.2486048 0.317742 0.242717 0.248576
16  0.111373 0.2088265 0.260299 0.244324 0.328620
18  0.068135 0.0162137 0.174393 0.231233 0.218029
20  0.044692 0.0641086 0.164821 0.326040 0.194857
22  0.095772 0.0834691 0.140173 0.277169 0.135310
24  0.135959 0.0822539 0.112814 0.236214 0.082903
26  0.177992 0.1583964 0.099956 0.148248 0.077789
28  0.174434 0.1484177 0.142500 0.110817 0.096245
30  0.232190 0.2968329 0.100235 0.158109 0.145932
32  0.238594 0.3252736 0.111699 0.192702 0.220994
34  0.148412 0.2169986 0.138372 0.211484 0.210266
36  0.168576 0.1265691 0.067162 0.208163 0.150820
38  0.122151 0.0950135 0.030582 0.162400 0.184373
40  0.066568 0.0841406 0.071402 0.030014 0.097324
42  0.130476 0.0202420 0.115095 0.043768 0.072665
44  0.100276 0.0849792 0.096714 0.089340 0.081797
46  0.082459 0.0694836 0.160215 0.109192 0.124386
48  0.104808 0.0839220 0.127436 0.059462 0.118443
50  0.090261 0.0648278 0.074299 0.062869 0.137456
52  0.072278 0.0691647 0.055406 0.130302 0.147971
54  0.076387 0.0931644 0.056654 0.114717 0.106110
56  0.393100 0.3068011 0.390476 0.309210 0.314704
58  0.504807 0.4221899 0.492694 0.408058 0.396665
60  0.566460 0.4631994 0.519535 0.415336 0.465532
62  0.577671 0.4797228 0.529662 0.433788 0.530577
64  0.526683 0.4344470 0.462175 0.354562 0.452100
66  0.047634 0.1002796 0.061130 0.069611 0.206109
68  0.052942 0.1094677 0.027581 0.122215 0.164580
70  0.080341 0.1082068 0.071313 0.223531 0.137570
72  0.124926 0.0393971 0.183264 0.233182 0.044355
74  0.149446 0.0425183 0.110376 0.186177 0.049191
76  0.208492 0.1338725 0.086177 0.170009 0.111764
78  0.188421 0.1469499 0.074554 0.106776 0.170199
80  0.115855 0.1297401 0.053208 0.145262 0.174928
82  0.063932 0.1885575 0.043427 0.098391 0.138892
84  0.080457 0.2086523 0.021403 0.131933 0.028198
86  0.118294 0.2100929 0.074215 0.056820 0.027723
88  0.116149 0.1676960 0.086670 0.048479 0.060669
90  0.072446 0.0231111 0.118327 0.061701 0.108532
92  0.036044 0.0089697 0.140075 0.147481 0.125978
94  0.135763 0.0304114 0.085823 0.230599 0.087994
96  0.301786 0.1210227 0.133721 0.291277 0.165463
98  0.282517 0.0758325 0.082249 0.320161 0.165399
100 0.286885 0.0726902 0.056106 0.281643 0.186782
102 0.212733 0.0779906 0.174273 0.201623 0.070736
104 0.233463 0.0332916 0.200041 0.160703 0.114791
106 0.243118 0.0881957 0.157767 0.081493 0.088919
108 0.187276 0.1244744 0.136235 0.063565 0.011389
110 0.128918 0.1249514 0.103263 0.042645 0.143167
112 0.088898 0.0143457 0.145924 0.106069 0.222371
114 0.077839 0.0574216 0.131076 0.117785 0.219850
116 0.059806 0.0548443 0.128329 0.085161 0.069026
118 0.097042 0.0195450 0.081252 0.136415 0.056325
120 0.093875 0.0828354 0.105825 0.193925 0.188313

, , /data/coord/grab/lfp-lfp/data/cohLFP/500ms_2Hz_GoCue_-1000:250ms/tyr/data_974.2_1_2

          62       63        64       65       66
6   0.582288 0.563791 0.6100657 0.708706 0.652027
8   0.564448 0.724206 0.6140330 0.520041 0.577553
10  0.575809 0.674392 0.5989314 0.517378 0.629215
12  0.396638 0.656897 0.4328720 0.524441 0.566709
14  0.427483 0.584739 0.3906134 0.492078 0.442244
16  0.454700 0.438962 0.4345679 0.449175 0.417358
18  0.413971 0.380268 0.4228550 0.405200 0.411586
20  0.435372 0.368101 0.3727080 0.363594 0.424764
22  0.423793 0.422908 0.5147568 0.472097 0.356383
24  0.431100 0.406816 0.4841524 0.498184 0.349491
26  0.412282 0.454870 0.4746680 0.512291 0.308002
28  0.345444 0.428106 0.4276289 0.504488 0.314327
30  0.314163 0.455561 0.3717765 0.481167 0.326645
32  0.348694 0.452468 0.2642199 0.410523 0.323563
34  0.330936 0.391637 0.2329988 0.373963 0.305116
36  0.282491 0.356555 0.1846170 0.302552 0.265011
38  0.255757 0.308065 0.1195310 0.240746 0.206268
40  0.192030 0.200114 0.0971293 0.207578 0.150373
42  0.134265 0.120689 0.1440537 0.140237 0.212645
44  0.065293 0.196635 0.0874983 0.181719 0.243537
46  0.116159 0.265165 0.1011763 0.186246 0.133489
48  0.100178 0.233482 0.0908823 0.212409 0.176505
50  0.132454 0.249965 0.1194535 0.137673 0.226657
52  0.143363 0.210340 0.2035176 0.080919 0.181156
54  0.123863 0.140475 0.1418445 0.073155 0.220065
56  0.255315 0.362951 0.1186536 0.254586 0.267351
58  0.378042 0.488726 0.1342093 0.370302 0.300708
60  0.398037 0.514053 0.1122079 0.415740 0.352019
62  0.378403 0.490400 0.1182414 0.404990 0.286429
64  0.250089 0.239153 0.0735331 0.275458 0.123869
66  0.028204 0.033332 0.0470567 0.128309 0.065282
68  0.012702 0.099667 0.0609926 0.122091 0.127031
70  0.079437 0.102371 0.0484066 0.192823 0.082509
72  0.123713 0.125795 0.0646914 0.140904 0.070459
74  0.115917 0.168853 0.1123340 0.026624 0.051529
76  0.079026 0.063566 0.0094302 0.115246 0.082796
78  0.024105 0.120957 0.0691491 0.147739 0.114701
80  0.114563 0.098673 0.0564872 0.158643 0.141197
82  0.089349 0.059164 0.0625698 0.148710 0.124869
84  0.060071 0.072060 0.0919290 0.025942 0.069883
86  0.095672 0.118551 0.0703175 0.162054 0.106236
88  0.106989 0.093196 0.0499686 0.237177 0.015086
90  0.094032 0.042752 0.0924657 0.186924 0.027091
92  0.079855 0.055083 0.0744565 0.191611 0.023187
94  0.094247 0.091948 0.1089593 0.173216 0.037618
96  0.080363 0.047041 0.1635886 0.199827 0.165696
98  0.080845 0.075804 0.1027954 0.205737 0.099364
100 0.156526 0.041038 0.1241205 0.165579 0.104800
102 0.176365 0.083223 0.1081347 0.101531 0.113046
104 0.106623 0.095810 0.1115931 0.079911 0.238355
106 0.098428 0.116072 0.1207599 0.092543 0.220677
108 0.119945 0.115219 0.1120498 0.067687 0.132270
110 0.152722 0.123691 0.0992230 0.076469 0.073449
112 0.038217 0.190328 0.0615363 0.132327 0.121457
114 0.080061 0.264596 0.0477693 0.082468 0.056503
116 0.070602 0.136075 0.0810209 0.200837 0.049752
118 0.006259 0.118195 0.0865939 0.126261 0.134761
120 0.053211 0.090390 0.0719024 0.170677 0.158610

, , /data/coord/grab/lfp-lfp/data/cohLFP/500ms_2Hz_GoCue_-1000:250ms/tyr/data_975.2_1_2

           62       63       64       65       66
6   0.3202473 0.629704 0.402520 0.327241 0.630050
8   0.4571284 0.738652 0.285145 0.678313 0.609711
10  0.2703489 0.623874 0.462378 0.649162 0.716602
12  0.2280575 0.614766 0.327938 0.513728 0.697491
14  0.2213859 0.442971 0.209033 0.450256 0.395508
16  0.3147633 0.168649 0.299336 0.466784 0.351855
18  0.3859564 0.324141 0.134784 0.442107 0.195617
20  0.3413084 0.336914 0.197790 0.448604 0.185805
22  0.3719040 0.362854 0.450632 0.496205 0.228275
24  0.3733262 0.325689 0.422569 0.517432 0.146608
26  0.4066061 0.382128 0.494629 0.541411 0.232480
28  0.5326530 0.390073 0.422838 0.545023 0.281151
30  0.6011623 0.417956 0.315135 0.558705 0.326717
32  0.4876706 0.526240 0.303279 0.518544 0.344334
34  0.4380752 0.531500 0.340874 0.529702 0.341760
36  0.3006125 0.478938 0.228870 0.558212 0.345274
38  0.1651086 0.364899 0.138195 0.479908 0.259966
40  0.1419698 0.332483 0.173324 0.521413 0.262844
42  0.2860615 0.353593 0.150100 0.448567 0.277511
44  0.2848178 0.361325 0.125184 0.395387 0.167937
46  0.2278363 0.387552 0.276203 0.415804 0.060382
48  0.1669577 0.335492 0.266119 0.476149 0.041128
50  0.2154070 0.260155 0.157533 0.473238 0.069968
52  0.2075018 0.221967 0.027004 0.398702 0.069670
54  0.0871938 0.255605 0.117814 0.326237 0.303549
56  0.5270107 0.636118 0.407870 0.516148 0.571662
58  0.6496345 0.718667 0.585612 0.632430 0.700475
60  0.6677572 0.760627 0.673147 0.639985 0.717307
62  0.7078582 0.735345 0.694695 0.672810 0.726359
64  0.6115081 0.638314 0.553906 0.636745 0.668767
66  0.1423913 0.268026 0.187431 0.148892 0.332585
68  0.0519886 0.121557 0.108405 0.164394 0.216601
70  0.0703052 0.087558 0.034449 0.224973 0.234891
72  0.1128478 0.177292 0.090204 0.222594 0.147601
74  0.1848560 0.102966 0.058741 0.265208 0.142275
76  0.1992609 0.043069 0.022955 0.187073 0.173004
78  0.1982733 0.156319 0.039188 0.092455 0.063512
80  0.1581326 0.135026 0.022239 0.093562 0.158406
82  0.1196861 0.025558 0.060641 0.062959 0.194209
84  0.0617155 0.094489 0.243039 0.085891 0.153494
86  0.0054283 0.083651 0.223691 0.133817 0.221750
88  0.1371684 0.094995 0.263735 0.092543 0.228146
90  0.2209715 0.084218 0.180553 0.024300 0.117163
92  0.1868204 0.082245 0.131652 0.033657 0.100613
94  0.2172075 0.161815 0.161603 0.112753 0.138803
96  0.2447271 0.258417 0.062438 0.154317 0.216760
98  0.2311005 0.180362 0.177889 0.231695 0.176306
100 0.2030846 0.136517 0.231919 0.279433 0.114269
102 0.0920573 0.024634 0.201418 0.147621 0.104774
104 0.0932889 0.150493 0.204309 0.172664 0.019609
106 0.1289942 0.129712 0.057023 0.197849 0.148634
108 0.0131792 0.192328 0.076721 0.139809 0.074323
110 0.1097110 0.037451 0.139292 0.108909 0.092852
112 0.0324546 0.062233 0.076741 0.100949 0.206678
114 0.0767618 0.073542 0.168952 0.220883 0.266026
116 0.1276370 0.102334 0.123210 0.208449 0.239974
118 0.1947636 0.221843 0.077639 0.162343 0.093409
120 0.1730257 0.211097 0.032011 0.085939 0.110035

, , /data/coord/grab/lfp-lfp/data/cohLFP/500ms_2Hz_GoCue_-1000:250ms/tyr/data_976.2_1_2

           62        63       64       65       66
6   0.8068169 0.7146415 0.771583 0.705011 0.701599
8   0.7741516 0.7248664 0.723173 0.693984 0.834985
10  0.7166695 0.7107273 0.730258 0.641473 0.839565
12  0.5122957 0.6407920 0.598353 0.561204 0.804052
14  0.3721416 0.5255387 0.478781 0.350261 0.350823
16  0.4412516 0.4012744 0.412735 0.172999 0.290993
18  0.4636765 0.2606863 0.333423 0.147218 0.271168
20  0.4590238 0.3454493 0.407155 0.193301 0.198458
22  0.4576294 0.3175946 0.434422 0.223222 0.185417
24  0.4340756 0.2975197 0.392599 0.307895 0.182593
26  0.4241268 0.3300545 0.395946 0.404992 0.261431
28  0.4672981 0.3864652 0.390930 0.393748 0.301116
30  0.4200512 0.3717066 0.354852 0.480206 0.284989
32  0.4696927 0.4374307 0.364942 0.536088 0.306334
34  0.4842071 0.4035261 0.466174 0.477046 0.301068
36  0.3241618 0.3297718 0.487659 0.502736 0.297517
38  0.2347699 0.3155528 0.442436 0.528465 0.262596
40  0.2141595 0.2741750 0.409442 0.492164 0.255883
42  0.2310846 0.2497911 0.333840 0.508631 0.174894
44  0.1645010 0.2678462 0.276761 0.506194 0.108411
46  0.1347941 0.2880124 0.305313 0.422837 0.102587
48  0.1579293 0.2655173 0.280070 0.402036 0.094827
50  0.1809571 0.2085504 0.121397 0.414984 0.133782
52  0.1605932 0.1411810 0.089153 0.392876 0.160378
54  0.1956143 0.1578816 0.065049 0.370522 0.174302
56  0.2890829 0.2340828 0.115691 0.426686 0.357727
58  0.3367426 0.3210466 0.231573 0.483853 0.709221
60  0.4331617 0.3567620 0.291075 0.474672 0.701537
62  0.3402426 0.3558973 0.339916 0.460303 0.699587
64  0.1892060 0.2386320 0.238776 0.386443 0.428785
66  0.1514030 0.1540329 0.175954 0.210331 0.241078
68  0.1854589 0.1291093 0.219670 0.221642 0.253541
70  0.1523262 0.1901008 0.219108 0.273566 0.200339
72  0.1475019 0.1436710 0.147162 0.180279 0.211535
74  0.1699687 0.1266509 0.028248 0.142903 0.185134
76  0.0741369 0.1188362 0.061634 0.076300 0.149672
78  0.0832954 0.0944066 0.143521 0.098534 0.117026
80  0.0470922 0.0733433 0.125775 0.156056 0.046687
82  0.0547622 0.0154828 0.095898 0.165697 0.047972
84  0.0372749 0.0382674 0.171064 0.158203 0.032713
86  0.0560937 0.0795578 0.147256 0.098601 0.029690
88  0.0053947 0.0520706 0.164088 0.157450 0.044599
90  0.0670842 0.1061401 0.175673 0.179426 0.103318
92  0.0235428 0.0935050 0.142992 0.165714 0.102285
94  0.1015854 0.1064750 0.135286 0.190010 0.027490
96  0.1670410 0.1762231 0.163530 0.264339 0.069141
98  0.2295193 0.2212933 0.187860 0.235689 0.171137
100 0.1969024 0.1567711 0.144570 0.220868 0.221956
102 0.1100491 0.0790521 0.069316 0.148413 0.134566
104 0.0271352 0.0147991 0.064734 0.202495 0.100486
106 0.0736026 0.0848382 0.151412 0.148194 0.045324
108 0.0617352 0.0186093 0.079983 0.081826 0.062984
110 0.0677437 0.0647983 0.075854 0.041922 0.140956
112 0.0875644 0.1032841 0.119534 0.077954 0.188773
114 0.0919260 0.1006374 0.175040 0.114724 0.254224
116 0.1698432 0.0960934 0.193620 0.127467 0.214089
118 0.1864554 0.0049546 0.160954 0.103830 0.176888
120 0.1288942 0.0610228 0.139271 0.040538 0.161255

, , /data/coord/grab/lfp-lfp/data/cohLFP/500ms_2Hz_GoCue_-1000:250ms/tyr/data_981.2_1_2

          62        63        64       65       66
6   0.064799 0.0953993 0.1886676 0.252355 0.359155
8   0.090262 0.2651697 0.0990073 0.197611 0.364793
10  0.111659 0.2257687 0.1192878 0.226406 0.260102
12  0.104897 0.2962374 0.0211519 0.076146 0.198834
14  0.108479 0.1876668 0.0235638 0.084064 0.190081
16  0.095075 0.1618585 0.0800902 0.239165 0.227013
18  0.201219 0.1479059 0.2286906 0.248848 0.180249
20  0.208259 0.1541521 0.2191579 0.235958 0.179099
22  0.260225 0.2044661 0.2407325 0.219934 0.235219
24  0.215619 0.2396921 0.1707310 0.259934 0.139077
26  0.234895 0.2103962 0.2426859 0.296083 0.156852
28  0.194013 0.1904424 0.2707694 0.233393 0.072186
30  0.148475 0.0833629 0.3370161 0.278653 0.040592
32  0.212147 0.1121353 0.3449016 0.181899 0.054440
34  0.209455 0.1131726 0.2394358 0.163718 0.137595
36  0.212921 0.1180461 0.1732264 0.199531 0.155709
38  0.245766 0.1591936 0.0892441 0.175811 0.178698
40  0.148734 0.1825903 0.0989675 0.146964 0.124008
42  0.087927 0.1595361 0.1614545 0.093223 0.128198
44  0.070813 0.0722962 0.1965123 0.146031 0.121266
46  0.066076 0.0662397 0.0752315 0.144839 0.185344
48  0.058637 0.0449210 0.1321174 0.067905 0.165503
50  0.021402 0.0504101 0.0801450 0.082181 0.195509
52  0.070253 0.0319852 0.0738047 0.110519 0.150168
54  0.044107 0.0392220 0.0419699 0.073464 0.131356
56  0.704380 0.7148201 0.7499869 0.705222 0.672362
58  0.852709 0.8368960 0.8353540 0.811491 0.781944
60  0.874913 0.8552628 0.8516414 0.824624 0.796400
62  0.871372 0.8574717 0.8610052 0.834695 0.806849
64  0.771117 0.7316546 0.8070912 0.737273 0.705473
66  0.085311 0.0072995 0.1057502 0.125712 0.035488
68  0.110955 0.0757695 0.0895737 0.087981 0.057689
70  0.110709 0.1142232 0.0694702 0.144266 0.035932
72  0.029852 0.1185120 0.1122259 0.138143 0.033259
74  0.076643 0.0639880 0.0636976 0.105876 0.029530
76  0.121159 0.0688421 0.0220173 0.154867 0.058970
78  0.139925 0.1074660 0.0690110 0.194810 0.065943
80  0.188739 0.1164411 0.0885915 0.135053 0.122530
82  0.151800 0.1002869 0.0842666 0.087034 0.126848
84  0.097395 0.0851955 0.1008493 0.126693 0.098760
86  0.065107 0.0673508 0.1207398 0.149672 0.029784
88  0.067970 0.1058259 0.1097925 0.134356 0.021371
90  0.048698 0.0957402 0.0728406 0.179047 0.043422
92  0.117968 0.1181215 0.0586156 0.107977 0.092620
94  0.117655 0.0881807 0.0797987 0.117849 0.086857
96  0.208952 0.1377328 0.1323961 0.119371 0.068092
98  0.227579 0.1151005 0.1974619 0.153601 0.119294
100 0.166070 0.1446344 0.1812054 0.150275 0.142080
102 0.099565 0.1941949 0.0449159 0.111501 0.052611
104 0.139280 0.1481135 0.0344947 0.042029 0.156425
106 0.113844 0.0655388 0.0864724 0.051341 0.115954
108 0.205942 0.0260127 0.0089669 0.119499 0.037228
110 0.196164 0.0837545 0.0234259 0.075030 0.062112
112 0.133517 0.1015817 0.0641240 0.042981 0.080470
114 0.144842 0.1006268 0.1303644 0.041953 0.069173
116 0.162339 0.1277778 0.0754211 0.016810 0.076957
118 0.162975 0.1435811 0.0553482 0.086592 0.067010
120 0.098113 0.1697917 0.0676797 0.193925 0.039162

, , /data/coord/grab/lfp-lfp/data/cohLFP/500ms_2Hz_GoCue_-1000:250ms/tyr/data_982.2_1_2

          62        63        64       65       66
6   0.547798 0.3961288 0.4832048 0.491311 0.137483
8   0.462831 0.4281696 0.4497400 0.400193 0.273632
10  0.382709 0.1690125 0.3664662 0.394656 0.261519
12  0.267795 0.2560332 0.2344278 0.306184 0.225051
14  0.229769 0.2879588 0.1783583 0.237560 0.086017
16  0.195337 0.2791134 0.1463943 0.200648 0.158420
18  0.147290 0.3685297 0.2223273 0.248198 0.243963
20  0.242757 0.3633947 0.3442491 0.269360 0.196588
22  0.271008 0.3515572 0.4280351 0.267739 0.212308
24  0.288374 0.2879857 0.4659051 0.294260 0.158229
26  0.337597 0.3337552 0.4602371 0.321236 0.199547
28  0.324087 0.2826397 0.3971934 0.318171 0.211868
30  0.256703 0.2804712 0.3844199 0.398591 0.235268
32  0.240529 0.3455620 0.3572027 0.320528 0.216952
34  0.227334 0.2532100 0.2445601 0.275378 0.195641
36  0.154605 0.2091031 0.2163709 0.169096 0.206681
38  0.119931 0.1604117 0.1230698 0.048328 0.182814
40  0.117069 0.0951983 0.0604494 0.031340 0.146272
42  0.080709 0.0437898 0.0596851 0.043635 0.078587
44  0.058203 0.0361339 0.0498312 0.064153 0.082699
46  0.067309 0.0370977 0.0313382 0.079153 0.095551
48  0.052369 0.0079659 0.0596362 0.108979 0.140371
50  0.089928 0.0449709 0.0815777 0.097402 0.140037
52  0.090899 0.1084792 0.1143515 0.110542 0.113573
54  0.094083 0.1212511 0.1291176 0.096677 0.061748
56  0.304998 0.3948342 0.3046325 0.249247 0.219983
58  0.425193 0.5312602 0.3888343 0.377186 0.346153
60  0.482297 0.5359748 0.4061978 0.446155 0.412195
62  0.548126 0.5340955 0.4719019 0.444385 0.396825
64  0.421271 0.4347099 0.3415660 0.404128 0.319242
66  0.079694 0.1015954 0.1029931 0.091062 0.128259
68  0.042116 0.0830456 0.0716914 0.102909 0.067547
70  0.063726 0.1548492 0.0524212 0.117261 0.033486
72  0.105174 0.1107962 0.0511249 0.110541 0.050125
74  0.108929 0.1765007 0.0372588 0.059154 0.045897
76  0.107729 0.1545809 0.0520113 0.066783 0.093733
78  0.026300 0.1653868 0.0619538 0.083024 0.155419
80  0.035958 0.1298870 0.0932230 0.041168 0.170744
82  0.097581 0.1312669 0.0982668 0.031638 0.100570
84  0.169577 0.1059157 0.1361860 0.064236 0.151166
86  0.101682 0.0404526 0.1164657 0.048798 0.069714
88  0.059907 0.0529437 0.1310744 0.060371 0.037186
90  0.056560 0.0591868 0.1141658 0.116425 0.129200
92  0.123558 0.1041686 0.0976078 0.119411 0.122553
94  0.147311 0.0842297 0.0158590 0.126992 0.147482
96  0.079528 0.1259768 0.1332065 0.089565 0.190860
98  0.120465 0.0879214 0.1371648 0.093808 0.193329
100 0.119735 0.0755502 0.1246594 0.106048 0.200540
102 0.160612 0.0961819 0.1420893 0.059474 0.157813
104 0.170484 0.0717986 0.1506895 0.042914 0.021075
106 0.125098 0.0921754 0.1641017 0.061905 0.038068
108 0.072358 0.1711362 0.1410922 0.066973 0.094739
110 0.055387 0.1966808 0.0489421 0.056815 0.105694
112 0.051626 0.2629412 0.0397077 0.101562 0.058742
114 0.101365 0.1324788 0.0158943 0.067339 0.035932
116 0.081294 0.0819475 0.0019098 0.032582 0.082870
118 0.080714 0.0680241 0.0590277 0.147944 0.104769
120 0.087080 0.0747317 0.0803202 0.228005 0.207840

, , /data/coord/grab/lfp-lfp/data/cohLFP/500ms_2Hz_GoCue_-1000:250ms/tyr/data_983.2_1_2

          62       63       64        65       66
6   0.511779 0.659581 0.278030 0.4592314 0.598682
8   0.609863 0.608150 0.491804 0.5902892 0.640082
10  0.544832 0.714801 0.520987 0.5217369 0.626010
12  0.541056 0.652511 0.494136 0.4234351 0.526472
14  0.533304 0.535533 0.426079 0.3811725 0.460683
16  0.467404 0.413627 0.515608 0.3539674 0.445627
18  0.485141 0.433633 0.540627 0.3561350 0.297644
20  0.487676 0.474817 0.472702 0.3509703 0.276443
22  0.502291 0.503050 0.444569 0.2422547 0.233759
24  0.499315 0.453475 0.368391 0.2977535 0.201370
26  0.528078 0.447078 0.330418 0.3261218 0.244793
28  0.477070 0.410349 0.355678 0.3906858 0.242923
30  0.363318 0.333447 0.284661 0.4760389 0.232798
32  0.358616 0.384248 0.384794 0.4936109 0.250652
34  0.367969 0.388346 0.354612 0.4897659 0.246346
36  0.318582 0.368080 0.248928 0.4424082 0.206333
38  0.240712 0.359112 0.223424 0.3860422 0.310509
40  0.192156 0.285244 0.131155 0.2944302 0.344082
42  0.146063 0.274907 0.169663 0.2226767 0.379254
44  0.164877 0.203429 0.159776 0.1745384 0.343319
46  0.150285 0.205561 0.100014 0.1842597 0.369049
48  0.167540 0.187527 0.121174 0.1805059 0.375725
50  0.177027 0.159166 0.082834 0.1488416 0.331116
52  0.140450 0.127124 0.028543 0.1112619 0.291862
54  0.123794 0.197335 0.055713 0.1983486 0.245136
56  0.281382 0.336141 0.270575 0.2841470 0.333483
58  0.344585 0.509228 0.429474 0.4342437 0.401697
60  0.377609 0.560838 0.560757 0.4496225 0.481360
62  0.415907 0.589529 0.561415 0.4685976 0.465748
64  0.232610 0.420565 0.380805 0.2889608 0.391590
66  0.215635 0.242989 0.094310 0.1493087 0.263217
68  0.238312 0.271910 0.044722 0.1784924 0.251334
70  0.213806 0.282330 0.069871 0.1324896 0.241127
72  0.238269 0.261810 0.103254 0.1907483 0.187174
74  0.262323 0.211463 0.173627 0.1540457 0.127574
76  0.220483 0.145408 0.062500 0.1241846 0.162513
78  0.209607 0.158909 0.037187 0.0934763 0.184555
80  0.243005 0.070815 0.039057 0.0976337 0.164958
82  0.165179 0.078593 0.095139 0.0643766 0.187724
84  0.212354 0.100282 0.093326 0.0872624 0.124846
86  0.246371 0.219502 0.097451 0.0949786 0.166756
88  0.291518 0.243871 0.095423 0.1317440 0.154424
90  0.254911 0.237388 0.086825 0.2359059 0.153442
92  0.190829 0.244984 0.176986 0.1166094 0.222477
94  0.171312 0.172815 0.221284 0.1141152 0.208176
96  0.340017 0.335554 0.306633 0.2058556 0.293736
98  0.343432 0.379159 0.307198 0.2486735 0.294975
100 0.359941 0.402321 0.312565 0.2890880 0.313876
102 0.155301 0.275480 0.207747 0.1649042 0.173522
104 0.163577 0.106195 0.128265 0.1476596 0.226348
106 0.152732 0.060078 0.108536 0.0951012 0.205704
108 0.095315 0.088868 0.019353 0.1224147 0.137084
110 0.047834 0.138475 0.071543 0.0069328 0.143061
112 0.054847 0.126072 0.147522 0.0323313 0.088917
114 0.139741 0.072353 0.053779 0.0944543 0.097958
116 0.114444 0.132214 0.075288 0.0378369 0.027587
118 0.159048 0.233242 0.140169 0.1744843 0.078796
120 0.230525 0.220713 0.240648 0.1535556 0.169257

, , /data/coord/grab/lfp-lfp/data/cohLFP/500ms_2Hz_GoCue_-1000:250ms/tyr/data_985.2_1_2

          62       63       64       65       66
6   0.214134 0.464019 0.499002 0.487468 0.428846
8   0.598407 0.590386 0.591446 0.610136 0.783460
10  0.526366 0.540100 0.745451 0.653668 0.765365
12  0.461999 0.445733 0.651374 0.608967 0.734496
14  0.483329 0.468688 0.601747 0.486275 0.525127
16  0.450863 0.365522 0.514670 0.283406 0.378241
18  0.369307 0.325898 0.460812 0.235752 0.316898
20  0.341616 0.412020 0.434288 0.134219 0.261778
22  0.298209 0.427212 0.384639 0.125611 0.302305
24  0.332103 0.424674 0.296230 0.264724 0.296609
26  0.394093 0.407627 0.326403 0.378716 0.262088
28  0.363063 0.332638 0.296288 0.418154 0.295947
30  0.380171 0.368814 0.287700 0.476667 0.224683
32  0.301975 0.291601 0.313878 0.476107 0.223200
34  0.247901 0.284848 0.316296 0.393025 0.312958
36  0.232269 0.296653 0.344380 0.311850 0.312338
38  0.248748 0.284815 0.328301 0.276701 0.299949
40  0.161006 0.258642 0.226378 0.249743 0.314732
42  0.172939 0.295822 0.211625 0.236483 0.273398
44  0.157349 0.220760 0.217827 0.197388 0.265991
46  0.055731 0.218346 0.209946 0.136686 0.287925
48  0.086611 0.146266 0.150295 0.049932 0.345808
50  0.183932 0.083058 0.203855 0.025912 0.337823
52  0.132725 0.044167 0.150633 0.051542 0.255512
54  0.105483 0.057182 0.155062 0.044085 0.235487
56  0.188601 0.121510 0.219153 0.096286 0.188915
58  0.272782 0.174526 0.248185 0.120341 0.112890
60  0.310152 0.166485 0.307846 0.205492 0.080621
62  0.252951 0.111867 0.321259 0.283742 0.101010
64  0.138608 0.033317 0.194681 0.218719 0.136492
66  0.021942 0.113183 0.167702 0.072484 0.212697
68  0.046170 0.128642 0.130456 0.169825 0.152495
70  0.066222 0.082736 0.186112 0.130262 0.137652
72  0.046447 0.129738 0.122222 0.146481 0.095328
74  0.097441 0.098127 0.100745 0.121338 0.116483
76  0.061213 0.042780 0.104915 0.132911 0.112243
78  0.060694 0.161727 0.044415 0.102179 0.173735
80  0.160542 0.097730 0.088813 0.157950 0.177595
82  0.153042 0.170501 0.054316 0.237991 0.260843
84  0.045348 0.231106 0.118404 0.195292 0.224260
86  0.027571 0.138208 0.050956 0.176952 0.095314
88  0.022336 0.065214 0.021569 0.053512 0.101973
90  0.028840 0.052152 0.065544 0.104683 0.100389
92  0.075336 0.050307 0.067670 0.171174 0.194552
94  0.117332 0.047092 0.122489 0.178070 0.082539
96  0.167546 0.236903 0.164531 0.206849 0.121973
98  0.180247 0.212617 0.127482 0.236250 0.191695
100 0.155484 0.147826 0.105148 0.263779 0.218068
102 0.148872 0.040175 0.089025 0.188148 0.235502
104 0.098779 0.097349 0.024706 0.057732 0.152259
106 0.075674 0.124356 0.129292 0.093784 0.107593
108 0.168237 0.052622 0.124710 0.157852 0.046405
110 0.149344 0.076012 0.019493 0.200076 0.060860
112 0.104151 0.060795 0.054042 0.164615 0.133628
114 0.103005 0.051068 0.076010 0.140776 0.148708
116 0.025035 0.086124 0.187716 0.192296 0.146902
118 0.093861 0.079082 0.268711 0.205558 0.159722
120 0.201490 0.215524 0.200925 0.202933 0.192556

, , /data/coord/grab/lfp-lfp/data/cohLFP/500ms_2Hz_GoCue_-1000:250ms/tyr/data_986.2_1_2

           62       63       64       65       66
6   0.4431272 0.270873 0.457385 0.358091 0.526855
8   0.6771595 0.655585 0.379116 0.576280 0.551798
10  0.7024466 0.585991 0.458399 0.459492 0.482022
12  0.5237664 0.496661 0.298692 0.441430 0.423593
14  0.3786376 0.455364 0.352231 0.365288 0.358472
16  0.4265954 0.403387 0.379137 0.355061 0.243180
18  0.3062842 0.339592 0.243015 0.306125 0.259052
20  0.2899103 0.445055 0.261958 0.337003 0.352470
22  0.2484301 0.463763 0.236098 0.342510 0.365980
24  0.2210964 0.424693 0.268508 0.423920 0.361097
26  0.2535224 0.335741 0.266798 0.465674 0.270192
28  0.1941902 0.268332 0.324963 0.361615 0.159479
30  0.1520207 0.346779 0.368931 0.310997 0.166652
32  0.1025133 0.321342 0.352703 0.227102 0.210029
34  0.2062176 0.328964 0.328532 0.239846 0.243955
36  0.0936696 0.327129 0.265428 0.274799 0.267339
38  0.1373320 0.287188 0.263306 0.264730 0.291675
40  0.1945327 0.299310 0.167636 0.213645 0.307298
42  0.1333099 0.234878 0.212653 0.226129 0.168828
44  0.1366447 0.276387 0.268073 0.252612 0.176915
46  0.1159461 0.131693 0.274476 0.225782 0.066915
48  0.1608115 0.166610 0.287962 0.190330 0.118354
50  0.1471570 0.075802 0.283426 0.207056 0.250889
52  0.0550339 0.068688 0.244236 0.233467 0.255752
54  0.0560621 0.018543 0.153909 0.095478 0.283732
56  0.0342555 0.032331 0.164316 0.104721 0.292722
58  0.0108641 0.229611 0.286881 0.080034 0.390859
60  0.0714614 0.186191 0.377229 0.119000 0.360750
62  0.1538916 0.127063 0.392949 0.125173 0.443744
64  0.1156292 0.114232 0.324844 0.231638 0.340346
66  0.0306862 0.138840 0.218149 0.119909 0.145535
68  0.0587921 0.224488 0.146238 0.111454 0.042219
70  0.1172653 0.253341 0.136321 0.059652 0.064247
72  0.0743168 0.219095 0.277053 0.065741 0.198493
74  0.1623800 0.171194 0.218186 0.167395 0.023924
76  0.1494978 0.239229 0.190703 0.141831 0.097061
78  0.0844286 0.252437 0.201156 0.125297 0.171392
80  0.0813980 0.154117 0.258415 0.137725 0.162425
82  0.0687788 0.212188 0.209131 0.174930 0.194928
84  0.0852986 0.230062 0.244056 0.251489 0.284058
86  0.0759012 0.298387 0.081852 0.322427 0.223163
88  0.1034452 0.386112 0.048587 0.294089 0.184823
90  0.1669037 0.329105 0.076610 0.215498 0.133275
92  0.1228868 0.243902 0.095211 0.159846 0.063514
94  0.0420759 0.096821 0.215071 0.136998 0.218571
96  0.1574731 0.231091 0.242849 0.090542 0.102694
98  0.1643421 0.312910 0.109455 0.025053 0.086885
100 0.1493208 0.290216 0.070347 0.079633 0.215426
102 0.2052387 0.233352 0.115900 0.224807 0.096943
104 0.2779162 0.200484 0.083525 0.233365 0.095161
106 0.2860684 0.316886 0.167470 0.025884 0.223870
108 0.3447093 0.227204 0.125904 0.075014 0.259768
110 0.2035241 0.249472 0.100574 0.089450 0.207580
112 0.2184962 0.287043 0.193401 0.166361 0.216745
114 0.1723802 0.303288 0.290177 0.203772 0.191302
116 0.1757910 0.283441 0.159935 0.323180 0.161092
118 0.1223048 0.041010 0.098772 0.252299 0.256198
120 0.0049896 0.200246 0.093462 0.032080 0.377323

, , /data/coord/grab/lfp-lfp/data/cohLFP/500ms_2Hz_GoCue_-1000:250ms/tyr/data_987.2_1_2

          62       63        64       65       66
6   0.515962 0.638279 0.7156439 0.607379 0.621145
8   0.484317 0.633826 0.6910999 0.734782 0.509124
10  0.486420 0.482340 0.5765425 0.630319 0.427362
12  0.442924 0.316959 0.4929397 0.489006 0.298473
14  0.455768 0.308954 0.3991505 0.452252 0.360695
16  0.467596 0.305744 0.3097796 0.336806 0.306315
18  0.527231 0.229830 0.2543535 0.411267 0.233396
20  0.458523 0.240178 0.2835741 0.443159 0.271528
22  0.445296 0.321995 0.2729674 0.473328 0.208125
24  0.386667 0.321528 0.3345954 0.451672 0.240434
26  0.328495 0.317024 0.3537959 0.477171 0.194844
28  0.193658 0.369993 0.2942829 0.454530 0.184667
30  0.200322 0.416942 0.3482873 0.430296 0.235391
32  0.198417 0.323539 0.3700713 0.385417 0.301667
34  0.186164 0.296915 0.3248108 0.350922 0.232052
36  0.215048 0.243792 0.3338142 0.335683 0.248276
38  0.189864 0.220417 0.2556185 0.331783 0.200952
40  0.152254 0.236743 0.1752472 0.308647 0.191068
42  0.047146 0.231242 0.0868670 0.223793 0.234684
44  0.121420 0.163764 0.0255150 0.111872 0.246768
46  0.132712 0.168039 0.0807789 0.107197 0.160578
48  0.129385 0.124415 0.1654065 0.075442 0.110069
50  0.199797 0.062144 0.1492186 0.017533 0.082699
52  0.189589 0.028677 0.1922703 0.072711 0.122355
54  0.159163 0.024964 0.1537011 0.045965 0.195621
56  0.190569 0.032134 0.1924376 0.074571 0.244498
58  0.123635 0.081137 0.1355810 0.172993 0.222477
60  0.138244 0.184062 0.1250409 0.131937 0.119424
62  0.178787 0.180779 0.0647299 0.106640 0.045592
64  0.119984 0.244763 0.0685616 0.068596 0.050615
66  0.163856 0.188522 0.0218484 0.035396 0.105147
68  0.108300 0.190378 0.0746797 0.049327 0.103392
70  0.122710 0.165677 0.0042813 0.079600 0.096382
72  0.073875 0.157613 0.0094878 0.097240 0.059157
74  0.175800 0.180107 0.0534930 0.140792 0.039399
76  0.152996 0.109387 0.0123045 0.212586 0.047686
78  0.131929 0.043259 0.1028722 0.179737 0.064850
80  0.103570 0.041451 0.1341472 0.170084 0.038278
82  0.034738 0.111013 0.1312773 0.146217 0.060053
84  0.047932 0.182534 0.1519939 0.179951 0.077679
86  0.043337 0.085942 0.1399197 0.154903 0.124090
88  0.090782 0.060841 0.1159759 0.107780 0.073160
90  0.069872 0.066182 0.1311425 0.093394 0.104588
92  0.028723 0.074978 0.1360317 0.113541 0.110762
94  0.084593 0.128111 0.1354800 0.127265 0.176739
96  0.101948 0.210133 0.1463154 0.190999 0.208014
98  0.118361 0.201107 0.1345698 0.153431 0.138754
100 0.149968 0.184967 0.0820603 0.182200 0.077520
102 0.032270 0.114746 0.0692508 0.132804 0.096099
104 0.082298 0.068103 0.0994904 0.148164 0.127572
106 0.175432 0.048383 0.0144214 0.180864 0.049765
108 0.177533 0.136117 0.0723434 0.210765 0.067485
110 0.144989 0.213756 0.0884288 0.251505 0.082154
112 0.081193 0.117735 0.0908496 0.160486 0.084284
114 0.015432 0.048387 0.1195569 0.159160 0.122118
116 0.061303 0.028199 0.0882518 0.100304 0.114695
118 0.162775 0.035810 0.0867612 0.217147 0.118999
120 0.155381 0.094320 0.0584499 0.159348 0.094051

, , /data/coord/grab/lfp-lfp/data/cohLFP/500ms_2Hz_GoCue_-1000:250ms/tyr/data_988.2_1_2

          62        63       64       65       66
6   0.476516 0.6271782 0.653433 0.590837 0.597222
8   0.596294 0.6919069 0.789320 0.710575 0.757587
10  0.596996 0.7301524 0.809516 0.708515 0.761958
12  0.546475 0.6020713 0.832861 0.640867 0.660024
14  0.561517 0.5380912 0.622265 0.584900 0.478080
16  0.448861 0.4929613 0.451172 0.494867 0.493432
18  0.483682 0.4097610 0.372537 0.510082 0.378254
20  0.457267 0.3494563 0.363413 0.558556 0.379689
22  0.422708 0.2653684 0.338582 0.537726 0.411940
24  0.449899 0.2750106 0.325448 0.529773 0.407691
26  0.344330 0.3419636 0.311022 0.474842 0.386416
28  0.414090 0.3527751 0.268705 0.456137 0.276420
30  0.446889 0.3574793 0.272756 0.427988 0.195483
32  0.396421 0.3759155 0.264238 0.399737 0.326585
34  0.300047 0.3369364 0.315489 0.394199 0.350836
36  0.204106 0.1299497 0.261650 0.348366 0.331420
38  0.158683 0.0694279 0.206851 0.317400 0.326321
40  0.124886 0.0096963 0.181688 0.299516 0.230105
42  0.059076 0.0674818 0.091793 0.173878 0.107839
44  0.118346 0.0962971 0.135976 0.150472 0.095807
46  0.073684 0.1321889 0.159824 0.144271 0.109442
48  0.139697 0.1359699 0.117689 0.118285 0.085901
50  0.129848 0.1425890 0.204322 0.159882 0.135971
52  0.080261 0.0972859 0.183638 0.097599 0.137992
54  0.083263 0.0873618 0.081787 0.153709 0.114004
56  0.108928 0.0833578 0.091187 0.113757 0.233254
58  0.184409 0.2949627 0.218414 0.191780 0.263657
60  0.204912 0.3293146 0.263943 0.201478 0.192928
62  0.244482 0.3067739 0.341485 0.176915 0.157436
64  0.114956 0.2601947 0.180864 0.140431 0.055350
66  0.081584 0.1388201 0.133736 0.210126 0.071794
68  0.092771 0.0918055 0.152309 0.178946 0.073536
70  0.142830 0.0775695 0.158972 0.073928 0.067512
72  0.289512 0.2006968 0.199570 0.080839 0.021909
74  0.241361 0.2297380 0.205243 0.056087 0.030867
76  0.166197 0.2253355 0.191211 0.066718 0.077355
78  0.144175 0.0925061 0.246312 0.076621 0.149121
80  0.193363 0.1317537 0.217452 0.104807 0.092878
82  0.196405 0.1815163 0.119845 0.163499 0.070519
84  0.201452 0.1465945 0.131803 0.097082 0.082538
86  0.241723 0.1829277 0.086312 0.073532 0.051695
88  0.136160 0.2393419 0.126321 0.092330 0.210956
90  0.138218 0.2538260 0.141655 0.159218 0.275904
92  0.218098 0.2803442 0.138946 0.143447 0.223003
94  0.243300 0.2564639 0.156800 0.143722 0.168841
96  0.221522 0.2456951 0.164766 0.016455 0.189675
98  0.262419 0.2015504 0.227115 0.049464 0.264998
100 0.265861 0.1966784 0.177377 0.112871 0.245858
102 0.061383 0.1725435 0.147175 0.138328 0.171337
104 0.064007 0.1974213 0.194807 0.194964 0.082660
106 0.151308 0.1387779 0.168651 0.042982 0.084544
108 0.109845 0.1252558 0.103500 0.125277 0.059159
110 0.098012 0.0353021 0.031805 0.155322 0.077860
112 0.103759 0.0624708 0.053462 0.060096 0.053788
114 0.096803 0.0661462 0.049570 0.067460 0.080782
116 0.025492 0.1290943 0.152574 0.174081 0.151432
118 0.161383 0.2289138 0.261585 0.225832 0.137202
120 0.187049 0.1875834 0.241247 0.207328 0.172582

, , /data/coord/grab/lfp-lfp/data/cohLFP/500ms_2Hz_GoCue_-1000:250ms/tyr/data_989.3_1_2

          62       63        64       65       66
6   0.367538 0.251805 0.3345709 0.237865 0.329590
8   0.333593 0.199674 0.1239068 0.068211 0.357646
10  0.315925 0.126667 0.1382713 0.122029 0.322343
12  0.272965 0.185150 0.1525358 0.140600 0.183772
14  0.296541 0.237176 0.0696146 0.148396 0.258411
16  0.271783 0.138689 0.0366241 0.145119 0.126807
18  0.213814 0.061589 0.0765028 0.084319 0.108203
20  0.182831 0.147710 0.1117147 0.034913 0.089179
22  0.116396 0.144323 0.1720035 0.048946 0.070363
24  0.061853 0.017077 0.2530468 0.100840 0.038184
26  0.047405 0.022485 0.2767525 0.068979 0.033897
28  0.168477 0.039836 0.2103150 0.140293 0.054038
30  0.135462 0.078284 0.1728837 0.124338 0.135629
32  0.172400 0.054187 0.1147456 0.166436 0.193868
34  0.169738 0.093534 0.1591738 0.137911 0.166362
36  0.159449 0.124733 0.0498477 0.144853 0.209305
38  0.112037 0.141036 0.0912587 0.111253 0.139649
40  0.103462 0.185786 0.0743044 0.113497 0.053743
42  0.171678 0.158588 0.1117635 0.135903 0.093664
44  0.117320 0.070886 0.0600927 0.070421 0.107032
46  0.061352 0.093896 0.1082644 0.083906 0.120898
48  0.055114 0.091902 0.1079620 0.096967 0.068632
50  0.072618 0.119828 0.0285755 0.072244 0.037765
52  0.070222 0.116998 0.0456206 0.055742 0.059674
54  0.096698 0.020291 0.0518965 0.043259 0.033159
56  0.025205 0.066553 0.0950109 0.037461 0.075485
58  0.029589 0.173761 0.1237217 0.051900 0.114613
60  0.033175 0.168565 0.1261181 0.032086 0.050392
62  0.098192 0.081087 0.0689823 0.102474 0.102867
64  0.076229 0.047033 0.0720642 0.062992 0.105776
66  0.093623 0.041325 0.0475142 0.021358 0.104836
68  0.133337 0.079333 0.0999636 0.096904 0.052232
70  0.127746 0.183412 0.0819449 0.145675 0.084368
72  0.047753 0.195327 0.0928366 0.156083 0.123567
74  0.074875 0.179317 0.1008110 0.106156 0.079111
76  0.016659 0.122590 0.0743661 0.056890 0.090525
78  0.022709 0.060348 0.1101925 0.143814 0.104396
80  0.082636 0.136809 0.1251453 0.090893 0.105835
82  0.128538 0.118328 0.1784326 0.077648 0.069800
84  0.098047 0.119338 0.1440887 0.061858 0.076535
86  0.084490 0.137133 0.1053716 0.060765 0.096369
88  0.054108 0.146603 0.1217478 0.045289 0.028485
90  0.086828 0.090916 0.1205545 0.046144 0.063031
92  0.061038 0.092391 0.1060956 0.051012 0.125064
94  0.063879 0.091608 0.0924748 0.058750 0.085647
96  0.201422 0.163996 0.1968665 0.080790 0.066919
98  0.161141 0.139326 0.1443880 0.131084 0.050578
100 0.050050 0.169449 0.1278749 0.171176 0.137373
102 0.181691 0.090277 0.0042434 0.168958 0.177153
104 0.223095 0.066405 0.0942400 0.062602 0.122539
106 0.115523 0.109601 0.0289764 0.066059 0.029661
108 0.131568 0.134952 0.0406875 0.022022 0.063221
110 0.057771 0.089327 0.0770437 0.119077 0.114109
112 0.023747 0.063398 0.0133014 0.056664 0.122023
114 0.106111 0.129168 0.1357860 0.053547 0.178267
116 0.154170 0.104470 0.1144310 0.139231 0.122105
118 0.085918 0.068185 0.1110672 0.146286 0.151566
120 0.071980 0.090871 0.0447343 0.160045 0.117575

, , /data/coord/grab/lfp-lfp/data/cohLFP/500ms_2Hz_GoCue_-1000:250ms/tyr/data_992.2_1_2

          62       63       64       65       66
6   0.471159 0.558849 0.559054 0.712111 0.522325
8   0.418951 0.515873 0.509202 0.611987 0.406105
10  0.416470 0.404245 0.539711 0.579667 0.345441
12  0.393599 0.548014 0.503657 0.525408 0.381481
14  0.380798 0.535977 0.460545 0.422156 0.336847
16  0.373871 0.449643 0.481733 0.363570 0.263343
18  0.353638 0.489742 0.360999 0.276635 0.215146
20  0.347711 0.532719 0.349481 0.328454 0.303184
22  0.322858 0.530849 0.338896 0.338952 0.263252
24  0.303713 0.481818 0.306958 0.435168 0.271169
26  0.400886 0.422261 0.299134 0.481421 0.283134
28  0.368020 0.333381 0.314600 0.498510 0.241832
30  0.367434 0.364221 0.333469 0.547335 0.311364
32  0.347580 0.374355 0.346629 0.554504 0.256627
34  0.318340 0.417440 0.406984 0.521237 0.305348
36  0.298826 0.462459 0.383552 0.521163 0.359902
38  0.262823 0.378804 0.379301 0.408129 0.261301
40  0.278555 0.274055 0.354518 0.399640 0.228809
42  0.181748 0.264331 0.332351 0.348414 0.234787
44  0.142001 0.172869 0.395771 0.314764 0.180585
46  0.084118 0.179941 0.325498 0.277022 0.239558
48  0.116167 0.274574 0.285868 0.181844 0.208405
50  0.174141 0.276176 0.290084 0.142801 0.219299
52  0.185159 0.309197 0.205585 0.153323 0.205092
54  0.165110 0.239830 0.190455 0.110661 0.150591
56  0.189134 0.320759 0.235917 0.223593 0.133944
58  0.230674 0.333240 0.276303 0.290611 0.122786
60  0.103063 0.330096 0.274264 0.304044 0.025258
62  0.120523 0.325608 0.201977 0.379785 0.042171
64  0.071413 0.204723 0.141178 0.275081 0.138163
66  0.122479 0.145663 0.086565 0.183025 0.249482
68  0.177832 0.142142 0.066370 0.154568 0.281669
70  0.108215 0.129540 0.034302 0.066932 0.260178
72  0.058980 0.050710 0.087865 0.020475 0.205471
74  0.043106 0.022732 0.145082 0.023345 0.154228
76  0.142949 0.076131 0.111893 0.105290 0.098159
78  0.217420 0.122681 0.165232 0.165891 0.055166
80  0.123298 0.112370 0.222232 0.134360 0.016993
82  0.065279 0.095302 0.302358 0.210622 0.024637
84  0.053273 0.161552 0.299231 0.222576 0.019433
86  0.088690 0.130241 0.228528 0.170018 0.083752
88  0.155378 0.147711 0.076794 0.184632 0.178383
90  0.155533 0.150169 0.052625 0.155126 0.201798
92  0.155390 0.190661 0.078805 0.131365 0.184612
94  0.136203 0.069802 0.093655 0.188556 0.114023
96  0.011737 0.082672 0.055826 0.164846 0.025705
98  0.025367 0.085878 0.035627 0.189565 0.079495
100 0.056984 0.105326 0.077537 0.162455 0.028834
102 0.046715 0.080561 0.061108 0.139744 0.048623
104 0.057568 0.070443 0.043106 0.102250 0.124801
106 0.058561 0.114337 0.082376 0.147910 0.138234
108 0.036189 0.045926 0.121370 0.142044 0.117125
110 0.048905 0.105340 0.091556 0.204375 0.163280
112 0.188363 0.235940 0.049396 0.188230 0.126440
114 0.079839 0.166794 0.078348 0.099438 0.030533
116 0.172678 0.146921 0.109231 0.038270 0.166694
118 0.194099 0.134007 0.044170 0.089561 0.118992
120 0.259772 0.115326 0.101353 0.141025 0.146220

, , /data/coord/grab/lfp-lfp/data/cohLFP/500ms_2Hz_GoCue_-1000:250ms/tyr/data_997.2_1_2

          62       63       64       65       66
6   0.876664 0.929979 0.923509 0.831267 0.825954
8   0.886288 0.834657 0.914782 0.668698 0.597034
10  0.888114 0.785189 0.899239 0.643439 0.558782
12  0.842827 0.663293 0.829812 0.629222 0.574913
14  0.573429 0.612646 0.741127 0.581104 0.631018
16  0.391437 0.782888 0.605605 0.665249 0.533400
18  0.301260 0.750580 0.534804 0.662837 0.563167
20  0.139940 0.657850 0.449260 0.553557 0.467197
22  0.150390 0.369129 0.290689 0.368647 0.335608
24  0.293623 0.165631 0.247394 0.328489 0.360107
26  0.367663 0.207589 0.188645 0.372535 0.282757
28  0.414401 0.225946 0.196722 0.387094 0.204568
30  0.293575 0.235998 0.210833 0.377363 0.108452
32  0.214352 0.282164 0.245750 0.356426 0.083003
34  0.128130 0.250503 0.306980 0.226874 0.028712
36  0.096693 0.299297 0.281466 0.203796 0.119208
38  0.123585 0.354113 0.250016 0.222920 0.206390
40  0.123175 0.234092 0.144078 0.252764 0.156515
42  0.121644 0.086730 0.161745 0.222350 0.182004
44  0.045133 0.124103 0.191295 0.124397 0.065247
46  0.263233 0.335697 0.208100 0.214257 0.174665
48  0.302032 0.438149 0.230079 0.254043 0.173356
50  0.373714 0.447542 0.260175 0.241999 0.212287
52  0.361388 0.473375 0.285157 0.230102 0.282509
54  0.159778 0.173222 0.046671 0.038210 0.188719
56  0.035882 0.131315 0.134281 0.116424 0.209041
58  0.126839 0.076150 0.074132 0.051112 0.204792
60  0.141850 0.083555 0.106632 0.045517 0.223385
62  0.099643 0.091359 0.157045 0.026162 0.147637
64  0.150643 0.113181 0.187800 0.213363 0.070575
66  0.220116 0.068188 0.118434 0.207880 0.111129
68  0.126511 0.149017 0.117586 0.153412 0.179631
70  0.034776 0.143525 0.142381 0.134610 0.126015
72  0.055187 0.070553 0.206280 0.136157 0.178481
74  0.027405 0.124682 0.075251 0.076657 0.111301
76  0.086612 0.192302 0.088561 0.084728 0.076567
78  0.077758 0.049429 0.027147 0.045223 0.081898
80  0.042599 0.049130 0.063143 0.117351 0.086295
82  0.105078 0.089455 0.031327 0.152002 0.192040
84  0.113461 0.143763 0.123673 0.147900 0.196789
86  0.089685 0.181994 0.233137 0.136531 0.130747
88  0.146252 0.128686 0.247535 0.078426 0.129410
90  0.205762 0.115487 0.250612 0.007861 0.134636
92  0.303310 0.107598 0.265394 0.061494 0.195933
94  0.265546 0.212315 0.319116 0.272104 0.275633
96  0.535221 0.508592 0.611429 0.485589 0.478288
98  0.633581 0.523990 0.681883 0.521073 0.485974
100 0.624938 0.560552 0.643151 0.553603 0.503632
102 0.155372 0.306774 0.286601 0.335762 0.249767
104 0.176587 0.170357 0.144281 0.181801 0.181734
106 0.339632 0.089406 0.042039 0.200762 0.182112
108 0.377103 0.071708 0.122250 0.090040 0.044988
110 0.232626 0.049655 0.156123 0.047561 0.075221
112 0.038177 0.034609 0.213636 0.108154 0.053660
114 0.157821 0.037015 0.191121 0.233065 0.154646
116 0.205253 0.139421 0.253112 0.210416 0.223504
118 0.184149 0.192824 0.223768 0.138042 0.412464
120 0.193146 0.174696 0.191301 0.085036 0.425977

, , /data/coord/grab/lfp-lfp/data/cohLFP/500ms_2Hz_GoCue_-1000:250ms/tyr/data_1001.3_1_2

          62       63        64       65       66
6   0.353634 0.359297 0.5271743 0.312973 0.334935
8   0.196389 0.294658 0.3300756 0.287450 0.342590
10  0.204013 0.285958 0.2078917 0.365489 0.316808
12  0.252897 0.231563 0.2033991 0.332846 0.288606
14  0.353540 0.129666 0.1609767 0.309032 0.173767
16  0.354938 0.176408 0.2240333 0.249853 0.291587
18  0.419918 0.369344 0.3088079 0.301310 0.182130
20  0.427340 0.405985 0.3748600 0.343935 0.180088
22  0.408665 0.478778 0.3612850 0.344542 0.208501
24  0.432118 0.471300 0.3267168 0.351008 0.197676
26  0.350412 0.417310 0.3151187 0.355900 0.248254
28  0.261253 0.439689 0.2821672 0.324921 0.134860
30  0.253246 0.354759 0.2901627 0.332742 0.214619
32  0.172734 0.355426 0.2673261 0.302865 0.286731
34  0.142642 0.341794 0.2256465 0.372092 0.320574
36  0.105844 0.248893 0.2452390 0.360881 0.313047
38  0.185993 0.220346 0.2030490 0.305916 0.258806
40  0.080774 0.192431 0.1759537 0.322574 0.197551
42  0.075228 0.239569 0.1104233 0.330453 0.143627
44  0.027585 0.183182 0.0770429 0.289528 0.208206
46  0.081425 0.224732 0.0642528 0.238597 0.231985
48  0.150795 0.193041 0.0661124 0.213360 0.220165
50  0.120396 0.228290 0.1785639 0.187758 0.269304
52  0.109923 0.196538 0.1623840 0.152069 0.273432
54  0.096888 0.128132 0.0774886 0.094499 0.166542
56  0.129034 0.177051 0.1112026 0.135959 0.100472
58  0.116709 0.183580 0.1677902 0.191552 0.120467
60  0.184180 0.266626 0.1971344 0.223708 0.107200
62  0.186393 0.241672 0.2621761 0.263976 0.188838
64  0.136359 0.199644 0.2179246 0.204781 0.165188
66  0.117912 0.140747 0.1922658 0.093634 0.147855
68  0.110731 0.058380 0.1304881 0.114428 0.147057
70  0.083917 0.080539 0.0996938 0.056184 0.092908
72  0.086894 0.071948 0.1571220 0.059370 0.076908
74  0.159320 0.130720 0.1126211 0.066510 0.084930
76  0.178436 0.171144 0.1632373 0.096127 0.114523
78  0.147885 0.208354 0.2383357 0.131492 0.119421
80  0.186798 0.253953 0.2089822 0.168531 0.068999
82  0.232234 0.254956 0.1005112 0.180387 0.043805
84  0.172763 0.194608 0.0633536 0.193297 0.067848
86  0.199325 0.086115 0.0485359 0.184674 0.049638
88  0.129163 0.034878 0.0659238 0.130060 0.099666
90  0.117002 0.023758 0.1530808 0.095100 0.097421
92  0.115184 0.046463 0.1253555 0.052628 0.102599
94  0.115632 0.112801 0.1882938 0.099961 0.047373
96  0.226852 0.178183 0.2457270 0.150155 0.074267
98  0.184502 0.180454 0.1955462 0.137695 0.105696
100 0.116610 0.202761 0.1491165 0.116603 0.166335
102 0.032326 0.119288 0.1674080 0.108281 0.138870
104 0.097284 0.033608 0.1321581 0.064801 0.109609
106 0.108125 0.036222 0.1017128 0.106463 0.119494
108 0.071173 0.016066 0.0683573 0.068608 0.040297
110 0.148137 0.037889 0.0462480 0.009838 0.046151
112 0.173319 0.059635 0.0282781 0.109747 0.032481
114 0.199901 0.040409 0.0099583 0.123235 0.054695
116 0.172627 0.098405 0.0345067 0.055180 0.072606
118 0.231527 0.180633 0.0282073 0.090916 0.066334
120 0.229108 0.140507 0.0907935 0.106098 0.064505

, , /data/coord/grab/lfp-lfp/data/cohLFP/500ms_2Hz_GoCue_-1000:250ms/tyr/data_1002.2_1_2

          62       63       64       65       66
6   0.430526 0.407314 0.600354 0.441324 0.307281
8   0.239625 0.315006 0.560255 0.387150 0.403015
10  0.245926 0.227620 0.524395 0.303711 0.332006
12  0.303106 0.255455 0.426654 0.255180 0.316232
14  0.400322 0.211588 0.379488 0.239747 0.270596
16  0.455663 0.100191 0.318992 0.286542 0.200213
18  0.430489 0.256435 0.366886 0.248610 0.140461
20  0.416005 0.334935 0.409292 0.173773 0.176743
22  0.380650 0.339094 0.402311 0.209339 0.110540
24  0.362550 0.370574 0.397684 0.316401 0.115775
26  0.323461 0.361239 0.360216 0.297496 0.156384
28  0.257687 0.346217 0.303850 0.359217 0.158895
30  0.210804 0.326114 0.226041 0.426849 0.221082
32  0.117632 0.336116 0.203508 0.434676 0.146002
34  0.130138 0.305735 0.242733 0.450631 0.209098
36  0.172793 0.194375 0.325488 0.465760 0.256758
38  0.147138 0.164486 0.359072 0.398878 0.210009
40  0.151208 0.152944 0.318668 0.352694 0.286360
42  0.051889 0.153715 0.197950 0.195412 0.284326
44  0.053708 0.125537 0.215694 0.167244 0.211796
46  0.068244 0.128932 0.170171 0.200442 0.231043
48  0.101927 0.184433 0.196148 0.260328 0.156186
50  0.203315 0.243034 0.249565 0.248722 0.119429
52  0.228351 0.223688 0.243385 0.236864 0.205058
54  0.177881 0.189021 0.211914 0.192020 0.043127
56  0.287946 0.175869 0.283241 0.160661 0.130040
58  0.281141 0.206783 0.292922 0.217637 0.220225
60  0.210860 0.216480 0.315614 0.229710 0.260967
62  0.181039 0.318736 0.290708 0.171361 0.282303
64  0.153196 0.255201 0.147960 0.229430 0.230721
66  0.081342 0.100471 0.089266 0.133206 0.071112
68  0.123338 0.084676 0.089518 0.082849 0.054418
70  0.090606 0.037619 0.117913 0.120482 0.169191
72  0.077036 0.046572 0.132112 0.153484 0.180100
74  0.072649 0.062364 0.132729 0.186315 0.208299
76  0.090414 0.056874 0.026140 0.168228 0.152561
78  0.069215 0.103762 0.089616 0.157598 0.132957
80  0.126196 0.070493 0.118159 0.108137 0.068291
82  0.148253 0.055929 0.099323 0.084858 0.030913
84  0.209559 0.041142 0.052488 0.116381 0.046003
86  0.189624 0.029044 0.062738 0.086616 0.078782
88  0.197860 0.040060 0.085104 0.027642 0.102310
90  0.143190 0.098936 0.034304 0.146895 0.146762
92  0.089100 0.117185 0.029235 0.226043 0.125816
94  0.088492 0.164323 0.097801 0.192272 0.046432
96  0.249834 0.244359 0.230983 0.264578 0.105288
98  0.282274 0.283071 0.266823 0.264349 0.106847
100 0.340407 0.281057 0.287944 0.301382 0.079172
102 0.247812 0.187674 0.202223 0.239715 0.046884
104 0.165029 0.087908 0.237626 0.148008 0.128897
106 0.114288 0.107319 0.158065 0.137128 0.090844
108 0.137295 0.062250 0.171658 0.199478 0.159592
110 0.075090 0.072218 0.133156 0.176554 0.186582
112 0.036925 0.062430 0.056100 0.159249 0.126106
114 0.073333 0.117271 0.109215 0.121639 0.112297
116 0.167527 0.105758 0.185806 0.222208 0.185879
118 0.198345 0.136935 0.202725 0.196399 0.173989
120 0.157916 0.143622 0.155568 0.147442 0.123969

, , /data/coord/grab/lfp-lfp/data/cohLFP/500ms_2Hz_GoCue_-1000:250ms/tyr/data_1005.2_1_2

          62       63        64       65       66
6   0.178913 0.263188 0.2730825 0.194147 0.317113
8   0.067969 0.070700 0.1400966 0.106613 0.070126
10  0.074589 0.094119 0.2674558 0.217018 0.147576
12  0.045831 0.212801 0.3639460 0.290281 0.200792
14  0.047991 0.204649 0.3609059 0.234243 0.253244
16  0.154408 0.077124 0.1017948 0.147883 0.285383
18  0.130463 0.049168 0.1233923 0.101981 0.210011
20  0.105700 0.061414 0.1692081 0.030904 0.199327
22  0.025413 0.053411 0.2225138 0.102308 0.144222
24  0.084349 0.051813 0.1918096 0.096122 0.163524
26  0.153510 0.063506 0.2117005 0.128316 0.190456
28  0.154738 0.036743 0.1743289 0.138723 0.117577
30  0.185895 0.092580 0.1151809 0.173114 0.111281
32  0.212741 0.105037 0.0424864 0.153303 0.058474
34  0.125539 0.123569 0.0962018 0.129579 0.056308
36  0.085099 0.071248 0.0688132 0.096701 0.089668
38  0.083997 0.115580 0.0538341 0.078621 0.036147
40  0.117840 0.144930 0.0574561 0.097020 0.030808
42  0.142066 0.183072 0.0779949 0.172654 0.073275
44  0.098688 0.195401 0.0537153 0.208989 0.105300
46  0.100317 0.188406 0.0245219 0.187569 0.134968
48  0.091389 0.183345 0.0162465 0.154224 0.131544
50  0.096244 0.179082 0.0757880 0.108830 0.144692
52  0.125705 0.108359 0.1307445 0.053213 0.124659
54  0.129777 0.086622 0.1292937 0.051798 0.106889
56  0.155709 0.018705 0.0860879 0.048534 0.087364
58  0.161669 0.019256 0.0018548 0.071473 0.112629
60  0.181648 0.073719 0.0010473 0.073453 0.026393
62  0.146452 0.062899 0.0350656 0.052027 0.053638
64  0.130681 0.037321 0.0167361 0.018892 0.055595
66  0.105990 0.065658 0.0535355 0.049955 0.037522
68  0.177404 0.029663 0.0384654 0.063928 0.116065
70  0.141503 0.057990 0.1257271 0.062185 0.161971
72  0.139012 0.067271 0.1187548 0.066459 0.117607
74  0.210091 0.090747 0.0841220 0.107391 0.091739
76  0.167058 0.072870 0.0711868 0.092594 0.114349
78  0.102559 0.060114 0.0232752 0.059986 0.126068
80  0.077991 0.021509 0.0194504 0.035200 0.134214
82  0.010191 0.089527 0.0364319 0.098865 0.069425
84  0.051469 0.081534 0.0539514 0.091983 0.011542
86  0.084225 0.080129 0.0175583 0.018244 0.065161
88  0.119792 0.051637 0.0448015 0.056850 0.141091
90  0.116895 0.082337 0.0606796 0.110417 0.149108
92  0.112520 0.090471 0.0568902 0.059840 0.162714
94  0.104064 0.100360 0.1117039 0.072556 0.151335
96  0.279717 0.182299 0.1825462 0.223740 0.196955
98  0.284470 0.180186 0.1953155 0.225020 0.216404
100 0.315798 0.185926 0.2026575 0.231946 0.204950
102 0.189745 0.136803 0.0966232 0.140901 0.161135
104 0.152232 0.156165 0.0487166 0.087918 0.120692
106 0.162667 0.122511 0.0440354 0.083360 0.152137
108 0.190852 0.138040 0.0538783 0.063659 0.145612
110 0.194699 0.154192 0.0031364 0.020272 0.123231
112 0.168978 0.068756 0.0469881 0.040009 0.076949
114 0.127617 0.067216 0.0169243 0.090428 0.108338
116 0.043317 0.123867 0.0222044 0.136398 0.142607
118 0.090010 0.194563 0.1265511 0.153178 0.220831
120 0.225294 0.261867 0.2166280 0.164983 0.243929

, , /data/coord/grab/lfp-lfp/data/cohLFP/500ms_2Hz_GoCue_-1000:250ms/tyr/data_1006.2_1_2

           62       63       64       65        66
6   0.1072622 0.339907 0.268735 0.255386 0.1948371
8   0.3171374 0.677935 0.568638 0.671469 0.5799796
10  0.3834685 0.679814 0.643910 0.669855 0.6015136
12  0.3675399 0.670037 0.645796 0.686166 0.6367237
14  0.3364280 0.667911 0.666166 0.681562 0.6336118
16  0.2406994 0.412668 0.470710 0.475538 0.4807653
18  0.1581664 0.132605 0.277194 0.298051 0.3540395
20  0.0344338 0.113159 0.208546 0.189883 0.2642317
22  0.0864797 0.075061 0.143377 0.169692 0.2028456
24  0.0731535 0.082244 0.209887 0.155134 0.1572174
26  0.0976786 0.082140 0.149559 0.146850 0.1263443
28  0.0518849 0.044760 0.080938 0.140897 0.1345585
30  0.1253682 0.121771 0.093202 0.102539 0.0934149
32  0.1164182 0.155884 0.037675 0.076122 0.1207601
34  0.1363840 0.079070 0.060483 0.047686 0.1580432
36  0.0961403 0.024701 0.172203 0.113758 0.0976884
38  0.1095559 0.012006 0.143902 0.138982 0.0488315
40  0.0797167 0.093278 0.050127 0.163003 0.1659083
42  0.0949130 0.075857 0.049931 0.188393 0.0986580
44  0.1249471 0.046431 0.094611 0.154002 0.0366152
46  0.1217495 0.051231 0.065428 0.140742 0.0804402
48  0.1833886 0.099781 0.148191 0.089535 0.0952053
50  0.2170971 0.063123 0.163251 0.077864 0.0878976
52  0.1164260 0.054496 0.139010 0.084632 0.0368239
54  0.2102560 0.182125 0.085672 0.192032 0.0824492
56  0.2044865 0.107146 0.055899 0.250943 0.0496343
58  0.1229037 0.143104 0.049445 0.242767 0.1296182
60  0.0992720 0.141601 0.080231 0.231385 0.0900190
62  0.0737952 0.185204 0.083596 0.230650 0.0207407
64  0.0789598 0.184237 0.126008 0.230931 0.0659914
66  0.1434248 0.150996 0.165816 0.186954 0.1110585
68  0.0805039 0.145809 0.158911 0.220519 0.1224174
70  0.0503648 0.096953 0.183188 0.199896 0.1761502
72  0.0984580 0.091289 0.163649 0.183762 0.1387474
74  0.1337446 0.136952 0.140363 0.155575 0.1037018
76  0.1158021 0.115071 0.101679 0.140816 0.1450289
78  0.1052431 0.085222 0.084410 0.052771 0.1559835
80  0.0474842 0.088500 0.130765 0.051036 0.0886131
82  0.0747912 0.109675 0.072621 0.035117 0.1029270
84  0.1104176 0.035452 0.094266 0.031208 0.1231469
86  0.0904409 0.052621 0.031211 0.107610 0.1203833
88  0.1221099 0.096825 0.050783 0.168756 0.1339624
90  0.1376680 0.137660 0.088575 0.167990 0.0737694
92  0.1387859 0.091274 0.135051 0.126387 0.0393270
94  0.1050086 0.104055 0.174545 0.104918 0.0923027
96  0.1094918 0.134170 0.222343 0.076031 0.0802624
98  0.0765947 0.143789 0.251088 0.074337 0.1084018
100 0.0622662 0.100110 0.246904 0.028452 0.0603102
102 0.0867478 0.139453 0.233214 0.031730 0.0806913
104 0.0754830 0.178495 0.252224 0.096031 0.0023602
106 0.1212011 0.163076 0.229035 0.109299 0.0862050
108 0.1793126 0.172017 0.243598 0.083178 0.0322585
110 0.1397688 0.113386 0.208461 0.112017 0.0161398
112 0.0834663 0.045538 0.205215 0.095741 0.0436139
114 0.0090592 0.019132 0.072038 0.143252 0.0437537
116 0.0645971 0.129197 0.098712 0.117904 0.0800729
118 0.0818810 0.070257 0.074796 0.212692 0.1416871
120 0.0869957 0.078182 0.056119 0.157078 0.1852348

, , /data/coord/grab/lfp-lfp/data/cohLFP/500ms_2Hz_GoCue_-1000:250ms/tyr/data_1011.2_1_2

          62       63       64        65       66
6   0.479914 0.259411 0.476999 0.4290600 0.497718
8   0.513396 0.460689 0.525404 0.5487127 0.539162
10  0.367586 0.460592 0.558797 0.5615514 0.495234
12  0.182031 0.417889 0.555605 0.5504562 0.517458
14  0.102575 0.391819 0.472744 0.6065479 0.576803
16  0.053305 0.215574 0.231421 0.2891426 0.471494
18  0.059788 0.132749 0.159771 0.2839690 0.356819
20  0.027552 0.094980 0.148042 0.2919012 0.254478
22  0.052346 0.050902 0.121107 0.1891854 0.294688
24  0.036391 0.097402 0.096742 0.1274552 0.249935
26  0.100410 0.121013 0.230261 0.0292391 0.154592
28  0.013222 0.143008 0.201929 0.0904055 0.056128
30  0.068968 0.125638 0.240890 0.1530335 0.107274
32  0.156796 0.117512 0.234453 0.1791328 0.078187
34  0.155444 0.082202 0.175127 0.2860620 0.137732
36  0.061004 0.070551 0.095038 0.2034310 0.134806
38  0.080498 0.041183 0.057723 0.2016626 0.150588
40  0.066706 0.073854 0.065259 0.1363172 0.080365
42  0.088110 0.068674 0.111317 0.1052029 0.080444
44  0.219561 0.117822 0.144439 0.0611244 0.066712
46  0.224566 0.101445 0.065728 0.1205780 0.069739
48  0.163562 0.064037 0.125393 0.1140836 0.113290
50  0.127526 0.062406 0.049540 0.1003477 0.162935
52  0.071910 0.035304 0.086121 0.1349772 0.175227
54  0.076015 0.117130 0.097662 0.1566299 0.222750
56  0.244529 0.288943 0.327489 0.3002004 0.300225
58  0.431367 0.461996 0.523661 0.4253355 0.463843
60  0.429073 0.515143 0.563266 0.4673151 0.493006
62  0.410856 0.504659 0.554586 0.4720555 0.481312
64  0.175896 0.328975 0.386155 0.2821190 0.296598
66  0.087421 0.094947 0.177940 0.1145683 0.144955
68  0.091091 0.134508 0.100740 0.1582415 0.142124
70  0.109882 0.173511 0.032916 0.1921931 0.149614
72  0.126323 0.173676 0.077280 0.2241043 0.243181
74  0.123769 0.136465 0.050662 0.2089659 0.232885
76  0.114169 0.137215 0.036910 0.1775796 0.208274
78  0.145069 0.072198 0.100432 0.0993829 0.188764
80  0.114158 0.102663 0.126761 0.0326299 0.119993
82  0.100529 0.097115 0.043548 0.0195350 0.054981
84  0.109835 0.085682 0.050468 0.0305718 0.109871
86  0.143021 0.117308 0.037445 0.0832360 0.156801
88  0.124042 0.074115 0.114081 0.1187825 0.195789
90  0.071332 0.098230 0.028746 0.0982452 0.178214
92  0.072052 0.100095 0.018874 0.0705153 0.057539
94  0.086600 0.062625 0.077969 0.0217785 0.076671
96  0.072028 0.065402 0.041702 0.1346617 0.051325
98  0.111006 0.063599 0.095663 0.1385082 0.079942
100 0.053246 0.122354 0.114019 0.0218222 0.158631
102 0.026165 0.043373 0.107675 0.0823558 0.140318
104 0.128808 0.100137 0.130406 0.1135622 0.059926
106 0.151944 0.112421 0.121802 0.1159409 0.064962
108 0.134389 0.121951 0.123134 0.1605457 0.060297
110 0.027216 0.126910 0.076205 0.1562150 0.084991
112 0.108976 0.085584 0.071922 0.1203862 0.017709
114 0.123117 0.037920 0.067653 0.0068123 0.112683
116 0.157615 0.122107 0.118941 0.1054312 0.123940
118 0.181700 0.180718 0.090208 0.0579531 0.179751
120 0.120929 0.222616 0.156388 0.0698367 0.150857

, , /data/coord/grab/lfp-lfp/data/cohLFP/500ms_2Hz_GoCue_-1000:250ms/tyr/data_1012.3_1_2

          62       63       64       65       66
6   0.339425 0.681940 0.448525 0.640723 0.560206
8   0.442739 0.661998 0.548222 0.576296 0.616621
10  0.356245 0.665566 0.431552 0.561063 0.463029
12  0.242438 0.630943 0.412532 0.463649 0.428992
14  0.184839 0.505369 0.333142 0.529524 0.399176
16  0.070412 0.407099 0.267772 0.561527 0.394955
18  0.103807 0.130830 0.270326 0.509099 0.250440
20  0.166654 0.082709 0.194838 0.351896 0.199885
22  0.171153 0.122441 0.062913 0.374614 0.198841
24  0.122200 0.078383 0.110899 0.283736 0.184633
26  0.099024 0.096201 0.146959 0.227818 0.188139
28  0.124432 0.107916 0.230302 0.123917 0.197125
30  0.065208 0.098033 0.257559 0.155265 0.201347
32  0.049813 0.096588 0.208321 0.191957 0.216270
34  0.090140 0.089854 0.120459 0.271591 0.220411
36  0.070585 0.077790 0.082752 0.200912 0.182418
38  0.122767 0.129191 0.034945 0.240039 0.124277
40  0.125402 0.142007 0.105173 0.245569 0.129030
42  0.152816 0.198335 0.128092 0.194963 0.021033
44  0.123739 0.158290 0.178203 0.180739 0.059876
46  0.099322 0.111243 0.120050 0.176935 0.101700
48  0.087140 0.087752 0.089015 0.148762 0.120664
50  0.024439 0.122876 0.049207 0.177506 0.104357
52  0.076539 0.177539 0.040124 0.198729 0.076616
54  0.037697 0.209960 0.048523 0.223867 0.154531
56  0.106670 0.247493 0.145683 0.276274 0.301676
58  0.056593 0.208284 0.186395 0.245442 0.414502
60  0.065356 0.133124 0.246719 0.175450 0.399995
62  0.106109 0.185230 0.142863 0.193531 0.351440
64  0.116551 0.074691 0.080244 0.167103 0.243611
66  0.108430 0.111904 0.111677 0.133105 0.029147
68  0.107124 0.184553 0.145309 0.122951 0.094471
70  0.054135 0.183228 0.172397 0.087779 0.130390
72  0.067384 0.167204 0.134168 0.052512 0.100053
74  0.047864 0.133710 0.107984 0.078079 0.048487
76  0.034759 0.117540 0.105828 0.040591 0.156875
78  0.109452 0.117347 0.136230 0.052254 0.217581
80  0.077827 0.186887 0.217413 0.115124 0.194754
82  0.087692 0.113787 0.265533 0.143370 0.224693
84  0.171736 0.124231 0.224064 0.221510 0.172649
86  0.158295 0.034937 0.186149 0.203985 0.183905
88  0.198583 0.046843 0.172488 0.090569 0.213572
90  0.201538 0.073961 0.176858 0.064918 0.205552
92  0.155699 0.089120 0.219060 0.106808 0.188046
94  0.140673 0.087483 0.203175 0.246692 0.169452
96  0.146919 0.069203 0.196407 0.232681 0.116018
98  0.206969 0.096247 0.051316 0.128821 0.164129
100 0.124761 0.095950 0.063164 0.143852 0.124808
102 0.027848 0.023223 0.080374 0.100962 0.167752
104 0.039095 0.043755 0.035487 0.151581 0.140353
106 0.056210 0.041053 0.155002 0.162419 0.094141
108 0.079142 0.079911 0.186185 0.142993 0.013935
110 0.101198 0.139077 0.149320 0.069797 0.036340
112 0.061595 0.101695 0.077299 0.120561 0.059615
114 0.044432 0.091281 0.121161 0.184864 0.060283
116 0.128941 0.048501 0.073054 0.112186 0.086117
118 0.174045 0.074612 0.055240 0.134275 0.150153
120 0.136089 0.115292 0.042160 0.130002 0.113623

, , /data/coord/grab/lfp-lfp/data/cohLFP/500ms_2Hz_GoCue_-1000:250ms/tyr/data_11023.4_1_2

          62       63        64        65       66
6   0.114200 0.126767 0.2578470 0.1272227 0.120500
8   0.210816 0.218326 0.4898563 0.4113586 0.342371
10  0.361214 0.453058 0.5367652 0.5046784 0.458339
12  0.297756 0.494160 0.6338099 0.5772633 0.497356
14  0.188593 0.519269 0.6044122 0.5498973 0.514540
16  0.157046 0.280012 0.1224932 0.3554540 0.227168
18  0.328411 0.156727 0.0814897 0.1530840 0.066674
20  0.338545 0.289050 0.1250412 0.2034096 0.166167
22  0.409923 0.372350 0.1316439 0.2369889 0.241229
24  0.370239 0.359453 0.1273410 0.2874797 0.175782
26  0.248869 0.221723 0.0401790 0.2840575 0.014344
28  0.086686 0.243696 0.1550861 0.1692516 0.096480
30  0.088223 0.213533 0.2922752 0.1494131 0.278549
32  0.149633 0.194886 0.3649557 0.2068400 0.341182
34  0.237353 0.216357 0.2970785 0.1879888 0.277075
36  0.212068 0.136761 0.2652259 0.2088844 0.241456
38  0.081665 0.035384 0.0985774 0.1766670 0.178226
40  0.110358 0.076437 0.0916524 0.1453821 0.139808
42  0.107649 0.113368 0.1674664 0.1563154 0.128719
44  0.063190 0.082278 0.1923783 0.2344642 0.177026
46  0.066970 0.096760 0.1476323 0.2050220 0.104055
48  0.052555 0.012130 0.1130091 0.2479781 0.087397
50  0.057764 0.019247 0.0631664 0.1247401 0.054250
52  0.180577 0.051030 0.0572755 0.0492902 0.085008
54  0.201154 0.048971 0.0504042 0.0675088 0.128326
56  0.153468 0.037066 0.0069499 0.0665431 0.053834
58  0.203656 0.032753 0.0433231 0.0898412 0.054348
60  0.182937 0.066335 0.0640942 0.1682938 0.021804
62  0.121256 0.114855 0.1084332 0.1913489 0.015113
64  0.130159 0.207216 0.1244756 0.1952127 0.028841
66  0.090743 0.177515 0.0427217 0.1845180 0.043612
68  0.095780 0.137724 0.1012129 0.1803544 0.041905
70  0.118881 0.129302 0.1055203 0.1470757 0.154530
72  0.129840 0.041032 0.1326578 0.2057936 0.210795
74  0.126749 0.126010 0.1334491 0.1909909 0.204246
76  0.143145 0.139186 0.1084362 0.1235554 0.160016
78  0.106696 0.125829 0.0663948 0.1153442 0.134393
80  0.064723 0.114938 0.0616532 0.0856461 0.086985
82  0.119829 0.064871 0.1281771 0.0049034 0.058782
84  0.093077 0.092543 0.1221105 0.0906384 0.053561
86  0.080551 0.079433 0.1094204 0.1424779 0.123955
88  0.130834 0.058969 0.1466588 0.1761777 0.120395
90  0.179678 0.058642 0.1804782 0.1917988 0.123829
92  0.115182 0.060349 0.1015143 0.0754593 0.112812
94  0.121450 0.047528 0.1299776 0.0178043 0.060432
96  0.152006 0.069719 0.1303684 0.0591547 0.084452
98  0.188403 0.108459 0.0809103 0.0638263 0.037886
100 0.171250 0.095789 0.0829158 0.0622457 0.036417
102 0.157585 0.144769 0.1104980 0.0545680 0.068094
104 0.073117 0.042771 0.0899364 0.0369127 0.147401
106 0.108043 0.114325 0.1150127 0.0327893 0.062909
108 0.066166 0.118644 0.0923966 0.0259102 0.041644
110 0.035178 0.174435 0.0449974 0.0269441 0.032373
112 0.047382 0.153308 0.0411685 0.0510967 0.065895
114 0.097312 0.121006 0.0485219 0.0737607 0.082862
116 0.069900 0.056694 0.0486409 0.0692475 0.079242
118 0.086809 0.088249 0.0406689 0.1161949 0.100485
120 0.100703 0.124946 0.0690784 0.0516179 0.064494

, , /data/coord/grab/lfp-lfp/data/cohLFP/500ms_2Hz_GoCue_-1000:250ms/tyr/data_1028.4_1_2

          62        63       64        65       66
6   0.340529 0.1864123 0.241298 0.3191779 0.336547
8   0.249261 0.1088218 0.242735 0.2231477 0.184349
10  0.267936 0.0654135 0.227477 0.2173348 0.181118
12  0.147343 0.0047143 0.218622 0.1883078 0.124407
14  0.101657 0.0706973 0.231621 0.2228061 0.096146
16  0.251749 0.1817748 0.228225 0.3028168 0.208555
18  0.209855 0.1677523 0.247028 0.3048176 0.327743
20  0.224152 0.1072147 0.166060 0.2435027 0.312796
22  0.226958 0.0897790 0.122191 0.1792925 0.175679
24  0.205536 0.0497592 0.163426 0.1163162 0.134923
26  0.199927 0.1084144 0.116337 0.1243281 0.047742
28  0.150256 0.1031919 0.152055 0.1327771 0.015881
30  0.131903 0.0754789 0.154000 0.0875958 0.053653
32  0.044997 0.0810156 0.119893 0.0492149 0.070803
34  0.063663 0.0216696 0.158340 0.0542776 0.013197
36  0.051110 0.0985945 0.053790 0.0541827 0.087098
38  0.069989 0.1488989 0.022482 0.0664158 0.091460
40  0.097428 0.1475110 0.048978 0.0961860 0.070707
42  0.097046 0.1976525 0.069840 0.0079979 0.120012
44  0.038974 0.0286343 0.119236 0.0171911 0.034468
46  0.152179 0.1097503 0.192205 0.1231292 0.063369
48  0.114597 0.1314798 0.195157 0.1762620 0.055816
50  0.078309 0.1159141 0.151760 0.2263611 0.098986
52  0.036978 0.0508217 0.187313 0.2194725 0.037691
54  0.063541 0.0202525 0.136796 0.1864753 0.043272
56  0.121313 0.0213239 0.132469 0.1024021 0.087241
58  0.157908 0.1151445 0.167242 0.0361885 0.108067
60  0.145810 0.2029221 0.183083 0.0264978 0.082411
62  0.185086 0.1510301 0.149909 0.1010939 0.011623
64  0.123806 0.1385605 0.172506 0.1943486 0.048144
66  0.115562 0.0460386 0.094218 0.1493789 0.043023
68  0.078928 0.0442952 0.148041 0.1057724 0.039909
70  0.071615 0.1252240 0.140638 0.0341269 0.033108
72  0.029846 0.1439135 0.062300 0.0329931 0.061053
74  0.069205 0.1137806 0.129027 0.0647102 0.078479
76  0.014631 0.0540216 0.124997 0.0834175 0.104150
78  0.102462 0.1741591 0.091672 0.0542546 0.108226
80  0.071847 0.1985793 0.095166 0.0898868 0.146739
82  0.062409 0.0243561 0.111679 0.1351435 0.078387
84  0.111617 0.0712440 0.092318 0.1697525 0.032626
86  0.128978 0.0167457 0.074289 0.1445575 0.078016
88  0.185020 0.0294715 0.077724 0.1309497 0.140932
90  0.099077 0.0315899 0.128683 0.1161266 0.148202
92  0.116106 0.0335808 0.136151 0.1007689 0.113928
94  0.120390 0.0957611 0.176438 0.0748180 0.073126
96  0.093554 0.0714521 0.125476 0.0527924 0.028997
98  0.153423 0.0755091 0.133047 0.1123248 0.032550
100 0.150799 0.0610522 0.138345 0.2350995 0.140643
102 0.193826 0.0883455 0.136458 0.1614983 0.192941
104 0.176175 0.1231373 0.081626 0.1006665 0.178862
106 0.200116 0.1544413 0.012345 0.0650646 0.128897
108 0.156688 0.0856994 0.102177 0.1217550 0.072671
110 0.155425 0.0388586 0.103630 0.0892706 0.163705
112 0.125399 0.0757447 0.037708 0.1991051 0.082665
114 0.122403 0.0937359 0.069908 0.2010007 0.186596
116 0.122915 0.1227389 0.061507 0.0866841 0.263812
118 0.172080 0.1852406 0.088239 0.1493474 0.221459
120 0.160934 0.1268577 0.110247 0.1858912 0.138287

, , /data/coord/grab/lfp-lfp/data/cohLFP/500ms_2Hz_GoCue_-1000:250ms/tyr/data_1029.2_1_2

          62       63       64       65       66
6   0.198562 0.035901 0.119494 0.095698 0.056640
8   0.081449 0.034285 0.120808 0.204116 0.124348
10  0.048057 0.081271 0.160323 0.141022 0.141373
12  0.064674 0.105700 0.151016 0.112272 0.148899
14  0.047982 0.130907 0.164553 0.046996 0.164202
16  0.171651 0.085567 0.082580 0.068672 0.095128
18  0.076907 0.122524 0.093691 0.086703 0.130879
20  0.108057 0.093168 0.077537 0.061626 0.056828
22  0.189796 0.143957 0.058969 0.091110 0.063657
24  0.179654 0.119015 0.042817 0.099440 0.038300
26  0.154420 0.121699 0.044811 0.064220 0.017159
28  0.078056 0.077117 0.060276 0.055411 0.063720
30  0.085996 0.107323 0.074891 0.075094 0.116327
32  0.074920 0.075911 0.082438 0.069995 0.078700
34  0.136820 0.075166 0.044229 0.014898 0.036223
36  0.160403 0.014986 0.010005 0.068466 0.034901
38  0.116784 0.031171 0.125772 0.085520 0.058932
40  0.156260 0.051358 0.137457 0.102350 0.081022
42  0.172303 0.108584 0.086583 0.035612 0.047170
44  0.193048 0.099122 0.080631 0.053101 0.052585
46  0.197381 0.098366 0.083448 0.099732 0.064375
48  0.169779 0.034205 0.080538 0.026160 0.073718
50  0.148110 0.046086 0.141485 0.053226 0.166281
52  0.157916 0.048050 0.131381 0.063548 0.100720
54  0.098854 0.075034 0.252453 0.104965 0.065035
56  0.141977 0.129409 0.250651 0.113852 0.060752
58  0.129208 0.103831 0.185936 0.128865 0.104982
60  0.113593 0.125611 0.196012 0.185487 0.050527
62  0.172402 0.084362 0.168479 0.147902 0.091217
64  0.174379 0.153006 0.170856 0.092811 0.065680
66  0.163656 0.178726 0.169519 0.120637 0.053347
68  0.195689 0.159660 0.135764 0.069331 0.011695
70  0.166552 0.136498 0.087138 0.062939 0.070060
72  0.124418 0.087777 0.101862 0.043235 0.122570
74  0.162126 0.038649 0.098464 0.046165 0.105072
76  0.197936 0.068401 0.114290 0.047781 0.048811
78  0.222443 0.146004 0.081861 0.059717 0.060776
80  0.171674 0.115439 0.041560 0.078225 0.065651
82  0.139440 0.183966 0.035730 0.091418 0.108208
84  0.135914 0.122204 0.027068 0.180636 0.061147
86  0.096861 0.101778 0.079653 0.184620 0.074662
88  0.111728 0.076413 0.115288 0.219092 0.035538
90  0.086144 0.043398 0.116587 0.168445 0.120798
92  0.125838 0.084273 0.196319 0.092269 0.125220
94  0.119090 0.151292 0.161485 0.102173 0.103063
96  0.110395 0.179955 0.143497 0.111740 0.044271
98  0.163431 0.180491 0.131055 0.138350 0.099050
100 0.176198 0.152405 0.085787 0.101151 0.088989
102 0.223465 0.180769 0.104058 0.112592 0.162447
104 0.211644 0.181423 0.071038 0.102516 0.143153
106 0.218615 0.127984 0.081480 0.067850 0.072980
108 0.188493 0.066475 0.120702 0.060572 0.055611
110 0.169284 0.152091 0.115531 0.084510 0.026532
112 0.155387 0.224831 0.120900 0.080700 0.068037
114 0.139578 0.177950 0.065870 0.046528 0.138861
116 0.159918 0.141611 0.048034 0.092739 0.069748
118 0.130166 0.119563 0.088551 0.076022 0.074668
120 0.029907 0.112684 0.102066 0.028598 0.145981

, , /data/coord/grab/lfp-lfp/data/cohLFP/500ms_2Hz_GoCue_-1000:250ms/tyr/data_1033.2_1_2

          62       63       64        65       66
6   0.154223 0.115982 0.082630 0.2487038 0.188984
8   0.039890 0.114454 0.100111 0.0957379 0.127620
10  0.158807 0.131108 0.057062 0.0915988 0.116553
12  0.134202 0.138924 0.090440 0.0968333 0.104477
14  0.174705 0.027618 0.075323 0.1905465 0.138033
16  0.156159 0.046293 0.140983 0.2047665 0.157470
18  0.122865 0.113005 0.115290 0.0797187 0.185719
20  0.181957 0.019668 0.082279 0.0083986 0.219019
22  0.167031 0.053617 0.036624 0.0894136 0.174100
24  0.135457 0.069596 0.162815 0.1000309 0.021902
26  0.416946 0.245856 0.386659 0.3389915 0.294273
28  0.391196 0.322502 0.471044 0.3592853 0.463309
30  0.496570 0.440686 0.504586 0.3612962 0.465122
32  0.586893 0.436649 0.613153 0.4230375 0.534691
34  0.583705 0.535465 0.608505 0.4552166 0.541641
36  0.709279 0.604545 0.670320 0.5665096 0.518986
38  0.749770 0.620477 0.693955 0.6065327 0.502055
40  0.713196 0.643064 0.667288 0.5850897 0.473669
42  0.621931 0.487867 0.625379 0.4948403 0.339835
44  0.295441 0.092161 0.305423 0.2655304 0.150997
46  0.174170 0.074344 0.229083 0.2383052 0.044816
48  0.185915 0.049379 0.202106 0.2046225 0.104110
50  0.105578 0.049786 0.186988 0.1157709 0.122948
52  0.124743 0.023758 0.203051 0.0448052 0.050568
54  0.097947 0.030257 0.206768 0.0503620 0.075813
56  0.186537 0.089762 0.239723 0.1848633 0.125568
58  0.290301 0.247752 0.415106 0.2253747 0.181397
60  0.263029 0.231197 0.445904 0.2211917 0.161822
62  0.264541 0.253035 0.449925 0.1646617 0.183984
64  0.132867 0.129779 0.329505 0.1172404 0.154290
66  0.103639 0.056618 0.220975 0.0392652 0.128223
68  0.168595 0.102829 0.227623 0.0753971 0.174317
70  0.105583 0.096401 0.232165 0.1355944 0.165036
72  0.063607 0.099380 0.210744 0.1493431 0.070364
74  0.097893 0.117015 0.206504 0.1175480 0.107315
76  0.083835 0.124157 0.224933 0.0648720 0.096197
78  0.051912 0.181323 0.216357 0.1508100 0.189961
80  0.049295 0.211018 0.228679 0.1099055 0.194501
82  0.179037 0.197720 0.177112 0.1909769 0.135616
84  0.223373 0.195269 0.155162 0.1315987 0.186776
86  0.141903 0.204154 0.119353 0.1205168 0.160801
88  0.037449 0.101639 0.153102 0.1282364 0.062989
90  0.037847 0.062342 0.098621 0.1245411 0.076443
92  0.034375 0.089337 0.146629 0.1985421 0.066170
94  0.126008 0.060672 0.137540 0.0947513 0.030799
96  0.152603 0.038717 0.132067 0.1277272 0.036717
98  0.124413 0.070118 0.148991 0.1420985 0.022080
100 0.097323 0.123956 0.158355 0.2177466 0.097300
102 0.103265 0.138075 0.201905 0.2343068 0.093463
104 0.100580 0.128049 0.143789 0.1624465 0.123396
106 0.139028 0.062873 0.219735 0.0954783 0.135678
108 0.161407 0.105524 0.161720 0.0574341 0.063543
110 0.064426 0.163543 0.200894 0.0371426 0.138185
112 0.095576 0.106207 0.243362 0.0550257 0.146483
114 0.069609 0.085705 0.238709 0.1092437 0.114128
116 0.043823 0.101365 0.273154 0.2058770 0.058672
118 0.139616 0.142819 0.258842 0.2340105 0.023846
120 0.209109 0.114600 0.086013 0.1661013 0.053140

, , /data/coord/grab/lfp-lfp/data/cohLFP/500ms_2Hz_GoCue_-1000:250ms/tyr/data_1034.2_1_2

          62       63       64       65        66
6   0.129650 0.091879 0.115088 0.138755 0.1382062
8   0.062579 0.053145 0.042707 0.079764 0.0913295
10  0.041948 0.054691 0.063860 0.127321 0.0561086
12  0.053599 0.045255 0.097207 0.060604 0.0422577
14  0.169089 0.118467 0.104801 0.148125 0.1183457
16  0.061767 0.157865 0.048450 0.105875 0.1316111
18  0.081279 0.182861 0.137130 0.044315 0.0902872
20  0.095586 0.179581 0.189581 0.045764 0.0593088
22  0.145167 0.172211 0.089493 0.060655 0.0869006
24  0.116436 0.093350 0.024620 0.059523 0.0736441
26  0.124857 0.012272 0.156780 0.062504 0.0058957
28  0.150800 0.013082 0.093093 0.048593 0.0485454
30  0.148947 0.060642 0.073332 0.103710 0.0574548
32  0.140613 0.081957 0.147803 0.164815 0.1053419
34  0.202771 0.070125 0.199597 0.167927 0.1090975
36  0.333227 0.238224 0.312032 0.231349 0.2041546
38  0.401072 0.261561 0.387487 0.263057 0.2194920
40  0.331733 0.229567 0.412863 0.236908 0.2825568
42  0.293201 0.189397 0.309143 0.096441 0.2591794
44  0.212931 0.115293 0.072619 0.060050 0.1193490
46  0.115951 0.042082 0.120112 0.033081 0.0806630
48  0.056065 0.080017 0.136455 0.097987 0.1291068
50  0.032871 0.019835 0.031957 0.084260 0.0560027
52  0.079232 0.128095 0.079989 0.120540 0.0286245
54  0.051915 0.165728 0.051684 0.091471 0.0557143
56  0.074307 0.131462 0.024519 0.082792 0.1021760
58  0.099878 0.068639 0.112011 0.066364 0.1089809
60  0.084760 0.099824 0.086851 0.010473 0.0790183
62  0.110400 0.113589 0.230814 0.067851 0.0293298
64  0.123263 0.058631 0.165556 0.081519 0.0785231
66  0.101288 0.114381 0.151661 0.158996 0.1543421
68  0.048589 0.076615 0.154240 0.065422 0.2111310
70  0.088793 0.126439 0.068225 0.071199 0.2358753
72  0.128803 0.145013 0.060656 0.147129 0.2621880
74  0.071330 0.077250 0.128025 0.064400 0.2073586
76  0.040403 0.087862 0.103056 0.020753 0.1855052
78  0.059833 0.088978 0.203149 0.032170 0.2133094
80  0.057296 0.124657 0.183763 0.028660 0.2369637
82  0.020117 0.097214 0.127755 0.075485 0.1102304
84  0.090973 0.134674 0.109482 0.150251 0.1040468
86  0.160757 0.100799 0.084641 0.107282 0.0500452
88  0.036633 0.117420 0.126539 0.051613 0.1341535
90  0.085304 0.089341 0.100642 0.136952 0.0667185
92  0.026432 0.152462 0.077089 0.122813 0.0900039
94  0.152145 0.145137 0.017839 0.033803 0.1732153
96  0.108004 0.086818 0.018147 0.112024 0.1851821
98  0.031508 0.131109 0.118453 0.108901 0.1537445
100 0.030483 0.193755 0.121600 0.124038 0.1625188
102 0.149716 0.055687 0.065378 0.023204 0.0973471
104 0.052161 0.170380 0.032404 0.127550 0.0741547
106 0.070198 0.217290 0.061657 0.115018 0.1276683
108 0.114212 0.134773 0.061233 0.084884 0.0615704
110 0.052462 0.063918 0.046239 0.022868 0.0492886
112 0.165862 0.041461 0.116863 0.105070 0.0488190
114 0.120461 0.123871 0.144614 0.129201 0.0743818
116 0.058137 0.192428 0.122889 0.086985 0.0892710
118 0.178109 0.065733 0.091667 0.030000 0.2002854
120 0.081707 0.097315 0.106904 0.117640 0.1501005

, , /data/coord/grab/lfp-lfp/data/cohLFP/500ms_2Hz_GoCue_-1000:250ms/tyr/data_1035.2_1_2

           62        63       64        65       66
6   0.2506679 0.1886821 0.136912 0.0845513 0.334445
8   0.1337838 0.1578336 0.138018 0.1334962 0.181747
10  0.2383922 0.1265491 0.178690 0.1681239 0.145731
12  0.2098691 0.0833868 0.140985 0.2196042 0.209161
14  0.2018086 0.1909498 0.176879 0.1642797 0.298148
16  0.1012434 0.1104586 0.068040 0.1316604 0.140397
18  0.0221410 0.1541663 0.016142 0.0995717 0.168874
20  0.0445433 0.1158450 0.072875 0.0915418 0.102015
22  0.0541104 0.0540966 0.036877 0.1171509 0.069289
24  0.0513887 0.0322734 0.072186 0.1397102 0.091597
26  0.0969593 0.0257237 0.153341 0.1140877 0.137525
28  0.1240664 0.0505392 0.140560 0.0688888 0.129594
30  0.0612675 0.0631438 0.089803 0.0616922 0.106355
32  0.0062014 0.0740328 0.080667 0.0381629 0.196858
34  0.1339318 0.0616472 0.019113 0.0111242 0.218200
36  0.1988733 0.0259152 0.124963 0.1587185 0.199079
38  0.2136301 0.0562504 0.208827 0.2043359 0.266827
40  0.2226982 0.0800072 0.288079 0.1599690 0.267797
42  0.1838051 0.1067722 0.225027 0.1179613 0.191266
44  0.1199574 0.0578070 0.113364 0.0318587 0.035438
46  0.0852019 0.0695335 0.110781 0.0283608 0.021718
48  0.0601118 0.0654777 0.067283 0.1050569 0.101161
50  0.0938663 0.0848281 0.093732 0.0942461 0.130157
52  0.0346361 0.0625348 0.057224 0.0775589 0.077551
54  0.0642711 0.0810801 0.141108 0.0450534 0.102262
56  0.1109765 0.1116649 0.157432 0.0094706 0.093735
58  0.0596480 0.0778526 0.089896 0.1279968 0.113843
60  0.0172878 0.0075449 0.085263 0.1129668 0.123381
62  0.0320454 0.0488381 0.041833 0.1689980 0.101499
64  0.0797788 0.0797955 0.072224 0.1507038 0.058491
66  0.1531359 0.0103633 0.075034 0.1442243 0.063380
68  0.1654623 0.0589631 0.060257 0.0719414 0.085334
70  0.1154218 0.0315116 0.079935 0.0348523 0.169389
72  0.1268124 0.0847160 0.085407 0.0726098 0.158498
74  0.0633478 0.0506461 0.081451 0.0902190 0.132595
76  0.0827461 0.0563581 0.062943 0.0477522 0.155790
78  0.0403789 0.0617670 0.077076 0.0589503 0.110948
80  0.0627802 0.0754481 0.111126 0.0147345 0.061343
82  0.0381652 0.0516035 0.103880 0.0036083 0.137741
84  0.1103841 0.0593558 0.088082 0.0259025 0.114268
86  0.1023774 0.1046052 0.105078 0.0132018 0.075770
88  0.1516593 0.1075071 0.108650 0.0768941 0.028743
90  0.0376930 0.1425422 0.081508 0.0156713 0.058602
92  0.1111939 0.0444710 0.103658 0.0301957 0.124199
94  0.1084073 0.0493838 0.143803 0.0758498 0.120932
96  0.1382773 0.0513314 0.158246 0.1511760 0.061458
98  0.0644492 0.0282182 0.170210 0.1248882 0.067724
100 0.0314855 0.0736834 0.141684 0.0645155 0.061527
102 0.0452983 0.0480362 0.154885 0.1319517 0.064806
104 0.1246945 0.0158463 0.196508 0.0595515 0.050705
106 0.1675278 0.0614176 0.046079 0.0402010 0.070379
108 0.1533835 0.0713241 0.017820 0.1018682 0.019299
110 0.1217794 0.0338142 0.160672 0.0082129 0.023351
112 0.1781201 0.0669472 0.181455 0.0486087 0.113331
114 0.1330862 0.0733689 0.110506 0.0425084 0.098238
116 0.1120528 0.0305719 0.162009 0.0257189 0.061520
118 0.0827841 0.0336866 0.113699 0.0328248 0.062260
120 0.0373023 0.0276544 0.044067 0.0193439 0.206842

, , /data/coord/grab/lfp-lfp/data/cohLFP/500ms_2Hz_GoCue_-1000:250ms/tyr/data_1036.2_1_2

          62       63        64       65       66
6   0.072774 0.029428 0.1326449 0.058428 0.059847
8   0.138881 0.070739 0.0363741 0.114474 0.047163
10  0.188369 0.070175 0.0630027 0.116037 0.032875
12  0.225384 0.090472 0.0455806 0.117729 0.035771
14  0.209931 0.087779 0.0791355 0.133665 0.105847
16  0.229934 0.093126 0.1072842 0.126021 0.109346
18  0.225740 0.077614 0.1034217 0.088362 0.076171
20  0.195141 0.112254 0.0228869 0.176747 0.138197
22  0.145354 0.081091 0.0951559 0.151673 0.125838
24  0.106145 0.125318 0.0089207 0.178727 0.083104
26  0.145581 0.171647 0.0513963 0.161700 0.051314
28  0.153459 0.158558 0.0706174 0.165273 0.105320
30  0.249446 0.143742 0.1134883 0.175550 0.062987
32  0.197430 0.206573 0.1623512 0.131661 0.189817
34  0.165852 0.313468 0.2097447 0.193971 0.137130
36  0.166019 0.323477 0.2752045 0.128263 0.193237
38  0.155140 0.369850 0.2674077 0.216607 0.204016
40  0.166232 0.297624 0.2886905 0.223990 0.176891
42  0.145526 0.166758 0.2846531 0.221710 0.173401
44  0.210123 0.103072 0.0540137 0.194706 0.067414
46  0.154911 0.079272 0.1542671 0.184529 0.106535
48  0.128527 0.134949 0.0592934 0.172332 0.166908
50  0.117078 0.122417 0.0256153 0.208198 0.118938
52  0.081286 0.096645 0.0461777 0.132967 0.067897
54  0.156692 0.044388 0.0159400 0.244191 0.065174
56  0.093323 0.034384 0.0654879 0.229975 0.071172
58  0.111844 0.123090 0.1579894 0.221780 0.213234
60  0.128198 0.140887 0.1382992 0.167713 0.218253
62  0.138320 0.169393 0.1294512 0.168026 0.195985
64  0.135432 0.179346 0.0825431 0.204877 0.161169
66  0.135552 0.128075 0.0292804 0.206829 0.144337
68  0.162468 0.036503 0.0659823 0.132563 0.174887
70  0.201182 0.081745 0.1060095 0.131351 0.147742
72  0.141588 0.132127 0.0600680 0.129219 0.179219
74  0.195717 0.079390 0.1397656 0.094005 0.184927
76  0.123772 0.022149 0.1653384 0.123018 0.114976
78  0.073386 0.061762 0.1516832 0.156217 0.098177
80  0.047190 0.113851 0.2077328 0.208407 0.103457
82  0.082463 0.178113 0.1626478 0.124466 0.190881
84  0.103038 0.174673 0.2143158 0.069426 0.159840
86  0.133625 0.082034 0.1505252 0.111784 0.161181
88  0.164759 0.116388 0.1517455 0.162798 0.108570
90  0.144458 0.196719 0.1245640 0.254102 0.093323
92  0.095441 0.114468 0.0647422 0.217991 0.085335
94  0.082624 0.125738 0.1116057 0.176059 0.059787
96  0.088969 0.137585 0.0682776 0.149399 0.132177
98  0.084130 0.080186 0.1202052 0.070966 0.148618
100 0.157950 0.057367 0.1218449 0.037209 0.124267
102 0.145532 0.051358 0.0335920 0.055843 0.098443
104 0.113067 0.123580 0.0881209 0.088263 0.041664
106 0.115519 0.174114 0.1339864 0.137883 0.023574
108 0.137171 0.136051 0.0818510 0.140566 0.042587
110 0.071802 0.144793 0.1068847 0.116128 0.101070
112 0.078249 0.027390 0.0702537 0.187760 0.084817
114 0.109430 0.098768 0.1154837 0.194821 0.081194
116 0.034795 0.176473 0.2232067 0.107744 0.039881
118 0.050853 0.107794 0.1399122 0.120658 0.144153
120 0.075212 0.104635 0.0887416 0.126982 0.146125

, , /data/coord/grab/lfp-lfp/data/cohLFP/500ms_2Hz_GoCue_-1000:250ms/tyr/data_1038.3_1_2

          62       63       64        65       66
6   0.550944 0.419368 0.504014 0.5633980 0.612049
8   0.491041 0.369101 0.386781 0.4409736 0.470654
10  0.430039 0.351379 0.364055 0.4274462 0.416515
12  0.305673 0.340246 0.334777 0.3882963 0.371100
14  0.202896 0.237061 0.156023 0.2942837 0.312442
16  0.303932 0.236709 0.245950 0.4282323 0.374995
18  0.272014 0.268546 0.339047 0.3929753 0.345586
20  0.292060 0.307918 0.247449 0.3186651 0.192613
22  0.260069 0.251285 0.153457 0.2769149 0.146338
24  0.243391 0.237955 0.122821 0.2144042 0.073005
26  0.241243 0.173276 0.041774 0.2352986 0.055140
28  0.242353 0.151440 0.037466 0.2467518 0.073439
30  0.204681 0.125254 0.059991 0.1995826 0.096596
32  0.236013 0.061681 0.053898 0.2298609 0.138224
34  0.147128 0.031758 0.111086 0.1282017 0.118776
36  0.114912 0.094015 0.104108 0.2318741 0.099258
38  0.175677 0.139843 0.100279 0.2742902 0.067687
40  0.215532 0.169131 0.087832 0.3583491 0.053931
42  0.253229 0.228173 0.074479 0.2703755 0.104608
44  0.200100 0.151152 0.063383 0.2494450 0.106464
46  0.182205 0.083974 0.073762 0.1878034 0.107505
48  0.223988 0.096523 0.091992 0.1168964 0.076642
50  0.200179 0.133083 0.116448 0.1056278 0.117129
52  0.138060 0.130864 0.180692 0.1542153 0.212836
54  0.168982 0.081756 0.194227 0.1111663 0.198293
56  0.164963 0.017014 0.166200 0.1148889 0.147797
58  0.141403 0.043189 0.170677 0.0998540 0.137909
60  0.172353 0.099982 0.087189 0.0963492 0.102535
62  0.132095 0.168136 0.100354 0.0902195 0.111132
64  0.286081 0.148466 0.074804 0.0603795 0.042856
66  0.245167 0.152295 0.109259 0.0361384 0.071048
68  0.169254 0.175088 0.196881 0.0839472 0.079663
70  0.117208 0.148755 0.113751 0.0471041 0.109812
72  0.112231 0.088311 0.033811 0.1195223 0.129904
74  0.164646 0.092067 0.111276 0.1224855 0.108328
76  0.156243 0.088731 0.112024 0.1624485 0.167663
78  0.019164 0.116866 0.035235 0.1650457 0.166522
80  0.139888 0.094141 0.017593 0.1004605 0.111397
82  0.225769 0.080016 0.120986 0.0119595 0.146015
84  0.128414 0.020280 0.090464 0.0659500 0.083549
86  0.085333 0.030476 0.028257 0.1503159 0.095341
88  0.068752 0.056584 0.174184 0.0725143 0.106981
90  0.088133 0.039395 0.126857 0.0707557 0.165155
92  0.115007 0.035434 0.231246 0.0805756 0.058798
94  0.095971 0.047288 0.084125 0.0396004 0.077314
96  0.156716 0.083836 0.064145 0.1697027 0.056943
98  0.081252 0.133228 0.143236 0.1251746 0.043290
100 0.144061 0.151889 0.099107 0.1265912 0.064429
102 0.123413 0.085153 0.047742 0.1441758 0.041339
104 0.081245 0.146090 0.111459 0.0983958 0.115017
106 0.096958 0.203094 0.100275 0.0762299 0.113703
108 0.198080 0.117317 0.153061 0.0569735 0.078935
110 0.230812 0.042058 0.197470 0.0855007 0.044510
112 0.229509 0.094090 0.080277 0.0069515 0.027659
114 0.107420 0.123723 0.039400 0.0215133 0.107748
116 0.144063 0.137961 0.035654 0.1371246 0.041654
118 0.191575 0.108284 0.160646 0.1331253 0.069130
120 0.171196 0.025878 0.129474 0.0723134 0.098717

, , /data/coord/grab/lfp-lfp/data/cohLFP/500ms_2Hz_GoCue_-1000:250ms/tyr/data_1039.2_1_2

          62       63       64       65       66
6   0.423141 0.409987 0.457613 0.448136 0.372246
8   0.389861 0.396354 0.385234 0.443423 0.438764
10  0.440744 0.340779 0.428979 0.399547 0.465717
12  0.406351 0.319765 0.395552 0.322255 0.455242
14  0.401773 0.189074 0.380582 0.276361 0.447999
16  0.281349 0.237158 0.347718 0.380000 0.271001
18  0.385314 0.343457 0.213230 0.301533 0.298951
20  0.401131 0.358662 0.226710 0.190675 0.153984
22  0.363058 0.383244 0.158044 0.145357 0.157032
24  0.363215 0.385004 0.141421 0.154373 0.169355
26  0.269010 0.380986 0.183832 0.095602 0.200588
28  0.197199 0.262917 0.132416 0.193639 0.199444
30  0.089276 0.262907 0.100542 0.211133 0.156868
32  0.112227 0.177379 0.184315 0.234366 0.141348
34  0.115890 0.094036 0.171066 0.227670 0.127571
36  0.229213 0.129752 0.196118 0.204052 0.204672
38  0.252844 0.210553 0.217690 0.140859 0.206862
40  0.168097 0.164722 0.190755 0.202579 0.240463
42  0.155202 0.164096 0.224909 0.212175 0.229393
44  0.140745 0.194650 0.198507 0.203991 0.184369
46  0.141036 0.121916 0.177773 0.250135 0.178006
48  0.211909 0.077809 0.134859 0.127196 0.228433
50  0.219348 0.088995 0.194198 0.081886 0.244136
52  0.239050 0.047373 0.237667 0.093295 0.237671
54  0.203517 0.092773 0.233615 0.122347 0.205928
56  0.157839 0.112935 0.192308 0.181743 0.235846
58  0.241312 0.092491 0.183559 0.217082 0.213828
60  0.231333 0.046989 0.182207 0.094630 0.251368
62  0.103425 0.066423 0.255810 0.166655 0.270654
64  0.091523 0.089766 0.260240 0.163976 0.230468
66  0.115591 0.132726 0.154771 0.191288 0.190684
68  0.129369 0.102419 0.211178 0.180047 0.143906
70  0.133408 0.037185 0.163264 0.053586 0.105277
72  0.154779 0.092091 0.209390 0.025295 0.109929
74  0.085213 0.070040 0.159545 0.139896 0.098493
76  0.097447 0.118519 0.103652 0.116069 0.075420
78  0.178183 0.188173 0.088394 0.098307 0.104201
80  0.120693 0.108874 0.054208 0.073413 0.187664
82  0.108258 0.024076 0.097302 0.061462 0.165205
84  0.090490 0.062100 0.067737 0.079778 0.187283
86  0.013559 0.148372 0.109426 0.105219 0.114707
88  0.083286 0.081104 0.063665 0.035417 0.044670
90  0.132108 0.094725 0.077028 0.055060 0.104497
92  0.205126 0.097470 0.091912 0.100844 0.155686
94  0.126531 0.057016 0.115562 0.045585 0.261701
96  0.069416 0.065541 0.102753 0.041410 0.206287
98  0.038041 0.147285 0.143804 0.026636 0.189236
100 0.126233 0.056416 0.158628 0.076876 0.112908
102 0.178703 0.072674 0.111591 0.033193 0.100604
104 0.172307 0.013766 0.108276 0.026148 0.138945
106 0.086070 0.052194 0.151411 0.039119 0.053095
108 0.015556 0.085374 0.151760 0.147730 0.075929
110 0.096778 0.038225 0.159155 0.155591 0.168955
112 0.102569 0.019946 0.019263 0.085248 0.147222
114 0.115882 0.065953 0.060054 0.149169 0.059036
116 0.072627 0.049997 0.122287 0.135225 0.134908
118 0.198504 0.021638 0.060194 0.064966 0.236710
120 0.183726 0.029843 0.070864 0.057323 0.250074

, , /data/coord/grab/lfp-lfp/data/cohLFP/500ms_2Hz_GoCue_-1000:250ms/tyr/data_11040.2_1_2

          62       63        64        65       66
6   0.326020 0.184788 0.4488084 0.1649752 0.446026
8   0.253173 0.179103 0.3847610 0.1816381 0.295767
10  0.289714 0.138790 0.3147974 0.1972650 0.273455
12  0.294534 0.083879 0.2758643 0.2019683 0.340032
14  0.195083 0.106768 0.1762626 0.1724830 0.280422
16  0.274883 0.235358 0.1661140 0.0904675 0.293764
18  0.265401 0.164751 0.1710549 0.1013429 0.285181
20  0.320249 0.247621 0.1826053 0.0671586 0.240319
22  0.293022 0.295527 0.2786119 0.0662556 0.227527
24  0.292227 0.319926 0.2586890 0.1405926 0.274918
26  0.301839 0.380142 0.2677603 0.2431335 0.273217
28  0.293354 0.336479 0.3093038 0.2855167 0.232844
30  0.295756 0.268155 0.2988359 0.3539223 0.202467
32  0.051183 0.310386 0.2487773 0.3593724 0.144796
34  0.065521 0.275004 0.2419238 0.3467730 0.167571
36  0.043835 0.257642 0.2189371 0.3251313 0.135714
38  0.023611 0.200162 0.1682087 0.2334398 0.148517
40  0.045133 0.153422 0.0966032 0.1843407 0.158417
42  0.059303 0.146422 0.0720558 0.0698229 0.116959
44  0.045588 0.091661 0.0273391 0.0141041 0.160481
46  0.074842 0.093320 0.0232581 0.0815040 0.199645
48  0.100756 0.200904 0.0499540 0.0807713 0.150449
50  0.150567 0.135540 0.0563551 0.1157806 0.219334
52  0.122384 0.183281 0.0530814 0.1671765 0.243043
54  0.097861 0.228193 0.0559926 0.0842473 0.265430
56  0.144140 0.241228 0.1028974 0.0809529 0.246259
58  0.100861 0.239220 0.0852082 0.0376115 0.242693
60  0.129074 0.221564 0.1030569 0.0875984 0.272825
62  0.140934 0.190419 0.1176900 0.1393427 0.217136
64  0.135281 0.118865 0.0999895 0.2059057 0.259977
66  0.095255 0.121209 0.1446371 0.1516566 0.297059
68  0.082439 0.090747 0.2046395 0.1613561 0.247036
70  0.097460 0.091965 0.1770294 0.0690006 0.238464
72  0.093462 0.157915 0.2243305 0.0580989 0.189390
74  0.105674 0.189577 0.1579790 0.0693056 0.086307
76  0.045267 0.136598 0.1423074 0.1239809 0.083669
78  0.053543 0.066106 0.0954886 0.0516585 0.058449
80  0.065667 0.042248 0.0458891 0.0673765 0.073838
82  0.110410 0.135322 0.0490349 0.0252326 0.044460
84  0.127051 0.035933 0.1050060 0.0388068 0.137281
86  0.168245 0.077365 0.1351653 0.0414476 0.191065
88  0.202912 0.110451 0.1595569 0.0650522 0.191031
90  0.159579 0.198754 0.1375616 0.1123666 0.131574
92  0.153382 0.143226 0.1331313 0.1997694 0.052133
94  0.105649 0.201585 0.1247989 0.1475164 0.129141
96  0.105199 0.184377 0.1337073 0.1060859 0.139926
98  0.105539 0.113065 0.1187144 0.0097459 0.022114
100 0.206055 0.110142 0.1042767 0.1206083 0.106240
102 0.194073 0.117137 0.0083479 0.0832888 0.175514
104 0.182931 0.054375 0.0341641 0.1283316 0.099959
106 0.089799 0.085919 0.0861614 0.1147027 0.156273
108 0.026678 0.211909 0.1172741 0.0555601 0.111681
110 0.061911 0.189465 0.1528001 0.1309278 0.135430
112 0.149486 0.148862 0.1116242 0.1373858 0.080854
114 0.161938 0.112824 0.1356314 0.0563292 0.064159
116 0.161287 0.081602 0.1061050 0.1026224 0.085756
118 0.118560 0.089826 0.1145595 0.2057751 0.066411
120 0.143441 0.128790 0.1242786 0.1311848 0.048637

, , /data/coord/grab/lfp-lfp/data/cohLFP/500ms_2Hz_GoCue_-1000:250ms/tyr/data_1041.1_1_2

           62       63       64       65       66
6   0.2250528 0.315020 0.433228 0.283426 0.297824
8   0.1477243 0.353480 0.418621 0.250633 0.377792
10  0.1145034 0.321504 0.421022 0.199636 0.383629
12  0.0933269 0.320217 0.414508 0.228145 0.407810
14  0.0717729 0.319657 0.306484 0.159670 0.307648
16  0.1278516 0.123195 0.251967 0.125787 0.215904
18  0.2066829 0.183400 0.205584 0.216519 0.152761
20  0.1934725 0.106249 0.224924 0.193314 0.159228
22  0.1889958 0.168630 0.263831 0.180800 0.160434
24  0.1865560 0.177772 0.266837 0.218618 0.152179
26  0.3018369 0.166161 0.276584 0.256339 0.127240
28  0.3379613 0.208912 0.323316 0.235244 0.099102
30  0.3387190 0.221378 0.345728 0.298486 0.093609
32  0.3082385 0.183690 0.360332 0.325261 0.120117
34  0.2720860 0.195731 0.307589 0.302122 0.109709
36  0.1304780 0.169404 0.218460 0.373333 0.167745
38  0.1222839 0.180042 0.076198 0.344580 0.206739
40  0.1340698 0.163788 0.078951 0.333229 0.224873
42  0.0137769 0.146832 0.013968 0.291584 0.210330
44  0.0676922 0.163544 0.132790 0.199322 0.140286
46  0.0667933 0.194987 0.174673 0.199235 0.146586
48  0.0933941 0.150514 0.164218 0.075459 0.136255
50  0.0561047 0.142375 0.175502 0.145840 0.157910
52  0.0654166 0.157741 0.163384 0.130443 0.156049
54  0.1130416 0.081106 0.096063 0.237341 0.170784
56  0.0838007 0.159347 0.063224 0.282164 0.150827
58  0.0757819 0.202886 0.096545 0.275186 0.140733
60  0.0871991 0.188457 0.131616 0.268889 0.215663
62  0.0495606 0.153566 0.149360 0.223933 0.234049
64  0.0328670 0.125230 0.139200 0.156472 0.259918
66  0.0634900 0.147549 0.138559 0.131123 0.257997
68  0.0904366 0.140047 0.113294 0.162514 0.254948
70  0.0669057 0.195142 0.129712 0.152821 0.232882
72  0.0261555 0.138433 0.162148 0.109709 0.229272
74  0.0895232 0.116582 0.132395 0.044621 0.186479
76  0.0511880 0.142887 0.158166 0.049897 0.189941
78  0.0268576 0.116257 0.116250 0.063763 0.134107
80  0.0749312 0.092162 0.201925 0.084423 0.136203
82  0.0372331 0.010982 0.206798 0.119389 0.148053
84  0.0174302 0.016966 0.157454 0.132279 0.087309
86  0.0548187 0.038871 0.136774 0.200241 0.143412
88  0.0293938 0.086453 0.088302 0.150436 0.133691
90  0.0374255 0.137714 0.099173 0.165997 0.076543
92  0.0078318 0.154877 0.056852 0.144732 0.049280
94  0.0360303 0.138159 0.039329 0.159028 0.058046
96  0.1095863 0.123618 0.027293 0.132882 0.054646
98  0.0772083 0.061902 0.083834 0.130244 0.091331
100 0.0694215 0.115105 0.154176 0.079292 0.032831
102 0.1072527 0.129160 0.169006 0.021048 0.037721
104 0.1192619 0.087490 0.103682 0.068654 0.150025
106 0.0960697 0.116708 0.078514 0.062862 0.147965
108 0.0270485 0.068337 0.101400 0.059832 0.107672
110 0.0636851 0.085683 0.053652 0.095401 0.153163
112 0.0581266 0.107612 0.054559 0.141542 0.105867
114 0.0528280 0.110702 0.058263 0.177074 0.079531
116 0.0879159 0.055488 0.104870 0.154974 0.073288
118 0.1041652 0.033146 0.099036 0.062958 0.044635
120 0.1156027 0.084780 0.188792 0.059308 0.060039

, , /data/coord/grab/lfp-lfp/data/cohLFP/500ms_2Hz_GoCue_-1000:250ms/tyr/data_1042.4_1_2

           62       63       64        65       66
6   0.2680226 0.268865 0.101490 0.2027363 0.375816
8   0.1189246 0.327971 0.057021 0.0599756 0.428551
10  0.1100830 0.313272 0.110685 0.0742845 0.376747
12  0.2456858 0.363369 0.182923 0.1032473 0.324636
14  0.3021335 0.434000 0.164956 0.1025309 0.246668
16  0.3271214 0.412606 0.219481 0.2031842 0.173510
18  0.3241694 0.368553 0.276735 0.2481497 0.124873
20  0.2999475 0.394081 0.257849 0.1444508 0.164687
22  0.2509920 0.391510 0.259252 0.1668448 0.235819
24  0.2045526 0.369327 0.301433 0.2018846 0.191410
26  0.2079665 0.427179 0.301618 0.2259595 0.351987
28  0.2304745 0.371857 0.309810 0.2089716 0.298754
30  0.2140742 0.391374 0.362547 0.2612056 0.348570
32  0.2482920 0.358142 0.313425 0.2517589 0.323701
34  0.1693956 0.299612 0.285150 0.2538087 0.228584
36  0.1722838 0.262367 0.184121 0.2720775 0.219684
38  0.1602058 0.133158 0.109148 0.1961299 0.158417
40  0.0483378 0.100128 0.132177 0.1829149 0.133567
42  0.0919287 0.087701 0.117910 0.2066420 0.176650
44  0.0887106 0.194193 0.089420 0.1302899 0.133610
46  0.0747190 0.208397 0.050214 0.1051461 0.121670
48  0.0566532 0.178508 0.072189 0.0903238 0.045818
50  0.1299854 0.134908 0.137201 0.0968451 0.145092
52  0.1580933 0.064954 0.092163 0.0987655 0.203912
54  0.1233554 0.064138 0.048832 0.0666966 0.212140
56  0.1532579 0.039395 0.062270 0.0541346 0.217903
58  0.0645401 0.040034 0.085765 0.0328351 0.255109
60  0.0680914 0.151659 0.091727 0.0350433 0.255828
62  0.1196427 0.178990 0.065902 0.1141387 0.155169
64  0.0882481 0.174455 0.042893 0.1430575 0.175688
66  0.0721605 0.116115 0.075357 0.0399497 0.078594
68  0.0060562 0.110978 0.031180 0.0287351 0.035509
70  0.0451874 0.207828 0.040555 0.0085319 0.093266
72  0.0554222 0.239826 0.077144 0.0300329 0.031706
74  0.0870852 0.218046 0.091196 0.0708503 0.074542
76  0.0445777 0.237218 0.080767 0.1373638 0.087324
78  0.1028504 0.205894 0.147398 0.1370770 0.158768
80  0.0804326 0.121633 0.149468 0.1556057 0.187220
82  0.0736558 0.047684 0.118455 0.0878164 0.109853
84  0.0729955 0.111985 0.083725 0.0502552 0.123136
86  0.0980834 0.108132 0.069873 0.0905230 0.115019
88  0.0982626 0.025119 0.152090 0.1142647 0.105118
90  0.1080477 0.108034 0.170731 0.1600093 0.123442
92  0.0470980 0.096393 0.162689 0.1743542 0.221246
94  0.0744461 0.103719 0.148934 0.0928197 0.220234
96  0.0475973 0.091870 0.099429 0.1193620 0.179109
98  0.0824962 0.104011 0.084641 0.0372907 0.195456
100 0.0133095 0.099888 0.168746 0.0816971 0.197983
102 0.0538838 0.088263 0.257301 0.0735592 0.175143
104 0.0224424 0.051331 0.223060 0.0169149 0.140458
106 0.0029457 0.040853 0.096471 0.0307351 0.120583
108 0.0708379 0.097201 0.102997 0.0421651 0.069478
110 0.0520804 0.126517 0.126400 0.0352580 0.099711
112 0.0678972 0.095510 0.064672 0.0316533 0.064331
114 0.1111502 0.157685 0.105695 0.0848373 0.158491
116 0.1381704 0.176460 0.072822 0.0882919 0.187935
118 0.1396411 0.080773 0.121632 0.0284667 0.144250
120 0.1129387 0.111824 0.096551 0.0551552 0.127038

, , /data/coord/grab/lfp-lfp/data/cohLFP/500ms_2Hz_GoCue_-1000:250ms/tyr/data_1043.4_1_2

           62       63        64       65       66
6   0.4718400 0.169255 0.2075170 0.284503 0.122071
8   0.5290138 0.081861 0.4107074 0.429290 0.407339
10  0.4612812 0.128418 0.4241402 0.439247 0.396186
12  0.3462631 0.177346 0.4674886 0.343610 0.402457
14  0.3078481 0.259463 0.4222554 0.267113 0.410836
16  0.2464735 0.230558 0.3761278 0.306156 0.309398
18  0.2565808 0.299523 0.3417084 0.280431 0.200876
20  0.3450135 0.321951 0.2868414 0.268548 0.079790
22  0.3472496 0.259897 0.3282065 0.296872 0.125921
24  0.3340715 0.300082 0.2571678 0.311248 0.182033
26  0.4043899 0.306936 0.2288685 0.323868 0.263003
28  0.2923005 0.294240 0.2613095 0.386364 0.319437
30  0.2357422 0.287515 0.2220226 0.356074 0.322609
32  0.1569760 0.225985 0.2673835 0.327953 0.314652
34  0.2035032 0.268583 0.2963747 0.353555 0.305581
36  0.2471742 0.280256 0.1796864 0.322199 0.384351
38  0.2519401 0.216331 0.1919600 0.287776 0.342672
40  0.2244386 0.182152 0.1179328 0.223954 0.324560
42  0.2407556 0.207735 0.0648304 0.204581 0.279744
44  0.2003591 0.144513 0.0714430 0.184235 0.254287
46  0.0427603 0.152003 0.1155155 0.156616 0.273268
48  0.0474915 0.164030 0.1743990 0.098740 0.293616
50  0.0755329 0.165820 0.2007826 0.106677 0.285439
52  0.0712688 0.195248 0.1850238 0.112887 0.302727
54  0.0467217 0.159121 0.1337050 0.064189 0.314214
56  0.1423677 0.086962 0.0954098 0.051612 0.233736
58  0.2197202 0.068812 0.0540588 0.086176 0.154057
60  0.1725488 0.057324 0.0647781 0.114128 0.048565
62  0.1561963 0.065420 0.0852450 0.136529 0.058854
64  0.1464098 0.081515 0.1232154 0.172939 0.082968
66  0.1137445 0.112112 0.1010771 0.107230 0.087887
68  0.1287370 0.032126 0.0560769 0.091579 0.144607
70  0.1721733 0.062466 0.0266573 0.113933 0.099362
72  0.1807182 0.091774 0.0318157 0.103811 0.044080
74  0.1859347 0.126957 0.0676583 0.060605 0.081180
76  0.1926748 0.155322 0.0045654 0.092545 0.139521
78  0.1881540 0.199509 0.0418414 0.044882 0.171988
80  0.2254441 0.163258 0.0913435 0.086440 0.166964
82  0.1313246 0.246927 0.0851963 0.016674 0.069396
84  0.0689651 0.161307 0.1570993 0.052642 0.042924
86  0.0410855 0.149957 0.1135617 0.055448 0.032448
88  0.0461212 0.116181 0.1894948 0.121891 0.053500
90  0.0019655 0.068758 0.1669264 0.065848 0.127616
92  0.0773028 0.093837 0.1492770 0.045890 0.084236
94  0.1627900 0.163791 0.1592852 0.057263 0.117408
96  0.1255688 0.264088 0.0930666 0.106592 0.154952
98  0.0923122 0.356408 0.0786105 0.018797 0.056674
100 0.0664335 0.343495 0.1287921 0.108135 0.059333
102 0.1208158 0.192681 0.0966588 0.164810 0.062335
104 0.1639182 0.051453 0.1262651 0.065467 0.069434
106 0.0717653 0.050854 0.0286267 0.070926 0.158805
108 0.0509334 0.132412 0.1122818 0.134415 0.160623
110 0.1279717 0.089412 0.1066861 0.207538 0.162076
112 0.1079086 0.082921 0.0645124 0.193450 0.092830
114 0.1340903 0.103605 0.0354647 0.018279 0.124449
116 0.1185514 0.049460 0.1559345 0.106502 0.083012
118 0.0680879 0.108378 0.1743439 0.106658 0.152771
120 0.0519100 0.120177 0.1479154 0.111035 0.198865

, , /data/coord/grab/lfp-lfp/data/cohLFP/500ms_2Hz_GoCue_-1000:250ms/tyr/data_1102.1_1_2

           62       63       64       65       66
6   0.2982516 0.298807 0.211835 0.180859 0.094382
8   0.0724052 0.137050 0.218173 0.306276 0.360404
10  0.1099342 0.328573 0.360468 0.492168 0.516847
12  0.0618545 0.307221 0.353339 0.463894 0.518849
14  0.0283520 0.243985 0.333896 0.445773 0.486965
16  0.1443050 0.060754 0.094837 0.165241 0.149295
18  0.1304123 0.103689 0.075403 0.190781 0.016678
20  0.1120411 0.144166 0.053943 0.163957 0.060659
22  0.1140923 0.110256 0.084878 0.183446 0.087113
24  0.1658247 0.145072 0.109465 0.196384 0.121719
26  0.1895178 0.202327 0.147999 0.189362 0.167668
28  0.2003328 0.213716 0.133207 0.189016 0.206100
30  0.1974923 0.253342 0.146073 0.177299 0.187478
32  0.1730515 0.210051 0.147554 0.156205 0.178466
34  0.1498192 0.176782 0.147602 0.121235 0.175107
36  0.2292039 0.201675 0.215971 0.149632 0.180436
38  0.4373525 0.320391 0.361961 0.241605 0.315770
40  0.6002634 0.473561 0.513469 0.361186 0.438582
42  0.6665203 0.591067 0.611122 0.500114 0.527023
44  0.6789846 0.672685 0.635324 0.576293 0.614435
46  0.7125428 0.710012 0.690260 0.632591 0.634744
48  0.7102281 0.736334 0.720803 0.610158 0.667446
50  0.6816650 0.690580 0.655122 0.528208 0.599181
52  0.4658239 0.401899 0.428296 0.326112 0.317928
54  0.1802096 0.190573 0.209864 0.138427 0.167750
56  0.1289850 0.143026 0.089836 0.133305 0.111915
58  0.1020335 0.106608 0.079152 0.110655 0.090940
60  0.0479885 0.130281 0.048037 0.058364 0.102097
62  0.0480969 0.065955 0.015531 0.074214 0.058499
64  0.0289964 0.029737 0.042974 0.048658 0.059391
66  0.0226895 0.085373 0.063798 0.059405 0.063001
68  0.1012434 0.136302 0.098333 0.083906 0.080497
70  0.2051203 0.158844 0.130146 0.169262 0.154158
72  0.2320787 0.204952 0.177510 0.169061 0.154300
74  0.2223676 0.226174 0.206389 0.171166 0.181038
76  0.2070934 0.208979 0.199519 0.120767 0.161815
78  0.1616601 0.208282 0.132639 0.105045 0.121957
80  0.1219192 0.152457 0.028104 0.070896 0.084388
82  0.0780751 0.125524 0.036080 0.037669 0.066400
84  0.0581503 0.085640 0.074257 0.036628 0.014474
86  0.0758607 0.045897 0.089471 0.111484 0.040090
88  0.0680752 0.078064 0.020814 0.163184 0.074421
90  0.0475624 0.130409 0.022371 0.194846 0.079488
92  0.0479606 0.170815 0.048342 0.162369 0.037524
94  0.0633318 0.180960 0.039196 0.128492 0.025387
96  0.0469911 0.194342 0.039484 0.076291 0.041529
98  0.0141417 0.163590 0.056013 0.072443 0.101063
100 0.0065489 0.199616 0.039440 0.110003 0.145591
102 0.0200212 0.190434 0.041901 0.206372 0.209191
104 0.0663006 0.200002 0.041400 0.208019 0.225431
106 0.0509391 0.241085 0.102554 0.230449 0.182127
108 0.0678261 0.176671 0.118829 0.171736 0.152870
110 0.0740400 0.184744 0.120964 0.134412 0.096528
112 0.0622228 0.161810 0.133901 0.096456 0.125647
114 0.1085174 0.179943 0.155146 0.121024 0.167641
116 0.1222745 0.213047 0.128296 0.156327 0.206329
118 0.1314645 0.225554 0.131125 0.200640 0.189166
120 0.1662217 0.193871 0.135045 0.167987 0.122764

, , /data/coord/grab/lfp-lfp/data/cohLFP/500ms_2Hz_GoCue_-1000:250ms/tyr/data_1104.1_1_2

          62       63       64       65       66
6   0.195894 0.163824 0.147697 0.178280 0.213234
8   0.190997 0.326001 0.275531 0.557315 0.504727
10  0.277050 0.439420 0.402751 0.647130 0.649035
12  0.316536 0.493023 0.483237 0.709859 0.707399
14  0.312459 0.505224 0.500763 0.701029 0.711139
16  0.024686 0.159595 0.130479 0.289827 0.223913
18  0.049518 0.041991 0.178523 0.121948 0.142499
20  0.035235 0.021693 0.101221 0.117609 0.103197
22  0.031445 0.037960 0.073745 0.097886 0.048881
24  0.046141 0.074569 0.057943 0.142922 0.071364
26  0.043612 0.092655 0.069945 0.082623 0.100203
28  0.031732 0.128896 0.098766 0.078942 0.075795
30  0.045871 0.076128 0.060125 0.084418 0.076916
32  0.099159 0.043747 0.058361 0.108681 0.026854
34  0.121085 0.026222 0.055475 0.111867 0.086644
36  0.128098 0.092457 0.097409 0.133119 0.080101
38  0.140208 0.118124 0.087407 0.129184 0.080101
40  0.117286 0.169244 0.062429 0.108099 0.070922
42  0.102334 0.155587 0.064886 0.045450 0.024359
44  0.084746 0.133898 0.123785 0.032484 0.065564
46  0.059120 0.043553 0.060724 0.038642 0.067557
48  0.036145 0.026309 0.061721 0.045740 0.100470
50  0.085929 0.108470 0.111837 0.069405 0.136453
52  0.097433 0.074189 0.129746 0.045340 0.097345
54  0.030633 0.093454 0.131544 0.038492 0.090395
56  0.019926 0.100038 0.085912 0.123446 0.108068
58  0.115158 0.174339 0.110961 0.209776 0.156400
60  0.131252 0.224962 0.152114 0.232318 0.198346
62  0.138636 0.243386 0.164639 0.273436 0.175192
64  0.166684 0.165239 0.161507 0.181758 0.174203
66  0.186523 0.154157 0.109276 0.140730 0.064739
68  0.150710 0.126039 0.162232 0.192136 0.032776
70  0.137895 0.113948 0.171592 0.189258 0.020936
72  0.135734 0.132848 0.199070 0.239148 0.098812
74  0.111619 0.191342 0.243543 0.207606 0.114226
76  0.117501 0.212928 0.280695 0.153009 0.165020
78  0.122820 0.237498 0.290762 0.057689 0.160571
80  0.171865 0.159038 0.220614 0.032613 0.135724
82  0.180754 0.044505 0.097957 0.026075 0.081386
84  0.125741 0.062574 0.038863 0.049457 0.032962
86  0.104841 0.108694 0.147669 0.057685 0.043320
88  0.084036 0.088925 0.151188 0.071216 0.068977
90  0.046238 0.087716 0.105428 0.040055 0.155064
92  0.021793 0.077726 0.071200 0.031802 0.121655
94  0.065800 0.096779 0.028596 0.059351 0.105249
96  0.079158 0.140959 0.074246 0.050551 0.079651
98  0.070598 0.149504 0.137847 0.061149 0.078469
100 0.042146 0.106626 0.102265 0.097839 0.128693
102 0.025682 0.077461 0.081521 0.095383 0.139504
104 0.064207 0.071100 0.019824 0.038661 0.151114
106 0.056813 0.033097 0.012050 0.066882 0.027810
108 0.061861 0.049232 0.041327 0.032972 0.066552
110 0.069472 0.085617 0.042418 0.066453 0.034166
112 0.032328 0.041393 0.057996 0.029796 0.034833
114 0.023217 0.071321 0.067374 0.035375 0.093087
116 0.019619 0.101825 0.086179 0.056532 0.114258
118 0.049066 0.178000 0.102421 0.060924 0.073081
120 0.053588 0.191053 0.057682 0.015559 0.034477

, , /data/coord/grab/lfp-lfp/data/cohLFP/500ms_2Hz_GoCue_-1000:250ms/tyr/data_1105.2_1_2

          62        63        64       65        66
6   0.241916 0.6505912 0.0114183 0.178893 0.1653916
8   0.111641 0.3622560 0.5421238 0.261878 0.3921249
10  0.257755 0.0290415 0.6622700 0.455576 0.5468653
12  0.332306 0.0207138 0.6843212 0.555573 0.6891189
14  0.362336 0.3746419 0.6850807 0.603900 0.7629720
16  0.022531 0.3509551 0.2122365 0.092966 0.1094611
18  0.103352 0.2448459 0.0683900 0.049618 0.1084564
20  0.067046 0.1640281 0.0280953 0.061961 0.0164052
22  0.075824 0.0142001 0.0418585 0.028809 0.0254181
24  0.106907 0.0131545 0.0660592 0.053647 0.0677985
26  0.134481 0.0917747 0.0695108 0.058569 0.1515652
28  0.105681 0.0664349 0.0694153 0.056190 0.1196730
30  0.078366 0.0794991 0.1146653 0.091780 0.0944683
32  0.147560 0.0257417 0.1351730 0.092863 0.1678074
34  0.188170 0.0449853 0.2207885 0.147514 0.1413639
36  0.213104 0.0532911 0.2337730 0.134394 0.1301479
38  0.090887 0.0228686 0.2115158 0.074354 0.1442101
40  0.031026 0.0036924 0.1738894 0.128919 0.1176107
42  0.102294 0.0189021 0.1836550 0.098943 0.1084555
44  0.078986 0.0302223 0.1336307 0.152138 0.1172381
46  0.032611 0.0394739 0.1298116 0.155715 0.0909476
48  0.023797 0.0074199 0.1138689 0.129348 0.0959510
50  0.046306 0.0015918 0.0307603 0.075486 0.0436050
52  0.033559 0.0464418 0.0663728 0.100266 0.0989203
54  0.098363 0.1217682 0.1563238 0.142612 0.1535943
56  0.165486 0.1715135 0.1712193 0.305774 0.2688931
58  0.261012 0.2389882 0.2057809 0.405137 0.3044011
60  0.280774 0.2595602 0.2707206 0.439739 0.3228338
62  0.295884 0.2646748 0.2320808 0.426371 0.3111989
64  0.249000 0.2474897 0.2315534 0.282747 0.2074821
66  0.121234 0.2045629 0.2080090 0.148790 0.1536122
68  0.083347 0.1127357 0.1389042 0.131567 0.1034603
70  0.096775 0.0658970 0.0980676 0.117242 0.0841100
72  0.121994 0.0205187 0.0861485 0.090882 0.0414939
74  0.141695 0.0568446 0.0566888 0.024855 0.0503205
76  0.104436 0.0496941 0.0079266 0.021568 0.0312427
78  0.036126 0.0634772 0.0579685 0.018206 0.0063568
80  0.041134 0.0269117 0.0329330 0.061291 0.0153776
82  0.055758 0.0983245 0.0702062 0.098348 0.0395740
84  0.075825 0.0936585 0.0574563 0.100729 0.0432185
86  0.101291 0.0858046 0.0403417 0.092508 0.0745758
88  0.079135 0.0331510 0.0286422 0.101431 0.0572465
90  0.044234 0.0618863 0.0327945 0.110113 0.0852970
92  0.090335 0.0845256 0.0947705 0.067813 0.0984265
94  0.082798 0.0900199 0.0895050 0.035969 0.0908287
96  0.110946 0.0947758 0.0917991 0.058475 0.1015064
98  0.092530 0.0707158 0.0951540 0.096609 0.0700095
100 0.088641 0.0839260 0.0766536 0.040381 0.0617119
102 0.032742 0.0374378 0.0626274 0.064963 0.0214669
104 0.026123 0.0343628 0.0604775 0.081231 0.0324651
106 0.036886 0.0191827 0.0843152 0.094835 0.0547835
108 0.060190 0.0245344 0.1326572 0.064032 0.0413364
110 0.033481 0.0311799 0.1095733 0.072348 0.0402605
112 0.051459 0.0334032 0.1016099 0.065826 0.0631693
114 0.082989 0.0142759 0.0758947 0.134008 0.0352997
116 0.089233 0.0119133 0.0475555 0.076755 0.0824912
118 0.145373 0.0381018 0.0951853 0.129596 0.1472581
120 0.168077 0.0853472 0.0767962 0.082364 0.0872158

, , /data/coord/grab/lfp-lfp/data/cohLFP/500ms_2Hz_GoCue_-1000:250ms/tyr/data_1107.2_1_2

          62       63       64       65       66
6   0.572834 0.422105 0.429103 0.422505 0.404341
8   0.332868 0.179733 0.325483 0.266430 0.210580
10  0.294021 0.114533 0.284416 0.205493 0.222140
12  0.289033 0.093986 0.213230 0.202079 0.238627
14  0.230940 0.076968 0.132217 0.210789 0.181098
16  0.264457 0.225193 0.213016 0.183531 0.111339
18  0.268416 0.204137 0.247817 0.335134 0.224627
20  0.220271 0.251555 0.276440 0.321457 0.235971
22  0.186453 0.258353 0.301917 0.386020 0.186097
24  0.217953 0.277931 0.288373 0.388326 0.203409
26  0.228684 0.272396 0.311005 0.397077 0.180381
28  0.229427 0.244232 0.303865 0.398673 0.204797
30  0.265741 0.218771 0.234091 0.375610 0.194350
32  0.257031 0.219082 0.255855 0.357419 0.233026
34  0.143542 0.254676 0.250675 0.298926 0.234083
36  0.064322 0.220908 0.192341 0.256826 0.224304
38  0.053050 0.205778 0.197668 0.181913 0.211492
40  0.056248 0.157887 0.107088 0.198016 0.173244
42  0.106890 0.116140 0.124393 0.120685 0.082942
44  0.063855 0.104083 0.098424 0.135502 0.085306
46  0.068714 0.066234 0.060455 0.165713 0.134346
48  0.116914 0.103291 0.087987 0.189502 0.146644
50  0.133658 0.094203 0.054141 0.147776 0.171857
52  0.123222 0.118103 0.094377 0.083128 0.137770
54  0.125091 0.129071 0.088186 0.093685 0.157941
56  0.083257 0.124711 0.079825 0.059647 0.121983
58  0.059520 0.108150 0.053819 0.054834 0.125561
60  0.085343 0.069134 0.042626 0.032574 0.107551
62  0.065583 0.088019 0.078722 0.059962 0.083203
64  0.081795 0.096553 0.092118 0.051929 0.038975
66  0.083501 0.046877 0.087809 0.039797 0.048361
68  0.050526 0.065807 0.048398 0.075798 0.047641
70  0.048241 0.026040 0.056249 0.068526 0.076079
72  0.063311 0.028579 0.066036 0.046001 0.105399
74  0.105493 0.081453 0.124005 0.056753 0.056469
76  0.102341 0.088752 0.101735 0.092036 0.071419
78  0.084210 0.126457 0.038679 0.096465 0.078422
80  0.074012 0.082283 0.037718 0.082007 0.078205
82  0.069235 0.045517 0.036304 0.106090 0.084246
84  0.024720 0.045422 0.025705 0.093327 0.067105
86  0.017688 0.018648 0.026273 0.076864 0.039913
88  0.047074 0.050165 0.025889 0.081674 0.019965
90  0.038422 0.044175 0.035753 0.041300 0.042925
92  0.128664 0.067865 0.038177 0.031583 0.035230
94  0.108879 0.104925 0.041593 0.036710 0.038361
96  0.083207 0.138022 0.067226 0.066175 0.073545
98  0.067570 0.139384 0.030549 0.116202 0.042722
100 0.029920 0.137472 0.047026 0.136873 0.072540
102 0.037015 0.169339 0.037502 0.155651 0.047498
104 0.013398 0.153154 0.025413 0.135690 0.094405
106 0.050858 0.090093 0.032805 0.111181 0.113686
108 0.014483 0.029757 0.049325 0.067765 0.090497
110 0.048799 0.046884 0.056848 0.033208 0.060080
112 0.054908 0.040766 0.097730 0.085695 0.039255
114 0.086700 0.054801 0.081761 0.069472 0.030393
116 0.070020 0.092298 0.076989 0.021588 0.042593
118 0.059232 0.102903 0.068576 0.055948 0.075071
120 0.019484 0.099031 0.045150 0.043571 0.032238

, , /data/coord/grab/lfp-lfp/data/cohLFP/500ms_2Hz_GoCue_-1000:250ms/tyr/data_1108.1_1_2

          62       63       64       65       66
6   0.553037 0.646402 0.646803 0.520368 0.505695
8   0.468934 0.580120 0.604257 0.533217 0.383691
10  0.387335 0.536019 0.507309 0.415383 0.329422
12  0.361259 0.396538 0.500759 0.285892 0.219708
14  0.207720 0.295165 0.411410 0.238218 0.210868
16  0.203892 0.213405 0.348463 0.234199 0.248596
18  0.266815 0.214769 0.347608 0.266313 0.196555
20  0.276344 0.273354 0.345392 0.189465 0.120866
22  0.269070 0.268286 0.316093 0.263790 0.078357
24  0.312185 0.256555 0.293860 0.320336 0.073541
26  0.268884 0.252722 0.301507 0.347527 0.136270
28  0.298539 0.268164 0.234899 0.428147 0.168502
30  0.323499 0.273108 0.262687 0.349678 0.168319
32  0.238267 0.325407 0.250787 0.317041 0.190863
34  0.255314 0.327700 0.200889 0.232704 0.207901
36  0.182268 0.341250 0.117755 0.152710 0.225615
38  0.170522 0.291012 0.043505 0.172290 0.270325
40  0.115483 0.244213 0.081248 0.195306 0.307655
42  0.139209 0.194633 0.013422 0.206976 0.173772
44  0.135185 0.156247 0.124154 0.228088 0.089839
46  0.142062 0.129379 0.153460 0.327150 0.106771
48  0.157202 0.137334 0.189173 0.284410 0.130817
50  0.138512 0.127408 0.209911 0.281313 0.083070
52  0.155781 0.101274 0.184529 0.225487 0.094931
54  0.181386 0.062197 0.160628 0.185214 0.088122
56  0.215533 0.116140 0.151656 0.234418 0.119736
58  0.181881 0.193350 0.109183 0.204476 0.153669
60  0.185030 0.179147 0.067342 0.171798 0.219606
62  0.169343 0.213664 0.032700 0.124066 0.241293
64  0.113367 0.188697 0.043793 0.029822 0.198356
66  0.138216 0.170958 0.099674 0.018203 0.173854
68  0.148334 0.171395 0.088161 0.050972 0.104512
70  0.208186 0.143718 0.076221 0.100048 0.039617
72  0.146715 0.164699 0.054025 0.157815 0.070551
74  0.163822 0.122274 0.024588 0.116578 0.041904
76  0.101885 0.136298 0.067302 0.073392 0.087998
78  0.061028 0.110834 0.061311 0.110896 0.091702
80  0.034345 0.055192 0.060485 0.198056 0.162834
82  0.022649 0.061259 0.041998 0.201416 0.190206
84  0.037212 0.059800 0.025161 0.152060 0.210758
86  0.079550 0.087545 0.099408 0.054415 0.188613
88  0.051999 0.099097 0.137886 0.055546 0.157709
90  0.111064 0.057751 0.097908 0.033711 0.190468
92  0.083571 0.065140 0.196551 0.098585 0.254242
94  0.093310 0.084983 0.184566 0.068028 0.202892
96  0.140768 0.086140 0.170019 0.056187 0.095287
98  0.081979 0.092717 0.122008 0.072479 0.046784
100 0.122064 0.134221 0.128359 0.164776 0.105541
102 0.124726 0.051859 0.141516 0.138649 0.088767
104 0.109391 0.065764 0.122935 0.139181 0.178261
106 0.060271 0.090081 0.148462 0.064937 0.081972
108 0.040408 0.131121 0.110874 0.087285 0.101393
110 0.134241 0.149934 0.159896 0.078198 0.059373
112 0.198710 0.193266 0.219229 0.130888 0.044357
114 0.187647 0.120692 0.162003 0.101701 0.056853
116 0.159189 0.065842 0.143618 0.056124 0.045662
118 0.206555 0.047649 0.145029 0.137987 0.111514
120 0.086297 0.144923 0.142744 0.122786 0.083176

, , /data/coord/grab/lfp-lfp/data/cohLFP/500ms_2Hz_GoCue_-1000:250ms/tyr/data_1803.1_1_2

          62        63       64        65       66
6   0.843612 0.7923944 0.697100 0.8496441 0.786132
8   0.848958 0.7599687 0.608047 0.8325553 0.771387
10  0.771594 0.6492673 0.508074 0.7583947 0.731589
12  0.641844 0.5599110 0.414311 0.6498952 0.571485
14  0.505275 0.4282726 0.428700 0.1887392 0.278608
16  0.366627 0.3121872 0.392265 0.2860640 0.256018
18  0.405607 0.3708254 0.351322 0.2788408 0.221088
20  0.413009 0.3662675 0.348864 0.2777776 0.244311
22  0.365432 0.3322556 0.351868 0.2998308 0.222436
24  0.362666 0.2820236 0.341657 0.3175287 0.220560
26  0.341904 0.2351412 0.292312 0.3472645 0.251804
28  0.306870 0.2258641 0.239716 0.3165340 0.229996
30  0.250781 0.2654683 0.225480 0.2443055 0.208814
32  0.203630 0.2698601 0.167184 0.2159937 0.162663
34  0.161967 0.2494202 0.182252 0.2022846 0.208979
36  0.155481 0.2208026 0.167073 0.2052436 0.244659
38  0.133412 0.1745180 0.135140 0.1551607 0.204261
40  0.113635 0.1055555 0.138318 0.1562751 0.185045
42  0.107704 0.1181839 0.143502 0.0888916 0.131805
44  0.078052 0.1227307 0.130503 0.1491121 0.088761
46  0.048673 0.0993843 0.175828 0.1323925 0.071468
48  0.020444 0.0740845 0.200310 0.1182104 0.072198
50  0.026657 0.0474647 0.184855 0.0802060 0.067224
52  0.014120 0.0420102 0.164783 0.0844430 0.062772
54  0.046958 0.0126940 0.100426 0.0925090 0.017122
56  0.063510 0.0248885 0.082041 0.0901977 0.058129
58  0.047205 0.0110044 0.083012 0.1158936 0.068395
60  0.085982 0.0671548 0.085930 0.1239029 0.057649
62  0.031700 0.1212456 0.064619 0.0865194 0.070163
64  0.007278 0.0894593 0.043320 0.0517238 0.066285
66  0.034521 0.0623537 0.045941 0.0312918 0.036095
68  0.057898 0.0832145 0.089325 0.0510349 0.062425
70  0.084687 0.0750632 0.102602 0.0694927 0.077927
72  0.100970 0.1060501 0.116547 0.1283043 0.067176
74  0.067519 0.0866308 0.063887 0.1304150 0.066423
76  0.110679 0.0775163 0.061756 0.1091041 0.051232
78  0.076741 0.1054366 0.069358 0.0837512 0.078879
80  0.070838 0.0661165 0.093946 0.0465788 0.086557
82  0.077082 0.0856289 0.089816 0.0424123 0.042535
84  0.067300 0.0550923 0.096185 0.0056862 0.022571
86  0.044333 0.0560145 0.104982 0.0695633 0.050313
88  0.025059 0.0988246 0.105579 0.0523580 0.088421
90  0.075935 0.0994162 0.063111 0.0413370 0.075493
92  0.079634 0.0637351 0.011870 0.0447723 0.027727
94  0.107373 0.0479195 0.039008 0.0369846 0.021345
96  0.103166 0.0039291 0.067517 0.0677437 0.025848
98  0.099366 0.0281495 0.056773 0.0893549 0.047363
100 0.137391 0.0620530 0.030112 0.0715929 0.016733
102 0.104532 0.0594303 0.017194 0.0627940 0.054100
104 0.079075 0.0598060 0.023115 0.0410153 0.079992
106 0.070006 0.0777247 0.021543 0.0748912 0.082945
108 0.035483 0.0874117 0.073502 0.1417629 0.056643
110 0.069954 0.1451989 0.161475 0.1391527 0.045425
112 0.088510 0.1071010 0.137983 0.0775692 0.059098
114 0.093820 0.0560500 0.112905 0.0459771 0.098042
116 0.134651 0.0463785 0.109314 0.0447321 0.075815
118 0.134560 0.0730589 0.063006 0.0583911 0.081428
120 0.101587 0.0818319 0.056829 0.0936509 0.062804

, , /data/coord/grab/lfp-lfp/data/cohLFP/500ms_2Hz_GoCue_-1000:250ms/tyr/data_1804.1_1_2

          62       63       64        65        66
6   0.608588 0.523040 0.576237 0.5442263 0.5749669
8   0.540361 0.396832 0.519938 0.4807508 0.5388866
10  0.403964 0.269730 0.433089 0.3890909 0.4038017
12  0.364356 0.226966 0.383332 0.3671361 0.3359013
14  0.354665 0.270285 0.350827 0.3140348 0.3033895
16  0.310765 0.332991 0.334923 0.3133897 0.3267151
18  0.308976 0.373429 0.365861 0.3752807 0.3065980
20  0.315587 0.384340 0.451771 0.3933605 0.2859893
22  0.322907 0.354928 0.425169 0.3666238 0.2506167
24  0.295235 0.322310 0.399085 0.3650977 0.2592069
26  0.288771 0.339778 0.366875 0.3222533 0.1924798
28  0.314014 0.276299 0.261248 0.3089844 0.2044629
30  0.315389 0.258256 0.244602 0.2954794 0.1888514
32  0.252958 0.300446 0.233596 0.2956062 0.2120680
34  0.215054 0.257383 0.200191 0.3122242 0.1525938
36  0.144491 0.242987 0.233033 0.2975007 0.1539385
38  0.119241 0.243613 0.191515 0.2497248 0.0878614
40  0.099898 0.162269 0.126010 0.1730945 0.0590044
42  0.052854 0.100093 0.131524 0.0886997 0.0627350
44  0.100240 0.105041 0.107240 0.0717831 0.0582503
46  0.161585 0.024958 0.100814 0.0508077 0.1045540
48  0.199230 0.059329 0.116317 0.0401662 0.1656332
50  0.181236 0.074766 0.144587 0.0282567 0.1260284
52  0.129469 0.047471 0.169248 0.0460513 0.1122262
54  0.098544 0.055835 0.143604 0.0915788 0.1608072
56  0.090839 0.046407 0.190073 0.1281248 0.1422456
58  0.071361 0.068660 0.209222 0.1513767 0.1702835
60  0.121737 0.087525 0.143259 0.1240130 0.1443268
62  0.164325 0.082064 0.109215 0.1512236 0.1234188
64  0.134932 0.057631 0.078008 0.1443925 0.0907207
66  0.088673 0.050574 0.065791 0.1410458 0.0664546
68  0.039796 0.045757 0.125715 0.1118335 0.0464937
70  0.028768 0.065320 0.145796 0.1047237 0.0233559
72  0.026887 0.051410 0.132340 0.0894123 0.0428001
74  0.101265 0.068180 0.098204 0.0437022 0.0396498
76  0.082851 0.054922 0.094837 0.0744320 0.0726600
78  0.083687 0.056399 0.100605 0.0647209 0.1147905
80  0.111460 0.043461 0.105496 0.0346044 0.1008904
82  0.112415 0.047299 0.093323 0.0083358 0.1324703
84  0.117787 0.104105 0.087569 0.0397892 0.1685199
86  0.121962 0.110997 0.095348 0.0610530 0.1785610
88  0.110874 0.098009 0.081262 0.0697005 0.1410908
90  0.097371 0.127278 0.044717 0.0896619 0.0831091
92  0.078586 0.087676 0.075459 0.0734299 0.1520967
94  0.054985 0.109329 0.064550 0.0337552 0.1044492
96  0.054946 0.108207 0.092812 0.0828626 0.1015569
98  0.103589 0.058884 0.115244 0.0743653 0.1539210
100 0.100205 0.090876 0.095566 0.0516217 0.1554927
102 0.082844 0.093623 0.098475 0.0797261 0.1720218
104 0.047489 0.041604 0.042211 0.0433109 0.1646513
106 0.031967 0.019581 0.070711 0.0540199 0.0918128
108 0.048803 0.052860 0.076168 0.1163092 0.0759303
110 0.057155 0.047831 0.083399 0.1000298 0.0330465
112 0.069182 0.035477 0.105965 0.0643588 0.0163147
114 0.070973 0.080214 0.158181 0.0731392 0.0076096
116 0.064707 0.111750 0.126322 0.0636691 0.0493961
118 0.091149 0.103595 0.065812 0.0702644 0.0612656
120 0.077064 0.081425 0.029877 0.0132149 0.0939054

, , /data/coord/grab/lfp-lfp/data/cohLFP/500ms_2Hz_GoCue_-1000:250ms/tyr/data_1957.1_1_3

          62       63        64        65        66
6   0.300674 0.396923 0.3198844 0.4979866 0.3867753
8   0.399978 0.388259 0.3256686 0.4639208 0.4325899
10  0.369717 0.355438 0.3333727 0.4514751 0.4625760
12  0.287749 0.322578 0.4094056 0.3238803 0.4041713
14  0.239241 0.235869 0.3181685 0.2646398 0.3112233
16  0.097118 0.086647 0.0374881 0.0255341 0.1362131
18  0.135401 0.041159 0.0587125 0.0101800 0.1008313
20  0.105618 0.066607 0.1104443 0.1044085 0.0903781
22  0.094917 0.095860 0.1067828 0.1872839 0.1218778
24  0.066442 0.092845 0.1216462 0.2338984 0.1357026
26  0.155459 0.151389 0.1329087 0.2540358 0.1279630
28  0.250532 0.208276 0.2042414 0.3273558 0.1493567
30  0.542205 0.349928 0.4828597 0.4572051 0.2673892
32  0.648196 0.483099 0.5851300 0.5622495 0.3604774
34  0.693926 0.539411 0.6413780 0.6236930 0.4573461
36  0.712626 0.561680 0.6451401 0.6337354 0.4655484
38  0.645016 0.527581 0.5996575 0.5860425 0.3908190
40  0.462599 0.353744 0.4504570 0.4739048 0.2959526
42  0.251595 0.141756 0.2151252 0.3220152 0.1431711
44  0.120765 0.089548 0.1034579 0.1999155 0.0915644
46  0.091953 0.063486 0.0126528 0.0873357 0.0832612
48  0.127092 0.065468 0.0366610 0.0222276 0.0774715
50  0.107419 0.106530 0.0986623 0.0115896 0.0579836
52  0.098835 0.104095 0.1524980 0.0283263 0.0547138
54  0.137902 0.081323 0.1500864 0.0347770 0.0215286
56  0.125271 0.076596 0.0916716 0.0528662 0.0317609
58  0.106417 0.129346 0.0184105 0.0377460 0.0480718
60  0.137863 0.132454 0.0355668 0.0104454 0.0622206
62  0.132813 0.069203 0.0414536 0.0849778 0.0772637
64  0.059211 0.079185 0.0240884 0.0688287 0.0654992
66  0.039671 0.092331 0.1292422 0.0530636 0.0562210
68  0.055766 0.128862 0.1676180 0.0303101 0.0563249
70  0.053429 0.108099 0.1587042 0.0762474 0.0438688
72  0.030964 0.131435 0.1296701 0.0936135 0.0355427
74  0.010408 0.120970 0.0529225 0.0884191 0.0369001
76  0.036246 0.065679 0.0330694 0.1486854 0.0502484
78  0.079721 0.037855 0.0450700 0.1627625 0.0869930
80  0.100208 0.072867 0.0926141 0.1388949 0.0669059
82  0.117260 0.078094 0.1016080 0.0506880 0.0461419
84  0.098644 0.033811 0.1019879 0.0334908 0.0359112
86  0.101729 0.036105 0.0460372 0.0199761 0.0562882
88  0.082630 0.083442 0.0461941 0.0509121 0.0524550
90  0.121779 0.061933 0.0613438 0.0077295 0.0192318
92  0.079890 0.082143 0.0537051 0.0044139 0.0102399
94  0.016520 0.030249 0.0760605 0.0379290 0.0438347
96  0.015191 0.039230 0.0243852 0.0244921 0.0983092
98  0.025029 0.086630 0.0099410 0.0122226 0.0609101
100 0.019958 0.061695 0.0362957 0.0190674 0.0434355
102 0.043482 0.053659 0.0388788 0.0504384 0.0126897
104 0.068893 0.081856 0.0478307 0.0867715 0.0514004
106 0.077651 0.060930 0.0758298 0.0877027 0.0493227
108 0.076532 0.103338 0.0457044 0.0422931 0.0401593
110 0.010562 0.089079 0.0947272 0.1198277 0.0126325
112 0.014468 0.066081 0.0989080 0.1164744 0.0094364
114 0.087602 0.034110 0.0701459 0.0940490 0.0405562
116 0.070145 0.021641 0.0401575 0.0529967 0.0669695
118 0.043028 0.063187 0.0026853 0.1006470 0.0910397
120 0.108134 0.126444 0.0461945 0.0896647 0.0719035

, , /data/coord/grab/lfp-lfp/data/cohLFP/500ms_2Hz_GoCue_-1000:250ms/tyr/data_1957.1_1_4

          62       63       64       65        66
6   0.375208 0.316960 0.367396 0.372337 0.3396455
8   0.335290 0.252351 0.326009 0.319492 0.2962603
10  0.262726 0.213611 0.213251 0.268423 0.2776883
12  0.159155 0.273337 0.189446 0.169411 0.1970809
14  0.191931 0.228889 0.184979 0.198094 0.1739867
16  0.069902 0.086296 0.143739 0.040853 0.1227068
18  0.072797 0.126484 0.111673 0.068058 0.0545445
20  0.078697 0.142958 0.113481 0.076260 0.0295000
22  0.050123 0.127509 0.124403 0.117584 0.0434532
24  0.087790 0.101899 0.142302 0.143637 0.0381846
26  0.098587 0.090299 0.153162 0.160205 0.0383116
28  0.098490 0.100929 0.134486 0.163840 0.0817170
30  0.240298 0.211118 0.196681 0.144212 0.1596286
32  0.312763 0.266115 0.184520 0.167044 0.1836116
34  0.346253 0.366474 0.230188 0.226080 0.2307313
36  0.391134 0.365613 0.245674 0.243840 0.2013082
38  0.363981 0.320285 0.249038 0.271209 0.1741918
40  0.245687 0.237604 0.224292 0.251771 0.1441248
42  0.177941 0.193586 0.189427 0.211702 0.0719811
44  0.098236 0.099216 0.119401 0.117196 0.0941632
46  0.077009 0.024581 0.079207 0.073837 0.0800981
48  0.049087 0.044954 0.043921 0.057387 0.0752203
50  0.053365 0.065232 0.035777 0.055644 0.0557185
52  0.042814 0.080069 0.055708 0.026117 0.0265245
54  0.091012 0.085522 0.044686 0.067348 0.0303820
56  0.064690 0.060570 0.056102 0.074725 0.0210760
58  0.054246 0.029128 0.056162 0.044925 0.0376136
60  0.037756 0.036445 0.071321 0.022810 0.0601565
62  0.052458 0.019596 0.059411 0.058973 0.0521947
64  0.062526 0.019569 0.104805 0.094173 0.0707502
66  0.054359 0.065855 0.131144 0.076103 0.0975892
68  0.046988 0.098896 0.120895 0.079732 0.0948584
70  0.068551 0.120148 0.126103 0.106112 0.0975200
72  0.057884 0.127199 0.120289 0.130820 0.0774308
74  0.061055 0.150613 0.141127 0.062356 0.0614124
76  0.156257 0.124157 0.146088 0.083727 0.0652771
78  0.200378 0.161092 0.149373 0.107958 0.0621808
80  0.243870 0.143729 0.145447 0.158446 0.0604959
82  0.234288 0.099228 0.134496 0.153369 0.0555232
84  0.213111 0.094163 0.109179 0.125362 0.0605075
86  0.169182 0.073226 0.097028 0.033650 0.0299542
88  0.146025 0.088483 0.073283 0.022663 0.0208055
90  0.128331 0.087174 0.073219 0.033696 0.0083138
92  0.040865 0.068553 0.116353 0.012626 0.0126792
94  0.069948 0.019533 0.101781 0.063158 0.0373012
96  0.083231 0.070633 0.049915 0.065237 0.0482140
98  0.113535 0.067589 0.027898 0.075375 0.0190569
100 0.081876 0.054258 0.050896 0.066755 0.0333594
102 0.120619 0.056071 0.046832 0.118818 0.0118719
104 0.133293 0.058870 0.061580 0.115659 0.0167205
106 0.061205 0.060759 0.042771 0.103345 0.0496512
108 0.027419 0.061221 0.047150 0.065490 0.0434375
110 0.047280 0.076855 0.059211 0.039260 0.0098948
112 0.065564 0.054459 0.051005 0.052919 0.0708129
114 0.094841 0.019418 0.024371 0.095494 0.0772417
116 0.111072 0.049664 0.026104 0.047167 0.0807712
118 0.078634 0.036174 0.079008 0.075435 0.0508888
120 0.047832 0.080533 0.121248 0.106093 0.0446873

, , /data/coord/grab/lfp-lfp/data/cohLFP/500ms_2Hz_GoCue_-1000:250ms/tyr/data_1957.1_2_3

           62       63       64       65        66
6   0.4970156 0.708402 0.596533 0.670724 0.5865048
8   0.6757217 0.738556 0.584171 0.659902 0.5923326
10  0.6283825 0.673105 0.550547 0.639559 0.5654806
12  0.5642725 0.611642 0.582450 0.559239 0.4891308
14  0.5045661 0.495010 0.552575 0.498049 0.4172734
16  0.2323496 0.213847 0.284145 0.334918 0.2186444
18  0.0796362 0.115179 0.169686 0.140036 0.0487369
20  0.0575291 0.060920 0.090813 0.074390 0.0046322
22  0.0440548 0.028651 0.039036 0.108233 0.0322856
24  0.0139599 0.051819 0.056889 0.121773 0.0656338
26  0.0738661 0.061222 0.030300 0.141553 0.0718246
28  0.1148833 0.099533 0.076744 0.141907 0.0541991
30  0.2284651 0.124029 0.192572 0.153790 0.0690492
32  0.3428800 0.227680 0.337506 0.275286 0.1304999
34  0.4686988 0.322782 0.421986 0.400747 0.2534049
36  0.5252858 0.428483 0.487616 0.433729 0.3240808
38  0.5461682 0.452581 0.534780 0.490780 0.3196000
40  0.4443924 0.362674 0.478778 0.414102 0.2898988
42  0.2512836 0.192533 0.254961 0.296751 0.1503213
44  0.1368273 0.113386 0.119642 0.208118 0.1174317
46  0.0834269 0.098431 0.050307 0.126495 0.1241201
48  0.1103781 0.122143 0.026052 0.092998 0.0968654
50  0.0871557 0.154176 0.115576 0.063381 0.0871434
52  0.1205840 0.174984 0.183527 0.043181 0.0717951
54  0.1625096 0.149208 0.174949 0.018501 0.0699735
56  0.1061789 0.111162 0.082717 0.040223 0.0794099
58  0.0888309 0.119074 0.067580 0.041282 0.0963737
60  0.1226844 0.138280 0.070937 0.120850 0.1154089
62  0.1227826 0.118952 0.139443 0.215351 0.1170361
64  0.0755633 0.098942 0.119033 0.113154 0.0530503
66  0.0936044 0.105855 0.165137 0.075067 0.0534336
68  0.1164756 0.133685 0.192526 0.053309 0.0589453
70  0.0701931 0.135592 0.130346 0.035200 0.0347066
72  0.0273962 0.073179 0.117109 0.031919 0.0283956
74  0.0251113 0.096926 0.047971 0.010224 0.0393635
76  0.0554324 0.079930 0.025615 0.078343 0.0597883
78  0.0234303 0.093903 0.045733 0.133436 0.0403039
80  0.0645776 0.127487 0.095249 0.162452 0.0522710
82  0.0949496 0.073819 0.073418 0.146462 0.0231400
84  0.1320522 0.058843 0.066307 0.085515 0.0282882
86  0.1334255 0.037342 0.046198 0.060976 0.0494423
88  0.1281647 0.049322 0.041298 0.079490 0.0604934
90  0.1322391 0.075690 0.059648 0.085274 0.0537179
92  0.1333389 0.051130 0.032663 0.051984 0.0256605
94  0.0531123 0.055551 0.122163 0.053281 0.0238523
96  0.0094242 0.028360 0.029353 0.079772 0.0057325
98  0.0676308 0.030474 0.030365 0.029136 0.0093233
100 0.0478337 0.033488 0.045716 0.033730 0.0131165
102 0.0621027 0.086289 0.043410 0.059407 0.0322357
104 0.1280310 0.096688 0.037145 0.031791 0.0144883
106 0.0851958 0.022233 0.044351 0.078932 0.0334660
108 0.1014904 0.026346 0.084358 0.090927 0.0643542
110 0.0698484 0.100790 0.058261 0.194034 0.0478456
112 0.0500113 0.078458 0.096651 0.212673 0.0511066
114 0.0790432 0.069468 0.060104 0.134468 0.0484965
116 0.0752160 0.086875 0.071336 0.083834 0.0487087
118 0.0374033 0.087484 0.117088 0.054923 0.0340824
120 0.0240465 0.117556 0.107166 0.087830 0.0423168

, , /data/coord/grab/lfp-lfp/data/cohLFP/500ms_2Hz_GoCue_-1000:250ms/tyr/data_1957.1_2_4

          62       63        64        65        66
6   0.569789 0.492837 0.6186325 0.4325975 0.4650289
8   0.557561 0.418561 0.5865651 0.4011857 0.3973775
10  0.439189 0.347005 0.4191444 0.4041768 0.3553358
12  0.326402 0.373788 0.3694543 0.3039464 0.2544369
14  0.303275 0.394765 0.2334308 0.3179358 0.2034213
16  0.163997 0.210430 0.1025063 0.1819701 0.0988385
18  0.086369 0.123847 0.0837918 0.0720493 0.0530528
20  0.099549 0.063566 0.0820125 0.0369397 0.0631368
22  0.068845 0.022370 0.0969977 0.0347589 0.0729246
24  0.115351 0.028068 0.1003382 0.0409919 0.0739133
26  0.136054 0.032748 0.0826553 0.0932833 0.0480256
28  0.129370 0.038777 0.0872557 0.0896155 0.0766647
30  0.167683 0.104201 0.1138927 0.1132449 0.1278308
32  0.246982 0.144689 0.1354911 0.1194390 0.1538790
34  0.309345 0.291992 0.1904658 0.1984776 0.2112937
36  0.352054 0.330317 0.2365403 0.2491629 0.2267179
38  0.332886 0.329438 0.2790773 0.2911358 0.1919678
40  0.272960 0.282497 0.2432593 0.2768166 0.1799213
42  0.221010 0.223685 0.1852257 0.2258996 0.1171055
44  0.122924 0.121205 0.1299763 0.1585669 0.1244866
46  0.077422 0.066169 0.1016826 0.1063282 0.1261556
48  0.042958 0.018683 0.0998943 0.0976265 0.0908816
50  0.060260 0.057863 0.0929950 0.1050977 0.1023503
52  0.102224 0.117125 0.1242124 0.0605996 0.0628309
54  0.146060 0.091195 0.1128374 0.0704191 0.0701110
56  0.119392 0.047521 0.1361874 0.0550255 0.0879648
58  0.083896 0.046975 0.1198831 0.0251858 0.1079068
60  0.107639 0.077794 0.1428854 0.0606416 0.1288000
62  0.139687 0.105131 0.1826860 0.1398807 0.1227675
64  0.114524 0.106621 0.1232744 0.1310795 0.1116852
66  0.080737 0.110898 0.0809769 0.0833328 0.1045846
68  0.099126 0.103318 0.0787069 0.0941914 0.0641463
70  0.112670 0.140671 0.0519145 0.0980453 0.0290966
72  0.107172 0.191599 0.0603833 0.0920130 0.0124304
74  0.100589 0.145839 0.0624972 0.0398143 0.0224302
76  0.089770 0.120102 0.0478918 0.0767456 0.0411062
78  0.116859 0.145220 0.0278724 0.0654502 0.0233879
80  0.148873 0.124326 0.0564182 0.0544027 0.0211377
82  0.135525 0.115771 0.0808835 0.0355300 0.0031516
84  0.083497 0.060846 0.0547088 0.0611748 0.0125394
86  0.026743 0.045054 0.0604127 0.0705477 0.0360720
88  0.063573 0.109653 0.0776546 0.0968102 0.0293665
90  0.112056 0.116614 0.0267461 0.0726363 0.0327151
92  0.124127 0.130024 0.0421864 0.0090256 0.0146531
94  0.056292 0.078724 0.1011475 0.0192934 0.0319361
96  0.035543 0.057710 0.0666177 0.0391716 0.0251677
98  0.057929 0.060709 0.0729294 0.0640686 0.0200964
100 0.068496 0.128766 0.0511897 0.1101133 0.0285900
102 0.064704 0.092868 0.0028966 0.0918420 0.0397431
104 0.066053 0.047600 0.0430286 0.0809495 0.0384998
106 0.066767 0.083518 0.0357304 0.0941960 0.0177395
108 0.030231 0.034032 0.0614022 0.0805606 0.0618506
110 0.077079 0.044671 0.0699193 0.0563721 0.0629299
112 0.088636 0.020804 0.0852552 0.0621614 0.0602096
114 0.094745 0.026898 0.0970021 0.0463792 0.0502080
116 0.128532 0.041125 0.0731143 0.0359293 0.0239770
118 0.143126 0.073823 0.0925339 0.0599919 0.0604058
120 0.099800 0.093400 0.0794295 0.1083889 0.0383367
