# Supplementary material for: Local field potentials in the parietal reach region reveal mechanisms of bimanual coordination
Source: Nat Commun. 2021 May 4;12:2514. doi: 10.1038/s41467-021-22701-3 (PMC8096826; doi:10.1038/s41467-021-22701-3)
Supplement: Supplementary file 4 — Source Data [file 41467_2021_22701_MOESM4_ESM.zip › AllFigureData/FigureS7_MkZ_Data.txt]

# Data are sorted by task and by preferred vs null direction.
Each task/direction is in its own "register":
#   Register 31 = Reach with ipsilateral arm, preferred direction
#   Register 32 = Reach with ipsilateral arm, null direction
#   Register 33 = Reach with contralateral arm, preferred direction
#   Register 34 = Reach with contralateral arm, null direction
#   Register 35 = Reach with both arms to one target, preferred direction
#   Register 36 = Reach with both arms to one target, null direction
#   Register 45 = Reach to two different targets, preferred direction
#   Register 46 = Reach to two different targets, null direction
#   Register 47 = Saccade, preferred direction
#   Register 48 = Saccade, null direction

# Data are aligned to cue onset.  Times are in milliseconds.


 ms      H   H.sd     V   V.sd   rate rate.sd  N     Register 47
 -350   12.4  -nan    0.4  -nan    0.4  -nan    1
 -349   12.3  -nan    0.4  -nan    0.4  -nan    1
 -348   12.3  -nan    0.4  -nan    0.4  -nan    1
 -347   12.3  -nan    0.4  -nan    0.4  -nan    1
 -346   12.3  -nan    0.4  -nan    0.4  -nan    1
 -345   12.3  -nan    0.3  -nan    0.4  -nan    1
 -344   12.3  -nan    0.3  -nan    0.4  -nan    1
 -343   12.3  -nan    0.4  -nan    0.4  -nan    1
 -342   12.4  -nan    0.4  -nan    0.4  -nan    1
 -341   12.4  -nan    0.4  -nan    0.4  -nan    1
 -340   12.4  -nan    0.4  -nan    0.4  -nan    1
 -339   12.4  -nan    0.4  -nan    0.4  -nan    1
 -338   12.4  -nan    0.4  -nan    0.4  -nan    1
 -337   12.5  -nan    0.4  -nan    0.4  -nan    1
 -336   12.5  -nan    0.4  -nan    0.4  -nan    1
 -335   12.6  -nan    0.4  -nan    0.4  -nan    1
 -334   12.6  -nan    0.4  -nan    0.4  -nan    1
 -333   12.6  -nan    0.4  -nan    0.4  -nan    1
 -332   12.7  -nan    0.4  -nan    0.4  -nan    1
 -331   12.7  -nan    0.3  -nan    0.4  -nan    1
 -330   12.8  -nan    0.3  -nan    0.4  -nan    1
 -329   12.9  -nan    0.3  -nan    0.4  -nan    1
 -328   12.9  -nan    0.3  -nan    0.4  -nan    1
 -327   13.0  -nan    0.3  -nan    0.4  -nan    1
 -326   13.1  -nan    0.3  -nan    0.4  -nan    1
 -325   13.1  -nan    0.3  -nan    0.4  -nan    1
 -324   13.2  -nan    0.3  -nan    0.4  -nan    1
 -323   13.3  -nan    0.3  -nan    0.4  -nan    1
 -322   13.4  -nan    0.3  -nan    0.4  -nan    1
 -321   13.4  -nan    0.3  -nan    0.4  -nan    1
 -320   13.5  -nan    0.3  -nan    0.4  -nan    1
 -319   13.6  -nan    0.3  -nan    0.4  -nan    1
 -318   13.7  -nan    0.3  -nan    0.4  -nan    1
 -317   13.8  -nan    0.3  -nan    0.4  -nan    1
 -316   13.9  -nan    0.3  -nan    0.4  -nan    1
 -315   14.0  -nan    0.3  -nan    0.4  -nan    1
 -314   14.1  -nan    0.3  -nan    0.4  -nan    1
 -313   14.2  -nan    0.3  -nan    0.3  -nan    1
 -312   14.3  -nan    0.3  -nan    0.3  -nan    1
 -311   14.3  -nan    0.3  -nan    0.3  -nan    1
 -310   14.4  -nan    0.3  -nan    0.3  -nan    1
 -309   14.5  -nan    0.3  -nan    0.3  -nan    1
 -308   14.6  -nan    0.3  -nan    0.3  -nan    1
 -307   14.7  -nan    0.3  -nan    0.3  -nan    1
 -306   14.8  -nan    0.2  -nan    0.3  -nan    1
 -305   14.9  -nan    0.2  -nan    0.3  -nan    1
 -304   15.0  -nan    0.2  -nan    0.3  -nan    1
 -303   15.1  -nan    0.2  -nan    0.4  -nan    1
 -302   15.2  -nan    0.2  -nan    0.4  -nan    1
 -301   15.3  -nan    0.2  -nan    0.4  -nan    1
 -300   15.4  -nan    0.2  -nan    0.4  -nan    1
 -299   15.5  -nan    0.2  -nan    0.4  -nan    1
 -298   15.6  -nan    0.2  -nan    0.4  -nan    1
 -297   15.7  -nan    0.2  -nan    0.5  -nan    1
 -296   15.8  -nan    0.3  -nan    0.5  -nan    1
 -295   15.9  -nan    0.3  -nan    0.5  -nan    1
 -294   16.0  -nan    0.3  -nan    0.5  -nan    1
 -293   16.1  -nan    0.3  -nan    0.5  -nan    1
 -292   16.2  -nan    0.3  -nan    0.5  -nan    1
 -291   16.3  -nan    0.3  -nan    0.5  -nan    1
 -290   16.3  -nan    0.3  -nan    0.5  -nan    1
 -289   16.4  -nan    0.3  -nan    0.5  -nan    1
 -288   16.5  -nan    0.3  -nan    0.5  -nan    1
 -287   16.6  -nan    0.3  -nan    0.5  -nan    1
 -286   16.7  -nan    0.3  -nan    0.5  -nan    1
 -285   16.7  -nan    0.3  -nan    0.5  -nan    1
 -284   16.8  -nan    0.3  -nan    0.5  -nan    1
 -283   16.9  -nan    0.3  -nan    0.5  -nan    1
 -282   17.0  -nan    0.3  -nan    0.5  -nan    1
 -281   17.0  -nan    0.3  -nan    0.5  -nan    1
 -280   17.1  -nan    0.3  -nan    0.5  -nan    1
 -279   17.1  -nan    0.3  -nan    0.5  -nan    1
 -278   17.2  -nan    0.3  -nan    0.5  -nan    1
 -277   17.3  -nan    0.3  -nan    0.5  -nan    1
 -276   17.3  -nan    0.3  -nan    0.5  -nan    1
 -275   17.4  -nan    0.3  -nan    0.4  -nan    1
 -274   17.4  -nan    0.3  -nan    0.4  -nan    1
 -273   17.5  -nan    0.3  -nan    0.4  -nan    1
 -272   17.5  -nan    0.3  -nan    0.4  -nan    1
 -271   17.6  -nan    0.3  -nan    0.4  -nan    1
 -270   17.6  -nan    0.3  -nan    0.4  -nan    1
 -269   17.7  -nan    0.3  -nan    0.4  -nan    1
 -268   17.7  -nan    0.3  -nan    0.4  -nan    1
 -267   17.8  -nan    0.3  -nan    0.4  -nan    1
 -266   17.8  -nan    0.3  -nan    0.3  -nan    1
 -265   17.8  -nan    0.3  -nan    0.3  -nan    1
 -264   17.9  -nan    0.3  -nan    0.3  -nan    1
 -263   17.9  -nan    0.3  -nan    0.3  -nan    1
 -262   18.0  -nan    0.3  -nan    0.3  -nan    1
 -261   18.0  -nan    0.3  -nan    0.3  -nan    1
 -260   18.0  -nan    0.3  -nan    0.3  -nan    1
 -259   18.1  -nan    0.3  -nan    0.3  -nan    1
 -258   18.1  -nan    0.3  -nan    0.3  -nan    1
 -257   18.1  -nan    0.3  -nan    0.3  -nan    1
 -256   18.2  -nan    0.3  -nan    0.3  -nan    1
 -255   18.2  -nan    0.3  -nan    0.3  -nan    1
 -254   18.2  -nan    0.3  -nan    0.3  -nan    1
 -253   18.3  -nan    0.3  -nan    0.3  -nan    1
 -252   18.3  -nan    0.3  -nan    0.3  -nan    1
 -251   18.3  -nan    0.3  -nan    0.3  -nan    1
 -250   18.3  -nan    0.3  -nan    0.3  -nan    1
 -249   18.4  -nan    0.3  -nan    0.3  -nan    1
 -248   18.4  -nan    0.3  -nan    0.4  -nan    1
 -247   18.4  -nan    0.3  -nan    0.4  -nan    1
 -246   18.5  -nan    0.3  -nan    0.4  -nan    1
 -245   18.5  -nan    0.3  -nan    0.4  -nan    1
 -244   18.6  -nan    0.3  -nan    0.4  -nan    1
 -243   18.6  -nan    0.3  -nan    0.4  -nan    1
 -242   18.6  -nan    0.3  -nan    0.4  -nan    1
 -241   18.7  -nan    0.3  -nan    0.4  -nan    1
 -240   18.7  -nan    0.3  -nan    0.4  -nan    1
 -239   18.7  -nan    0.3  -nan    0.4  -nan    1
 -238   18.8  -nan    0.3  -nan    0.4  -nan    1
 -237   18.8  -nan    0.3  -nan    0.4  -nan    1
 -236   18.9  -nan    0.3  -nan    0.4  -nan    1
 -235   18.9  -nan    0.3  -nan    0.4  -nan    1
 -234   18.9  -nan    0.3  -nan    0.4  -nan    1
 -233   19.0  -nan    0.3  -nan    0.4  -nan    1
 -232   19.0  -nan    0.3  -nan    0.4  -nan    1
 -231   19.1  -nan    0.3  -nan    0.4  -nan    1
 -230   19.1  -nan    0.3  -nan    0.4  -nan    1
 -229   19.2  -nan    0.3  -nan    0.4  -nan    1
 -228   19.2  -nan    0.3  -nan    0.4  -nan    1
 -227   19.3  -nan    0.3  -nan    0.4  -nan    1
 -226   19.3  -nan    0.3  -nan    0.4  -nan    1
 -225   19.3  -nan    0.3  -nan    0.4  -nan    1
 -224   19.4  -nan    0.3  -nan    0.4  -nan    1
 -223   19.4  -nan    0.3  -nan    0.4  -nan    1
 -222   19.5  -nan    0.3  -nan    0.4  -nan    1
 -221   19.5  -nan    0.3  -nan    0.4  -nan    1
 -220   19.6  -nan    0.3  -nan    0.4  -nan    1
 -219   19.6  -nan    0.3  -nan    0.4  -nan    1
 -218   19.7  -nan    0.3  -nan    0.5  -nan    1
 -217   19.7  -nan    0.3  -nan    0.5  -nan    1
 -216   19.8  -nan    0.3  -nan    0.5  -nan    1
 -215   19.8  -nan    0.3  -nan    0.5  -nan    1
 -214   19.9  -nan    0.3  -nan    0.5  -nan    1
 -213   19.9  -nan    0.3  -nan    0.5  -nan    1
 -212   20.0  -nan    0.3  -nan    0.5  -nan    1
 -211   20.0  -nan    0.3  -nan    0.5  -nan    1
 -210   20.1  -nan    0.3  -nan    0.5  -nan    1
 -209   20.1  -nan    0.3  -nan    0.5  -nan    1
 -208   20.1  -nan    0.3  -nan    0.5  -nan    1
 -207   20.2  -nan    0.3  -nan    0.5  -nan    1
 -206   20.2  -nan    0.3  -nan    0.5  -nan    1
 -205   20.3  -nan    0.3  -nan    0.5  -nan    1
 -204   20.3  -nan    0.3  -nan    0.5  -nan    1
 -203   20.3  -nan    0.3  -nan    0.5  -nan    1
 -202   20.4  -nan    0.3  -nan    0.5  -nan    1
 -201   20.4  -nan    0.3  -nan    0.5  -nan    1
 -200   20.5  -nan    0.3  -nan    0.5  -nan    1
 -199   20.5  -nan    0.3  -nan    0.5  -nan    1
 -198   20.5  -nan    0.3  -nan    0.5  -nan    1
 -197   20.6  -nan    0.3  -nan    0.5  -nan    1
 -196   20.6  -nan    0.3  -nan    0.5  -nan    1
 -195   20.6  -nan    0.3  -nan    0.5  -nan    1
 -194   20.7  -nan    0.3  -nan    0.5  -nan    1
 -193   20.7  -nan    0.3  -nan    0.5  -nan    1
 -192   20.7  -nan    0.3  -nan    0.5  -nan    1
 -191   20.8  -nan    0.3  -nan    0.5  -nan    1
 -190   20.8  -nan    0.3  -nan    0.5  -nan    1
 -189   20.8  -nan    0.3  -nan    0.5  -nan    1
 -188   20.9  -nan    0.3  -nan    0.5  -nan    1
 -187   20.9  -nan    0.3  -nan    0.5  -nan    1
 -186   20.9  -nan    0.3  -nan    0.5  -nan    1
 -185   20.9  -nan    0.3  -nan    0.5  -nan    1
 -184   21.0  -nan    0.3  -nan    0.5  -nan    1
 -183   21.0  -nan    0.3  -nan    0.5  -nan    1
 -182   21.1  -nan    0.3  -nan    0.5  -nan    1
 -181   21.1  -nan    0.3  -nan    0.5  -nan    1
 -180   21.1  -nan    0.3  -nan    0.5  -nan    1
 -179   21.2  -nan    0.3  -nan    0.5  -nan    1
 -178   21.2  -nan    0.3  -nan    0.5  -nan    1
 -177   21.3  -nan    0.3  -nan    0.5  -nan    1
 -176   21.3  -nan    0.3  -nan    0.5  -nan    1
 -175   21.4  -nan    0.3  -nan    0.5  -nan    1
 -174   21.4  -nan    0.3  -nan    0.5  -nan    1
 -173   21.5  -nan    0.3  -nan    0.5  -nan    1
 -172   21.5  -nan    0.3  -nan    0.5  -nan    1
 -171   21.6  -nan    0.3  -nan    0.5  -nan    1
 -170   21.6  -nan    0.3  -nan    0.5  -nan    1
 -169   21.7  -nan    0.3  -nan    0.5  -nan    1
 -168   21.8  -nan    0.3  -nan    0.5  -nan    1
 -167   21.9  -nan    0.2  -nan    0.5  -nan    1
 -166   21.9  -nan    0.2  -nan    0.5  -nan    1
 -165   22.0  -nan    0.2  -nan    0.5  -nan    1
 -164   22.1  -nan    0.2  -nan    0.5  -nan    1
 -163   22.2  -nan    0.2  -nan    0.5  -nan    1
 -162   22.3  -nan    0.2  -nan    0.5  -nan    1
 -161   22.4  -nan    0.2  -nan    0.5  -nan    1
 -160   22.5  -nan    0.2  -nan    0.5  -nan    1
 -159   22.6  -nan    0.2  -nan    0.5  -nan    1
 -158   22.7  -nan    0.2  -nan    0.5  -nan    1
 -157   22.9  -nan    0.2  -nan    0.5  -nan    1
 -156   23.0  -nan    0.2  -nan    0.5  -nan    1
 -155   23.1  -nan    0.2  -nan    0.5  -nan    1
 -154   23.3  -nan    0.2  -nan    0.5  -nan    1
 -153   23.4  -nan    0.2  -nan    0.5  -nan    1
 -152   23.6  -nan    0.2  -nan    0.5  -nan    1
 -151   23.7  -nan    0.2  -nan    0.5  -nan    1
 -150   23.9  -nan    0.2  -nan    0.5  -nan    1
 -149   24.0  -nan    0.2  -nan    0.5  -nan    1
 -148   24.2  -nan    0.2  -nan    0.5  -nan    1
 -147   24.4  -nan    0.2  -nan    0.5  -nan    1
 -146   24.5  -nan    0.2  -nan    0.5  -nan    1
 -145   24.7  -nan    0.2  -nan    0.5  -nan    1
 -144   24.9  -nan    0.2  -nan    0.5  -nan    1
 -143   25.1  -nan    0.2  -nan    0.5  -nan    1
 -142   25.3  -nan    0.2  -nan    0.5  -nan    1
 -141   25.5  -nan    0.2  -nan    0.5  -nan    1
 -140   25.7  -nan    0.3  -nan    0.5  -nan    1
 -139   25.9  -nan    0.3  -nan    0.5  -nan    1
 -138   26.1  -nan    0.3  -nan    0.5  -nan    1
 -137   26.3  -nan    0.3  -nan    0.5  -nan    1
 -136   26.6  -nan    0.3  -nan    0.5  -nan    1
 -135   26.8  -nan    0.3  -nan    0.5  -nan    1
 -134   27.0  -nan    0.3  -nan    0.5  -nan    1
 -133   27.3  -nan    0.3  -nan    0.5  -nan    1
 -132   27.5  -nan    0.3  -nan    0.5  -nan    1
 -131   27.7  -nan    0.3  -nan    0.5  -nan    1
 -130   28.0  -nan    0.3  -nan    0.5  -nan    1
 -129   28.2  -nan    0.3  -nan    0.5  -nan    1
 -128   28.4  -nan    0.3  -nan    0.5  -nan    1
 -127   28.7  -nan    0.2  -nan    0.5  -nan    1
 -126   28.9  -nan    0.2  -nan    0.5  -nan    1
 -125   29.2  -nan    0.2  -nan    0.5  -nan    1
 -124   29.4  -nan    0.2  -nan    0.5  -nan    1
 -123   29.7  -nan    0.2  -nan    0.5  -nan    1
 -122   29.9  -nan    0.2  -nan    0.5  -nan    1
 -121   30.2  -nan    0.3  -nan    0.5  -nan    1
 -120   30.4  -nan    0.3  -nan    0.5  -nan    1
 -119   30.7  -nan    0.3  -nan    0.5  -nan    1
 -118   30.9  -nan    0.3  -nan    0.5  -nan    1
 -117   31.2  -nan    0.3  -nan    0.5  -nan    1
 -116   31.4  -nan    0.3  -nan    0.5  -nan    1
 -115   31.7  -nan    0.3  -nan    0.5  -nan    1
 -114   31.9  -nan    0.3  -nan    0.5  -nan    1
 -113   32.2  -nan    0.3  -nan    0.5  -nan    1
 -112   32.4  -nan    0.3  -nan    0.5  -nan    1
 -111   32.7  -nan    0.3  -nan    0.5  -nan    1
 -110   32.9  -nan    0.3  -nan    0.5  -nan    1
 -109   33.2  -nan    0.3  -nan    0.5  -nan    1
 -108   33.4  -nan    0.3  -nan    0.5  -nan    1
 -107   33.7  -nan    0.3  -nan    0.5  -nan    1
 -106   33.9  -nan    0.3  -nan    0.5  -nan    1
 -105   34.2  -nan    0.3  -nan    0.5  -nan    1
 -104   34.4  -nan    0.3  -nan    0.5  -nan    1
 -103   34.6  -nan    0.3  -nan    0.5  -nan    1
 -102   34.9  -nan    0.3  -nan    0.5  -nan    1
 -101   35.1  -nan    0.3  -nan    0.5  -nan    1
 -100   35.3  -nan    0.3  -nan    0.6  -nan    1
  -99   35.6  -nan    0.2  -nan    0.6  -nan    1
  -98   35.8  -nan    0.2  -nan    0.6  -nan    1
  -97   36.1  -nan    0.2  -nan    0.6  -nan    1
  -96   36.3  -nan    0.2  -nan    0.6  -nan    1
  -95   36.5  -nan    0.2  -nan    0.6  -nan    1
  -94   36.7  -nan    0.2  -nan    0.6  -nan    1
  -93   37.0  -nan    0.2  -nan    0.6  -nan    1
  -92   37.2  -nan    0.2  -nan    0.5  -nan    1
  -91   37.4  -nan    0.2  -nan    0.5  -nan    1
  -90   37.7  -nan    0.2  -nan    0.5  -nan    1
  -89   37.9  -nan    0.2  -nan    0.5  -nan    1
  -88   38.1  -nan    0.2  -nan    0.5  -nan    1
  -87   38.3  -nan    0.2  -nan    0.5  -nan    1
  -86   38.6  -nan    0.2  -nan    0.5  -nan    1
  -85   38.8  -nan    0.2  -nan    0.5  -nan    1
  -84   39.0  -nan    0.2  -nan    0.5  -nan    1
  -83   39.3  -nan    0.2  -nan    0.5  -nan    1
  -82   39.5  -nan    0.2  -nan    0.5  -nan    1
  -81   39.7  -nan    0.2  -nan    0.5  -nan    1
  -80   40.0  -nan    0.2  -nan    0.5  -nan    1
  -79   40.2  -nan    0.2  -nan    0.5  -nan    1
  -78   40.4  -nan    0.2  -nan    0.5  -nan    1
  -77   40.7  -nan    0.2  -nan    0.5  -nan    1
  -76   40.9  -nan    0.2  -nan    0.5  -nan    1
  -75   41.1  -nan    0.3  -nan    0.5  -nan    1
  -74   41.4  -nan    0.3  -nan    0.5  -nan    1
  -73   41.6  -nan    0.3  -nan    0.5  -nan    1
  -72   41.9  -nan    0.3  -nan    0.5  -nan    1
  -71   42.1  -nan    0.3  -nan    0.5  -nan    1
  -70   42.4  -nan    0.3  -nan    0.5  -nan    1
  -69   42.6  -nan    0.3  -nan    0.5  -nan    1
  -68   42.9  -nan    0.3  -nan    0.5  -nan    1
  -67   43.2  -nan    0.3  -nan    0.5  -nan    1
  -66   43.4  -nan    0.2  -nan    0.5  -nan    1
  -65   43.7  -nan    0.2  -nan    0.5  -nan    1
  -64   44.0  -nan    0.2  -nan    0.5  -nan    1
  -63   44.2  -nan    0.2  -nan    0.5  -nan    1
  -62   44.5  -nan    0.3  -nan    0.5  -nan    1
  -61   44.8  -nan    0.3  -nan    0.5  -nan    1
  -60   45.1  -nan    0.3  -nan    0.5  -nan    1
  -59   45.3  -nan    0.3  -nan    0.5  -nan    1
  -58   45.6  -nan    0.3  -nan    0.5  -nan    1
  -57   45.9  -nan    0.3  -nan    0.5  -nan    1
  -56   46.2  -nan    0.3  -nan    0.5  -nan    1
  -55   46.5  -nan    0.3  -nan    0.5  -nan    1
  -54   46.7  -nan    0.3  -nan    0.5  -nan    1
  -53   47.0  -nan    0.3  -nan    0.5  -nan    1
  -52   47.3  -nan    0.2  -nan    0.5  -nan    1
  -51   47.6  -nan    0.2  -nan    0.5  -nan    1
  -50   47.9  -nan    0.2  -nan    0.5  -nan    1
  -49   48.2  -nan    0.2  -nan    0.5  -nan    1
  -48   48.5  -nan    0.2  -nan    0.5  -nan    1
  -47   48.8  -nan    0.2  -nan    0.5  -nan    1
  -46   49.0  -nan    0.2  -nan    0.5  -nan    1
  -45   49.3  -nan    0.2  -nan    0.5  -nan    1
  -44   49.6  -nan    0.2  -nan    0.5  -nan    1
  -43   49.9  -nan    0.2  -nan    0.5  -nan    1
  -42   50.1  -nan    0.2  -nan    0.4  -nan    1
  -41   50.4  -nan    0.2  -nan    0.4  -nan    1
  -40   50.7  -nan    0.2  -nan    0.4  -nan    1
  -39   51.0  -nan    0.2  -nan    0.4  -nan    1
  -38   51.2  -nan    0.2  -nan    0.4  -nan    1
  -37   51.5  -nan    0.2  -nan    0.4  -nan    1
  -36   51.7  -nan    0.2  -nan    0.4  -nan    1
  -35   52.0  -nan    0.2  -nan    0.4  -nan    1
  -34   52.2  -nan    0.2  -nan    0.4  -nan    1
  -33   52.4  -nan    0.2  -nan    0.4  -nan    1
  -32   52.6  -nan    0.2  -nan    0.4  -nan    1
  -31   52.9  -nan    0.2  -nan    0.4  -nan    1
  -30   53.1  -nan    0.2  -nan    0.4  -nan    1
  -29   53.3  -nan    0.2  -nan    0.4  -nan    1
  -28   53.5  -nan    0.2  -nan    0.4  -nan    1
  -27   53.6  -nan    0.2  -nan    0.4  -nan    1
  -26   53.8  -nan    0.2  -nan    0.4  -nan    1
  -25   54.0  -nan    0.2  -nan    0.5  -nan    1
  -24   54.1  -nan    0.2  -nan    0.5  -nan    1
  -23   54.3  -nan    0.2  -nan    0.5  -nan    1
  -22   54.4  -nan    0.2  -nan    0.5  -nan    1
  -21   54.5  -nan    0.2  -nan    0.5  -nan    1
  -20   54.6  -nan    0.2  -nan    0.5  -nan    1
  -19   54.7  -nan    0.2  -nan    0.5  -nan    1
  -18   54.8  -nan    0.2  -nan    0.5  -nan    1
  -17   54.9  -nan    0.2  -nan    0.5  -nan    1
  -16   55.0  -nan    0.2  -nan    0.5  -nan    1
  -15   55.0  -nan    0.2  -nan    0.5  -nan    1
  -14   55.1  -nan    0.2  -nan    0.5  -nan    1
  -13   55.1  -nan    0.2  -nan    0.5  -nan    1
  -12   55.2  -nan    0.2  -nan    0.5  -nan    1
  -11   55.2  -nan    0.2  -nan    0.5  -nan    1
  -10   55.2  -nan    0.2  -nan    0.5  -nan    1
   -9   55.2  -nan    0.2  -nan    0.5  -nan    1
   -8   55.1  -nan    0.2  -nan    0.5  -nan    1
   -7   55.1  -nan    0.2  -nan    0.5  -nan    1
   -6   55.1  -nan    0.2  -nan    0.5  -nan    1
   -5   55.0  -nan    0.2  -nan    0.5  -nan    1
   -4   55.0  -nan    0.2  -nan    0.5  -nan    1
   -3   54.9  -nan    0.2  -nan    0.5  -nan    1
   -2   54.8  -nan    0.2  -nan    0.5  -nan    1
   -1   54.8  -nan    0.2  -nan    0.5  -nan    1
    0   54.7  -nan    0.3  -nan    0.5  -nan    1
    1   54.6  -nan    0.3  -nan    0.5  -nan    1
    2   54.5  -nan    0.3  -nan    0.5  -nan    1
    3   54.4  -nan    0.3  -nan    0.5  -nan    1
    4   54.2  -nan    0.3  -nan    0.4  -nan    1
    5   54.1  -nan    0.3  -nan    0.4  -nan    1
    6   54.0  -nan    0.3  -nan    0.4  -nan    1
    7   53.9  -nan    0.2  -nan    0.4  -nan    1
    8   53.7  -nan    0.2  -nan    0.4  -nan    1
    9   53.6  -nan    0.2  -nan    0.4  -nan    1
   10   53.5  -nan    0.2  -nan    0.4  -nan    1
   11   53.3  -nan    0.2  -nan    0.4  -nan    1
   12   53.2  -nan    0.2  -nan    0.4  -nan    1
   13   53.0  -nan    0.2  -nan    0.4  -nan    1
   14   52.9  -nan    0.2  -nan    0.4  -nan    1
   15   52.8  -nan    0.2  -nan    0.4  -nan    1
   16   52.6  -nan    0.2  -nan    0.4  -nan    1
   17   52.5  -nan    0.2  -nan    0.4  -nan    1
   18   52.4  -nan    0.2  -nan    0.4  -nan    1
   19   52.3  -nan    0.2  -nan    0.5  -nan    1
   20   52.1  -nan    0.2  -nan    0.5  -nan    1
   21   52.0  -nan    0.2  -nan    0.5  -nan    1
   22   51.9  -nan    0.2  -nan    0.5  -nan    1
   23   51.8  -nan    0.2  -nan    0.5  -nan    1
   24   51.7  -nan    0.2  -nan    0.5  -nan    1
   25   51.6  -nan    0.2  -nan    0.5  -nan    1
   26   51.6  -nan    0.2  -nan    0.5  -nan    1
   27   51.5  -nan    0.2  -nan    0.5  -nan    1
   28   51.4  -nan    0.2  -nan    0.5  -nan    1
   29   51.4  -nan    0.2  -nan    0.5  -nan    1
   30   51.4  -nan    0.2  -nan    0.5  -nan    1
   31   51.4  -nan    0.2  -nan    0.5  -nan    1
   32   51.3  -nan    0.2  -nan    0.5  -nan    1
   33   51.3  -nan    0.2  -nan    0.5  -nan    1
   34   51.4  -nan    0.2  -nan    0.5  -nan    1
   35   51.4  -nan    0.2  -nan    0.5  -nan    1
   36   51.4  -nan    0.2  -nan    0.5  -nan    1
   37   51.5  -nan    0.2  -nan    0.5  -nan    1
   38   51.6  -nan    0.2  -nan    0.5  -nan    1
   39   51.6  -nan    0.2  -nan    0.5  -nan    1
   40   51.7  -nan    0.2  -nan    0.5  -nan    1
   41   51.9  -nan    0.2  -nan    0.5  -nan    1
   42   52.0  -nan    0.2  -nan    0.5  -nan    1
   43   52.1  -nan    0.2  -nan    0.5  -nan    1
   44   52.3  -nan    0.2  -nan    0.5  -nan    1
   45   52.5  -nan    0.2  -nan    0.4  -nan    1
   46   52.6  -nan    0.2  -nan    0.4  -nan    1
   47   52.8  -nan    0.2  -nan    0.4  -nan    1
   48   53.0  -nan    0.2  -nan    0.4  -nan    1
   49   53.3  -nan    0.2  -nan    0.4  -nan    1
   50   53.5  -nan    0.2  -nan    0.4  -nan    1
   51   53.8  -nan    0.2  -nan    0.4  -nan    1
   52   54.0  -nan    0.2  -nan    0.4  -nan    1
   53   54.3  -nan    0.2  -nan    0.4  -nan    1
   54   54.6  -nan    0.2  -nan    0.4  -nan    1
   55   54.9  -nan    0.2  -nan    0.4  -nan    1
   56   55.2  -nan    0.2  -nan    0.4  -nan    1
   57   55.6  -nan    0.2  -nan    0.4  -nan    1
   58   55.9  -nan    0.2  -nan    0.4  -nan    1
   59   56.2  -nan    0.2  -nan    0.4  -nan    1
   60   56.6  -nan    0.2  -nan    0.4  -nan    1
   61   57.0  -nan    0.2  -nan    0.4  -nan    1
   62   57.3  -nan    0.2  -nan    0.4  -nan    1
   63   57.7  -nan    0.2  -nan    0.4  -nan    1
   64   58.1  -nan    0.2  -nan    0.4  -nan    1
   65   58.5  -nan    0.2  -nan    0.4  -nan    1
   66   58.9  -nan    0.2  -nan    0.4  -nan    1
   67   59.3  -nan    0.2  -nan    0.4  -nan    1
   68   59.7  -nan    0.2  -nan    0.4  -nan    1
   69   60.1  -nan    0.2  -nan    0.4  -nan    1
   70   60.5  -nan    0.2  -nan    0.4  -nan    1
   71   60.9  -nan    0.2  -nan    0.4  -nan    1
   72   61.3  -nan    0.2  -nan    0.4  -nan    1
   73   61.7  -nan    0.2  -nan    0.4  -nan    1
   74   62.2  -nan    0.2  -nan    0.4  -nan    1
   75   62.6  -nan    0.2  -nan    0.4  -nan    1
   76   63.0  -nan    0.2  -nan    0.4  -nan    1
   77   63.4  -nan    0.2  -nan    0.4  -nan    1
   78   63.8  -nan    0.2  -nan    0.4  -nan    1
   79   64.2  -nan    0.2  -nan    0.4  -nan    1
   80   64.6  -nan    0.2  -nan    0.5  -nan    1
   81   64.9  -nan    0.2  -nan    0.5  -nan    1
   82   65.3  -nan    0.2  -nan    0.5  -nan    1
   83   65.7  -nan    0.2  -nan    0.5  -nan    1
   84   66.1  -nan    0.2  -nan    0.5  -nan    1
   85   66.4  -nan    0.2  -nan    0.4  -nan    1
   86   66.8  -nan    0.2  -nan    0.4  -nan    1
   87   67.1  -nan    0.2  -nan    0.4  -nan    1
   88   67.4  -nan    0.2  -nan    0.4  -nan    1
   89   67.8  -nan    0.2  -nan    0.4  -nan    1
   90   68.1  -nan    0.2  -nan    0.4  -nan    1
   91   68.4  -nan    0.2  -nan    0.4  -nan    1
   92   68.7  -nan    0.2  -nan    0.4  -nan    1
   93   69.0  -nan    0.2  -nan    0.4  -nan    1
   94   69.2  -nan    0.2  -nan    0.4  -nan    1
   95   69.5  -nan    0.2  -nan    0.4  -nan    1
   96   69.8  -nan    0.2  -nan    0.4  -nan    1
   97   70.0  -nan    0.2  -nan    0.4  -nan    1
   98   70.2  -nan    0.2  -nan    0.4  -nan    1
   99   70.5  -nan    0.2  -nan    0.4  -nan    1
  100   70.7  -nan    0.2  -nan    0.4  -nan    1
  101   70.9  -nan    0.2  -nan    0.4  -nan    1
  102   71.1  -nan    0.2  -nan    0.5  -nan    1
  103   71.2  -nan    0.2  -nan    0.5  -nan    1
  104   71.4  -nan    0.2  -nan    0.5  -nan    1
  105   71.6  -nan    0.2  -nan    0.5  -nan    1
  106   71.7  -nan    0.2  -nan    0.5  -nan    1
  107   71.8  -nan    0.2  -nan    0.5  -nan    1
  108   72.0  -nan    0.2  -nan    0.5  -nan    1
  109   72.1  -nan    0.2  -nan    0.5  -nan    1
  110   72.2  -nan    0.2  -nan    0.5  -nan    1
  111   72.3  -nan    0.2  -nan    0.5  -nan    1
  112   72.4  -nan    0.2  -nan    0.5  -nan    1
  113   72.5  -nan    0.2  -nan    0.5  -nan    1
  114   72.5  -nan    0.2  -nan    0.5  -nan    1
  115   72.6  -nan    0.2  -nan    0.5  -nan    1
  116   72.7  -nan    0.2  -nan    0.5  -nan    1
  117   72.7  -nan    0.2  -nan    0.5  -nan    1
  118   72.8  -nan    0.2  -nan    0.6  -nan    1
  119   72.8  -nan    0.2  -nan    0.6  -nan    1
  120   72.9  -nan    0.2  -nan    0.6  -nan    1
  121   72.9  -nan    0.2  -nan    0.6  -nan    1
  122   72.9  -nan    0.2  -nan    0.6  -nan    1
  123   73.0  -nan    0.2  -nan    0.6  -nan    1
  124   73.0  -nan    0.2  -nan    0.6  -nan    1
  125   73.0  -nan    0.2  -nan    0.6  -nan    1
  126   73.0  -nan    0.2  -nan    0.6  -nan    1
  127   73.1  -nan    0.2  -nan    0.6  -nan    1
  128   73.1  -nan    0.2  -nan    0.6  -nan    1
  129   73.1  -nan    0.2  -nan    0.6  -nan    1
  130   73.1  -nan    0.2  -nan    0.6  -nan    1
  131   73.1  -nan    0.2  -nan    0.6  -nan    1
  132   73.1  -nan    0.2  -nan    0.6  -nan    1
  133   73.1  -nan    0.2  -nan    0.6  -nan    1
  134   73.1  -nan    0.2  -nan    0.6  -nan    1
  135   73.2  -nan    0.2  -nan    0.6  -nan    1
  136   73.2  -nan    0.2  -nan    0.6  -nan    1
  137   73.2  -nan    0.2  -nan    0.6  -nan    1
  138   73.2  -nan    0.2  -nan    0.6  -nan    1
  139   73.2  -nan    0.2  -nan    0.6  -nan    1
  140   73.2  -nan    0.2  -nan    0.6  -nan    1
  141   73.2  -nan    0.2  -nan    0.5  -nan    1
  142   73.3  -nan    0.2  -nan    0.5  -nan    1
  143   73.3  -nan    0.2  -nan    0.5  -nan    1
  144   73.3  -nan    0.2  -nan    0.5  -nan    1
  145   73.3  -nan    0.2  -nan    0.5  -nan    1
  146   73.3  -nan    0.2  -nan    0.5  -nan    1
  147   73.4  -nan    0.2  -nan    0.5  -nan    1
  148   73.4  -nan    0.2  -nan    0.5  -nan    1
  149   73.4  -nan    0.2  -nan    0.5  -nan    1
  150   73.5  -nan    0.2  -nan    0.5  -nan    1
  151   73.5  -nan    0.2  -nan    0.5  -nan    1
  152   73.5  -nan    0.2  -nan    0.5  -nan    1
  153   73.6  -nan    0.2  -nan    0.5  -nan    1
  154   73.6  -nan    0.2  -nan    0.5  -nan    1
  155   73.6  -nan    0.2  -nan    0.5  -nan    1
  156   73.7  -nan    0.2  -nan    0.6  -nan    1
  157   73.7  -nan    0.2  -nan    0.6  -nan    1
  158   73.8  -nan    0.2  -nan    0.6  -nan    1
  159   73.8  -nan    0.2  -nan    0.6  -nan    1
  160   73.8  -nan    0.3  -nan    0.6  -nan    1
  161   73.9  -nan    0.2  -nan    0.6  -nan    1
  162   73.9  -nan    0.2  -nan    0.5  -nan    1
  163   74.0  -nan    0.2  -nan    0.5  -nan    1
  164   74.0  -nan    0.2  -nan    0.5  -nan    1
  165   74.0  -nan    0.2  -nan    0.5  -nan    1
  166   74.1  -nan    0.2  -nan    0.5  -nan    1
  167   74.1  -nan    0.2  -nan    0.5  -nan    1
  168   74.2  -nan    0.2  -nan    0.5  -nan    1
  169   74.2  -nan    0.2  -nan    0.5  -nan    1
  170   74.2  -nan    0.2  -nan    0.5  -nan    1
  171   74.3  -nan    0.2  -nan    0.5  -nan    1
  172   74.3  -nan    0.3  -nan    0.5  -nan    1
  173   74.3  -nan    0.3  -nan    0.5  -nan    1
  174   74.4  -nan    0.3  -nan    0.5  -nan    1
  175   74.4  -nan    0.3  -nan    0.5  -nan    1
  176   74.4  -nan    0.3  -nan    0.5  -nan    1
  177   74.5  -nan    0.3  -nan    0.5  -nan    1
  178   74.5  -nan    0.3  -nan    0.5  -nan    1
  179   74.5  -nan    0.3  -nan    0.5  -nan    1
  180   74.5  -nan    0.3  -nan    0.5  -nan    1
  181   74.6  -nan    0.3  -nan    0.5  -nan    1
  182   74.6  -nan    0.3  -nan    0.5  -nan    1
  183   74.6  -nan    0.3  -nan    0.5  -nan    1
  184   74.6  -nan    0.3  -nan    0.4  -nan    1
  185   74.7  -nan    0.3  -nan    0.4  -nan    1
  186   74.7  -nan    0.3  -nan    0.4  -nan    1
  187   74.7  -nan    0.2  -nan    0.4  -nan    1
  188   74.7  -nan    0.2  -nan    0.4  -nan    1
  189   74.8  -nan    0.2  -nan    0.4  -nan    1
  190   74.8  -nan    0.2  -nan    0.4  -nan    1
  191   74.8  -nan    0.2  -nan    0.4  -nan    1
  192   74.9  -nan    0.2  -nan    0.5  -nan    1
  193   74.9  -nan    0.2  -nan    0.5  -nan    1
  194   74.9  -nan    0.2  -nan    0.5  -nan    1
  195   75.0  -nan    0.2  -nan    0.5  -nan    1
  196   75.0  -nan    0.2  -nan    0.5  -nan    1
  197   75.0  -nan    0.2  -nan    0.5  -nan    1
  198   75.1  -nan    0.2  -nan    0.5  -nan    1
  199   75.1  -nan    0.2  -nan    0.6  -nan    1
  200   75.1  -nan    0.2  -nan    0.6  -nan    1
  201   75.2  -nan    0.2  -nan    0.6  -nan    1
  202   75.2  -nan    0.2  -nan    0.6  -nan    1
  203   75.3  -nan    0.2  -nan    0.6  -nan    1
  204   75.4  -nan    0.2  -nan    0.6  -nan    1
  205   75.4  -nan    0.2  -nan    0.6  -nan    1
  206   75.5  -nan    0.2  -nan    0.6  -nan    1
  207   75.6  -nan    0.2  -nan    0.7  -nan    1
  208   75.6  -nan    0.2  -nan    0.7  -nan    1
  209   75.7  -nan    0.2  -nan    0.7  -nan    1
  210   75.8  -nan    0.2  -nan    0.7  -nan    1
  211   75.9  -nan    0.2  -nan    0.7  -nan    1
  212   76.0  -nan    0.2  -nan    0.7  -nan    1
  213   76.1  -nan    0.2  -nan    0.7  -nan    1
  214   76.2  -nan    0.2  -nan    0.7  -nan    1
  215   76.3  -nan    0.2  -nan    0.7  -nan    1
  216   76.4  -nan    0.2  -nan    0.7  -nan    1
  217   76.6  -nan    0.2  -nan    0.7  -nan    1
  218   76.7  -nan    0.2  -nan    0.7  -nan    1
  219   76.8  -nan    0.2  -nan    0.7  -nan    1
  220   77.0  -nan    0.2  -nan    0.7  -nan    1
  221   77.1  -nan    0.2  -nan    0.7  -nan    1
  222   77.3  -nan    0.2  -nan    0.7  -nan    1
  223   77.4  -nan    0.2  -nan    0.7  -nan    1
  224   77.6  -nan    0.2  -nan    0.7  -nan    1
  225   77.7  -nan    0.2  -nan    0.7  -nan    1
  226   77.9  -nan    0.2  -nan    0.7  -nan    1
  227   78.1  -nan    0.2  -nan    0.7  -nan    1
  228   78.3  -nan    0.2  -nan    0.7  -nan    1
  229   78.4  -nan    0.2  -nan    0.7  -nan    1
  230   78.6  -nan    0.2  -nan    0.7  -nan    1
  231   78.8  -nan    0.2  -nan    0.7  -nan    1
  232   79.0  -nan    0.2  -nan    0.7  -nan    1
  233   79.2  -nan    0.2  -nan    0.7  -nan    1
  234   79.4  -nan    0.2  -nan    0.7  -nan    1
  235   79.6  -nan    0.2  -nan    0.7  -nan    1
  236   79.8  -nan    0.2  -nan    0.7  -nan    1
  237   80.0  -nan    0.2  -nan    0.7  -nan    1
  238   80.2  -nan    0.2  -nan    0.7  -nan    1
  239   80.4  -nan    0.2  -nan    0.7  -nan    1
  240   80.6  -nan    0.2  -nan    0.7  -nan    1
  241   80.8  -nan    0.2  -nan    0.7  -nan    1
  242   81.0  -nan    0.2  -nan    0.7  -nan    1
  243   81.2  -nan    0.2  -nan    0.7  -nan    1
  244   81.3  -nan    0.2  -nan    0.7  -nan    1
  245   81.5  -nan    0.2  -nan    0.7  -nan    1
  246   81.7  -nan    0.2  -nan    0.8  -nan    1
  247   81.9  -nan    0.2  -nan    0.8  -nan    1
  248   82.1  -nan    0.2  -nan    0.8  -nan    1
  249   82.2  -nan    0.3  -nan    0.8  -nan    1
  250   82.4  -nan    0.3  -nan    0.8  -nan    1
  251   82.6  -nan    0.3  -nan    0.8  -nan    1
  252   82.7  -nan    0.3  -nan    0.8  -nan    1
  253   82.9  -nan    0.3  -nan    0.8  -nan    1
  254   83.0  -nan    0.3  -nan    0.8  -nan    1
  255   83.1  -nan    0.3  -nan    0.8  -nan    1
  256   83.3  -nan    0.3  -nan    0.8  -nan    1
  257   83.4  -nan    0.3  -nan    0.8  -nan    1
  258   83.5  -nan    0.3  -nan    0.8  -nan    1
  259   83.6  -nan    0.3  -nan    0.8  -nan    1
  260   83.7  -nan    0.3  -nan    0.8  -nan    1
  261   83.7  -nan    0.3  -nan    0.8  -nan    1
  262   83.8  -nan    0.3  -nan    0.8  -nan    1
  263   83.9  -nan    0.3  -nan    0.8  -nan    1
  264   83.9  -nan    0.3  -nan    0.8  -nan    1
  265   84.0  -nan    0.3  -nan    0.8  -nan    1
  266   84.0  -nan    0.3  -nan    0.9  -nan    1
  267   84.0  -nan    0.4  -nan    0.9  -nan    1
  268   84.0  -nan    0.4  -nan    0.9  -nan    1
  269   84.0  -nan    0.4  -nan    1.0  -nan    1
  270   84.0  -nan    0.4  -nan    1.0  -nan    1
  271   84.0  -nan    0.4  -nan    1.0  -nan    1
  272   84.0  -nan    0.4  -nan    1.1  -nan    1
  273   83.9  -nan    0.4  -nan    1.1  -nan    1
  274   83.9  -nan    0.4  -nan    1.1  -nan    1
  275   83.8  -nan    0.4  -nan    1.2  -nan    1
  276   83.8  -nan    0.4  -nan    1.2  -nan    1
  277   83.7  -nan    0.4  -nan    1.2  -nan    1
  278   83.6  -nan    0.4  -nan    1.2  -nan    1
  279   83.5  -nan    0.4  -nan    1.3  -nan    1
  280   83.5  -nan    0.4  -nan    1.3  -nan    1
  281   83.3  -nan    0.4  -nan    1.3  -nan    1
  282   83.2  -nan    0.4  -nan    1.3  -nan    1
  283   83.1  -nan    0.4  -nan    1.3  -nan    1
  284   83.0  -nan    0.4  -nan    1.3  -nan    1
  285   82.9  -nan    0.4  -nan    1.3  -nan    1
  286   82.8  -nan    0.4  -nan    1.3  -nan    1
  287   82.6  -nan    0.4  -nan    1.3  -nan    1
  288   82.5  -nan    0.4  -nan    1.3  -nan    1
  289   82.3  -nan    0.4  -nan    1.3  -nan    1
  290   82.2  -nan    0.4  -nan    1.2  -nan    1
  291   82.1  -nan    0.4  -nan    1.2  -nan    1
  292   81.9  -nan    0.4  -nan    1.2  -nan    1
  293   81.8  -nan    0.4  -nan    1.2  -nan    1
  294   81.6  -nan    0.4  -nan    1.2  -nan    1
  295   81.5  -nan    0.4  -nan    1.1  -nan    1
  296   81.3  -nan    0.4  -nan    1.1  -nan    1
  297   81.2  -nan    0.5  -nan    1.1  -nan    1
  298   81.1  -nan    0.5  -nan    1.1  -nan    1
  299   80.9  -nan    0.5  -nan    1.1  -nan    1
  300   80.8  -nan    0.5  -nan    1.1  -nan    1
  301   80.7  -nan    0.5  -nan    1.1  -nan    1
  302   80.5  -nan    0.5  -nan    1.1  -nan    1
  303   80.4  -nan    0.5  -nan    1.1  -nan    1
  304   80.3  -nan    0.5  -nan    1.2  -nan    1
  305   80.2  -nan    0.5  -nan    1.2  -nan    1
  306   80.1  -nan    0.5  -nan    1.2  -nan    1
  307   80.0  -nan    0.5  -nan    1.3  -nan    1
  308   79.9  -nan    0.5  -nan    1.3  -nan    1
  309   79.8  -nan    0.5  -nan    1.3  -nan    1
  310   79.8  -nan    0.5  -nan    1.3  -nan    1
  311   79.7  -nan    0.5  -nan    1.3  -nan    1
  312   79.7  -nan    0.5  -nan    1.3  -nan    1
  313   79.6  -nan    0.5  -nan    1.3  -nan    1
  314   79.6  -nan    0.5  -nan    1.3  -nan    1
  315   79.6  -nan    0.5  -nan    1.4  -nan    1
  316   79.5  -nan    0.5  -nan    1.4  -nan    1
  317   79.5  -nan    0.5  -nan    1.4  -nan    1
  318   79.6  -nan    0.5  -nan    1.4  -nan    1
  319   79.6  -nan    0.5  -nan    1.4  -nan    1
  320   79.6  -nan    0.5  -nan    1.4  -nan    1
  321   79.6  -nan    0.5  -nan    1.4  -nan    1
  322   79.7  -nan    0.5  -nan    1.4  -nan    1
  323   79.8  -nan    0.5  -nan    1.4  -nan    1
  324   79.8  -nan    0.5  -nan    1.4  -nan    1
  325   79.9  -nan    0.5  -nan    1.4  -nan    1
  326   80.0  -nan    0.5  -nan    1.4  -nan    1
  327   80.1  -nan    0.5  -nan    1.4  -nan    1
  328   80.2  -nan    0.5  -nan    1.4  -nan    1
  329   80.3  -nan    0.5  -nan    1.4  -nan    1
  330   80.5  -nan    0.5  -nan    1.4  -nan    1
  331   80.6  -nan    0.5  -nan    1.4  -nan    1
  332   80.8  -nan    0.5  -nan    1.4  -nan    1
  333   80.9  -nan    0.5  -nan    1.4  -nan    1
  334   81.1  -nan    0.5  -nan    1.4  -nan    1
  335   81.3  -nan    0.5  -nan    1.4  -nan    1
  336   81.4  -nan    0.5  -nan    1.4  -nan    1
  337   81.6  -nan    0.5  -nan    1.4  -nan    1
  338   81.8  -nan    0.5  -nan    1.3  -nan    1
  339   82.0  -nan    0.5  -nan    1.3  -nan    1
  340   82.3  -nan    0.5  -nan    1.3  -nan    1
  341   82.5  -nan    0.5  -nan    1.3  -nan    1
  342   82.7  -nan    0.5  -nan    1.3  -nan    1
  343   82.9  -nan    0.5  -nan    1.3  -nan    1
  344   83.2  -nan    0.5  -nan    1.3  -nan    1
  345   83.4  -nan    0.5  -nan    1.3  -nan    1
  346   83.7  -nan    0.5  -nan    1.3  -nan    1
  347   83.9  -nan    0.5  -nan    1.3  -nan    1
  348   84.2  -nan    0.5  -nan    1.3  -nan    1
  349   84.4  -nan    0.5  -nan    1.3  -nan    1
  350   84.7  -nan    0.5  -nan    1.3  -nan    1
  351   84.9  -nan    0.5  -nan    1.3  -nan    1
  352   85.2  -nan    0.5  -nan    1.3  -nan    1
  353   85.5  -nan    0.5  -nan    1.3  -nan    1
  354   85.7  -nan    0.5  -nan    1.2  -nan    1
  355   86.0  -nan    0.5  -nan    1.2  -nan    1
  356   86.2  -nan    0.5  -nan    1.2  -nan    1
  357   86.5  -nan    0.5  -nan    1.2  -nan    1
  358   86.7  -nan    0.5  -nan    1.2  -nan    1
  359   87.0  -nan    0.5  -nan    1.2  -nan    1
  360   87.3  -nan    0.5  -nan    1.2  -nan    1
  361   87.5  -nan    0.5  -nan    1.2  -nan    1
  362   87.7  -nan    0.5  -nan    1.2  -nan    1
  363   88.0  -nan    0.5  -nan    1.2  -nan    1
  364   88.2  -nan    0.5  -nan    1.2  -nan    1
  365   88.4  -nan    0.5  -nan    1.2  -nan    1
  366   88.7  -nan    0.5  -nan    1.2  -nan    1
  367   88.9  -nan    0.5  -nan    1.2  -nan    1
  368   89.1  -nan    0.5  -nan    1.1  -nan    1
  369   89.3  -nan    0.5  -nan    1.1  -nan    1
  370   89.5  -nan    0.5  -nan    1.1  -nan    1
  371   89.7  -nan    0.5  -nan    1.1  -nan    1
  372   89.9  -nan    0.5  -nan    1.1  -nan    1
  373   90.0  -nan    0.4  -nan    1.1  -nan    1
  374   90.2  -nan    0.4  -nan    1.1  -nan    1
  375   90.4  -nan    0.4  -nan    1.2  -nan    1
  376   90.5  -nan    0.4  -nan    1.2  -nan    1
  377   90.7  -nan    0.4  -nan    1.2  -nan    1
  378   90.8  -nan    0.4  -nan    1.2  -nan    1
  379   90.9  -nan    0.4  -nan    1.2  -nan    1
  380   91.0  -nan    0.4  -nan    1.2  -nan    1
  381   91.1  -nan    0.4  -nan    1.2  -nan    1
  382   91.2  -nan    0.4  -nan    1.2  -nan    1
  383   91.3  -nan    0.4  -nan    1.2  -nan    1
  384   91.3  -nan    0.4  -nan    1.2  -nan    1
  385   91.4  -nan    0.4  -nan    1.2  -nan    1
  386   91.4  -nan    0.4  -nan    1.2  -nan    1
  387   91.5  -nan    0.4  -nan    1.2  -nan    1
  388   91.5  -nan    0.4  -nan    1.2  -nan    1
  389   91.5  -nan    0.4  -nan    1.2  -nan    1
  390   91.5  -nan    0.4  -nan    1.2  -nan    1
  391   91.4  -nan    0.4  -nan    1.2  -nan    1
  392   91.4  -nan    0.4  -nan    1.2  -nan    1
  393   91.4  -nan    0.4  -nan    1.2  -nan    1
  394   91.3  -nan    0.4  -nan    1.2  -nan    1
  395   91.2  -nan    0.4  -nan    1.2  -nan    1
  396   91.1  -nan    0.4  -nan    1.2  -nan    1
  397   91.0  -nan    0.4  -nan    1.2  -nan    1
  398   90.9  -nan    0.4  -nan    1.2  -nan    1
  399   90.8  -nan    0.4  -nan    1.1  -nan    1
  400   90.6  -nan    0.4  -nan    1.1  -nan    1
  401   90.5  -nan    0.4  -nan    1.1  -nan    1
  402   90.3  -nan    0.4  -nan    1.1  -nan    1
  403   90.1  -nan    0.4  -nan    1.1  -nan    1
  404   89.9  -nan    0.4  -nan    1.1  -nan    1
  405   89.7  -nan    0.4  -nan    1.1  -nan    1
  406   89.5  -nan    0.4  -nan    1.1  -nan    1
  407   89.3  -nan    0.4  -nan    1.1  -nan    1
  408   89.0  -nan    0.4  -nan    1.1  -nan    1
  409   88.8  -nan    0.4  -nan    1.1  -nan    1
  410   88.5  -nan    0.4  -nan    1.1  -nan    1
  411   88.2  -nan    0.4  -nan    1.1  -nan    1
  412   87.9  -nan    0.4  -nan    1.1  -nan    1
  413   87.6  -nan    0.4  -nan    1.1  -nan    1
  414   87.3  -nan    0.4  -nan    1.1  -nan    1
  415   87.0  -nan    0.4  -nan    1.1  -nan    1
  416   86.6  -nan    0.4  -nan    1.1  -nan    1
  417   86.3  -nan    0.4  -nan    1.1  -nan    1
  418   85.9  -nan    0.4  -nan    1.1  -nan    1
  419   85.5  -nan    0.4  -nan    1.1  -nan    1
  420   85.2  -nan    0.4  -nan    1.1  -nan    1
  421   84.8  -nan    0.4  -nan    1.1  -nan    1
  422   84.4  -nan    0.4  -nan    1.1  -nan    1
  423   84.0  -nan    0.4  -nan    1.1  -nan    1
  424   83.5  -nan    0.4  -nan    1.1  -nan    1
  425   83.1  -nan    0.4  -nan    1.1  -nan    1
  426   82.7  -nan    0.4  -nan    1.1  -nan    1
  427   82.2  -nan    0.4  -nan    1.1  -nan    1
  428   81.8  -nan    0.4  -nan    1.1  -nan    1
  429   81.3  -nan    0.4  -nan    1.1  -nan    1
  430   80.9  -nan    0.4  -nan    1.1  -nan    1
  431   80.4  -nan    0.4  -nan    1.1  -nan    1
  432   79.9  -nan    0.4  -nan    1.1  -nan    1
  433   79.4  -nan    0.4  -nan    1.1  -nan    1
  434   78.9  -nan    0.4  -nan    1.0  -nan    1
  435   78.5  -nan    0.4  -nan    1.0  -nan    1
  436   78.0  -nan    0.4  -nan    1.0  -nan    1
  437   77.5  -nan    0.4  -nan    1.0  -nan    1
  438   77.0  -nan    0.4  -nan    1.0  -nan    1
  439   76.5  -nan    0.4  -nan    1.0  -nan    1
  440   76.0  -nan    0.4  -nan    1.0  -nan    1
  441   75.5  -nan    0.4  -nan    1.0  -nan    1
  442   75.0  -nan    0.4  -nan    1.0  -nan    1
  443   74.5  -nan    0.4  -nan    1.0  -nan    1
  444   74.0  -nan    0.4  -nan    1.0  -nan    1
  445   73.5  -nan    0.4  -nan    1.0  -nan    1
  446   73.0  -nan    0.4  -nan    1.0  -nan    1
  447   72.5  -nan    0.4  -nan    1.0  -nan    1
  448   72.0  -nan    0.4  -nan    1.0  -nan    1
  449   71.6  -nan    0.4  -nan    1.0  -nan    1
  450   71.1  -nan    0.4  -nan    1.0  -nan    1
  451   70.6  -nan    0.4  -nan    1.0  -nan    1
  452   70.1  -nan    0.4  -nan    1.0  -nan    1
  453   69.7  -nan    0.4  -nan    1.0  -nan    1
  454   69.2  -nan    0.4  -nan    1.0  -nan    1
  455   68.8  -nan    0.4  -nan    1.0  -nan    1
  456   68.4  -nan    0.4  -nan    1.0  -nan    1
  457   67.9  -nan    0.4  -nan    1.1  -nan    1
  458   67.5  -nan    0.4  -nan    1.1  -nan    1
  459   67.1  -nan    0.4  -nan    1.1  -nan    1
  460   66.7  -nan    0.4  -nan    1.1  -nan    1
  461   66.3  -nan    0.4  -nan    1.1  -nan    1
  462   65.9  -nan    0.4  -nan    1.1  -nan    1
  463   65.6  -nan    0.4  -nan    1.1  -nan    1
  464   65.2  -nan    0.4  -nan    1.1  -nan    1
  465   64.9  -nan    0.4  -nan    1.1  -nan    1
  466   64.5  -nan    0.4  -nan    1.1  -nan    1
  467   64.2  -nan    0.4  -nan    1.1  -nan    1
  468   63.9  -nan    0.4  -nan    1.1  -nan    1
  469   63.6  -nan    0.4  -nan    1.1  -nan    1
  470   63.4  -nan    0.4  -nan    1.1  -nan    1
  471   63.1  -nan    0.4  -nan    1.1  -nan    1
  472   62.8  -nan    0.4  -nan    1.1  -nan    1
  473   62.6  -nan    0.4  -nan    1.1  -nan    1
  474   62.4  -nan    0.4  -nan    1.1  -nan    1
  475   62.2  -nan    0.4  -nan    1.1  -nan    1
  476   62.0  -nan    0.4  -nan    1.1  -nan    1
  477   61.8  -nan    0.4  -nan    1.1  -nan    1
  478   61.7  -nan    0.4  -nan    1.1  -nan    1
  479   61.5  -nan    0.4  -nan    1.1  -nan    1
  480   61.4  -nan    0.4  -nan    1.1  -nan    1
  481   61.3  -nan    0.4  -nan    1.1  -nan    1
  482   61.2  -nan    0.4  -nan    1.1  -nan    1
  483   61.1  -nan    0.4  -nan    1.1  -nan    1
  484   61.0  -nan    0.4  -nan    1.1  -nan    1
  485   61.0  -nan    0.4  -nan    1.1  -nan    1
  486   60.9  -nan    0.4  -nan    1.1  -nan    1
  487   60.9  -nan    0.4  -nan    1.1  -nan    1
  488   60.9  -nan    0.4  -nan    1.1  -nan    1
  489   60.9  -nan    0.4  -nan    1.1  -nan    1
  490   60.9  -nan    0.4  -nan    1.1  -nan    1
  491   61.0  -nan    0.4  -nan    1.1  -nan    1
  492   61.0  -nan    0.4  -nan    1.1  -nan    1
  493   61.0  -nan    0.4  -nan    1.1  -nan    1
  494   61.1  -nan    0.5  -nan    1.1  -nan    1
  495   61.2  -nan    0.5  -nan    1.1  -nan    1
  496   61.3  -nan    0.5  -nan    1.0  -nan    1
  497   61.4  -nan    0.6  -nan    1.0  -nan    1
  498   61.5  -nan    0.6  -nan    1.0  -nan    1
  499   61.6  -nan    0.6  -nan    1.0  -nan    1
  500   61.7  -nan    0.7  -nan    1.0  -nan    1
  501   61.8  -nan    0.7  -nan    1.0  -nan    1
  502   61.9  -nan    0.8  -nan    1.0  -nan    1
  503   62.1  -nan    0.9  -nan    1.0  -nan    1
  504   62.2  -nan    0.9  -nan    1.0  -nan    1
  505   62.4  -nan    1.0  -nan    1.1  -nan    1
  506   62.5  -nan    1.1  -nan    1.1  -nan    1
  507   62.7  -nan    1.2  -nan    1.1  -nan    1
  508   62.8  -nan    1.2  -nan    1.1  -nan    1
  509   63.0  -nan    1.3  -nan    1.1  -nan    1
  510   63.1  -nan    1.4  -nan    1.2  -nan    1
  511   63.3  -nan    1.5  -nan    1.2  -nan    1
  512   63.5  -nan    1.6  -nan    1.2  -nan    1
  513   63.6  -nan    1.6  -nan    1.2  -nan    1
  514   63.8  -nan    1.7  -nan    1.3  -nan    1
  515   63.9  -nan    1.8  -nan    1.3  -nan    1
  516   64.1  -nan    1.9  -nan    1.3  -nan    1
  517   64.2  -nan    2.0  -nan    1.3  -nan    1
  518   64.4  -nan    2.0  -nan    1.4  -nan    1
  519   64.5  -nan    2.1  -nan    1.4  -nan    1
  520   64.6  -nan    2.2  -nan    1.4  -nan    1
  521   64.7  -nan    2.2  -nan    1.5  -nan    1
  522   64.9  -nan    2.3  -nan    1.5  -nan    1
  523   65.0  -nan    2.3  -nan    1.5  -nan    1
  524   65.1  -nan    2.4  -nan    1.6  -nan    1
  525   65.2  -nan    2.4  -nan    1.6  -nan    1
  526   65.3  -nan    2.5  -nan    1.6  -nan    1
  527   65.3  -nan    2.5  -nan    1.6  -nan    1
  528   65.4  -nan    2.6  -nan    1.7  -nan    1
  529   65.5  -nan    2.6  -nan    1.7  -nan    1
  530   65.5  -nan    2.6  -nan    1.7  -nan    1
  531   65.5  -nan    2.7  -nan    1.7  -nan    1
  532   65.6  -nan    2.7  -nan    1.8  -nan    1
  533   65.6  -nan    2.7  -nan    1.8  -nan    1
  534   65.6  -nan    2.7  -nan    1.8  -nan    1
  535   65.6  -nan    2.8  -nan    1.8  -nan    1
  536   65.6  -nan    2.8  -nan    1.9  -nan    1
  537   65.6  -nan    2.8  -nan    1.9  -nan    1
  538   65.5  -nan    2.8  -nan    1.9  -nan    1
  539   65.5  -nan    2.9  -nan    2.0  -nan    1
  540   65.5  -nan    2.9  -nan    2.0  -nan    1
  541   65.4  -nan    2.9  -nan    2.0  -nan    1
  542   65.3  -nan    2.9  -nan    2.0  -nan    1
  543   65.2  -nan    2.9  -nan    2.0  -nan    1
  544   65.2  -nan    3.0  -nan    2.0  -nan    1
  545   65.1  -nan    3.0  -nan    2.1  -nan    1
  546   65.0  -nan    3.0  -nan    2.1  -nan    1
  547   64.8  -nan    3.0  -nan    2.1  -nan    1
  548   64.7  -nan    3.0  -nan    2.1  -nan    1
  549   64.6  -nan    3.1  -nan    2.1  -nan    1
  550   64.5  -nan    3.1  -nan    2.1  -nan    1
  551   64.3  -nan    3.1  -nan    2.1  -nan    1
  552   64.2  -nan    3.1  -nan    2.1  -nan    1
  553   64.0  -nan    3.1  -nan    2.1  -nan    1
  554   63.9  -nan    3.2  -nan    2.1  -nan    1
  555   63.7  -nan    3.2  -nan    2.1  -nan    1
  556   63.6  -nan    3.2  -nan    2.1  -nan    1
  557   63.4  -nan    3.2  -nan    2.1  -nan    1
  558   63.3  -nan    3.2  -nan    2.1  -nan    1
  559   63.1  -nan    3.3  -nan    2.1  -nan    1
  560   62.9  -nan    3.3  -nan    2.1  -nan    1
  561   62.8  -nan    3.3  -nan    2.1  -nan    1
  562   62.6  -nan    3.3  -nan    2.1  -nan    1
  563   62.4  -nan    3.3  -nan    2.0  -nan    1
  564   62.3  -nan    3.3  -nan    2.0  -nan    1
  565   62.1  -nan    3.3  -nan    2.0  -nan    1
  566   62.0  -nan    3.4  -nan    2.0  -nan    1
  567   61.8  -nan    3.4  -nan    2.0  -nan    1
  568   61.7  -nan    3.4  -nan    2.1  -nan    1
  569   61.5  -nan    3.4  -nan    2.1  -nan    1
  570   61.4  -nan    3.4  -nan    2.1  -nan    1
  571   61.2  -nan    3.4  -nan    2.1  -nan    1
  572   61.1  -nan    3.4  -nan    2.1  -nan    1
  573   61.0  -nan    3.4  -nan    2.2  -nan    1
  574   60.9  -nan    3.4  -nan    2.2  -nan    1
  575   60.8  -nan    3.4  -nan    2.2  -nan    1
  576   60.7  -nan    3.4  -nan    2.2  -nan    1
  577   60.6  -nan    3.4  -nan    2.2  -nan    1
  578   60.5  -nan    3.4  -nan    2.2  -nan    1
  579   60.4  -nan    3.4  -nan    2.2  -nan    1
  580   60.3  -nan    3.4  -nan    2.2  -nan    1
  581   60.3  -nan    3.3  -nan    2.2  -nan    1
  582   60.2  -nan    3.3  -nan    2.1  -nan    1
  583   60.1  -nan    3.3  -nan    2.1  -nan    1
  584   60.1  -nan    3.2  -nan    2.1  -nan    1
  585   60.1  -nan    3.2  -nan    2.1  -nan    1
  586   60.0  -nan    3.1  -nan    2.0  -nan    1
  587   60.0  -nan    3.1  -nan    2.0  -nan    1
  588   60.0  -nan    3.0  -nan    2.0  -nan    1
  589   60.0  -nan    3.0  -nan    1.9  -nan    1
  590   60.0  -nan    2.9  -nan    1.9  -nan    1
  591   60.0  -nan    2.8  -nan    1.8  -nan    1
  592   60.0  -nan    2.7  -nan    1.8  -nan    1
  593   60.0  -nan    2.6  -nan    1.7  -nan    1
  594   60.0  -nan    2.5  -nan    1.7  -nan    1
  595   60.1  -nan    2.5  -nan    1.7  -nan    1
  596   60.1  -nan    2.4  -nan    1.6  -nan    1
  597   60.1  -nan    2.3  -nan    1.6  -nan    1
  598   60.2  -nan    2.2  -nan    1.6  -nan    1
  599   60.2  -nan    2.1  -nan    1.6  -nan    1
  600   60.3  -nan    2.0  -nan    1.6  -nan    1
  601   60.3  -nan    1.9  -nan    1.6  -nan    1
  602   60.4  -nan    1.9  -nan    1.6  -nan    1
  603   60.4  -nan    1.9  -nan    1.6  -nan    1
  604   60.4  -nan    1.8  -nan    1.5  -nan    1
  605   60.5  -nan    1.8  -nan    1.5  -nan    1
  606   60.5  -nan    1.8  -nan    1.5  -nan    1
  607   60.6  -nan    1.7  -nan    1.5  -nan    1
  608   60.6  -nan    1.7  -nan    1.5  -nan    1
  609   60.7  -nan    1.7  -nan    1.5  -nan    1
  610   60.7  -nan    1.6  -nan    1.5  -nan    1
  611   60.7  -nan    1.6  -nan    1.5  -nan    1
  612   60.8  -nan    1.5  -nan    1.5  -nan    1
  613   60.8  -nan    1.5  -nan    1.5  -nan    1
  614   60.8  -nan    1.4  -nan    1.5  -nan    1
  615   60.8  -nan    1.4  -nan    1.5  -nan    1
  616   60.8  -nan    1.3  -nan    1.5  -nan    1
  617   60.8  -nan    1.3  -nan    1.5  -nan    1
  618   60.8  -nan    1.2  -nan    1.5  -nan    1
  619   60.8  -nan    1.2  -nan    1.5  -nan    1
  620   60.7  -nan    1.2  -nan    1.5  -nan    1
  621   60.7  -nan    1.1  -nan    1.5  -nan    1
  622   60.7  -nan    1.1  -nan    1.5  -nan    1
  623   60.6  -nan    1.1  -nan    1.5  -nan    1
  624   60.6  -nan    1.0  -nan    1.5  -nan    1
  625   60.5  -nan    1.0  -nan    1.5  -nan    1
  626   60.4  -nan    1.0  -nan    1.5  -nan    1
  627   60.3  -nan    1.0  -nan    1.5  -nan    1
  628   60.2  -nan    0.9  -nan    1.5  -nan    1
  629   60.1  -nan    0.9  -nan    1.5  -nan    1
  630   60.0  -nan    0.9  -nan    1.6  -nan    1
  631   59.9  -nan    0.9  -nan    1.6  -nan    1
  632   59.8  -nan    0.9  -nan    1.6  -nan    1
  633   59.6  -nan    0.8  -nan    1.6  -nan    1
  634   59.5  -nan    0.8  -nan    1.6  -nan    1
  635   59.3  -nan    0.8  -nan    1.6  -nan    1
  636   59.1  -nan    0.8  -nan    1.6  -nan    1
  637   59.0  -nan    0.8  -nan    1.6  -nan    1
  638   58.8  -nan    0.8  -nan    1.6  -nan    1
  639   58.6  -nan    0.8  -nan    1.6  -nan    1
  640   58.4  -nan    0.8  -nan    1.6  -nan    1
  641   58.2  -nan    0.7  -nan    1.6  -nan    1
  642   58.0  -nan    0.7  -nan    1.5  -nan    1
  643   57.8  -nan    0.7  -nan    1.5  -nan    1
  644   57.6  -nan    0.7  -nan    1.5  -nan    1
  645   57.3  -nan    0.7  -nan    1.5  -nan    1
  646   57.1  -nan    0.7  -nan    1.5  -nan    1
  647   56.9  -nan    0.7  -nan    1.5  -nan    1
  648   56.7  -nan    0.7  -nan    1.4  -nan    1
  649   56.4  -nan    0.8  -nan    1.4  -nan    1
  650   56.2  -nan    0.8  -nan    1.4  -nan    1
  651   56.0  -nan    0.8  -nan    1.4  -nan    1
  652   55.7  -nan    0.8  -nan    1.4  -nan    1
  653   55.5  -nan    0.8  -nan    1.4  -nan    1
  654   55.2  -nan    0.8  -nan    1.4  -nan    1
  655   55.0  -nan    0.8  -nan    1.4  -nan    1
  656   54.8  -nan    0.9  -nan    1.4  -nan    1
  657   54.5  -nan    0.9  -nan    1.4  -nan    1
  658   54.3  -nan    0.9  -nan    1.4  -nan    1
  659   54.1  -nan    0.9  -nan    1.4  -nan    1
  660   53.8  -nan    1.0  -nan    1.4  -nan    1
  661   53.6  -nan    1.0  -nan    1.4  -nan    1
  662   53.4  -nan    1.0  -nan    1.4  -nan    1
  663   53.2  -nan    1.1  -nan    1.4  -nan    1
  664   53.0  -nan    1.1  -nan    1.5  -nan    1
  665   52.8  -nan    1.1  -nan    1.5  -nan    1
  666   52.6  -nan    1.2  -nan    1.5  -nan    1
  667   52.4  -nan    1.2  -nan    1.5  -nan    1
  668   52.2  -nan    1.3  -nan    1.6  -nan    1
  669   52.1  -nan    1.3  -nan    1.6  -nan    1
  670   51.9  -nan    1.3  -nan    1.6  -nan    1
  671   51.7  -nan    1.3  -nan    1.6  -nan    1
  672   51.6  -nan    1.4  -nan    1.7  -nan    1
  673   51.4  -nan    1.4  -nan    1.7  -nan    1
  674   51.3  -nan    1.4  -nan    1.7  -nan    1
  675   51.2  -nan    1.4  -nan    1.8  -nan    1
  676   51.1  -nan    1.4  -nan    1.8  -nan    1
  677   51.0  -nan    1.4  -nan    1.8  -nan    1
  678   50.9  -nan    1.4  -nan    1.8  -nan    1
  679   50.8  -nan    1.4  -nan    1.9  -nan    1
  680   50.7  -nan    1.4  -nan    1.9  -nan    1
  681   50.6  -nan    1.4  -nan    1.9  -nan    1
  682   50.5  -nan    1.4  -nan    1.9  -nan    1
  683   50.5  -nan    1.4  -nan    1.9  -nan    1
  684   50.4  -nan    1.4  -nan    1.9  -nan    1
  685   50.4  -nan    1.4  -nan    1.9  -nan    1
  686   50.3  -nan    1.4  -nan    1.9  -nan    1
  687   50.3  -nan    1.4  -nan    1.9  -nan    1
  688   50.3  -nan    1.4  -nan    1.9  -nan    1
  689   50.3  -nan    1.4  -nan    1.9  -nan    1
  690   50.3  -nan    1.4  -nan    1.9  -nan    1
  691   50.3  -nan    1.4  -nan    1.9  -nan    1
  692   50.3  -nan    1.3  -nan    1.9  -nan    1
  693   50.3  -nan    1.3  -nan    1.9  -nan    1
  694   50.3  -nan    1.3  -nan    1.9  -nan    1
  695   50.3  -nan    1.3  -nan    1.9  -nan    1
  696   50.3  -nan    1.3  -nan    1.9  -nan    1
  697   50.4  -nan    1.3  -nan    1.9  -nan    1
  698   50.4  -nan    1.3  -nan    1.9  -nan    1
  699   50.4  -nan    1.3  -nan    1.9  -nan    1
  700   50.5  -nan    1.3  -nan    1.8  -nan    1
  701   50.5  -nan    1.3  -nan    1.8  -nan    1
  702   50.5  -nan    1.3  -nan    1.8  -nan    1
  703   50.6  -nan    1.3  -nan    1.8  -nan    1
  704   50.6  -nan    1.3  -nan    1.8  -nan    1
  705   50.7  -nan    1.3  -nan    1.8  -nan    1
  706   50.7  -nan    1.3  -nan    1.8  -nan    1
  707   50.8  -nan    1.3  -nan    1.8  -nan    1
  708   50.8  -nan    1.3  -nan    1.8  -nan    1
  709   50.8  -nan    1.3  -nan    1.8  -nan    1
  710   50.9  -nan    1.3  -nan    1.8  -nan    1
  711   50.9  -nan    1.2  -nan    1.8  -nan    1
  712   51.0  -nan    1.2  -nan    1.8  -nan    1
  713   51.0  -nan    1.2  -nan    1.8  -nan    1
  714   51.0  -nan    1.2  -nan    1.8  -nan    1
  715   51.1  -nan    1.2  -nan    1.8  -nan    1
  716   51.1  -nan    1.2  -nan    1.8  -nan    1
  717   51.1  -nan    1.2  -nan    1.7  -nan    1
  718   51.2  -nan    1.2  -nan    1.7  -nan    1
  719   51.2  -nan    1.2  -nan    1.7  -nan    1
  720   51.2  -nan    1.2  -nan    1.7  -nan    1
  721   51.2  -nan    1.2  -nan    1.7  -nan    1
  722   51.2  -nan    1.2  -nan    1.7  -nan    1
  723   51.2  -nan    1.2  -nan    1.6  -nan    1
  724   51.2  -nan    1.2  -nan    1.6  -nan    1
  725   51.2  -nan    1.2  -nan    1.6  -nan    1
  726   51.2  -nan    1.2  -nan    1.6  -nan    1
  727   51.2  -nan    1.2  -nan    1.6  -nan    1
  728   51.2  -nan    1.2  -nan    1.6  -nan    1
  729   51.2  -nan    1.2  -nan    1.6  -nan    1
  730   51.2  -nan    1.2  -nan    1.6  -nan    1
  731   51.2  -nan    1.2  -nan    1.6  -nan    1
  732   51.2  -nan    1.2  -nan    1.5  -nan    1
  733   51.1  -nan    1.2  -nan    1.5  -nan    1
  734   51.1  -nan    1.2  -nan    1.5  -nan    1
  735   51.1  -nan    1.2  -nan    1.5  -nan    1
  736   51.1  -nan    1.2  -nan    1.5  -nan    1
  737   51.0  -nan    1.2  -nan    1.5  -nan    1
  738   51.0  -nan    1.2  -nan    1.5  -nan    1
  739   51.0  -nan    1.2  -nan    1.5  -nan    1
  740   50.9  -nan    1.2  -nan    1.5  -nan    1
  741   50.9  -nan    1.2  -nan    1.5  -nan    1
  742   50.9  -nan    1.2  -nan    1.5  -nan    1
  743   50.9  -nan    1.2  -nan    1.5  -nan    1
  744   50.8  -nan    1.2  -nan    1.5  -nan    1
  745   50.8  -nan    1.2  -nan    1.5  -nan    1
  746   50.8  -nan    1.1  -nan    1.5  -nan    1
  747   50.7  -nan    1.1  -nan    1.5  -nan    1
  748   50.7  -nan    1.1  -nan    1.5  -nan    1
  749   50.7  -nan    1.1  -nan    1.4  -nan    1
  750   50.7  -nan    1.0  -nan    1.4  -nan    1
  751   50.7  -nan    1.0  -nan    1.4  -nan    1
  752   50.7  -nan    1.0  -nan    1.4  -nan    1
  753   50.7  -nan    1.0  -nan    1.4  -nan    1
  754   50.7  -nan    0.9  -nan    1.3  -nan    1
  755   50.7  -nan    0.9  -nan    1.3  -nan    1
  756   50.7  -nan    0.9  -nan    1.3  -nan    1
  757   50.7  -nan    0.8  -nan    1.3  -nan    1
  758   50.7  -nan    0.8  -nan    1.2  -nan    1
  759   50.7  -nan    0.8  -nan    1.2  -nan    1
  760   50.8  -nan    0.7  -nan    1.2  -nan    1
  761   50.8  -nan    0.7  -nan    1.2  -nan    1
  762   50.9  -nan    0.6  -nan    1.2  -nan    1
  763   50.9  -nan    0.6  -nan    1.2  -nan    1
  764   51.0  -nan    0.6  -nan    1.2  -nan    1
  765   51.1  -nan    0.6  -nan    1.2  -nan    1
  766   51.1  -nan    0.6  -nan    1.2  -nan    1
  767   51.2  -nan    0.6  -nan    1.3  -nan    1
  768   51.3  -nan    0.6  -nan    1.3  -nan    1
  769   51.4  -nan    0.7  -nan    1.3  -nan    1
  770   51.5  -nan    0.7  -nan    1.3  -nan    1
  771   51.7  -nan    0.7  -nan    1.2  -nan    1
  772   51.8  -nan    0.7  -nan    1.2  -nan    1
  773   51.9  -nan    0.8  -nan    1.2  -nan    1
  774   52.1  -nan    0.8  -nan    1.2  -nan    1
  775   52.2  -nan    0.9  -nan    1.2  -nan    1
  776   52.4  -nan    0.9  -nan    1.2  -nan    1
  777   52.6  -nan    0.9  -nan    1.2  -nan    1
  778   52.7  -nan    1.0  -nan    1.2  -nan    1
  779   52.9  -nan    1.0  -nan    1.2  -nan    1
  780   53.1  -nan    1.1  -nan    1.1  -nan    1
  781   53.3  -nan    1.1  -nan    1.1  -nan    1
  782   53.5  -nan    1.2  -nan    1.1  -nan    1
  783   53.7  -nan    1.2  -nan    1.1  -nan    1
  784   53.9  -nan    1.2  -nan    1.1  -nan    1
  785   54.2  -nan    1.3  -nan    1.1  -nan    1
  786   54.4  -nan    1.3  -nan    1.1  -nan    1
  787   54.6  -nan    1.3  -nan    1.1  -nan    1
  788   54.9  -nan    1.3  -nan    1.0  -nan    1
  789   55.1  -nan    1.4  -nan    1.0  -nan    1
  790   55.4  -nan    1.4  -nan    1.0  -nan    1
  791   55.6  -nan    1.4  -nan    1.0  -nan    1
  792   55.9  -nan    1.4  -nan    1.1  -nan    1
  793   56.1  -nan    1.4  -nan    1.1  -nan    1
  794   56.4  -nan    1.4  -nan    1.1  -nan    1
  795   56.7  -nan    1.4  -nan    1.1  -nan    1
  796   56.9  -nan    1.4  -nan    1.1  -nan    1
  797   57.2  -nan    1.4  -nan    1.1  -nan    1
  798   57.5  -nan    1.4  -nan    1.1  -nan    1
  799   57.8  -nan    1.4  -nan    1.1  -nan    1
  800   58.0  -nan    1.4  -nan    1.1  -nan    1
  801   58.3  -nan    1.4  -nan    1.1  -nan    1
  802   58.6  -nan    1.4  -nan    1.1  -nan    1
  803   58.9  -nan    1.4  -nan    1.1  -nan    1
  804   59.1  -nan    1.4  -nan    1.1  -nan    1
  805   59.4  -nan    1.4  -nan    1.1  -nan    1
  806   59.7  -nan    1.4  -nan    1.1  -nan    1
  807   59.9  -nan    1.4  -nan    1.1  -nan    1
  808   60.2  -nan    1.4  -nan    1.1  -nan    1
  809   60.5  -nan    1.4  -nan    1.1  -nan    1
  810   60.7  -nan    1.4  -nan    1.1  -nan    1
  811   61.0  -nan    1.4  -nan    1.1  -nan    1
  812   61.2  -nan    1.4  -nan    1.1  -nan    1
  813   61.5  -nan    1.4  -nan    1.1  -nan    1
  814   61.7  -nan    1.3  -nan    1.1  -nan    1
  815   61.9  -nan    1.3  -nan    1.1  -nan    1
  816   62.2  -nan    1.3  -nan    1.1  -nan    1
  817   62.4  -nan    1.3  -nan    1.1  -nan    1
  818   62.6  -nan    1.3  -nan    1.1  -nan    1
  819   62.8  -nan    1.3  -nan    1.1  -nan    1
  820   63.0  -nan    1.3  -nan    1.1  -nan    1
  821   63.2  -nan    1.2  -nan    1.1  -nan    1
  822   63.4  -nan    1.2  -nan    1.1  -nan    1
  823   63.6  -nan    1.2  -nan    1.1  -nan    1
  824   63.8  -nan    1.1  -nan    1.1  -nan    1
  825   64.0  -nan    1.1  -nan    1.1  -nan    1
  826   64.1  -nan    1.1  -nan    1.1  -nan    1
  827   64.3  -nan    1.0  -nan    1.1  -nan    1
  828   64.4  -nan    1.0  -nan    1.1  -nan    1
  829   64.6  -nan    1.0  -nan    1.1  -nan    1
  830   64.7  -nan    0.9  -nan    1.0  -nan    1
  831   64.8  -nan    0.9  -nan    1.0  -nan    1
  832   65.0  -nan    0.8  -nan    1.0  -nan    1
  833   65.1  -nan    0.7  -nan    1.1  -nan    1
  834   65.2  -nan    0.7  -nan    1.1  -nan    1
  835   65.3  -nan    0.6  -nan    1.1  -nan    1
  836   65.4  -nan    0.6  -nan    1.1  -nan    1
  837   65.5  -nan    0.5  -nan    1.1  -nan    1
  838   65.5  -nan    0.5  -nan    1.1  -nan    1
  839   65.6  -nan    0.4  -nan    1.1  -nan    1
  840   65.7  -nan    0.4  -nan    1.1  -nan    1
  841   65.7  -nan    0.3  -nan    1.1  -nan    1
  842   65.8  -nan    0.4  -nan    1.1  -nan    1
  843   65.9  -nan    0.4  -nan    1.1  -nan    1
  844   65.9  -nan    0.4  -nan    1.1  -nan    1
  845   65.9  -nan    0.4  -nan    1.1  -nan    1
  846   66.0  -nan    0.5  -nan    1.1  -nan    1
  847   66.0  -nan    0.5  -nan    1.1  -nan    1
  848   66.0  -nan    0.5  -nan    1.1  -nan    1
  849   66.1  -nan    0.5  -nan    1.1  -nan    1
  850   66.1  -nan    0.5  -nan    1.1  -nan    1
  851   66.1  -nan    0.5  -nan    1.1  -nan    1
  852   66.1  -nan    0.5  -nan    1.1  -nan    1
  853   66.1  -nan    0.5  -nan    1.1  -nan    1
  854   66.2  -nan    0.5  -nan    1.0  -nan    1
  855   66.2  -nan    0.5  -nan    1.0  -nan    1
  856   66.2  -nan    0.5  -nan    1.0  -nan    1
  857   66.2  -nan    0.5  -nan    1.0  -nan    1
  858   66.2  -nan    0.5  -nan    1.0  -nan    1
  859   66.2  -nan    0.5  -nan    1.0  -nan    1
  860   66.2  -nan    0.5  -nan    1.0  -nan    1
  861   66.2  -nan    0.5  -nan    1.0  -nan    1
  862   66.2  -nan    0.5  -nan    1.0  -nan    1
  863   66.2  -nan    0.5  -nan    1.0  -nan    1
  864   66.2  -nan    0.5  -nan    1.0  -nan    1
  865   66.2  -nan    0.5  -nan    1.0  -nan    1
  866   66.2  -nan    0.5  -nan    1.0  -nan    1
  867   66.2  -nan    0.5  -nan    1.0  -nan    1
  868   66.2  -nan    0.5  -nan    1.0  -nan    1
  869   66.2  -nan    0.5  -nan    1.1  -nan    1
  870   66.3  -nan    0.5  -nan    1.1  -nan    1
  871   66.3  -nan    0.5  -nan    1.1  -nan    1
  872   66.3  -nan    0.5  -nan    1.1  -nan    1
  873   66.3  -nan    0.5  -nan    1.1  -nan    1
  874   66.3  -nan    0.5  -nan    1.1  -nan    1
  875   66.3  -nan    0.5  -nan    1.1  -nan    1
  876   66.4  -nan    0.5  -nan    1.1  -nan    1
  877   66.4  -nan    0.5  -nan    1.1  -nan    1
  878   66.4  -nan    0.5  -nan    1.1  -nan    1
  879   66.4  -nan    0.5  -nan    1.1  -nan    1
  880   66.5  -nan    0.4  -nan    1.1  -nan    1
  881   66.5  -nan    0.4  -nan    1.1  -nan    1
  882   66.5  -nan    0.4  -nan    1.1  -nan    1
  883   66.6  -nan    0.4  -nan    1.1  -nan    1
  884   66.6  -nan    0.4  -nan    1.1  -nan    1
  885   66.7  -nan    0.4  -nan    1.1  -nan    1
  886   66.7  -nan    0.4  -nan    1.1  -nan    1
  887   66.7  -nan    0.4  -nan    1.1  -nan    1
  888   66.8  -nan    0.4  -nan    1.1  -nan    1
  889   66.8  -nan    0.4  -nan    1.1  -nan    1
  890   66.8  -nan    0.4  -nan    1.1  -nan    1
  891   66.9  -nan    0.4  -nan    1.0  -nan    1
  892   66.9  -nan    0.4  -nan    1.0  -nan    1
  893   67.0  -nan    0.4  -nan    1.0  -nan    1
  894   67.0  -nan    0.4  -nan    1.0  -nan    1
  895   67.1  -nan    0.4  -nan    1.0  -nan    1
  896   67.1  -nan    0.4  -nan    1.0  -nan    1
  897   67.1  -nan    0.4  -nan    1.0  -nan    1
  898   67.2  -nan    0.4  -nan    1.0  -nan    1
  899   67.2  -nan    0.4  -nan    1.0  -nan    1
  900   67.2  -nan    0.4  -nan    1.0  -nan    1
  901   67.3  -nan    0.4  -nan    1.0  -nan    1
  902   67.3  -nan    0.4  -nan    1.0  -nan    1
  903   67.3  -nan    0.4  -nan    1.0  -nan    1
  904   67.3  -nan    0.4  -nan    1.0  -nan    1
  905   67.4  -nan    0.4  -nan    1.0  -nan    1
  906   67.4  -nan    0.4  -nan    1.0  -nan    1
  907   67.4  -nan    0.4  -nan    1.0  -nan    1
  908   67.4  -nan    0.4  -nan    1.0  -nan    1
  909   67.4  -nan    0.4  -nan    1.0  -nan    1
  910   67.4  -nan    0.4  -nan    1.0  -nan    1
  911   67.4  -nan    0.4  -nan    1.0  -nan    1
  912   67.4  -nan    0.4  -nan    1.0  -nan    1
  913   67.4  -nan    0.4  -nan    1.0  -nan    1
  914   67.4  -nan    0.4  -nan    1.0  -nan    1
  915   67.4  -nan    0.4  -nan    1.0  -nan    1
  916   67.3  -nan    0.4  -nan    1.0  -nan    1
  917   67.3  -nan    0.4  -nan    1.0  -nan    1
  918   67.3  -nan    0.4  -nan    1.0  -nan    1
  919   67.2  -nan    0.4  -nan    1.0  -nan    1
  920   67.2  -nan    0.4  -nan    1.1  -nan    1
  921   67.1  -nan    0.4  -nan    1.1  -nan    1
  922   67.1  -nan    0.4  -nan    1.1  -nan    1
  923   67.0  -nan    0.4  -nan    1.1  -nan    1
  924   67.0  -nan    0.4  -nan    1.1  -nan    1
  925   66.9  -nan    0.4  -nan    1.1  -nan    1
  926   66.9  -nan    0.4  -nan    1.1  -nan    1
  927   66.8  -nan    0.3  -nan    1.1  -nan    1
  928   66.7  -nan    0.3  -nan    1.1  -nan    1
  929   66.6  -nan    0.3  -nan    1.1  -nan    1
  930   66.6  -nan    0.3  -nan    1.1  -nan    1
  931   66.5  -nan    0.3  -nan    1.1  -nan    1
  932   66.4  -nan    0.3  -nan    1.1  -nan    1
  933   66.3  -nan    0.3  -nan    1.1  -nan    1
  934   66.2  -nan    0.3  -nan    1.1  -nan    1
  935   66.1  -nan    0.3  -nan    1.1  -nan    1
  936   66.0  -nan    0.3  -nan    1.1  -nan    1
  937   65.9  -nan    0.3  -nan    1.1  -nan    1
  938   65.8  -nan    0.3  -nan    1.1  -nan    1
  939   65.7  -nan    0.3  -nan    1.1  -nan    1
  940   65.6  -nan    0.3  -nan    1.1  -nan    1
  941   65.5  -nan    0.3  -nan    1.1  -nan    1
  942   65.4  -nan    0.3  -nan    1.1  -nan    1
  943   65.3  -nan    0.4  -nan    1.1  -nan    1
  944   65.2  -nan    0.4  -nan    1.1  -nan    1
  945   65.1  -nan    0.4  -nan    1.1  -nan    1
  946   65.0  -nan    0.4  -nan    1.1  -nan    1
  947   64.9  -nan    0.4  -nan    1.1  -nan    1
  948   64.8  -nan    0.4  -nan    1.1  -nan    1
  949   64.7  -nan    0.4  -nan    1.1  -nan    1
  950   64.7  -nan    0.4  -nan    1.1  -nan    1
  951   64.6  -nan    0.4  -nan    1.0  -nan    1
  952   64.5  -nan    0.4  -nan    1.0  -nan    1
  953   64.4  -nan    0.4  -nan    1.0  -nan    1
  954   64.3  -nan    0.4  -nan    1.0  -nan    1
  955   64.2  -nan    0.4  -nan    1.0  -nan    1
  956   64.1  -nan    0.4  -nan    1.0  -nan    1
  957   64.1  -nan    0.4  -nan    0.9  -nan    1
  958   64.0  -nan    0.4  -nan    0.9  -nan    1
  959   63.9  -nan    0.4  -nan    0.9  -nan    1
  960   63.9  -nan    0.3  -nan    0.9  -nan    1
  961   63.8  -nan    0.3  -nan    1.0  -nan    1
  962   63.8  -nan    0.3  -nan    1.0  -nan    1
  963   63.7  -nan    0.3  -nan    1.0  -nan    1
  964   63.7  -nan    0.3  -nan    1.0  -nan    1
  965   63.6  -nan    0.3  -nan    1.0  -nan    1
  966   63.6  -nan    0.4  -nan    1.0  -nan    1
  967   63.6  -nan    0.4  -nan    1.0  -nan    1
  968   63.5  -nan    0.4  -nan    1.0  -nan    1
  969   63.5  -nan    0.4  -nan    1.0  -nan    1
  970   63.5  -nan    0.4  -nan    1.0  -nan    1
  971   63.5  -nan    0.4  -nan    1.0  -nan    1
  972   63.5  -nan    0.4  -nan    1.0  -nan    1
  973   63.5  -nan    0.4  -nan    1.0  -nan    1
  974   63.5  -nan    0.4  -nan    1.0  -nan    1
  975   63.5  -nan    0.4  -nan    1.0  -nan    1
  976   63.5  -nan    0.4  -nan    0.9  -nan    1
  977   63.5  -nan    0.4  -nan    0.9  -nan    1
  978   63.5  -nan    0.4  -nan    0.9  -nan    1
  979   63.5  -nan    0.4  -nan    0.9  -nan    1
  980   63.5  -nan    0.4  -nan    0.9  -nan    1
  981   63.6  -nan    0.4  -nan    0.9  -nan    1
  982   63.6  -nan    0.4  -nan    0.9  -nan    1
  983   63.6  -nan    0.4  -nan    0.9  -nan    1
  984   63.7  -nan    0.4  -nan    0.9  -nan    1
  985   63.7  -nan    0.4  -nan    0.9  -nan    1
  986   63.7  -nan    0.4  -nan    0.9  -nan    1
  987   63.8  -nan    0.4  -nan    0.9  -nan    1
  988   63.8  -nan    0.4  -nan    0.9  -nan    1
  989   63.8  -nan    0.4  -nan    0.9  -nan    1
  990   63.9  -nan    0.4  -nan    0.9  -nan    1
  991   63.9  -nan    0.4  -nan    0.9  -nan    1
  992   63.9  -nan    0.4  -nan    0.9  -nan    1
  993   64.0  -nan    0.4  -nan    0.9  -nan    1
  994   64.0  -nan    0.4  -nan    0.9  -nan    1
  995   64.1  -nan    0.4  -nan    0.9  -nan    1
  996   64.1  -nan    0.4  -nan    0.9  -nan    1
  997   64.1  -nan    0.4  -nan    0.8  -nan    1
  998   64.2  -nan    0.4  -nan    0.8  -nan    1
  999   64.2  -nan    0.4  -nan    0.8  -nan    1
 1000   64.2  -nan    0.4  -nan    0.8  -nan    1
 1001   64.2  -nan    0.4  -nan    0.8  -nan    1
 1002   64.3  -nan    0.4  -nan    0.7  -nan    1
 1003   64.3  -nan    0.4  -nan    0.7  -nan    1
 1004   64.3  -nan    0.4  -nan    0.7  -nan    1
 1005   64.3  -nan    0.4  -nan    0.7  -nan    1
 1006   64.3  -nan    0.4  -nan    0.7  -nan    1
 1007   64.3  -nan    0.4  -nan    0.7  -nan    1
 1008   64.3  -nan    0.4  -nan    0.7  -nan    1
 1009   64.3  -nan    0.4  -nan    0.7  -nan    1
 1010   64.3  -nan    0.4  -nan    0.7  -nan    1
 1011   64.3  -nan    0.4  -nan    0.7  -nan    1
 1012   64.3  -nan    0.4  -nan    0.7  -nan    1
 1013   64.3  -nan    0.4  -nan    0.7  -nan    1
 1014   64.3  -nan    0.4  -nan    0.7  -nan    1
 1015   64.3  -nan    0.4  -nan    0.7  -nan    1
 1016   64.2  -nan    0.4  -nan    0.7  -nan    1
 1017   64.2  -nan    0.4  -nan    0.7  -nan    1
 1018   64.2  -nan    0.4  -nan    0.7  -nan    1
 1019   64.1  -nan    0.4  -nan    0.7  -nan    1
 1020   64.1  -nan    0.4  -nan    0.8  -nan    1
 1021   64.0  -nan    0.4  -nan    0.8  -nan    1
 1022   64.0  -nan    0.4  -nan    0.8  -nan    1
 1023   63.9  -nan    0.4  -nan    0.8  -nan    1
 1024   63.9  -nan    0.4  -nan    0.8  -nan    1
 1025   63.8  -nan    0.4  -nan    0.8  -nan    1
 1026   63.7  -nan    0.4  -nan    0.8  -nan    1
 1027   63.7  -nan    0.4  -nan    0.8  -nan    1
 1028   63.6  -nan    0.4  -nan    0.8  -nan    1
 1029   63.5  -nan    0.4  -nan    0.8  -nan    1
 1030   63.4  -nan    0.4  -nan    0.9  -nan    1
 1031   63.4  -nan    0.3  -nan    0.9  -nan    1
 1032   63.3  -nan    0.3  -nan    0.9  -nan    1
 1033   63.2  -nan    0.3  -nan    0.9  -nan    1
 1034   63.1  -nan    0.3  -nan    0.9  -nan    1
 1035   63.0  -nan    0.3  -nan    1.0  -nan    1
 1036   62.9  -nan    0.4  -nan    1.0  -nan    1
 1037   62.9  -nan    0.4  -nan    1.0  -nan    1
 1038   62.8  -nan    0.4  -nan    1.0  -nan    1
 1039   62.7  -nan    0.4  -nan    1.1  -nan    1
 1040   62.6  -nan    0.4  -nan    1.1  -nan    1
 1041   62.5  -nan    0.4  -nan    1.1  -nan    1
 1042   62.4  -nan    0.4  -nan    1.1  -nan    1
 1043   62.4  -nan    0.4  -nan    1.2  -nan    1
 1044   62.3  -nan    0.4  -nan    1.2  -nan    1
 1045   62.2  -nan    0.4  -nan    1.2  -nan    1
 1046   62.1  -nan    0.4  -nan    1.2  -nan    1
 1047   62.1  -nan    0.4  -nan    1.2  -nan    1
 1048   62.0  -nan    0.4  -nan    1.2  -nan    1
 1049   61.9  -nan    0.5  -nan    1.2  -nan    1
 1050   61.9  -nan    0.5  -nan    1.2  -nan    1
 1051   61.8  -nan    0.6  -nan    1.2  -nan    1
 1052   61.8  -nan    0.7  -nan    1.2  -nan    1
 1053   61.7  -nan    0.7  -nan    1.2  -nan    1
 1054   61.7  -nan    0.8  -nan    1.2  -nan    1
 1055   61.7  -nan    0.9  -nan    1.2  -nan    1
 1056   61.6  -nan    1.0  -nan    1.1  -nan    1
 1057   61.6  -nan    1.0  -nan    1.1  -nan    1
 1058   61.6  -nan    1.1  -nan    1.1  -nan    1
 1059   61.6  -nan    1.2  -nan    1.1  -nan    1
 1060   61.5  -nan    1.3  -nan    1.1  -nan    1
 1061   61.5  -nan    1.4  -nan    1.1  -nan    1
 1062   61.5  -nan    1.5  -nan    1.1  -nan    1
 1063   61.5  -nan    1.6  -nan    1.1  -nan    1
 1064   61.6  -nan    1.7  -nan    1.1  -nan    1
 1065   61.6  -nan    1.7  -nan    1.1  -nan    1
 1066   61.6  -nan    1.8  -nan    1.1  -nan    1
 1067   61.6  -nan    1.9  -nan    1.1  -nan    1
 1068   61.7  -nan    1.9  -nan    1.1  -nan    1
 1069   61.7  -nan    2.0  -nan    1.1  -nan    1
 1070   61.7  -nan    2.0  -nan    1.2  -nan    1
 1071   61.8  -nan    2.0  -nan    1.2  -nan    1
 1072   61.8  -nan    2.1  -nan    1.2  -nan    1
 1073   61.9  -nan    2.1  -nan    1.2  -nan    1
 1074   62.0  -nan    2.1  -nan    1.2  -nan    1
 1075   62.0  -nan    2.1  -nan    1.3  -nan    1
 1076   62.1  -nan    2.1  -nan    1.3  -nan    1
 1077   62.2  -nan    2.1  -nan    1.3  -nan    1
 1078   62.3  -nan    2.1  -nan    1.3  -nan    1
 1079   62.4  -nan    2.1  -nan    1.4  -nan    1
 1080   62.5  -nan    2.1  -nan    1.4  -nan    1
 1081   62.5  -nan    2.1  -nan    1.4  -nan    1
 1082   62.6  -nan    2.1  -nan    1.4  -nan    1
 1083   62.8  -nan    2.0  -nan    1.4  -nan    1
 1084   62.9  -nan    2.0  -nan    1.4  -nan    1
 1085   63.0  -nan    2.0  -nan    1.4  -nan    1
 1086   63.1  -nan    2.0  -nan    1.4  -nan    1
 1087   63.2  -nan    2.0  -nan    1.4  -nan    1
 1088   63.3  -nan    2.0  -nan    1.4  -nan    1
 1089   63.4  -nan    2.0  -nan    1.4  -nan    1
 1090   63.5  -nan    2.0  -nan    1.4  -nan    1
 1091   63.7  -nan    2.0  -nan    1.4  -nan    1
 1092   63.8  -nan    2.0  -nan    1.3  -nan    1
 1093   63.9  -nan    2.0  -nan    1.3  -nan    1
 1094   64.0  -nan    2.0  -nan    1.3  -nan    1
 1095   64.1  -nan    2.0  -nan    1.3  -nan    1
 1096   64.3  -nan    2.0  -nan    1.3  -nan    1
 1097   64.4  -nan    2.0  -nan    1.3  -nan    1
 1098   64.5  -nan    2.0  -nan    1.3  -nan    1
 1099   64.6  -nan    2.0  -nan    1.3  -nan    1
 1100   64.7  -nan    2.0  -nan    1.3  -nan    1
 1101   64.9  -nan    2.0  -nan    1.3  -nan    1
 1102   65.0  -nan    2.0  -nan    1.3  -nan    1
 1103   65.1  -nan    2.0  -nan    1.3  -nan    1
 1104   65.2  -nan    2.0  -nan    1.3  -nan    1
 1105   65.3  -nan    2.0  -nan    1.3  -nan    1
 1106   65.4  -nan    2.0  -nan    1.3  -nan    1
 1107   65.5  -nan    2.0  -nan    1.3  -nan    1
 1108   65.6  -nan    2.0  -nan    1.3  -nan    1
 1109   65.7  -nan    2.0  -nan    1.3  -nan    1
 1110   65.8  -nan    2.0  -nan    1.3  -nan    1
 1111   65.9  -nan    2.0  -nan    1.3  -nan    1
 1112   66.0  -nan    2.0  -nan    1.3  -nan    1
 1113   66.1  -nan    2.0  -nan    1.3  -nan    1
 1114   66.2  -nan    2.0  -nan    1.4  -nan    1
 1115   66.3  -nan    2.0  -nan    1.4  -nan    1
 1116   66.3  -nan    2.0  -nan    1.4  -nan    1
 1117   66.4  -nan    2.0  -nan    1.4  -nan    1
 1118   66.5  -nan    2.0  -nan    1.4  -nan    1
 1119   66.5  -nan    2.0  -nan    1.4  -nan    1
 1120   66.6  -nan    2.0  -nan    1.4  -nan    1
 1121   66.6  -nan    2.0  -nan    1.4  -nan    1
 1122   66.7  -nan    2.0  -nan    1.4  -nan    1
 1123   66.8  -nan    2.0  -nan    1.4  -nan    1
 1124   66.8  -nan    2.0  -nan    1.4  -nan    1
 1125   66.8  -nan    2.0  -nan    1.4  -nan    1
 1126   66.9  -nan    2.0  -nan    1.4  -nan    1
 1127   66.9  -nan    2.0  -nan    1.3  -nan    1
 1128   66.9  -nan    1.9  -nan    1.3  -nan    1
 1129   67.0  -nan    1.9  -nan    1.3  -nan    1
 1130   67.0  -nan    1.9  -nan    1.3  -nan    1
 1131   67.0  -nan    1.9  -nan    1.3  -nan    1
 1132   67.0  -nan    1.8  -nan    1.2  -nan    1
 1133   67.0  -nan    1.8  -nan    1.2  -nan    1
 1134   67.0  -nan    1.8  -nan    1.2  -nan    1
 1135   67.0  -nan    1.7  -nan    1.2  -nan    1
 1136   67.0  -nan    1.7  -nan    1.1  -nan    1
 1137   67.0  -nan    1.6  -nan    1.1  -nan    1
 1138   67.0  -nan    1.5  -nan    1.1  -nan    1
 1139   67.0  -nan    1.5  -nan    1.1  -nan    1
 1140   67.0  -nan    1.4  -nan    1.0  -nan    1
 1141   67.0  -nan    1.3  -nan    1.0  -nan    1
 1142   67.0  -nan    1.3  -nan    1.0  -nan    1
 1143   66.9  -nan    1.2  -nan    0.9  -nan    1
 1144   66.9  -nan    1.1  -nan    1.0  -nan    1
 1145   66.9  -nan    1.0  -nan    1.0  -nan    1
 1146   66.8  -nan    0.9  -nan    1.0  -nan    1
 1147   66.8  -nan    0.8  -nan    1.0  -nan    1
 1148   66.7  -nan    0.8  -nan    1.1  -nan    1
 1149   66.7  -nan    0.7  -nan    1.1  -nan    1
 1150   66.6  -nan    0.6  -nan    1.1  -nan    1
 1151   66.6  -nan    0.5  -nan    1.1  -nan    1
 1152   66.5  -nan    0.5  -nan    1.1  -nan    1
 1153   66.5  -nan    0.4  -nan    1.1  -nan    1
 1154   66.4  -nan    0.4  -nan    1.1  -nan    1
 1155   66.3  -nan    0.3  -nan    1.1  -nan    1
 1156   66.2  -nan    0.3  -nan    1.1  -nan    1
 1157   66.1  -nan    0.4  -nan    1.0  -nan    1
 1158   66.1  -nan    0.4  -nan    1.0  -nan    1
 1159   66.0  -nan    0.4  -nan    1.0  -nan    1
 1160   65.9  -nan    0.5  -nan    1.0  -nan    1
 1161   65.8  -nan    0.5  -nan    1.0  -nan    1
 1162   65.7  -nan    0.5  -nan    1.0  -nan    1
 1163   65.5  -nan    0.5  -nan    0.9  -nan    1
 1164   65.4  -nan    0.5  -nan    0.9  -nan    1
 1165   65.3  -nan    0.5  -nan    0.9  -nan    1
 1166   65.2  -nan    0.5  -nan    0.9  -nan    1
 1167   65.0  -nan    0.5  -nan    0.9  -nan    1
 1168   64.9  -nan    0.5  -nan    0.9  -nan    1
 1169   64.8  -nan    0.5  -nan    0.9  -nan    1
 1170   64.6  -nan    0.4  -nan    0.9  -nan    1
 1171   64.4  -nan    0.4  -nan    0.9  -nan    1
 1172   64.3  -nan    0.4  -nan    0.8  -nan    1
 1173   64.1  -nan    0.4  -nan    0.8  -nan    1
 1174   63.9  -nan    0.4  -nan    0.8  -nan    1
 1175   63.8  -nan    0.4  -nan    0.8  -nan    1
 1176   63.6  -nan    0.4  -nan    0.8  -nan    1
 1177   63.4  -nan    0.4  -nan    0.8  -nan    1
 1178   63.2  -nan    0.4  -nan    0.8  -nan    1
 1179   63.0  -nan    0.4  -nan    0.8  -nan    1
 1180   62.8  -nan    0.4  -nan    0.8  -nan    1
 1181   62.6  -nan    0.4  -nan    0.8  -nan    1
 1182   62.4  -nan    0.4  -nan    0.8  -nan    1
 1183   62.1  -nan    0.4  -nan    0.8  -nan    1
 1184   61.9  -nan    0.4  -nan    0.9  -nan    1
 1185   61.7  -nan    0.4  -nan    0.9  -nan    1
 1186   61.4  -nan    0.4  -nan    0.9  -nan    1
 1187   61.2  -nan    0.4  -nan    0.9  -nan    1
 1188   60.9  -nan    0.4  -nan    0.9  -nan    1
 1189   60.7  -nan    0.5  -nan    1.0  -nan    1
 1190   60.4  -nan    0.5  -nan    1.0  -nan    1
 1191   60.2  -nan    0.5  -nan    1.0  -nan    1
 1192   59.9  -nan    0.5  -nan    1.0  -nan    1
 1193   59.7  -nan    0.5  -nan    1.0  -nan    1
 1194   59.4  -nan    0.5  -nan    1.0  -nan    1
 1195   59.1  -nan    0.5  -nan    1.1  -nan    1
 1196   58.9  -nan    0.5  -nan    1.1  -nan    1
 1197   58.6  -nan    0.5  -nan    1.1  -nan    1
 1198   58.3  -nan    0.5  -nan    1.1  -nan    1
 1199   58.1  -nan    0.5  -nan    1.1  -nan    1
 1200   57.8  -nan    0.5  -nan    1.1  -nan    1
 1201   57.5  -nan    0.5  -nan    1.2  -nan    1
 1202   57.2  -nan    0.5  -nan    1.2  -nan    1
 1203   57.0  -nan    0.5  -nan    1.2  -nan    1
 1204   56.7  -nan    0.5  -nan    1.2  -nan    1
 1205   56.4  -nan    0.5  -nan    1.2  -nan    1
 1206   56.2  -nan    0.5  -nan    1.2  -nan    1
 1207   55.9  -nan    0.5  -nan    1.2  -nan    1
 1208   55.6  -nan    0.5  -nan    1.2  -nan    1
 1209   55.4  -nan    0.5  -nan    1.2  -nan    1
 1210   55.1  -nan    0.5  -nan    1.2  -nan    1
 1211   54.9  -nan    0.5  -nan    1.2  -nan    1
 1212   54.6  -nan    0.5  -nan    1.2  -nan    1
 1213   54.4  -nan    0.5  -nan    1.2  -nan    1
 1214   54.1  -nan    0.5  -nan    1.2  -nan    1
 1215   53.9  -nan    0.5  -nan    1.2  -nan    1
 1216   53.7  -nan    0.5  -nan    1.2  -nan    1
 1217   53.5  -nan    0.5  -nan    1.2  -nan    1
 1218   53.2  -nan    0.5  -nan    1.2  -nan    1
 1219   53.0  -nan    0.5  -nan    1.2  -nan    1
 1220   52.8  -nan    0.5  -nan    1.2  -nan    1
 1221   52.6  -nan    0.5  -nan    1.2  -nan    1
 1222   52.4  -nan    0.5  -nan    1.2  -nan    1
 1223   52.3  -nan    0.5  -nan    1.2  -nan    1
 1224   52.1  -nan    0.5  -nan    1.2  -nan    1
 1225   51.9  -nan    0.5  -nan    1.2  -nan    1
 1226   51.7  -nan    0.5  -nan    1.2  -nan    1
 1227   51.6  -nan    0.5  -nan    1.2  -nan    1
 1228   51.4  -nan    0.5  -nan    1.2  -nan    1
 1229   51.3  -nan    0.5  -nan    1.2  -nan    1
 1230   51.2  -nan    0.5  -nan    1.2  -nan    1
 1231   51.1  -nan    0.5  -nan    1.2  -nan    1
 1232   51.0  -nan    0.5  -nan    1.2  -nan    1
 1233   50.8  -nan    0.5  -nan    1.2  -nan    1
 1234   50.8  -nan    0.5  -nan    1.2  -nan    1
 1235   50.7  -nan    0.5  -nan    1.2  -nan    1
 1236   50.6  -nan    0.5  -nan    1.2  -nan    1
 1237   50.5  -nan    0.5  -nan    1.2  -nan    1
 1238   50.5  -nan    0.5  -nan    1.2  -nan    1
 1239   50.4  -nan    0.5  -nan    1.2  -nan    1
 1240   50.3  -nan    0.5  -nan    1.2  -nan    1
 1241   50.3  -nan    0.5  -nan    1.2  -nan    1
 1242   50.3  -nan    0.5  -nan    1.2  -nan    1
 1243   50.2  -nan    0.5  -nan    1.2  -nan    1
 1244   50.2  -nan    0.5  -nan    1.1  -nan    1
 1245   50.2  -nan    0.5  -nan    1.1  -nan    1
 1246   50.2  -nan    0.5  -nan    1.1  -nan    1
 1247   50.2  -nan    0.5  -nan    1.1  -nan    1
 1248   50.2  -nan    0.5  -nan    1.1  -nan    1
 1249   50.2  -nan    0.5  -nan    1.0  -nan    1
 1250   50.2  -nan    0.5  -nan    1.0  -nan    1
 1251   50.2  -nan    0.5  -nan    1.0  -nan    1
 1252   50.3  -nan    0.5  -nan    1.0  -nan    1
 1253   50.3  -nan    0.5  -nan    0.9  -nan    1
 1254   50.3  -nan    0.5  -nan    0.9  -nan    1
 1255   50.4  -nan    0.5  -nan    0.9  -nan    1
 1256   50.4  -nan    0.5  -nan    0.9  -nan    1
 1257   50.4  -nan    0.5  -nan    0.9  -nan    1
 1258   50.5  -nan    0.5  -nan    0.8  -nan    1
 1259   50.5  -nan    0.5  -nan    0.8  -nan    1
 1260   50.6  -nan    0.5  -nan    0.8  -nan    1
 1261   50.6  -nan    0.5  -nan    0.8  -nan    1
 1262   50.7  -nan    0.5  -nan    0.8  -nan    1
 1263   50.7  -nan    0.5  -nan    0.8  -nan    1
 1264   50.8  -nan    0.5  -nan    0.8  -nan    1
 1265   50.8  -nan    0.5  -nan    0.8  -nan    1
 1266   50.9  -nan    0.5  -nan    0.8  -nan    1
 1267   50.9  -nan    0.5  -nan    0.8  -nan    1
 1268   51.0  -nan    0.5  -nan    0.8  -nan    1
 1269   51.0  -nan    0.5  -nan    0.8  -nan    1
 1270   51.1  -nan    0.5  -nan    0.8  -nan    1
 1271   51.1  -nan    0.5  -nan    0.8  -nan    1
 1272   51.2  -nan    0.5  -nan    0.9  -nan    1
 1273   51.2  -nan    0.5  -nan    0.9  -nan    1
 1274   51.3  -nan    0.5  -nan    0.9  -nan    1
 1275   51.3  -nan    0.5  -nan    0.9  -nan    1
 1276   51.3  -nan    0.5  -nan    0.9  -nan    1
 1277   51.4  -nan    0.5  -nan    0.9  -nan    1
 1278   51.4  -nan    0.5  -nan    1.0  -nan    1
 1279   51.4  -nan    0.5  -nan    1.0  -nan    1
 1280   51.5  -nan    0.5  -nan    1.0  -nan    1
 1281   51.5  -nan    0.5  -nan    1.0  -nan    1
 1282   51.5  -nan    0.4  -nan    1.0  -nan    1
 1283   51.5  -nan    0.4  -nan    1.0  -nan    1
 1284   51.6  -nan    0.4  -nan    1.0  -nan    1
 1285   51.6  -nan    0.4  -nan    1.0  -nan    1
 1286   51.6  -nan    0.4  -nan    1.0  -nan    1
 1287   51.6  -nan    0.4  -nan    1.1  -nan    1
 1288   51.6  -nan    0.4  -nan    1.1  -nan    1
 1289   51.6  -nan    0.4  -nan    1.1  -nan    1
 1290   51.6  -nan    0.4  -nan    1.1  -nan    1
 1291   51.6  -nan    0.4  -nan    1.1  -nan    1
 1292   51.6  -nan    0.4  -nan    1.1  -nan    1
 1293   51.6  -nan    0.4  -nan    1.1  -nan    1
 1294   51.6  -nan    0.4  -nan    1.1  -nan    1
 1295   51.5  -nan    0.4  -nan    1.1  -nan    1
 1296   51.5  -nan    0.4  -nan    1.1  -nan    1
 1297   51.5  -nan    0.4  -nan    1.1  -nan    1
 1298   51.5  -nan    0.4  -nan    1.1  -nan    1
 ms      H   H.sd     V   V.sd   rate rate.sd  N     Register 48
 -350   19.2  -nan    0.3  -nan    0.5  -nan    1
 -349   19.3  -nan    0.3  -nan    0.5  -nan    1
 -348   19.4  -nan    0.3  -nan    0.5  -nan    1
 -347   19.5  -nan    0.3  -nan    0.4  -nan    1
 -346   19.7  -nan    0.3  -nan    0.4  -nan    1
 -345   19.8  -nan    0.3  -nan    0.4  -nan    1
 -344   20.0  -nan    0.3  -nan    0.4  -nan    1
 -343   20.1  -nan    0.3  -nan    0.4  -nan    1
 -342   20.3  -nan    0.3  -nan    0.4  -nan    1
 -341   20.4  -nan    0.3  -nan    0.4  -nan    1
 -340   20.6  -nan    0.3  -nan    0.4  -nan    1
 -339   20.7  -nan    0.3  -nan    0.4  -nan    1
 -338   20.9  -nan    0.3  -nan    0.4  -nan    1
 -337   21.1  -nan    0.3  -nan    0.4  -nan    1
 -336   21.3  -nan    0.3  -nan    0.4  -nan    1
 -335   21.4  -nan    0.3  -nan    0.4  -nan    1
 -334   21.6  -nan    0.3  -nan    0.4  -nan    1
 -333   21.8  -nan    0.3  -nan    0.4  -nan    1
 -332   22.0  -nan    0.3  -nan    0.4  -nan    1
 -331   22.2  -nan    0.3  -nan    0.4  -nan    1
 -330   22.4  -nan    0.3  -nan    0.3  -nan    1
 -329   22.6  -nan    0.3  -nan    0.3  -nan    1
 -328   22.8  -nan    0.3  -nan    0.3  -nan    1
 -327   23.0  -nan    0.3  -nan    0.3  -nan    1
 -326   23.2  -nan    0.3  -nan    0.3  -nan    1
 -325   23.4  -nan    0.3  -nan    0.3  -nan    1
 -324   23.6  -nan    0.3  -nan    0.3  -nan    1
 -323   23.8  -nan    0.3  -nan    0.3  -nan    1
 -322   24.0  -nan    0.2  -nan    0.3  -nan    1
 -321   24.2  -nan    0.2  -nan    0.3  -nan    1
 -320   24.4  -nan    0.2  -nan    0.3  -nan    1
 -319   24.6  -nan    0.2  -nan    0.3  -nan    1
 -318   24.8  -nan    0.2  -nan    0.3  -nan    1
 -317   25.0  -nan    0.2  -nan    0.3  -nan    1
 -316   25.3  -nan    0.2  -nan    0.3  -nan    1
 -315   25.5  -nan    0.2  -nan    0.3  -nan    1
 -314   25.7  -nan    0.2  -nan    0.3  -nan    1
 -313   25.9  -nan    0.2  -nan    0.3  -nan    1
 -312   26.1  -nan    0.2  -nan    0.3  -nan    1
 -311   26.3  -nan    0.2  -nan    0.4  -nan    1
 -310   26.5  -nan    0.2  -nan    0.4  -nan    1
 -309   26.7  -nan    0.2  -nan    0.4  -nan    1
 -308   26.9  -nan    0.2  -nan    0.4  -nan    1
 -307   27.0  -nan    0.2  -nan    0.4  -nan    1
 -306   27.2  -nan    0.2  -nan    0.5  -nan    1
 -305   27.4  -nan    0.2  -nan    0.5  -nan    1
 -304   27.6  -nan    0.2  -nan    0.5  -nan    1
 -303   27.7  -nan    0.2  -nan    0.5  -nan    1
 -302   27.9  -nan    0.2  -nan    0.5  -nan    1
 -301   28.1  -nan    0.2  -nan    0.5  -nan    1
 -300   28.2  -nan    0.2  -nan    0.5  -nan    1
 -299   28.4  -nan    0.2  -nan    0.5  -nan    1
 -298   28.5  -nan    0.2  -nan    0.5  -nan    1
 -297   28.7  -nan    0.2  -nan    0.5  -nan    1
 -296   28.8  -nan    0.2  -nan    0.5  -nan    1
 -295   28.9  -nan    0.2  -nan    0.5  -nan    1
 -294   29.0  -nan    0.2  -nan    0.5  -nan    1
 -293   29.2  -nan    0.2  -nan    0.5  -nan    1
 -292   29.3  -nan    0.2  -nan    0.5  -nan    1
 -291   29.4  -nan    0.2  -nan    0.5  -nan    1
 -290   29.5  -nan    0.2  -nan    0.5  -nan    1
 -289   29.5  -nan    0.2  -nan    0.5  -nan    1
 -288   29.6  -nan    0.2  -nan    0.5  -nan    1
 -287   29.7  -nan    0.2  -nan    0.5  -nan    1
 -286   29.8  -nan    0.2  -nan    0.5  -nan    1
 -285   29.8  -nan    0.2  -nan    0.5  -nan    1
 -284   29.9  -nan    0.2  -nan    0.5  -nan    1
 -283   29.9  -nan    0.2  -nan    0.5  -nan    1
 -282   30.0  -nan    0.2  -nan    0.5  -nan    1
 -281   30.0  -nan    0.2  -nan    0.5  -nan    1
 -280   30.0  -nan    0.2  -nan    0.5  -nan    1
 -279   30.1  -nan    0.2  -nan    0.5  -nan    1
 -278   30.1  -nan    0.2  -nan    0.5  -nan    1
 -277   30.1  -nan    0.2  -nan    0.5  -nan    1
 -276   30.1  -nan    0.2  -nan    0.5  -nan    1
 -275   30.1  -nan    0.2  -nan    0.5  -nan    1
 -274   30.1  -nan    0.2  -nan    0.5  -nan    1
 -273   30.1  -nan    0.2  -nan    0.5  -nan    1
 -272   30.0  -nan    0.2  -nan    0.5  -nan    1
 -271   30.0  -nan    0.2  -nan    0.5  -nan    1
 -270   30.0  -nan    0.2  -nan    0.5  -nan    1
 -269   29.9  -nan    0.2  -nan    0.5  -nan    1
 -268   29.9  -nan    0.2  -nan    0.5  -nan    1
 -267   29.8  -nan    0.2  -nan    0.5  -nan    1
 -266   29.8  -nan    0.2  -nan    0.5  -nan    1
 -265   29.7  -nan    0.2  -nan    0.5  -nan    1
 -264   29.7  -nan    0.2  -nan    0.5  -nan    1
 -263   29.6  -nan    0.2  -nan    0.5  -nan    1
 -262   29.6  -nan    0.2  -nan    0.5  -nan    1
 -261   29.5  -nan    0.2  -nan    0.5  -nan    1
 -260   29.4  -nan    0.2  -nan    0.5  -nan    1
 -259   29.3  -nan    0.2  -nan    0.5  -nan    1
 -258   29.3  -nan    0.2  -nan    0.6  -nan    1
 -257   29.2  -nan    0.2  -nan    0.6  -nan    1
 -256   29.1  -nan    0.2  -nan    0.6  -nan    1
 -255   29.0  -nan    0.2  -nan    0.6  -nan    1
 -254   28.9  -nan    0.2  -nan    0.6  -nan    1
 -253   28.8  -nan    0.2  -nan    0.6  -nan    1
 -252   28.8  -nan    0.2  -nan    0.6  -nan    1
 -251   28.7  -nan    0.2  -nan    0.6  -nan    1
 -250   28.6  -nan    0.2  -nan    0.6  -nan    1
 -249   28.5  -nan    0.2  -nan    0.6  -nan    1
 -248   28.4  -nan    0.2  -nan    0.6  -nan    1
 -247   28.3  -nan    0.2  -nan    0.6  -nan    1
 -246   28.3  -nan    0.2  -nan    0.6  -nan    1
 -245   28.2  -nan    0.2  -nan    0.6  -nan    1
 -244   28.1  -nan    0.2  -nan    0.6  -nan    1
 -243   28.0  -nan    0.2  -nan    0.6  -nan    1
 -242   27.9  -nan    0.2  -nan    0.6  -nan    1
 -241   27.9  -nan    0.2  -nan    0.6  -nan    1
 -240   27.8  -nan    0.2  -nan    0.6  -nan    1
 -239   27.7  -nan    0.2  -nan    0.6  -nan    1
 -238   27.7  -nan    0.2  -nan    0.6  -nan    1
 -237   27.6  -nan    0.2  -nan    0.6  -nan    1
 -236   27.6  -nan    0.2  -nan    0.6  -nan    1
 -235   27.5  -nan    0.2  -nan    0.6  -nan    1
 -234   27.5  -nan    0.2  -nan    0.6  -nan    1
 -233   27.4  -nan    0.2  -nan    0.6  -nan    1
 -232   27.4  -nan    0.2  -nan    0.6  -nan    1
 -231   27.4  -nan    0.2  -nan    0.6  -nan    1
 -230   27.3  -nan    0.2  -nan    0.6  -nan    1
 -229   27.3  -nan    0.2  -nan    0.6  -nan    1
 -228   27.3  -nan    0.2  -nan    0.6  -nan    1
 -227   27.3  -nan    0.2  -nan    0.6  -nan    1
 -226   27.3  -nan    0.2  -nan    0.5  -nan    1
 -225   27.3  -nan    0.2  -nan    0.5  -nan    1
 -224   27.3  -nan    0.2  -nan    0.5  -nan    1
 -223   27.3  -nan    0.2  -nan    0.5  -nan    1
 -222   27.3  -nan    0.2  -nan    0.6  -nan    1
 -221   27.4  -nan    0.2  -nan    0.6  -nan    1
 -220   27.4  -nan    0.2  -nan    0.6  -nan    1
 -219   27.4  -nan    0.2  -nan    0.6  -nan    1
 -218   27.5  -nan    0.2  -nan    0.6  -nan    1
 -217   27.5  -nan    0.2  -nan    0.6  -nan    1
 -216   27.6  -nan    0.2  -nan    0.6  -nan    1
 -215   27.6  -nan    0.2  -nan    0.6  -nan    1
 -214   27.7  -nan    0.2  -nan    0.6  -nan    1
 -213   27.8  -nan    0.2  -nan    0.6  -nan    1
 -212   27.8  -nan    0.2  -nan    0.6  -nan    1
 -211   27.9  -nan    0.2  -nan    0.6  -nan    1
 -210   28.0  -nan    0.2  -nan    0.6  -nan    1
 -209   28.1  -nan    0.2  -nan    0.6  -nan    1
 -208   28.2  -nan    0.2  -nan    0.6  -nan    1
 -207   28.3  -nan    0.2  -nan    0.6  -nan    1
 -206   28.4  -nan    0.1  -nan    0.6  -nan    1
 -205   28.6  -nan    0.1  -nan    0.6  -nan    1
 -204   28.7  -nan    0.1  -nan    0.6  -nan    1
 -203   28.8  -nan    0.1  -nan    0.6  -nan    1
 -202   28.9  -nan    0.1  -nan    0.6  -nan    1
 -201   29.1  -nan    0.1  -nan    0.6  -nan    1
 -200   29.2  -nan    0.1  -nan    0.6  -nan    1
 -199   29.4  -nan    0.1  -nan    0.6  -nan    1
 -198   29.5  -nan    0.1  -nan    0.6  -nan    1
 -197   29.7  -nan    0.1  -nan    0.6  -nan    1
 -196   29.8  -nan    0.1  -nan    0.6  -nan    1
 -195   30.0  -nan    0.1  -nan    0.6  -nan    1
 -194   30.2  -nan    0.2  -nan    0.6  -nan    1
 -193   30.3  -nan    0.2  -nan    0.6  -nan    1
 -192   30.5  -nan    0.2  -nan    0.6  -nan    1
 -191   30.7  -nan    0.2  -nan    0.6  -nan    1
 -190   30.8  -nan    0.2  -nan    0.6  -nan    1
 -189   31.0  -nan    0.2  -nan    0.6  -nan    1
 -188   31.2  -nan    0.2  -nan    0.5  -nan    1
 -187   31.4  -nan    0.2  -nan    0.5  -nan    1
 -186   31.6  -nan    0.2  -nan    0.5  -nan    1
 -185   31.8  -nan    0.2  -nan    0.5  -nan    1
 -184   31.9  -nan    0.2  -nan    0.5  -nan    1
 -183   32.1  -nan    0.2  -nan    0.6  -nan    1
 -182   32.3  -nan    0.2  -nan    0.6  -nan    1
 -181   32.5  -nan    0.2  -nan    0.6  -nan    1
 -180   32.7  -nan    0.2  -nan    0.6  -nan    1
 -179   32.9  -nan    0.2  -nan    0.6  -nan    1
 -178   33.1  -nan    0.2  -nan    0.6  -nan    1
 -177   33.3  -nan    0.2  -nan    0.6  -nan    1
 -176   33.5  -nan    0.2  -nan    0.6  -nan    1
 -175   33.7  -nan    0.2  -nan    0.6  -nan    1
 -174   33.9  -nan    0.2  -nan    0.6  -nan    1
 -173   34.0  -nan    0.2  -nan    0.6  -nan    1
 -172   34.2  -nan    0.2  -nan    0.6  -nan    1
 -171   34.4  -nan    0.2  -nan    0.6  -nan    1
 -170   34.6  -nan    0.2  -nan    0.6  -nan    1
 -169   34.8  -nan    0.2  -nan    0.5  -nan    1
 -168   35.0  -nan    0.2  -nan    0.5  -nan    1
 -167   35.1  -nan    0.2  -nan    0.5  -nan    1
 -166   35.3  -nan    0.2  -nan    0.5  -nan    1
 -165   35.5  -nan    0.2  -nan    0.5  -nan    1
 -164   35.7  -nan    0.2  -nan    0.5  -nan    1
 -163   35.8  -nan    0.2  -nan    0.5  -nan    1
 -162   36.0  -nan    0.2  -nan    0.5  -nan    1
 -161   36.2  -nan    0.2  -nan    0.5  -nan    1
 -160   36.3  -nan    0.2  -nan    0.5  -nan    1
 -159   36.5  -nan    0.1  -nan    0.5  -nan    1
 -158   36.6  -nan    0.1  -nan    0.5  -nan    1
 -157   36.8  -nan    0.1  -nan    0.5  -nan    1
 -156   36.9  -nan    0.1  -nan    0.5  -nan    1
 -155   37.0  -nan    0.1  -nan    0.5  -nan    1
 -154   37.2  -nan    0.1  -nan    0.5  -nan    1
 -153   37.3  -nan    0.1  -nan    0.5  -nan    1
 -152   37.4  -nan    0.1  -nan    0.5  -nan    1
 -151   37.6  -nan    0.2  -nan    0.5  -nan    1
 -150   37.7  -nan    0.2  -nan    0.5  -nan    1
 -149   37.8  -nan    0.2  -nan    0.5  -nan    1
 -148   37.9  -nan    0.2  -nan    0.5  -nan    1
 -147   38.0  -nan    0.2  -nan    0.5  -nan    1
 -146   38.1  -nan    0.2  -nan    0.5  -nan    1
 -145   38.2  -nan    0.2  -nan    0.5  -nan    1
 -144   38.3  -nan    0.2  -nan    0.5  -nan    1
 -143   38.4  -nan    0.2  -nan    0.5  -nan    1
 -142   38.5  -nan    0.2  -nan    0.5  -nan    1
 -141   38.5  -nan    0.2  -nan    0.5  -nan    1
 -140   38.6  -nan    0.2  -nan    0.5  -nan    1
 -139   38.7  -nan    0.2  -nan    0.5  -nan    1
 -138   38.8  -nan    0.2  -nan    0.5  -nan    1
 -137   38.8  -nan    0.2  -nan    0.5  -nan    1
 -136   38.9  -nan    0.2  -nan    0.5  -nan    1
 -135   39.0  -nan    0.2  -nan    0.5  -nan    1
 -134   39.0  -nan    0.2  -nan    0.5  -nan    1
 -133   39.1  -nan    0.2  -nan    0.5  -nan    1
 -132   39.1  -nan    0.2  -nan    0.5  -nan    1
 -131   39.2  -nan    0.2  -nan    0.5  -nan    1
 -130   39.2  -nan    0.2  -nan    0.5  -nan    1
 -129   39.3  -nan    0.2  -nan    0.5  -nan    1
 -128   39.3  -nan    0.2  -nan    0.5  -nan    1
 -127   39.3  -nan    0.2  -nan    0.5  -nan    1
 -126   39.4  -nan    0.2  -nan    0.5  -nan    1
 -125   39.4  -nan    0.2  -nan    0.5  -nan    1
 -124   39.4  -nan    0.2  -nan    0.5  -nan    1
 -123   39.5  -nan    0.2  -nan    0.5  -nan    1
 -122   39.5  -nan    0.2  -nan    0.5  -nan    1
 -121   39.5  -nan    0.2  -nan    0.5  -nan    1
 -120   39.5  -nan    0.2  -nan    0.5  -nan    1
 -119   39.6  -nan    0.2  -nan    0.5  -nan    1
 -118   39.6  -nan    0.2  -nan    0.5  -nan    1
 -117   39.6  -nan    0.2  -nan    0.5  -nan    1
 -116   39.7  -nan    0.2  -nan    0.5  -nan    1
 -115   39.7  -nan    0.2  -nan    0.5  -nan    1
 -114   39.7  -nan    0.2  -nan    0.5  -nan    1
 -113   39.7  -nan    0.2  -nan    0.6  -nan    1
 -112   39.8  -nan    0.2  -nan    0.6  -nan    1
 -111   39.8  -nan    0.2  -nan    0.6  -nan    1
 -110   39.8  -nan    0.2  -nan    0.6  -nan    1
 -109   39.8  -nan    0.2  -nan    0.6  -nan    1
 -108   39.9  -nan    0.2  -nan    0.6  -nan    1
 -107   39.9  -nan    0.2  -nan    0.6  -nan    1
 -106   39.9  -nan    0.2  -nan    0.6  -nan    1
 -105   40.0  -nan    0.2  -nan    0.6  -nan    1
 -104   40.0  -nan    0.2  -nan    0.6  -nan    1
 -103   40.0  -nan    0.2  -nan    0.6  -nan    1
 -102   40.1  -nan    0.2  -nan    0.6  -nan    1
 -101   40.1  -nan    0.2  -nan    0.6  -nan    1
 -100   40.1  -nan    0.2  -nan    0.7  -nan    1
  -99   40.2  -nan    0.2  -nan    0.7  -nan    1
  -98   40.2  -nan    0.2  -nan    0.7  -nan    1
  -97   40.3  -nan    0.2  -nan    0.7  -nan    1
  -96   40.3  -nan    0.2  -nan    0.7  -nan    1
  -95   40.3  -nan    0.2  -nan    0.7  -nan    1
  -94   40.4  -nan    0.2  -nan    0.7  -nan    1
  -93   40.4  -nan    0.2  -nan    0.7  -nan    1
  -92   40.5  -nan    0.2  -nan    0.7  -nan    1
  -91   40.6  -nan    0.2  -nan    0.7  -nan    1
  -90   40.6  -nan    0.2  -nan    0.7  -nan    1
  -89   40.7  -nan    0.2  -nan    0.7  -nan    1
  -88   40.7  -nan    0.2  -nan    0.7  -nan    1
  -87   40.8  -nan    0.2  -nan    0.7  -nan    1
  -86   40.8  -nan    0.2  -nan    0.7  -nan    1
  -85   40.9  -nan    0.3  -nan    0.6  -nan    1
  -84   41.0  -nan    0.3  -nan    0.6  -nan    1
  -83   41.0  -nan    0.3  -nan    0.6  -nan    1
  -82   41.1  -nan    0.3  -nan    0.6  -nan    1
  -81   41.2  -nan    0.3  -nan    0.6  -nan    1
  -80   41.2  -nan    0.2  -nan    0.6  -nan    1
  -79   41.3  -nan    0.2  -nan    0.6  -nan    1
  -78   41.4  -nan    0.2  -nan    0.6  -nan    1
  -77   41.4  -nan    0.2  -nan    0.6  -nan    1
  -76   41.5  -nan    0.2  -nan    0.6  -nan    1
  -75   41.6  -nan    0.2  -nan    0.6  -nan    1
  -74   41.6  -nan    0.2  -nan    0.6  -nan    1
  -73   41.7  -nan    0.2  -nan    0.5  -nan    1
  -72   41.8  -nan    0.2  -nan    0.5  -nan    1
  -71   41.8  -nan    0.2  -nan    0.5  -nan    1
  -70   41.9  -nan    0.2  -nan    0.5  -nan    1
  -69   42.0  -nan    0.2  -nan    0.5  -nan    1
  -68   42.1  -nan    0.2  -nan    0.5  -nan    1
  -67   42.1  -nan    0.2  -nan    0.5  -nan    1
  -66   42.2  -nan    0.2  -nan    0.5  -nan    1
  -65   42.3  -nan    0.2  -nan    0.5  -nan    1
  -64   42.3  -nan    0.2  -nan    0.6  -nan    1
  -63   42.4  -nan    0.2  -nan    0.6  -nan    1
  -62   42.5  -nan    0.2  -nan    0.6  -nan    1
  -61   42.5  -nan    0.2  -nan    0.6  -nan    1
  -60   42.6  -nan    0.2  -nan    0.6  -nan    1
  -59   42.7  -nan    0.2  -nan    0.6  -nan    1
  -58   42.7  -nan    0.2  -nan    0.6  -nan    1
  -57   42.8  -nan    0.2  -nan    0.6  -nan    1
  -56   42.9  -nan    0.2  -nan    0.6  -nan    1
  -55   42.9  -nan    0.3  -nan    0.6  -nan    1
  -54   43.0  -nan    0.3  -nan    0.6  -nan    1
  -53   43.1  -nan    0.3  -nan    0.6  -nan    1
  -52   43.1  -nan    0.3  -nan    0.6  -nan    1
  -51   43.2  -nan    0.3  -nan    0.6  -nan    1
  -50   43.3  -nan    0.3  -nan    0.6  -nan    1
  -49   43.3  -nan    0.3  -nan    0.6  -nan    1
  -48   43.4  -nan    0.3  -nan    0.6  -nan    1
  -47   43.4  -nan    0.3  -nan    0.6  -nan    1
  -46   43.5  -nan    0.3  -nan    0.6  -nan    1
  -45   43.6  -nan    0.3  -nan    0.6  -nan    1
  -44   43.6  -nan    0.3  -nan    0.6  -nan    1
  -43   43.7  -nan    0.3  -nan    0.6  -nan    1
  -42   43.7  -nan    0.3  -nan    0.6  -nan    1
  -41   43.8  -nan    0.3  -nan    0.6  -nan    1
  -40   43.8  -nan    0.3  -nan    0.6  -nan    1
  -39   43.9  -nan    0.3  -nan    0.6  -nan    1
  -38   44.0  -nan    0.3  -nan    0.6  -nan    1
  -37   44.0  -nan    0.3  -nan    0.6  -nan    1
  -36   44.1  -nan    0.3  -nan    0.6  -nan    1
  -35   44.1  -nan    0.3  -nan    0.6  -nan    1
  -34   44.2  -nan    0.3  -nan    0.5  -nan    1
  -33   44.2  -nan    0.3  -nan    0.5  -nan    1
  -32   44.3  -nan    0.3  -nan    0.5  -nan    1
  -31   44.3  -nan    0.3  -nan    0.5  -nan    1
  -30   44.4  -nan    0.3  -nan    0.5  -nan    1
  -29   44.4  -nan    0.3  -nan    0.5  -nan    1
  -28   44.5  -nan    0.2  -nan    0.5  -nan    1
  -27   44.6  -nan    0.3  -nan    0.5  -nan    1
  -26   44.6  -nan    0.2  -nan    0.5  -nan    1
  -25   44.7  -nan    0.2  -nan    0.5  -nan    1
  -24   44.7  -nan    0.2  -nan    0.5  -nan    1
  -23   44.8  -nan    0.2  -nan    0.5  -nan    1
  -22   44.8  -nan    0.2  -nan    0.5  -nan    1
  -21   44.8  -nan    0.2  -nan    0.5  -nan    1
  -20   44.9  -nan    0.2  -nan    0.5  -nan    1
  -19   44.9  -nan    0.2  -nan    0.5  -nan    1
  -18   45.0  -nan    0.3  -nan    0.6  -nan    1
  -17   45.0  -nan    0.3  -nan    0.6  -nan    1
  -16   45.1  -nan    0.3  -nan    0.6  -nan    1
  -15   45.1  -nan    0.3  -nan    0.6  -nan    1
  -14   45.2  -nan    0.3  -nan    0.6  -nan    1
  -13   45.2  -nan    0.3  -nan    0.6  -nan    1
  -12   45.2  -nan    0.3  -nan    0.6  -nan    1
  -11   45.3  -nan    0.3  -nan    0.6  -nan    1
  -10   45.3  -nan    0.3  -nan    0.6  -nan    1
   -9   45.3  -nan    0.3  -nan    0.6  -nan    1
   -8   45.3  -nan    0.3  -nan    0.6  -nan    1
   -7   45.4  -nan    0.3  -nan    0.6  -nan    1
   -6   45.4  -nan    0.3  -nan    0.6  -nan    1
   -5   45.4  -nan    0.3  -nan    0.6  -nan    1
   -4   45.4  -nan    0.3  -nan    0.6  -nan    1
   -3   45.4  -nan    0.3  -nan    0.6  -nan    1
   -2   45.4  -nan    0.2  -nan    0.6  -nan    1
   -1   45.4  -nan    0.2  -nan    0.6  -nan    1
    0   45.4  -nan    0.2  -nan    0.6  -nan    1
    1   45.4  -nan    0.2  -nan    0.6  -nan    1
    2   45.4  -nan    0.2  -nan    0.6  -nan    1
    3   45.3  -nan    0.2  -nan    0.6  -nan    1
    4   45.3  -nan    0.2  -nan    0.6  -nan    1
    5   45.3  -nan    0.2  -nan    0.6  -nan    1
    6   45.2  -nan    0.2  -nan    0.6  -nan    1
    7   45.2  -nan    0.2  -nan    0.6  -nan    1
    8   45.1  -nan    0.2  -nan    0.6  -nan    1
    9   45.1  -nan    0.2  -nan    0.6  -nan    1
   10   45.0  -nan    0.2  -nan    0.6  -nan    1
   11   44.9  -nan    0.2  -nan    0.6  -nan    1
   12   44.8  -nan    0.2  -nan    0.6  -nan    1
   13   44.7  -nan    0.2  -nan    0.6  -nan    1
   14   44.6  -nan    0.2  -nan    0.6  -nan    1
   15   44.5  -nan    0.2  -nan    0.6  -nan    1
   16   44.4  -nan    0.2  -nan    0.6  -nan    1
   17   44.3  -nan    0.2  -nan    0.6  -nan    1
   18   44.1  -nan    0.2  -nan    0.6  -nan    1
   19   44.0  -nan    0.2  -nan    0.6  -nan    1
   20   43.9  -nan    0.2  -nan    0.6  -nan    1
   21   43.7  -nan    0.2  -nan    0.6  -nan    1
   22   43.5  -nan    0.2  -nan    0.6  -nan    1
   23   43.3  -nan    0.2  -nan    0.6  -nan    1
   24   43.2  -nan    0.2  -nan    0.6  -nan    1
   25   43.0  -nan    0.2  -nan    0.6  -nan    1
   26   42.7  -nan    0.2  -nan    0.6  -nan    1
   27   42.5  -nan    0.2  -nan    0.5  -nan    1
   28   42.3  -nan    0.3  -nan    0.5  -nan    1
   29   42.1  -nan    0.3  -nan    0.5  -nan    1
   30   41.8  -nan    0.3  -nan    0.5  -nan    1
   31   41.6  -nan    0.3  -nan    0.5  -nan    1
   32   41.3  -nan    0.3  -nan    0.5  -nan    1
   33   41.0  -nan    0.3  -nan    0.5  -nan    1
   34   40.7  -nan    0.3  -nan    0.5  -nan    1
   35   40.4  -nan    0.3  -nan    0.5  -nan    1
   36   40.1  -nan    0.3  -nan    0.5  -nan    1
   37   39.8  -nan    0.3  -nan    0.5  -nan    1
   38   39.5  -nan    0.3  -nan    0.5  -nan    1
   39   39.2  -nan    0.3  -nan    0.6  -nan    1
   40   38.9  -nan    0.3  -nan    0.6  -nan    1
   41   38.5  -nan    0.3  -nan    0.6  -nan    1
   42   38.2  -nan    0.3  -nan    0.6  -nan    1
   43   37.8  -nan    0.3  -nan    0.6  -nan    1
   44   37.4  -nan    0.3  -nan    0.6  -nan    1
   45   37.1  -nan    0.3  -nan    0.6  -nan    1
   46   36.7  -nan    0.3  -nan    0.6  -nan    1
   47   36.3  -nan    0.3  -nan    0.6  -nan    1
   48   35.9  -nan    0.3  -nan    0.6  -nan    1
   49   35.5  -nan    0.3  -nan    0.6  -nan    1
   50   35.1  -nan    0.3  -nan    0.6  -nan    1
   51   34.7  -nan    0.3  -nan    0.6  -nan    1
   52   34.3  -nan    0.3  -nan    0.6  -nan    1
   53   33.9  -nan    0.3  -nan    0.6  -nan    1
   54   33.5  -nan    0.3  -nan    0.6  -nan    1
   55   33.0  -nan    0.3  -nan    0.6  -nan    1
   56   32.6  -nan    0.3  -nan    0.6  -nan    1
   57   32.2  -nan    0.3  -nan    0.6  -nan    1
   58   31.7  -nan    0.3  -nan    0.6  -nan    1
   59   31.3  -nan    0.3  -nan    0.6  -nan    1
   60   30.8  -nan    0.3  -nan    0.6  -nan    1
   61   30.4  -nan    0.3  -nan    0.6  -nan    1
   62   30.0  -nan    0.3  -nan    0.6  -nan    1
   63   29.5  -nan    0.3  -nan    0.6  -nan    1
   64   29.1  -nan    0.2  -nan    0.6  -nan    1
   65   28.6  -nan    0.2  -nan    0.6  -nan    1
   66   28.2  -nan    0.2  -nan    0.6  -nan    1
   67   27.7  -nan    0.2  -nan    0.6  -nan    1
   68   27.3  -nan    0.2  -nan    0.6  -nan    1
   69   26.8  -nan    0.2  -nan    0.6  -nan    1
   70   26.4  -nan    0.2  -nan    0.6  -nan    1
   71   26.0  -nan    0.2  -nan    0.6  -nan    1
   72   25.5  -nan    0.3  -nan    0.6  -nan    1
   73   25.1  -nan    0.3  -nan    0.6  -nan    1
   74   24.7  -nan    0.3  -nan    0.5  -nan    1
   75   24.2  -nan    0.3  -nan    0.5  -nan    1
   76   23.8  -nan    0.3  -nan    0.5  -nan    1
   77   23.4  -nan    0.3  -nan    0.5  -nan    1
   78   23.0  -nan    0.3  -nan    0.5  -nan    1
   79   22.6  -nan    0.3  -nan    0.5  -nan    1
   80   22.2  -nan    0.3  -nan    0.5  -nan    1
   81   21.8  -nan    0.3  -nan    0.5  -nan    1
   82   21.4  -nan    0.3  -nan    0.5  -nan    1
   83   21.0  -nan    0.3  -nan    0.5  -nan    1
   84   20.6  -nan    0.3  -nan    0.5  -nan    1
   85   20.3  -nan    0.3  -nan    0.5  -nan    1
   86   19.9  -nan    0.3  -nan    0.5  -nan    1
   87   19.5  -nan    0.3  -nan    0.5  -nan    1
   88   19.2  -nan    0.3  -nan    0.5  -nan    1
   89   18.8  -nan    0.3  -nan    0.5  -nan    1
   90   18.5  -nan    0.3  -nan    0.5  -nan    1
   91   18.2  -nan    0.3  -nan    0.5  -nan    1
   92   17.9  -nan    0.3  -nan    0.5  -nan    1
   93   17.6  -nan    0.3  -nan    0.5  -nan    1
   94   17.3  -nan    0.3  -nan    0.4  -nan    1
   95   17.0  -nan    0.3  -nan    0.4  -nan    1
   96   16.7  -nan    0.3  -nan    0.4  -nan    1
   97   16.5  -nan    0.3  -nan    0.5  -nan    1
   98   16.2  -nan    0.3  -nan    0.5  -nan    1
   99   16.0  -nan    0.3  -nan    0.5  -nan    1
  100   15.7  -nan    0.3  -nan    0.5  -nan    1
  101   15.5  -nan    0.3  -nan    0.5  -nan    1
  102   15.3  -nan    0.3  -nan    0.5  -nan    1
  103   15.1  -nan    0.3  -nan    0.5  -nan    1
  104   14.9  -nan    0.3  -nan    0.5  -nan    1
  105   14.7  -nan    0.3  -nan    0.5  -nan    1
  106   14.5  -nan    0.3  -nan    0.5  -nan    1
  107   14.4  -nan    0.3  -nan    0.5  -nan    1
  108   14.2  -nan    0.3  -nan    0.6  -nan    1
  109   14.1  -nan    0.3  -nan    0.6  -nan    1
  110   14.0  -nan    0.3  -nan    0.6  -nan    1
  111   13.9  -nan    0.3  -nan    0.6  -nan    1
  112   13.7  -nan    0.3  -nan    0.6  -nan    1
  113   13.7  -nan    0.3  -nan    0.6  -nan    1
  114   13.6  -nan    0.3  -nan    0.6  -nan    1
  115   13.5  -nan    0.3  -nan    0.6  -nan    1
  116   13.4  -nan    0.3  -nan    0.6  -nan    1
  117   13.4  -nan    0.3  -nan    0.6  -nan    1
  118   13.3  -nan    0.3  -nan    0.6  -nan    1
  119   13.3  -nan    0.3  -nan    0.6  -nan    1
  120   13.3  -nan    0.3  -nan    0.6  -nan    1
  121   13.3  -nan    0.3  -nan    0.6  -nan    1
  122   13.3  -nan    0.3  -nan    0.6  -nan    1
  123   13.3  -nan    0.3  -nan    0.6  -nan    1
  124   13.3  -nan    0.3  -nan    0.6  -nan    1
  125   13.3  -nan    0.3  -nan    0.6  -nan    1
  126   13.4  -nan    0.3  -nan    0.6  -nan    1
  127   13.4  -nan    0.3  -nan    0.6  -nan    1
  128   13.5  -nan    0.3  -nan    0.6  -nan    1
  129   13.6  -nan    0.3  -nan    0.6  -nan    1
  130   13.6  -nan    0.3  -nan    0.6  -nan    1
  131   13.7  -nan    0.3  -nan    0.6  -nan    1
  132   13.8  -nan    0.3  -nan    0.6  -nan    1
  133   13.9  -nan    0.3  -nan    0.7  -nan    1
  134   14.0  -nan    0.3  -nan    0.7  -nan    1
  135   14.1  -nan    0.3  -nan    0.7  -nan    1
  136   14.2  -nan    0.3  -nan    0.7  -nan    1
  137   14.3  -nan    0.3  -nan    0.7  -nan    1
  138   14.5  -nan    0.3  -nan    0.7  -nan    1
  139   14.6  -nan    0.3  -nan    0.7  -nan    1
  140   14.7  -nan    0.3  -nan    0.7  -nan    1
  141   14.9  -nan    0.3  -nan    0.7  -nan    1
  142   15.0  -nan    0.3  -nan    0.8  -nan    1
  143   15.2  -nan    0.3  -nan    0.8  -nan    1
  144   15.3  -nan    0.3  -nan    0.8  -nan    1
  145   15.5  -nan    0.3  -nan    0.8  -nan    1
  146   15.7  -nan    0.3  -nan    0.8  -nan    1
  147   15.8  -nan    0.3  -nan    0.8  -nan    1
  148   16.0  -nan    0.3  -nan    0.8  -nan    1
  149   16.2  -nan    0.3  -nan    0.8  -nan    1
  150   16.3  -nan    0.3  -nan    0.8  -nan    1
  151   16.5  -nan    0.3  -nan    0.8  -nan    1
  152   16.7  -nan    0.3  -nan    0.8  -nan    1
  153   16.8  -nan    0.3  -nan    0.8  -nan    1
  154   17.0  -nan    0.3  -nan    0.8  -nan    1
  155   17.2  -nan    0.3  -nan    0.8  -nan    1
  156   17.4  -nan    0.3  -nan    0.8  -nan    1
  157   17.6  -nan    0.3  -nan    0.8  -nan    1
  158   17.7  -nan    0.3  -nan    0.7  -nan    1
  159   17.9  -nan    0.3  -nan    0.7  -nan    1
  160   18.1  -nan    0.3  -nan    0.7  -nan    1
  161   18.2  -nan    0.3  -nan    0.7  -nan    1
  162   18.4  -nan    0.3  -nan    0.7  -nan    1
  163   18.6  -nan    0.3  -nan    0.7  -nan    1
  164   18.7  -nan    0.3  -nan    0.7  -nan    1
  165   18.9  -nan    0.3  -nan    0.7  -nan    1
  166   19.1  -nan    0.3  -nan    0.7  -nan    1
  167   19.2  -nan    0.3  -nan    0.7  -nan    1
  168   19.4  -nan    0.3  -nan    0.6  -nan    1
  169   19.5  -nan    0.3  -nan    0.6  -nan    1
  170   19.7  -nan    0.3  -nan    0.6  -nan    1
  171   19.8  -nan    0.3  -nan    0.6  -nan    1
  172   20.0  -nan    0.3  -nan    0.6  -nan    1
  173   20.1  -nan    0.3  -nan    0.6  -nan    1
  174   20.2  -nan    0.3  -nan    0.6  -nan    1
  175   20.3  -nan    0.3  -nan    0.6  -nan    1
  176   20.5  -nan    0.3  -nan    0.6  -nan    1
  177   20.6  -nan    0.3  -nan    0.6  -nan    1
  178   20.7  -nan    0.3  -nan    0.6  -nan    1
  179   20.8  -nan    0.3  -nan    0.6  -nan    1
  180   20.9  -nan    0.3  -nan    0.6  -nan    1
  181   21.0  -nan    0.3  -nan    0.6  -nan    1
  182   21.1  -nan    0.3  -nan    0.6  -nan    1
  183   21.2  -nan    0.3  -nan    0.6  -nan    1
  184   21.2  -nan    0.3  -nan    0.6  -nan    1
  185   21.3  -nan    0.3  -nan    0.6  -nan    1
  186   21.4  -nan    0.3  -nan    0.6  -nan    1
  187   21.4  -nan    0.3  -nan    0.6  -nan    1
  188   21.5  -nan    0.3  -nan    0.6  -nan    1
  189   21.5  -nan    0.3  -nan    0.6  -nan    1
  190   21.6  -nan    0.3  -nan    0.6  -nan    1
  191   21.6  -nan    0.3  -nan    0.6  -nan    1
  192   21.6  -nan    0.3  -nan    0.6  -nan    1
  193   21.7  -nan    0.3  -nan    0.6  -nan    1
  194   21.7  -nan    0.3  -nan    0.7  -nan    1
  195   21.7  -nan    0.3  -nan    0.7  -nan    1
  196   21.7  -nan    0.3  -nan    0.7  -nan    1
  197   21.7  -nan    0.3  -nan    0.7  -nan    1
  198   21.7  -nan    0.3  -nan    0.7  -nan    1
  199   21.7  -nan    0.3  -nan    0.7  -nan    1
  200   21.7  -nan    0.3  -nan    0.7  -nan    1
  201   21.7  -nan    0.3  -nan    0.7  -nan    1
  202   21.7  -nan    0.3  -nan    0.7  -nan    1
  203   21.6  -nan    0.3  -nan    0.7  -nan    1
  204   21.6  -nan    0.3  -nan    0.7  -nan    1
  205   21.6  -nan    0.3  -nan    0.7  -nan    1
  206   21.5  -nan    0.3  -nan    0.7  -nan    1
  207   21.5  -nan    0.3  -nan    0.7  -nan    1
  208   21.4  -nan    0.3  -nan    0.8  -nan    1
  209   21.3  -nan    0.3  -nan    0.8  -nan    1
  210   21.3  -nan    0.3  -nan    0.8  -nan    1
  211   21.2  -nan    0.3  -nan    0.8  -nan    1
  212   21.1  -nan    0.3  -nan    0.8  -nan    1
  213   21.1  -nan    0.3  -nan    0.8  -nan    1
  214   21.0  -nan    0.3  -nan    0.8  -nan    1
  215   20.9  -nan    0.3  -nan    0.8  -nan    1
  216   20.8  -nan    0.3  -nan    0.8  -nan    1
  217   20.7  -nan    0.3  -nan    0.8  -nan    1
  218   20.6  -nan    0.3  -nan    0.8  -nan    1
  219   20.5  -nan    0.3  -nan    0.8  -nan    1
  220   20.4  -nan    0.3  -nan    0.8  -nan    1
  221   20.3  -nan    0.3  -nan    0.8  -nan    1
  222   20.2  -nan    0.3  -nan    0.8  -nan    1
  223   20.0  -nan    0.3  -nan    0.8  -nan    1
  224   19.9  -nan    0.3  -nan    0.8  -nan    1
  225   19.8  -nan    0.3  -nan    0.8  -nan    1
  226   19.7  -nan    0.3  -nan    0.8  -nan    1
  227   19.5  -nan    0.3  -nan    0.8  -nan    1
  228   19.4  -nan    0.3  -nan    0.8  -nan    1
  229   19.3  -nan    0.3  -nan    0.8  -nan    1
  230   19.1  -nan    0.3  -nan    0.8  -nan    1
  231   19.0  -nan    0.3  -nan    0.8  -nan    1
  232   18.9  -nan    0.3  -nan    0.9  -nan    1
  233   18.7  -nan    0.3  -nan    0.9  -nan    1
  234   18.6  -nan    0.3  -nan    0.9  -nan    1
  235   18.4  -nan    0.3  -nan    0.9  -nan    1
  236   18.3  -nan    0.3  -nan    0.9  -nan    1
  237   18.1  -nan    0.3  -nan    0.9  -nan    1
  238   18.0  -nan    0.2  -nan    0.9  -nan    1
  239   17.8  -nan    0.2  -nan    0.9  -nan    1
  240   17.7  -nan    0.2  -nan    0.9  -nan    1
  241   17.5  -nan    0.3  -nan    0.9  -nan    1
  242   17.4  -nan    0.3  -nan    0.9  -nan    1
  243   17.2  -nan    0.3  -nan    0.9  -nan    1
  244   17.1  -nan    0.3  -nan    0.9  -nan    1
  245   16.9  -nan    0.3  -nan    1.0  -nan    1
  246   16.8  -nan    0.3  -nan    1.0  -nan    1
  247   16.6  -nan    0.3  -nan    0.9  -nan    1
  248   16.5  -nan    0.3  -nan    0.9  -nan    1
  249   16.3  -nan    0.3  -nan    0.9  -nan    1
  250   16.1  -nan    0.3  -nan    0.9  -nan    1
  251   16.0  -nan    0.3  -nan    0.9  -nan    1
  252   15.8  -nan    0.3  -nan    0.9  -nan    1
  253   15.7  -nan    0.3  -nan    1.0  -nan    1
  254   15.5  -nan    0.3  -nan    1.0  -nan    1
  255   15.4  -nan    0.3  -nan    0.9  -nan    1
  256   15.3  -nan    0.3  -nan    0.9  -nan    1
  257   15.1  -nan    0.3  -nan    0.9  -nan    1
  258   15.0  -nan    0.3  -nan    0.9  -nan    1
  259   14.8  -nan    0.3  -nan    0.9  -nan    1
  260   14.7  -nan    0.3  -nan    0.9  -nan    1
  261   14.6  -nan    0.3  -nan    0.9  -nan    1
  262   14.4  -nan    0.3  -nan    0.9  -nan    1
  263   14.3  -nan    0.3  -nan    0.9  -nan    1
  264   14.2  -nan    0.3  -nan    0.9  -nan    1
  265   14.0  -nan    0.3  -nan    0.9  -nan    1
  266   13.9  -nan    0.3  -nan    0.9  -nan    1
  267   13.8  -nan    0.3  -nan    0.9  -nan    1
  268   13.7  -nan    0.3  -nan    0.9  -nan    1
  269   13.5  -nan    0.3  -nan    0.9  -nan    1
  270   13.4  -nan    0.3  -nan    0.9  -nan    1
  271   13.3  -nan    0.3  -nan    0.9  -nan    1
  272   13.2  -nan    0.3  -nan    0.9  -nan    1
  273   13.1  -nan    0.3  -nan    0.9  -nan    1
  274   13.0  -nan    0.3  -nan    0.9  -nan    1
  275   12.9  -nan    0.3  -nan    0.9  -nan    1
  276   12.8  -nan    0.3  -nan    0.9  -nan    1
  277   12.7  -nan    0.3  -nan    0.9  -nan    1
  278   12.6  -nan    0.3  -nan    0.9  -nan    1
  279   12.5  -nan    0.3  -nan    0.9  -nan    1
  280   12.4  -nan    0.3  -nan    0.9  -nan    1
  281   12.3  -nan    0.3  -nan    0.9  -nan    1
  282   12.3  -nan    0.3  -nan    0.9  -nan    1
  283   12.2  -nan    0.3  -nan    0.9  -nan    1
  284   12.1  -nan    0.3  -nan    0.9  -nan    1
  285   12.0  -nan    0.3  -nan    0.9  -nan    1
  286   12.0  -nan    0.3  -nan    1.0  -nan    1
  287   11.9  -nan    0.3  -nan    1.0  -nan    1
  288   11.9  -nan    0.3  -nan    1.0  -nan    1
  289   11.8  -nan    0.3  -nan    1.1  -nan    1
  290   11.7  -nan    0.3  -nan    1.1  -nan    1
  291   11.7  -nan    0.3  -nan    1.1  -nan    1
  292   11.6  -nan    0.3  -nan    1.2  -nan    1
  293   11.6  -nan    0.3  -nan    1.2  -nan    1
  294   11.5  -nan    0.3  -nan    1.2  -nan    1
  295   11.5  -nan    0.3  -nan    1.3  -nan    1
  296   11.5  -nan    0.3  -nan    1.3  -nan    1
  297   11.4  -nan    0.3  -nan    1.4  -nan    1
  298   11.4  -nan    0.3  -nan    1.4  -nan    1
  299   11.4  -nan    0.4  -nan    1.4  -nan    1
  300   11.4  -nan    0.4  -nan    1.5  -nan    1
  301   11.3  -nan    0.4  -nan    1.5  -nan    1
  302   11.3  -nan    0.4  -nan    1.5  -nan    1
  303   11.3  -nan    0.4  -nan    1.6  -nan    1
  304   11.3  -nan    0.4  -nan    1.6  -nan    1
  305   11.3  -nan    0.4  -nan    1.6  -nan    1
  306   11.3  -nan    0.4  -nan    1.6  -nan    1
  307   11.3  -nan    0.4  -nan    1.7  -nan    1
  308   11.3  -nan    0.4  -nan    1.7  -nan    1
  309   11.3  -nan    0.4  -nan    1.7  -nan    1
  310   11.3  -nan    0.4  -nan    1.7  -nan    1
  311   11.3  -nan    0.4  -nan    1.7  -nan    1
  312   11.3  -nan    0.4  -nan    1.7  -nan    1
  313   11.3  -nan    0.4  -nan    1.7  -nan    1
  314   11.3  -nan    0.4  -nan    1.7  -nan    1
  315   11.3  -nan    0.5  -nan    1.7  -nan    1
  316   11.3  -nan    0.5  -nan    1.7  -nan    1
  317   11.4  -nan    0.5  -nan    1.7  -nan    1
  318   11.4  -nan    0.5  -nan    1.7  -nan    1
  319   11.4  -nan    0.5  -nan    1.7  -nan    1
  320   11.5  -nan    0.5  -nan    1.7  -nan    1
  321   11.5  -nan    0.5  -nan    1.7  -nan    1
  322   11.5  -nan    0.5  -nan    1.6  -nan    1
  323   11.6  -nan    0.5  -nan    1.6  -nan    1
  324   11.6  -nan    0.5  -nan    1.6  -nan    1
  325   11.7  -nan    0.5  -nan    1.6  -nan    1
  326   11.7  -nan    0.5  -nan    1.6  -nan    1
  327   11.8  -nan    0.5  -nan    1.6  -nan    1
  328   11.9  -nan    0.5  -nan    1.6  -nan    1
  329   11.9  -nan    0.5  -nan    1.6  -nan    1
  330   12.0  -nan    0.5  -nan    1.6  -nan    1
  331   12.1  -nan    0.5  -nan    1.6  -nan    1
  332   12.1  -nan    0.5  -nan    1.6  -nan    1
  333   12.2  -nan    0.5  -nan    1.6  -nan    1
  334   12.3  -nan    0.5  -nan    1.7  -nan    1
  335   12.4  -nan    0.5  -nan    1.7  -nan    1
  336   12.5  -nan    0.5  -nan    1.7  -nan    1
  337   12.6  -nan    0.5  -nan    1.7  -nan    1
  338   12.7  -nan    0.5  -nan    1.8  -nan    1
  339   12.8  -nan    0.5  -nan    1.8  -nan    1
  340   12.9  -nan    0.5  -nan    1.8  -nan    1
  341   13.0  -nan    0.6  -nan    1.8  -nan    1
  342   13.1  -nan    0.6  -nan    1.8  -nan    1
  343   13.2  -nan    0.6  -nan    1.9  -nan    1
  344   13.3  -nan    0.6  -nan    1.9  -nan    1
  345   13.4  -nan    0.6  -nan    1.9  -nan    1
  346   13.5  -nan    0.6  -nan    1.9  -nan    1
  347   13.7  -nan    0.6  -nan    2.0  -nan    1
  348   13.8  -nan    0.6  -nan    2.0  -nan    1
  349   13.9  -nan    0.6  -nan    2.0  -nan    1
  350   14.1  -nan    0.6  -nan    2.0  -nan    1
  351   14.2  -nan    0.6  -nan    2.0  -nan    1
  352   14.4  -nan    0.6  -nan    2.0  -nan    1
  353   14.5  -nan    0.6  -nan    2.0  -nan    1
  354   14.6  -nan    0.6  -nan    2.0  -nan    1
  355   14.8  -nan    0.6  -nan    2.1  -nan    1
  356   14.9  -nan    0.6  -nan    2.1  -nan    1
  357   15.1  -nan    0.6  -nan    2.1  -nan    1
  358   15.3  -nan    0.6  -nan    2.1  -nan    1
  359   15.4  -nan    0.6  -nan    2.1  -nan    1
  360   15.6  -nan    0.6  -nan    2.1  -nan    1
  361   15.7  -nan    0.6  -nan    2.1  -nan    1
  362   15.9  -nan    0.6  -nan    2.1  -nan    1
  363   16.0  -nan    0.6  -nan    2.1  -nan    1
  364   16.2  -nan    0.6  -nan    2.1  -nan    1
  365   16.4  -nan    0.6  -nan    2.1  -nan    1
  366   16.5  -nan    0.6  -nan    2.1  -nan    1
  367   16.7  -nan    0.6  -nan    2.1  -nan    1
  368   16.8  -nan    0.6  -nan    2.1  -nan    1
  369   17.0  -nan    0.6  -nan    2.1  -nan    1
  370   17.2  -nan    0.6  -nan    2.1  -nan    1
  371   17.3  -nan    0.6  -nan    2.1  -nan    1
  372   17.5  -nan    0.6  -nan    2.1  -nan    1
  373   17.6  -nan    0.6  -nan    2.1  -nan    1
  374   17.8  -nan    0.6  -nan    2.1  -nan    1
  375   17.9  -nan    0.6  -nan    2.1  -nan    1
  376   18.0  -nan    0.6  -nan    2.0  -nan    1
  377   18.2  -nan    0.6  -nan    2.0  -nan    1
  378   18.3  -nan    0.6  -nan    1.9  -nan    1
  379   18.5  -nan    0.6  -nan    1.9  -nan    1
  380   18.6  -nan    0.6  -nan    1.8  -nan    1
  381   18.7  -nan    0.6  -nan    1.8  -nan    1
  382   18.8  -nan    0.7  -nan    1.7  -nan    1
  383   18.9  -nan    0.7  -nan    1.6  -nan    1
  384   19.0  -nan    0.7  -nan    1.6  -nan    1
  385   19.2  -nan    0.7  -nan    1.5  -nan    1
  386   19.2  -nan    0.7  -nan    1.4  -nan    1
  387   19.3  -nan    0.7  -nan    1.3  -nan    1
  388   19.4  -nan    0.7  -nan    1.2  -nan    1
  389   19.5  -nan    0.7  -nan    1.2  -nan    1
  390   19.6  -nan    0.7  -nan    1.1  -nan    1
  391   19.7  -nan    0.6  -nan    1.0  -nan    1
  392   19.7  -nan    0.6  -nan    1.0  -nan    1
  393   19.8  -nan    0.6  -nan    1.1  -nan    1
  394   19.8  -nan    0.6  -nan    1.1  -nan    1
  395   19.9  -nan    0.6  -nan    1.1  -nan    1
  396   19.9  -nan    0.6  -nan    1.1  -nan    1
  397   19.9  -nan    0.6  -nan    1.1  -nan    1
  398   20.0  -nan    0.6  -nan    1.1  -nan    1
  399   20.0  -nan    0.6  -nan    1.1  -nan    1
  400   20.0  -nan    0.6  -nan    1.0  -nan    1
  401   20.0  -nan    0.6  -nan    1.0  -nan    1
  402   20.0  -nan    0.6  -nan    1.1  -nan    1
  403   20.0  -nan    0.6  -nan    1.1  -nan    1
  404   20.0  -nan    0.6  -nan    1.1  -nan    1
  405   20.0  -nan    0.6  -nan    1.2  -nan    1
  406   19.9  -nan    0.6  -nan    1.2  -nan    1
  407   19.9  -nan    0.6  -nan    1.2  -nan    1
  408   19.9  -nan    0.6  -nan    1.2  -nan    1
  409   19.8  -nan    0.6  -nan    1.2  -nan    1
  410   19.8  -nan    0.6  -nan    1.2  -nan    1
  411   19.7  -nan    0.6  -nan    1.2  -nan    1
  412   19.7  -nan    0.6  -nan    1.2  -nan    1
  413   19.6  -nan    0.6  -nan    1.2  -nan    1
  414   19.6  -nan    0.6  -nan    1.2  -nan    1
  415   19.5  -nan    0.6  -nan    1.2  -nan    1
  416   19.4  -nan    0.5  -nan    1.2  -nan    1
  417   19.3  -nan    0.5  -nan    1.2  -nan    1
  418   19.3  -nan    0.5  -nan    1.2  -nan    1
  419   19.2  -nan    0.5  -nan    1.1  -nan    1
  420   19.1  -nan    0.5  -nan    1.1  -nan    1
  421   19.0  -nan    0.5  -nan    1.1  -nan    1
  422   18.9  -nan    0.5  -nan    1.1  -nan    1
  423   18.8  -nan    0.5  -nan    1.1  -nan    1
  424   18.8  -nan    0.5  -nan    1.0  -nan    1
  425   18.7  -nan    0.5  -nan    1.0  -nan    1
  426   18.6  -nan    0.5  -nan    1.0  -nan    1
  427   18.5  -nan    0.5  -nan    1.0  -nan    1
  428   18.4  -nan    0.5  -nan    0.9  -nan    1
  429   18.3  -nan    0.5  -nan    0.9  -nan    1
  430   18.2  -nan    0.5  -nan    0.9  -nan    1
  431   18.1  -nan    0.5  -nan    0.9  -nan    1
  432   18.0  -nan    0.5  -nan    0.8  -nan    1
  433   18.0  -nan    0.5  -nan    0.8  -nan    1
  434   17.9  -nan    0.6  -nan    0.8  -nan    1
  435   17.8  -nan    0.6  -nan    0.8  -nan    1
  436   17.7  -nan    0.6  -nan    0.8  -nan    1
  437   17.6  -nan    0.6  -nan    0.8  -nan    1
  438   17.6  -nan    0.6  -nan    0.7  -nan    1
  439   17.5  -nan    0.6  -nan    0.7  -nan    1
  440   17.4  -nan    0.6  -nan    0.7  -nan    1
  441   17.4  -nan    0.6  -nan    0.7  -nan    1
  442   17.3  -nan    0.6  -nan    0.7  -nan    1
  443   17.2  -nan    0.6  -nan    0.7  -nan    1
  444   17.2  -nan    0.6  -nan    0.7  -nan    1
  445   17.1  -nan    0.6  -nan    0.7  -nan    1
  446   17.1  -nan    0.5  -nan    0.7  -nan    1
  447   17.0  -nan    0.5  -nan    0.8  -nan    1
  448   17.0  -nan    0.5  -nan    0.8  -nan    1
  449   17.0  -nan    0.5  -nan    0.8  -nan    1
  450   16.9  -nan    0.5  -nan    0.8  -nan    1
  451   16.9  -nan    0.5  -nan    0.8  -nan    1
  452   16.9  -nan    0.5  -nan    0.8  -nan    1
  453   16.8  -nan    0.5  -nan    0.8  -nan    1
  454   16.8  -nan    0.5  -nan    0.8  -nan    1
  455   16.8  -nan    0.5  -nan    0.8  -nan    1
  456   16.8  -nan    0.5  -nan    0.8  -nan    1
  457   16.8  -nan    0.5  -nan    0.8  -nan    1
  458   16.8  -nan    0.5  -nan    0.8  -nan    1
  459   16.7  -nan    0.5  -nan    0.8  -nan    1
  460   16.7  -nan    0.4  -nan    0.8  -nan    1
  461   16.7  -nan    0.4  -nan    0.8  -nan    1
  462   16.7  -nan    0.4  -nan    0.9  -nan    1
  463   16.7  -nan    0.4  -nan    0.9  -nan    1
  464   16.7  -nan    0.4  -nan    0.9  -nan    1
  465   16.7  -nan    0.4  -nan    0.9  -nan    1
  466   16.7  -nan    0.4  -nan    0.9  -nan    1
  467   16.7  -nan    0.4  -nan    0.9  -nan    1
  468   16.7  -nan    0.4  -nan    0.9  -nan    1
  469   16.7  -nan    0.4  -nan    0.9  -nan    1
  470   16.7  -nan    0.4  -nan    0.9  -nan    1
  471   16.7  -nan    0.4  -nan    0.9  -nan    1
  472   16.7  -nan    0.4  -nan    0.9  -nan    1
  473   16.7  -nan    0.4  -nan    0.9  -nan    1
  474   16.7  -nan    0.4  -nan    0.9  -nan    1
  475   16.7  -nan    0.4  -nan    0.9  -nan    1
  476   16.7  -nan    0.4  -nan    0.9  -nan    1
  477   16.7  -nan    0.4  -nan    0.9  -nan    1
  478   16.7  -nan    0.4  -nan    0.9  -nan    1
  479   16.7  -nan    0.4  -nan    0.9  -nan    1
  480   16.7  -nan    0.4  -nan    0.9  -nan    1
  481   16.7  -nan    0.4  -nan    0.9  -nan    1
  482   16.7  -nan    0.4  -nan    0.9  -nan    1
  483   16.7  -nan    0.4  -nan    0.9  -nan    1
  484   16.7  -nan    0.4  -nan    0.9  -nan    1
  485   16.6  -nan    0.4  -nan    0.9  -nan    1
  486   16.6  -nan    0.4  -nan    0.9  -nan    1
  487   16.6  -nan    0.4  -nan    0.9  -nan    1
  488   16.6  -nan    0.4  -nan    0.9  -nan    1
  489   16.5  -nan    0.4  -nan    0.9  -nan    1
  490   16.5  -nan    0.4  -nan    0.9  -nan    1
  491   16.5  -nan    0.4  -nan    0.9  -nan    1
  492   16.4  -nan    0.4  -nan    0.9  -nan    1
  493   16.4  -nan    0.4  -nan    0.9  -nan    1
  494   16.3  -nan    0.4  -nan    0.9  -nan    1
  495   16.3  -nan    0.4  -nan    0.9  -nan    1
  496   16.2  -nan    0.4  -nan    0.9  -nan    1
  497   16.2  -nan    0.4  -nan    0.9  -nan    1
  498   16.1  -nan    0.4  -nan    0.9  -nan    1
  499   16.1  -nan    0.4  -nan    0.9  -nan    1
  500   16.0  -nan    0.4  -nan    0.9  -nan    1
  501   16.0  -nan    0.4  -nan    0.9  -nan    1
  502   15.9  -nan    0.4  -nan    0.9  -nan    1
  503   15.8  -nan    0.4  -nan    0.9  -nan    1
  504   15.8  -nan    0.4  -nan    0.9  -nan    1
  505   15.7  -nan    0.4  -nan    0.8  -nan    1
  506   15.6  -nan    0.4  -nan    0.8  -nan    1
  507   15.6  -nan    0.4  -nan    0.8  -nan    1
  508   15.5  -nan    0.4  -nan    0.8  -nan    1
  509   15.4  -nan    0.4  -nan    0.8  -nan    1
  510   15.4  -nan    0.4  -nan    0.8  -nan    1
  511   15.3  -nan    0.4  -nan    0.8  -nan    1
  512   15.2  -nan    0.4  -nan    0.8  -nan    1
  513   15.2  -nan    0.4  -nan    0.9  -nan    1
  514   15.1  -nan    0.4  -nan    0.9  -nan    1
  515   15.0  -nan    0.4  -nan    0.9  -nan    1
  516   15.0  -nan    0.4  -nan    0.9  -nan    1
  517   14.9  -nan    0.4  -nan    0.9  -nan    1
  518   14.9  -nan    0.4  -nan    0.9  -nan    1
  519   14.8  -nan    0.4  -nan    1.0  -nan    1
  520   14.8  -nan    0.4  -nan    1.0  -nan    1
  521   14.7  -nan    0.4  -nan    1.0  -nan    1
  522   14.7  -nan    0.4  -nan    1.0  -nan    1
  523   14.6  -nan    0.4  -nan    0.9  -nan    1
  524   14.6  -nan    0.4  -nan    0.9  -nan    1
  525   14.6  -nan    0.4  -nan    0.9  -nan    1
  526   14.5  -nan    0.4  -nan    0.9  -nan    1
  527   14.5  -nan    0.4  -nan    0.9  -nan    1
  528   14.5  -nan    0.4  -nan    0.9  -nan    1
  529   14.5  -nan    0.4  -nan    0.8  -nan    1
  530   14.4  -nan    0.4  -nan    0.8  -nan    1
  531   14.4  -nan    0.4  -nan    0.8  -nan    1
  532   14.4  -nan    0.5  -nan    0.9  -nan    1
  533   14.4  -nan    0.5  -nan    0.9  -nan    1
  534   14.4  -nan    0.5  -nan    0.9  -nan    1
  535   14.4  -nan    0.5  -nan    0.9  -nan    1
  536   14.4  -nan    0.5  -nan    0.9  -nan    1
  537   14.5  -nan    0.5  -nan    0.9  -nan    1
  538   14.5  -nan    0.5  -nan    1.0  -nan    1
  539   14.5  -nan    0.5  -nan    1.0  -nan    1
  540   14.5  -nan    0.5  -nan    1.0  -nan    1
  541   14.6  -nan    0.5  -nan    1.0  -nan    1
  542   14.6  -nan    0.5  -nan    1.0  -nan    1
  543   14.6  -nan    0.5  -nan    1.0  -nan    1
  544   14.7  -nan    0.5  -nan    1.0  -nan    1
  545   14.7  -nan    0.5  -nan    1.1  -nan    1
  546   14.8  -nan    0.5  -nan    1.1  -nan    1
  547   14.8  -nan    0.5  -nan    1.1  -nan    1
  548   14.9  -nan    0.5  -nan    1.1  -nan    1
  549   14.9  -nan    0.4  -nan    1.1  -nan    1
  550   15.0  -nan    0.4  -nan    1.1  -nan    1
  551   15.1  -nan    0.4  -nan    1.1  -nan    1
  552   15.1  -nan    0.4  -nan    1.1  -nan    1
  553   15.2  -nan    0.4  -nan    1.1  -nan    1
  554   15.3  -nan    0.4  -nan    1.1  -nan    1
  555   15.3  -nan    0.4  -nan    1.0  -nan    1
  556   15.4  -nan    0.4  -nan    1.0  -nan    1
  557   15.4  -nan    0.4  -nan    1.0  -nan    1
  558   15.5  -nan    0.4  -nan    1.0  -nan    1
  559   15.6  -nan    0.4  -nan    0.9  -nan    1
  560   15.6  -nan    0.4  -nan    1.0  -nan    1
  561   15.7  -nan    0.5  -nan    1.0  -nan    1
  562   15.8  -nan    0.5  -nan    1.0  -nan    1
  563   15.8  -nan    0.5  -nan    1.0  -nan    1
  564   15.9  -nan    0.6  -nan    1.0  -nan    1
  565   15.9  -nan    0.6  -nan    1.0  -nan    1
  566   16.0  -nan    0.6  -nan    1.1  -nan    1
  567   16.0  -nan    0.7  -nan    1.1  -nan    1
  568   16.1  -nan    0.7  -nan    1.2  -nan    1
  569   16.1  -nan    0.8  -nan    1.2  -nan    1
  570   16.2  -nan    0.8  -nan    1.3  -nan    1
  571   16.2  -nan    0.9  -nan    1.3  -nan    1
  572   16.2  -nan    0.9  -nan    1.4  -nan    1
  573   16.2  -nan    1.0  -nan    1.4  -nan    1
  574   16.2  -nan    1.0  -nan    1.5  -nan    1
  575   16.3  -nan    1.1  -nan    1.6  -nan    1
  576   16.3  -nan    1.1  -nan    1.7  -nan    1
  577   16.3  -nan    1.2  -nan    1.8  -nan    1
  578   16.3  -nan    1.2  -nan    1.8  -nan    1
  579   16.3  -nan    1.3  -nan    1.9  -nan    1
  580   16.2  -nan    1.3  -nan    2.0  -nan    1
  581   16.2  -nan    1.3  -nan    2.0  -nan    1
  582   16.2  -nan    1.4  -nan    2.1  -nan    1
  583   16.1  -nan    1.4  -nan    2.1  -nan    1
  584   16.1  -nan    1.4  -nan    2.1  -nan    1
  585   16.1  -nan    1.4  -nan    2.2  -nan    1
  586   16.0  -nan    1.4  -nan    2.2  -nan    1
  587   15.9  -nan    1.5  -nan    2.2  -nan    1
  588   15.9  -nan    1.5  -nan    2.2  -nan    1
  589   15.8  -nan    1.5  -nan    2.2  -nan    1
  590   15.7  -nan    1.5  -nan    2.2  -nan    1
  591   15.7  -nan    1.5  -nan    2.2  -nan    1
  592   15.6  -nan    1.5  -nan    2.1  -nan    1
  593   15.5  -nan    1.5  -nan    2.1  -nan    1
  594   15.4  -nan    1.4  -nan    2.1  -nan    1
  595   15.3  -nan    1.4  -nan    2.1  -nan    1
  596   15.2  -nan    1.4  -nan    2.1  -nan    1
  597   15.1  -nan    1.4  -nan    2.1  -nan    1
  598   14.9  -nan    1.4  -nan    2.1  -nan    1
  599   14.8  -nan    1.4  -nan    2.1  -nan    1
  600   14.7  -nan    1.4  -nan    2.1  -nan    1
  601   14.6  -nan    1.4  -nan    2.1  -nan    1
  602   14.5  -nan    1.4  -nan    2.1  -nan    1
  603   14.3  -nan    1.4  -nan    2.1  -nan    1
  604   14.2  -nan    1.4  -nan    2.1  -nan    1
  605   14.1  -nan    1.4  -nan    2.1  -nan    1
  606   13.9  -nan    1.4  -nan    2.1  -nan    1
  607   13.8  -nan    1.4  -nan    2.1  -nan    1
  608   13.7  -nan    1.4  -nan    2.1  -nan    1
  609   13.5  -nan    1.4  -nan    2.1  -nan    1
  610   13.4  -nan    1.3  -nan    2.1  -nan    1
  611   13.3  -nan    1.3  -nan    2.0  -nan    1
  612   13.1  -nan    1.3  -nan    2.0  -nan    1
  613   13.0  -nan    1.3  -nan    2.0  -nan    1
  614   12.9  -nan    1.3  -nan    2.0  -nan    1
  615   12.7  -nan    1.3  -nan    1.9  -nan    1
  616   12.6  -nan    1.2  -nan    1.9  -nan    1
  617   12.5  -nan    1.2  -nan    1.9  -nan    1
  618   12.3  -nan    1.2  -nan    1.8  -nan    1
  619   12.2  -nan    1.2  -nan    1.8  -nan    1
  620   12.1  -nan    1.1  -nan    1.7  -nan    1
  621   12.0  -nan    1.1  -nan    1.7  -nan    1
  622   11.9  -nan    1.0  -nan    1.6  -nan    1
  623   11.8  -nan    1.0  -nan    1.6  -nan    1
  624   11.7  -nan    0.9  -nan    1.6  -nan    1
  625   11.6  -nan    0.9  -nan    1.5  -nan    1
  626   11.5  -nan    0.8  -nan    1.4  -nan    1
  627   11.4  -nan    0.8  -nan    1.4  -nan    1
  628   11.3  -nan    0.7  -nan    1.3  -nan    1
  629   11.3  -nan    0.7  -nan    1.3  -nan    1
  630   11.2  -nan    0.6  -nan    1.3  -nan    1
  631   11.2  -nan    0.6  -nan    1.2  -nan    1
  632   11.1  -nan    0.5  -nan    1.2  -nan    1
  633   11.1  -nan    0.5  -nan    1.1  -nan    1
  634   11.0  -nan    0.4  -nan    1.1  -nan    1
  635   11.0  -nan    0.4  -nan    1.1  -nan    1
  636   10.9  -nan    0.4  -nan    1.0  -nan    1
  637   10.9  -nan    0.4  -nan    1.0  -nan    1
  638   10.9  -nan    0.5  -nan    1.0  -nan    1
  639   10.9  -nan    0.5  -nan    1.0  -nan    1
  640   10.9  -nan    0.5  -nan    0.9  -nan    1
  641   10.9  -nan    0.5  -nan    0.9  -nan    1
  642   10.9  -nan    0.6  -nan    0.9  -nan    1
  643   10.9  -nan    0.6  -nan    0.9  -nan    1
  644   11.0  -nan    0.6  -nan    0.9  -nan    1
  645   11.0  -nan    0.6  -nan    0.9  -nan    1
  646   11.0  -nan    0.6  -nan    0.9  -nan    1
  647   11.1  -nan    0.6  -nan    0.9  -nan    1
  648   11.1  -nan    0.6  -nan    0.9  -nan    1
  649   11.2  -nan    0.6  -nan    0.9  -nan    1
  650   11.2  -nan    0.6  -nan    0.9  -nan    1
  651   11.3  -nan    0.6  -nan    0.9  -nan    1
  652   11.4  -nan    0.6  -nan    0.9  -nan    1
  653   11.4  -nan    0.6  -nan    0.9  -nan    1
  654   11.5  -nan    0.6  -nan    0.9  -nan    1
  655   11.6  -nan    0.6  -nan    0.9  -nan    1
  656   11.7  -nan    0.6  -nan    0.9  -nan    1
  657   11.8  -nan    0.6  -nan    0.9  -nan    1
  658   11.9  -nan    0.6  -nan    0.9  -nan    1
  659   12.0  -nan    0.6  -nan    0.9  -nan    1
  660   12.1  -nan    0.6  -nan    0.9  -nan    1
  661   12.2  -nan    0.6  -nan    0.9  -nan    1
  662   12.3  -nan    0.6  -nan    0.9  -nan    1
  663   12.4  -nan    0.6  -nan    1.0  -nan    1
  664   12.5  -nan    0.6  -nan    1.0  -nan    1
  665   12.7  -nan    0.6  -nan    1.0  -nan    1
  666   12.8  -nan    0.7  -nan    1.0  -nan    1
  667   12.9  -nan    0.7  -nan    1.0  -nan    1
  668   13.0  -nan    0.7  -nan    1.1  -nan    1
  669   13.2  -nan    0.8  -nan    1.1  -nan    1
  670   13.3  -nan    0.8  -nan    1.1  -nan    1
  671   13.4  -nan    0.8  -nan    1.2  -nan    1
  672   13.5  -nan    0.9  -nan    1.3  -nan    1
  673   13.7  -nan    0.9  -nan    1.3  -nan    1
  674   13.8  -nan    1.0  -nan    1.4  -nan    1
  675   13.9  -nan    1.1  -nan    1.5  -nan    1
  676   14.0  -nan    1.1  -nan    1.6  -nan    1
  677   14.2  -nan    1.2  -nan    1.7  -nan    1
  678   14.3  -nan    1.3  -nan    1.8  -nan    1
  679   14.4  -nan    1.3  -nan    1.9  -nan    1
  680   14.5  -nan    1.4  -nan    2.0  -nan    1
  681   14.7  -nan    1.5  -nan    2.1  -nan    1
  682   14.8  -nan    1.5  -nan    2.2  -nan    1
  683   14.9  -nan    1.6  -nan    2.3  -nan    1
  684   15.0  -nan    1.7  -nan    2.4  -nan    1
  685   15.1  -nan    1.7  -nan    2.5  -nan    1
  686   15.2  -nan    1.8  -nan    2.6  -nan    1
  687   15.3  -nan    1.8  -nan    2.6  -nan    1
  688   15.4  -nan    1.9  -nan    2.7  -nan    1
  689   15.5  -nan    1.9  -nan    2.8  -nan    1
  690   15.6  -nan    2.0  -nan    2.9  -nan    1
  691   15.7  -nan    2.1  -nan    3.0  -nan    1
  692   15.8  -nan    2.1  -nan    3.1  -nan    1
  693   15.9  -nan    2.2  -nan    3.1  -nan    1
  694   16.0  -nan    2.2  -nan    3.2  -nan    1
  695   16.0  -nan    2.3  -nan    3.3  -nan    1
  696   16.1  -nan    2.3  -nan    3.3  -nan    1
  697   16.2  -nan    2.4  -nan    3.4  -nan    1
  698   16.2  -nan    2.4  -nan    3.5  -nan    1
  699   16.3  -nan    2.5  -nan    3.6  -nan    1
  700   16.3  -nan    2.5  -nan    3.6  -nan    1
  701   16.4  -nan    2.6  -nan    3.7  -nan    1
  702   16.4  -nan    2.6  -nan    3.8  -nan    1
  703   16.4  -nan    2.7  -nan    3.8  -nan    1
  704   16.5  -nan    2.7  -nan    3.9  -nan    1
  705   16.5  -nan    2.8  -nan    4.0  -nan    1
  706   16.5  -nan    2.8  -nan    4.0  -nan    1
  707   16.5  -nan    2.9  -nan    4.1  -nan    1
  708   16.5  -nan    2.9  -nan    4.1  -nan    1
  709   16.5  -nan    3.0  -nan    4.2  -nan    1
  710   16.5  -nan    3.0  -nan    4.2  -nan    1
  711   16.5  -nan    3.0  -nan    4.3  -nan    1
  712   16.5  -nan    3.1  -nan    4.3  -nan    1
  713   16.5  -nan    3.1  -nan    4.3  -nan    1
  714   16.5  -nan    3.2  -nan    4.4  -nan    1
  715   16.4  -nan    3.2  -nan    4.4  -nan    1
  716   16.4  -nan    3.2  -nan    4.4  -nan    1
  717   16.4  -nan    3.2  -nan    4.5  -nan    1
  718   16.3  -nan    3.3  -nan    4.5  -nan    1
  719   16.3  -nan    3.3  -nan    4.5  -nan    1
  720   16.2  -nan    3.3  -nan    4.5  -nan    1
  721   16.2  -nan    3.4  -nan    4.5  -nan    1
  722   16.1  -nan    3.4  -nan    4.6  -nan    1
  723   16.0  -nan    3.4  -nan    4.6  -nan    1
  724   15.9  -nan    3.4  -nan    4.6  -nan    1
  725   15.9  -nan    3.5  -nan    4.6  -nan    1
  726   15.8  -nan    3.5  -nan    4.7  -nan    1
  727   15.7  -nan    3.5  -nan    4.7  -nan    1
  728   15.6  -nan    3.5  -nan    4.7  -nan    1
  729   15.5  -nan    3.6  -nan    4.7  -nan    1
  730   15.4  -nan    3.6  -nan    4.8  -nan    1
  731   15.3  -nan    3.6  -nan    4.8  -nan    1
  732   15.2  -nan    3.6  -nan    4.8  -nan    1
  733   15.1  -nan    3.6  -nan    4.9  -nan    1
  734   14.9  -nan    3.6  -nan    4.9  -nan    1
  735   14.8  -nan    3.7  -nan    5.0  -nan    1
  736   14.7  -nan    3.7  -nan    5.0  -nan    1
  737   14.6  -nan    3.7  -nan    5.1  -nan    1
  738   14.4  -nan    3.7  -nan    5.1  -nan    1
  739   14.3  -nan    3.8  -nan    5.2  -nan    1
  740   14.2  -nan    3.8  -nan    5.2  -nan    1
  741   14.0  -nan    3.8  -nan    5.2  -nan    1
  742   13.9  -nan    3.9  -nan    5.3  -nan    1
  743   13.7  -nan    3.9  -nan    5.3  -nan    1
  744   13.6  -nan    3.9  -nan    5.3  -nan    1
  745   13.4  -nan    3.9  -nan    5.4  -nan    1
  746   13.3  -nan    3.9  -nan    5.4  -nan    1
  747   13.1  -nan    3.9  -nan    5.4  -nan    1
  748   13.0  -nan    3.9  -nan    5.4  -nan    1
  749   12.8  -nan    3.9  -nan    5.4  -nan    1
  750   12.7  -nan    3.9  -nan    5.3  -nan    1
  751   12.5  -nan    3.9  -nan    5.3  -nan    1
  752   12.4  -nan    3.8  -nan    5.3  -nan    1
  753   12.2  -nan    3.8  -nan    5.2  -nan    1
  754   12.1  -nan    3.8  -nan    5.2  -nan    1
  755   11.9  -nan    3.8  -nan    5.1  -nan    1
  756   11.7  -nan    3.7  -nan    5.0  -nan    1
  757   11.6  -nan    3.7  -nan    4.9  -nan    1
  758   11.4  -nan    3.7  -nan    4.9  -nan    1
  759   11.3  -nan    3.6  -nan    4.8  -nan    1
  760   11.1  -nan    3.6  -nan    4.8  -nan    1
  761   11.0  -nan    3.6  -nan    4.7  -nan    1
  762   10.9  -nan    3.6  -nan    4.6  -nan    1
  763   10.7  -nan    3.5  -nan    4.6  -nan    1
  764   10.6  -nan    3.5  -nan    4.5  -nan    1
  765   10.4  -nan    3.5  -nan    4.5  -nan    1
  766   10.3  -nan    3.4  -nan    4.4  -nan    1
  767   10.2  -nan    3.4  -nan    4.4  -nan    1
  768   10.0  -nan    3.4  -nan    4.4  -nan    1
  769    9.9  -nan    3.4  -nan    4.4  -nan    1
  770    9.8  -nan    3.4  -nan    4.4  -nan    1
  771    9.7  -nan    3.4  -nan    4.4  -nan    1
  772    9.6  -nan    3.5  -nan    4.4  -nan    1
  773    9.5  -nan    3.5  -nan    4.4  -nan    1
  774    9.4  -nan    3.5  -nan    4.4  -nan    1
  775    9.3  -nan    3.6  -nan    4.4  -nan    1
  776    9.2  -nan    3.6  -nan    4.4  -nan    1
  777    9.1  -nan    3.7  -nan    4.4  -nan    1
  778    9.0  -nan    3.8  -nan    4.5  -nan    1
  779    8.9  -nan    3.9  -nan    4.5  -nan    1
  780    8.8  -nan    4.0  -nan    4.5  -nan    1
  781    8.8  -nan    4.1  -nan    4.5  -nan    1
  782    8.7  -nan    4.1  -nan    4.5  -nan    1
  783    8.6  -nan    4.2  -nan    4.6  -nan    1
  784    8.6  -nan    4.3  -nan    4.6  -nan    1
  785    8.5  -nan    4.3  -nan    4.6  -nan    1
  786    8.5  -nan    4.3  -nan    4.6  -nan    1
  787    8.5  -nan    4.3  -nan    4.6  -nan    1
  788    8.4  -nan    4.3  -nan    4.6  -nan    1
  789    8.4  -nan    4.3  -nan    4.6  -nan    1
  790    8.4  -nan    4.3  -nan    4.6  -nan    1
  791    8.4  -nan    4.3  -nan    4.6  -nan    1
  792    8.4  -nan    4.2  -nan    4.6  -nan    1
  793    8.4  -nan    4.2  -nan    4.6  -nan    1
  794    8.4  -nan    4.2  -nan    4.6  -nan    1
  795    8.4  -nan    4.1  -nan    4.6  -nan    1
  796    8.4  -nan    4.0  -nan    4.6  -nan    1
  797    8.4  -nan    4.0  -nan    4.6  -nan    1
  798    8.4  -nan    3.9  -nan    4.6  -nan    1
  799    8.5  -nan    3.8  -nan    4.5  -nan    1
  800    8.5  -nan    3.8  -nan    4.5  -nan    1
  801    8.6  -nan    3.7  -nan    4.5  -nan    1
  802    8.6  -nan    3.7  -nan    4.5  -nan    1
  803    8.7  -nan    3.7  -nan    4.6  -nan    1
  804    8.7  -nan    3.6  -nan    4.6  -nan    1
  805    8.8  -nan    3.6  -nan    4.7  -nan    1
  806    8.8  -nan    3.6  -nan    4.8  -nan    1
  807    8.9  -nan    3.6  -nan    4.8  -nan    1
  808    9.0  -nan    3.6  -nan    4.9  -nan    1
  809    9.1  -nan    3.6  -nan    4.9  -nan    1
  810    9.1  -nan    3.6  -nan    5.0  -nan    1
  811    9.2  -nan    3.7  -nan    5.0  -nan    1
  812    9.3  -nan    3.7  -nan    5.0  -nan    1
  813    9.4  -nan    3.7  -nan    5.1  -nan    1
  814    9.5  -nan    3.7  -nan    5.1  -nan    1
  815    9.6  -nan    3.7  -nan    5.2  -nan    1
  816    9.7  -nan    3.7  -nan    5.2  -nan    1
  817    9.8  -nan    3.7  -nan    5.2  -nan    1
  818    9.9  -nan    3.7  -nan    5.2  -nan    1
  819   10.0  -nan    3.6  -nan    5.2  -nan    1
  820   10.1  -nan    3.6  -nan    5.2  -nan    1
  821   10.2  -nan    3.6  -nan    5.2  -nan    1
  822   10.3  -nan    3.5  -nan    5.2  -nan    1
  823   10.4  -nan    3.5  -nan    5.2  -nan    1
  824   10.6  -nan    3.4  -nan    5.1  -nan    1
  825   10.7  -nan    3.3  -nan    5.1  -nan    1
  826   10.8  -nan    3.3  -nan    5.0  -nan    1
  827   10.9  -nan    3.3  -nan    4.9  -nan    1
  828   11.0  -nan    3.2  -nan    4.8  -nan    1
  829   11.1  -nan    3.1  -nan    4.7  -nan    1
  830   11.2  -nan    3.1  -nan    4.6  -nan    1
  831   11.4  -nan    3.0  -nan    4.5  -nan    1
  832   11.5  -nan    2.9  -nan    4.4  -nan    1
  833   11.6  -nan    2.8  -nan    4.3  -nan    1
  834   11.7  -nan    2.7  -nan    4.2  -nan    1
  835   11.8  -nan    2.5  -nan    4.0  -nan    1
  836   11.9  -nan    2.4  -nan    3.9  -nan    1
  837   12.0  -nan    2.3  -nan    3.8  -nan    1
  838   12.1  -nan    2.1  -nan    3.6  -nan    1
  839   12.2  -nan    2.0  -nan    3.5  -nan    1
  840   12.3  -nan    1.9  -nan    3.4  -nan    1
  841   12.4  -nan    1.7  -nan    3.3  -nan    1
  842   12.5  -nan    1.6  -nan    3.1  -nan    1
  843   12.6  -nan    1.6  -nan    3.0  -nan    1
  844   12.7  -nan    1.6  -nan    2.9  -nan    1
  845   12.8  -nan    1.5  -nan    2.8  -nan    1
  846   12.9  -nan    1.5  -nan    2.7  -nan    1
  847   13.0  -nan    1.5  -nan    2.6  -nan    1
  848   13.1  -nan    1.5  -nan    2.5  -nan    1
  849   13.2  -nan    1.5  -nan    2.4  -nan    1
  850   13.3  -nan    1.5  -nan    2.3  -nan    1
  851   13.4  -nan    1.5  -nan    2.2  -nan    1
  852   13.4  -nan    1.5  -nan    2.1  -nan    1
  853   13.5  -nan    1.5  -nan    2.1  -nan    1
  854   13.6  -nan    1.4  -nan    2.0  -nan    1
  855   13.7  -nan    1.4  -nan    1.9  -nan    1
  856   13.7  -nan    1.4  -nan    1.9  -nan    1
  857   13.8  -nan    1.3  -nan    1.8  -nan    1
  858   13.9  -nan    1.3  -nan    1.8  -nan    1
  859   13.9  -nan    1.2  -nan    1.7  -nan    1
  860   14.0  -nan    1.2  -nan    1.7  -nan    1
  861   14.1  -nan    1.2  -nan    1.7  -nan    1
  862   14.1  -nan    1.1  -nan    1.7  -nan    1
  863   14.2  -nan    1.1  -nan    1.6  -nan    1
  864   14.2  -nan    1.1  -nan    1.6  -nan    1
  865   14.3  -nan    1.1  -nan    1.6  -nan    1
  866   14.3  -nan    1.0  -nan    1.6  -nan    1
  867   14.4  -nan    1.0  -nan    1.5  -nan    1
  868   14.4  -nan    1.0  -nan    1.5  -nan    1
  869   14.5  -nan    1.0  -nan    1.5  -nan    1
  870   14.5  -nan    0.9  -nan    1.5  -nan    1
  871   14.5  -nan    0.9  -nan    1.5  -nan    1
  872   14.6  -nan    0.9  -nan    1.5  -nan    1
  873   14.6  -nan    0.9  -nan    1.5  -nan    1
  874   14.6  -nan    0.9  -nan    1.5  -nan    1
  875   14.7  -nan    0.9  -nan    1.6  -nan    1
  876   14.7  -nan    0.9  -nan    1.6  -nan    1
  877   14.7  -nan    0.9  -nan    1.7  -nan    1
  878   14.8  -nan    0.9  -nan    1.7  -nan    1
  879   14.8  -nan    0.9  -nan    1.8  -nan    1
  880   14.8  -nan    1.0  -nan    1.8  -nan    1
  881   14.8  -nan    1.0  -nan    1.9  -nan    1
  882   14.9  -nan    1.0  -nan    1.9  -nan    1
  883   14.9  -nan    1.1  -nan    2.0  -nan    1
  884   14.9  -nan    1.1  -nan    2.0  -nan    1
  885   14.9  -nan    1.2  -nan    2.1  -nan    1
  886   14.9  -nan    1.3  -nan    2.1  -nan    1
  887   15.0  -nan    1.3  -nan    2.2  -nan    1
  888   15.0  -nan    1.4  -nan    2.2  -nan    1
  889   15.0  -nan    1.4  -nan    2.3  -nan    1
  890   15.0  -nan    1.5  -nan    2.3  -nan    1
  891   15.0  -nan    1.5  -nan    2.4  -nan    1
  892   15.0  -nan    1.6  -nan    2.4  -nan    1
  893   15.0  -nan    1.6  -nan    2.5  -nan    1
  894   15.0  -nan    1.7  -nan    2.5  -nan    1
  895   15.0  -nan    1.7  -nan    2.5  -nan    1
  896   15.0  -nan    1.8  -nan    2.5  -nan    1
  897   15.0  -nan    1.8  -nan    2.6  -nan    1
  898   15.0  -nan    1.8  -nan    2.6  -nan    1
  899   15.0  -nan    1.8  -nan    2.6  -nan    1
  900   15.0  -nan    1.9  -nan    2.6  -nan    1
  901   15.0  -nan    1.9  -nan    2.6  -nan    1
  902   15.0  -nan    1.9  -nan    2.6  -nan    1
  903   15.0  -nan    1.9  -nan    2.6  -nan    1
  904   15.0  -nan    1.9  -nan    2.6  -nan    1
  905   15.0  -nan    1.9  -nan    2.6  -nan    1
  906   15.0  -nan    1.9  -nan    2.6  -nan    1
  907   14.9  -nan    1.9  -nan    2.6  -nan    1
  908   14.9  -nan    1.9  -nan    2.6  -nan    1
  909   14.9  -nan    1.9  -nan    2.6  -nan    1
  910   14.9  -nan    1.9  -nan    2.5  -nan    1
  911   14.9  -nan    1.9  -nan    2.5  -nan    1
  912   14.9  -nan    1.9  -nan    2.5  -nan    1
  913   14.8  -nan    1.9  -nan    2.5  -nan    1
  914   14.8  -nan    1.8  -nan    2.5  -nan    1
  915   14.8  -nan    1.8  -nan    2.5  -nan    1
  916   14.8  -nan    1.8  -nan    2.5  -nan    1
  917   14.8  -nan    1.8  -nan    2.5  -nan    1
  918   14.7  -nan    1.8  -nan    2.5  -nan    1
  919   14.7  -nan    1.8  -nan    2.5  -nan    1
  920   14.7  -nan    1.8  -nan    2.5  -nan    1
  921   14.7  -nan    1.7  -nan    2.4  -nan    1
  922   14.6  -nan    1.7  -nan    2.4  -nan    1
  923   14.6  -nan    1.7  -nan    2.4  -nan    1
  924   14.6  -nan    1.7  -nan    2.4  -nan    1
  925   14.6  -nan    1.7  -nan    2.4  -nan    1
  926   14.5  -nan    1.7  -nan    2.4  -nan    1
  927   14.5  -nan    1.7  -nan    2.4  -nan    1
  928   14.5  -nan    1.7  -nan    2.4  -nan    1
  929   14.5  -nan    1.7  -nan    2.4  -nan    1
  930   14.4  -nan    1.7  -nan    2.4  -nan    1
  931   14.4  -nan    1.7  -nan    2.4  -nan    1
  932   14.4  -nan    1.7  -nan    2.4  -nan    1
  933   14.4  -nan    1.7  -nan    2.4  -nan    1
  934   14.4  -nan    1.7  -nan    2.4  -nan    1
  935   14.3  -nan    1.7  -nan    2.4  -nan    1
  936   14.3  -nan    1.6  -nan    2.4  -nan    1
  937   14.3  -nan    1.6  -nan    2.4  -nan    1
  938   14.3  -nan    1.6  -nan    2.4  -nan    1
  939   14.3  -nan    1.6  -nan    2.3  -nan    1
  940   14.3  -nan    1.6  -nan    2.3  -nan    1
  941   14.3  -nan    1.6  -nan    2.3  -nan    1
  942   14.3  -nan    1.6  -nan    2.3  -nan    1
  943   14.3  -nan    1.5  -nan    2.3  -nan    1
  944   14.3  -nan    1.5  -nan    2.3  -nan    1
  945   14.3  -nan    1.5  -nan    2.2  -nan    1
  946   14.3  -nan    1.4  -nan    2.2  -nan    1
  947   14.3  -nan    1.4  -nan    2.2  -nan    1
  948   14.3  -nan    1.3  -nan    2.1  -nan    1
  949   14.3  -nan    1.3  -nan    2.1  -nan    1
  950   14.3  -nan    1.3  -nan    2.1  -nan    1
  951   14.3  -nan    1.2  -nan    2.0  -nan    1
  952   14.4  -nan    1.1  -nan    2.0  -nan    1
  953   14.4  -nan    1.1  -nan    2.0  -nan    1
  954   14.4  -nan    1.0  -nan    1.9  -nan    1
  955   14.4  -nan    1.0  -nan    1.9  -nan    1
  956   14.5  -nan    0.9  -nan    1.9  -nan    1
  957   14.5  -nan    0.8  -nan    1.8  -nan    1
  958   14.6  -nan    0.8  -nan    1.8  -nan    1
  959   14.6  -nan    0.7  -nan    1.7  -nan    1
  960   14.7  -nan    0.7  -nan    1.7  -nan    1
  961   14.7  -nan    0.6  -nan    1.6  -nan    1
  962   14.8  -nan    0.6  -nan    1.6  -nan    1
  963   14.8  -nan    0.6  -nan    1.6  -nan    1
  964   14.9  -nan    0.6  -nan    1.5  -nan    1
  965   15.0  -nan    0.6  -nan    1.5  -nan    1
  966   15.0  -nan    0.7  -nan    1.5  -nan    1
  967   15.1  -nan    0.7  -nan    1.4  -nan    1
  968   15.2  -nan    0.7  -nan    1.4  -nan    1
  969   15.2  -nan    0.7  -nan    1.4  -nan    1
  970   15.3  -nan    0.7  -nan    1.3  -nan    1
  971   15.4  -nan    0.7  -nan    1.3  -nan    1
  972   15.5  -nan    0.8  -nan    1.3  -nan    1
  973   15.6  -nan    0.8  -nan    1.3  -nan    1
  974   15.7  -nan    0.7  -nan    1.3  -nan    1
  975   15.7  -nan    0.7  -nan    1.2  -nan    1
  976   15.8  -nan    0.7  -nan    1.2  -nan    1
  977   15.9  -nan    0.7  -nan    1.2  -nan    1
  978   16.0  -nan    0.7  -nan    1.2  -nan    1
  979   16.1  -nan    0.7  -nan    1.2  -nan    1
  980   16.2  -nan    0.7  -nan    1.2  -nan    1
  981   16.3  -nan    0.7  -nan    1.2  -nan    1
  982   16.4  -nan    0.7  -nan    1.2  -nan    1
  983   16.5  -nan    0.7  -nan    1.2  -nan    1
  984   16.6  -nan    0.7  -nan    1.2  -nan    1
  985   16.7  -nan    0.7  -nan    1.2  -nan    1
  986   16.8  -nan    0.6  -nan    1.1  -nan    1
  987   16.9  -nan    0.6  -nan    1.1  -nan    1
  988   17.0  -nan    0.6  -nan    1.1  -nan    1
  989   17.1  -nan    0.6  -nan    1.1  -nan    1
  990   17.2  -nan    0.6  -nan    1.1  -nan    1
  991   17.3  -nan    0.6  -nan    1.1  -nan    1
  992   17.4  -nan    0.6  -nan    1.1  -nan    1
  993   17.5  -nan    0.6  -nan    1.0  -nan    1
  994   17.5  -nan    0.6  -nan    1.0  -nan    1
  995   17.6  -nan    0.6  -nan    1.0  -nan    1
  996   17.7  -nan    0.6  -nan    1.0  -nan    1
  997   17.8  -nan    0.6  -nan    1.0  -nan    1
  998   17.9  -nan    0.6  -nan    1.0  -nan    1
  999   18.0  -nan    0.6  -nan    1.0  -nan    1
 1000   18.1  -nan    0.6  -nan    1.0  -nan    1
 1001   18.1  -nan    0.6  -nan    1.0  -nan    1
 1002   18.2  -nan    0.6  -nan    1.0  -nan    1
 1003   18.3  -nan    0.6  -nan    1.0  -nan    1
 1004   18.3  -nan    0.6  -nan    1.0  -nan    1
 1005   18.4  -nan    0.6  -nan    1.0  -nan    1
 1006   18.5  -nan    0.6  -nan    1.0  -nan    1
 1007   18.5  -nan    0.6  -nan    1.0  -nan    1
 1008   18.6  -nan    0.6  -nan    1.0  -nan    1
 1009   18.6  -nan    0.6  -nan    1.0  -nan    1
 1010   18.7  -nan    0.6  -nan    1.0  -nan    1
 1011   18.7  -nan    0.6  -nan    1.0  -nan    1
 1012   18.8  -nan    0.6  -nan    1.0  -nan    1
 1013   18.8  -nan    0.6  -nan    1.0  -nan    1
 1014   18.9  -nan    0.6  -nan    1.0  -nan    1
 1015   18.9  -nan    0.6  -nan    1.0  -nan    1
 1016   18.9  -nan    0.6  -nan    1.0  -nan    1
 1017   19.0  -nan    0.6  -nan    1.0  -nan    1
 1018   19.0  -nan    0.6  -nan    1.0  -nan    1
 1019   19.0  -nan    0.6  -nan    1.0  -nan    1
 1020   19.1  -nan    0.6  -nan    1.1  -nan    1
 1021   19.1  -nan    0.6  -nan    1.1  -nan    1
 1022   19.1  -nan    0.6  -nan    1.1  -nan    1
 1023   19.1  -nan    0.6  -nan    1.1  -nan    1
 1024   19.1  -nan    0.6  -nan    1.1  -nan    1
 1025   19.1  -nan    0.6  -nan    1.1  -nan    1
 1026   19.2  -nan    0.6  -nan    1.2  -nan    1
 1027   19.2  -nan    0.6  -nan    1.2  -nan    1
 1028   19.2  -nan    0.6  -nan    1.2  -nan    1
 1029   19.2  -nan    0.6  -nan    1.2  -nan    1
 1030   19.2  -nan    0.6  -nan    1.2  -nan    1
 1031   19.2  -nan    0.6  -nan    1.3  -nan    1
 1032   19.2  -nan    0.6  -nan    1.3  -nan    1
 1033   19.2  -nan    0.6  -nan    1.3  -nan    1
 1034   19.2  -nan    0.6  -nan    1.3  -nan    1
 1035   19.2  -nan    0.6  -nan    1.4  -nan    1
 1036   19.2  -nan    0.6  -nan    1.4  -nan    1
 1037   19.2  -nan    0.6  -nan    1.4  -nan    1
 1038   19.2  -nan    0.6  -nan    1.4  -nan    1
 1039   19.2  -nan    0.6  -nan    1.4  -nan    1
 1040   19.2  -nan    0.6  -nan    1.5  -nan    1
 1041   19.2  -nan    0.6  -nan    1.5  -nan    1
 1042   19.2  -nan    0.6  -nan    1.5  -nan    1
 1043   19.2  -nan    0.6  -nan    1.5  -nan    1
 1044   19.2  -nan    0.6  -nan    1.5  -nan    1
 1045   19.3  -nan    0.6  -nan    1.5  -nan    1
 1046   19.3  -nan    0.6  -nan    1.5  -nan    1
 1047   19.3  -nan    0.6  -nan    1.5  -nan    1
 1048   19.3  -nan    0.6  -nan    1.5  -nan    1
 1049   19.3  -nan    0.6  -nan    1.5  -nan    1
 1050   19.3  -nan    0.6  -nan    1.5  -nan    1
 1051   19.3  -nan    0.6  -nan    1.5  -nan    1
 1052   19.3  -nan    0.6  -nan    1.5  -nan    1
 1053   19.3  -nan    0.6  -nan    1.5  -nan    1
 1054   19.3  -nan    0.6  -nan    1.5  -nan    1
 1055   19.4  -nan    0.6  -nan    1.5  -nan    1
 1056   19.4  -nan    0.6  -nan    1.5  -nan    1
 1057   19.4  -nan    0.6  -nan    1.5  -nan    1
 1058   19.4  -nan    0.6  -nan    1.5  -nan    1
 1059   19.4  -nan    0.6  -nan    1.5  -nan    1
 1060   19.5  -nan    0.6  -nan    1.4  -nan    1
 1061   19.5  -nan    0.6  -nan    1.4  -nan    1
 1062   19.5  -nan    0.6  -nan    1.4  -nan    1
 1063   19.5  -nan    0.6  -nan    1.4  -nan    1
 1064   19.5  -nan    0.6  -nan    1.4  -nan    1
 1065   19.6  -nan    0.6  -nan    1.4  -nan    1
 1066   19.6  -nan    0.6  -nan    1.4  -nan    1
 1067   19.6  -nan    0.6  -nan    1.4  -nan    1
 1068   19.6  -nan    0.6  -nan    1.4  -nan    1
 1069   19.7  -nan    0.6  -nan    1.4  -nan    1
 1070   19.7  -nan    0.6  -nan    1.4  -nan    1
 1071   19.7  -nan    0.6  -nan    1.4  -nan    1
 1072   19.7  -nan    0.6  -nan    1.4  -nan    1
 1073   19.8  -nan    0.7  -nan    1.5  -nan    1
 1074   19.8  -nan    0.7  -nan    1.5  -nan    1
 1075   19.8  -nan    0.7  -nan    1.5  -nan    1
 1076   19.8  -nan    0.7  -nan    1.5  -nan    1
 1077   19.9  -nan    0.8  -nan    1.6  -nan    1
 1078   19.9  -nan    0.8  -nan    1.6  -nan    1
 1079   19.9  -nan    0.8  -nan    1.7  -nan    1
 1080   19.9  -nan    0.9  -nan    1.7  -nan    1
 1081   19.9  -nan    0.9  -nan    1.8  -nan    1
 1082   19.9  -nan    1.0  -nan    1.8  -nan    1
 1083   19.9  -nan    1.0  -nan    1.8  -nan    1
 1084   19.9  -nan    1.0  -nan    1.9  -nan    1
 1085   20.0  -nan    1.1  -nan    1.9  -nan    1
 1086   20.0  -nan    1.1  -nan    2.0  -nan    1
 1087   20.0  -nan    1.1  -nan    2.1  -nan    1
 1088   20.0  -nan    1.2  -nan    2.1  -nan    1
 1089   20.0  -nan    1.2  -nan    2.2  -nan    1
 1090   19.9  -nan    1.2  -nan    2.2  -nan    1
 1091   19.9  -nan    1.3  -nan    2.3  -nan    1
 1092   19.9  -nan    1.3  -nan    2.3  -nan    1
 1093   19.9  -nan    1.3  -nan    2.4  -nan    1
 1094   19.9  -nan    1.3  -nan    2.4  -nan    1
 1095   19.9  -nan    1.4  -nan    2.4  -nan    1
 1096   19.8  -nan    1.4  -nan    2.4  -nan    1
 1097   19.8  -nan    1.4  -nan    2.4  -nan    1
 1098   19.8  -nan    1.4  -nan    2.5  -nan    1
 1099   19.7  -nan    1.5  -nan    2.5  -nan    1
 1100   19.7  -nan    1.5  -nan    2.5  -nan    1
 1101   19.6  -nan    1.5  -nan    2.5  -nan    1
 1102   19.6  -nan    1.5  -nan    2.5  -nan    1
 1103   19.5  -nan    1.6  -nan    2.5  -nan    1
 1104   19.5  -nan    1.6  -nan    2.6  -nan    1
 1105   19.4  -nan    1.6  -nan    2.6  -nan    1
 1106   19.4  -nan    1.6  -nan    2.6  -nan    1
 1107   19.3  -nan    1.6  -nan    2.6  -nan    1
 1108   19.2  -nan    1.6  -nan    2.6  -nan    1
 1109   19.1  -nan    1.6  -nan    2.6  -nan    1
 1110   19.1  -nan    1.6  -nan    2.5  -nan    1
 1111   19.0  -nan    1.6  -nan    2.5  -nan    1
 1112   18.9  -nan    1.6  -nan    2.5  -nan    1
 1113   18.8  -nan    1.6  -nan    2.5  -nan    1
 1114   18.7  -nan    1.6  -nan    2.5  -nan    1
 1115   18.6  -nan    1.6  -nan    2.5  -nan    1
 1116   18.5  -nan    1.6  -nan    2.5  -nan    1
 1117   18.4  -nan    1.6  -nan    2.4  -nan    1
 1118   18.3  -nan    1.6  -nan    2.4  -nan    1
 1119   18.2  -nan    1.6  -nan    2.4  -nan    1
 1120   18.1  -nan    1.6  -nan    2.4  -nan    1
 1121   18.0  -nan    1.6  -nan    2.4  -nan    1
 1122   17.9  -nan    1.6  -nan    2.4  -nan    1
 1123   17.8  -nan    1.6  -nan    2.3  -nan    1
 1124   17.7  -nan    1.5  -nan    2.3  -nan    1
 1125   17.5  -nan    1.5  -nan    2.3  -nan    1
 1126   17.4  -nan    1.6  -nan    2.3  -nan    1
 1127   17.3  -nan    1.6  -nan    2.3  -nan    1
 1128   17.2  -nan    1.6  -nan    2.3  -nan    1
 1129   17.0  -nan    1.6  -nan    2.3  -nan    1
 1130   16.9  -nan    1.6  -nan    2.3  -nan    1
 1131   16.8  -nan    1.6  -nan    2.3  -nan    1
 1132   16.7  -nan    1.6  -nan    2.3  -nan    1
 1133   16.5  -nan    1.6  -nan    2.3  -nan    1
 1134   16.4  -nan    1.6  -nan    2.3  -nan    1
 1135   16.3  -nan    1.6  -nan    2.3  -nan    1
 1136   16.2  -nan    1.6  -nan    2.3  -nan    1
 1137   16.0  -nan    1.6  -nan    2.3  -nan    1
 1138   15.9  -nan    1.6  -nan    2.4  -nan    1
 1139   15.8  -nan    1.5  -nan    2.4  -nan    1
 1140   15.7  -nan    1.5  -nan    2.4  -nan    1
 1141   15.6  -nan    1.5  -nan    2.3  -nan    1
 1142   15.4  -nan    1.5  -nan    2.3  -nan    1
 1143   15.3  -nan    1.5  -nan    2.3  -nan    1
 1144   15.2  -nan    1.5  -nan    2.3  -nan    1
 1145   15.1  -nan    1.4  -nan    2.3  -nan    1
 1146   15.0  -nan    1.4  -nan    2.3  -nan    1
 1147   14.9  -nan    1.4  -nan    2.2  -nan    1
 1148   14.8  -nan    1.3  -nan    2.2  -nan    1
 1149   14.7  -nan    1.3  -nan    2.2  -nan    1
 1150   14.6  -nan    1.3  -nan    2.1  -nan    1
 1151   14.5  -nan    1.2  -nan    2.1  -nan    1
 1152   14.4  -nan    1.2  -nan    2.0  -nan    1
 1153   14.3  -nan    1.1  -nan    1.9  -nan    1
 1154   14.2  -nan    1.1  -nan    1.9  -nan    1
 1155   14.2  -nan    1.0  -nan    1.8  -nan    1
 1156   14.1  -nan    1.0  -nan    1.8  -nan    1
 1157   14.0  -nan    0.9  -nan    1.7  -nan    1
 1158   14.0  -nan    0.8  -nan    1.7  -nan    1
 1159   13.9  -nan    0.8  -nan    1.6  -nan    1
 1160   13.8  -nan    0.7  -nan    1.5  -nan    1
 1161   13.8  -nan    0.7  -nan    1.5  -nan    1
 1162   13.7  -nan    0.6  -nan    1.4  -nan    1
 1163   13.7  -nan    0.6  -nan    1.4  -nan    1
 1164   13.7  -nan    0.5  -nan    1.3  -nan    1
 1165   13.7  -nan    0.5  -nan    1.3  -nan    1
 1166   13.6  -nan    0.4  -nan    1.2  -nan    1
 1167   13.6  -nan    0.4  -nan    1.2  -nan    1
 1168   13.6  -nan    0.4  -nan    1.2  -nan    1
 1169   13.6  -nan    0.4  -nan    1.2  -nan    1
 1170   13.6  -nan    0.5  -nan    1.2  -nan    1
 1171   13.6  -nan    0.5  -nan    1.1  -nan    1
 1172   13.6  -nan    0.6  -nan    1.2  -nan    1
 1173   13.7  -nan    0.6  -nan    1.2  -nan    1
 1174   13.7  -nan    0.6  -nan    1.2  -nan    1
 1175   13.7  -nan    0.7  -nan    1.3  -nan    1
 1176   13.8  -nan    0.7  -nan    1.3  -nan    1
 1177   13.8  -nan    0.7  -nan    1.4  -nan    1
 1178   13.9  -nan    0.8  -nan    1.4  -nan    1
 1179   13.9  -nan    0.8  -nan    1.4  -nan    1
 1180   14.0  -nan    0.8  -nan    1.5  -nan    1
 1181   14.1  -nan    0.8  -nan    1.5  -nan    1
 1182   14.2  -nan    0.8  -nan    1.5  -nan    1
 1183   14.3  -nan    0.9  -nan    1.5  -nan    1
 1184   14.4  -nan    0.9  -nan    1.6  -nan    1
 1185   14.5  -nan    0.9  -nan    1.6  -nan    1
 1186   14.6  -nan    0.9  -nan    1.6  -nan    1
 1187   14.7  -nan    0.9  -nan    1.7  -nan    1
 1188   14.8  -nan    0.9  -nan    1.7  -nan    1
 1189   14.9  -nan    1.0  -nan    1.7  -nan    1
 1190   15.1  -nan    1.0  -nan    1.7  -nan    1
 1191   15.2  -nan    1.0  -nan    1.7  -nan    1
 1192   15.4  -nan    1.0  -nan    1.7  -nan    1
 1193   15.5  -nan    1.0  -nan    1.8  -nan    1
 1194   15.7  -nan    1.0  -nan    1.8  -nan    1
 1195   15.8  -nan    1.0  -nan    1.8  -nan    1
 1196   16.0  -nan    1.0  -nan    1.8  -nan    1
 1197   16.2  -nan    1.0  -nan    1.8  -nan    1
 1198   16.3  -nan    1.0  -nan    1.8  -nan    1
 1199   16.5  -nan    1.0  -nan    1.8  -nan    1
 1200   16.7  -nan    1.0  -nan    1.8  -nan    1
 1201   16.9  -nan    1.0  -nan    1.8  -nan    1
 1202   17.1  -nan    1.0  -nan    1.8  -nan    1
 1203   17.3  -nan    1.0  -nan    1.7  -nan    1
 1204   17.5  -nan    0.9  -nan    1.8  -nan    1
 1205   17.7  -nan    0.9  -nan    1.8  -nan    1
 1206   17.9  -nan    0.9  -nan    1.8  -nan    1
 1207   18.1  -nan    0.9  -nan    1.8  -nan    1
 1208   18.3  -nan    0.9  -nan    1.8  -nan    1
 1209   18.5  -nan    0.9  -nan    1.8  -nan    1
 1210   18.7  -nan    0.9  -nan    1.8  -nan    1
 1211   18.9  -nan    0.8  -nan    1.8  -nan    1
 1212   19.2  -nan    0.8  -nan    1.8  -nan    1
 1213   19.4  -nan    0.8  -nan    1.8  -nan    1
 1214   19.6  -nan    0.8  -nan    1.8  -nan    1
 1215   19.8  -nan    0.8  -nan    1.8  -nan    1
 1216   20.0  -nan    0.8  -nan    1.8  -nan    1
 1217   20.2  -nan    0.8  -nan    1.8  -nan    1
 1218   20.5  -nan    0.8  -nan    1.8  -nan    1
 1219   20.7  -nan    0.7  -nan    1.8  -nan    1
 1220   20.9  -nan    0.7  -nan    1.8  -nan    1
 1221   21.1  -nan    0.7  -nan    1.8  -nan    1
 1222   21.3  -nan    0.7  -nan    1.8  -nan    1
 1223   21.5  -nan    0.7  -nan    1.8  -nan    1
 1224   21.7  -nan    0.7  -nan    1.8  -nan    1
 1225   21.9  -nan    0.7  -nan    1.8  -nan    1
 1226   22.1  -nan    0.7  -nan    1.7  -nan    1
 1227   22.3  -nan    0.7  -nan    1.7  -nan    1
 1228   22.5  -nan    0.7  -nan    1.7  -nan    1
 1229   22.7  -nan    0.7  -nan    1.7  -nan    1
 1230   22.9  -nan    0.7  -nan    1.7  -nan    1
 1231   23.1  -nan    0.7  -nan    1.7  -nan    1
 1232   23.3  -nan    0.7  -nan    1.7  -nan    1
 1233   23.4  -nan    0.8  -nan    1.6  -nan    1
 1234   23.6  -nan    0.8  -nan    1.6  -nan    1
 1235   23.8  -nan    0.8  -nan    1.6  -nan    1
 1236   24.0  -nan    0.8  -nan    1.6  -nan    1
 1237   24.1  -nan    0.8  -nan    1.6  -nan    1
 1238   24.3  -nan    0.8  -nan    1.6  -nan    1
 1239   24.4  -nan    0.8  -nan    1.6  -nan    1
 1240   24.6  -nan    0.8  -nan    1.6  -nan    1
 1241   24.7  -nan    0.8  -nan    1.6  -nan    1
 1242   24.8  -nan    0.8  -nan    1.6  -nan    1
 1243   25.0  -nan    0.8  -nan    1.6  -nan    1
 1244   25.1  -nan    0.8  -nan    1.6  -nan    1
 1245   25.2  -nan    0.8  -nan    1.6  -nan    1
 1246   25.3  -nan    0.8  -nan    1.6  -nan    1
 1247   25.5  -nan    0.8  -nan    1.6  -nan    1
 1248   25.6  -nan    0.8  -nan    1.6  -nan    1
 1249   25.7  -nan    0.8  -nan    1.6  -nan    1
 1250   25.8  -nan    0.8  -nan    1.6  -nan    1
 1251   25.9  -nan    0.8  -nan    1.6  -nan    1
 1252   25.9  -nan    0.8  -nan    1.6  -nan    1
 1253   26.0  -nan    0.8  -nan    1.6  -nan    1
 1254   26.1  -nan    0.8  -nan    1.6  -nan    1
 1255   26.2  -nan    0.8  -nan    1.6  -nan    1
 1256   26.2  -nan    0.8  -nan    1.5  -nan    1
 1257   26.3  -nan    0.8  -nan    1.5  -nan    1
 1258   26.4  -nan    0.8  -nan    1.5  -nan    1
 1259   26.4  -nan    0.7  -nan    1.5  -nan    1
 1260   26.5  -nan    0.7  -nan    1.5  -nan    1
 1261   26.5  -nan    0.7  -nan    1.5  -nan    1
 1262   26.5  -nan    0.7  -nan    1.5  -nan    1
 1263   26.6  -nan    0.7  -nan    1.4  -nan    1
 1264   26.6  -nan    0.7  -nan    1.4  -nan    1
 1265   26.6  -nan    0.6  -nan    1.4  -nan    1
 1266   26.6  -nan    0.6  -nan    1.4  -nan    1
 1267   26.6  -nan    0.6  -nan    1.3  -nan    1
 1268   26.7  -nan    0.6  -nan    1.3  -nan    1
 1269   26.7  -nan    0.6  -nan    1.3  -nan    1
 1270   26.7  -nan    0.5  -nan    1.3  -nan    1
 1271   26.7  -nan    0.5  -nan    1.2  -nan    1
 1272   26.7  -nan    0.5  -nan    1.2  -nan    1
 1273   26.7  -nan    0.5  -nan    1.2  -nan    1
 1274   26.6  -nan    0.5  -nan    1.2  -nan    1
 1275   26.6  -nan    0.5  -nan    1.1  -nan    1
 1276   26.6  -nan    0.5  -nan    1.1  -nan    1
 1277   26.6  -nan    0.5  -nan    1.1  -nan    1
 1278   26.6  -nan    0.5  -nan    1.1  -nan    1
 1279   26.5  -nan    0.5  -nan    1.0  -nan    1
 1280   26.5  -nan    0.5  -nan    1.0  -nan    1
 1281   26.5  -nan    0.5  -nan    1.0  -nan    1
 1282   26.4  -nan    0.5  -nan    1.0  -nan    1
 1283   26.4  -nan    0.5  -nan    1.0  -nan    1
 1284   26.3  -nan    0.5  -nan    1.0  -nan    1
 1285   26.3  -nan    0.5  -nan    1.0  -nan    1
 1286   26.3  -nan    0.5  -nan    1.0  -nan    1
 1287   26.2  -nan    0.5  -nan    1.0  -nan    1
 1288   26.2  -nan    0.5  -nan    1.0  -nan    1
 1289   26.1  -nan    0.5  -nan    1.1  -nan    1
 1290   26.1  -nan    0.5  -nan    1.1  -nan    1
 1291   26.0  -nan    0.5  -nan    1.1  -nan    1
 1292   25.9  -nan    0.5  -nan    1.1  -nan    1
 1293   25.9  -nan    0.6  -nan    1.2  -nan    1
 1294   25.8  -nan    0.6  -nan    1.2  -nan    1
 1295   25.8  -nan    0.6  -nan    1.2  -nan    1
 1296   25.7  -nan    0.6  -nan    1.2  -nan    1
 1297   25.6  -nan    0.6  -nan    1.3  -nan    1
 1298   25.6  -nan    0.6  -nan    1.3  -nan    1
 ms      H   H.sd     V   V.sd   rate rate.sd  N     Register 31
 -350   25.8  -nan    0.3  -nan    0.5  -nan    1
 -349   25.7  -nan    0.3  -nan    0.5  -nan    1
 -348   25.6  -nan    0.3  -nan    0.5  -nan    1
 -347   25.5  -nan    0.3  -nan    0.5  -nan    1
 -346   25.5  -nan    0.3  -nan    0.5  -nan    1
 -345   25.4  -nan    0.3  -nan    0.5  -nan    1
 -344   25.3  -nan    0.3  -nan    0.5  -nan    1
 -343   25.2  -nan    0.3  -nan    0.5  -nan    1
 -342   25.1  -nan    0.3  -nan    0.5  -nan    1
 -341   25.1  -nan    0.3  -nan    0.5  -nan    1
 -340   25.0  -nan    0.3  -nan    0.5  -nan    1
 -339   24.9  -nan    0.3  -nan    0.5  -nan    1
 -338   24.8  -nan    0.3  -nan    0.5  -nan    1
 -337   24.7  -nan    0.3  -nan    0.5  -nan    1
 -336   24.7  -nan    0.3  -nan    0.5  -nan    1
 -335   24.6  -nan    0.3  -nan    0.5  -nan    1
 -334   24.5  -nan    0.3  -nan    0.5  -nan    1
 -333   24.4  -nan    0.3  -nan    0.5  -nan    1
 -332   24.3  -nan    0.3  -nan    0.5  -nan    1
 -331   24.3  -nan    0.3  -nan    0.5  -nan    1
 -330   24.2  -nan    0.3  -nan    0.5  -nan    1
 -329   24.1  -nan    0.3  -nan    0.5  -nan    1
 -328   24.1  -nan    0.3  -nan    0.5  -nan    1
 -327   24.0  -nan    0.3  -nan    0.5  -nan    1
 -326   23.9  -nan    0.3  -nan    0.5  -nan    1
 -325   23.8  -nan    0.3  -nan    0.5  -nan    1
 -324   23.8  -nan    0.3  -nan    0.5  -nan    1
 -323   23.7  -nan    0.3  -nan    0.5  -nan    1
 -322   23.7  -nan    0.3  -nan    0.4  -nan    1
 -321   23.6  -nan    0.3  -nan    0.4  -nan    1
 -320   23.5  -nan    0.3  -nan    0.4  -nan    1
 -319   23.5  -nan    0.3  -nan    0.4  -nan    1
 -318   23.4  -nan    0.3  -nan    0.4  -nan    1
 -317   23.4  -nan    0.3  -nan    0.4  -nan    1
 -316   23.3  -nan    0.3  -nan    0.4  -nan    1
 -315   23.3  -nan    0.3  -nan    0.4  -nan    1
 -314   23.2  -nan    0.3  -nan    0.3  -nan    1
 -313   23.2  -nan    0.3  -nan    0.3  -nan    1
 -312   23.2  -nan    0.3  -nan    0.3  -nan    1
 -311   23.1  -nan    0.3  -nan    0.3  -nan    1
 -310   23.1  -nan    0.3  -nan    0.3  -nan    1
 -309   23.1  -nan    0.3  -nan    0.3  -nan    1
 -308   23.0  -nan    0.3  -nan    0.3  -nan    1
 -307   23.0  -nan    0.2  -nan    0.3  -nan    1
 -306   23.0  -nan    0.2  -nan    0.3  -nan    1
 -305   22.9  -nan    0.3  -nan    0.4  -nan    1
 -304   22.9  -nan    0.3  -nan    0.4  -nan    1
 -303   22.9  -nan    0.3  -nan    0.4  -nan    1
 -302   22.9  -nan    0.3  -nan    0.4  -nan    1
 -301   22.9  -nan    0.2  -nan    0.4  -nan    1
 -300   22.9  -nan    0.2  -nan    0.4  -nan    1
 -299   22.8  -nan    0.2  -nan    0.4  -nan    1
 -298   22.8  -nan    0.2  -nan    0.4  -nan    1
 -297   22.8  -nan    0.2  -nan    0.4  -nan    1
 -296   22.8  -nan    0.2  -nan    0.4  -nan    1
 -295   22.8  -nan    0.2  -nan    0.4  -nan    1
 -294   22.8  -nan    0.2  -nan    0.4  -nan    1
 -293   22.8  -nan    0.2  -nan    0.4  -nan    1
 -292   22.8  -nan    0.2  -nan    0.4  -nan    1
 -291   22.8  -nan    0.2  -nan    0.4  -nan    1
 -290   22.9  -nan    0.2  -nan    0.4  -nan    1
 -289   22.9  -nan    0.2  -nan    0.4  -nan    1
 -288   22.9  -nan    0.2  -nan    0.4  -nan    1
 -287   22.9  -nan    0.2  -nan    0.3  -nan    1
 -286   22.9  -nan    0.2  -nan    0.3  -nan    1
 -285   22.9  -nan    0.2  -nan    0.3  -nan    1
 -284   22.9  -nan    0.2  -nan    0.3  -nan    1
 -283   23.0  -nan    0.2  -nan    0.4  -nan    1
 -282   23.0  -nan    0.2  -nan    0.4  -nan    1
 -281   23.0  -nan    0.3  -nan    0.4  -nan    1
 -280   23.1  -nan    0.3  -nan    0.4  -nan    1
 -279   23.1  -nan    0.3  -nan    0.4  -nan    1
 -278   23.1  -nan    0.3  -nan    0.4  -nan    1
 -277   23.2  -nan    0.3  -nan    0.4  -nan    1
 -276   23.2  -nan    0.3  -nan    0.4  -nan    1
 -275   23.2  -nan    0.3  -nan    0.4  -nan    1
 -274   23.3  -nan    0.3  -nan    0.4  -nan    1
 -273   23.3  -nan    0.3  -nan    0.4  -nan    1
 -272   23.4  -nan    0.3  -nan    0.4  -nan    1
 -271   23.4  -nan    0.3  -nan    0.4  -nan    1
 -270   23.5  -nan    0.3  -nan    0.4  -nan    1
 -269   23.5  -nan    0.3  -nan    0.4  -nan    1
 -268   23.6  -nan    0.3  -nan    0.4  -nan    1
 -267   23.6  -nan    0.3  -nan    0.4  -nan    1
 -266   23.7  -nan    0.3  -nan    0.4  -nan    1
 -265   23.7  -nan    0.3  -nan    0.5  -nan    1
 -264   23.8  -nan    0.3  -nan    0.5  -nan    1
 -263   23.9  -nan    0.3  -nan    0.5  -nan    1
 -262   23.9  -nan    0.3  -nan    0.5  -nan    1
 -261   24.0  -nan    0.3  -nan    0.5  -nan    1
 -260   24.1  -nan    0.3  -nan    0.5  -nan    1
 -259   24.1  -nan    0.3  -nan    0.5  -nan    1
 -258   24.2  -nan    0.3  -nan    0.5  -nan    1
 -257   24.3  -nan    0.3  -nan    0.5  -nan    1
 -256   24.4  -nan    0.3  -nan    0.5  -nan    1
 -255   24.4  -nan    0.3  -nan    0.5  -nan    1
 -254   24.5  -nan    0.3  -nan    0.5  -nan    1
 -253   24.6  -nan    0.3  -nan    0.5  -nan    1
 -252   24.7  -nan    0.3  -nan    0.5  -nan    1
 -251   24.7  -nan    0.3  -nan    0.5  -nan    1
 -250   24.8  -nan    0.3  -nan    0.5  -nan    1
 -249   24.9  -nan    0.3  -nan    0.4  -nan    1
 -248   25.0  -nan    0.3  -nan    0.4  -nan    1
 -247   25.1  -nan    0.3  -nan    0.4  -nan    1
 -246   25.2  -nan    0.3  -nan    0.4  -nan    1
 -245   25.3  -nan    0.3  -nan    0.4  -nan    1
 -244   25.4  -nan    0.3  -nan    0.4  -nan    1
 -243   25.5  -nan    0.3  -nan    0.4  -nan    1
 -242   25.6  -nan    0.3  -nan    0.4  -nan    1
 -241   25.7  -nan    0.3  -nan    0.4  -nan    1
 -240   25.8  -nan    0.3  -nan    0.4  -nan    1
 -239   25.9  -nan    0.3  -nan    0.4  -nan    1
 -238   26.0  -nan    0.3  -nan    0.4  -nan    1
 -237   26.1  -nan    0.3  -nan    0.4  -nan    1
 -236   26.2  -nan    0.3  -nan    0.4  -nan    1
 -235   26.3  -nan    0.3  -nan    0.5  -nan    1
 -234   26.4  -nan    0.3  -nan    0.5  -nan    1
 -233   26.5  -nan    0.3  -nan    0.5  -nan    1
 -232   26.6  -nan    0.3  -nan    0.5  -nan    1
 -231   26.7  -nan    0.3  -nan    0.5  -nan    1
 -230   26.8  -nan    0.3  -nan    0.5  -nan    1
 -229   26.9  -nan    0.3  -nan    0.5  -nan    1
 -228   27.0  -nan    0.3  -nan    0.5  -nan    1
 -227   27.1  -nan    0.3  -nan    0.5  -nan    1
 -226   27.3  -nan    0.3  -nan    0.5  -nan    1
 -225   27.4  -nan    0.3  -nan    0.5  -nan    1
 -224   27.5  -nan    0.3  -nan    0.5  -nan    1
 -223   27.6  -nan    0.3  -nan    0.5  -nan    1
 -222   27.7  -nan    0.3  -nan    0.5  -nan    1
 -221   27.8  -nan    0.3  -nan    0.5  -nan    1
 -220   27.9  -nan    0.3  -nan    0.5  -nan    1
 -219   28.1  -nan    0.2  -nan    0.5  -nan    1
 -218   28.2  -nan    0.2  -nan    0.5  -nan    1
 -217   28.3  -nan    0.2  -nan    0.5  -nan    1
 -216   28.4  -nan    0.2  -nan    0.5  -nan    1
 -215   28.5  -nan    0.2  -nan    0.5  -nan    1
 -214   28.6  -nan    0.2  -nan    0.5  -nan    1
 -213   28.7  -nan    0.2  -nan    0.5  -nan    1
 -212   28.9  -nan    0.2  -nan    0.5  -nan    1
 -211   29.0  -nan    0.2  -nan    0.5  -nan    1
 -210   29.1  -nan    0.2  -nan    0.5  -nan    1
 -209   29.2  -nan    0.3  -nan    0.5  -nan    1
 -208   29.3  -nan    0.3  -nan    0.5  -nan    1
 -207   29.4  -nan    0.3  -nan    0.5  -nan    1
 -206   29.5  -nan    0.3  -nan    0.5  -nan    1
 -205   29.6  -nan    0.3  -nan    0.6  -nan    1
 -204   29.8  -nan    0.3  -nan    0.6  -nan    1
 -203   29.9  -nan    0.3  -nan    0.6  -nan    1
 -202   30.0  -nan    0.3  -nan    0.6  -nan    1
 -201   30.1  -nan    0.3  -nan    0.6  -nan    1
 -200   30.2  -nan    0.3  -nan    0.6  -nan    1
 -199   30.3  -nan    0.3  -nan    0.6  -nan    1
 -198   30.4  -nan    0.3  -nan    0.6  -nan    1
 -197   30.5  -nan    0.3  -nan    0.6  -nan    1
 -196   30.6  -nan    0.3  -nan    0.6  -nan    1
 -195   30.7  -nan    0.3  -nan    0.6  -nan    1
 -194   30.8  -nan    0.3  -nan    0.6  -nan    1
 -193   30.9  -nan    0.3  -nan    0.6  -nan    1
 -192   31.0  -nan    0.3  -nan    0.7  -nan    1
 -191   31.2  -nan    0.3  -nan    0.7  -nan    1
 -190   31.3  -nan    0.3  -nan    0.7  -nan    1
 -189   31.4  -nan    0.3  -nan    0.7  -nan    1
 -188   31.5  -nan    0.3  -nan    0.7  -nan    1
 -187   31.6  -nan    0.3  -nan    0.7  -nan    1
 -186   31.7  -nan    0.3  -nan    0.7  -nan    1
 -185   31.8  -nan    0.3  -nan    0.7  -nan    1
 -184   31.9  -nan    0.3  -nan    0.6  -nan    1
 -183   32.0  -nan    0.3  -nan    0.6  -nan    1
 -182   32.1  -nan    0.3  -nan    0.6  -nan    1
 -181   32.2  -nan    0.3  -nan    0.6  -nan    1
 -180   32.3  -nan    0.3  -nan    0.6  -nan    1
 -179   32.4  -nan    0.3  -nan    0.6  -nan    1
 -178   32.5  -nan    0.3  -nan    0.6  -nan    1
 -177   32.6  -nan    0.3  -nan    0.6  -nan    1
 -176   32.7  -nan    0.3  -nan    0.6  -nan    1
 -175   32.8  -nan    0.3  -nan    0.6  -nan    1
 -174   32.9  -nan    0.3  -nan    0.6  -nan    1
 -173   33.1  -nan    0.3  -nan    0.6  -nan    1
 -172   33.2  -nan    0.3  -nan    0.6  -nan    1
 -171   33.3  -nan    0.3  -nan    0.6  -nan    1
 -170   33.4  -nan    0.3  -nan    0.6  -nan    1
 -169   33.5  -nan    0.3  -nan    0.6  -nan    1
 -168   33.6  -nan    0.3  -nan    0.6  -nan    1
 -167   33.8  -nan    0.3  -nan    0.6  -nan    1
 -166   33.9  -nan    0.3  -nan    0.6  -nan    1
 -165   34.0  -nan    0.3  -nan    0.6  -nan    1
 -164   34.1  -nan    0.3  -nan    0.7  -nan    1
 -163   34.3  -nan    0.3  -nan    0.7  -nan    1
 -162   34.4  -nan    0.3  -nan    0.6  -nan    1
 -161   34.6  -nan    0.3  -nan    0.6  -nan    1
 -160   34.7  -nan    0.3  -nan    0.6  -nan    1
 -159   34.9  -nan    0.3  -nan    0.6  -nan    1
 -158   35.0  -nan    0.3  -nan    0.6  -nan    1
 -157   35.2  -nan    0.3  -nan    0.6  -nan    1
 -156   35.3  -nan    0.3  -nan    0.6  -nan    1
 -155   35.5  -nan    0.3  -nan    0.6  -nan    1
 -154   35.6  -nan    0.3  -nan    0.6  -nan    1
 -153   35.8  -nan    0.3  -nan    0.6  -nan    1
 -152   36.0  -nan    0.3  -nan    0.6  -nan    1
 -151   36.2  -nan    0.3  -nan    0.5  -nan    1
 -150   36.3  -nan    0.3  -nan    0.5  -nan    1
 -149   36.5  -nan    0.3  -nan    0.5  -nan    1
 -148   36.7  -nan    0.3  -nan    0.5  -nan    1
 -147   36.9  -nan    0.3  -nan    0.5  -nan    1
 -146   37.1  -nan    0.3  -nan    0.5  -nan    1
 -145   37.3  -nan    0.3  -nan    0.5  -nan    1
 -144   37.5  -nan    0.3  -nan    0.5  -nan    1
 -143   37.7  -nan    0.3  -nan    0.5  -nan    1
 -142   37.9  -nan    0.3  -nan    0.5  -nan    1
 -141   38.2  -nan    0.3  -nan    0.5  -nan    1
 -140   38.4  -nan    0.3  -nan    0.5  -nan    1
 -139   38.6  -nan    0.3  -nan    0.5  -nan    1
 -138   38.8  -nan    0.3  -nan    0.5  -nan    1
 -137   39.1  -nan    0.3  -nan    0.5  -nan    1
 -136   39.3  -nan    0.3  -nan    0.5  -nan    1
 -135   39.6  -nan    0.3  -nan    0.5  -nan    1
 -134   39.8  -nan    0.3  -nan    0.5  -nan    1
 -133   40.0  -nan    0.3  -nan    0.5  -nan    1
 -132   40.3  -nan    0.3  -nan    0.6  -nan    1
 -131   40.5  -nan    0.3  -nan    0.6  -nan    1
 -130   40.8  -nan    0.3  -nan    0.6  -nan    1
 -129   41.1  -nan    0.3  -nan    0.6  -nan    1
 -128   41.3  -nan    0.3  -nan    0.6  -nan    1
 -127   41.6  -nan    0.3  -nan    0.6  -nan    1
 -126   41.8  -nan    0.3  -nan    0.6  -nan    1
 -125   42.1  -nan    0.3  -nan    0.6  -nan    1
 -124   42.4  -nan    0.3  -nan    0.6  -nan    1
 -123   42.6  -nan    0.3  -nan    0.6  -nan    1
 -122   42.9  -nan    0.3  -nan    0.6  -nan    1
 -121   43.2  -nan    0.3  -nan    0.6  -nan    1
 -120   43.4  -nan    0.3  -nan    0.6  -nan    1
 -119   43.7  -nan    0.3  -nan    0.6  -nan    1
 -118   44.0  -nan    0.3  -nan    0.6  -nan    1
 -117   44.3  -nan    0.3  -nan    0.6  -nan    1
 -116   44.5  -nan    0.3  -nan    0.6  -nan    1
 -115   44.8  -nan    0.3  -nan    0.6  -nan    1
 -114   45.0  -nan    0.3  -nan    0.6  -nan    1
 -113   45.3  -nan    0.3  -nan    0.6  -nan    1
 -112   45.6  -nan    0.3  -nan    0.6  -nan    1
 -111   45.8  -nan    0.3  -nan    0.6  -nan    1
 -110   46.1  -nan    0.3  -nan    0.6  -nan    1
 -109   46.3  -nan    0.3  -nan    0.6  -nan    1
 -108   46.6  -nan    0.2  -nan    0.6  -nan    1
 -107   46.8  -nan    0.2  -nan    0.6  -nan    1
 -106   47.1  -nan    0.2  -nan    0.6  -nan    1
 -105   47.3  -nan    0.2  -nan    0.6  -nan    1
 -104   47.6  -nan    0.2  -nan    0.6  -nan    1
 -103   47.8  -nan    0.2  -nan    0.6  -nan    1
 -102   48.0  -nan    0.2  -nan    0.6  -nan    1
 -101   48.2  -nan    0.2  -nan    0.6  -nan    1
 -100   48.5  -nan    0.2  -nan    0.6  -nan    1
  -99   48.7  -nan    0.2  -nan    0.5  -nan    1
  -98   48.9  -nan    0.2  -nan    0.5  -nan    1
  -97   49.1  -nan    0.2  -nan    0.5  -nan    1
  -96   49.3  -nan    0.3  -nan    0.5  -nan    1
  -95   49.5  -nan    0.3  -nan    0.5  -nan    1
  -94   49.7  -nan    0.3  -nan    0.5  -nan    1
  -93   49.9  -nan    0.3  -nan    0.5  -nan    1
  -92   50.1  -nan    0.3  -nan    0.5  -nan    1
  -91   50.2  -nan    0.3  -nan    0.5  -nan    1
  -90   50.4  -nan    0.3  -nan    0.5  -nan    1
  -89   50.6  -nan    0.3  -nan    0.5  -nan    1
  -88   50.7  -nan    0.3  -nan    0.5  -nan    1
  -87   50.9  -nan    0.3  -nan    0.5  -nan    1
  -86   51.0  -nan    0.3  -nan    0.5  -nan    1
  -85   51.2  -nan    0.3  -nan    0.5  -nan    1
  -84   51.3  -nan    0.3  -nan    0.5  -nan    1
  -83   51.4  -nan    0.3  -nan    0.5  -nan    1
  -82   51.6  -nan    0.3  -nan    0.5  -nan    1
  -81   51.7  -nan    0.3  -nan    0.4  -nan    1
  -80   51.8  -nan    0.3  -nan    0.5  -nan    1
  -79   51.9  -nan    0.3  -nan    0.5  -nan    1
  -78   52.0  -nan    0.3  -nan    0.5  -nan    1
  -77   52.2  -nan    0.3  -nan    0.5  -nan    1
  -76   52.3  -nan    0.3  -nan    0.5  -nan    1
  -75   52.4  -nan    0.3  -nan    0.5  -nan    1
  -74   52.4  -nan    0.3  -nan    0.5  -nan    1
  -73   52.5  -nan    0.3  -nan    0.5  -nan    1
  -72   52.6  -nan    0.3  -nan    0.5  -nan    1
  -71   52.7  -nan    0.3  -nan    0.6  -nan    1
  -70   52.8  -nan    0.3  -nan    0.6  -nan    1
  -69   52.9  -nan    0.3  -nan    0.6  -nan    1
  -68   53.0  -nan    0.3  -nan    0.6  -nan    1
  -67   53.0  -nan    0.3  -nan    0.6  -nan    1
  -66   53.1  -nan    0.3  -nan    0.6  -nan    1
  -65   53.2  -nan    0.3  -nan    0.6  -nan    1
  -64   53.3  -nan    0.3  -nan    0.6  -nan    1
  -63   53.3  -nan    0.3  -nan    0.6  -nan    1
  -62   53.4  -nan    0.3  -nan    0.6  -nan    1
  -61   53.5  -nan    0.3  -nan    0.6  -nan    1
  -60   53.5  -nan    0.3  -nan    0.6  -nan    1
  -59   53.6  -nan    0.3  -nan    0.6  -nan    1
  -58   53.7  -nan    0.3  -nan    0.6  -nan    1
  -57   53.8  -nan    0.3  -nan    0.6  -nan    1
  -56   53.8  -nan    0.3  -nan    0.6  -nan    1
  -55   53.9  -nan    0.3  -nan    0.6  -nan    1
  -54   54.0  -nan    0.3  -nan    0.6  -nan    1
  -53   54.0  -nan    0.3  -nan    0.6  -nan    1
  -52   54.1  -nan    0.3  -nan    0.6  -nan    1
  -51   54.2  -nan    0.3  -nan    0.6  -nan    1
  -50   54.2  -nan    0.3  -nan    0.6  -nan    1
  -49   54.3  -nan    0.3  -nan    0.6  -nan    1
  -48   54.4  -nan    0.3  -nan    0.6  -nan    1
  -47   54.5  -nan    0.3  -nan    0.6  -nan    1
  -46   54.5  -nan    0.2  -nan    0.6  -nan    1
  -45   54.6  -nan    0.2  -nan    0.6  -nan    1
  -44   54.7  -nan    0.2  -nan    0.6  -nan    1
  -43   54.7  -nan    0.2  -nan    0.6  -nan    1
  -42   54.8  -nan    0.2  -nan    0.5  -nan    1
  -41   54.9  -nan    0.2  -nan    0.5  -nan    1
  -40   55.0  -nan    0.2  -nan    0.5  -nan    1
  -39   55.0  -nan    0.2  -nan    0.5  -nan    1
  -38   55.1  -nan    0.2  -nan    0.5  -nan    1
  -37   55.2  -nan    0.2  -nan    0.5  -nan    1
  -36   55.3  -nan    0.2  -nan    0.5  -nan    1
  -35   55.3  -nan    0.2  -nan    0.5  -nan    1
  -34   55.4  -nan    0.2  -nan    0.5  -nan    1
  -33   55.5  -nan    0.2  -nan    0.5  -nan    1
  -32   55.6  -nan    0.2  -nan    0.5  -nan    1
  -31   55.6  -nan    0.2  -nan    0.5  -nan    1
  -30   55.7  -nan    0.3  -nan    0.5  -nan    1
  -29   55.8  -nan    0.3  -nan    0.5  -nan    1
  -28   55.8  -nan    0.3  -nan    0.5  -nan    1
  -27   55.9  -nan    0.3  -nan    0.6  -nan    1
  -26   55.9  -nan    0.3  -nan    0.6  -nan    1
  -25   56.0  -nan    0.3  -nan    0.6  -nan    1
  -24   56.0  -nan    0.3  -nan    0.6  -nan    1
  -23   56.1  -nan    0.3  -nan    0.6  -nan    1
  -22   56.1  -nan    0.3  -nan    0.6  -nan    1
  -21   56.1  -nan    0.3  -nan    0.6  -nan    1
  -20   56.2  -nan    0.3  -nan    0.6  -nan    1
  -19   56.2  -nan    0.3  -nan    0.6  -nan    1
  -18   56.2  -nan    0.3  -nan    0.6  -nan    1
  -17   56.2  -nan    0.3  -nan    0.6  -nan    1
  -16   56.2  -nan    0.3  -nan    0.6  -nan    1
  -15   56.2  -nan    0.3  -nan    0.6  -nan    1
  -14   56.2  -nan    0.3  -nan    0.6  -nan    1
  -13   56.2  -nan    0.3  -nan    0.6  -nan    1
  -12   56.2  -nan    0.3  -nan    0.6  -nan    1
  -11   56.1  -nan    0.3  -nan    0.6  -nan    1
  -10   56.1  -nan    0.3  -nan    0.6  -nan    1
   -9   56.1  -nan    0.3  -nan    0.6  -nan    1
   -8   56.0  -nan    0.3  -nan    0.6  -nan    1
   -7   56.0  -nan    0.3  -nan    0.6  -nan    1
   -6   55.9  -nan    0.3  -nan    0.6  -nan    1
   -5   55.8  -nan    0.3  -nan    0.6  -nan    1
   -4   55.8  -nan    0.3  -nan    0.6  -nan    1
   -3   55.7  -nan    0.3  -nan    0.6  -nan    1
   -2   55.6  -nan    0.3  -nan    0.6  -nan    1
   -1   55.5  -nan    0.3  -nan    0.6  -nan    1
    0   55.4  -nan    0.3  -nan    0.6  -nan    1
    1   55.3  -nan    0.3  -nan    0.6  -nan    1
    2   55.2  -nan    0.3  -nan    0.6  -nan    1
    3   55.0  -nan    0.3  -nan    0.6  -nan    1
    4   54.9  -nan    0.3  -nan    0.6  -nan    1
    5   54.8  -nan    0.2  -nan    0.6  -nan    1
    6   54.7  -nan    0.2  -nan    0.6  -nan    1
    7   54.5  -nan    0.2  -nan    0.6  -nan    1
    8   54.4  -nan    0.2  -nan    0.6  -nan    1
    9   54.3  -nan    0.2  -nan    0.6  -nan    1
   10   54.1  -nan    0.2  -nan    0.6  -nan    1
   11   54.0  -nan    0.2  -nan    0.5  -nan    1
   12   53.9  -nan    0.2  -nan    0.5  -nan    1
   13   53.7  -nan    0.2  -nan    0.5  -nan    1
   14   53.6  -nan    0.2  -nan    0.5  -nan    1
   15   53.5  -nan    0.2  -nan    0.5  -nan    1
   16   53.3  -nan    0.2  -nan    0.5  -nan    1
   17   53.2  -nan    0.2  -nan    0.6  -nan    1
   18   53.1  -nan    0.2  -nan    0.6  -nan    1
   19   53.0  -nan    0.2  -nan    0.6  -nan    1
   20   52.9  -nan    0.2  -nan    0.6  -nan    1
   21   52.8  -nan    0.2  -nan    0.6  -nan    1
   22   52.7  -nan    0.2  -nan    0.6  -nan    1
   23   52.7  -nan    0.2  -nan    0.6  -nan    1
   24   52.6  -nan    0.2  -nan    0.6  -nan    1
   25   52.6  -nan    0.2  -nan    0.6  -nan    1
   26   52.5  -nan    0.2  -nan    0.6  -nan    1
   27   52.5  -nan    0.2  -nan    0.6  -nan    1
   28   52.5  -nan    0.2  -nan    0.6  -nan    1
   29   52.5  -nan    0.2  -nan    0.6  -nan    1
   30   52.5  -nan    0.2  -nan    0.6  -nan    1
   31   52.6  -nan    0.2  -nan    0.6  -nan    1
   32   52.6  -nan    0.2  -nan    0.6  -nan    1
   33   52.7  -nan    0.2  -nan    0.6  -nan    1
   34   52.8  -nan    0.2  -nan    0.6  -nan    1
   35   52.9  -nan    0.2  -nan    0.6  -nan    1
   36   53.1  -nan    0.2  -nan    0.6  -nan    1
   37   53.2  -nan    0.2  -nan    0.6  -nan    1
   38   53.4  -nan    0.2  -nan    0.6  -nan    1
   39   53.6  -nan    0.2  -nan    0.6  -nan    1
   40   53.9  -nan    0.2  -nan    0.6  -nan    1
   41   54.1  -nan    0.2  -nan    0.6  -nan    1
   42   54.4  -nan    0.2  -nan    0.6  -nan    1
   43   54.7  -nan    0.2  -nan    0.6  -nan    1
   44   55.0  -nan    0.2  -nan    0.6  -nan    1
   45   55.3  -nan    0.2  -nan    0.6  -nan    1
   46   55.7  -nan    0.2  -nan    0.6  -nan    1
   47   56.1  -nan    0.2  -nan    0.6  -nan    1
   48   56.5  -nan    0.2  -nan    0.6  -nan    1
   49   57.0  -nan    0.2  -nan    0.6  -nan    1
   50   57.4  -nan    0.2  -nan    0.6  -nan    1
   51   57.9  -nan    0.2  -nan    0.6  -nan    1
   52   58.4  -nan    0.2  -nan    0.6  -nan    1
   53   58.9  -nan    0.2  -nan    0.6  -nan    1
   54   59.5  -nan    0.2  -nan    0.6  -nan    1
   55   60.1  -nan    0.2  -nan    0.6  -nan    1
   56   60.7  -nan    0.2  -nan    0.6  -nan    1
   57   61.3  -nan    0.2  -nan    0.5  -nan    1
   58   61.9  -nan    0.2  -nan    0.5  -nan    1
   59   62.5  -nan    0.2  -nan    0.5  -nan    1
   60   63.2  -nan    0.2  -nan    0.5  -nan    1
   61   63.9  -nan    0.2  -nan    0.5  -nan    1
   62   64.6  -nan    0.2  -nan    0.5  -nan    1
   63   65.3  -nan    0.2  -nan    0.5  -nan    1
   64   66.0  -nan    0.3  -nan    0.4  -nan    1
   65   66.7  -nan    0.3  -nan    0.4  -nan    1
   66   67.5  -nan    0.3  -nan    0.4  -nan    1
   67   68.2  -nan    0.3  -nan    0.4  -nan    1
   68   69.0  -nan    0.3  -nan    0.4  -nan    1
   69   69.8  -nan    0.3  -nan    0.4  -nan    1
   70   70.6  -nan    0.3  -nan    0.4  -nan    1
   71   71.3  -nan    0.3  -nan    0.4  -nan    1
   72   72.1  -nan    0.3  -nan    0.4  -nan    1
   73   72.9  -nan    0.3  -nan    0.5  -nan    1
   74   73.7  -nan    0.3  -nan    0.5  -nan    1
   75   74.5  -nan    0.3  -nan    0.5  -nan    1
   76   75.3  -nan    0.3  -nan    0.5  -nan    1
   77   76.0  -nan    0.3  -nan    0.5  -nan    1
   78   76.8  -nan    0.3  -nan    0.5  -nan    1
   79   77.6  -nan    0.3  -nan    0.5  -nan    1
   80   78.3  -nan    0.3  -nan    0.6  -nan    1
   81   79.1  -nan    0.3  -nan    0.6  -nan    1
   82   79.8  -nan    0.3  -nan    0.6  -nan    1
   83   80.6  -nan    0.3  -nan    0.6  -nan    1
   84   81.3  -nan    0.3  -nan    0.6  -nan    1
   85   82.0  -nan    0.3  -nan    0.6  -nan    1
   86   82.7  -nan    0.3  -nan    0.6  -nan    1
   87   83.4  -nan    0.3  -nan    0.6  -nan    1
   88   84.1  -nan    0.3  -nan    0.6  -nan    1
   89   84.7  -nan    0.3  -nan    0.6  -nan    1
   90   85.3  -nan    0.3  -nan    0.7  -nan    1
   91   85.9  -nan    0.3  -nan    0.7  -nan    1
   92   86.5  -nan    0.3  -nan    0.7  -nan    1
   93   87.1  -nan    0.3  -nan    0.7  -nan    1
   94   87.6  -nan    0.2  -nan    0.7  -nan    1
   95   88.2  -nan    0.2  -nan    0.7  -nan    1
   96   88.7  -nan    0.2  -nan    0.7  -nan    1
   97   89.1  -nan    0.2  -nan    0.7  -nan    1
   98   89.6  -nan    0.2  -nan    0.7  -nan    1
   99   90.0  -nan    0.2  -nan    0.7  -nan    1
  100   90.4  -nan    0.2  -nan    0.7  -nan    1
  101   90.8  -nan    0.2  -nan    0.7  -nan    1
  102   91.1  -nan    0.2  -nan    0.7  -nan    1
  103   91.4  -nan    0.2  -nan    0.7  -nan    1
  104   91.7  -nan    0.2  -nan    0.7  -nan    1
  105   92.0  -nan    0.2  -nan    0.7  -nan    1
  106   92.2  -nan    0.2  -nan    0.7  -nan    1
  107   92.4  -nan    0.3  -nan    0.7  -nan    1
  108   92.6  -nan    0.3  -nan    0.6  -nan    1
  109   92.8  -nan    0.3  -nan    0.6  -nan    1
  110   92.9  -nan    0.3  -nan    0.6  -nan    1
  111   93.0  -nan    0.3  -nan    0.6  -nan    1
  112   93.1  -nan    0.3  -nan    0.6  -nan    1
  113   93.1  -nan    0.3  -nan    0.6  -nan    1
  114   93.1  -nan    0.3  -nan    0.6  -nan    1
  115   93.1  -nan    0.3  -nan    0.6  -nan    1
  116   93.1  -nan    0.3  -nan    0.6  -nan    1
  117   93.0  -nan    0.3  -nan    0.5  -nan    1
  118   93.0  -nan    0.3  -nan    0.5  -nan    1
  119   92.9  -nan    0.3  -nan    0.5  -nan    1
  120   92.7  -nan    0.3  -nan    0.5  -nan    1
  121   92.6  -nan    0.3  -nan    0.5  -nan    1
  122   92.4  -nan    0.3  -nan    0.5  -nan    1
  123   92.2  -nan    0.3  -nan    0.5  -nan    1
  124   92.0  -nan    0.3  -nan    0.5  -nan    1
  125   91.8  -nan    0.3  -nan    0.5  -nan    1
  126   91.5  -nan    0.3  -nan    0.5  -nan    1
  127   91.3  -nan    0.3  -nan    0.5  -nan    1
  128   91.0  -nan    0.3  -nan    0.5  -nan    1
  129   90.7  -nan    0.3  -nan    0.5  -nan    1
  130   90.4  -nan    0.3  -nan    0.5  -nan    1
  131   90.1  -nan    0.3  -nan    0.5  -nan    1
  132   89.7  -nan    0.3  -nan    0.5  -nan    1
  133   89.4  -nan    0.3  -nan    0.5  -nan    1
  134   89.0  -nan    0.2  -nan    0.5  -nan    1
  135   88.6  -nan    0.2  -nan    0.5  -nan    1
  136   88.3  -nan    0.2  -nan    0.5  -nan    1
  137   87.9  -nan    0.2  -nan    0.5  -nan    1
  138   87.5  -nan    0.2  -nan    0.5  -nan    1
  139   87.1  -nan    0.2  -nan    0.5  -nan    1
  140   86.7  -nan    0.2  -nan    0.5  -nan    1
  141   86.3  -nan    0.2  -nan    0.5  -nan    1
  142   85.9  -nan    0.2  -nan    0.5  -nan    1
  143   85.5  -nan    0.2  -nan    0.5  -nan    1
  144   85.1  -nan    0.2  -nan    0.5  -nan    1
  145   84.7  -nan    0.2  -nan    0.5  -nan    1
  146   84.3  -nan    0.2  -nan    0.5  -nan    1
  147   83.9  -nan    0.2  -nan    0.5  -nan    1
  148   83.5  -nan    0.2  -nan    0.5  -nan    1
  149   83.1  -nan    0.2  -nan    0.6  -nan    1
  150   82.7  -nan    0.3  -nan    0.6  -nan    1
  151   82.3  -nan    0.3  -nan    0.6  -nan    1
  152   81.9  -nan    0.3  -nan    0.6  -nan    1
  153   81.6  -nan    0.3  -nan    0.6  -nan    1
  154   81.2  -nan    0.3  -nan    0.6  -nan    1
  155   80.9  -nan    0.3  -nan    0.6  -nan    1
  156   80.5  -nan    0.3  -nan    0.5  -nan    1
  157   80.2  -nan    0.3  -nan    0.5  -nan    1
  158   79.9  -nan    0.3  -nan    0.5  -nan    1
  159   79.6  -nan    0.3  -nan    0.5  -nan    1
  160   79.3  -nan    0.3  -nan    0.5  -nan    1
  161   79.0  -nan    0.3  -nan    0.5  -nan    1
  162   78.7  -nan    0.3  -nan    0.5  -nan    1
  163   78.5  -nan    0.3  -nan    0.5  -nan    1
  164   78.2  -nan    0.3  -nan    0.5  -nan    1
  165   78.0  -nan    0.3  -nan    0.5  -nan    1
  166   77.8  -nan    0.3  -nan    0.5  -nan    1
  167   77.6  -nan    0.3  -nan    0.5  -nan    1
  168   77.4  -nan    0.3  -nan    0.5  -nan    1
  169   77.3  -nan    0.3  -nan    0.5  -nan    1
  170   77.1  -nan    0.3  -nan    0.5  -nan    1
  171   77.0  -nan    0.3  -nan    0.5  -nan    1
  172   76.8  -nan    0.3  -nan    0.5  -nan    1
  173   76.7  -nan    0.3  -nan    0.5  -nan    1
  174   76.6  -nan    0.3  -nan    0.5  -nan    1
  175   76.6  -nan    0.3  -nan    0.6  -nan    1
  176   76.5  -nan    0.3  -nan    0.6  -nan    1
  177   76.4  -nan    0.3  -nan    0.6  -nan    1
  178   76.4  -nan    0.3  -nan    0.6  -nan    1
  179   76.4  -nan    0.3  -nan    0.6  -nan    1
  180   76.4  -nan    0.3  -nan    0.6  -nan    1
  181   76.4  -nan    0.3  -nan    0.6  -nan    1
  182   76.4  -nan    0.3  -nan    0.6  -nan    1
  183   76.4  -nan    0.3  -nan    0.6  -nan    1
  184   76.5  -nan    0.3  -nan    0.7  -nan    1
  185   76.6  -nan    0.3  -nan    0.7  -nan    1
  186   76.6  -nan    0.3  -nan    0.7  -nan    1
  187   76.7  -nan    0.4  -nan    0.7  -nan    1
  188   76.8  -nan    0.4  -nan    0.7  -nan    1
  189   76.9  -nan    0.4  -nan    0.7  -nan    1
  190   77.0  -nan    0.4  -nan    0.7  -nan    1
  191   77.2  -nan    0.4  -nan    0.7  -nan    1
  192   77.3  -nan    0.4  -nan    0.7  -nan    1
  193   77.5  -nan    0.4  -nan    0.7  -nan    1
  194   77.6  -nan    0.4  -nan    0.7  -nan    1
  195   77.8  -nan    0.4  -nan    0.7  -nan    1
  196   78.0  -nan    0.4  -nan    0.7  -nan    1
  197   78.1  -nan    0.4  -nan    0.7  -nan    1
  198   78.3  -nan    0.4  -nan    0.7  -nan    1
  199   78.5  -nan    0.4  -nan    0.7  -nan    1
  200   78.7  -nan    0.4  -nan    0.7  -nan    1
  201   78.9  -nan    0.4  -nan    0.7  -nan    1
  202   79.1  -nan    0.4  -nan    0.6  -nan    1
  203   79.4  -nan    0.4  -nan    0.6  -nan    1
  204   79.6  -nan    0.4  -nan    0.6  -nan    1
  205   79.8  -nan    0.4  -nan    0.6  -nan    1
  206   80.0  -nan    0.4  -nan    0.6  -nan    1
  207   80.3  -nan    0.4  -nan    0.6  -nan    1
  208   80.5  -nan    0.4  -nan    0.6  -nan    1
  209   80.7  -nan    0.4  -nan    0.6  -nan    1
  210   81.0  -nan    0.4  -nan    0.6  -nan    1
  211   81.2  -nan    0.4  -nan    0.6  -nan    1
  212   81.4  -nan    0.4  -nan    0.6  -nan    1
  213   81.7  -nan    0.4  -nan    0.6  -nan    1
  214   81.9  -nan    0.4  -nan    0.6  -nan    1
  215   82.1  -nan    0.4  -nan    0.6  -nan    1
  216   82.4  -nan    0.4  -nan    0.6  -nan    1
  217   82.6  -nan    0.4  -nan    0.6  -nan    1
  218   82.8  -nan    0.4  -nan    0.6  -nan    1
  219   83.0  -nan    0.4  -nan    0.6  -nan    1
  220   83.2  -nan    0.4  -nan    0.7  -nan    1
  221   83.4  -nan    0.4  -nan    0.7  -nan    1
  222   83.6  -nan    0.4  -nan    0.7  -nan    1
  223   83.8  -nan    0.4  -nan    0.7  -nan    1
  224   84.0  -nan    0.4  -nan    0.7  -nan    1
  225   84.2  -nan    0.4  -nan    0.7  -nan    1
  226   84.4  -nan    0.4  -nan    0.7  -nan    1
  227   84.6  -nan    0.4  -nan    0.7  -nan    1
  228   84.7  -nan    0.4  -nan    0.7  -nan    1
  229   84.9  -nan    0.4  -nan    0.8  -nan    1
  230   85.0  -nan    0.4  -nan    0.8  -nan    1
  231   85.2  -nan    0.4  -nan    0.8  -nan    1
  232   85.3  -nan    0.4  -nan    0.8  -nan    1
  233   85.4  -nan    0.4  -nan    0.8  -nan    1
  234   85.5  -nan    0.4  -nan    0.8  -nan    1
  235   85.6  -nan    0.4  -nan    0.8  -nan    1
  236   85.7  -nan    0.4  -nan    0.8  -nan    1
  237   85.8  -nan    0.4  -nan    0.8  -nan    1
  238   85.8  -nan    0.4  -nan    0.8  -nan    1
  239   85.9  -nan    0.4  -nan    0.8  -nan    1
  240   85.9  -nan    0.4  -nan    0.8  -nan    1
  241   86.0  -nan    0.4  -nan    0.8  -nan    1
  242   86.0  -nan    0.4  -nan    0.8  -nan    1
  243   86.0  -nan    0.5  -nan    0.7  -nan    1
  244   86.0  -nan    0.5  -nan    0.7  -nan    1
  245   86.0  -nan    0.5  -nan    0.7  -nan    1
  246   85.9  -nan    0.5  -nan    0.7  -nan    1
  247   85.9  -nan    0.5  -nan    0.7  -nan    1
  248   85.9  -nan    0.5  -nan    0.7  -nan    1
  249   85.8  -nan    0.5  -nan    0.8  -nan    1
  250   85.7  -nan    0.5  -nan    0.8  -nan    1
  251   85.6  -nan    0.5  -nan    0.8  -nan    1
  252   85.5  -nan    0.5  -nan    0.8  -nan    1
  253   85.4  -nan    0.5  -nan    0.8  -nan    1
  254   85.3  -nan    0.5  -nan    0.8  -nan    1
  255   85.2  -nan    0.5  -nan    0.8  -nan    1
  256   85.0  -nan    0.5  -nan    0.8  -nan    1
  257   84.9  -nan    0.5  -nan    0.8  -nan    1
  258   84.7  -nan    0.5  -nan    0.8  -nan    1
  259   84.5  -nan    0.5  -nan    0.8  -nan    1
  260   84.4  -nan    0.5  -nan    0.8  -nan    1
  261   84.2  -nan    0.5  -nan    0.8  -nan    1
  262   84.0  -nan    0.5  -nan    0.8  -nan    1
  263   83.8  -nan    0.5  -nan    0.8  -nan    1
  264   83.5  -nan    0.5  -nan    0.9  -nan    1
  265   83.3  -nan    0.5  -nan    0.9  -nan    1
  266   83.1  -nan    0.5  -nan    0.9  -nan    1
  267   82.8  -nan    0.5  -nan    0.9  -nan    1
  268   82.6  -nan    0.5  -nan    0.9  -nan    1
  269   82.3  -nan    0.5  -nan    0.9  -nan    1
  270   82.1  -nan    0.5  -nan    0.9  -nan    1
  271   81.8  -nan    0.5  -nan    1.0  -nan    1
  272   81.5  -nan    0.5  -nan    1.0  -nan    1
  273   81.3  -nan    0.5  -nan    1.0  -nan    1
  274   81.0  -nan    0.5  -nan    1.0  -nan    1
  275   80.7  -nan    0.5  -nan    1.0  -nan    1
  276   80.4  -nan    0.5  -nan    1.0  -nan    1
  277   80.1  -nan    0.5  -nan    1.0  -nan    1
  278   79.8  -nan    0.5  -nan    1.0  -nan    1
  279   79.5  -nan    0.5  -nan    1.0  -nan    1
  280   79.2  -nan    0.5  -nan    1.1  -nan    1
  281   79.0  -nan    0.5  -nan    1.1  -nan    1
  282   78.7  -nan    0.5  -nan    1.1  -nan    1
  283   78.4  -nan    0.5  -nan    1.1  -nan    1
  284   78.1  -nan    0.5  -nan    1.1  -nan    1
  285   77.8  -nan    0.5  -nan    1.1  -nan    1
  286   77.5  -nan    0.5  -nan    1.1  -nan    1
  287   77.2  -nan    0.5  -nan    1.1  -nan    1
  288   76.9  -nan    0.5  -nan    1.1  -nan    1
  289   76.6  -nan    0.5  -nan    1.1  -nan    1
  290   76.4  -nan    0.5  -nan    1.1  -nan    1
  291   76.1  -nan    0.5  -nan    1.1  -nan    1
  292   75.8  -nan    0.5  -nan    1.1  -nan    1
  293   75.6  -nan    0.5  -nan    1.1  -nan    1
  294   75.3  -nan    0.5  -nan    1.1  -nan    1
  295   75.1  -nan    0.5  -nan    1.1  -nan    1
  296   74.8  -nan    0.5  -nan    1.1  -nan    1
  297   74.6  -nan    0.5  -nan    1.1  -nan    1
  298   74.4  -nan    0.5  -nan    1.1  -nan    1
  299   74.2  -nan    0.5  -nan    1.1  -nan    1
  300   73.9  -nan    0.5  -nan    1.1  -nan    1
  301   73.7  -nan    0.6  -nan    1.1  -nan    1
  302   73.6  -nan    0.6  -nan    1.1  -nan    1
  303   73.4  -nan    0.6  -nan    1.1  -nan    1
  304   73.2  -nan    0.6  -nan    1.1  -nan    1
  305   73.0  -nan    0.6  -nan    1.0  -nan    1
  306   72.9  -nan    0.6  -nan    1.0  -nan    1
  307   72.8  -nan    0.6  -nan    1.0  -nan    1
  308   72.6  -nan    0.6  -nan    1.0  -nan    1
  309   72.5  -nan    0.6  -nan    1.0  -nan    1
  310   72.4  -nan    0.6  -nan    0.9  -nan    1
  311   72.3  -nan    0.6  -nan    0.9  -nan    1
  312   72.2  -nan    0.6  -nan    0.9  -nan    1
  313   72.2  -nan    0.6  -nan    0.9  -nan    1
  314   72.1  -nan    0.6  -nan    0.9  -nan    1
  315   72.0  -nan    0.7  -nan    0.9  -nan    1
  316   72.0  -nan    0.7  -nan    0.9  -nan    1
  317   72.0  -nan    0.7  -nan    0.9  -nan    1
  318   72.0  -nan    0.7  -nan    0.9  -nan    1
  319   72.0  -nan    0.7  -nan    0.9  -nan    1
  320   72.0  -nan    0.6  -nan    1.0  -nan    1
  321   72.0  -nan    0.6  -nan    1.0  -nan    1
  322   72.0  -nan    0.6  -nan    1.0  -nan    1
  323   72.1  -nan    0.6  -nan    1.1  -nan    1
  324   72.1  -nan    0.6  -nan    1.1  -nan    1
  325   72.2  -nan    0.6  -nan    1.1  -nan    1
  326   72.3  -nan    0.6  -nan    1.1  -nan    1
  327   72.4  -nan    0.6  -nan    1.2  -nan    1
  328   72.5  -nan    0.6  -nan    1.2  -nan    1
  329   72.6  -nan    0.6  -nan    1.2  -nan    1
  330   72.7  -nan    0.6  -nan    1.2  -nan    1
  331   72.8  -nan    0.6  -nan    1.2  -nan    1
  332   73.0  -nan    0.6  -nan    1.2  -nan    1
  333   73.1  -nan    0.6  -nan    1.3  -nan    1
  334   73.3  -nan    0.6  -nan    1.3  -nan    1
  335   73.4  -nan    0.5  -nan    1.3  -nan    1
  336   73.6  -nan    0.5  -nan    1.3  -nan    1
  337   73.8  -nan    0.5  -nan    1.3  -nan    1
  338   73.9  -nan    0.5  -nan    1.3  -nan    1
  339   74.1  -nan    0.5  -nan    1.3  -nan    1
  340   74.3  -nan    0.5  -nan    1.3  -nan    1
  341   74.5  -nan    0.5  -nan    1.4  -nan    1
  342   74.7  -nan    0.5  -nan    1.4  -nan    1
  343   74.9  -nan    0.5  -nan    1.3  -nan    1
  344   75.1  -nan    0.5  -nan    1.3  -nan    1
  345   75.3  -nan    0.5  -nan    1.3  -nan    1
  346   75.6  -nan    0.5  -nan    1.3  -nan    1
  347   75.8  -nan    0.5  -nan    1.3  -nan    1
  348   76.0  -nan    0.5  -nan    1.3  -nan    1
  349   76.2  -nan    0.5  -nan    1.3  -nan    1
  350   76.4  -nan    0.5  -nan    1.3  -nan    1
  351   76.6  -nan    0.5  -nan    1.3  -nan    1
  352   76.9  -nan    0.5  -nan    1.2  -nan    1
  353   77.1  -nan    0.5  -nan    1.2  -nan    1
  354   77.3  -nan    0.5  -nan    1.2  -nan    1
  355   77.5  -nan    0.5  -nan    1.2  -nan    1
  356   77.7  -nan    0.5  -nan    1.2  -nan    1
  357   77.9  -nan    0.5  -nan    1.2  -nan    1
  358   78.2  -nan    0.5  -nan    1.1  -nan    1
  359   78.4  -nan    0.5  -nan    1.1  -nan    1
  360   78.6  -nan    0.5  -nan    1.1  -nan    1
  361   78.8  -nan    0.5  -nan    1.1  -nan    1
  362   79.0  -nan    0.5  -nan    1.1  -nan    1
  363   79.1  -nan    0.5  -nan    1.1  -nan    1
  364   79.3  -nan    0.5  -nan    1.1  -nan    1
  365   79.5  -nan    0.5  -nan    1.1  -nan    1
  366   79.7  -nan    0.5  -nan    1.1  -nan    1
  367   79.8  -nan    0.5  -nan    1.1  -nan    1
  368   80.0  -nan    0.5  -nan    1.1  -nan    1
  369   80.2  -nan    0.5  -nan    1.1  -nan    1
  370   80.3  -nan    0.5  -nan    1.1  -nan    1
  371   80.5  -nan    0.5  -nan    1.1  -nan    1
  372   80.6  -nan    0.5  -nan    1.1  -nan    1
  373   80.8  -nan    0.5  -nan    1.1  -nan    1
  374   80.9  -nan    0.5  -nan    1.1  -nan    1
  375   81.0  -nan    0.5  -nan    1.1  -nan    1
  376   81.1  -nan    0.5  -nan    1.1  -nan    1
  377   81.3  -nan    0.5  -nan    1.1  -nan    1
  378   81.4  -nan    0.5  -nan    1.1  -nan    1
  379   81.5  -nan    0.5  -nan    1.1  -nan    1
  380   81.6  -nan    0.5  -nan    1.1  -nan    1
  381   81.7  -nan    0.5  -nan    1.1  -nan    1
  382   81.8  -nan    0.5  -nan    1.1  -nan    1
  383   81.9  -nan    0.5  -nan    1.1  -nan    1
  384   82.0  -nan    0.5  -nan    1.1  -nan    1
  385   82.0  -nan    0.5  -nan    1.1  -nan    1
  386   82.1  -nan    0.5  -nan    1.1  -nan    1
  387   82.2  -nan    0.5  -nan    1.1  -nan    1
  388   82.2  -nan    0.5  -nan    1.1  -nan    1
  389   82.3  -nan    0.5  -nan    1.1  -nan    1
  390   82.3  -nan    0.5  -nan    1.1  -nan    1
  391   82.4  -nan    0.5  -nan    1.1  -nan    1
  392   82.4  -nan    0.5  -nan    1.1  -nan    1
  393   82.5  -nan    0.5  -nan    1.1  -nan    1
  394   82.5  -nan    0.5  -nan    1.1  -nan    1
  395   82.5  -nan    0.5  -nan    1.1  -nan    1
  396   82.6  -nan    0.5  -nan    1.1  -nan    1
  397   82.6  -nan    0.5  -nan    1.1  -nan    1
  398   82.6  -nan    0.5  -nan    1.1  -nan    1
  399   82.6  -nan    0.5  -nan    1.1  -nan    1
  400   82.7  -nan    0.5  -nan    1.1  -nan    1
  401   82.7  -nan    0.5  -nan    1.1  -nan    1
  402   82.7  -nan    0.5  -nan    1.1  -nan    1
  403   82.7  -nan    0.5  -nan    1.1  -nan    1
  404   82.7  -nan    0.5  -nan    1.1  -nan    1
  405   82.7  -nan    0.5  -nan    1.1  -nan    1
  406   82.7  -nan    0.5  -nan    1.1  -nan    1
  407   82.7  -nan    0.5  -nan    1.1  -nan    1
  408   82.6  -nan    0.5  -nan    1.1  -nan    1
  409   82.6  -nan    0.5  -nan    1.1  -nan    1
  410   82.6  -nan    0.5  -nan    1.2  -nan    1
  411   82.6  -nan    0.5  -nan    1.2  -nan    1
  412   82.5  -nan    0.5  -nan    1.2  -nan    1
  413   82.5  -nan    0.5  -nan    1.1  -nan    1
  414   82.5  -nan    0.5  -nan    1.1  -nan    1
  415   82.4  -nan    0.5  -nan    1.1  -nan    1
  416   82.4  -nan    0.5  -nan    1.1  -nan    1
  417   82.3  -nan    0.6  -nan    1.1  -nan    1
  418   82.3  -nan    0.6  -nan    1.1  -nan    1
  419   82.2  -nan    0.6  -nan    1.1  -nan    1
  420   82.1  -nan    0.6  -nan    1.1  -nan    1
  421   82.1  -nan    0.6  -nan    1.1  -nan    1
  422   82.0  -nan    0.6  -nan    1.2  -nan    1
  423   81.9  -nan    0.6  -nan    1.2  -nan    1
  424   81.8  -nan    0.6  -nan    1.2  -nan    1
  425   81.7  -nan    0.6  -nan    1.2  -nan    1
  426   81.6  -nan    0.6  -nan    1.2  -nan    1
  427   81.5  -nan    0.6  -nan    1.2  -nan    1
  428   81.4  -nan    0.6  -nan    1.2  -nan    1
  429   81.2  -nan    0.6  -nan    1.2  -nan    1
  430   81.1  -nan    0.6  -nan    1.2  -nan    1
  431   81.0  -nan    0.6  -nan    1.3  -nan    1
  432   80.8  -nan    0.6  -nan    1.3  -nan    1
  433   80.7  -nan    0.6  -nan    1.3  -nan    1
  434   80.5  -nan    0.5  -nan    1.3  -nan    1
  435   80.3  -nan    0.5  -nan    1.3  -nan    1
  436   80.2  -nan    0.5  -nan    1.3  -nan    1
  437   80.0  -nan    0.5  -nan    1.3  -nan    1
  438   79.8  -nan    0.5  -nan    1.3  -nan    1
  439   79.6  -nan    0.5  -nan    1.3  -nan    1
  440   79.4  -nan    0.5  -nan    1.3  -nan    1
  441   79.2  -nan    0.5  -nan    1.3  -nan    1
  442   79.0  -nan    0.5  -nan    1.4  -nan    1
  443   78.8  -nan    0.5  -nan    1.4  -nan    1
  444   78.5  -nan    0.5  -nan    1.4  -nan    1
  445   78.3  -nan    0.5  -nan    1.4  -nan    1
  446   78.0  -nan    0.5  -nan    1.4  -nan    1
  447   77.8  -nan    0.5  -nan    1.4  -nan    1
  448   77.5  -nan    0.5  -nan    1.4  -nan    1
  449   77.3  -nan    0.5  -nan    1.3  -nan    1
  450   77.0  -nan    0.5  -nan    1.3  -nan    1
  451   76.8  -nan    0.5  -nan    1.3  -nan    1
  452   76.5  -nan    0.5  -nan    1.3  -nan    1
  453   76.2  -nan    0.5  -nan    1.3  -nan    1
  454   75.9  -nan    0.5  -nan    1.3  -nan    1
  455   75.6  -nan    0.5  -nan    1.3  -nan    1
  456   75.3  -nan    0.5  -nan    1.3  -nan    1
  457   75.1  -nan    0.5  -nan    1.3  -nan    1
  458   74.8  -nan    0.5  -nan    1.3  -nan    1
  459   74.5  -nan    0.5  -nan    1.3  -nan    1
  460   74.2  -nan    0.5  -nan    1.3  -nan    1
  461   73.9  -nan    0.5  -nan    1.3  -nan    1
  462   73.6  -nan    0.5  -nan    1.2  -nan    1
  463   73.3  -nan    0.5  -nan    1.2  -nan    1
  464   73.0  -nan    0.5  -nan    1.2  -nan    1
  465   72.7  -nan    0.5  -nan    1.2  -nan    1
  466   72.4  -nan    0.5  -nan    1.2  -nan    1
  467   72.1  -nan    0.5  -nan    1.2  -nan    1
  468   71.8  -nan    0.5  -nan    1.2  -nan    1
  469   71.5  -nan    0.5  -nan    1.2  -nan    1
  470   71.2  -nan    0.5  -nan    1.2  -nan    1
  471   70.9  -nan    0.5  -nan    1.2  -nan    1
  472   70.6  -nan    0.5  -nan    1.2  -nan    1
  473   70.3  -nan    0.5  -nan    1.2  -nan    1
  474   70.0  -nan    0.5  -nan    1.2  -nan    1
  475   69.8  -nan    0.5  -nan    1.2  -nan    1
  476   69.5  -nan    0.5  -nan    1.2  -nan    1
  477   69.2  -nan    0.5  -nan    1.2  -nan    1
  478   69.0  -nan    0.5  -nan    1.2  -nan    1
  479   68.7  -nan    0.5  -nan    1.2  -nan    1
  480   68.5  -nan    0.5  -nan    1.2  -nan    1
  481   68.3  -nan    0.5  -nan    1.2  -nan    1
  482   68.0  -nan    0.5  -nan    1.2  -nan    1
  483   67.8  -nan    0.5  -nan    1.2  -nan    1
  484   67.6  -nan    0.5  -nan    1.2  -nan    1
  485   67.4  -nan    0.5  -nan    1.2  -nan    1
  486   67.2  -nan    0.5  -nan    1.2  -nan    1
  487   67.0  -nan    0.5  -nan    1.2  -nan    1
  488   66.8  -nan    0.5  -nan    1.2  -nan    1
  489   66.6  -nan    0.5  -nan    1.2  -nan    1
  490   66.5  -nan    0.5  -nan    1.2  -nan    1
  491   66.3  -nan    0.5  -nan    1.2  -nan    1
  492   66.2  -nan    0.5  -nan    1.2  -nan    1
  493   66.0  -nan    0.5  -nan    1.2  -nan    1
  494   65.9  -nan    0.5  -nan    1.2  -nan    1
  495   65.8  -nan    0.5  -nan    1.2  -nan    1
  496   65.7  -nan    0.5  -nan    1.2  -nan    1
  497   65.5  -nan    0.5  -nan    1.2  -nan    1
  498   65.4  -nan    0.5  -nan    1.2  -nan    1
  499   65.3  -nan    0.5  -nan    1.2  -nan    1
  500   65.3  -nan    0.5  -nan    1.2  -nan    1
  501   65.2  -nan    0.5  -nan    1.2  -nan    1
  502   65.1  -nan    0.5  -nan    1.2  -nan    1
  503   65.0  -nan    0.5  -nan    1.3  -nan    1
  504   65.0  -nan    0.5  -nan    1.3  -nan    1
  505   64.9  -nan    0.5  -nan    1.3  -nan    1
  506   64.9  -nan    0.5  -nan    1.3  -nan    1
  507   64.8  -nan    0.5  -nan    1.3  -nan    1
  508   64.8  -nan    0.5  -nan    1.3  -nan    1
  509   64.7  -nan    0.5  -nan    1.3  -nan    1
  510   64.7  -nan    0.6  -nan    1.3  -nan    1
  511   64.7  -nan    0.6  -nan    1.3  -nan    1
  512   64.6  -nan    0.6  -nan    1.3  -nan    1
  513   64.6  -nan    0.6  -nan    1.3  -nan    1
  514   64.6  -nan    0.6  -nan    1.3  -nan    1
  515   64.6  -nan    0.6  -nan    1.3  -nan    1
  516   64.6  -nan    0.6  -nan    1.3  -nan    1
  517   64.5  -nan    0.6  -nan    1.3  -nan    1
  518   64.5  -nan    0.6  -nan    1.3  -nan    1
  519   64.5  -nan    0.6  -nan    1.3  -nan    1
  520   64.5  -nan    0.6  -nan    1.3  -nan    1
  521   64.5  -nan    0.6  -nan    1.3  -nan    1
  522   64.4  -nan    0.6  -nan    1.3  -nan    1
  523   64.4  -nan    0.6  -nan    1.3  -nan    1
  524   64.4  -nan    0.6  -nan    1.3  -nan    1
  525   64.4  -nan    0.6  -nan    1.3  -nan    1
  526   64.3  -nan    0.6  -nan    1.3  -nan    1
  527   64.3  -nan    0.6  -nan    1.2  -nan    1
  528   64.3  -nan    0.6  -nan    1.2  -nan    1
  529   64.2  -nan    0.6  -nan    1.2  -nan    1
  530   64.2  -nan    0.6  -nan    1.2  -nan    1
  531   64.1  -nan    0.6  -nan    1.2  -nan    1
  532   64.1  -nan    0.6  -nan    1.2  -nan    1
  533   64.0  -nan    0.6  -nan    1.2  -nan    1
  534   64.0  -nan    0.6  -nan    1.2  -nan    1
  535   63.9  -nan    0.6  -nan    1.2  -nan    1
  536   63.8  -nan    0.6  -nan    1.2  -nan    1
  537   63.7  -nan    0.6  -nan    1.2  -nan    1
  538   63.6  -nan    0.6  -nan    1.2  -nan    1
  539   63.5  -nan    0.6  -nan    1.2  -nan    1
  540   63.4  -nan    0.6  -nan    1.1  -nan    1
  541   63.3  -nan    0.6  -nan    1.1  -nan    1
  542   63.2  -nan    0.6  -nan    1.1  -nan    1
  543   63.1  -nan    0.6  -nan    1.1  -nan    1
  544   63.0  -nan    0.6  -nan    1.2  -nan    1
  545   62.8  -nan    0.6  -nan    1.2  -nan    1
  546   62.7  -nan    0.6  -nan    1.2  -nan    1
  547   62.6  -nan    0.6  -nan    1.2  -nan    1
  548   62.4  -nan    0.6  -nan    1.2  -nan    1
  549   62.3  -nan    0.6  -nan    1.2  -nan    1
  550   62.1  -nan    0.6  -nan    1.2  -nan    1
  551   61.9  -nan    0.6  -nan    1.2  -nan    1
  552   61.8  -nan    0.6  -nan    1.2  -nan    1
  553   61.6  -nan    0.6  -nan    1.3  -nan    1
  554   61.4  -nan    0.6  -nan    1.3  -nan    1
  555   61.2  -nan    0.6  -nan    1.3  -nan    1
  556   61.0  -nan    0.6  -nan    1.3  -nan    1
  557   60.8  -nan    0.6  -nan    1.4  -nan    1
  558   60.6  -nan    0.6  -nan    1.4  -nan    1
  559   60.4  -nan    0.6  -nan    1.4  -nan    1
  560   60.2  -nan    0.6  -nan    1.4  -nan    1
  561   60.0  -nan    0.6  -nan    1.5  -nan    1
  562   59.7  -nan    0.6  -nan    1.5  -nan    1
  563   59.5  -nan    0.6  -nan    1.5  -nan    1
  564   59.3  -nan    0.6  -nan    1.5  -nan    1
  565   59.1  -nan    0.6  -nan    1.6  -nan    1
  566   58.8  -nan    0.6  -nan    1.6  -nan    1
  567   58.6  -nan    0.6  -nan    1.6  -nan    1
  568   58.4  -nan    0.5  -nan    1.6  -nan    1
  569   58.1  -nan    0.5  -nan    1.6  -nan    1
  570   57.9  -nan    0.5  -nan    1.7  -nan    1
  571   57.7  -nan    0.5  -nan    1.7  -nan    1
  572   57.4  -nan    0.5  -nan    1.7  -nan    1
  573   57.2  -nan    0.5  -nan    1.7  -nan    1
  574   57.0  -nan    0.5  -nan    1.7  -nan    1
  575   56.7  -nan    0.5  -nan    1.7  -nan    1
  576   56.5  -nan    0.5  -nan    1.7  -nan    1
  577   56.3  -nan    0.6  -nan    1.8  -nan    1
  578   56.1  -nan    0.6  -nan    1.8  -nan    1
  579   55.8  -nan    0.6  -nan    1.8  -nan    1
  580   55.6  -nan    0.6  -nan    1.8  -nan    1
  581   55.4  -nan    0.6  -nan    1.9  -nan    1
  582   55.2  -nan    0.6  -nan    1.9  -nan    1
  583   55.0  -nan    0.6  -nan    1.9  -nan    1
  584   54.7  -nan    0.6  -nan    1.9  -nan    1
  585   54.5  -nan    0.6  -nan    1.9  -nan    1
  586   54.3  -nan    0.7  -nan    1.9  -nan    1
  587   54.1  -nan    0.7  -nan    1.9  -nan    1
  588   53.9  -nan    0.7  -nan    1.9  -nan    1
  589   53.7  -nan    0.7  -nan    1.9  -nan    1
  590   53.6  -nan    0.7  -nan    1.9  -nan    1
  591   53.4  -nan    0.7  -nan    1.9  -nan    1
  592   53.2  -nan    0.7  -nan    1.9  -nan    1
  593   53.0  -nan    0.7  -nan    2.0  -nan    1
  594   52.9  -nan    0.7  -nan    2.0  -nan    1
  595   52.7  -nan    0.7  -nan    2.0  -nan    1
  596   52.6  -nan    0.7  -nan    2.1  -nan    1
  597   52.4  -nan    0.7  -nan    2.1  -nan    1
  598   52.3  -nan    0.7  -nan    2.2  -nan    1
  599   52.1  -nan    0.7  -nan    2.2  -nan    1
  600   52.0  -nan    0.7  -nan    2.3  -nan    1
  601   51.9  -nan    0.7  -nan    2.3  -nan    1
  602   51.8  -nan    0.7  -nan    2.4  -nan    1
  603   51.7  -nan    0.7  -nan    2.4  -nan    1
  604   51.6  -nan    0.7  -nan    2.5  -nan    1
  605   51.5  -nan    0.7  -nan    2.5  -nan    1
  606   51.4  -nan    0.7  -nan    2.6  -nan    1
  607   51.3  -nan    0.7  -nan    2.6  -nan    1
  608   51.2  -nan    0.7  -nan    2.7  -nan    1
  609   51.2  -nan    0.7  -nan    2.8  -nan    1
  610   51.1  -nan    0.6  -nan    2.8  -nan    1
  611   51.1  -nan    0.6  -nan    2.9  -nan    1
  612   51.0  -nan    0.6  -nan    3.0  -nan    1
  613   51.0  -nan    0.6  -nan    3.0  -nan    1
  614   50.9  -nan    0.6  -nan    3.1  -nan    1
  615   50.9  -nan    0.6  -nan    3.1  -nan    1
  616   50.9  -nan    0.6  -nan    3.2  -nan    1
  617   50.9  -nan    0.6  -nan    3.2  -nan    1
  618   50.9  -nan    0.6  -nan    3.3  -nan    1
  619   50.9  -nan    0.6  -nan    3.3  -nan    1
  620   50.9  -nan    0.6  -nan    3.3  -nan    1
  621   50.9  -nan    0.5  -nan    3.3  -nan    1
  622   50.9  -nan    0.5  -nan    3.4  -nan    1
  623   50.9  -nan    0.5  -nan    3.4  -nan    1
  624   51.0  -nan    0.5  -nan    3.4  -nan    1
  625   51.0  -nan    0.5  -nan    3.4  -nan    1
  626   51.0  -nan    0.5  -nan    3.4  -nan    1
  627   51.1  -nan    0.5  -nan    3.4  -nan    1
  628   51.1  -nan    0.5  -nan    3.3  -nan    1
  629   51.2  -nan    0.6  -nan    3.3  -nan    1
  630   51.2  -nan    0.6  -nan    3.3  -nan    1
  631   51.3  -nan    0.6  -nan    3.3  -nan    1
  632   51.4  -nan    0.6  -nan    3.3  -nan    1
  633   51.4  -nan    0.6  -nan    3.2  -nan    1
  634   51.5  -nan    0.6  -nan    3.2  -nan    1
  635   51.6  -nan    0.6  -nan    3.2  -nan    1
  636   51.7  -nan    0.6  -nan    3.2  -nan    1
  637   51.7  -nan    0.6  -nan    3.1  -nan    1
  638   51.8  -nan    0.6  -nan    3.1  -nan    1
  639   51.9  -nan    0.6  -nan    3.1  -nan    1
  640   52.0  -nan    0.6  -nan    3.1  -nan    1
  641   52.1  -nan    0.6  -nan    3.1  -nan    1
  642   52.1  -nan    0.6  -nan    3.0  -nan    1
  643   52.2  -nan    0.6  -nan    3.0  -nan    1
  644   52.3  -nan    0.6  -nan    3.0  -nan    1
  645   52.4  -nan    0.6  -nan    3.0  -nan    1
  646   52.5  -nan    0.6  -nan    2.9  -nan    1
  647   52.6  -nan    0.6  -nan    2.9  -nan    1
  648   52.6  -nan    0.6  -nan    2.9  -nan    1
  649   52.7  -nan    0.6  -nan    2.8  -nan    1
  650   52.8  -nan    0.6  -nan    2.8  -nan    1
  651   52.9  -nan    0.6  -nan    2.7  -nan    1
  652   52.9  -nan    0.6  -nan    2.7  -nan    1
  653   53.0  -nan    0.6  -nan    2.6  -nan    1
  654   53.1  -nan    0.6  -nan    2.6  -nan    1
  655   53.1  -nan    0.5  -nan    2.6  -nan    1
  656   53.2  -nan    0.5  -nan    2.5  -nan    1
  657   53.3  -nan    0.5  -nan    2.5  -nan    1
  658   53.3  -nan    0.5  -nan    2.4  -nan    1
  659   53.3  -nan    0.5  -nan    2.4  -nan    1
  660   53.4  -nan    0.5  -nan    2.3  -nan    1
  661   53.4  -nan    0.5  -nan    2.3  -nan    1
  662   53.5  -nan    0.5  -nan    2.3  -nan    1
  663   53.5  -nan    0.5  -nan    2.2  -nan    1
  664   53.5  -nan    0.5  -nan    2.2  -nan    1
  665   53.5  -nan    0.5  -nan    2.2  -nan    1
  666   53.5  -nan    0.5  -nan    2.2  -nan    1
  667   53.5  -nan    0.5  -nan    2.1  -nan    1
  668   53.5  -nan    0.5  -nan    2.1  -nan    1
  669   53.5  -nan    0.5  -nan    2.1  -nan    1
  670   53.5  -nan    0.5  -nan    2.1  -nan    1
  671   53.5  -nan    0.5  -nan    2.1  -nan    1
  672   53.4  -nan    0.5  -nan    2.1  -nan    1
  673   53.4  -nan    0.5  -nan    2.1  -nan    1
  674   53.4  -nan    0.5  -nan    2.1  -nan    1
  675   53.3  -nan    0.5  -nan    2.1  -nan    1
  676   53.3  -nan    0.5  -nan    2.1  -nan    1
  677   53.2  -nan    0.5  -nan    2.1  -nan    1
  678   53.1  -nan    0.5  -nan    2.1  -nan    1
  679   53.1  -nan    0.5  -nan    2.1  -nan    1
  680   53.0  -nan    0.5  -nan    2.0  -nan    1
  681   52.9  -nan    0.5  -nan    2.0  -nan    1
  682   52.8  -nan    0.5  -nan    2.0  -nan    1
  683   52.7  -nan    0.5  -nan    2.0  -nan    1
  684   52.6  -nan    0.5  -nan    2.0  -nan    1
  685   52.5  -nan    0.5  -nan    2.0  -nan    1
  686   52.4  -nan    0.5  -nan    2.0  -nan    1
  687   52.3  -nan    0.5  -nan    2.0  -nan    1
  688   52.1  -nan    0.5  -nan    1.9  -nan    1
  689   52.0  -nan    0.5  -nan    1.9  -nan    1
  690   51.9  -nan    0.6  -nan    1.9  -nan    1
  691   51.7  -nan    0.6  -nan    1.9  -nan    1
  692   51.6  -nan    0.6  -nan    1.9  -nan    1
  693   51.5  -nan    0.6  -nan    1.9  -nan    1
  694   51.3  -nan    0.6  -nan    1.9  -nan    1
  695   51.2  -nan    0.6  -nan    1.9  -nan    1
  696   51.0  -nan    0.6  -nan    1.9  -nan    1
  697   50.8  -nan    0.6  -nan    1.9  -nan    1
  698   50.7  -nan    0.6  -nan    1.9  -nan    1
  699   50.5  -nan    0.6  -nan    1.9  -nan    1
  700   50.4  -nan    0.7  -nan    1.9  -nan    1
  701   50.2  -nan    0.7  -nan    1.9  -nan    1
  702   50.0  -nan    0.7  -nan    1.9  -nan    1
  703   49.9  -nan    0.7  -nan    1.8  -nan    1
  704   49.7  -nan    0.7  -nan    1.8  -nan    1
  705   49.5  -nan    0.7  -nan    1.8  -nan    1
  706   49.3  -nan    0.7  -nan    1.8  -nan    1
  707   49.2  -nan    0.7  -nan    1.8  -nan    1
  708   49.0  -nan    0.7  -nan    1.8  -nan    1
  709   48.8  -nan    0.7  -nan    1.8  -nan    1
  710   48.7  -nan    0.7  -nan    1.8  -nan    1
  711   48.5  -nan    0.7  -nan    1.9  -nan    1
  712   48.3  -nan    0.7  -nan    1.9  -nan    1
  713   48.2  -nan    0.7  -nan    1.9  -nan    1
  714   48.0  -nan    0.7  -nan    1.9  -nan    1
  715   47.9  -nan    0.7  -nan    1.9  -nan    1
  716   47.7  -nan    0.7  -nan    1.9  -nan    1
  717   47.5  -nan    0.7  -nan    1.9  -nan    1
  718   47.4  -nan    0.7  -nan    1.9  -nan    1
  719   47.2  -nan    0.7  -nan    1.9  -nan    1
  720   47.1  -nan    0.7  -nan    1.9  -nan    1
  721   47.0  -nan    0.7  -nan    1.9  -nan    1
  722   46.8  -nan    0.7  -nan    1.9  -nan    1
  723   46.7  -nan    0.7  -nan    1.9  -nan    1
  724   46.6  -nan    0.7  -nan    1.9  -nan    1
  725   46.4  -nan    0.7  -nan    1.9  -nan    1
  726   46.3  -nan    0.7  -nan    1.9  -nan    1
  727   46.2  -nan    0.7  -nan    1.9  -nan    1
  728   46.1  -nan    0.7  -nan    1.9  -nan    1
  729   46.0  -nan    0.7  -nan    1.9  -nan    1
  730   45.9  -nan    0.7  -nan    1.9  -nan    1
  731   45.8  -nan    0.7  -nan    1.9  -nan    1
  732   45.7  -nan    0.7  -nan    1.8  -nan    1
  733   45.6  -nan    0.7  -nan    1.8  -nan    1
  734   45.5  -nan    0.7  -nan    1.8  -nan    1
  735   45.5  -nan    0.7  -nan    1.8  -nan    1
  736   45.4  -nan    0.7  -nan    1.8  -nan    1
  737   45.3  -nan    0.7  -nan    1.8  -nan    1
  738   45.3  -nan    0.7  -nan    1.8  -nan    1
  739   45.2  -nan    0.7  -nan    1.8  -nan    1
  740   45.2  -nan    0.7  -nan    1.7  -nan    1
  741   45.1  -nan    0.7  -nan    1.7  -nan    1
  742   45.1  -nan    0.7  -nan    1.7  -nan    1
  743   45.0  -nan    0.7  -nan    1.7  -nan    1
  744   45.0  -nan    0.7  -nan    1.8  -nan    1
  745   45.0  -nan    0.7  -nan    1.8  -nan    1
  746   44.9  -nan    0.7  -nan    1.8  -nan    1
  747   44.9  -nan    0.7  -nan    1.9  -nan    1
  748   44.9  -nan    0.8  -nan    2.0  -nan    1
  749   44.9  -nan    0.8  -nan    2.1  -nan    1
  750   44.9  -nan    0.8  -nan    2.1  -nan    1
  751   44.9  -nan    0.9  -nan    2.2  -nan    1
  752   44.9  -nan    0.9  -nan    2.4  -nan    1
  753   44.9  -nan    1.0  -nan    2.5  -nan    1
  754   44.9  -nan    1.1  -nan    2.6  -nan    1
  755   44.9  -nan    1.1  -nan    2.7  -nan    1
  756   44.9  -nan    1.2  -nan    2.9  -nan    1
  757   44.9  -nan    1.3  -nan    3.0  -nan    1
  758   44.9  -nan    1.4  -nan    3.2  -nan    1
  759   44.9  -nan    1.5  -nan    3.3  -nan    1
  760   44.9  -nan    1.6  -nan    3.5  -nan    1
  761   45.0  -nan    1.7  -nan    3.6  -nan    1
  762   45.0  -nan    1.8  -nan    3.8  -nan    1
  763   45.0  -nan    1.9  -nan    3.9  -nan    1
  764   45.0  -nan    2.0  -nan    4.1  -nan    1
  765   45.1  -nan    2.1  -nan    4.2  -nan    1
  766   45.1  -nan    2.2  -nan    4.3  -nan    1
  767   45.1  -nan    2.3  -nan    4.5  -nan    1
  768   45.1  -nan    2.3  -nan    4.6  -nan    1
  769   45.2  -nan    2.4  -nan    4.7  -nan    1
  770   45.2  -nan    2.5  -nan    4.8  -nan    1
  771   45.3  -nan    2.6  -nan    4.9  -nan    1
  772   45.3  -nan    2.6  -nan    5.0  -nan    1
  773   45.3  -nan    2.7  -nan    5.0  -nan    1
  774   45.4  -nan    2.7  -nan    5.1  -nan    1
  775   45.4  -nan    2.8  -nan    5.1  -nan    1
  776   45.5  -nan    2.8  -nan    5.2  -nan    1
  777   45.5  -nan    2.8  -nan    5.2  -nan    1
  778   45.5  -nan    2.8  -nan    5.2  -nan    1
  779   45.6  -nan    2.9  -nan    5.2  -nan    1
  780   45.6  -nan    2.9  -nan    5.2  -nan    1
  781   45.7  -nan    2.9  -nan    5.2  -nan    1
  782   45.7  -nan    2.9  -nan    5.2  -nan    1
  783   45.8  -nan    2.9  -nan    5.2  -nan    1
  784   45.8  -nan    2.8  -nan    5.1  -nan    1
  785   45.9  -nan    2.8  -nan    5.1  -nan    1
  786   45.9  -nan    2.8  -nan    5.0  -nan    1
  787   46.0  -nan    2.8  -nan    5.0  -nan    1
  788   46.1  -nan    2.8  -nan    4.9  -nan    1
  789   46.1  -nan    2.8  -nan    4.9  -nan    1
  790   46.2  -nan    2.7  -nan    4.8  -nan    1
  791   46.2  -nan    2.7  -nan    4.7  -nan    1
  792   46.3  -nan    2.7  -nan    4.7  -nan    1
  793   46.4  -nan    2.7  -nan    4.6  -nan    1
  794   46.4  -nan    2.6  -nan    4.6  -nan    1
  795   46.5  -nan    2.6  -nan    4.5  -nan    1
  796   46.6  -nan    2.6  -nan    4.4  -nan    1
  797   46.7  -nan    2.6  -nan    4.4  -nan    1
  798   46.7  -nan    2.5  -nan    4.3  -nan    1
  799   46.8  -nan    2.5  -nan    4.2  -nan    1
  800   46.9  -nan    2.5  -nan    4.2  -nan    1
  801   47.0  -nan    2.4  -nan    4.1  -nan    1
  802   47.1  -nan    2.4  -nan    4.1  -nan    1
  803   47.2  -nan    2.4  -nan    4.0  -nan    1
  804   47.3  -nan    2.4  -nan    4.0  -nan    1
  805   47.4  -nan    2.3  -nan    3.9  -nan    1
  806   47.5  -nan    2.3  -nan    3.9  -nan    1
  807   47.6  -nan    2.3  -nan    3.8  -nan    1
  808   47.7  -nan    2.2  -nan    3.7  -nan    1
  809   47.8  -nan    2.2  -nan    3.7  -nan    1
  810   47.9  -nan    2.1  -nan    3.6  -nan    1
  811   48.0  -nan    2.1  -nan    3.6  -nan    1
  812   48.1  -nan    2.1  -nan    3.5  -nan    1
  813   48.3  -nan    2.0  -nan    3.4  -nan    1
  814   48.4  -nan    2.0  -nan    3.4  -nan    1
  815   48.5  -nan    1.9  -nan    3.3  -nan    1
  816   48.6  -nan    1.9  -nan    3.2  -nan    1
  817   48.8  -nan    1.8  -nan    3.2  -nan    1
  818   48.9  -nan    1.8  -nan    3.1  -nan    1
  819   49.1  -nan    1.7  -nan    3.0  -nan    1
  820   49.2  -nan    1.6  -nan    3.0  -nan    1
  821   49.3  -nan    1.6  -nan    2.9  -nan    1
  822   49.5  -nan    1.5  -nan    2.8  -nan    1
  823   49.6  -nan    1.5  -nan    2.7  -nan    1
  824   49.8  -nan    1.4  -nan    2.7  -nan    1
  825   49.9  -nan    1.4  -nan    2.6  -nan    1
  826   50.1  -nan    1.3  -nan    2.6  -nan    1
  827   50.2  -nan    1.3  -nan    2.5  -nan    1
  828   50.4  -nan    1.2  -nan    2.4  -nan    1
  829   50.5  -nan    1.2  -nan    2.4  -nan    1
  830   50.7  -nan    1.1  -nan    2.4  -nan    1
  831   50.8  -nan    1.1  -nan    2.3  -nan    1
  832   51.0  -nan    1.0  -nan    2.3  -nan    1
  833   51.1  -nan    1.0  -nan    2.3  -nan    1
  834   51.3  -nan    0.9  -nan    2.3  -nan    1
  835   51.4  -nan    0.9  -nan    2.2  -nan    1
  836   51.6  -nan    0.8  -nan    2.2  -nan    1
  837   51.7  -nan    0.8  -nan    2.2  -nan    1
  838   51.9  -nan    0.8  -nan    2.2  -nan    1
  839   52.0  -nan    0.8  -nan    2.2  -nan    1
  840   52.1  -nan    0.8  -nan    2.2  -nan    1
  841   52.3  -nan    0.8  -nan    2.2  -nan    1
  842   52.4  -nan    0.8  -nan    2.2  -nan    1
  843   52.5  -nan    0.9  -nan    2.2  -nan    1
  844   52.6  -nan    0.9  -nan    2.2  -nan    1
  845   52.8  -nan    0.9  -nan    2.2  -nan    1
  846   52.9  -nan    0.9  -nan    2.2  -nan    1
  847   53.0  -nan    0.8  -nan    2.2  -nan    1
  848   53.1  -nan    0.9  -nan    2.1  -nan    1
  849   53.2  -nan    0.9  -nan    2.1  -nan    1
  850   53.2  -nan    0.9  -nan    2.1  -nan    1
  851   53.3  -nan    0.9  -nan    2.1  -nan    1
  852   53.4  -nan    0.9  -nan    2.0  -nan    1
  853   53.5  -nan    0.9  -nan    2.0  -nan    1
  854   53.5  -nan    0.9  -nan    2.0  -nan    1
  855   53.6  -nan    0.9  -nan    2.0  -nan    1
  856   53.6  -nan    0.9  -nan    2.1  -nan    1
  857   53.6  -nan    1.0  -nan    2.1  -nan    1
  858   53.7  -nan    1.0  -nan    2.2  -nan    1
  859   53.7  -nan    1.0  -nan    2.2  -nan    1
  860   53.7  -nan    1.0  -nan    2.3  -nan    1
  861   53.7  -nan    1.1  -nan    2.4  -nan    1
  862   53.7  -nan    1.1  -nan    2.4  -nan    1
  863   53.7  -nan    1.1  -nan    2.5  -nan    1
  864   53.6  -nan    1.2  -nan    2.6  -nan    1
  865   53.6  -nan    1.2  -nan    2.7  -nan    1
  866   53.5  -nan    1.2  -nan    2.7  -nan    1
  867   53.5  -nan    1.3  -nan    2.8  -nan    1
  868   53.4  -nan    1.3  -nan    2.9  -nan    1
  869   53.3  -nan    1.4  -nan    2.9  -nan    1
  870   53.3  -nan    1.4  -nan    3.0  -nan    1
  871   53.2  -nan    1.4  -nan    3.0  -nan    1
  872   53.1  -nan    1.5  -nan    3.1  -nan    1
  873   53.0  -nan    1.5  -nan    3.1  -nan    1
  874   52.9  -nan    1.5  -nan    3.1  -nan    1
  875   52.7  -nan    1.5  -nan    3.2  -nan    1
  876   52.6  -nan    1.5  -nan    3.2  -nan    1
  877   52.5  -nan    1.6  -nan    3.2  -nan    1
  878   52.3  -nan    1.6  -nan    3.2  -nan    1
  879   52.2  -nan    1.6  -nan    3.2  -nan    1
  880   52.0  -nan    1.6  -nan    3.2  -nan    1
  881   51.9  -nan    1.6  -nan    3.2  -nan    1
  882   51.7  -nan    1.6  -nan    3.2  -nan    1
  883   51.5  -nan    1.6  -nan    3.2  -nan    1
  884   51.4  -nan    1.6  -nan    3.1  -nan    1
  885   51.2  -nan    1.6  -nan    3.1  -nan    1
  886   51.0  -nan    1.6  -nan    3.1  -nan    1
  887   50.8  -nan    1.6  -nan    3.1  -nan    1
  888   50.6  -nan    1.6  -nan    3.0  -nan    1
  889   50.4  -nan    1.6  -nan    3.0  -nan    1
  890   50.2  -nan    1.6  -nan    3.0  -nan    1
  891   50.0  -nan    1.6  -nan    3.0  -nan    1
  892   49.9  -nan    1.6  -nan    2.9  -nan    1
  893   49.7  -nan    1.6  -nan    2.9  -nan    1
  894   49.5  -nan    1.6  -nan    2.9  -nan    1
  895   49.3  -nan    1.5  -nan    2.8  -nan    1
  896   49.1  -nan    1.5  -nan    2.8  -nan    1
  897   48.9  -nan    1.5  -nan    2.8  -nan    1
  898   48.7  -nan    1.5  -nan    2.8  -nan    1
  899   48.5  -nan    1.5  -nan    2.7  -nan    1
  900   48.3  -nan    1.5  -nan    2.7  -nan    1
  901   48.2  -nan    1.4  -nan    2.6  -nan    1
  902   48.0  -nan    1.4  -nan    2.6  -nan    1
  903   47.8  -nan    1.4  -nan    2.6  -nan    1
  904   47.7  -nan    1.4  -nan    2.5  -nan    1
  905   47.5  -nan    1.4  -nan    2.5  -nan    1
  906   47.4  -nan    1.3  -nan    2.4  -nan    1
  907   47.2  -nan    1.3  -nan    2.4  -nan    1
  908   47.1  -nan    1.3  -nan    2.3  -nan    1
  909   47.0  -nan    1.2  -nan    2.3  -nan    1
  910   46.8  -nan    1.2  -nan    2.3  -nan    1
  911   46.7  -nan    1.2  -nan    2.2  -nan    1
  912   46.6  -nan    1.1  -nan    2.2  -nan    1
  913   46.5  -nan    1.1  -nan    2.1  -nan    1
  914   46.4  -nan    1.1  -nan    2.1  -nan    1
  915   46.4  -nan    1.1  -nan    2.1  -nan    1
  916   46.3  -nan    1.0  -nan    2.0  -nan    1
  917   46.2  -nan    1.0  -nan    2.0  -nan    1
  918   46.2  -nan    1.0  -nan    2.0  -nan    1
  919   46.1  -nan    0.9  -nan    1.9  -nan    1
  920   46.1  -nan    0.9  -nan    1.9  -nan    1
  921   46.1  -nan    0.9  -nan    1.9  -nan    1
  922   46.1  -nan    0.8  -nan    1.8  -nan    1
  923   46.1  -nan    0.8  -nan    1.8  -nan    1
  924   46.1  -nan    0.8  -nan    1.8  -nan    1
  925   46.1  -nan    0.8  -nan    1.8  -nan    1
  926   46.1  -nan    0.7  -nan    1.8  -nan    1
  927   46.2  -nan    0.7  -nan    1.8  -nan    1
  928   46.2  -nan    0.7  -nan    1.9  -nan    1
  929   46.3  -nan    0.7  -nan    1.9  -nan    1
  930   46.3  -nan    0.6  -nan    1.9  -nan    1
  931   46.4  -nan    0.6  -nan    1.9  -nan    1
  932   46.5  -nan    0.6  -nan    1.9  -nan    1
  933   46.5  -nan    0.6  -nan    1.9  -nan    1
  934   46.6  -nan    0.6  -nan    1.9  -nan    1
  935   46.7  -nan    0.6  -nan    2.0  -nan    1
  936   46.8  -nan    0.6  -nan    2.0  -nan    1
  937   46.9  -nan    0.6  -nan    2.1  -nan    1
  938   47.0  -nan    0.6  -nan    2.1  -nan    1
  939   47.2  -nan    0.7  -nan    2.2  -nan    1
  940   47.3  -nan    0.7  -nan    2.2  -nan    1
  941   47.4  -nan    0.7  -nan    2.3  -nan    1
  942   47.5  -nan    0.7  -nan    2.3  -nan    1
  943   47.7  -nan    0.8  -nan    2.4  -nan    1
  944   47.8  -nan    0.8  -nan    2.4  -nan    1
  945   48.0  -nan    0.8  -nan    2.5  -nan    1
  946   48.1  -nan    0.8  -nan    2.6  -nan    1
  947   48.2  -nan    0.9  -nan    2.6  -nan    1
  948   48.4  -nan    0.9  -nan    2.7  -nan    1
  949   48.5  -nan    0.9  -nan    2.8  -nan    1
  950   48.7  -nan    0.9  -nan    2.8  -nan    1
  951   48.8  -nan    1.0  -nan    2.9  -nan    1
  952   48.9  -nan    1.0  -nan    2.9  -nan    1
  953   49.1  -nan    1.0  -nan    3.0  -nan    1
  954   49.2  -nan    1.0  -nan    3.1  -nan    1
  955   49.4  -nan    1.1  -nan    3.1  -nan    1
  956   49.5  -nan    1.1  -nan    3.2  -nan    1
  957   49.6  -nan    1.1  -nan    3.2  -nan    1
  958   49.7  -nan    1.1  -nan    3.3  -nan    1
  959   49.9  -nan    1.1  -nan    3.3  -nan    1
  960   50.0  -nan    1.1  -nan    3.3  -nan    1
  961   50.1  -nan    1.1  -nan    3.4  -nan    1
  962   50.2  -nan    1.2  -nan    3.4  -nan    1
  963   50.3  -nan    1.2  -nan    3.4  -nan    1
  964   50.4  -nan    1.2  -nan    3.4  -nan    1
  965   50.5  -nan    1.2  -nan    3.4  -nan    1
  966   50.6  -nan    1.2  -nan    3.4  -nan    1
  967   50.6  -nan    1.2  -nan    3.3  -nan    1
  968   50.7  -nan    1.2  -nan    3.3  -nan    1
  969   50.8  -nan    1.1  -nan    3.3  -nan    1
  970   50.8  -nan    1.1  -nan    3.2  -nan    1
  971   50.9  -nan    1.1  -nan    3.2  -nan    1
  972   50.9  -nan    1.1  -nan    3.1  -nan    1
  973   50.9  -nan    1.1  -nan    3.1  -nan    1
  974   50.9  -nan    1.1  -nan    3.0  -nan    1
  975   51.0  -nan    1.0  -nan    3.0  -nan    1
  976   51.0  -nan    1.0  -nan    2.9  -nan    1
  977   51.0  -nan    1.0  -nan    2.8  -nan    1
  978   51.0  -nan    1.0  -nan    2.8  -nan    1
  979   50.9  -nan    0.9  -nan    2.7  -nan    1
  980   50.9  -nan    0.9  -nan    2.7  -nan    1
  981   50.9  -nan    0.9  -nan    2.6  -nan    1
  982   50.8  -nan    0.9  -nan    2.5  -nan    1
  983   50.8  -nan    0.9  -nan    2.5  -nan    1
  984   50.7  -nan    0.9  -nan    2.4  -nan    1
  985   50.7  -nan    0.8  -nan    2.4  -nan    1
  986   50.6  -nan    0.8  -nan    2.4  -nan    1
  987   50.5  -nan    0.8  -nan    2.4  -nan    1
  988   50.5  -nan    0.8  -nan    2.4  -nan    1
  989   50.4  -nan    0.8  -nan    2.4  -nan    1
  990   50.3  -nan    0.8  -nan    2.4  -nan    1
  991   50.2  -nan    0.8  -nan    2.4  -nan    1
  992   50.1  -nan    0.8  -nan    2.4  -nan    1
  993   50.0  -nan    0.7  -nan    2.4  -nan    1
  994   49.9  -nan    0.7  -nan    2.4  -nan    1
  995   49.8  -nan    0.7  -nan    2.4  -nan    1
  996   49.7  -nan    0.7  -nan    2.4  -nan    1
  997   49.5  -nan    0.7  -nan    2.4  -nan    1
  998   49.4  -nan    0.7  -nan    2.3  -nan    1
  999   49.3  -nan    0.7  -nan    2.3  -nan    1
 1000   49.2  -nan    0.7  -nan    2.3  -nan    1
 1001   49.0  -nan    0.7  -nan    2.3  -nan    1
 1002   48.9  -nan    0.7  -nan    2.3  -nan    1
 1003   48.8  -nan    0.7  -nan    2.3  -nan    1
 1004   48.7  -nan    0.7  -nan    2.3  -nan    1
 1005   48.5  -nan    0.7  -nan    2.3  -nan    1
 1006   48.4  -nan    0.7  -nan    2.3  -nan    1
 1007   48.3  -nan    0.7  -nan    2.3  -nan    1
 1008   48.2  -nan    0.7  -nan    2.3  -nan    1
 1009   48.0  -nan    0.7  -nan    2.3  -nan    1
 1010   47.9  -nan    0.7  -nan    2.3  -nan    1
 1011   47.8  -nan    0.7  -nan    2.3  -nan    1
 1012   47.7  -nan    0.7  -nan    2.2  -nan    1
 1013   47.6  -nan    0.7  -nan    2.2  -nan    1
 1014   47.5  -nan    0.7  -nan    2.2  -nan    1
 1015   47.4  -nan    0.7  -nan    2.2  -nan    1
 1016   47.3  -nan    0.7  -nan    2.2  -nan    1
 1017   47.2  -nan    0.7  -nan    2.2  -nan    1
 1018   47.1  -nan    0.7  -nan    2.2  -nan    1
 1019   47.0  -nan    0.7  -nan    2.2  -nan    1
 1020   46.9  -nan    0.7  -nan    2.2  -nan    1
 1021   46.9  -nan    0.7  -nan    2.2  -nan    1
 1022   46.8  -nan    0.7  -nan    2.2  -nan    1
 1023   46.8  -nan    0.7  -nan    2.1  -nan    1
 1024   46.7  -nan    0.7  -nan    2.1  -nan    1
 1025   46.7  -nan    0.7  -nan    2.1  -nan    1
 1026   46.6  -nan    0.6  -nan    2.1  -nan    1
 1027   46.6  -nan    0.6  -nan    2.1  -nan    1
 1028   46.6  -nan    0.6  -nan    2.0  -nan    1
 1029   46.6  -nan    0.6  -nan    2.0  -nan    1
 1030   46.6  -nan    0.6  -nan    2.0  -nan    1
 1031   46.6  -nan    0.7  -nan    2.0  -nan    1
 1032   46.6  -nan    0.7  -nan    1.9  -nan    1
 1033   46.6  -nan    0.7  -nan    1.9  -nan    1
 1034   46.7  -nan    0.7  -nan    1.9  -nan    1
 1035   46.7  -nan    0.7  -nan    1.8  -nan    1
 1036   46.7  -nan    0.7  -nan    1.8  -nan    1
 1037   46.8  -nan    0.8  -nan    1.7  -nan    1
 1038   46.8  -nan    0.8  -nan    1.8  -nan    1
 1039   46.9  -nan    0.8  -nan    1.8  -nan    1
 1040   47.0  -nan    0.9  -nan    1.8  -nan    1
 1041   47.1  -nan    0.9  -nan    1.9  -nan    1
 1042   47.2  -nan    0.9  -nan    1.9  -nan    1
 1043   47.2  -nan    0.9  -nan    2.0  -nan    1
 1044   47.3  -nan    1.0  -nan    2.0  -nan    1
 1045   47.5  -nan    1.0  -nan    2.1  -nan    1
 1046   47.6  -nan    1.0  -nan    2.1  -nan    1
 1047   47.7  -nan    1.1  -nan    2.2  -nan    1
 1048   47.8  -nan    1.1  -nan    2.2  -nan    1
 1049   48.0  -nan    1.1  -nan    2.2  -nan    1
 1050   48.1  -nan    1.1  -nan    2.3  -nan    1
 1051   48.2  -nan    1.1  -nan    2.3  -nan    1
 1052   48.4  -nan    1.2  -nan    2.3  -nan    1
 1053   48.5  -nan    1.2  -nan    2.4  -nan    1
 1054   48.7  -nan    1.2  -nan    2.4  -nan    1
 1055   48.8  -nan    1.2  -nan    2.4  -nan    1
 1056   49.0  -nan    1.2  -nan    2.4  -nan    1
 1057   49.2  -nan    1.2  -nan    2.4  -nan    1
 1058   49.3  -nan    1.2  -nan    2.4  -nan    1
 1059   49.5  -nan    1.2  -nan    2.4  -nan    1
 1060   49.7  -nan    1.2  -nan    2.4  -nan    1
 1061   49.8  -nan    1.2  -nan    2.4  -nan    1
 1062   50.0  -nan    1.2  -nan    2.4  -nan    1
 1063   50.2  -nan    1.2  -nan    2.4  -nan    1
 1064   50.4  -nan    1.2  -nan    2.3  -nan    1
 1065   50.5  -nan    1.2  -nan    2.3  -nan    1
 1066   50.7  -nan    1.2  -nan    2.3  -nan    1
 1067   50.9  -nan    1.2  -nan    2.2  -nan    1
 1068   51.1  -nan    1.2  -nan    2.2  -nan    1
 1069   51.2  -nan    1.2  -nan    2.2  -nan    1
 1070   51.4  -nan    1.2  -nan    2.2  -nan    1
 1071   51.6  -nan    1.1  -nan    2.2  -nan    1
 1072   51.7  -nan    1.1  -nan    2.1  -nan    1
 1073   51.9  -nan    1.1  -nan    2.1  -nan    1
 1074   52.0  -nan    1.1  -nan    2.1  -nan    1
 1075   52.2  -nan    1.1  -nan    2.0  -nan    1
 1076   52.3  -nan    1.1  -nan    2.0  -nan    1
 1077   52.5  -nan    1.1  -nan    2.0  -nan    1
 1078   52.6  -nan    1.0  -nan    1.9  -nan    1
 1079   52.8  -nan    1.0  -nan    1.9  -nan    1
 1080   52.9  -nan    1.0  -nan    1.8  -nan    1
 1081   53.0  -nan    1.0  -nan    1.8  -nan    1
 1082   53.1  -nan    1.0  -nan    1.8  -nan    1
 1083   53.2  -nan    0.9  -nan    1.7  -nan    1
 1084   53.4  -nan    0.9  -nan    1.7  -nan    1
 1085   53.5  -nan    0.9  -nan    1.6  -nan    1
 1086   53.6  -nan    0.9  -nan    1.6  -nan    1
 1087   53.7  -nan    0.9  -nan    1.6  -nan    1
 1088   53.8  -nan    0.9  -nan    1.5  -nan    1
 1089   53.8  -nan    0.8  -nan    1.5  -nan    1
 1090   53.9  -nan    0.8  -nan    1.5  -nan    1
 1091   54.0  -nan    0.8  -nan    1.5  -nan    1
 1092   54.1  -nan    0.8  -nan    1.4  -nan    1
 1093   54.1  -nan    0.8  -nan    1.5  -nan    1
 1094   54.2  -nan    0.7  -nan    1.5  -nan    1
 1095   54.2  -nan    0.7  -nan    1.6  -nan    1
 1096   54.3  -nan    0.7  -nan    1.6  -nan    1
 1097   54.3  -nan    0.7  -nan    1.6  -nan    1
 1098   54.3  -nan    0.7  -nan    1.7  -nan    1
 1099   54.4  -nan    0.7  -nan    1.7  -nan    1
 1100   54.4  -nan    0.7  -nan    1.7  -nan    1
 1101   54.4  -nan    0.6  -nan    1.7  -nan    1
 1102   54.4  -nan    0.6  -nan    1.8  -nan    1
 1103   54.4  -nan    0.6  -nan    1.8  -nan    1
 1104   54.5  -nan    0.6  -nan    1.8  -nan    1
 1105   54.5  -nan    0.6  -nan    1.8  -nan    1
 1106   54.5  -nan    0.6  -nan    1.9  -nan    1
 1107   54.5  -nan    0.6  -nan    1.9  -nan    1
 1108   54.5  -nan    0.6  -nan    1.9  -nan    1
 1109   54.5  -nan    0.6  -nan    1.9  -nan    1
 1110   54.4  -nan    0.5  -nan    1.9  -nan    1
 1111   54.4  -nan    0.5  -nan    1.9  -nan    1
 1112   54.4  -nan    0.5  -nan    1.9  -nan    1
 1113   54.4  -nan    0.5  -nan    1.9  -nan    1
 1114   54.4  -nan    0.5  -nan    2.0  -nan    1
 1115   54.4  -nan    0.5  -nan    2.0  -nan    1
 1116   54.4  -nan    0.5  -nan    2.0  -nan    1
 1117   54.3  -nan    0.5  -nan    2.0  -nan    1
 1118   54.3  -nan    0.5  -nan    2.0  -nan    1
 1119   54.3  -nan    0.5  -nan    2.0  -nan    1
 1120   54.3  -nan    0.5  -nan    2.0  -nan    1
 1121   54.3  -nan    0.5  -nan    2.0  -nan    1
 1122   54.2  -nan    0.5  -nan    2.0  -nan    1
 1123   54.2  -nan    0.5  -nan    2.0  -nan    1
 1124   54.2  -nan    0.5  -nan    2.0  -nan    1
 1125   54.2  -nan    0.5  -nan    2.0  -nan    1
 1126   54.2  -nan    0.4  -nan    1.9  -nan    1
 1127   54.2  -nan    0.4  -nan    1.9  -nan    1
 1128   54.2  -nan    0.4  -nan    1.9  -nan    1
 1129   54.2  -nan    0.4  -nan    1.9  -nan    1
 1130   54.2  -nan    0.4  -nan    1.9  -nan    1
 1131   54.2  -nan    0.4  -nan    1.9  -nan    1
 1132   54.2  -nan    0.4  -nan    1.9  -nan    1
 1133   54.2  -nan    0.4  -nan    1.9  -nan    1
 1134   54.2  -nan    0.4  -nan    1.9  -nan    1
 1135   54.2  -nan    0.4  -nan    1.9  -nan    1
 1136   54.2  -nan    0.4  -nan    1.9  -nan    1
 1137   54.2  -nan    0.4  -nan    1.9  -nan    1
 1138   54.2  -nan    0.4  -nan    1.9  -nan    1
 1139   54.3  -nan    0.4  -nan    1.9  -nan    1
 1140   54.3  -nan    0.4  -nan    1.9  -nan    1
 1141   54.3  -nan    0.4  -nan    1.9  -nan    1
 1142   54.3  -nan    0.5  -nan    1.9  -nan    1
 1143   54.4  -nan    0.5  -nan    1.9  -nan    1
 1144   54.4  -nan    0.5  -nan    1.9  -nan    1
 1145   54.4  -nan    0.5  -nan    1.9  -nan    1
 1146   54.5  -nan    0.5  -nan    1.9  -nan    1
 1147   54.5  -nan    0.5  -nan    1.9  -nan    1
 1148   54.5  -nan    0.5  -nan    1.9  -nan    1
 1149   54.6  -nan    0.5  -nan    1.8  -nan    1
 1150   54.6  -nan    0.5  -nan    1.8  -nan    1
 1151   54.6  -nan    0.5  -nan    1.8  -nan    1
 1152   54.7  -nan    0.5  -nan    1.8  -nan    1
 1153   54.7  -nan    0.5  -nan    1.8  -nan    1
 1154   54.8  -nan    0.5  -nan    1.8  -nan    1
 1155   54.8  -nan    0.5  -nan    1.8  -nan    1
 1156   54.9  -nan    0.5  -nan    1.8  -nan    1
 1157   54.9  -nan    0.5  -nan    1.8  -nan    1
 1158   54.9  -nan    0.5  -nan    1.8  -nan    1
 1159   55.0  -nan    0.5  -nan    1.8  -nan    1
 1160   55.0  -nan    0.4  -nan    1.8  -nan    1
 1161   55.0  -nan    0.4  -nan    1.8  -nan    1
 1162   55.1  -nan    0.4  -nan    1.8  -nan    1
 1163   55.1  -nan    0.4  -nan    1.8  -nan    1
 1164   55.1  -nan    0.4  -nan    1.8  -nan    1
 1165   55.2  -nan    0.4  -nan    1.8  -nan    1
 1166   55.2  -nan    0.4  -nan    1.8  -nan    1
 1167   55.2  -nan    0.4  -nan    1.8  -nan    1
 1168   55.2  -nan    0.4  -nan    1.8  -nan    1
 1169   55.2  -nan    0.4  -nan    1.8  -nan    1
 1170   55.3  -nan    0.4  -nan    1.8  -nan    1
 1171   55.3  -nan    0.4  -nan    1.8  -nan    1
 1172   55.3  -nan    0.4  -nan    1.8  -nan    1
 1173   55.3  -nan    0.4  -nan    1.8  -nan    1
 1174   55.3  -nan    0.4  -nan    1.8  -nan    1
 1175   55.2  -nan    0.4  -nan    1.8  -nan    1
 1176   55.2  -nan    0.4  -nan    1.8  -nan    1
 1177   55.2  -nan    0.4  -nan    1.8  -nan    1
 1178   55.2  -nan    0.4  -nan    1.8  -nan    1
 1179   55.2  -nan    0.4  -nan    1.8  -nan    1
 1180   55.1  -nan    0.4  -nan    1.8  -nan    1
 1181   55.1  -nan    0.4  -nan    1.8  -nan    1
 1182   55.1  -nan    0.4  -nan    1.7  -nan    1
 1183   55.0  -nan    0.4  -nan    1.7  -nan    1
 1184   55.0  -nan    0.4  -nan    1.7  -nan    1
 1185   54.9  -nan    0.4  -nan    1.7  -nan    1
 1186   54.9  -nan    0.4  -nan    1.7  -nan    1
 1187   54.8  -nan    0.4  -nan    1.7  -nan    1
 1188   54.8  -nan    0.4  -nan    1.7  -nan    1
 1189   54.7  -nan    0.4  -nan    1.6  -nan    1
 1190   54.6  -nan    0.4  -nan    1.6  -nan    1
 1191   54.6  -nan    0.4  -nan    1.6  -nan    1
 1192   54.5  -nan    0.4  -nan    1.7  -nan    1
 1193   54.4  -nan    0.4  -nan    1.7  -nan    1
 1194   54.3  -nan    0.5  -nan    1.7  -nan    1
 1195   54.3  -nan    0.5  -nan    1.7  -nan    1
 1196   54.2  -nan    0.5  -nan    1.7  -nan    1
 1197   54.1  -nan    0.5  -nan    1.8  -nan    1
 1198   54.0  -nan    0.5  -nan    1.8  -nan    1
 1199   54.0  -nan    0.5  -nan    1.8  -nan    1
 1200   53.9  -nan    0.5  -nan    1.8  -nan    1
 1201   53.8  -nan    0.5  -nan    1.9  -nan    1
 1202   53.8  -nan    0.5  -nan    1.9  -nan    1
 1203   53.7  -nan    0.5  -nan    1.9  -nan    1
 1204   53.6  -nan    0.5  -nan    1.9  -nan    1
 1205   53.6  -nan    0.5  -nan    1.9  -nan    1
 1206   53.5  -nan    0.5  -nan    2.0  -nan    1
 1207   53.5  -nan    0.6  -nan    2.0  -nan    1
 1208   53.4  -nan    0.6  -nan    2.0  -nan    1
 1209   53.4  -nan    0.6  -nan    2.0  -nan    1
 1210   53.3  -nan    0.6  -nan    2.0  -nan    1
 1211   53.3  -nan    0.6  -nan    2.0  -nan    1
 1212   53.3  -nan    0.6  -nan    2.0  -nan    1
 1213   53.2  -nan    0.5  -nan    2.0  -nan    1
 1214   53.2  -nan    0.5  -nan    2.0  -nan    1
 1215   53.2  -nan    0.5  -nan    2.0  -nan    1
 1216   53.2  -nan    0.5  -nan    2.0  -nan    1
 1217   53.2  -nan    0.6  -nan    2.0  -nan    1
 1218   53.2  -nan    0.6  -nan    2.0  -nan    1
 1219   53.2  -nan    0.6  -nan    2.0  -nan    1
 1220   53.3  -nan    0.6  -nan    2.0  -nan    1
 1221   53.3  -nan    0.6  -nan    2.0  -nan    1
 1222   53.3  -nan    0.6  -nan    2.0  -nan    1
 1223   53.4  -nan    0.6  -nan    2.0  -nan    1
 1224   53.4  -nan    0.7  -nan    2.0  -nan    1
 1225   53.5  -nan    0.7  -nan    2.1  -nan    1
 1226   53.6  -nan    0.7  -nan    2.1  -nan    1
 1227   53.7  -nan    0.7  -nan    2.1  -nan    1
 1228   53.8  -nan    0.7  -nan    2.1  -nan    1
 1229   53.9  -nan    0.7  -nan    2.2  -nan    1
 1230   54.0  -nan    0.7  -nan    2.2  -nan    1
 1231   54.1  -nan    0.7  -nan    2.2  -nan    1
 1232   54.2  -nan    0.7  -nan    2.2  -nan    1
 1233   54.4  -nan    0.7  -nan    2.3  -nan    1
 1234   54.5  -nan    0.7  -nan    2.3  -nan    1
 1235   54.6  -nan    0.7  -nan    2.3  -nan    1
 1236   54.8  -nan    0.7  -nan    2.3  -nan    1
 1237   55.0  -nan    0.7  -nan    2.3  -nan    1
 1238   55.1  -nan    0.8  -nan    2.3  -nan    1
 1239   55.3  -nan    0.8  -nan    2.3  -nan    1
 1240   55.5  -nan    0.7  -nan    2.3  -nan    1
 1241   55.7  -nan    0.7  -nan    2.3  -nan    1
 1242   55.9  -nan    0.7  -nan    2.2  -nan    1
 1243   56.1  -nan    0.7  -nan    2.2  -nan    1
 1244   56.3  -nan    0.7  -nan    2.2  -nan    1
 1245   56.5  -nan    0.7  -nan    2.2  -nan    1
 1246   56.7  -nan    0.7  -nan    2.2  -nan    1
 1247   57.0  -nan    0.7  -nan    2.2  -nan    1
 1248   57.2  -nan    0.7  -nan    2.2  -nan    1
 1249   57.4  -nan    0.7  -nan    2.3  -nan    1
 1250   57.6  -nan    0.7  -nan    2.3  -nan    1
 1251   57.9  -nan    0.7  -nan    2.3  -nan    1
 1252   58.1  -nan    0.7  -nan    2.3  -nan    1
 1253   58.3  -nan    0.6  -nan    2.3  -nan    1
 1254   58.6  -nan    0.6  -nan    2.2  -nan    1
 1255   58.8  -nan    0.6  -nan    2.2  -nan    1
 1256   59.0  -nan    0.6  -nan    2.2  -nan    1
 1257   59.3  -nan    0.6  -nan    2.2  -nan    1
 1258   59.5  -nan    0.6  -nan    2.2  -nan    1
 1259   59.7  -nan    0.5  -nan    2.2  -nan    1
 1260   60.0  -nan    0.5  -nan    2.2  -nan    1
 1261   60.2  -nan    0.5  -nan    2.1  -nan    1
 1262   60.4  -nan    0.5  -nan    2.1  -nan    1
 1263   60.6  -nan    0.5  -nan    2.1  -nan    1
 1264   60.9  -nan    0.5  -nan    2.1  -nan    1
 1265   61.1  -nan    0.5  -nan    2.1  -nan    1
 1266   61.3  -nan    0.5  -nan    2.1  -nan    1
 1267   61.5  -nan    0.5  -nan    2.1  -nan    1
 1268   61.7  -nan    0.5  -nan    2.1  -nan    1
 1269   61.9  -nan    0.4  -nan    2.1  -nan    1
 1270   62.1  -nan    0.4  -nan    2.0  -nan    1
 1271   62.2  -nan    0.4  -nan    2.0  -nan    1
 1272   62.4  -nan    0.4  -nan    2.0  -nan    1
 1273   62.6  -nan    0.4  -nan    2.0  -nan    1
 1274   62.7  -nan    0.4  -nan    2.0  -nan    1
 1275   62.9  -nan    0.4  -nan    2.0  -nan    1
 1276   63.0  -nan    0.4  -nan    2.0  -nan    1
 1277   63.1  -nan    0.4  -nan    2.0  -nan    1
 1278   63.3  -nan    0.4  -nan    1.9  -nan    1
 1279   63.4  -nan    0.4  -nan    1.9  -nan    1
 1280   63.5  -nan    0.5  -nan    1.9  -nan    1
 1281   63.6  -nan    0.5  -nan    1.9  -nan    1
 1282   63.7  -nan    0.5  -nan    1.9  -nan    1
 1283   63.8  -nan    0.5  -nan    1.9  -nan    1
 1284   63.9  -nan    0.5  -nan    1.9  -nan    1
 1285   63.9  -nan    0.5  -nan    1.9  -nan    1
 1286   64.0  -nan    0.5  -nan    1.9  -nan    1
 1287   64.0  -nan    0.5  -nan    1.9  -nan    1
 1288   64.1  -nan    0.5  -nan    1.9  -nan    1
 1289   64.1  -nan    0.5  -nan    1.8  -nan    1
 1290   64.1  -nan    0.5  -nan    1.8  -nan    1
 1291   64.1  -nan    0.5  -nan    1.8  -nan    1
 1292   64.1  -nan    0.5  -nan    1.8  -nan    1
 1293   64.1  -nan    0.5  -nan    1.8  -nan    1
 1294   64.1  -nan    0.5  -nan    1.8  -nan    1
 1295   64.1  -nan    0.5  -nan    1.8  -nan    1
 1296   64.1  -nan    0.4  -nan    1.8  -nan    1
 1297   64.0  -nan    0.4  -nan    1.8  -nan    1
 1298   64.0  -nan    0.4  -nan    1.8  -nan    1
 ms      H   H.sd     V   V.sd   rate rate.sd  N     Register 32
 -350   13.9  -nan    0.3  -nan    0.9  -nan    1
 -349   13.9  -nan    0.3  -nan    0.9  -nan    1
 -348   14.0  -nan    0.3  -nan    0.9  -nan    1
 -347   14.0  -nan    0.3  -nan    0.9  -nan    1
 -346   14.0  -nan    0.3  -nan    0.9  -nan    1
 -345   14.1  -nan    0.3  -nan    0.9  -nan    1
 -344   14.1  -nan    0.3  -nan    0.8  -nan    1
 -343   14.1  -nan    0.3  -nan    0.8  -nan    1
 -342   14.2  -nan    0.3  -nan    0.8  -nan    1
 -341   14.2  -nan    0.3  -nan    0.8  -nan    1
 -340   14.2  -nan    0.3  -nan    0.8  -nan    1
 -339   14.3  -nan    0.3  -nan    0.8  -nan    1
 -338   14.3  -nan    0.3  -nan    0.8  -nan    1
 -337   14.4  -nan    0.3  -nan    0.7  -nan    1
 -336   14.4  -nan    0.3  -nan    0.7  -nan    1
 -335   14.4  -nan    0.3  -nan    0.7  -nan    1
 -334   14.5  -nan    0.3  -nan    0.7  -nan    1
 -333   14.5  -nan    0.3  -nan    0.7  -nan    1
 -332   14.6  -nan    0.3  -nan    0.6  -nan    1
 -331   14.7  -nan    0.3  -nan    0.6  -nan    1
 -330   14.7  -nan    0.3  -nan    0.6  -nan    1
 -329   14.8  -nan    0.3  -nan    0.6  -nan    1
 -328   14.9  -nan    0.3  -nan    0.5  -nan    1
 -327   14.9  -nan    0.2  -nan    0.5  -nan    1
 -326   15.0  -nan    0.2  -nan    0.5  -nan    1
 -325   15.1  -nan    0.2  -nan    0.5  -nan    1
 -324   15.2  -nan    0.2  -nan    0.5  -nan    1
 -323   15.3  -nan    0.2  -nan    0.4  -nan    1
 -322   15.4  -nan    0.2  -nan    0.4  -nan    1
 -321   15.5  -nan    0.2  -nan    0.4  -nan    1
 -320   15.6  -nan    0.2  -nan    0.4  -nan    1
 -319   15.7  -nan    0.2  -nan    0.4  -nan    1
 -318   15.8  -nan    0.2  -nan    0.4  -nan    1
 -317   15.9  -nan    0.2  -nan    0.4  -nan    1
 -316   16.1  -nan    0.2  -nan    0.4  -nan    1
 -315   16.2  -nan    0.2  -nan    0.3  -nan    1
 -314   16.4  -nan    0.2  -nan    0.3  -nan    1
 -313   16.5  -nan    0.2  -nan    0.3  -nan    1
 -312   16.7  -nan    0.2  -nan    0.3  -nan    1
 -311   16.8  -nan    0.2  -nan    0.3  -nan    1
 -310   17.0  -nan    0.2  -nan    0.3  -nan    1
 -309   17.2  -nan    0.2  -nan    0.3  -nan    1
 -308   17.4  -nan    0.2  -nan    0.3  -nan    1
 -307   17.6  -nan    0.2  -nan    0.3  -nan    1
 -306   17.8  -nan    0.2  -nan    0.3  -nan    1
 -305   18.0  -nan    0.2  -nan    0.3  -nan    1
 -304   18.2  -nan    0.2  -nan    0.3  -nan    1
 -303   18.4  -nan    0.2  -nan    0.3  -nan    1
 -302   18.6  -nan    0.2  -nan    0.3  -nan    1
 -301   18.9  -nan    0.2  -nan    0.3  -nan    1
 -300   19.1  -nan    0.2  -nan    0.3  -nan    1
 -299   19.3  -nan    0.2  -nan    0.3  -nan    1
 -298   19.6  -nan    0.2  -nan    0.3  -nan    1
 -297   19.8  -nan    0.2  -nan    0.3  -nan    1
 -296   20.1  -nan    0.2  -nan    0.3  -nan    1
 -295   20.3  -nan    0.2  -nan    0.3  -nan    1
 -294   20.6  -nan    0.2  -nan    0.3  -nan    1
 -293   20.9  -nan    0.2  -nan    0.3  -nan    1
 -292   21.2  -nan    0.2  -nan    0.3  -nan    1
 -291   21.4  -nan    0.2  -nan    0.3  -nan    1
 -290   21.7  -nan    0.2  -nan    0.3  -nan    1
 -289   22.0  -nan    0.2  -nan    0.3  -nan    1
 -288   22.3  -nan    0.2  -nan    0.3  -nan    1
 -287   22.6  -nan    0.2  -nan    0.3  -nan    1
 -286   22.8  -nan    0.2  -nan    0.3  -nan    1
 -285   23.1  -nan    0.2  -nan    0.3  -nan    1
 -284   23.4  -nan    0.2  -nan    0.3  -nan    1
 -283   23.7  -nan    0.2  -nan    0.3  -nan    1
 -282   24.0  -nan    0.2  -nan    0.3  -nan    1
 -281   24.3  -nan    0.2  -nan    0.3  -nan    1
 -280   24.6  -nan    0.2  -nan    0.3  -nan    1
 -279   24.8  -nan    0.2  -nan    0.3  -nan    1
 -278   25.1  -nan    0.3  -nan    0.3  -nan    1
 -277   25.4  -nan    0.3  -nan    0.3  -nan    1
 -276   25.7  -nan    0.3  -nan    0.3  -nan    1
 -275   26.0  -nan    0.3  -nan    0.3  -nan    1
 -274   26.2  -nan    0.3  -nan    0.3  -nan    1
 -273   26.5  -nan    0.3  -nan    0.3  -nan    1
 -272   26.8  -nan    0.3  -nan    0.3  -nan    1
 -271   27.0  -nan    0.3  -nan    0.3  -nan    1
 -270   27.3  -nan    0.3  -nan    0.3  -nan    1
 -269   27.5  -nan    0.3  -nan    0.3  -nan    1
 -268   27.7  -nan    0.3  -nan    0.3  -nan    1
 -267   28.0  -nan    0.3  -nan    0.3  -nan    1
 -266   28.2  -nan    0.3  -nan    0.3  -nan    1
 -265   28.4  -nan    0.3  -nan    0.3  -nan    1
 -264   28.6  -nan    0.3  -nan    0.3  -nan    1
 -263   28.8  -nan    0.3  -nan    0.3  -nan    1
 -262   29.0  -nan    0.3  -nan    0.3  -nan    1
 -261   29.2  -nan    0.3  -nan    0.3  -nan    1
 -260   29.4  -nan    0.3  -nan    0.3  -nan    1
 -259   29.6  -nan    0.3  -nan    0.3  -nan    1
 -258   29.8  -nan    0.3  -nan    0.3  -nan    1
 -257   29.9  -nan    0.3  -nan    0.3  -nan    1
 -256   30.1  -nan    0.3  -nan    0.3  -nan    1
 -255   30.2  -nan    0.2  -nan    0.3  -nan    1
 -254   30.3  -nan    0.2  -nan    0.3  -nan    1
 -253   30.4  -nan    0.2  -nan    0.3  -nan    1
 -252   30.5  -nan    0.2  -nan    0.3  -nan    1
 -251   30.6  -nan    0.2  -nan    0.3  -nan    1
 -250   30.7  -nan    0.2  -nan    0.3  -nan    1
 -249   30.8  -nan    0.2  -nan    0.3  -nan    1
 -248   30.9  -nan    0.2  -nan    0.4  -nan    1
 -247   31.0  -nan    0.2  -nan    0.4  -nan    1
 -246   31.0  -nan    0.2  -nan    0.4  -nan    1
 -245   31.1  -nan    0.2  -nan    0.4  -nan    1
 -244   31.1  -nan    0.2  -nan    0.4  -nan    1
 -243   31.1  -nan    0.2  -nan    0.4  -nan    1
 -242   31.1  -nan    0.2  -nan    0.4  -nan    1
 -241   31.1  -nan    0.2  -nan    0.4  -nan    1
 -240   31.1  -nan    0.2  -nan    0.4  -nan    1
 -239   31.1  -nan    0.2  -nan    0.4  -nan    1
 -238   31.1  -nan    0.2  -nan    0.4  -nan    1
 -237   31.1  -nan    0.2  -nan    0.4  -nan    1
 -236   31.1  -nan    0.2  -nan    0.5  -nan    1
 -235   31.0  -nan    0.3  -nan    0.5  -nan    1
 -234   31.0  -nan    0.3  -nan    0.5  -nan    1
 -233   30.9  -nan    0.3  -nan    0.5  -nan    1
 -232   30.9  -nan    0.3  -nan    0.5  -nan    1
 -231   30.8  -nan    0.3  -nan    0.5  -nan    1
 -230   30.7  -nan    0.3  -nan    0.5  -nan    1
 -229   30.6  -nan    0.3  -nan    0.5  -nan    1
 -228   30.6  -nan    0.3  -nan    0.5  -nan    1
 -227   30.5  -nan    0.3  -nan    0.5  -nan    1
 -226   30.4  -nan    0.3  -nan    0.5  -nan    1
 -225   30.3  -nan    0.3  -nan    0.5  -nan    1
 -224   30.2  -nan    0.3  -nan    0.6  -nan    1
 -223   30.1  -nan    0.3  -nan    0.6  -nan    1
 -222   30.0  -nan    0.3  -nan    0.6  -nan    1
 -221   29.9  -nan    0.3  -nan    0.6  -nan    1
 -220   29.7  -nan    0.3  -nan    0.6  -nan    1
 -219   29.6  -nan    0.3  -nan    0.6  -nan    1
 -218   29.5  -nan    0.3  -nan    0.6  -nan    1
 -217   29.4  -nan    0.3  -nan    0.6  -nan    1
 -216   29.3  -nan    0.2  -nan    0.6  -nan    1
 -215   29.2  -nan    0.2  -nan    0.6  -nan    1
 -214   29.0  -nan    0.2  -nan    0.6  -nan    1
 -213   28.9  -nan    0.2  -nan    0.6  -nan    1
 -212   28.8  -nan    0.2  -nan    0.6  -nan    1
 -211   28.7  -nan    0.2  -nan    0.6  -nan    1
 -210   28.6  -nan    0.2  -nan    0.6  -nan    1
 -209   28.4  -nan    0.2  -nan    0.6  -nan    1
 -208   28.3  -nan    0.2  -nan    0.6  -nan    1
 -207   28.2  -nan    0.2  -nan    0.6  -nan    1
 -206   28.1  -nan    0.2  -nan    0.6  -nan    1
 -205   28.0  -nan    0.2  -nan    0.6  -nan    1
 -204   27.9  -nan    0.2  -nan    0.6  -nan    1
 -203   27.8  -nan    0.2  -nan    0.6  -nan    1
 -202   27.7  -nan    0.2  -nan    0.6  -nan    1
 -201   27.6  -nan    0.2  -nan    0.5  -nan    1
 -200   27.5  -nan    0.2  -nan    0.5  -nan    1
 -199   27.5  -nan    0.2  -nan    0.5  -nan    1
 -198   27.4  -nan    0.2  -nan    0.5  -nan    1
 -197   27.3  -nan    0.2  -nan    0.5  -nan    1
 -196   27.2  -nan    0.2  -nan    0.5  -nan    1
 -195   27.2  -nan    0.2  -nan    0.5  -nan    1
 -194   27.1  -nan    0.2  -nan    0.5  -nan    1
 -193   27.1  -nan    0.2  -nan    0.5  -nan    1
 -192   27.0  -nan    0.2  -nan    0.5  -nan    1
 -191   27.0  -nan    0.2  -nan    0.5  -nan    1
 -190   27.0  -nan    0.2  -nan    0.5  -nan    1
 -189   26.9  -nan    0.2  -nan    0.5  -nan    1
 -188   26.9  -nan    0.2  -nan    0.5  -nan    1
 -187   26.9  -nan    0.2  -nan    0.5  -nan    1
 -186   26.9  -nan    0.2  -nan    0.5  -nan    1
 -185   26.9  -nan    0.2  -nan    0.5  -nan    1
 -184   26.9  -nan    0.2  -nan    0.5  -nan    1
 -183   27.0  -nan    0.2  -nan    0.5  -nan    1
 -182   27.0  -nan    0.2  -nan    0.5  -nan    1
 -181   27.0  -nan    0.3  -nan    0.5  -nan    1
 -180   27.1  -nan    0.3  -nan    0.5  -nan    1
 -179   27.1  -nan    0.3  -nan    0.5  -nan    1
 -178   27.2  -nan    0.3  -nan    0.5  -nan    1
 -177   27.2  -nan    0.3  -nan    0.5  -nan    1
 -176   27.3  -nan    0.3  -nan    0.5  -nan    1
 -175   27.4  -nan    0.3  -nan    0.5  -nan    1
 -174   27.5  -nan    0.3  -nan    0.5  -nan    1
 -173   27.6  -nan    0.3  -nan    0.5  -nan    1
 -172   27.7  -nan    0.3  -nan    0.5  -nan    1
 -171   27.8  -nan    0.3  -nan    0.6  -nan    1
 -170   27.9  -nan    0.3  -nan    0.6  -nan    1
 -169   28.0  -nan    0.3  -nan    0.6  -nan    1
 -168   28.1  -nan    0.3  -nan    0.6  -nan    1
 -167   28.3  -nan    0.3  -nan    0.6  -nan    1
 -166   28.4  -nan    0.3  -nan    0.6  -nan    1
 -165   28.6  -nan    0.3  -nan    0.6  -nan    1
 -164   28.7  -nan    0.3  -nan    0.6  -nan    1
 -163   28.9  -nan    0.3  -nan    0.6  -nan    1
 -162   29.1  -nan    0.3  -nan    0.6  -nan    1
 -161   29.3  -nan    0.3  -nan    0.6  -nan    1
 -160   29.4  -nan    0.3  -nan    0.6  -nan    1
 -159   29.6  -nan    0.3  -nan    0.6  -nan    1
 -158   29.8  -nan    0.3  -nan    0.6  -nan    1
 -157   30.0  -nan    0.3  -nan    0.6  -nan    1
 -156   30.2  -nan    0.3  -nan    0.6  -nan    1
 -155   30.5  -nan    0.3  -nan    0.5  -nan    1
 -154   30.7  -nan    0.3  -nan    0.5  -nan    1
 -153   30.9  -nan    0.3  -nan    0.5  -nan    1
 -152   31.1  -nan    0.3  -nan    0.5  -nan    1
 -151   31.4  -nan    0.3  -nan    0.5  -nan    1
 -150   31.6  -nan    0.3  -nan    0.5  -nan    1
 -149   31.9  -nan    0.3  -nan    0.5  -nan    1
 -148   32.1  -nan    0.3  -nan    0.5  -nan    1
 -147   32.4  -nan    0.3  -nan    0.5  -nan    1
 -146   32.6  -nan    0.3  -nan    0.5  -nan    1
 -145   32.9  -nan    0.3  -nan    0.5  -nan    1
 -144   33.1  -nan    0.3  -nan    0.5  -nan    1
 -143   33.4  -nan    0.3  -nan    0.5  -nan    1
 -142   33.7  -nan    0.3  -nan    0.6  -nan    1
 -141   33.9  -nan    0.3  -nan    0.6  -nan    1
 -140   34.2  -nan    0.3  -nan    0.6  -nan    1
 -139   34.5  -nan    0.3  -nan    0.6  -nan    1
 -138   34.8  -nan    0.2  -nan    0.6  -nan    1
 -137   35.0  -nan    0.2  -nan    0.6  -nan    1
 -136   35.3  -nan    0.2  -nan    0.6  -nan    1
 -135   35.6  -nan    0.2  -nan    0.6  -nan    1
 -134   35.9  -nan    0.2  -nan    0.6  -nan    1
 -133   36.2  -nan    0.2  -nan    0.6  -nan    1
 -132   36.5  -nan    0.2  -nan    0.6  -nan    1
 -131   36.8  -nan    0.2  -nan    0.6  -nan    1
 -130   37.0  -nan    0.3  -nan    0.6  -nan    1
 -129   37.3  -nan    0.3  -nan    0.6  -nan    1
 -128   37.6  -nan    0.3  -nan    0.7  -nan    1
 -127   37.9  -nan    0.3  -nan    0.7  -nan    1
 -126   38.2  -nan    0.3  -nan    0.7  -nan    1
 -125   38.5  -nan    0.3  -nan    0.7  -nan    1
 -124   38.7  -nan    0.3  -nan    0.7  -nan    1
 -123   39.0  -nan    0.3  -nan    0.7  -nan    1
 -122   39.3  -nan    0.3  -nan    0.7  -nan    1
 -121   39.6  -nan    0.3  -nan    0.7  -nan    1
 -120   39.8  -nan    0.3  -nan    0.7  -nan    1
 -119   40.1  -nan    0.3  -nan    0.7  -nan    1
 -118   40.4  -nan    0.3  -nan    0.7  -nan    1
 -117   40.6  -nan    0.3  -nan    0.7  -nan    1
 -116   40.9  -nan    0.3  -nan    0.7  -nan    1
 -115   41.1  -nan    0.3  -nan    0.7  -nan    1
 -114   41.4  -nan    0.3  -nan    0.7  -nan    1
 -113   41.6  -nan    0.3  -nan    0.7  -nan    1
 -112   41.9  -nan    0.3  -nan    0.7  -nan    1
 -111   42.1  -nan    0.3  -nan    0.7  -nan    1
 -110   42.3  -nan    0.3  -nan    0.7  -nan    1
 -109   42.6  -nan    0.3  -nan    0.7  -nan    1
 -108   42.8  -nan    0.3  -nan    0.7  -nan    1
 -107   43.0  -nan    0.3  -nan    0.7  -nan    1
 -106   43.2  -nan    0.3  -nan    0.6  -nan    1
 -105   43.4  -nan    0.3  -nan    0.6  -nan    1
 -104   43.6  -nan    0.3  -nan    0.6  -nan    1
 -103   43.8  -nan    0.3  -nan    0.6  -nan    1
 -102   44.0  -nan    0.3  -nan    0.6  -nan    1
 -101   44.1  -nan    0.3  -nan    0.6  -nan    1
 -100   44.3  -nan    0.3  -nan    0.6  -nan    1
  -99   44.4  -nan    0.3  -nan    0.6  -nan    1
  -98   44.6  -nan    0.3  -nan    0.6  -nan    1
  -97   44.7  -nan    0.3  -nan    0.6  -nan    1
  -96   44.9  -nan    0.3  -nan    0.7  -nan    1
  -95   45.0  -nan    0.3  -nan    0.7  -nan    1
  -94   45.1  -nan    0.3  -nan    0.7  -nan    1
  -93   45.2  -nan    0.3  -nan    0.7  -nan    1
  -92   45.3  -nan    0.3  -nan    0.7  -nan    1
  -91   45.4  -nan    0.3  -nan    0.7  -nan    1
  -90   45.5  -nan    0.3  -nan    0.7  -nan    1
  -89   45.6  -nan    0.3  -nan    0.7  -nan    1
  -88   45.6  -nan    0.3  -nan    0.7  -nan    1
  -87   45.7  -nan    0.3  -nan    0.7  -nan    1
  -86   45.7  -nan    0.3  -nan    0.7  -nan    1
  -85   45.8  -nan    0.3  -nan    0.7  -nan    1
  -84   45.8  -nan    0.3  -nan    0.7  -nan    1
  -83   45.8  -nan    0.3  -nan    0.7  -nan    1
  -82   45.8  -nan    0.3  -nan    0.7  -nan    1
  -81   45.8  -nan    0.3  -nan    0.7  -nan    1
  -80   45.8  -nan    0.3  -nan    0.7  -nan    1
  -79   45.8  -nan    0.3  -nan    0.7  -nan    1
  -78   45.8  -nan    0.3  -nan    0.7  -nan    1
  -77   45.8  -nan    0.3  -nan    0.7  -nan    1
  -76   45.7  -nan    0.3  -nan    0.7  -nan    1
  -75   45.7  -nan    0.3  -nan    0.7  -nan    1
  -74   45.6  -nan    0.3  -nan    0.7  -nan    1
  -73   45.6  -nan    0.3  -nan    0.7  -nan    1
  -72   45.5  -nan    0.3  -nan    0.7  -nan    1
  -71   45.4  -nan    0.3  -nan    0.7  -nan    1
  -70   45.3  -nan    0.3  -nan    0.7  -nan    1
  -69   45.2  -nan    0.3  -nan    0.6  -nan    1
  -68   45.1  -nan    0.3  -nan    0.6  -nan    1
  -67   45.0  -nan    0.3  -nan    0.6  -nan    1
  -66   44.9  -nan    0.3  -nan    0.6  -nan    1
  -65   44.8  -nan    0.3  -nan    0.6  -nan    1
  -64   44.7  -nan    0.3  -nan    0.6  -nan    1
  -63   44.6  -nan    0.3  -nan    0.6  -nan    1
  -62   44.5  -nan    0.3  -nan    0.6  -nan    1
  -61   44.3  -nan    0.3  -nan    0.6  -nan    1
  -60   44.2  -nan    0.3  -nan    0.6  -nan    1
  -59   44.1  -nan    0.3  -nan    0.6  -nan    1
  -58   43.9  -nan    0.3  -nan    0.6  -nan    1
  -57   43.8  -nan    0.3  -nan    0.6  -nan    1
  -56   43.7  -nan    0.3  -nan    0.6  -nan    1
  -55   43.5  -nan    0.3  -nan    0.6  -nan    1
  -54   43.4  -nan    0.3  -nan    0.6  -nan    1
  -53   43.2  -nan    0.3  -nan    0.6  -nan    1
  -52   43.1  -nan    0.3  -nan    0.6  -nan    1
  -51   42.9  -nan    0.3  -nan    0.6  -nan    1
  -50   42.8  -nan    0.3  -nan    0.7  -nan    1
  -49   42.6  -nan    0.3  -nan    0.7  -nan    1
  -48   42.5  -nan    0.3  -nan    0.7  -nan    1
  -47   42.4  -nan    0.3  -nan    0.7  -nan    1
  -46   42.2  -nan    0.3  -nan    0.7  -nan    1
  -45   42.1  -nan    0.3  -nan    0.7  -nan    1
  -44   42.0  -nan    0.3  -nan    0.7  -nan    1
  -43   41.8  -nan    0.3  -nan    0.7  -nan    1
  -42   41.7  -nan    0.3  -nan    0.7  -nan    1
  -41   41.6  -nan    0.2  -nan    0.7  -nan    1
  -40   41.5  -nan    0.2  -nan    0.7  -nan    1
  -39   41.4  -nan    0.2  -nan    0.7  -nan    1
  -38   41.3  -nan    0.2  -nan    0.7  -nan    1
  -37   41.2  -nan    0.2  -nan    0.7  -nan    1
  -36   41.1  -nan    0.2  -nan    0.7  -nan    1
  -35   41.0  -nan    0.2  -nan    0.7  -nan    1
  -34   41.0  -nan    0.2  -nan    0.7  -nan    1
  -33   40.9  -nan    0.2  -nan    0.7  -nan    1
  -32   40.9  -nan    0.2  -nan    0.7  -nan    1
  -31   40.8  -nan    0.2  -nan    0.7  -nan    1
  -30   40.8  -nan    0.2  -nan    0.7  -nan    1
  -29   40.8  -nan    0.2  -nan    0.7  -nan    1
  -28   40.8  -nan    0.2  -nan    0.7  -nan    1
  -27   40.8  -nan    0.2  -nan    0.7  -nan    1
  -26   40.8  -nan    0.2  -nan    0.7  -nan    1
  -25   40.8  -nan    0.2  -nan    0.7  -nan    1
  -24   40.8  -nan    0.2  -nan    0.7  -nan    1
  -23   40.9  -nan    0.2  -nan    0.7  -nan    1
  -22   41.0  -nan    0.2  -nan    0.7  -nan    1
  -21   41.0  -nan    0.2  -nan    0.7  -nan    1
  -20   41.1  -nan    0.2  -nan    0.6  -nan    1
  -19   41.2  -nan    0.2  -nan    0.6  -nan    1
  -18   41.3  -nan    0.2  -nan    0.6  -nan    1
  -17   41.5  -nan    0.2  -nan    0.6  -nan    1
  -16   41.6  -nan    0.2  -nan    0.6  -nan    1
  -15   41.7  -nan    0.2  -nan    0.6  -nan    1
  -14   41.9  -nan    0.2  -nan    0.6  -nan    1
  -13   42.1  -nan    0.2  -nan    0.6  -nan    1
  -12   42.3  -nan    0.2  -nan    0.6  -nan    1
  -11   42.5  -nan    0.2  -nan    0.6  -nan    1
  -10   42.7  -nan    0.2  -nan    0.6  -nan    1
   -9   42.9  -nan    0.2  -nan    0.5  -nan    1
   -8   43.2  -nan    0.2  -nan    0.5  -nan    1
   -7   43.4  -nan    0.2  -nan    0.5  -nan    1
   -6   43.7  -nan    0.2  -nan    0.5  -nan    1
   -5   43.9  -nan    0.2  -nan    0.6  -nan    1
   -4   44.2  -nan    0.2  -nan    0.6  -nan    1
   -3   44.5  -nan    0.2  -nan    0.6  -nan    1
   -2   44.8  -nan    0.2  -nan    0.6  -nan    1
   -1   45.1  -nan    0.2  -nan    0.6  -nan    1
    0   45.5  -nan    0.2  -nan    0.6  -nan    1
    1   45.8  -nan    0.2  -nan    0.6  -nan    1
    2   46.1  -nan    0.2  -nan    0.6  -nan    1
    3   46.5  -nan    0.2  -nan    0.6  -nan    1
    4   46.9  -nan    0.2  -nan    0.6  -nan    1
    5   47.2  -nan    0.2  -nan    0.6  -nan    1
    6   47.6  -nan    0.2  -nan    0.6  -nan    1
    7   48.0  -nan    0.2  -nan    0.6  -nan    1
    8   48.3  -nan    0.2  -nan    0.5  -nan    1
    9   48.7  -nan    0.2  -nan    0.5  -nan    1
   10   49.1  -nan    0.2  -nan    0.5  -nan    1
   11   49.5  -nan    0.2  -nan    0.5  -nan    1
   12   49.9  -nan    0.2  -nan    0.5  -nan    1
   13   50.2  -nan    0.2  -nan    0.5  -nan    1
   14   50.6  -nan    0.3  -nan    0.5  -nan    1
   15   51.0  -nan    0.3  -nan    0.5  -nan    1
   16   51.4  -nan    0.3  -nan    0.5  -nan    1
   17   51.7  -nan    0.3  -nan    0.5  -nan    1
   18   52.1  -nan    0.3  -nan    0.5  -nan    1
   19   52.5  -nan    0.3  -nan    0.5  -nan    1
   20   52.8  -nan    0.3  -nan    0.5  -nan    1
   21   53.2  -nan    0.3  -nan    0.5  -nan    1
   22   53.5  -nan    0.3  -nan    0.5  -nan    1
   23   53.8  -nan    0.3  -nan    0.5  -nan    1
   24   54.2  -nan    0.3  -nan    0.5  -nan    1
   25   54.5  -nan    0.3  -nan    0.5  -nan    1
   26   54.8  -nan    0.3  -nan    0.5  -nan    1
   27   55.0  -nan    0.3  -nan    0.5  -nan    1
   28   55.3  -nan    0.3  -nan    0.5  -nan    1
   29   55.5  -nan    0.3  -nan    0.5  -nan    1
   30   55.8  -nan    0.3  -nan    0.5  -nan    1
   31   56.0  -nan    0.3  -nan    0.5  -nan    1
   32   56.2  -nan    0.3  -nan    0.4  -nan    1
   33   56.4  -nan    0.3  -nan    0.4  -nan    1
   34   56.5  -nan    0.3  -nan    0.4  -nan    1
   35   56.7  -nan    0.3  -nan    0.4  -nan    1
   36   56.8  -nan    0.3  -nan    0.4  -nan    1
   37   56.9  -nan    0.3  -nan    0.5  -nan    1
   38   57.0  -nan    0.3  -nan    0.5  -nan    1
   39   57.0  -nan    0.3  -nan    0.5  -nan    1
   40   57.1  -nan    0.3  -nan    0.5  -nan    1
   41   57.1  -nan    0.3  -nan    0.5  -nan    1
   42   57.1  -nan    0.3  -nan    0.5  -nan    1
   43   57.0  -nan    0.3  -nan    0.5  -nan    1
   44   57.0  -nan    0.3  -nan    0.5  -nan    1
   45   56.9  -nan    0.3  -nan    0.5  -nan    1
   46   56.8  -nan    0.3  -nan    0.5  -nan    1
   47   56.6  -nan    0.3  -nan    0.5  -nan    1
   48   56.5  -nan    0.3  -nan    0.5  -nan    1
   49   56.3  -nan    0.3  -nan    0.5  -nan    1
   50   56.1  -nan    0.3  -nan    0.5  -nan    1
   51   55.8  -nan    0.3  -nan    0.5  -nan    1
   52   55.6  -nan    0.3  -nan    0.5  -nan    1
   53   55.3  -nan    0.3  -nan    0.5  -nan    1
   54   55.0  -nan    0.3  -nan    0.6  -nan    1
   55   54.6  -nan    0.3  -nan    0.6  -nan    1
   56   54.3  -nan    0.3  -nan    0.6  -nan    1
   57   53.9  -nan    0.3  -nan    0.6  -nan    1
   58   53.5  -nan    0.3  -nan    0.6  -nan    1
   59   53.1  -nan    0.3  -nan    0.6  -nan    1
   60   52.6  -nan    0.3  -nan    0.6  -nan    1
   61   52.1  -nan    0.3  -nan    0.6  -nan    1
   62   51.7  -nan    0.3  -nan    0.6  -nan    1
   63   51.2  -nan    0.3  -nan    0.6  -nan    1
   64   50.6  -nan    0.3  -nan    0.6  -nan    1
   65   50.1  -nan    0.3  -nan    0.6  -nan    1
   66   49.5  -nan    0.3  -nan    0.6  -nan    1
   67   49.0  -nan    0.3  -nan    0.6  -nan    1
   68   48.4  -nan    0.3  -nan    0.6  -nan    1
   69   47.8  -nan    0.3  -nan    0.6  -nan    1
   70   47.1  -nan    0.3  -nan    0.6  -nan    1
   71   46.5  -nan    0.3  -nan    0.6  -nan    1
   72   45.9  -nan    0.3  -nan    0.6  -nan    1
   73   45.2  -nan    0.3  -nan    0.6  -nan    1
   74   44.6  -nan    0.3  -nan    0.6  -nan    1
   75   43.9  -nan    0.3  -nan    0.6  -nan    1
   76   43.2  -nan    0.3  -nan    0.6  -nan    1
   77   42.6  -nan    0.2  -nan    0.6  -nan    1
   78   41.9  -nan    0.2  -nan    0.6  -nan    1
   79   41.2  -nan    0.2  -nan    0.6  -nan    1
   80   40.6  -nan    0.2  -nan    0.6  -nan    1
   81   39.9  -nan    0.2  -nan    0.6  -nan    1
   82   39.2  -nan    0.2  -nan    0.6  -nan    1
   83   38.5  -nan    0.2  -nan    0.6  -nan    1
   84   37.9  -nan    0.2  -nan    0.6  -nan    1
   85   37.2  -nan    0.2  -nan    0.6  -nan    1
   86   36.6  -nan    0.2  -nan    0.6  -nan    1
   87   35.9  -nan    0.2  -nan    0.6  -nan    1
   88   35.3  -nan    0.2  -nan    0.6  -nan    1
   89   34.7  -nan    0.2  -nan    0.6  -nan    1
   90   34.0  -nan    0.2  -nan    0.6  -nan    1
   91   33.4  -nan    0.2  -nan    0.6  -nan    1
   92   32.9  -nan    0.2  -nan    0.6  -nan    1
   93   32.3  -nan    0.2  -nan    0.6  -nan    1
   94   31.7  -nan    0.2  -nan    0.6  -nan    1
   95   31.2  -nan    0.2  -nan    0.6  -nan    1
   96   30.7  -nan    0.2  -nan    0.6  -nan    1
   97   30.2  -nan    0.2  -nan    0.6  -nan    1
   98   29.7  -nan    0.2  -nan    0.6  -nan    1
   99   29.3  -nan    0.2  -nan    0.6  -nan    1
  100   28.8  -nan    0.2  -nan    0.6  -nan    1
  101   28.4  -nan    0.2  -nan    0.6  -nan    1
  102   28.0  -nan    0.2  -nan    0.6  -nan    1
  103   27.7  -nan    0.2  -nan    0.6  -nan    1
  104   27.3  -nan    0.2  -nan    0.6  -nan    1
  105   27.0  -nan    0.2  -nan    0.6  -nan    1
  106   26.7  -nan    0.2  -nan    0.6  -nan    1
  107   26.5  -nan    0.3  -nan    0.6  -nan    1
  108   26.2  -nan    0.3  -nan    0.6  -nan    1
  109   26.0  -nan    0.3  -nan    0.6  -nan    1
  110   25.8  -nan    0.3  -nan    0.6  -nan    1
  111   25.7  -nan    0.3  -nan    0.6  -nan    1
  112   25.6  -nan    0.3  -nan    0.6  -nan    1
  113   25.5  -nan    0.3  -nan    0.6  -nan    1
  114   25.4  -nan    0.3  -nan    0.6  -nan    1
  115   25.3  -nan    0.3  -nan    0.6  -nan    1
  116   25.3  -nan    0.3  -nan    0.6  -nan    1
  117   25.3  -nan    0.3  -nan    0.6  -nan    1
  118   25.3  -nan    0.3  -nan    0.6  -nan    1
  119   25.4  -nan    0.3  -nan    0.6  -nan    1
  120   25.5  -nan    0.3  -nan    0.6  -nan    1
  121   25.6  -nan    0.3  -nan    0.6  -nan    1
  122   25.7  -nan    0.3  -nan    0.6  -nan    1
  123   25.9  -nan    0.2  -nan    0.6  -nan    1
  124   26.0  -nan    0.2  -nan    0.5  -nan    1
  125   26.2  -nan    0.2  -nan    0.5  -nan    1
  126   26.5  -nan    0.2  -nan    0.5  -nan    1
  127   26.7  -nan    0.3  -nan    0.5  -nan    1
  128   27.0  -nan    0.3  -nan    0.5  -nan    1
  129   27.2  -nan    0.3  -nan    0.5  -nan    1
  130   27.6  -nan    0.3  -nan    0.5  -nan    1
  131   27.9  -nan    0.3  -nan    0.5  -nan    1
  132   28.2  -nan    0.3  -nan    0.5  -nan    1
  133   28.6  -nan    0.3  -nan    0.5  -nan    1
  134   28.9  -nan    0.3  -nan    0.5  -nan    1
  135   29.3  -nan    0.3  -nan    0.5  -nan    1
  136   29.7  -nan    0.3  -nan    0.5  -nan    1
  137   30.1  -nan    0.3  -nan    0.5  -nan    1
  138   30.6  -nan    0.3  -nan    0.5  -nan    1
  139   31.0  -nan    0.3  -nan    0.5  -nan    1
  140   31.4  -nan    0.3  -nan    0.5  -nan    1
  141   31.9  -nan    0.3  -nan    0.5  -nan    1
  142   32.4  -nan    0.3  -nan    0.5  -nan    1
  143   32.8  -nan    0.3  -nan    0.5  -nan    1
  144   33.3  -nan    0.3  -nan    0.5  -nan    1
  145   33.8  -nan    0.3  -nan    0.5  -nan    1
  146   34.3  -nan    0.3  -nan    0.5  -nan    1
  147   34.8  -nan    0.3  -nan    0.5  -nan    1
  148   35.2  -nan    0.3  -nan    0.6  -nan    1
  149   35.7  -nan    0.2  -nan    0.6  -nan    1
  150   36.2  -nan    0.2  -nan    0.6  -nan    1
  151   36.7  -nan    0.2  -nan    0.6  -nan    1
  152   37.2  -nan    0.2  -nan    0.6  -nan    1
  153   37.7  -nan    0.2  -nan    0.6  -nan    1
  154   38.2  -nan    0.2  -nan    0.6  -nan    1
  155   38.7  -nan    0.2  -nan    0.6  -nan    1
  156   39.1  -nan    0.2  -nan    0.6  -nan    1
  157   39.6  -nan    0.2  -nan    0.6  -nan    1
  158   40.1  -nan    0.2  -nan    0.6  -nan    1
  159   40.5  -nan    0.2  -nan    0.6  -nan    1
  160   41.0  -nan    0.2  -nan    0.6  -nan    1
  161   41.4  -nan    0.2  -nan    0.6  -nan    1
  162   41.8  -nan    0.2  -nan    0.5  -nan    1
  163   42.3  -nan    0.2  -nan    0.6  -nan    1
  164   42.7  -nan    0.2  -nan    0.6  -nan    1
  165   43.1  -nan    0.2  -nan    0.6  -nan    1
  166   43.4  -nan    0.2  -nan    0.6  -nan    1
  167   43.8  -nan    0.2  -nan    0.6  -nan    1
  168   44.2  -nan    0.2  -nan    0.6  -nan    1
  169   44.5  -nan    0.2  -nan    0.6  -nan    1
  170   44.9  -nan    0.2  -nan    0.6  -nan    1
  171   45.2  -nan    0.2  -nan    0.6  -nan    1
  172   45.5  -nan    0.3  -nan    0.6  -nan    1
  173   45.8  -nan    0.3  -nan    0.6  -nan    1
  174   46.1  -nan    0.3  -nan    0.6  -nan    1
  175   46.3  -nan    0.3  -nan    0.6  -nan    1
  176   46.6  -nan    0.3  -nan    0.6  -nan    1
  177   46.8  -nan    0.3  -nan    0.6  -nan    1
  178   47.0  -nan    0.3  -nan    0.6  -nan    1
  179   47.2  -nan    0.3  -nan    0.6  -nan    1
  180   47.4  -nan    0.3  -nan    0.6  -nan    1
  181   47.6  -nan    0.3  -nan    0.6  -nan    1
  182   47.8  -nan    0.3  -nan    0.6  -nan    1
  183   47.9  -nan    0.3  -nan    0.6  -nan    1
  184   48.0  -nan    0.3  -nan    0.6  -nan    1
  185   48.2  -nan    0.3  -nan    0.6  -nan    1
  186   48.3  -nan    0.3  -nan    0.6  -nan    1
  187   48.3  -nan    0.3  -nan    0.6  -nan    1
  188   48.4  -nan    0.3  -nan    0.6  -nan    1
  189   48.5  -nan    0.3  -nan    0.5  -nan    1
  190   48.5  -nan    0.3  -nan    0.5  -nan    1
  191   48.5  -nan    0.3  -nan    0.5  -nan    1
  192   48.5  -nan    0.3  -nan    0.5  -nan    1
  193   48.5  -nan    0.3  -nan    0.5  -nan    1
  194   48.5  -nan    0.3  -nan    0.5  -nan    1
  195   48.5  -nan    0.3  -nan    0.5  -nan    1
  196   48.5  -nan    0.3  -nan    0.5  -nan    1
  197   48.4  -nan    0.3  -nan    0.5  -nan    1
  198   48.3  -nan    0.3  -nan    0.5  -nan    1
  199   48.3  -nan    0.3  -nan    0.5  -nan    1
  200   48.2  -nan    0.3  -nan    0.5  -nan    1
  201   48.1  -nan    0.3  -nan    0.5  -nan    1
  202   47.9  -nan    0.3  -nan    0.5  -nan    1
  203   47.8  -nan    0.3  -nan    0.5  -nan    1
  204   47.7  -nan    0.3  -nan    0.5  -nan    1
  205   47.5  -nan    0.3  -nan    0.5  -nan    1
  206   47.4  -nan    0.3  -nan    0.5  -nan    1
  207   47.2  -nan    0.3  -nan    0.5  -nan    1
  208   47.0  -nan    0.3  -nan    0.5  -nan    1
  209   46.9  -nan    0.3  -nan    0.5  -nan    1
  210   46.7  -nan    0.3  -nan    0.5  -nan    1
  211   46.5  -nan    0.3  -nan    0.5  -nan    1
  212   46.3  -nan    0.3  -nan    0.5  -nan    1
  213   46.1  -nan    0.3  -nan    0.5  -nan    1
  214   45.8  -nan    0.3  -nan    0.5  -nan    1
  215   45.6  -nan    0.3  -nan    0.5  -nan    1
  216   45.4  -nan    0.3  -nan    0.5  -nan    1
  217   45.1  -nan    0.3  -nan    0.5  -nan    1
  218   44.9  -nan    0.3  -nan    0.5  -nan    1
  219   44.6  -nan    0.3  -nan    0.5  -nan    1
  220   44.4  -nan    0.3  -nan    0.5  -nan    1
  221   44.1  -nan    0.3  -nan    0.5  -nan    1
  222   43.8  -nan    0.3  -nan    0.5  -nan    1
  223   43.6  -nan    0.3  -nan    0.5  -nan    1
  224   43.3  -nan    0.3  -nan    0.5  -nan    1
  225   43.0  -nan    0.4  -nan    0.5  -nan    1
  226   42.7  -nan    0.4  -nan    0.5  -nan    1
  227   42.4  -nan    0.4  -nan    0.4  -nan    1
  228   42.2  -nan    0.4  -nan    0.5  -nan    1
  229   41.9  -nan    0.4  -nan    0.5  -nan    1
  230   41.6  -nan    0.4  -nan    0.5  -nan    1
  231   41.3  -nan    0.4  -nan    0.5  -nan    1
  232   41.0  -nan    0.4  -nan    0.5  -nan    1
  233   40.7  -nan    0.5  -nan    0.5  -nan    1
  234   40.4  -nan    0.5  -nan    0.6  -nan    1
  235   40.1  -nan    0.5  -nan    0.6  -nan    1
  236   39.8  -nan    0.5  -nan    0.6  -nan    1
  237   39.5  -nan    0.5  -nan    0.6  -nan    1
  238   39.1  -nan    0.5  -nan    0.6  -nan    1
  239   38.8  -nan    0.5  -nan    0.6  -nan    1
  240   38.5  -nan    0.5  -nan    0.6  -nan    1
  241   38.2  -nan    0.5  -nan    0.7  -nan    1
  242   37.9  -nan    0.5  -nan    0.7  -nan    1
  243   37.6  -nan    0.5  -nan    0.7  -nan    1
  244   37.3  -nan    0.5  -nan    0.7  -nan    1
  245   37.0  -nan    0.5  -nan    0.7  -nan    1
  246   36.7  -nan    0.5  -nan    0.8  -nan    1
  247   36.4  -nan    0.5  -nan    0.8  -nan    1
  248   36.1  -nan    0.5  -nan    0.8  -nan    1
  249   35.8  -nan    0.4  -nan    0.8  -nan    1
  250   35.5  -nan    0.4  -nan    0.8  -nan    1
  251   35.1  -nan    0.4  -nan    0.8  -nan    1
  252   34.8  -nan    0.4  -nan    0.8  -nan    1
  253   34.5  -nan    0.4  -nan    0.8  -nan    1
  254   34.2  -nan    0.4  -nan    0.8  -nan    1
  255   33.9  -nan    0.4  -nan    0.8  -nan    1
  256   33.6  -nan    0.4  -nan    0.8  -nan    1
  257   33.3  -nan    0.4  -nan    0.8  -nan    1
  258   33.0  -nan    0.4  -nan    0.8  -nan    1
  259   32.7  -nan    0.4  -nan    0.8  -nan    1
  260   32.5  -nan    0.4  -nan    0.8  -nan    1
  261   32.2  -nan    0.4  -nan    0.8  -nan    1
  262   31.9  -nan    0.4  -nan    0.8  -nan    1
  263   31.6  -nan    0.4  -nan    0.8  -nan    1
  264   31.3  -nan    0.4  -nan    0.8  -nan    1
  265   31.0  -nan    0.4  -nan    0.8  -nan    1
  266   30.7  -nan    0.4  -nan    0.8  -nan    1
  267   30.5  -nan    0.4  -nan    0.8  -nan    1
  268   30.2  -nan    0.4  -nan    0.8  -nan    1
  269   29.9  -nan    0.4  -nan    0.8  -nan    1
  270   29.6  -nan    0.4  -nan    0.8  -nan    1
  271   29.4  -nan    0.4  -nan    0.8  -nan    1
  272   29.1  -nan    0.4  -nan    0.8  -nan    1
  273   28.8  -nan    0.5  -nan    0.8  -nan    1
  274   28.6  -nan    0.5  -nan    0.8  -nan    1
  275   28.3  -nan    0.5  -nan    0.8  -nan    1
  276   28.1  -nan    0.5  -nan    0.8  -nan    1
  277   27.8  -nan    0.5  -nan    0.8  -nan    1
  278   27.6  -nan    0.5  -nan    0.8  -nan    1
  279   27.3  -nan    0.5  -nan    0.8  -nan    1
  280   27.1  -nan    0.5  -nan    0.8  -nan    1
  281   26.8  -nan    0.5  -nan    0.8  -nan    1
  282   26.6  -nan    0.5  -nan    0.8  -nan    1
  283   26.4  -nan    0.5  -nan    0.8  -nan    1
  284   26.2  -nan    0.5  -nan    0.8  -nan    1
  285   25.9  -nan    0.5  -nan    0.8  -nan    1
  286   25.7  -nan    0.5  -nan    0.8  -nan    1
  287   25.5  -nan    0.5  -nan    0.8  -nan    1
  288   25.3  -nan    0.5  -nan    0.8  -nan    1
  289   25.1  -nan    0.5  -nan    0.8  -nan    1
  290   24.9  -nan    0.5  -nan    0.8  -nan    1
  291   24.7  -nan    0.5  -nan    0.8  -nan    1
  292   24.5  -nan    0.5  -nan    0.8  -nan    1
  293   24.4  -nan    0.5  -nan    0.8  -nan    1
  294   24.2  -nan    0.6  -nan    0.8  -nan    1
  295   24.0  -nan    0.6  -nan    0.8  -nan    1
  296   23.9  -nan    0.6  -nan    0.8  -nan    1
  297   23.7  -nan    0.6  -nan    0.8  -nan    1
  298   23.5  -nan    0.6  -nan    0.8  -nan    1
  299   23.4  -nan    0.6  -nan    0.8  -nan    1
  300   23.3  -nan    0.6  -nan    0.8  -nan    1
  301   23.1  -nan    0.6  -nan    0.8  -nan    1
  302   23.0  -nan    0.6  -nan    0.8  -nan    1
  303   22.9  -nan    0.6  -nan    0.8  -nan    1
  304   22.7  -nan    0.6  -nan    0.8  -nan    1
  305   22.6  -nan    0.6  -nan    0.8  -nan    1
  306   22.5  -nan    0.6  -nan    0.8  -nan    1
  307   22.4  -nan    0.6  -nan    0.8  -nan    1
  308   22.3  -nan    0.6  -nan    0.8  -nan    1
  309   22.2  -nan    0.6  -nan    0.8  -nan    1
  310   22.2  -nan    0.6  -nan    0.8  -nan    1
  311   22.1  -nan    0.6  -nan    0.8  -nan    1
  312   22.0  -nan    0.6  -nan    0.8  -nan    1
  313   21.9  -nan    0.6  -nan    0.8  -nan    1
  314   21.9  -nan    0.6  -nan    0.9  -nan    1
  315   21.8  -nan    0.6  -nan    0.9  -nan    1
  316   21.8  -nan    0.6  -nan    0.9  -nan    1
  317   21.7  -nan    0.6  -nan    0.9  -nan    1
  318   21.7  -nan    0.6  -nan    0.9  -nan    1
  319   21.6  -nan    0.6  -nan    0.9  -nan    1
  320   21.6  -nan    0.6  -nan    1.0  -nan    1
  321   21.6  -nan    0.6  -nan    1.0  -nan    1
  322   21.6  -nan    0.6  -nan    1.0  -nan    1
  323   21.6  -nan    0.6  -nan    1.0  -nan    1
  324   21.5  -nan    0.6  -nan    1.0  -nan    1
  325   21.5  -nan    0.6  -nan    1.0  -nan    1
  326   21.5  -nan    0.6  -nan    1.0  -nan    1
  327   21.5  -nan    0.6  -nan    1.0  -nan    1
  328   21.5  -nan    0.6  -nan    1.0  -nan    1
  329   21.5  -nan    0.5  -nan    1.0  -nan    1
  330   21.5  -nan    0.5  -nan    1.0  -nan    1
  331   21.6  -nan    0.5  -nan    1.0  -nan    1
  332   21.6  -nan    0.5  -nan    1.0  -nan    1
  333   21.6  -nan    0.5  -nan    1.0  -nan    1
  334   21.6  -nan    0.5  -nan    1.0  -nan    1
  335   21.6  -nan    0.5  -nan    1.0  -nan    1
  336   21.6  -nan    0.5  -nan    1.0  -nan    1
  337   21.7  -nan    0.5  -nan    1.1  -nan    1
  338   21.7  -nan    0.5  -nan    1.1  -nan    1
  339   21.7  -nan    0.5  -nan    1.1  -nan    1
  340   21.7  -nan    0.5  -nan    1.1  -nan    1
  341   21.8  -nan    0.5  -nan    1.1  -nan    1
  342   21.8  -nan    0.6  -nan    1.2  -nan    1
  343   21.8  -nan    0.6  -nan    1.2  -nan    1
  344   21.8  -nan    0.6  -nan    1.2  -nan    1
  345   21.9  -nan    0.6  -nan    1.2  -nan    1
  346   21.9  -nan    0.6  -nan    1.2  -nan    1
  347   21.9  -nan    0.6  -nan    1.3  -nan    1
  348   21.9  -nan    0.6  -nan    1.3  -nan    1
  349   21.9  -nan    0.6  -nan    1.3  -nan    1
  350   21.9  -nan    0.6  -nan    1.3  -nan    1
  351   22.0  -nan    0.6  -nan    1.3  -nan    1
  352   22.0  -nan    0.6  -nan    1.4  -nan    1
  353   22.0  -nan    0.6  -nan    1.4  -nan    1
  354   22.0  -nan    0.6  -nan    1.4  -nan    1
  355   22.0  -nan    0.6  -nan    1.4  -nan    1
  356   22.0  -nan    0.6  -nan    1.4  -nan    1
  357   22.0  -nan    0.5  -nan    1.4  -nan    1
  358   22.0  -nan    0.5  -nan    1.4  -nan    1
  359   22.0  -nan    0.5  -nan    1.5  -nan    1
  360   22.0  -nan    0.5  -nan    1.5  -nan    1
  361   21.9  -nan    0.5  -nan    1.5  -nan    1
  362   21.9  -nan    0.5  -nan    1.5  -nan    1
  363   21.9  -nan    0.5  -nan    1.5  -nan    1
  364   21.9  -nan    0.5  -nan    1.5  -nan    1
  365   21.8  -nan    0.5  -nan    1.5  -nan    1
  366   21.8  -nan    0.5  -nan    1.5  -nan    1
  367   21.8  -nan    0.5  -nan    1.5  -nan    1
  368   21.7  -nan    0.5  -nan    1.5  -nan    1
  369   21.7  -nan    0.5  -nan    1.5  -nan    1
  370   21.6  -nan    0.5  -nan    1.5  -nan    1
  371   21.6  -nan    0.5  -nan    1.5  -nan    1
  372   21.5  -nan    0.5  -nan    1.5  -nan    1
  373   21.5  -nan    0.5  -nan    1.5  -nan    1
  374   21.4  -nan    0.5  -nan    1.5  -nan    1
  375   21.4  -nan    0.5  -nan    1.5  -nan    1
  376   21.3  -nan    0.5  -nan    1.4  -nan    1
  377   21.2  -nan    0.6  -nan    1.4  -nan    1
  378   21.1  -nan    0.6  -nan    1.4  -nan    1
  379   21.1  -nan    0.6  -nan    1.4  -nan    1
  380   21.0  -nan    0.6  -nan    1.4  -nan    1
  381   20.9  -nan    0.6  -nan    1.3  -nan    1
  382   20.8  -nan    0.6  -nan    1.3  -nan    1
  383   20.7  -nan    0.6  -nan    1.3  -nan    1
  384   20.6  -nan    0.6  -nan    1.3  -nan    1
  385   20.5  -nan    0.6  -nan    1.3  -nan    1
  386   20.4  -nan    0.6  -nan    1.3  -nan    1
  387   20.4  -nan    0.6  -nan    1.3  -nan    1
  388   20.3  -nan    0.6  -nan    1.3  -nan    1
  389   20.2  -nan    0.6  -nan    1.2  -nan    1
  390   20.0  -nan    0.6  -nan    1.2  -nan    1
  391   19.9  -nan    0.6  -nan    1.3  -nan    1
  392   19.8  -nan    0.6  -nan    1.3  -nan    1
  393   19.7  -nan    0.6  -nan    1.3  -nan    1
  394   19.6  -nan    0.6  -nan    1.3  -nan    1
  395   19.5  -nan    0.6  -nan    1.3  -nan    1
  396   19.4  -nan    0.6  -nan    1.3  -nan    1
  397   19.3  -nan    0.6  -nan    1.3  -nan    1
  398   19.2  -nan    0.6  -nan    1.3  -nan    1
  399   19.1  -nan    0.6  -nan    1.3  -nan    1
  400   19.0  -nan    0.6  -nan    1.3  -nan    1
  401   18.8  -nan    0.6  -nan    1.3  -nan    1
  402   18.7  -nan    0.6  -nan    1.3  -nan    1
  403   18.6  -nan    0.6  -nan    1.3  -nan    1
  404   18.5  -nan    0.6  -nan    1.3  -nan    1
  405   18.4  -nan    0.6  -nan    1.3  -nan    1
  406   18.3  -nan    0.6  -nan    1.3  -nan    1
  407   18.2  -nan    0.6  -nan    1.3  -nan    1
  408   18.1  -nan    0.6  -nan    1.3  -nan    1
  409   17.9  -nan    0.6  -nan    1.3  -nan    1
  410   17.8  -nan    0.6  -nan    1.3  -nan    1
  411   17.7  -nan    0.6  -nan    1.4  -nan    1
  412   17.6  -nan    0.6  -nan    1.4  -nan    1
  413   17.5  -nan    0.6  -nan    1.4  -nan    1
  414   17.4  -nan    0.6  -nan    1.4  -nan    1
  415   17.3  -nan    0.6  -nan    1.4  -nan    1
  416   17.2  -nan    0.5  -nan    1.4  -nan    1
  417   17.1  -nan    0.5  -nan    1.4  -nan    1
  418   17.0  -nan    0.5  -nan    1.4  -nan    1
  419   16.9  -nan    0.5  -nan    1.4  -nan    1
  420   16.8  -nan    0.5  -nan    1.3  -nan    1
  421   16.7  -nan    0.5  -nan    1.3  -nan    1
  422   16.6  -nan    0.5  -nan    1.3  -nan    1
  423   16.6  -nan    0.5  -nan    1.3  -nan    1
  424   16.5  -nan    0.5  -nan    1.3  -nan    1
  425   16.4  -nan    0.5  -nan    1.3  -nan    1
  426   16.3  -nan    0.5  -nan    1.3  -nan    1
  427   16.2  -nan    0.5  -nan    1.3  -nan    1
  428   16.1  -nan    0.5  -nan    1.3  -nan    1
  429   16.1  -nan    0.5  -nan    1.3  -nan    1
  430   16.0  -nan    0.5  -nan    1.3  -nan    1
  431   15.9  -nan    0.5  -nan    1.3  -nan    1
  432   15.9  -nan    0.5  -nan    1.3  -nan    1
  433   15.8  -nan    0.5  -nan    1.3  -nan    1
  434   15.7  -nan    0.5  -nan    1.3  -nan    1
  435   15.7  -nan    0.5  -nan    1.3  -nan    1
  436   15.6  -nan    0.5  -nan    1.2  -nan    1
  437   15.6  -nan    0.5  -nan    1.2  -nan    1
  438   15.5  -nan    0.5  -nan    1.2  -nan    1
  439   15.5  -nan    0.5  -nan    1.2  -nan    1
  440   15.4  -nan    0.5  -nan    1.2  -nan    1
  441   15.4  -nan    0.5  -nan    1.3  -nan    1
  442   15.3  -nan    0.5  -nan    1.3  -nan    1
  443   15.3  -nan    0.5  -nan    1.3  -nan    1
  444   15.2  -nan    0.6  -nan    1.3  -nan    1
  445   15.2  -nan    0.6  -nan    1.3  -nan    1
  446   15.2  -nan    0.6  -nan    1.3  -nan    1
  447   15.1  -nan    0.6  -nan    1.3  -nan    1
  448   15.1  -nan    0.6  -nan    1.3  -nan    1
  449   15.1  -nan    0.6  -nan    1.3  -nan    1
  450   15.1  -nan    0.6  -nan    1.3  -nan    1
  451   15.1  -nan    0.6  -nan    1.3  -nan    1
  452   15.0  -nan    0.6  -nan    1.4  -nan    1
  453   15.0  -nan    0.6  -nan    1.4  -nan    1
  454   15.0  -nan    0.5  -nan    1.4  -nan    1
  455   15.0  -nan    0.5  -nan    1.4  -nan    1
  456   15.0  -nan    0.5  -nan    1.4  -nan    1
  457   15.0  -nan    0.5  -nan    1.4  -nan    1
  458   15.0  -nan    0.6  -nan    1.4  -nan    1
  459   14.9  -nan    0.6  -nan    1.4  -nan    1
  460   14.9  -nan    0.6  -nan    1.4  -nan    1
  461   14.9  -nan    0.6  -nan    1.4  -nan    1
  462   14.9  -nan    0.6  -nan    1.4  -nan    1
  463   14.9  -nan    0.6  -nan    1.4  -nan    1
  464   14.9  -nan    0.6  -nan    1.4  -nan    1
  465   14.9  -nan    0.6  -nan    1.4  -nan    1
  466   14.9  -nan    0.6  -nan    1.4  -nan    1
  467   14.9  -nan    0.6  -nan    1.4  -nan    1
  468   14.9  -nan    0.6  -nan    1.4  -nan    1
  469   14.9  -nan    0.6  -nan    1.4  -nan    1
  470   14.9  -nan    0.6  -nan    1.4  -nan    1
  471   14.9  -nan    0.6  -nan    1.4  -nan    1
  472   14.9  -nan    0.6  -nan    1.4  -nan    1
  473   14.9  -nan    0.6  -nan    1.4  -nan    1
  474   14.9  -nan    0.6  -nan    1.4  -nan    1
  475   14.9  -nan    0.5  -nan    1.4  -nan    1
  476   14.9  -nan    0.5  -nan    1.4  -nan    1
  477   14.9  -nan    0.5  -nan    1.4  -nan    1
  478   14.9  -nan    0.5  -nan    1.4  -nan    1
  479   14.9  -nan    0.5  -nan    1.4  -nan    1
  480   14.9  -nan    0.5  -nan    1.4  -nan    1
  481   14.9  -nan    0.5  -nan    1.4  -nan    1
  482   14.9  -nan    0.5  -nan    1.4  -nan    1
  483   14.9  -nan    0.5  -nan    1.4  -nan    1
  484   14.9  -nan    0.5  -nan    1.4  -nan    1
  485   14.9  -nan    0.5  -nan    1.4  -nan    1
  486   14.9  -nan    0.5  -nan    1.4  -nan    1
  487   14.9  -nan    0.5  -nan    1.4  -nan    1
  488   14.9  -nan    0.5  -nan    1.4  -nan    1
  489   14.9  -nan    0.5  -nan    1.5  -nan    1
  490   14.8  -nan    0.5  -nan    1.5  -nan    1
  491   14.8  -nan    0.5  -nan    1.5  -nan    1
  492   14.8  -nan    0.5  -nan    1.5  -nan    1
  493   14.8  -nan    0.5  -nan    1.5  -nan    1
  494   14.8  -nan    0.5  -nan    1.5  -nan    1
  495   14.7  -nan    0.5  -nan    1.5  -nan    1
  496   14.7  -nan    0.5  -nan    1.5  -nan    1
  497   14.7  -nan    0.5  -nan    1.5  -nan    1
  498   14.7  -nan    0.5  -nan    1.6  -nan    1
  499   14.6  -nan    0.5  -nan    1.6  -nan    1
  500   14.6  -nan    0.5  -nan    1.6  -nan    1
  501   14.6  -nan    0.5  -nan    1.6  -nan    1
  502   14.5  -nan    0.5  -nan    1.6  -nan    1
  503   14.5  -nan    0.5  -nan    1.7  -nan    1
  504   14.4  -nan    0.5  -nan    1.7  -nan    1
  505   14.4  -nan    0.5  -nan    1.7  -nan    1
  506   14.4  -nan    0.5  -nan    1.7  -nan    1
  507   14.3  -nan    0.5  -nan    1.7  -nan    1
  508   14.3  -nan    0.5  -nan    1.7  -nan    1
  509   14.2  -nan    0.5  -nan    1.8  -nan    1
  510   14.2  -nan    0.5  -nan    1.8  -nan    1
  511   14.2  -nan    0.5  -nan    1.8  -nan    1
  512   14.1  -nan    0.5  -nan    1.8  -nan    1
  513   14.1  -nan    0.5  -nan    1.9  -nan    1
  514   14.0  -nan    0.5  -nan    1.9  -nan    1
  515   14.0  -nan    0.5  -nan    1.9  -nan    1
  516   14.0  -nan    0.5  -nan    2.0  -nan    1
  517   13.9  -nan    0.5  -nan    2.0  -nan    1
  518   13.9  -nan    0.5  -nan    2.0  -nan    1
  519   13.8  -nan    0.5  -nan    2.1  -nan    1
  520   13.8  -nan    0.5  -nan    2.1  -nan    1
  521   13.8  -nan    0.6  -nan    2.2  -nan    1
  522   13.7  -nan    0.6  -nan    2.2  -nan    1
  523   13.7  -nan    0.6  -nan    2.2  -nan    1
  524   13.7  -nan    0.6  -nan    2.3  -nan    1
  525   13.6  -nan    0.6  -nan    2.3  -nan    1
  526   13.6  -nan    0.6  -nan    2.4  -nan    1
  527   13.6  -nan    0.6  -nan    2.4  -nan    1
  528   13.6  -nan    0.6  -nan    2.4  -nan    1
  529   13.5  -nan    0.6  -nan    2.4  -nan    1
  530   13.5  -nan    0.6  -nan    2.5  -nan    1
  531   13.5  -nan    0.6  -nan    2.5  -nan    1
  532   13.5  -nan    0.6  -nan    2.5  -nan    1
  533   13.5  -nan    0.6  -nan    2.5  -nan    1
  534   13.5  -nan    0.6  -nan    2.6  -nan    1
  535   13.5  -nan    0.6  -nan    2.6  -nan    1
  536   13.5  -nan    0.6  -nan    2.6  -nan    1
  537   13.5  -nan    0.6  -nan    2.6  -nan    1
  538   13.5  -nan    0.6  -nan    2.6  -nan    1
  539   13.5  -nan    0.6  -nan    2.6  -nan    1
  540   13.5  -nan    0.6  -nan    2.6  -nan    1
  541   13.5  -nan    0.6  -nan    2.6  -nan    1
  542   13.6  -nan    0.6  -nan    2.7  -nan    1
  543   13.6  -nan    0.6  -nan    2.7  -nan    1
  544   13.6  -nan    0.6  -nan    2.7  -nan    1
  545   13.6  -nan    0.7  -nan    2.7  -nan    1
  546   13.7  -nan    0.7  -nan    2.7  -nan    1
  547   13.7  -nan    0.7  -nan    2.7  -nan    1
  548   13.8  -nan    0.7  -nan    2.7  -nan    1
  549   13.8  -nan    0.7  -nan    2.7  -nan    1
  550   13.9  -nan    0.7  -nan    2.7  -nan    1
  551   13.9  -nan    0.7  -nan    2.7  -nan    1
  552   14.0  -nan    0.7  -nan    2.7  -nan    1
  553   14.0  -nan    0.7  -nan    2.7  -nan    1
  554   14.1  -nan    0.7  -nan    2.7  -nan    1
  555   14.2  -nan    0.7  -nan    2.7  -nan    1
  556   14.2  -nan    0.7  -nan    2.8  -nan    1
  557   14.3  -nan    0.7  -nan    2.8  -nan    1
  558   14.4  -nan    0.7  -nan    2.8  -nan    1
  559   14.5  -nan    0.6  -nan    2.8  -nan    1
  560   14.5  -nan    0.6  -nan    2.8  -nan    1
  561   14.6  -nan    0.6  -nan    2.8  -nan    1
  562   14.7  -nan    0.6  -nan    2.8  -nan    1
  563   14.8  -nan    0.6  -nan    2.8  -nan    1
  564   14.9  -nan    0.6  -nan    2.8  -nan    1
  565   14.9  -nan    0.6  -nan    2.7  -nan    1
  566   15.0  -nan    0.6  -nan    2.7  -nan    1
  567   15.1  -nan    0.5  -nan    2.7  -nan    1
  568   15.2  -nan    0.6  -nan    2.7  -nan    1
  569   15.3  -nan    0.6  -nan    2.7  -nan    1
  570   15.4  -nan    0.6  -nan    2.6  -nan    1
  571   15.5  -nan    0.6  -nan    2.6  -nan    1
  572   15.6  -nan    0.6  -nan    2.6  -nan    1
  573   15.6  -nan    0.6  -nan    2.5  -nan    1
  574   15.7  -nan    0.7  -nan    2.5  -nan    1
  575   15.8  -nan    0.7  -nan    2.5  -nan    1
  576   15.9  -nan    0.7  -nan    2.5  -nan    1
  577   16.0  -nan    0.7  -nan    2.5  -nan    1
  578   16.1  -nan    0.8  -nan    2.6  -nan    1
  579   16.1  -nan    0.8  -nan    2.6  -nan    1
  580   16.2  -nan    0.8  -nan    2.6  -nan    1
  581   16.3  -nan    0.8  -nan    2.6  -nan    1
  582   16.4  -nan    0.9  -nan    2.6  -nan    1
  583   16.4  -nan    0.9  -nan    2.6  -nan    1
  584   16.5  -nan    0.9  -nan    2.6  -nan    1
  585   16.6  -nan    0.9  -nan    2.6  -nan    1
  586   16.6  -nan    0.9  -nan    2.7  -nan    1
  587   16.7  -nan    1.0  -nan    2.7  -nan    1
  588   16.7  -nan    1.0  -nan    2.7  -nan    1
  589   16.8  -nan    1.0  -nan    2.7  -nan    1
  590   16.8  -nan    1.0  -nan    2.7  -nan    1
  591   16.9  -nan    1.0  -nan    2.7  -nan    1
  592   16.9  -nan    1.0  -nan    2.7  -nan    1
  593   16.9  -nan    1.0  -nan    2.7  -nan    1
  594   16.9  -nan    1.0  -nan    2.7  -nan    1
  595   17.0  -nan    1.0  -nan    2.7  -nan    1
  596   17.0  -nan    1.0  -nan    2.7  -nan    1
  597   17.0  -nan    1.0  -nan    2.7  -nan    1
  598   17.0  -nan    1.0  -nan    2.7  -nan    1
  599   17.0  -nan    1.0  -nan    2.7  -nan    1
  600   17.0  -nan    1.0  -nan    2.7  -nan    1
  601   17.0  -nan    1.0  -nan    2.7  -nan    1
  602   17.0  -nan    1.0  -nan    2.7  -nan    1
  603   17.0  -nan    1.0  -nan    2.7  -nan    1
  604   17.0  -nan    1.0  -nan    2.7  -nan    1
  605   17.0  -nan    1.0  -nan    2.7  -nan    1
  606   17.0  -nan    1.0  -nan    2.7  -nan    1
  607   16.9  -nan    1.0  -nan    2.8  -nan    1
  608   16.9  -nan    1.0  -nan    2.8  -nan    1
  609   16.9  -nan    1.0  -nan    2.8  -nan    1
  610   16.8  -nan    1.0  -nan    2.8  -nan    1
  611   16.8  -nan    1.0  -nan    2.9  -nan    1
  612   16.7  -nan    1.0  -nan    2.9  -nan    1
  613   16.7  -nan    1.0  -nan    2.9  -nan    1
  614   16.6  -nan    1.0  -nan    2.9  -nan    1
  615   16.6  -nan    1.0  -nan    2.9  -nan    1
  616   16.5  -nan    1.0  -nan    2.9  -nan    1
  617   16.4  -nan    1.0  -nan    2.9  -nan    1
  618   16.4  -nan    1.0  -nan    3.0  -nan    1
  619   16.3  -nan    1.0  -nan    3.0  -nan    1
  620   16.2  -nan    1.0  -nan    3.0  -nan    1
  621   16.1  -nan    1.0  -nan    3.0  -nan    1
  622   16.1  -nan    1.0  -nan    3.0  -nan    1
  623   16.0  -nan    1.0  -nan    3.0  -nan    1
  624   15.9  -nan    1.0  -nan    3.0  -nan    1
  625   15.8  -nan    1.0  -nan    3.0  -nan    1
  626   15.7  -nan    1.0  -nan    2.9  -nan    1
  627   15.6  -nan    1.0  -nan    2.9  -nan    1
  628   15.5  -nan    1.0  -nan    2.9  -nan    1
  629   15.4  -nan    0.9  -nan    2.9  -nan    1
  630   15.3  -nan    0.9  -nan    2.9  -nan    1
  631   15.2  -nan    0.9  -nan    2.9  -nan    1
  632   15.1  -nan    0.9  -nan    2.8  -nan    1
  633   15.0  -nan    0.8  -nan    2.8  -nan    1
  634   14.9  -nan    0.8  -nan    2.8  -nan    1
  635   14.8  -nan    0.8  -nan    2.7  -nan    1
  636   14.7  -nan    0.8  -nan    2.7  -nan    1
  637   14.6  -nan    0.7  -nan    2.7  -nan    1
  638   14.5  -nan    0.7  -nan    2.7  -nan    1
  639   14.4  -nan    0.7  -nan    2.6  -nan    1
  640   14.3  -nan    0.6  -nan    2.6  -nan    1
  641   14.1  -nan    0.6  -nan    2.6  -nan    1
  642   14.0  -nan    0.6  -nan    2.7  -nan    1
  643   13.9  -nan    0.5  -nan    2.7  -nan    1
  644   13.8  -nan    0.5  -nan    2.7  -nan    1
  645   13.7  -nan    0.5  -nan    2.7  -nan    1
  646   13.6  -nan    0.5  -nan    2.7  -nan    1
  647   13.5  -nan    0.5  -nan    2.7  -nan    1
  648   13.4  -nan    0.5  -nan    2.7  -nan    1
  649   13.3  -nan    0.5  -nan    2.7  -nan    1
  650   13.2  -nan    0.5  -nan    2.8  -nan    1
  651   13.1  -nan    0.5  -nan    2.8  -nan    1
  652   13.0  -nan    0.5  -nan    2.8  -nan    1
  653   12.9  -nan    0.5  -nan    2.8  -nan    1
  654   12.8  -nan    0.5  -nan    2.8  -nan    1
  655   12.7  -nan    0.5  -nan    2.8  -nan    1
  656   12.6  -nan    0.6  -nan    2.8  -nan    1
  657   12.5  -nan    0.6  -nan    2.8  -nan    1
  658   12.4  -nan    0.6  -nan    2.8  -nan    1
  659   12.3  -nan    0.6  -nan    2.8  -nan    1
  660   12.2  -nan    0.6  -nan    2.8  -nan    1
  661   12.1  -nan    0.6  -nan    2.9  -nan    1
  662   12.0  -nan    0.6  -nan    2.9  -nan    1
  663   11.9  -nan    0.6  -nan    2.9  -nan    1
  664   11.8  -nan    0.6  -nan    2.9  -nan    1
  665   11.7  -nan    0.6  -nan    2.9  -nan    1
  666   11.6  -nan    0.6  -nan    3.0  -nan    1
  667   11.6  -nan    0.6  -nan    3.0  -nan    1
  668   11.5  -nan    0.6  -nan    3.0  -nan    1
  669   11.4  -nan    0.6  -nan    3.0  -nan    1
  670   11.3  -nan    0.6  -nan    3.0  -nan    1
  671   11.3  -nan    0.6  -nan    3.0  -nan    1
  672   11.2  -nan    0.6  -nan    3.0  -nan    1
  673   11.1  -nan    0.6  -nan    3.0  -nan    1
  674   11.0  -nan    0.6  -nan    3.0  -nan    1
  675   11.0  -nan    0.6  -nan    3.0  -nan    1
  676   10.9  -nan    0.6  -nan    3.0  -nan    1
  677   10.9  -nan    0.6  -nan    3.0  -nan    1
  678   10.8  -nan    0.6  -nan    3.0  -nan    1
  679   10.7  -nan    0.6  -nan    3.0  -nan    1
  680   10.7  -nan    0.6  -nan    3.0  -nan    1
  681   10.6  -nan    0.6  -nan    3.0  -nan    1
  682   10.6  -nan    0.6  -nan    3.0  -nan    1
  683   10.5  -nan    0.6  -nan    3.0  -nan    1
  684   10.5  -nan    0.6  -nan    3.0  -nan    1
  685   10.4  -nan    0.6  -nan    3.0  -nan    1
  686   10.4  -nan    0.6  -nan    3.0  -nan    1
  687   10.4  -nan    0.6  -nan    2.9  -nan    1
  688   10.3  -nan    0.7  -nan    2.9  -nan    1
  689   10.3  -nan    0.7  -nan    2.9  -nan    1
  690   10.2  -nan    0.6  -nan    2.9  -nan    1
  691   10.2  -nan    0.6  -nan    2.9  -nan    1
  692   10.2  -nan    0.6  -nan    2.9  -nan    1
  693   10.2  -nan    0.6  -nan    2.9  -nan    1
  694   10.1  -nan    0.6  -nan    2.9  -nan    1
  695   10.1  -nan    0.6  -nan    2.9  -nan    1
  696   10.1  -nan    0.6  -nan    2.9  -nan    1
  697   10.1  -nan    0.6  -nan    2.9  -nan    1
  698   10.0  -nan    0.6  -nan    2.9  -nan    1
  699   10.0  -nan    0.6  -nan    2.9  -nan    1
  700   10.0  -nan    0.6  -nan    2.8  -nan    1
  701   10.0  -nan    0.6  -nan    2.8  -nan    1
  702   10.0  -nan    0.6  -nan    2.8  -nan    1
  703   10.0  -nan    0.6  -nan    2.8  -nan    1
  704   10.0  -nan    0.6  -nan    2.8  -nan    1
  705   10.0  -nan    0.7  -nan    2.7  -nan    1
  706    9.9  -nan    0.7  -nan    2.7  -nan    1
  707    9.9  -nan    0.7  -nan    2.8  -nan    1
  708    9.9  -nan    0.7  -nan    2.8  -nan    1
  709    9.9  -nan    0.7  -nan    2.8  -nan    1
  710    9.9  -nan    0.7  -nan    2.8  -nan    1
  711    9.9  -nan    0.8  -nan    2.8  -nan    1
  712    9.9  -nan    0.8  -nan    2.8  -nan    1
  713    9.9  -nan    0.8  -nan    2.9  -nan    1
  714    9.9  -nan    0.8  -nan    2.9  -nan    1
  715   10.0  -nan    0.8  -nan    2.9  -nan    1
  716   10.0  -nan    0.9  -nan    2.9  -nan    1
  717   10.0  -nan    0.9  -nan    2.9  -nan    1
  718   10.0  -nan    0.9  -nan    2.9  -nan    1
  719   10.0  -nan    0.9  -nan    3.0  -nan    1
  720   10.0  -nan    1.0  -nan    3.0  -nan    1
  721   10.0  -nan    1.0  -nan    3.0  -nan    1
  722   10.0  -nan    1.0  -nan    3.0  -nan    1
  723   10.1  -nan    1.0  -nan    3.0  -nan    1
  724   10.1  -nan    1.0  -nan    3.0  -nan    1
  725   10.1  -nan    1.1  -nan    3.0  -nan    1
  726   10.1  -nan    1.1  -nan    3.0  -nan    1
  727   10.1  -nan    1.1  -nan    3.0  -nan    1
  728   10.1  -nan    1.1  -nan    3.0  -nan    1
  729   10.2  -nan    1.1  -nan    3.0  -nan    1
  730   10.2  -nan    1.1  -nan    3.0  -nan    1
  731   10.2  -nan    1.1  -nan    3.0  -nan    1
  732   10.2  -nan    1.1  -nan    3.1  -nan    1
  733   10.3  -nan    1.1  -nan    3.1  -nan    1
  734   10.3  -nan    1.1  -nan    3.1  -nan    1
  735   10.3  -nan    1.1  -nan    3.1  -nan    1
  736   10.4  -nan    1.1  -nan    3.1  -nan    1
  737   10.4  -nan    1.1  -nan    3.1  -nan    1
  738   10.4  -nan    1.1  -nan    3.1  -nan    1
  739   10.4  -nan    1.1  -nan    3.1  -nan    1
  740   10.5  -nan    1.1  -nan    3.0  -nan    1
  741   10.5  -nan    1.0  -nan    3.0  -nan    1
  742   10.5  -nan    1.0  -nan    3.0  -nan    1
  743   10.6  -nan    1.0  -nan    3.0  -nan    1
  744   10.6  -nan    1.0  -nan    2.9  -nan    1
  745   10.6  -nan    1.0  -nan    2.9  -nan    1
  746   10.6  -nan    0.9  -nan    2.9  -nan    1
  747   10.7  -nan    0.9  -nan    2.8  -nan    1
  748   10.7  -nan    0.9  -nan    2.8  -nan    1
  749   10.7  -nan    0.9  -nan    2.8  -nan    1
  750   10.8  -nan    0.8  -nan    2.7  -nan    1
  751   10.8  -nan    0.8  -nan    2.7  -nan    1
  752   10.8  -nan    0.8  -nan    2.7  -nan    1
  753   10.8  -nan    0.8  -nan    2.7  -nan    1
  754   10.9  -nan    0.7  -nan    2.6  -nan    1
  755   10.9  -nan    0.7  -nan    2.6  -nan    1
  756   10.9  -nan    0.7  -nan    2.6  -nan    1
  757   10.9  -nan    0.7  -nan    2.6  -nan    1
  758   11.0  -nan    0.6  -nan    2.5  -nan    1
  759   11.0  -nan    0.6  -nan    2.5  -nan    1
  760   11.0  -nan    0.6  -nan    2.5  -nan    1
  761   11.0  -nan    0.6  -nan    2.5  -nan    1
  762   11.0  -nan    0.5  -nan    2.5  -nan    1
  763   11.0  -nan    0.5  -nan    2.5  -nan    1
  764   11.1  -nan    0.5  -nan    2.5  -nan    1
  765   11.1  -nan    0.5  -nan    2.5  -nan    1
  766   11.1  -nan    0.6  -nan    2.5  -nan    1
  767   11.1  -nan    0.6  -nan    2.6  -nan    1
  768   11.1  -nan    0.6  -nan    2.6  -nan    1
  769   11.1  -nan    0.6  -nan    2.6  -nan    1
  770   11.1  -nan    0.6  -nan    2.6  -nan    1
  771   11.1  -nan    0.6  -nan    2.7  -nan    1
  772   11.1  -nan    0.7  -nan    2.7  -nan    1
  773   11.1  -nan    0.7  -nan    2.7  -nan    1
  774   11.1  -nan    0.7  -nan    2.8  -nan    1
  775   11.1  -nan    0.7  -nan    2.8  -nan    1
  776   11.1  -nan    0.7  -nan    2.8  -nan    1
  777   11.1  -nan    0.7  -nan    2.8  -nan    1
  778   11.1  -nan    0.7  -nan    2.9  -nan    1
  779   11.1  -nan    0.7  -nan    2.9  -nan    1
  780   11.1  -nan    0.7  -nan    2.9  -nan    1
  781   11.1  -nan    0.7  -nan    3.0  -nan    1
  782   11.1  -nan    0.7  -nan    3.0  -nan    1
  783   11.1  -nan    0.7  -nan    3.0  -nan    1
  784   11.1  -nan    0.7  -nan    3.0  -nan    1
  785   11.0  -nan    0.7  -nan    3.1  -nan    1
  786   11.0  -nan    0.7  -nan    3.1  -nan    1
  787   11.0  -nan    0.7  -nan    3.1  -nan    1
  788   11.0  -nan    0.7  -nan    3.2  -nan    1
  789   11.0  -nan    0.7  -nan    3.2  -nan    1
  790   11.0  -nan    0.7  -nan    3.2  -nan    1
  791   10.9  -nan    0.7  -nan    3.2  -nan    1
  792   10.9  -nan    0.7  -nan    3.3  -nan    1
  793   10.9  -nan    0.7  -nan    3.3  -nan    1
  794   10.9  -nan    0.7  -nan    3.3  -nan    1
  795   10.9  -nan    0.7  -nan    3.3  -nan    1
  796   10.8  -nan    0.7  -nan    3.3  -nan    1
  797   10.8  -nan    0.7  -nan    3.4  -nan    1
  798   10.8  -nan    0.7  -nan    3.4  -nan    1
  799   10.8  -nan    0.7  -nan    3.4  -nan    1
  800   10.7  -nan    0.7  -nan    3.4  -nan    1
  801   10.7  -nan    0.7  -nan    3.4  -nan    1
  802   10.7  -nan    0.7  -nan    3.4  -nan    1
  803   10.7  -nan    0.7  -nan    3.4  -nan    1
  804   10.7  -nan    0.7  -nan    3.5  -nan    1
  805   10.6  -nan    0.7  -nan    3.5  -nan    1
  806   10.6  -nan    0.7  -nan    3.5  -nan    1
  807   10.6  -nan    0.7  -nan    3.5  -nan    1
  808   10.6  -nan    0.7  -nan    3.5  -nan    1
  809   10.6  -nan    0.7  -nan    3.5  -nan    1
  810   10.5  -nan    0.7  -nan    3.5  -nan    1
  811   10.5  -nan    0.7  -nan    3.5  -nan    1
  812   10.5  -nan    0.7  -nan    3.5  -nan    1
  813   10.5  -nan    0.7  -nan    3.5  -nan    1
  814   10.5  -nan    0.7  -nan    3.5  -nan    1
  815   10.5  -nan    0.7  -nan    3.5  -nan    1
  816   10.5  -nan    0.7  -nan    3.5  -nan    1
  817   10.5  -nan    0.7  -nan    3.4  -nan    1
  818   10.5  -nan    0.6  -nan    3.4  -nan    1
  819   10.5  -nan    0.6  -nan    3.4  -nan    1
  820   10.5  -nan    0.6  -nan    3.4  -nan    1
  821   10.5  -nan    0.7  -nan    3.3  -nan    1
  822   10.5  -nan    0.7  -nan    3.4  -nan    1
  823   10.5  -nan    0.7  -nan    3.4  -nan    1
  824   10.5  -nan    0.7  -nan    3.4  -nan    1
  825   10.5  -nan    0.8  -nan    3.5  -nan    1
  826   10.5  -nan    0.8  -nan    3.5  -nan    1
  827   10.5  -nan    0.9  -nan    3.6  -nan    1
  828   10.5  -nan    0.9  -nan    3.7  -nan    1
  829   10.5  -nan    1.0  -nan    3.7  -nan    1
  830   10.5  -nan    1.0  -nan    3.8  -nan    1
  831   10.5  -nan    1.1  -nan    3.9  -nan    1
  832   10.5  -nan    1.1  -nan    3.9  -nan    1
  833   10.6  -nan    1.2  -nan    4.0  -nan    1
  834   10.6  -nan    1.3  -nan    4.1  -nan    1
  835   10.6  -nan    1.3  -nan    4.1  -nan    1
  836   10.6  -nan    1.4  -nan    4.2  -nan    1
  837   10.6  -nan    1.5  -nan    4.3  -nan    1
  838   10.7  -nan    1.5  -nan    4.3  -nan    1
  839   10.7  -nan    1.6  -nan    4.4  -nan    1
  840   10.7  -nan    1.6  -nan    4.4  -nan    1
  841   10.8  -nan    1.7  -nan    4.5  -nan    1
  842   10.8  -nan    1.7  -nan    4.5  -nan    1
  843   10.8  -nan    1.8  -nan    4.5  -nan    1
  844   10.9  -nan    1.8  -nan    4.6  -nan    1
  845   10.9  -nan    1.8  -nan    4.6  -nan    1
  846   10.9  -nan    1.8  -nan    4.6  -nan    1
  847   11.0  -nan    1.9  -nan    4.6  -nan    1
  848   11.0  -nan    1.9  -nan    4.6  -nan    1
  849   11.0  -nan    1.9  -nan    4.6  -nan    1
  850   11.1  -nan    1.9  -nan    4.6  -nan    1
  851   11.1  -nan    1.9  -nan    4.6  -nan    1
  852   11.2  -nan    1.9  -nan    4.6  -nan    1
  853   11.2  -nan    1.9  -nan    4.6  -nan    1
  854   11.3  -nan    1.8  -nan    4.6  -nan    1
  855   11.3  -nan    1.8  -nan    4.6  -nan    1
  856   11.4  -nan    1.8  -nan    4.6  -nan    1
  857   11.4  -nan    1.8  -nan    4.6  -nan    1
  858   11.5  -nan    1.8  -nan    4.5  -nan    1
  859   11.5  -nan    1.8  -nan    4.5  -nan    1
  860   11.6  -nan    1.8  -nan    4.5  -nan    1
  861   11.6  -nan    1.8  -nan    4.6  -nan    1
  862   11.7  -nan    1.7  -nan    4.6  -nan    1
  863   11.7  -nan    1.7  -nan    4.6  -nan    1
  864   11.8  -nan    1.7  -nan    4.6  -nan    1
  865   11.9  -nan    1.7  -nan    4.6  -nan    1
  866   11.9  -nan    1.7  -nan    4.6  -nan    1
  867   12.0  -nan    1.7  -nan    4.6  -nan    1
  868   12.1  -nan    1.7  -nan    4.7  -nan    1
  869   12.1  -nan    1.7  -nan    4.7  -nan    1
  870   12.2  -nan    1.7  -nan    4.7  -nan    1
  871   12.3  -nan    1.7  -nan    4.7  -nan    1
  872   12.3  -nan    1.7  -nan    4.7  -nan    1
  873   12.4  -nan    1.7  -nan    4.8  -nan    1
  874   12.5  -nan    1.7  -nan    4.8  -nan    1
  875   12.6  -nan    1.7  -nan    4.8  -nan    1
  876   12.6  -nan    1.7  -nan    4.8  -nan    1
  877   12.7  -nan    1.7  -nan    4.8  -nan    1
  878   12.8  -nan    1.7  -nan    4.7  -nan    1
  879   12.9  -nan    1.7  -nan    4.7  -nan    1
  880   13.0  -nan    1.7  -nan    4.7  -nan    1
  881   13.1  -nan    1.7  -nan    4.6  -nan    1
  882   13.1  -nan    1.6  -nan    4.6  -nan    1
  883   13.2  -nan    1.6  -nan    4.5  -nan    1
  884   13.3  -nan    1.6  -nan    4.5  -nan    1
  885   13.4  -nan    1.5  -nan    4.4  -nan    1
  886   13.5  -nan    1.5  -nan    4.4  -nan    1
  887   13.6  -nan    1.5  -nan    4.3  -nan    1
  888   13.7  -nan    1.4  -nan    4.2  -nan    1
  889   13.8  -nan    1.4  -nan    4.1  -nan    1
  890   13.9  -nan    1.3  -nan    4.1  -nan    1
  891   14.0  -nan    1.3  -nan    4.0  -nan    1
  892   14.1  -nan    1.2  -nan    3.9  -nan    1
  893   14.2  -nan    1.1  -nan    3.8  -nan    1
  894   14.3  -nan    1.1  -nan    3.7  -nan    1
  895   14.5  -nan    1.0  -nan    3.7  -nan    1
  896   14.6  -nan    1.0  -nan    3.6  -nan    1
  897   14.7  -nan    0.9  -nan    3.5  -nan    1
  898   14.8  -nan    0.9  -nan    3.5  -nan    1
  899   14.9  -nan    0.8  -nan    3.4  -nan    1
  900   15.0  -nan    0.7  -nan    3.4  -nan    1
  901   15.1  -nan    0.7  -nan    3.3  -nan    1
  902   15.2  -nan    0.7  -nan    3.3  -nan    1
  903   15.4  -nan    0.8  -nan    3.2  -nan    1
  904   15.5  -nan    0.8  -nan    3.2  -nan    1
  905   15.6  -nan    0.8  -nan    3.2  -nan    1
  906   15.7  -nan    0.8  -nan    3.1  -nan    1
  907   15.8  -nan    0.8  -nan    3.1  -nan    1
  908   15.9  -nan    0.9  -nan    3.1  -nan    1
  909   16.0  -nan    0.9  -nan    3.0  -nan    1
  910   16.2  -nan    0.9  -nan    3.0  -nan    1
  911   16.3  -nan    0.9  -nan    3.0  -nan    1
  912   16.4  -nan    0.9  -nan    3.0  -nan    1
  913   16.5  -nan    1.0  -nan    3.1  -nan    1
  914   16.6  -nan    1.0  -nan    3.2  -nan    1
  915   16.7  -nan    1.0  -nan    3.2  -nan    1
  916   16.8  -nan    1.1  -nan    3.3  -nan    1
  917   16.9  -nan    1.1  -nan    3.4  -nan    1
  918   17.0  -nan    1.1  -nan    3.5  -nan    1
  919   17.1  -nan    1.2  -nan    3.5  -nan    1
  920   17.2  -nan    1.2  -nan    3.6  -nan    1
  921   17.3  -nan    1.2  -nan    3.7  -nan    1
  922   17.4  -nan    1.3  -nan    3.7  -nan    1
  923   17.5  -nan    1.3  -nan    3.8  -nan    1
  924   17.5  -nan    1.4  -nan    3.9  -nan    1
  925   17.6  -nan    1.4  -nan    3.9  -nan    1
  926   17.7  -nan    1.5  -nan    4.0  -nan    1
  927   17.8  -nan    1.5  -nan    4.0  -nan    1
  928   17.8  -nan    1.6  -nan    4.1  -nan    1
  929   17.9  -nan    1.6  -nan    4.1  -nan    1
  930   18.0  -nan    1.7  -nan    4.2  -nan    1
  931   18.0  -nan    1.7  -nan    4.2  -nan    1
  932   18.1  -nan    1.7  -nan    4.2  -nan    1
  933   18.1  -nan    1.8  -nan    4.2  -nan    1
  934   18.1  -nan    1.8  -nan    4.3  -nan    1
  935   18.2  -nan    1.8  -nan    4.3  -nan    1
  936   18.2  -nan    1.8  -nan    4.3  -nan    1
  937   18.2  -nan    1.9  -nan    4.3  -nan    1
  938   18.3  -nan    1.9  -nan    4.3  -nan    1
  939   18.3  -nan    1.9  -nan    4.3  -nan    1
  940   18.3  -nan    1.9  -nan    4.2  -nan    1
  941   18.3  -nan    1.9  -nan    4.2  -nan    1
  942   18.3  -nan    1.9  -nan    4.2  -nan    1
  943   18.3  -nan    1.9  -nan    4.2  -nan    1
  944   18.3  -nan    1.9  -nan    4.2  -nan    1
  945   18.3  -nan    1.9  -nan    4.1  -nan    1
  946   18.3  -nan    1.9  -nan    4.1  -nan    1
  947   18.3  -nan    1.9  -nan    4.1  -nan    1
  948   18.3  -nan    1.9  -nan    4.1  -nan    1
  949   18.2  -nan    1.8  -nan    4.0  -nan    1
  950   18.2  -nan    1.8  -nan    4.0  -nan    1
  951   18.2  -nan    1.8  -nan    4.0  -nan    1
  952   18.1  -nan    1.8  -nan    3.9  -nan    1
  953   18.1  -nan    1.8  -nan    3.9  -nan    1
  954   18.1  -nan    1.7  -nan    3.9  -nan    1
  955   18.0  -nan    1.7  -nan    3.8  -nan    1
  956   18.0  -nan    1.7  -nan    3.8  -nan    1
  957   17.9  -nan    1.7  -nan    3.8  -nan    1
  958   17.9  -nan    1.7  -nan    3.7  -nan    1
  959   17.8  -nan    1.7  -nan    3.7  -nan    1
  960   17.8  -nan    1.6  -nan    3.6  -nan    1
  961   17.7  -nan    1.6  -nan    3.6  -nan    1
  962   17.7  -nan    1.6  -nan    3.5  -nan    1
  963   17.6  -nan    1.5  -nan    3.5  -nan    1
  964   17.5  -nan    1.5  -nan    3.5  -nan    1
  965   17.5  -nan    1.5  -nan    3.4  -nan    1
  966   17.4  -nan    1.4  -nan    3.4  -nan    1
  967   17.4  -nan    1.4  -nan    3.4  -nan    1
  968   17.3  -nan    1.4  -nan    3.4  -nan    1
  969   17.2  -nan    1.3  -nan    3.3  -nan    1
  970   17.2  -nan    1.3  -nan    3.3  -nan    1
  971   17.1  -nan    1.3  -nan    3.3  -nan    1
  972   17.0  -nan    1.2  -nan    3.2  -nan    1
  973   17.0  -nan    1.2  -nan    3.2  -nan    1
  974   16.9  -nan    1.2  -nan    3.2  -nan    1
  975   16.9  -nan    1.1  -nan    3.2  -nan    1
  976   16.8  -nan    1.1  -nan    3.1  -nan    1
  977   16.7  -nan    1.1  -nan    3.1  -nan    1
  978   16.7  -nan    1.1  -nan    3.1  -nan    1
  979   16.6  -nan    1.0  -nan    3.0  -nan    1
  980   16.6  -nan    1.1  -nan    3.0  -nan    1
  981   16.5  -nan    1.1  -nan    3.0  -nan    1
  982   16.5  -nan    1.2  -nan    3.0  -nan    1
  983   16.4  -nan    1.2  -nan    2.9  -nan    1
  984   16.4  -nan    1.3  -nan    2.9  -nan    1
  985   16.3  -nan    1.3  -nan    2.8  -nan    1
  986   16.3  -nan    1.4  -nan    2.8  -nan    1
  987   16.2  -nan    1.4  -nan    2.8  -nan    1
  988   16.2  -nan    1.4  -nan    2.8  -nan    1
  989   16.2  -nan    1.5  -nan    2.9  -nan    1
  990   16.1  -nan    1.5  -nan    2.9  -nan    1
  991   16.1  -nan    1.6  -nan    3.0  -nan    1
  992   16.1  -nan    1.6  -nan    3.1  -nan    1
  993   16.0  -nan    1.6  -nan    3.2  -nan    1
  994   16.0  -nan    1.6  -nan    3.2  -nan    1
  995   16.0  -nan    1.7  -nan    3.3  -nan    1
  996   16.0  -nan    1.7  -nan    3.4  -nan    1
  997   15.9  -nan    1.7  -nan    3.5  -nan    1
  998   15.9  -nan    1.8  -nan    3.6  -nan    1
  999   15.9  -nan    1.8  -nan    3.6  -nan    1
 1000   15.9  -nan    1.8  -nan    3.7  -nan    1
 1001   15.8  -nan    1.8  -nan    3.8  -nan    1
 1002   15.8  -nan    1.9  -nan    3.9  -nan    1
 1003   15.8  -nan    1.9  -nan    3.9  -nan    1
 1004   15.8  -nan    1.9  -nan    4.0  -nan    1
 1005   15.8  -nan    1.9  -nan    4.1  -nan    1
 1006   15.7  -nan    1.9  -nan    4.1  -nan    1
 1007   15.7  -nan    2.0  -nan    4.1  -nan    1
 1008   15.7  -nan    2.0  -nan    4.2  -nan    1
 1009   15.7  -nan    2.0  -nan    4.2  -nan    1
 1010   15.7  -nan    2.0  -nan    4.2  -nan    1
 1011   15.7  -nan    2.0  -nan    4.2  -nan    1
 1012   15.6  -nan    2.0  -nan    4.2  -nan    1
 1013   15.6  -nan    2.0  -nan    4.2  -nan    1
 1014   15.6  -nan    2.0  -nan    4.2  -nan    1
 1015   15.6  -nan    2.0  -nan    4.2  -nan    1
 1016   15.6  -nan    2.1  -nan    4.1  -nan    1
 1017   15.5  -nan    2.1  -nan    4.1  -nan    1
 1018   15.5  -nan    2.1  -nan    4.0  -nan    1
 1019   15.5  -nan    2.2  -nan    3.9  -nan    1
 1020   15.5  -nan    2.2  -nan    3.9  -nan    1
 1021   15.4  -nan    2.2  -nan    3.9  -nan    1
 1022   15.4  -nan    2.3  -nan    4.0  -nan    1
 1023   15.4  -nan    2.3  -nan    4.1  -nan    1
 1024   15.4  -nan    2.3  -nan    4.1  -nan    1
 1025   15.3  -nan    2.3  -nan    4.2  -nan    1
 1026   15.3  -nan    2.4  -nan    4.2  -nan    1
 1027   15.3  -nan    2.4  -nan    4.3  -nan    1
 1028   15.3  -nan    2.4  -nan    4.3  -nan    1
 1029   15.2  -nan    2.4  -nan    4.3  -nan    1
 1030   15.2  -nan    2.4  -nan    4.4  -nan    1
 1031   15.2  -nan    2.5  -nan    4.4  -nan    1
 1032   15.1  -nan    2.5  -nan    4.4  -nan    1
 1033   15.1  -nan    2.4  -nan    4.4  -nan    1
 1034   15.1  -nan    2.4  -nan    4.4  -nan    1
 1035   15.1  -nan    2.4  -nan    4.3  -nan    1
 1036   15.0  -nan    2.4  -nan    4.3  -nan    1
 1037   15.0  -nan    2.4  -nan    4.3  -nan    1
 1038   15.0  -nan    2.4  -nan    4.2  -nan    1
 1039   15.0  -nan    2.3  -nan    4.2  -nan    1
 1040   14.9  -nan    2.3  -nan    4.1  -nan    1
 1041   14.9  -nan    2.2  -nan    4.1  -nan    1
 1042   14.9  -nan    2.2  -nan    4.0  -nan    1
 1043   14.9  -nan    2.2  -nan    3.9  -nan    1
 1044   14.9  -nan    2.2  -nan    3.8  -nan    1
 1045   14.9  -nan    2.1  -nan    3.8  -nan    1
 1046   14.9  -nan    2.1  -nan    3.8  -nan    1
 1047   14.9  -nan    2.1  -nan    3.8  -nan    1
 1048   14.9  -nan    2.1  -nan    3.8  -nan    1
 1049   14.9  -nan    2.0  -nan    3.8  -nan    1
 1050   14.9  -nan    2.0  -nan    3.8  -nan    1
 1051   14.9  -nan    2.0  -nan    3.8  -nan    1
 1052   14.9  -nan    1.9  -nan    3.8  -nan    1
 1053   14.9  -nan    1.9  -nan    3.8  -nan    1
 1054   15.0  -nan    1.9  -nan    3.8  -nan    1
 1055   15.0  -nan    1.8  -nan    3.8  -nan    1
 1056   15.0  -nan    1.8  -nan    3.8  -nan    1
 1057   15.1  -nan    1.8  -nan    3.8  -nan    1
 1058   15.1  -nan    1.8  -nan    3.8  -nan    1
 1059   15.2  -nan    1.8  -nan    3.8  -nan    1
 1060   15.3  -nan    1.8  -nan    3.8  -nan    1
 1061   15.3  -nan    1.8  -nan    3.8  -nan    1
 1062   15.4  -nan    1.8  -nan    3.8  -nan    1
 1063   15.5  -nan    1.8  -nan    3.8  -nan    1
 1064   15.6  -nan    1.7  -nan    3.8  -nan    1
 1065   15.7  -nan    1.7  -nan    3.8  -nan    1
 1066   15.8  -nan    1.7  -nan    3.8  -nan    1
 1067   15.9  -nan    1.7  -nan    3.8  -nan    1
 1068   16.0  -nan    1.7  -nan    3.7  -nan    1
 1069   16.1  -nan    1.6  -nan    3.7  -nan    1
 1070   16.3  -nan    1.6  -nan    3.7  -nan    1
 1071   16.4  -nan    1.6  -nan    3.6  -nan    1
 1072   16.5  -nan    1.5  -nan    3.6  -nan    1
 1073   16.7  -nan    1.5  -nan    3.5  -nan    1
 1074   16.9  -nan    1.4  -nan    3.5  -nan    1
 1075   17.0  -nan    1.4  -nan    3.5  -nan    1
 1076   17.2  -nan    1.3  -nan    3.4  -nan    1
 1077   17.4  -nan    1.3  -nan    3.3  -nan    1
 1078   17.6  -nan    1.2  -nan    3.3  -nan    1
 1079   17.8  -nan    1.2  -nan    3.2  -nan    1
 1080   17.9  -nan    1.1  -nan    3.2  -nan    1
 1081   18.1  -nan    1.0  -nan    3.1  -nan    1
 1082   18.4  -nan    1.0  -nan    3.0  -nan    1
 1083   18.6  -nan    0.9  -nan    3.0  -nan    1
 1084   18.8  -nan    0.9  -nan    2.9  -nan    1
 1085   19.0  -nan    0.8  -nan    2.8  -nan    1
 1086   19.2  -nan    0.8  -nan    2.8  -nan    1
 1087   19.5  -nan    0.7  -nan    2.7  -nan    1
 1088   19.7  -nan    0.7  -nan    2.7  -nan    1
 1089   19.9  -nan    0.6  -nan    2.6  -nan    1
 1090   20.2  -nan    0.6  -nan    2.6  -nan    1
 1091   20.4  -nan    0.6  -nan    2.5  -nan    1
 1092   20.7  -nan    0.6  -nan    2.5  -nan    1
 1093   20.9  -nan    0.6  -nan    2.4  -nan    1
 1094   21.2  -nan    0.6  -nan    2.4  -nan    1
 1095   21.4  -nan    0.6  -nan    2.3  -nan    1
 1096   21.7  -nan    0.7  -nan    2.3  -nan    1
 1097   21.9  -nan    0.7  -nan    2.3  -nan    1
 1098   22.2  -nan    0.7  -nan    2.3  -nan    1
 1099   22.4  -nan    0.7  -nan    2.3  -nan    1
 1100   22.7  -nan    0.7  -nan    2.3  -nan    1
 1101   22.9  -nan    0.7  -nan    2.3  -nan    1
 1102   23.2  -nan    0.7  -nan    2.3  -nan    1
 1103   23.4  -nan    0.7  -nan    2.4  -nan    1
 1104   23.7  -nan    0.7  -nan    2.4  -nan    1
 1105   23.9  -nan    0.7  -nan    2.4  -nan    1
 1106   24.1  -nan    0.7  -nan    2.4  -nan    1
 1107   24.4  -nan    0.7  -nan    2.5  -nan    1
 1108   24.6  -nan    0.7  -nan    2.5  -nan    1
 1109   24.8  -nan    0.7  -nan    2.5  -nan    1
 1110   25.0  -nan    0.7  -nan    2.5  -nan    1
 1111   25.3  -nan    0.7  -nan    2.6  -nan    1
 1112   25.5  -nan    0.7  -nan    2.6  -nan    1
 1113   25.7  -nan    0.7  -nan    2.6  -nan    1
 1114   25.9  -nan    0.6  -nan    2.6  -nan    1
 1115   26.1  -nan    0.6  -nan    2.7  -nan    1
 1116   26.3  -nan    0.6  -nan    2.7  -nan    1
 1117   26.4  -nan    0.6  -nan    2.7  -nan    1
 1118   26.6  -nan    0.6  -nan    2.7  -nan    1
 1119   26.8  -nan    0.6  -nan    2.7  -nan    1
 1120   26.9  -nan    0.6  -nan    2.7  -nan    1
 1121   27.1  -nan    0.6  -nan    2.7  -nan    1
 1122   27.2  -nan    0.6  -nan    2.7  -nan    1
 1123   27.4  -nan    0.6  -nan    2.7  -nan    1
 1124   27.5  -nan    0.6  -nan    2.7  -nan    1
 1125   27.6  -nan    0.6  -nan    2.7  -nan    1
 1126   27.7  -nan    0.5  -nan    2.7  -nan    1
 1127   27.8  -nan    0.5  -nan    2.7  -nan    1
 1128   27.9  -nan    0.5  -nan    2.7  -nan    1
 1129   28.0  -nan    0.5  -nan    2.7  -nan    1
 1130   28.1  -nan    0.5  -nan    2.7  -nan    1
 1131   28.2  -nan    0.5  -nan    2.6  -nan    1
 1132   28.3  -nan    0.5  -nan    2.6  -nan    1
 1133   28.3  -nan    0.5  -nan    2.6  -nan    1
 1134   28.4  -nan    0.5  -nan    2.6  -nan    1
 1135   28.4  -nan    0.5  -nan    2.5  -nan    1
 1136   28.4  -nan    0.5  -nan    2.5  -nan    1
 1137   28.5  -nan    0.5  -nan    2.5  -nan    1
 1138   28.5  -nan    0.5  -nan    2.4  -nan    1
 1139   28.5  -nan    0.5  -nan    2.4  -nan    1
 1140   28.5  -nan    0.5  -nan    2.4  -nan    1
 1141   28.5  -nan    0.5  -nan    2.4  -nan    1
 1142   28.5  -nan    0.5  -nan    2.4  -nan    1
 1143   28.5  -nan    0.5  -nan    2.3  -nan    1
 1144   28.5  -nan    0.5  -nan    2.3  -nan    1
 1145   28.4  -nan    0.5  -nan    2.3  -nan    1
 1146   28.4  -nan    0.5  -nan    2.3  -nan    1
 1147   28.4  -nan    0.5  -nan    2.3  -nan    1
 1148   28.3  -nan    0.5  -nan    2.3  -nan    1
 1149   28.3  -nan    0.5  -nan    2.3  -nan    1
 1150   28.2  -nan    0.5  -nan    2.3  -nan    1
 1151   28.1  -nan    0.5  -nan    2.4  -nan    1
 1152   28.1  -nan    0.5  -nan    2.4  -nan    1
 1153   28.0  -nan    0.5  -nan    2.4  -nan    1
 1154   27.9  -nan    0.5  -nan    2.4  -nan    1
 1155   27.9  -nan    0.5  -nan    2.4  -nan    1
 1156   27.8  -nan    0.5  -nan    2.4  -nan    1
 1157   27.7  -nan    0.5  -nan    2.5  -nan    1
 1158   27.6  -nan    0.5  -nan    2.5  -nan    1
 1159   27.5  -nan    0.5  -nan    2.5  -nan    1
 1160   27.4  -nan    0.5  -nan    2.5  -nan    1
 1161   27.3  -nan    0.5  -nan    2.5  -nan    1
 1162   27.2  -nan    0.5  -nan    2.5  -nan    1
 1163   27.1  -nan    0.5  -nan    2.6  -nan    1
 1164   27.0  -nan    0.5  -nan    2.6  -nan    1
 1165   26.9  -nan    0.5  -nan    2.6  -nan    1
 1166   26.8  -nan    0.5  -nan    2.6  -nan    1
 1167   26.7  -nan    0.5  -nan    2.6  -nan    1
 1168   26.6  -nan    0.5  -nan    2.6  -nan    1
 1169   26.6  -nan    0.5  -nan    2.6  -nan    1
 1170   26.5  -nan    0.5  -nan    2.6  -nan    1
 1171   26.4  -nan    0.5  -nan    2.6  -nan    1
 1172   26.3  -nan    0.5  -nan    2.5  -nan    1
 1173   26.2  -nan    0.4  -nan    2.5  -nan    1
 1174   26.1  -nan    0.4  -nan    2.5  -nan    1
 1175   26.0  -nan    0.4  -nan    2.5  -nan    1
 1176   25.9  -nan    0.4  -nan    2.5  -nan    1
 1177   25.8  -nan    0.4  -nan    2.5  -nan    1
 1178   25.7  -nan    0.4  -nan    2.4  -nan    1
 1179   25.6  -nan    0.4  -nan    2.4  -nan    1
 1180   25.5  -nan    0.4  -nan    2.4  -nan    1
 1181   25.4  -nan    0.4  -nan    2.4  -nan    1
 1182   25.3  -nan    0.4  -nan    2.4  -nan    1
 1183   25.2  -nan    0.5  -nan    2.4  -nan    1
 1184   25.2  -nan    0.5  -nan    2.3  -nan    1
 1185   25.1  -nan    0.5  -nan    2.3  -nan    1
 1186   25.0  -nan    0.5  -nan    2.3  -nan    1
 1187   24.9  -nan    0.5  -nan    2.3  -nan    1
 1188   24.9  -nan    0.5  -nan    2.3  -nan    1
 1189   24.8  -nan    0.5  -nan    2.3  -nan    1
 1190   24.7  -nan    0.5  -nan    2.3  -nan    1
 1191   24.6  -nan    0.5  -nan    2.3  -nan    1
 1192   24.6  -nan    0.5  -nan    2.2  -nan    1
 1193   24.5  -nan    0.5  -nan    2.2  -nan    1
 1194   24.5  -nan    0.5  -nan    2.2  -nan    1
 1195   24.4  -nan    0.5  -nan    2.2  -nan    1
 1196   24.3  -nan    0.5  -nan    2.2  -nan    1
 1197   24.3  -nan    0.5  -nan    2.2  -nan    1
 1198   24.2  -nan    0.5  -nan    2.2  -nan    1
 1199   24.2  -nan    0.5  -nan    2.2  -nan    1
 1200   24.1  -nan    0.5  -nan    2.2  -nan    1
 1201   24.1  -nan    0.5  -nan    2.2  -nan    1
 1202   24.0  -nan    0.5  -nan    2.2  -nan    1
 1203   24.0  -nan    0.5  -nan    2.2  -nan    1
 1204   23.9  -nan    0.5  -nan    2.2  -nan    1
 1205   23.9  -nan    0.4  -nan    2.2  -nan    1
 1206   23.8  -nan    0.4  -nan    2.2  -nan    1
 1207   23.8  -nan    0.4  -nan    2.2  -nan    1
 1208   23.7  -nan    0.4  -nan    2.2  -nan    1
 1209   23.7  -nan    0.4  -nan    2.2  -nan    1
 1210   23.6  -nan    0.4  -nan    2.2  -nan    1
 1211   23.6  -nan    0.4  -nan    2.2  -nan    1
 1212   23.5  -nan    0.4  -nan    2.2  -nan    1
 1213   23.5  -nan    0.4  -nan    2.2  -nan    1
 1214   23.5  -nan    0.4  -nan    2.2  -nan    1
 1215   23.4  -nan    0.4  -nan    2.2  -nan    1
 1216   23.4  -nan    0.4  -nan    2.2  -nan    1
 1217   23.3  -nan    0.4  -nan    2.2  -nan    1
 1218   23.3  -nan    0.4  -nan    2.1  -nan    1
 1219   23.2  -nan    0.4  -nan    2.1  -nan    1
 1220   23.2  -nan    0.4  -nan    2.1  -nan    1
 1221   23.1  -nan    0.4  -nan    2.1  -nan    1
 1222   23.1  -nan    0.4  -nan    2.1  -nan    1
 1223   23.0  -nan    0.4  -nan    2.1  -nan    1
 1224   23.0  -nan    0.4  -nan    2.1  -nan    1
 1225   22.9  -nan    0.4  -nan    2.1  -nan    1
 1226   22.9  -nan    0.4  -nan    2.1  -nan    1
 1227   22.8  -nan    0.4  -nan    2.1  -nan    1
 1228   22.8  -nan    0.4  -nan    2.1  -nan    1
 1229   22.7  -nan    0.4  -nan    2.1  -nan    1
 1230   22.6  -nan    0.4  -nan    2.1  -nan    1
 1231   22.6  -nan    0.4  -nan    2.1  -nan    1
 1232   22.5  -nan    0.4  -nan    2.1  -nan    1
 1233   22.4  -nan    0.4  -nan    2.1  -nan    1
 1234   22.4  -nan    0.4  -nan    2.0  -nan    1
 1235   22.3  -nan    0.4  -nan    2.0  -nan    1
 1236   22.2  -nan    0.4  -nan    2.0  -nan    1
 1237   22.2  -nan    0.4  -nan    2.0  -nan    1
 1238   22.1  -nan    0.4  -nan    2.0  -nan    1
 1239   22.0  -nan    0.4  -nan    2.0  -nan    1
 1240   22.0  -nan    0.4  -nan    1.9  -nan    1
 1241   21.9  -nan    0.4  -nan    1.9  -nan    1
 1242   21.8  -nan    0.4  -nan    1.9  -nan    1
 1243   21.7  -nan    0.4  -nan    1.9  -nan    1
 1244   21.7  -nan    0.4  -nan    1.9  -nan    1
 1245   21.6  -nan    0.4  -nan    1.8  -nan    1
 1246   21.5  -nan    0.4  -nan    1.8  -nan    1
 1247   21.4  -nan    0.3  -nan    1.8  -nan    1
 1248   21.3  -nan    0.3  -nan    1.8  -nan    1
 1249   21.2  -nan    0.3  -nan    1.8  -nan    1
 1250   21.2  -nan    0.3  -nan    1.7  -nan    1
 1251   21.1  -nan    0.3  -nan    1.7  -nan    1
 1252   21.0  -nan    0.3  -nan    1.7  -nan    1
 1253   20.9  -nan    0.3  -nan    1.7  -nan    1
 1254   20.8  -nan    0.3  -nan    1.7  -nan    1
 1255   20.7  -nan    0.3  -nan    1.7  -nan    1
 1256   20.6  -nan    0.3  -nan    1.7  -nan    1
 1257   20.6  -nan    0.3  -nan    1.7  -nan    1
 1258   20.5  -nan    0.3  -nan    1.7  -nan    1
 1259   20.4  -nan    0.3  -nan    1.7  -nan    1
 1260   20.3  -nan    0.3  -nan    1.7  -nan    1
 1261   20.2  -nan    0.3  -nan    1.7  -nan    1
 1262   20.1  -nan    0.3  -nan    1.7  -nan    1
 1263   20.0  -nan    0.3  -nan    1.7  -nan    1
 1264   19.9  -nan    0.3  -nan    1.7  -nan    1
 1265   19.9  -nan    0.3  -nan    1.7  -nan    1
 1266   19.8  -nan    0.3  -nan    1.7  -nan    1
 1267   19.7  -nan    0.3  -nan    1.7  -nan    1
 1268   19.6  -nan    0.3  -nan    1.6  -nan    1
 1269   19.5  -nan    0.3  -nan    1.6  -nan    1
 1270   19.4  -nan    0.3  -nan    1.6  -nan    1
 1271   19.3  -nan    0.3  -nan    1.6  -nan    1
 1272   19.3  -nan    0.3  -nan    1.6  -nan    1
 1273   19.2  -nan    0.3  -nan    1.6  -nan    1
 1274   19.1  -nan    0.3  -nan    1.6  -nan    1
 1275   19.0  -nan    0.3  -nan    1.6  -nan    1
 1276   19.0  -nan    0.3  -nan    1.6  -nan    1
 1277   18.9  -nan    0.3  -nan    1.6  -nan    1
 1278   18.8  -nan    0.3  -nan    1.6  -nan    1
 1279   18.7  -nan    0.3  -nan    1.6  -nan    1
 1280   18.7  -nan    0.3  -nan    1.6  -nan    1
 1281   18.6  -nan    0.3  -nan    1.6  -nan    1
 1282   18.5  -nan    0.3  -nan    1.5  -nan    1
 1283   18.5  -nan    0.3  -nan    1.5  -nan    1
 1284   18.4  -nan    0.3  -nan    1.5  -nan    1
 1285   18.3  -nan    0.3  -nan    1.5  -nan    1
 1286   18.3  -nan    0.3  -nan    1.5  -nan    1
 1287   18.2  -nan    0.3  -nan    1.5  -nan    1
 1288   18.1  -nan    0.3  -nan    1.5  -nan    1
 1289   18.1  -nan    0.3  -nan    1.5  -nan    1
 1290   18.0  -nan    0.3  -nan    1.5  -nan    1
 1291   18.0  -nan    0.3  -nan    1.5  -nan    1
 1292   17.9  -nan    0.3  -nan    1.5  -nan    1
 1293   17.8  -nan    0.3  -nan    1.5  -nan    1
 1294   17.8  -nan    0.4  -nan    1.5  -nan    1
 1295   17.7  -nan    0.4  -nan    1.4  -nan    1
 1296   17.7  -nan    0.4  -nan    1.4  -nan    1
 1297   17.6  -nan    0.4  -nan    1.4  -nan    1
 1298   17.6  -nan    0.4  -nan    1.4  -nan    1
 ms      H   H.sd     V   V.sd   rate rate.sd  N     Register 33
 -350   19.2  -nan    0.3  -nan    0.8  -nan    1
 -349   19.3  -nan    0.3  -nan    0.8  -nan    1
 -348   19.5  -nan    0.3  -nan    0.7  -nan    1
 -347   19.6  -nan    0.3  -nan    0.7  -nan    1
 -346   19.7  -nan    0.3  -nan    0.7  -nan    1
 -345   19.9  -nan    0.3  -nan    0.7  -nan    1
 -344   20.0  -nan    0.3  -nan    0.7  -nan    1
 -343   20.2  -nan    0.3  -nan    0.7  -nan    1
 -342   20.3  -nan    0.3  -nan    0.7  -nan    1
 -341   20.5  -nan    0.3  -nan    0.7  -nan    1
 -340   20.7  -nan    0.3  -nan    0.6  -nan    1
 -339   20.9  -nan    0.3  -nan    0.6  -nan    1
 -338   21.0  -nan    0.3  -nan    0.6  -nan    1
 -337   21.2  -nan    0.3  -nan    0.6  -nan    1
 -336   21.4  -nan    0.3  -nan    0.6  -nan    1
 -335   21.6  -nan    0.3  -nan    0.6  -nan    1
 -334   21.8  -nan    0.3  -nan    0.6  -nan    1
 -333   22.0  -nan    0.3  -nan    0.6  -nan    1
 -332   22.3  -nan    0.3  -nan    0.6  -nan    1
 -331   22.5  -nan    0.3  -nan    0.6  -nan    1
 -330   22.7  -nan    0.3  -nan    0.6  -nan    1
 -329   22.9  -nan    0.3  -nan    0.6  -nan    1
 -328   23.2  -nan    0.3  -nan    0.6  -nan    1
 -327   23.4  -nan    0.3  -nan    0.6  -nan    1
 -326   23.6  -nan    0.3  -nan    0.6  -nan    1
 -325   23.9  -nan    0.3  -nan    0.6  -nan    1
 -324   24.1  -nan    0.3  -nan    0.6  -nan    1
 -323   24.4  -nan    0.3  -nan    0.6  -nan    1
 -322   24.7  -nan    0.3  -nan    0.6  -nan    1
 -321   24.9  -nan    0.3  -nan    0.6  -nan    1
 -320   25.2  -nan    0.3  -nan    0.6  -nan    1
 -319   25.4  -nan    0.3  -nan    0.5  -nan    1
 -318   25.7  -nan    0.3  -nan    0.5  -nan    1
 -317   26.0  -nan    0.2  -nan    0.5  -nan    1
 -316   26.2  -nan    0.2  -nan    0.5  -nan    1
 -315   26.5  -nan    0.2  -nan    0.5  -nan    1
 -314   26.8  -nan    0.2  -nan    0.5  -nan    1
 -313   27.1  -nan    0.2  -nan    0.5  -nan    1
 -312   27.3  -nan    0.2  -nan    0.5  -nan    1
 -311   27.6  -nan    0.3  -nan    0.5  -nan    1
 -310   27.9  -nan    0.3  -nan    0.5  -nan    1
 -309   28.2  -nan    0.3  -nan    0.5  -nan    1
 -308   28.4  -nan    0.3  -nan    0.5  -nan    1
 -307   28.7  -nan    0.3  -nan    0.5  -nan    1
 -306   29.0  -nan    0.3  -nan    0.5  -nan    1
 -305   29.2  -nan    0.3  -nan    0.5  -nan    1
 -304   29.5  -nan    0.3  -nan    0.5  -nan    1
 -303   29.8  -nan    0.3  -nan    0.5  -nan    1
 -302   30.0  -nan    0.3  -nan    0.5  -nan    1
 -301   30.3  -nan    0.3  -nan    0.5  -nan    1
 -300   30.5  -nan    0.3  -nan    0.5  -nan    1
 -299   30.8  -nan    0.2  -nan    0.5  -nan    1
 -298   31.0  -nan    0.2  -nan    0.5  -nan    1
 -297   31.3  -nan    0.2  -nan    0.5  -nan    1
 -296   31.5  -nan    0.2  -nan    0.5  -nan    1
 -295   31.8  -nan    0.2  -nan    0.5  -nan    1
 -294   32.0  -nan    0.2  -nan    0.5  -nan    1
 -293   32.2  -nan    0.2  -nan    0.5  -nan    1
 -292   32.4  -nan    0.2  -nan    0.5  -nan    1
 -291   32.6  -nan    0.2  -nan    0.5  -nan    1
 -290   32.9  -nan    0.2  -nan    0.5  -nan    1
 -289   33.1  -nan    0.2  -nan    0.4  -nan    1
 -288   33.3  -nan    0.2  -nan    0.4  -nan    1
 -287   33.4  -nan    0.2  -nan    0.4  -nan    1
 -286   33.6  -nan    0.2  -nan    0.4  -nan    1
 -285   33.8  -nan    0.2  -nan    0.4  -nan    1
 -284   34.0  -nan    0.2  -nan    0.4  -nan    1
 -283   34.1  -nan    0.2  -nan    0.4  -nan    1
 -282   34.3  -nan    0.2  -nan    0.4  -nan    1
 -281   34.4  -nan    0.2  -nan    0.4  -nan    1
 -280   34.6  -nan    0.2  -nan    0.4  -nan    1
 -279   34.7  -nan    0.2  -nan    0.4  -nan    1
 -278   34.8  -nan    0.2  -nan    0.4  -nan    1
 -277   35.0  -nan    0.2  -nan    0.4  -nan    1
 -276   35.1  -nan    0.2  -nan    0.4  -nan    1
 -275   35.2  -nan    0.2  -nan    0.4  -nan    1
 -274   35.3  -nan    0.2  -nan    0.4  -nan    1
 -273   35.4  -nan    0.2  -nan    0.3  -nan    1
 -272   35.4  -nan    0.2  -nan    0.3  -nan    1
 -271   35.5  -nan    0.2  -nan    0.3  -nan    1
 -270   35.6  -nan    0.2  -nan    0.3  -nan    1
 -269   35.6  -nan    0.2  -nan    0.3  -nan    1
 -268   35.7  -nan    0.2  -nan    0.3  -nan    1
 -267   35.7  -nan    0.2  -nan    0.3  -nan    1
 -266   35.8  -nan    0.2  -nan    0.3  -nan    1
 -265   35.8  -nan    0.2  -nan    0.3  -nan    1
 -264   35.8  -nan    0.2  -nan    0.3  -nan    1
 -263   35.8  -nan    0.2  -nan    0.3  -nan    1
 -262   35.8  -nan    0.2  -nan    0.3  -nan    1
 -261   35.8  -nan    0.2  -nan    0.3  -nan    1
 -260   35.8  -nan    0.2  -nan    0.3  -nan    1
 -259   35.8  -nan    0.2  -nan    0.3  -nan    1
 -258   35.8  -nan    0.2  -nan    0.3  -nan    1
 -257   35.8  -nan    0.2  -nan    0.3  -nan    1
 -256   35.7  -nan    0.2  -nan    0.3  -nan    1
 -255   35.7  -nan    0.2  -nan    0.3  -nan    1
 -254   35.6  -nan    0.2  -nan    0.3  -nan    1
 -253   35.6  -nan    0.2  -nan    0.3  -nan    1
 -252   35.5  -nan    0.2  -nan    0.3  -nan    1
 -251   35.4  -nan    0.2  -nan    0.3  -nan    1
 -250   35.4  -nan    0.2  -nan    0.3  -nan    1
 -249   35.3  -nan    0.2  -nan    0.3  -nan    1
 -248   35.2  -nan    0.2  -nan    0.3  -nan    1
 -247   35.1  -nan    0.2  -nan    0.3  -nan    1
 -246   35.0  -nan    0.2  -nan    0.3  -nan    1
 -245   34.9  -nan    0.2  -nan    0.3  -nan    1
 -244   34.9  -nan    0.2  -nan    0.3  -nan    1
 -243   34.7  -nan    0.2  -nan    0.3  -nan    1
 -242   34.6  -nan    0.2  -nan    0.3  -nan    1
 -241   34.5  -nan    0.2  -nan    0.3  -nan    1
 -240   34.4  -nan    0.2  -nan    0.3  -nan    1
 -239   34.3  -nan    0.2  -nan    0.3  -nan    1
 -238   34.2  -nan    0.2  -nan    0.3  -nan    1
 -237   34.1  -nan    0.2  -nan    0.3  -nan    1
 -236   33.9  -nan    0.2  -nan    0.4  -nan    1
 -235   33.8  -nan    0.2  -nan    0.4  -nan    1
 -234   33.7  -nan    0.2  -nan    0.4  -nan    1
 -233   33.6  -nan    0.3  -nan    0.4  -nan    1
 -232   33.4  -nan    0.3  -nan    0.4  -nan    1
 -231   33.3  -nan    0.3  -nan    0.4  -nan    1
 -230   33.2  -nan    0.3  -nan    0.4  -nan    1
 -229   33.1  -nan    0.3  -nan    0.4  -nan    1
 -228   32.9  -nan    0.3  -nan    0.4  -nan    1
 -227   32.8  -nan    0.3  -nan    0.4  -nan    1
 -226   32.7  -nan    0.3  -nan    0.4  -nan    1
 -225   32.6  -nan    0.3  -nan    0.3  -nan    1
 -224   32.4  -nan    0.3  -nan    0.3  -nan    1
 -223   32.3  -nan    0.3  -nan    0.3  -nan    1
 -222   32.2  -nan    0.3  -nan    0.3  -nan    1
 -221   32.1  -nan    0.3  -nan    0.3  -nan    1
 -220   31.9  -nan    0.2  -nan    0.3  -nan    1
 -219   31.8  -nan    0.2  -nan    0.3  -nan    1
 -218   31.7  -nan    0.2  -nan    0.3  -nan    1
 -217   31.6  -nan    0.2  -nan    0.3  -nan    1
 -216   31.5  -nan    0.2  -nan    0.3  -nan    1
 -215   31.4  -nan    0.2  -nan    0.3  -nan    1
 -214   31.3  -nan    0.2  -nan    0.3  -nan    1
 -213   31.2  -nan    0.2  -nan    0.3  -nan    1
 -212   31.1  -nan    0.2  -nan    0.4  -nan    1
 -211   31.0  -nan    0.2  -nan    0.4  -nan    1
 -210   30.9  -nan    0.2  -nan    0.4  -nan    1
 -209   30.9  -nan    0.2  -nan    0.4  -nan    1
 -208   30.8  -nan    0.2  -nan    0.4  -nan    1
 -207   30.7  -nan    0.2  -nan    0.4  -nan    1
 -206   30.7  -nan    0.2  -nan    0.4  -nan    1
 -205   30.6  -nan    0.2  -nan    0.4  -nan    1
 -204   30.6  -nan    0.2  -nan    0.4  -nan    1
 -203   30.5  -nan    0.2  -nan    0.4  -nan    1
 -202   30.5  -nan    0.2  -nan    0.4  -nan    1
 -201   30.5  -nan    0.2  -nan    0.4  -nan    1
 -200   30.4  -nan    0.2  -nan    0.4  -nan    1
 -199   30.4  -nan    0.2  -nan    0.4  -nan    1
 -198   30.4  -nan    0.2  -nan    0.4  -nan    1
 -197   30.4  -nan    0.2  -nan    0.4  -nan    1
 -196   30.4  -nan    0.2  -nan    0.4  -nan    1
 -195   30.4  -nan    0.2  -nan    0.4  -nan    1
 -194   30.5  -nan    0.2  -nan    0.4  -nan    1
 -193   30.5  -nan    0.2  -nan    0.4  -nan    1
 -192   30.5  -nan    0.2  -nan    0.4  -nan    1
 -191   30.6  -nan    0.2  -nan    0.4  -nan    1
 -190   30.6  -nan    0.2  -nan    0.4  -nan    1
 -189   30.7  -nan    0.2  -nan    0.4  -nan    1
 -188   30.8  -nan    0.2  -nan    0.4  -nan    1
 -187   30.9  -nan    0.2  -nan    0.4  -nan    1
 -186   31.0  -nan    0.2  -nan    0.4  -nan    1
 -185   31.0  -nan    0.2  -nan    0.4  -nan    1
 -184   31.2  -nan    0.2  -nan    0.4  -nan    1
 -183   31.3  -nan    0.2  -nan    0.4  -nan    1
 -182   31.4  -nan    0.2  -nan    0.4  -nan    1
 -181   31.5  -nan    0.2  -nan    0.4  -nan    1
 -180   31.7  -nan    0.2  -nan    0.4  -nan    1
 -179   31.8  -nan    0.2  -nan    0.4  -nan    1
 -178   32.0  -nan    0.2  -nan    0.4  -nan    1
 -177   32.1  -nan    0.2  -nan    0.4  -nan    1
 -176   32.3  -nan    0.2  -nan    0.4  -nan    1
 -175   32.5  -nan    0.2  -nan    0.4  -nan    1
 -174   32.7  -nan    0.2  -nan    0.4  -nan    1
 -173   32.9  -nan    0.2  -nan    0.4  -nan    1
 -172   33.1  -nan    0.2  -nan    0.4  -nan    1
 -171   33.3  -nan    0.2  -nan    0.4  -nan    1
 -170   33.5  -nan    0.2  -nan    0.4  -nan    1
 -169   33.7  -nan    0.2  -nan    0.4  -nan    1
 -168   33.9  -nan    0.2  -nan    0.4  -nan    1
 -167   34.1  -nan    0.2  -nan    0.4  -nan    1
 -166   34.4  -nan    0.2  -nan    0.4  -nan    1
 -165   34.6  -nan    0.2  -nan    0.4  -nan    1
 -164   34.9  -nan    0.2  -nan    0.4  -nan    1
 -163   35.1  -nan    0.2  -nan    0.4  -nan    1
 -162   35.4  -nan    0.2  -nan    0.4  -nan    1
 -161   35.6  -nan    0.2  -nan    0.4  -nan    1
 -160   35.9  -nan    0.2  -nan    0.4  -nan    1
 -159   36.1  -nan    0.2  -nan    0.4  -nan    1
 -158   36.4  -nan    0.2  -nan    0.4  -nan    1
 -157   36.6  -nan    0.2  -nan    0.4  -nan    1
 -156   36.9  -nan    0.2  -nan    0.4  -nan    1
 -155   37.2  -nan    0.2  -nan    0.4  -nan    1
 -154   37.4  -nan    0.2  -nan    0.4  -nan    1
 -153   37.7  -nan    0.2  -nan    0.4  -nan    1
 -152   37.9  -nan    0.2  -nan    0.4  -nan    1
 -151   38.2  -nan    0.2  -nan    0.4  -nan    1
 -150   38.5  -nan    0.2  -nan    0.4  -nan    1
 -149   38.7  -nan    0.2  -nan    0.4  -nan    1
 -148   39.0  -nan    0.2  -nan    0.4  -nan    1
 -147   39.2  -nan    0.2  -nan    0.4  -nan    1
 -146   39.5  -nan    0.2  -nan    0.4  -nan    1
 -145   39.7  -nan    0.2  -nan    0.4  -nan    1
 -144   39.9  -nan    0.2  -nan    0.4  -nan    1
 -143   40.2  -nan    0.2  -nan    0.4  -nan    1
 -142   40.4  -nan    0.2  -nan    0.4  -nan    1
 -141   40.6  -nan    0.2  -nan    0.4  -nan    1
 -140   40.9  -nan    0.2  -nan    0.4  -nan    1
 -139   41.1  -nan    0.2  -nan    0.4  -nan    1
 -138   41.3  -nan    0.2  -nan    0.4  -nan    1
 -137   41.5  -nan    0.2  -nan    0.4  -nan    1
 -136   41.7  -nan    0.2  -nan    0.4  -nan    1
 -135   41.9  -nan    0.2  -nan    0.4  -nan    1
 -134   42.1  -nan    0.2  -nan    0.4  -nan    1
 -133   42.3  -nan    0.2  -nan    0.4  -nan    1
 -132   42.4  -nan    0.2  -nan    0.4  -nan    1
 -131   42.6  -nan    0.2  -nan    0.4  -nan    1
 -130   42.8  -nan    0.2  -nan    0.4  -nan    1
 -129   42.9  -nan    0.2  -nan    0.4  -nan    1
 -128   43.0  -nan    0.2  -nan    0.4  -nan    1
 -127   43.2  -nan    0.2  -nan    0.4  -nan    1
 -126   43.3  -nan    0.2  -nan    0.4  -nan    1
 -125   43.4  -nan    0.2  -nan    0.4  -nan    1
 -124   43.5  -nan    0.2  -nan    0.4  -nan    1
 -123   43.6  -nan    0.2  -nan    0.4  -nan    1
 -122   43.7  -nan    0.2  -nan    0.4  -nan    1
 -121   43.8  -nan    0.2  -nan    0.4  -nan    1
 -120   43.9  -nan    0.2  -nan    0.4  -nan    1
 -119   44.0  -nan    0.2  -nan    0.4  -nan    1
 -118   44.1  -nan    0.2  -nan    0.4  -nan    1
 -117   44.1  -nan    0.2  -nan    0.4  -nan    1
 -116   44.2  -nan    0.2  -nan    0.4  -nan    1
 -115   44.3  -nan    0.2  -nan    0.4  -nan    1
 -114   44.3  -nan    0.2  -nan    0.4  -nan    1
 -113   44.4  -nan    0.2  -nan    0.4  -nan    1
 -112   44.4  -nan    0.2  -nan    0.4  -nan    1
 -111   44.4  -nan    0.2  -nan    0.4  -nan    1
 -110   44.5  -nan    0.2  -nan    0.5  -nan    1
 -109   44.5  -nan    0.2  -nan    0.5  -nan    1
 -108   44.5  -nan    0.2  -nan    0.5  -nan    1
 -107   44.5  -nan    0.2  -nan    0.5  -nan    1
 -106   44.6  -nan    0.2  -nan    0.5  -nan    1
 -105   44.6  -nan    0.2  -nan    0.5  -nan    1
 -104   44.6  -nan    0.2  -nan    0.5  -nan    1
 -103   44.6  -nan    0.2  -nan    0.5  -nan    1
 -102   44.6  -nan    0.2  -nan    0.5  -nan    1
 -101   44.6  -nan    0.2  -nan    0.5  -nan    1
 -100   44.6  -nan    0.2  -nan    0.5  -nan    1
  -99   44.6  -nan    0.2  -nan    0.5  -nan    1
  -98   44.7  -nan    0.2  -nan    0.5  -nan    1
  -97   44.7  -nan    0.2  -nan    0.5  -nan    1
  -96   44.7  -nan    0.2  -nan    0.5  -nan    1
  -95   44.7  -nan    0.2  -nan    0.5  -nan    1
  -94   44.7  -nan    0.2  -nan    0.5  -nan    1
  -93   44.7  -nan    0.2  -nan    0.5  -nan    1
  -92   44.7  -nan    0.2  -nan    0.5  -nan    1
  -91   44.7  -nan    0.2  -nan    0.5  -nan    1
  -90   44.8  -nan    0.2  -nan    0.5  -nan    1
  -89   44.8  -nan    0.2  -nan    0.5  -nan    1
  -88   44.8  -nan    0.2  -nan    0.5  -nan    1
  -87   44.8  -nan    0.2  -nan    0.5  -nan    1
  -86   44.9  -nan    0.2  -nan    0.5  -nan    1
  -85   44.9  -nan    0.2  -nan    0.5  -nan    1
  -84   45.0  -nan    0.2  -nan    0.5  -nan    1
  -83   45.0  -nan    0.2  -nan    0.5  -nan    1
  -82   45.0  -nan    0.2  -nan    0.5  -nan    1
  -81   45.1  -nan    0.2  -nan    0.5  -nan    1
  -80   45.2  -nan    0.2  -nan    0.5  -nan    1
  -79   45.2  -nan    0.2  -nan    0.5  -nan    1
  -78   45.3  -nan    0.2  -nan    0.5  -nan    1
  -77   45.4  -nan    0.2  -nan    0.5  -nan    1
  -76   45.4  -nan    0.2  -nan    0.5  -nan    1
  -75   45.5  -nan    0.2  -nan    0.5  -nan    1
  -74   45.6  -nan    0.2  -nan    0.5  -nan    1
  -73   45.7  -nan    0.2  -nan    0.5  -nan    1
  -72   45.8  -nan    0.2  -nan    0.5  -nan    1
  -71   45.9  -nan    0.2  -nan    0.5  -nan    1
  -70   46.0  -nan    0.2  -nan    0.5  -nan    1
  -69   46.1  -nan    0.2  -nan    0.5  -nan    1
  -68   46.2  -nan    0.2  -nan    0.5  -nan    1
  -67   46.3  -nan    0.2  -nan    0.5  -nan    1
  -66   46.4  -nan    0.2  -nan    0.5  -nan    1
  -65   46.5  -nan    0.2  -nan    0.5  -nan    1
  -64   46.6  -nan    0.2  -nan    0.4  -nan    1
  -63   46.8  -nan    0.2  -nan    0.4  -nan    1
  -62   46.9  -nan    0.2  -nan    0.4  -nan    1
  -61   47.0  -nan    0.2  -nan    0.4  -nan    1
  -60   47.1  -nan    0.2  -nan    0.4  -nan    1
  -59   47.3  -nan    0.2  -nan    0.4  -nan    1
  -58   47.4  -nan    0.2  -nan    0.4  -nan    1
  -57   47.5  -nan    0.2  -nan    0.4  -nan    1
  -56   47.6  -nan    0.2  -nan    0.4  -nan    1
  -55   47.8  -nan    0.2  -nan    0.4  -nan    1
  -54   47.9  -nan    0.2  -nan    0.5  -nan    1
  -53   48.0  -nan    0.2  -nan    0.5  -nan    1
  -52   48.1  -nan    0.2  -nan    0.5  -nan    1
  -51   48.3  -nan    0.2  -nan    0.5  -nan    1
  -50   48.4  -nan    0.2  -nan    0.5  -nan    1
  -49   48.5  -nan    0.2  -nan    0.5  -nan    1
  -48   48.6  -nan    0.2  -nan    0.5  -nan    1
  -47   48.7  -nan    0.2  -nan    0.5  -nan    1
  -46   48.8  -nan    0.2  -nan    0.5  -nan    1
  -45   49.0  -nan    0.2  -nan    0.5  -nan    1
  -44   49.1  -nan    0.3  -nan    0.5  -nan    1
  -43   49.2  -nan    0.3  -nan    0.5  -nan    1
  -42   49.3  -nan    0.3  -nan    0.4  -nan    1
  -41   49.3  -nan    0.3  -nan    0.4  -nan    1
  -40   49.4  -nan    0.3  -nan    0.4  -nan    1
  -39   49.5  -nan    0.3  -nan    0.4  -nan    1
  -38   49.6  -nan    0.3  -nan    0.4  -nan    1
  -37   49.7  -nan    0.3  -nan    0.4  -nan    1
  -36   49.7  -nan    0.3  -nan    0.4  -nan    1
  -35   49.8  -nan    0.3  -nan    0.4  -nan    1
  -34   49.9  -nan    0.3  -nan    0.4  -nan    1
  -33   49.9  -nan    0.3  -nan    0.4  -nan    1
  -32   50.0  -nan    0.3  -nan    0.4  -nan    1
  -31   50.0  -nan    0.3  -nan    0.4  -nan    1
  -30   50.1  -nan    0.3  -nan    0.4  -nan    1
  -29   50.1  -nan    0.3  -nan    0.4  -nan    1
  -28   50.1  -nan    0.3  -nan    0.4  -nan    1
  -27   50.2  -nan    0.2  -nan    0.4  -nan    1
  -26   50.2  -nan    0.2  -nan    0.4  -nan    1
  -25   50.2  -nan    0.2  -nan    0.4  -nan    1
  -24   50.2  -nan    0.2  -nan    0.5  -nan    1
  -23   50.2  -nan    0.2  -nan    0.5  -nan    1
  -22   50.3  -nan    0.2  -nan    0.5  -nan    1
  -21   50.3  -nan    0.2  -nan    0.5  -nan    1
  -20   50.3  -nan    0.2  -nan    0.5  -nan    1
  -19   50.3  -nan    0.2  -nan    0.5  -nan    1
  -18   50.2  -nan    0.2  -nan    0.5  -nan    1
  -17   50.2  -nan    0.2  -nan    0.5  -nan    1
  -16   50.2  -nan    0.2  -nan    0.5  -nan    1
  -15   50.2  -nan    0.2  -nan    0.5  -nan    1
  -14   50.2  -nan    0.2  -nan    0.5  -nan    1
  -13   50.2  -nan    0.2  -nan    0.5  -nan    1
  -12   50.2  -nan    0.2  -nan    0.5  -nan    1
  -11   50.1  -nan    0.2  -nan    0.5  -nan    1
  -10   50.1  -nan    0.2  -nan    0.5  -nan    1
   -9   50.1  -nan    0.2  -nan    0.5  -nan    1
   -8   50.1  -nan    0.2  -nan    0.5  -nan    1
   -7   50.1  -nan    0.2  -nan    0.5  -nan    1
   -6   50.0  -nan    0.2  -nan    0.5  -nan    1
   -5   50.0  -nan    0.2  -nan    0.5  -nan    1
   -4   50.0  -nan    0.2  -nan    0.5  -nan    1
   -3   50.0  -nan    0.2  -nan    0.5  -nan    1
   -2   49.9  -nan    0.2  -nan    0.5  -nan    1
   -1   49.9  -nan    0.2  -nan    0.5  -nan    1
    0   49.9  -nan    0.2  -nan    0.5  -nan    1
    1   49.9  -nan    0.2  -nan    0.5  -nan    1
    2   49.9  -nan    0.2  -nan    0.5  -nan    1
    3   49.9  -nan    0.2  -nan    0.5  -nan    1
    4   49.9  -nan    0.2  -nan    0.5  -nan    1
    5   49.9  -nan    0.2  -nan    0.5  -nan    1
    6   49.9  -nan    0.2  -nan    0.5  -nan    1
    7   49.9  -nan    0.2  -nan    0.5  -nan    1
    8   49.9  -nan    0.2  -nan    0.5  -nan    1
    9   49.9  -nan    0.2  -nan    0.5  -nan    1
   10   49.9  -nan    0.2  -nan    0.5  -nan    1
   11   50.0  -nan    0.2  -nan    0.5  -nan    1
   12   50.0  -nan    0.2  -nan    0.6  -nan    1
   13   50.0  -nan    0.2  -nan    0.6  -nan    1
   14   50.1  -nan    0.2  -nan    0.6  -nan    1
   15   50.1  -nan    0.2  -nan    0.6  -nan    1
   16   50.1  -nan    0.2  -nan    0.6  -nan    1
   17   50.2  -nan    0.2  -nan    0.6  -nan    1
   18   50.3  -nan    0.2  -nan    0.6  -nan    1
   19   50.3  -nan    0.2  -nan    0.6  -nan    1
   20   50.4  -nan    0.2  -nan    0.6  -nan    1
   21   50.5  -nan    0.2  -nan    0.6  -nan    1
   22   50.6  -nan    0.2  -nan    0.6  -nan    1
   23   50.7  -nan    0.2  -nan    0.6  -nan    1
   24   50.7  -nan    0.2  -nan    0.6  -nan    1
   25   50.8  -nan    0.2  -nan    0.6  -nan    1
   26   51.0  -nan    0.2  -nan    0.6  -nan    1
   27   51.1  -nan    0.2  -nan    0.6  -nan    1
   28   51.2  -nan    0.2  -nan    0.6  -nan    1
   29   51.3  -nan    0.2  -nan    0.6  -nan    1
   30   51.5  -nan    0.2  -nan    0.6  -nan    1
   31   51.6  -nan    0.2  -nan    0.6  -nan    1
   32   51.7  -nan    0.2  -nan    0.6  -nan    1
   33   51.9  -nan    0.2  -nan    0.6  -nan    1
   34   52.1  -nan    0.2  -nan    0.6  -nan    1
   35   52.2  -nan    0.2  -nan    0.6  -nan    1
   36   52.4  -nan    0.2  -nan    0.6  -nan    1
   37   52.6  -nan    0.2  -nan    0.6  -nan    1
   38   52.8  -nan    0.2  -nan    0.6  -nan    1
   39   53.0  -nan    0.2  -nan    0.6  -nan    1
   40   53.2  -nan    0.2  -nan    0.6  -nan    1
   41   53.4  -nan    0.2  -nan    0.6  -nan    1
   42   53.6  -nan    0.2  -nan    0.6  -nan    1
   43   53.8  -nan    0.2  -nan    0.6  -nan    1
   44   54.0  -nan    0.2  -nan    0.6  -nan    1
   45   54.3  -nan    0.2  -nan    0.6  -nan    1
   46   54.5  -nan    0.2  -nan    0.6  -nan    1
   47   54.8  -nan    0.2  -nan    0.6  -nan    1
   48   55.0  -nan    0.2  -nan    0.6  -nan    1
   49   55.3  -nan    0.2  -nan    0.6  -nan    1
   50   55.6  -nan    0.2  -nan    0.6  -nan    1
   51   55.8  -nan    0.2  -nan    0.6  -nan    1
   52   56.1  -nan    0.2  -nan    0.6  -nan    1
   53   56.4  -nan    0.2  -nan    0.6  -nan    1
   54   56.7  -nan    0.2  -nan    0.6  -nan    1
   55   57.0  -nan    0.2  -nan    0.6  -nan    1
   56   57.4  -nan    0.2  -nan    0.6  -nan    1
   57   57.7  -nan    0.2  -nan    0.5  -nan    1
   58   58.0  -nan    0.2  -nan    0.5  -nan    1
   59   58.3  -nan    0.2  -nan    0.5  -nan    1
   60   58.7  -nan    0.2  -nan    0.5  -nan    1
   61   59.0  -nan    0.2  -nan    0.5  -nan    1
   62   59.4  -nan    0.2  -nan    0.5  -nan    1
   63   59.7  -nan    0.2  -nan    0.5  -nan    1
   64   60.1  -nan    0.2  -nan    0.5  -nan    1
   65   60.5  -nan    0.2  -nan    0.5  -nan    1
   66   60.9  -nan    0.2  -nan    0.5  -nan    1
   67   61.2  -nan    0.2  -nan    0.4  -nan    1
   68   61.6  -nan    0.2  -nan    0.4  -nan    1
   69   62.0  -nan    0.2  -nan    0.4  -nan    1
   70   62.4  -nan    0.2  -nan    0.4  -nan    1
   71   62.9  -nan    0.2  -nan    0.4  -nan    1
   72   63.3  -nan    0.2  -nan    0.4  -nan    1
   73   63.7  -nan    0.2  -nan    0.4  -nan    1
   74   64.1  -nan    0.2  -nan    0.5  -nan    1
   75   64.6  -nan    0.2  -nan    0.5  -nan    1
   76   65.0  -nan    0.2  -nan    0.5  -nan    1
   77   65.4  -nan    0.2  -nan    0.5  -nan    1
   78   65.9  -nan    0.2  -nan    0.5  -nan    1
   79   66.3  -nan    0.2  -nan    0.5  -nan    1
   80   66.8  -nan    0.2  -nan    0.5  -nan    1
   81   67.2  -nan    0.2  -nan    0.5  -nan    1
   82   67.7  -nan    0.2  -nan    0.5  -nan    1
   83   68.2  -nan    0.2  -nan    0.5  -nan    1
   84   68.6  -nan    0.2  -nan    0.5  -nan    1
   85   69.1  -nan    0.2  -nan    0.5  -nan    1
   86   69.6  -nan    0.2  -nan    0.5  -nan    1
   87   70.1  -nan    0.2  -nan    0.5  -nan    1
   88   70.5  -nan    0.2  -nan    0.5  -nan    1
   89   71.0  -nan    0.2  -nan    0.5  -nan    1
   90   71.5  -nan    0.2  -nan    0.5  -nan    1
   91   72.0  -nan    0.2  -nan    0.5  -nan    1
   92   72.5  -nan    0.2  -nan    0.5  -nan    1
   93   73.0  -nan    0.2  -nan    0.5  -nan    1
   94   73.4  -nan    0.2  -nan    0.5  -nan    1
   95   73.9  -nan    0.2  -nan    0.5  -nan    1
   96   74.4  -nan    0.2  -nan    0.5  -nan    1
   97   74.9  -nan    0.2  -nan    0.5  -nan    1
   98   75.4  -nan    0.2  -nan    0.5  -nan    1
   99   75.9  -nan    0.2  -nan    0.4  -nan    1
  100   76.3  -nan    0.2  -nan    0.4  -nan    1
  101   76.8  -nan    0.2  -nan    0.4  -nan    1
  102   77.3  -nan    0.2  -nan    0.4  -nan    1
  103   77.8  -nan    0.2  -nan    0.5  -nan    1
  104   78.2  -nan    0.2  -nan    0.5  -nan    1
  105   78.7  -nan    0.2  -nan    0.5  -nan    1
  106   79.2  -nan    0.2  -nan    0.5  -nan    1
  107   79.6  -nan    0.2  -nan    0.5  -nan    1
  108   80.1  -nan    0.2  -nan    0.5  -nan    1
  109   80.5  -nan    0.2  -nan    0.5  -nan    1
  110   81.0  -nan    0.2  -nan    0.5  -nan    1
  111   81.4  -nan    0.2  -nan    0.5  -nan    1
  112   81.8  -nan    0.2  -nan    0.5  -nan    1
  113   82.3  -nan    0.2  -nan    0.5  -nan    1
  114   82.7  -nan    0.2  -nan    0.5  -nan    1
  115   83.1  -nan    0.2  -nan    0.6  -nan    1
  116   83.5  -nan    0.2  -nan    0.6  -nan    1
  117   83.9  -nan    0.2  -nan    0.6  -nan    1
  118   84.3  -nan    0.2  -nan    0.6  -nan    1
  119   84.7  -nan    0.2  -nan    0.6  -nan    1
  120   85.1  -nan    0.2  -nan    0.6  -nan    1
  121   85.4  -nan    0.2  -nan    0.6  -nan    1
  122   85.8  -nan    0.2  -nan    0.7  -nan    1
  123   86.2  -nan    0.2  -nan    0.7  -nan    1
  124   86.5  -nan    0.2  -nan    0.7  -nan    1
  125   86.8  -nan    0.2  -nan    0.7  -nan    1
  126   87.2  -nan    0.2  -nan    0.7  -nan    1
  127   87.5  -nan    0.2  -nan    0.7  -nan    1
  128   87.8  -nan    0.2  -nan    0.7  -nan    1
  129   88.1  -nan    0.2  -nan    0.7  -nan    1
  130   88.4  -nan    0.2  -nan    0.7  -nan    1
  131   88.7  -nan    0.2  -nan    0.7  -nan    1
  132   89.0  -nan    0.2  -nan    0.7  -nan    1
  133   89.2  -nan    0.2  -nan    0.7  -nan    1
  134   89.5  -nan    0.2  -nan    0.7  -nan    1
  135   89.8  -nan    0.2  -nan    0.7  -nan    1
  136   90.0  -nan    0.2  -nan    0.6  -nan    1
  137   90.2  -nan    0.2  -nan    0.6  -nan    1
  138   90.5  -nan    0.2  -nan    0.6  -nan    1
  139   90.7  -nan    0.2  -nan    0.6  -nan    1
  140   90.9  -nan    0.2  -nan    0.6  -nan    1
  141   91.1  -nan    0.2  -nan    0.6  -nan    1
  142   91.3  -nan    0.2  -nan    0.6  -nan    1
  143   91.5  -nan    0.2  -nan    0.6  -nan    1
  144   91.7  -nan    0.2  -nan    0.6  -nan    1
  145   91.8  -nan    0.2  -nan    0.6  -nan    1
  146   92.0  -nan    0.2  -nan    0.6  -nan    1
  147   92.1  -nan    0.2  -nan    0.6  -nan    1
  148   92.3  -nan    0.2  -nan    0.6  -nan    1
  149   92.4  -nan    0.2  -nan    0.6  -nan    1
  150   92.6  -nan    0.2  -nan    0.6  -nan    1
  151   92.7  -nan    0.2  -nan    0.6  -nan    1
  152   92.8  -nan    0.2  -nan    0.6  -nan    1
  153   93.0  -nan    0.2  -nan    0.6  -nan    1
  154   93.1  -nan    0.2  -nan    0.6  -nan    1
  155   93.2  -nan    0.2  -nan    0.6  -nan    1
  156   93.3  -nan    0.2  -nan    0.6  -nan    1
  157   93.4  -nan    0.2  -nan    0.6  -nan    1
  158   93.5  -nan    0.2  -nan    0.6  -nan    1
  159   93.6  -nan    0.2  -nan    0.6  -nan    1
  160   93.6  -nan    0.2  -nan    0.6  -nan    1
  161   93.7  -nan    0.2  -nan    0.6  -nan    1
  162   93.8  -nan    0.2  -nan    0.6  -nan    1
  163   93.9  -nan    0.2  -nan    0.6  -nan    1
  164   93.9  -nan    0.2  -nan    0.6  -nan    1
  165   94.0  -nan    0.2  -nan    0.6  -nan    1
  166   94.1  -nan    0.2  -nan    0.6  -nan    1
  167   94.1  -nan    0.2  -nan    0.6  -nan    1
  168   94.2  -nan    0.2  -nan    0.6  -nan    1
  169   94.2  -nan    0.2  -nan    0.6  -nan    1
  170   94.3  -nan    0.2  -nan    0.6  -nan    1
  171   94.3  -nan    0.2  -nan    0.6  -nan    1
  172   94.4  -nan    0.2  -nan    0.6  -nan    1
  173   94.4  -nan    0.2  -nan    0.6  -nan    1
  174   94.5  -nan    0.2  -nan    0.6  -nan    1
  175   94.5  -nan    0.2  -nan    0.6  -nan    1
  176   94.6  -nan    0.2  -nan    0.6  -nan    1
  177   94.6  -nan    0.2  -nan    0.5  -nan    1
  178   94.6  -nan    0.2  -nan    0.5  -nan    1
  179   94.7  -nan    0.2  -nan    0.5  -nan    1
  180   94.7  -nan    0.2  -nan    0.5  -nan    1
  181   94.7  -nan    0.2  -nan    0.5  -nan    1
  182   94.8  -nan    0.2  -nan    0.5  -nan    1
  183   94.8  -nan    0.2  -nan    0.5  -nan    1
  184   94.8  -nan    0.2  -nan    0.5  -nan    1
  185   94.8  -nan    0.2  -nan    0.5  -nan    1
  186   94.9  -nan    0.2  -nan    0.5  -nan    1
  187   94.9  -nan    0.2  -nan    0.5  -nan    1
  188   94.9  -nan    0.3  -nan    0.5  -nan    1
  189   94.9  -nan    0.3  -nan    0.5  -nan    1
  190   94.9  -nan    0.3  -nan    0.5  -nan    1
  191   95.0  -nan    0.3  -nan    0.5  -nan    1
  192   95.0  -nan    0.3  -nan    0.4  -nan    1
  193   95.0  -nan    0.3  -nan    0.4  -nan    1
  194   95.0  -nan    0.3  -nan    0.4  -nan    1
  195   95.0  -nan    0.3  -nan    0.4  -nan    1
  196   95.0  -nan    0.3  -nan    0.4  -nan    1
  197   95.0  -nan    0.3  -nan    0.4  -nan    1
  198   95.0  -nan    0.3  -nan    0.4  -nan    1
  199   95.0  -nan    0.3  -nan    0.4  -nan    1
  200   95.0  -nan    0.3  -nan    0.4  -nan    1
  201   95.0  -nan    0.3  -nan    0.4  -nan    1
  202   95.0  -nan    0.3  -nan    0.4  -nan    1
  203   95.0  -nan    0.3  -nan    0.4  -nan    1
  204   95.0  -nan    0.3  -nan    0.5  -nan    1
  205   95.0  -nan    0.3  -nan    0.5  -nan    1
  206   95.0  -nan    0.3  -nan    0.5  -nan    1
  207   95.0  -nan    0.3  -nan    0.5  -nan    1
  208   94.9  -nan    0.3  -nan    0.5  -nan    1
  209   94.9  -nan    0.3  -nan    0.5  -nan    1
  210   94.9  -nan    0.3  -nan    0.5  -nan    1
  211   94.8  -nan    0.3  -nan    0.5  -nan    1
  212   94.8  -nan    0.3  -nan    0.6  -nan    1
  213   94.8  -nan    0.3  -nan    0.6  -nan    1
  214   94.7  -nan    0.3  -nan    0.6  -nan    1
  215   94.7  -nan    0.3  -nan    0.6  -nan    1
  216   94.7  -nan    0.3  -nan    0.6  -nan    1
  217   94.6  -nan    0.3  -nan    0.6  -nan    1
  218   94.6  -nan    0.3  -nan    0.6  -nan    1
  219   94.5  -nan    0.3  -nan    0.7  -nan    1
  220   94.5  -nan    0.3  -nan    0.7  -nan    1
  221   94.4  -nan    0.3  -nan    0.7  -nan    1
  222   94.3  -nan    0.3  -nan    0.7  -nan    1
  223   94.3  -nan    0.3  -nan    0.7  -nan    1
  224   94.2  -nan    0.3  -nan    0.7  -nan    1
  225   94.1  -nan    0.3  -nan    0.7  -nan    1
  226   94.1  -nan    0.3  -nan    0.7  -nan    1
  227   94.0  -nan    0.3  -nan    0.7  -nan    1
  228   93.9  -nan    0.3  -nan    0.7  -nan    1
  229   93.9  -nan    0.3  -nan    0.7  -nan    1
  230   93.8  -nan    0.3  -nan    0.7  -nan    1
  231   93.7  -nan    0.3  -nan    0.7  -nan    1
  232   93.6  -nan    0.3  -nan    0.7  -nan    1
  233   93.6  -nan    0.3  -nan    0.7  -nan    1
  234   93.5  -nan    0.3  -nan    0.7  -nan    1
  235   93.4  -nan    0.3  -nan    0.7  -nan    1
  236   93.3  -nan    0.3  -nan    0.7  -nan    1
  237   93.2  -nan    0.3  -nan    0.7  -nan    1
  238   93.1  -nan    0.3  -nan    0.7  -nan    1
  239   93.1  -nan    0.3  -nan    0.7  -nan    1
  240   93.0  -nan    0.3  -nan    0.7  -nan    1
  241   92.9  -nan    0.3  -nan    0.7  -nan    1
  242   92.8  -nan    0.3  -nan    0.7  -nan    1
  243   92.7  -nan    0.3  -nan    0.7  -nan    1
  244   92.6  -nan    0.3  -nan    0.7  -nan    1
  245   92.6  -nan    0.3  -nan    0.7  -nan    1
  246   92.5  -nan    0.3  -nan    0.7  -nan    1
  247   92.4  -nan    0.3  -nan    0.7  -nan    1
  248   92.3  -nan    0.3  -nan    0.7  -nan    1
  249   92.3  -nan    0.3  -nan    0.7  -nan    1
  250   92.2  -nan    0.3  -nan    0.7  -nan    1
  251   92.1  -nan    0.3  -nan    0.7  -nan    1
  252   92.1  -nan    0.3  -nan    0.7  -nan    1
  253   92.0  -nan    0.3  -nan    0.7  -nan    1
  254   91.9  -nan    0.3  -nan    0.7  -nan    1
  255   91.9  -nan    0.3  -nan    0.7  -nan    1
  256   91.8  -nan    0.3  -nan    0.7  -nan    1
  257   91.8  -nan    0.4  -nan    0.7  -nan    1
  258   91.7  -nan    0.4  -nan    0.7  -nan    1
  259   91.7  -nan    0.3  -nan    0.7  -nan    1
  260   91.6  -nan    0.3  -nan    0.7  -nan    1
  261   91.6  -nan    0.3  -nan    0.7  -nan    1
  262   91.6  -nan    0.3  -nan    0.7  -nan    1
  263   91.5  -nan    0.3  -nan    0.7  -nan    1
  264   91.5  -nan    0.3  -nan    0.7  -nan    1
  265   91.5  -nan    0.3  -nan    0.7  -nan    1
  266   91.5  -nan    0.3  -nan    0.7  -nan    1
  267   91.4  -nan    0.3  -nan    0.7  -nan    1
  268   91.4  -nan    0.3  -nan    0.7  -nan    1
  269   91.4  -nan    0.3  -nan    0.7  -nan    1
  270   91.4  -nan    0.3  -nan    0.7  -nan    1
  271   91.4  -nan    0.3  -nan    0.7  -nan    1
  272   91.4  -nan    0.3  -nan    0.7  -nan    1
  273   91.4  -nan    0.3  -nan    0.7  -nan    1
  274   91.4  -nan    0.3  -nan    0.7  -nan    1
  275   91.4  -nan    0.3  -nan    0.7  -nan    1
  276   91.5  -nan    0.3  -nan    0.7  -nan    1
  277   91.5  -nan    0.3  -nan    0.7  -nan    1
  278   91.5  -nan    0.3  -nan    0.6  -nan    1
  279   91.5  -nan    0.3  -nan    0.7  -nan    1
  280   91.5  -nan    0.3  -nan    0.7  -nan    1
  281   91.6  -nan    0.4  -nan    0.7  -nan    1
  282   91.6  -nan    0.4  -nan    0.7  -nan    1
  283   91.6  -nan    0.4  -nan    0.7  -nan    1
  284   91.7  -nan    0.4  -nan    0.8  -nan    1
  285   91.7  -nan    0.4  -nan    0.8  -nan    1
  286   91.7  -nan    0.4  -nan    0.8  -nan    1
  287   91.8  -nan    0.4  -nan    0.8  -nan    1
  288   91.8  -nan    0.4  -nan    0.8  -nan    1
  289   91.8  -nan    0.4  -nan    0.8  -nan    1
  290   91.9  -nan    0.4  -nan    0.8  -nan    1
  291   91.9  -nan    0.4  -nan    0.8  -nan    1
  292   92.0  -nan    0.4  -nan    0.8  -nan    1
  293   92.0  -nan    0.4  -nan    0.8  -nan    1
  294   92.1  -nan    0.4  -nan    0.8  -nan    1
  295   92.1  -nan    0.4  -nan    0.8  -nan    1
  296   92.1  -nan    0.4  -nan    0.8  -nan    1
  297   92.2  -nan    0.4  -nan    0.8  -nan    1
  298   92.2  -nan    0.4  -nan    0.8  -nan    1
  299   92.3  -nan    0.4  -nan    0.9  -nan    1
  300   92.3  -nan    0.4  -nan    0.9  -nan    1
  301   92.3  -nan    0.4  -nan    0.9  -nan    1
  302   92.4  -nan    0.4  -nan    0.9  -nan    1
  303   92.4  -nan    0.4  -nan    0.9  -nan    1
  304   92.5  -nan    0.4  -nan    0.9  -nan    1
  305   92.5  -nan    0.4  -nan    0.9  -nan    1
  306   92.5  -nan    0.4  -nan    1.0  -nan    1
  307   92.6  -nan    0.5  -nan    1.0  -nan    1
  308   92.6  -nan    0.5  -nan    1.0  -nan    1
  309   92.6  -nan    0.5  -nan    1.0  -nan    1
  310   92.6  -nan    0.5  -nan    1.0  -nan    1
  311   92.6  -nan    0.5  -nan    1.0  -nan    1
  312   92.7  -nan    0.5  -nan    1.0  -nan    1
  313   92.7  -nan    0.5  -nan    1.1  -nan    1
  314   92.7  -nan    0.5  -nan    1.1  -nan    1
  315   92.7  -nan    0.5  -nan    1.1  -nan    1
  316   92.7  -nan    0.5  -nan    1.1  -nan    1
  317   92.7  -nan    0.5  -nan    1.1  -nan    1
  318   92.7  -nan    0.5  -nan    1.1  -nan    1
  319   92.7  -nan    0.5  -nan    1.2  -nan    1
  320   92.7  -nan    0.5  -nan    1.2  -nan    1
  321   92.7  -nan    0.5  -nan    1.2  -nan    1
  322   92.7  -nan    0.5  -nan    1.2  -nan    1
  323   92.7  -nan    0.5  -nan    1.2  -nan    1
  324   92.7  -nan    0.5  -nan    1.2  -nan    1
  325   92.7  -nan    0.5  -nan    1.2  -nan    1
  326   92.6  -nan    0.5  -nan    1.1  -nan    1
  327   92.6  -nan    0.5  -nan    1.1  -nan    1
  328   92.6  -nan    0.5  -nan    1.1  -nan    1
  329   92.6  -nan    0.5  -nan    1.1  -nan    1
  330   92.6  -nan    0.5  -nan    1.1  -nan    1
  331   92.6  -nan    0.5  -nan    1.1  -nan    1
  332   92.5  -nan    0.5  -nan    1.1  -nan    1
  333   92.5  -nan    0.5  -nan    1.2  -nan    1
  334   92.5  -nan    0.5  -nan    1.2  -nan    1
  335   92.5  -nan    0.5  -nan    1.2  -nan    1
  336   92.4  -nan    0.5  -nan    1.2  -nan    1
  337   92.4  -nan    0.5  -nan    1.3  -nan    1
  338   92.4  -nan    0.5  -nan    1.3  -nan    1
  339   92.4  -nan    0.5  -nan    1.3  -nan    1
  340   92.3  -nan    0.5  -nan    1.4  -nan    1
  341   92.3  -nan    0.4  -nan    1.4  -nan    1
  342   92.3  -nan    0.4  -nan    1.4  -nan    1
  343   92.3  -nan    0.4  -nan    1.4  -nan    1
  344   92.3  -nan    0.4  -nan    1.5  -nan    1
  345   92.2  -nan    0.4  -nan    1.5  -nan    1
  346   92.2  -nan    0.4  -nan    1.5  -nan    1
  347   92.2  -nan    0.4  -nan    1.5  -nan    1
  348   92.2  -nan    0.4  -nan    1.5  -nan    1
  349   92.2  -nan    0.4  -nan    1.5  -nan    1
  350   92.2  -nan    0.4  -nan    1.6  -nan    1
  351   92.1  -nan    0.4  -nan    1.6  -nan    1
  352   92.1  -nan    0.4  -nan    1.6  -nan    1
  353   92.1  -nan    0.4  -nan    1.7  -nan    1
  354   92.1  -nan    0.4  -nan    1.7  -nan    1
  355   92.1  -nan    0.4  -nan    1.7  -nan    1
  356   92.1  -nan    0.4  -nan    1.8  -nan    1
  357   92.2  -nan    0.4  -nan    1.8  -nan    1
  358   92.2  -nan    0.4  -nan    1.8  -nan    1
  359   92.2  -nan    0.4  -nan    1.8  -nan    1
  360   92.2  -nan    0.4  -nan    1.8  -nan    1
  361   92.2  -nan    0.4  -nan    1.8  -nan    1
  362   92.3  -nan    0.4  -nan    1.9  -nan    1
  363   92.3  -nan    0.4  -nan    1.9  -nan    1
  364   92.3  -nan    0.4  -nan    1.9  -nan    1
  365   92.4  -nan    0.4  -nan    1.9  -nan    1
  366   92.4  -nan    0.4  -nan    1.9  -nan    1
  367   92.5  -nan    0.4  -nan    1.9  -nan    1
  368   92.5  -nan    0.4  -nan    1.9  -nan    1
  369   92.6  -nan    0.4  -nan    1.9  -nan    1
  370   92.6  -nan    0.4  -nan    1.9  -nan    1
  371   92.7  -nan    0.4  -nan    1.9  -nan    1
  372   92.8  -nan    0.4  -nan    1.9  -nan    1
  373   92.8  -nan    0.4  -nan    1.9  -nan    1
  374   92.9  -nan    0.4  -nan    1.9  -nan    1
  375   93.0  -nan    0.3  -nan    2.0  -nan    1
  376   93.1  -nan    0.4  -nan    2.0  -nan    1
  377   93.2  -nan    0.4  -nan    2.0  -nan    1
  378   93.3  -nan    0.4  -nan    2.0  -nan    1
  379   93.4  -nan    0.4  -nan    2.0  -nan    1
  380   93.5  -nan    0.4  -nan    2.0  -nan    1
  381   93.6  -nan    0.4  -nan    2.0  -nan    1
  382   93.7  -nan    0.4  -nan    2.0  -nan    1
  383   93.8  -nan    0.4  -nan    2.0  -nan    1
  384   93.9  -nan    0.4  -nan    2.0  -nan    1
  385   94.0  -nan    0.4  -nan    2.0  -nan    1
  386   94.1  -nan    0.4  -nan    2.0  -nan    1
  387   94.3  -nan    0.4  -nan    2.0  -nan    1
  388   94.4  -nan    0.4  -nan    2.0  -nan    1
  389   94.5  -nan    0.4  -nan    2.0  -nan    1
  390   94.7  -nan    0.4  -nan    2.0  -nan    1
  391   94.8  -nan    0.4  -nan    2.0  -nan    1
  392   94.9  -nan    0.4  -nan    2.0  -nan    1
  393   95.1  -nan    0.4  -nan    2.0  -nan    1
  394   95.2  -nan    0.4  -nan    2.0  -nan    1
  395   95.3  -nan    0.3  -nan    2.0  -nan    1
  396   95.5  -nan    0.3  -nan    2.0  -nan    1
  397   95.6  -nan    0.3  -nan    2.0  -nan    1
  398   95.8  -nan    0.4  -nan    2.0  -nan    1
  399   95.9  -nan    0.4  -nan    2.0  -nan    1
  400   96.0  -nan    0.4  -nan    2.0  -nan    1
  401   96.2  -nan    0.4  -nan    2.0  -nan    1
  402   96.3  -nan    0.4  -nan    2.0  -nan    1
  403   96.4  -nan    0.4  -nan    2.0  -nan    1
  404   96.6  -nan    0.4  -nan    2.0  -nan    1
  405   96.7  -nan    0.4  -nan    2.0  -nan    1
  406   96.8  -nan    0.4  -nan    2.0  -nan    1
  407   97.0  -nan    0.4  -nan    2.0  -nan    1
  408   97.1  -nan    0.4  -nan    2.0  -nan    1
  409   97.2  -nan    0.4  -nan    2.0  -nan    1
  410   97.3  -nan    0.4  -nan    2.0  -nan    1
  411   97.5  -nan    0.4  -nan    2.0  -nan    1
  412   97.6  -nan    0.4  -nan    2.0  -nan    1
  413   97.7  -nan    0.4  -nan    2.0  -nan    1
  414   97.8  -nan    0.4  -nan    2.0  -nan    1
  415   97.9  -nan    0.4  -nan    2.0  -nan    1
  416   98.0  -nan    0.4  -nan    2.0  -nan    1
  417   98.1  -nan    0.4  -nan    2.0  -nan    1
  418   98.2  -nan    0.4  -nan    2.0  -nan    1
  419   98.2  -nan    0.4  -nan    2.0  -nan    1
  420   98.3  -nan    0.4  -nan    2.0  -nan    1
  421   98.4  -nan    0.4  -nan    1.9  -nan    1
  422   98.4  -nan    0.4  -nan    1.9  -nan    1
  423   98.5  -nan    0.4  -nan    1.9  -nan    1
  424   98.5  -nan    0.4  -nan    1.9  -nan    1
  425   98.6  -nan    0.4  -nan    1.9  -nan    1
  426   98.6  -nan    0.4  -nan    1.9  -nan    1
  427   98.6  -nan    0.4  -nan    1.9  -nan    1
  428   98.7  -nan    0.4  -nan    1.9  -nan    1
  429   98.7  -nan    0.4  -nan    1.9  -nan    1
  430   98.7  -nan    0.4  -nan    1.9  -nan    1
  431   98.7  -nan    0.4  -nan    1.9  -nan    1
  432   98.7  -nan    0.4  -nan    1.9  -nan    1
  433   98.7  -nan    0.4  -nan    1.9  -nan    1
  434   98.6  -nan    0.4  -nan    1.9  -nan    1
  435   98.6  -nan    0.4  -nan    1.9  -nan    1
  436   98.6  -nan    0.4  -nan    1.9  -nan    1
  437   98.5  -nan    0.4  -nan    1.9  -nan    1
  438   98.5  -nan    0.4  -nan    1.9  -nan    1
  439   98.4  -nan    0.4  -nan    1.9  -nan    1
  440   98.3  -nan    0.4  -nan    1.9  -nan    1
  441   98.3  -nan    0.4  -nan    1.9  -nan    1
  442   98.2  -nan    0.4  -nan    1.9  -nan    1
  443   98.1  -nan    0.4  -nan    1.9  -nan    1
  444   98.0  -nan    0.4  -nan    1.9  -nan    1
  445   97.9  -nan    0.4  -nan    1.9  -nan    1
  446   97.8  -nan    0.4  -nan    1.9  -nan    1
  447   97.7  -nan    0.4  -nan    1.9  -nan    1
  448   97.6  -nan    0.5  -nan    1.9  -nan    1
  449   97.5  -nan    0.5  -nan    1.9  -nan    1
  450   97.4  -nan    0.5  -nan    1.9  -nan    1
  451   97.3  -nan    0.5  -nan    1.9  -nan    1
  452   97.2  -nan    0.5  -nan    1.9  -nan    1
  453   97.0  -nan    0.5  -nan    1.9  -nan    1
  454   96.9  -nan    0.5  -nan    1.9  -nan    1
  455   96.8  -nan    0.5  -nan    1.9  -nan    1
  456   96.6  -nan    0.5  -nan    1.9  -nan    1
  457   96.5  -nan    0.5  -nan    1.9  -nan    1
  458   96.4  -nan    0.5  -nan    1.9  -nan    1
  459   96.2  -nan    0.5  -nan    1.8  -nan    1
  460   96.1  -nan    0.5  -nan    1.8  -nan    1
  461   96.0  -nan    0.5  -nan    1.8  -nan    1
  462   95.8  -nan    0.5  -nan    1.8  -nan    1
  463   95.7  -nan    0.5  -nan    1.8  -nan    1
  464   95.6  -nan    0.5  -nan    1.8  -nan    1
  465   95.4  -nan    0.5  -nan    1.8  -nan    1
  466   95.3  -nan    0.5  -nan    1.8  -nan    1
  467   95.2  -nan    0.5  -nan    1.8  -nan    1
  468   95.1  -nan    0.5  -nan    1.8  -nan    1
  469   94.9  -nan    0.5  -nan    1.8  -nan    1
  470   94.8  -nan    0.5  -nan    1.7  -nan    1
  471   94.7  -nan    0.5  -nan    1.7  -nan    1
  472   94.6  -nan    0.5  -nan    1.7  -nan    1
  473   94.5  -nan    0.5  -nan    1.7  -nan    1
  474   94.4  -nan    0.5  -nan    1.7  -nan    1
  475   94.3  -nan    0.5  -nan    1.7  -nan    1
  476   94.2  -nan    0.5  -nan    1.7  -nan    1
  477   94.1  -nan    0.5  -nan    1.7  -nan    1
  478   94.0  -nan    0.5  -nan    1.7  -nan    1
  479   93.9  -nan    0.5  -nan    1.7  -nan    1
  480   93.8  -nan    0.5  -nan    1.7  -nan    1
  481   93.8  -nan    0.5  -nan    1.7  -nan    1
  482   93.7  -nan    0.5  -nan    1.7  -nan    1
  483   93.6  -nan    0.5  -nan    1.7  -nan    1
  484   93.6  -nan    0.5  -nan    1.7  -nan    1
  485   93.5  -nan    0.5  -nan    1.7  -nan    1
  486   93.5  -nan    0.5  -nan    1.7  -nan    1
  487   93.4  -nan    0.5  -nan    1.7  -nan    1
  488   93.4  -nan    0.5  -nan    1.7  -nan    1
  489   93.4  -nan    0.5  -nan    1.8  -nan    1
  490   93.3  -nan    0.5  -nan    1.8  -nan    1
  491   93.3  -nan    0.5  -nan    1.8  -nan    1
  492   93.3  -nan    0.5  -nan    1.8  -nan    1
  493   93.3  -nan    0.5  -nan    1.8  -nan    1
  494   93.3  -nan    0.5  -nan    1.8  -nan    1
  495   93.2  -nan    0.5  -nan    1.8  -nan    1
  496   93.2  -nan    0.5  -nan    1.8  -nan    1
  497   93.2  -nan    0.5  -nan    1.8  -nan    1
  498   93.2  -nan    0.4  -nan    1.8  -nan    1
  499   93.2  -nan    0.4  -nan    1.9  -nan    1
  500   93.2  -nan    0.4  -nan    1.9  -nan    1
  501   93.3  -nan    0.4  -nan    1.9  -nan    1
  502   93.3  -nan    0.4  -nan    1.9  -nan    1
  503   93.3  -nan    0.4  -nan    1.9  -nan    1
  504   93.3  -nan    0.4  -nan    1.9  -nan    1
  505   93.3  -nan    0.4  -nan    1.9  -nan    1
  506   93.3  -nan    0.4  -nan    1.9  -nan    1
  507   93.3  -nan    0.4  -nan    1.9  -nan    1
  508   93.3  -nan    0.4  -nan    1.9  -nan    1
  509   93.3  -nan    0.4  -nan    1.9  -nan    1
  510   93.3  -nan    0.4  -nan    1.9  -nan    1
  511   93.3  -nan    0.4  -nan    1.9  -nan    1
  512   93.3  -nan    0.4  -nan    1.9  -nan    1
  513   93.3  -nan    0.4  -nan    1.9  -nan    1
  514   93.3  -nan    0.5  -nan    1.9  -nan    1
  515   93.3  -nan    0.5  -nan    1.9  -nan    1
  516   93.3  -nan    0.5  -nan    1.9  -nan    1
  517   93.3  -nan    0.4  -nan    1.8  -nan    1
  518   93.3  -nan    0.4  -nan    1.8  -nan    1
  519   93.2  -nan    0.4  -nan    1.8  -nan    1
  520   93.2  -nan    0.4  -nan    1.8  -nan    1
  521   93.2  -nan    0.4  -nan    1.7  -nan    1
  522   93.2  -nan    0.4  -nan    1.7  -nan    1
  523   93.1  -nan    0.4  -nan    1.7  -nan    1
  524   93.1  -nan    0.4  -nan    1.7  -nan    1
  525   93.0  -nan    0.4  -nan    1.6  -nan    1
  526   93.0  -nan    0.4  -nan    1.6  -nan    1
  527   92.9  -nan    0.4  -nan    1.6  -nan    1
  528   92.8  -nan    0.4  -nan    1.6  -nan    1
  529   92.8  -nan    0.4  -nan    1.6  -nan    1
  530   92.7  -nan    0.4  -nan    1.5  -nan    1
  531   92.6  -nan    0.4  -nan    1.5  -nan    1
  532   92.5  -nan    0.4  -nan    1.5  -nan    1
  533   92.4  -nan    0.4  -nan    1.5  -nan    1
  534   92.3  -nan    0.4  -nan    1.5  -nan    1
  535   92.2  -nan    0.4  -nan    1.5  -nan    1
  536   92.1  -nan    0.4  -nan    1.5  -nan    1
  537   92.0  -nan    0.4  -nan    1.5  -nan    1
  538   91.8  -nan    0.4  -nan    1.5  -nan    1
  539   91.7  -nan    0.4  -nan    1.4  -nan    1
  540   91.6  -nan    0.4  -nan    1.4  -nan    1
  541   91.4  -nan    0.4  -nan    1.4  -nan    1
  542   91.3  -nan    0.4  -nan    1.5  -nan    1
  543   91.2  -nan    0.4  -nan    1.5  -nan    1
  544   91.0  -nan    0.4  -nan    1.5  -nan    1
  545   90.9  -nan    0.5  -nan    1.5  -nan    1
  546   90.7  -nan    0.5  -nan    1.5  -nan    1
  547   90.6  -nan    0.5  -nan    1.5  -nan    1
  548   90.4  -nan    0.5  -nan    1.5  -nan    1
  549   90.3  -nan    0.5  -nan    1.5  -nan    1
  550   90.1  -nan    0.5  -nan    1.5  -nan    1
  551   90.0  -nan    0.5  -nan    1.5  -nan    1
  552   89.8  -nan    0.5  -nan    1.5  -nan    1
  553   89.6  -nan    0.5  -nan    1.5  -nan    1
  554   89.5  -nan    0.6  -nan    1.5  -nan    1
  555   89.3  -nan    0.6  -nan    1.5  -nan    1
  556   89.2  -nan    0.6  -nan    1.5  -nan    1
  557   89.0  -nan    0.7  -nan    1.5  -nan    1
  558   88.9  -nan    0.8  -nan    1.5  -nan    1
  559   88.7  -nan    0.8  -nan    1.5  -nan    1
  560   88.6  -nan    0.9  -nan    1.5  -nan    1
  561   88.4  -nan    1.0  -nan    1.4  -nan    1
  562   88.3  -nan    1.1  -nan    1.4  -nan    1
  563   88.1  -nan    1.1  -nan    1.4  -nan    1
  564   88.0  -nan    1.2  -nan    1.4  -nan    1
  565   87.8  -nan    1.3  -nan    1.5  -nan    1
  566   87.7  -nan    1.4  -nan    1.5  -nan    1
  567   87.6  -nan    1.5  -nan    1.5  -nan    1
  568   87.5  -nan    1.6  -nan    1.6  -nan    1
  569   87.3  -nan    1.7  -nan    1.6  -nan    1
  570   87.2  -nan    1.8  -nan    1.6  -nan    1
  571   87.1  -nan    1.8  -nan    1.7  -nan    1
  572   87.0  -nan    1.9  -nan    1.7  -nan    1
  573   86.9  -nan    2.0  -nan    1.7  -nan    1
  574   86.8  -nan    2.0  -nan    1.8  -nan    1
  575   86.7  -nan    2.1  -nan    1.8  -nan    1
  576   86.6  -nan    2.1  -nan    1.8  -nan    1
  577   86.5  -nan    2.2  -nan    1.8  -nan    1
  578   86.4  -nan    2.2  -nan    1.8  -nan    1
  579   86.3  -nan    2.2  -nan    1.8  -nan    1
  580   86.2  -nan    2.3  -nan    1.8  -nan    1
  581   86.1  -nan    2.3  -nan    1.9  -nan    1
  582   86.0  -nan    2.3  -nan    1.9  -nan    1
  583   86.0  -nan    2.3  -nan    1.9  -nan    1
  584   85.9  -nan    2.3  -nan    1.9  -nan    1
  585   85.8  -nan    2.3  -nan    1.9  -nan    1
  586   85.8  -nan    2.2  -nan    1.9  -nan    1
  587   85.7  -nan    2.2  -nan    1.9  -nan    1
  588   85.6  -nan    2.2  -nan    1.9  -nan    1
  589   85.6  -nan    2.2  -nan    1.9  -nan    1
  590   85.5  -nan    2.2  -nan    1.9  -nan    1
  591   85.4  -nan    2.2  -nan    2.0  -nan    1
  592   85.4  -nan    2.2  -nan    2.0  -nan    1
  593   85.3  -nan    2.1  -nan    2.0  -nan    1
  594   85.2  -nan    2.1  -nan    2.0  -nan    1
  595   85.2  -nan    2.1  -nan    2.0  -nan    1
  596   85.1  -nan    2.1  -nan    2.0  -nan    1
  597   85.0  -nan    2.1  -nan    2.0  -nan    1
  598   85.0  -nan    2.1  -nan    2.1  -nan    1
  599   84.9  -nan    2.1  -nan    2.1  -nan    1
  600   84.8  -nan    2.1  -nan    2.1  -nan    1
  601   84.7  -nan    2.1  -nan    2.1  -nan    1
  602   84.6  -nan    2.1  -nan    2.1  -nan    1
  603   84.6  -nan    2.1  -nan    2.1  -nan    1
  604   84.5  -nan    2.1  -nan    2.1  -nan    1
  605   84.4  -nan    2.1  -nan    2.1  -nan    1
  606   84.3  -nan    2.1  -nan    2.1  -nan    1
  607   84.2  -nan    2.1  -nan    2.1  -nan    1
  608   84.1  -nan    2.1  -nan    2.1  -nan    1
  609   84.0  -nan    2.1  -nan    2.1  -nan    1
  610   83.9  -nan    2.1  -nan    2.1  -nan    1
  611   83.8  -nan    2.1  -nan    2.1  -nan    1
  612   83.6  -nan    2.1  -nan    2.1  -nan    1
  613   83.5  -nan    2.1  -nan    2.1  -nan    1
  614   83.4  -nan    2.1  -nan    2.1  -nan    1
  615   83.3  -nan    2.1  -nan    2.1  -nan    1
  616   83.1  -nan    2.1  -nan    2.1  -nan    1
  617   83.0  -nan    2.1  -nan    2.0  -nan    1
  618   82.9  -nan    2.1  -nan    2.0  -nan    1
  619   82.7  -nan    2.1  -nan    2.0  -nan    1
  620   82.6  -nan    2.1  -nan    2.0  -nan    1
  621   82.4  -nan    2.1  -nan    2.0  -nan    1
  622   82.3  -nan    2.1  -nan    2.0  -nan    1
  623   82.1  -nan    2.1  -nan    2.0  -nan    1
  624   81.9  -nan    2.1  -nan    1.9  -nan    1
  625   81.8  -nan    2.1  -nan    1.9  -nan    1
  626   81.6  -nan    2.1  -nan    1.9  -nan    1
  627   81.4  -nan    2.1  -nan    1.9  -nan    1
  628   81.3  -nan    2.1  -nan    1.9  -nan    1
  629   81.1  -nan    2.1  -nan    1.9  -nan    1
  630   80.9  -nan    2.1  -nan    1.9  -nan    1
  631   80.8  -nan    2.1  -nan    1.8  -nan    1
  632   80.6  -nan    2.0  -nan    1.8  -nan    1
  633   80.4  -nan    2.0  -nan    1.8  -nan    1
  634   80.2  -nan    2.0  -nan    1.8  -nan    1
  635   80.1  -nan    2.0  -nan    1.8  -nan    1
  636   79.9  -nan    2.0  -nan    1.7  -nan    1
  637   79.7  -nan    1.9  -nan    1.7  -nan    1
  638   79.6  -nan    1.9  -nan    1.7  -nan    1
  639   79.4  -nan    1.9  -nan    1.7  -nan    1
  640   79.2  -nan    1.8  -nan    1.6  -nan    1
  641   79.1  -nan    1.8  -nan    1.6  -nan    1
  642   78.9  -nan    1.7  -nan    1.5  -nan    1
  643   78.8  -nan    1.7  -nan    1.5  -nan    1
  644   78.6  -nan    1.6  -nan    1.5  -nan    1
  645   78.5  -nan    1.5  -nan    1.4  -nan    1
  646   78.4  -nan    1.4  -nan    1.4  -nan    1
  647   78.2  -nan    1.4  -nan    1.5  -nan    1
  648   78.1  -nan    1.3  -nan    1.6  -nan    1
  649   78.0  -nan    1.2  -nan    1.7  -nan    1
  650   77.9  -nan    1.1  -nan    1.7  -nan    1
  651   77.7  -nan    1.0  -nan    1.8  -nan    1
  652   77.6  -nan    1.0  -nan    1.9  -nan    1
  653   77.6  -nan    0.9  -nan    2.0  -nan    1
  654   77.5  -nan    0.8  -nan    2.0  -nan    1
  655   77.4  -nan    0.7  -nan    2.1  -nan    1
  656   77.3  -nan    0.7  -nan    2.1  -nan    1
  657   77.2  -nan    0.6  -nan    2.1  -nan    1
  658   77.2  -nan    0.6  -nan    2.2  -nan    1
  659   77.1  -nan    0.6  -nan    2.2  -nan    1
  660   77.1  -nan    0.7  -nan    2.2  -nan    1
  661   77.0  -nan    0.7  -nan    2.2  -nan    1
  662   77.0  -nan    0.7  -nan    2.2  -nan    1
  663   77.0  -nan    0.7  -nan    2.2  -nan    1
  664   77.0  -nan    0.8  -nan    2.2  -nan    1
  665   77.0  -nan    0.8  -nan    2.2  -nan    1
  666   77.0  -nan    0.8  -nan    2.2  -nan    1
  667   77.0  -nan    0.8  -nan    2.2  -nan    1
  668   77.0  -nan    0.8  -nan    2.2  -nan    1
  669   77.0  -nan    0.8  -nan    2.2  -nan    1
  670   77.0  -nan    0.8  -nan    2.2  -nan    1
  671   77.1  -nan    0.8  -nan    2.3  -nan    1
  672   77.1  -nan    0.8  -nan    2.3  -nan    1
  673   77.2  -nan    0.9  -nan    2.3  -nan    1
  674   77.2  -nan    0.9  -nan    2.3  -nan    1
  675   77.3  -nan    0.9  -nan    2.4  -nan    1
  676   77.3  -nan    0.9  -nan    2.4  -nan    1
  677   77.4  -nan    0.9  -nan    2.4  -nan    1
  678   77.5  -nan    1.0  -nan    2.5  -nan    1
  679   77.6  -nan    1.0  -nan    2.5  -nan    1
  680   77.6  -nan    1.0  -nan    2.5  -nan    1
  681   77.7  -nan    1.1  -nan    2.6  -nan    1
  682   77.8  -nan    1.1  -nan    2.6  -nan    1
  683   77.9  -nan    1.1  -nan    2.6  -nan    1
  684   78.0  -nan    1.2  -nan    2.6  -nan    1
  685   78.1  -nan    1.2  -nan    2.7  -nan    1
  686   78.2  -nan    1.2  -nan    2.7  -nan    1
  687   78.3  -nan    1.3  -nan    2.7  -nan    1
  688   78.4  -nan    1.4  -nan    2.8  -nan    1
  689   78.5  -nan    1.4  -nan    2.8  -nan    1
  690   78.6  -nan    1.5  -nan    2.9  -nan    1
  691   78.7  -nan    1.6  -nan    3.0  -nan    1
  692   78.8  -nan    1.6  -nan    3.1  -nan    1
  693   78.9  -nan    1.7  -nan    3.2  -nan    1
  694   79.0  -nan    1.8  -nan    3.3  -nan    1
  695   79.1  -nan    1.8  -nan    3.4  -nan    1
  696   79.2  -nan    1.9  -nan    3.5  -nan    1
  697   79.2  -nan    2.0  -nan    3.6  -nan    1
  698   79.3  -nan    2.0  -nan    3.6  -nan    1
  699   79.4  -nan    2.1  -nan    3.7  -nan    1
  700   79.5  -nan    2.1  -nan    3.8  -nan    1
  701   79.5  -nan    2.2  -nan    3.9  -nan    1
  702   79.6  -nan    2.3  -nan    4.0  -nan    1
  703   79.7  -nan    2.3  -nan    4.1  -nan    1
  704   79.7  -nan    2.4  -nan    4.2  -nan    1
  705   79.8  -nan    2.4  -nan    4.2  -nan    1
  706   79.8  -nan    2.5  -nan    4.3  -nan    1
  707   79.8  -nan    2.5  -nan    4.4  -nan    1
  708   79.9  -nan    2.5  -nan    4.4  -nan    1
  709   79.9  -nan    2.6  -nan    4.4  -nan    1
  710   79.9  -nan    2.6  -nan    4.5  -nan    1
  711   79.9  -nan    2.6  -nan    4.5  -nan    1
  712   79.9  -nan    2.7  -nan    4.5  -nan    1
  713   79.9  -nan    2.7  -nan    4.5  -nan    1
  714   79.9  -nan    2.7  -nan    4.5  -nan    1
  715   79.9  -nan    2.7  -nan    4.5  -nan    1
  716   79.8  -nan    2.8  -nan    4.5  -nan    1
  717   79.8  -nan    2.8  -nan    4.5  -nan    1
  718   79.7  -nan    2.8  -nan    4.5  -nan    1
  719   79.7  -nan    2.9  -nan    4.5  -nan    1
  720   79.6  -nan    2.9  -nan    4.6  -nan    1
  721   79.6  -nan    2.9  -nan    4.6  -nan    1
  722   79.5  -nan    2.9  -nan    4.7  -nan    1
  723   79.4  -nan    2.9  -nan    4.7  -nan    1
  724   79.3  -nan    2.9  -nan    4.7  -nan    1
  725   79.2  -nan    2.9  -nan    4.7  -nan    1
  726   79.1  -nan    2.9  -nan    4.8  -nan    1
  727   79.0  -nan    2.9  -nan    4.8  -nan    1
  728   78.9  -nan    2.9  -nan    4.8  -nan    1
  729   78.7  -nan    2.9  -nan    4.8  -nan    1
  730   78.6  -nan    2.9  -nan    4.8  -nan    1
  731   78.5  -nan    2.9  -nan    4.8  -nan    1
  732   78.3  -nan    2.9  -nan    4.8  -nan    1
  733   78.2  -nan    2.9  -nan    4.8  -nan    1
  734   78.0  -nan    2.9  -nan    4.8  -nan    1
  735   77.8  -nan    2.9  -nan    4.8  -nan    1
  736   77.7  -nan    2.9  -nan    4.8  -nan    1
  737   77.5  -nan    2.9  -nan    4.8  -nan    1
  738   77.3  -nan    2.9  -nan    4.8  -nan    1
  739   77.2  -nan    2.9  -nan    4.8  -nan    1
  740   77.0  -nan    2.9  -nan    4.8  -nan    1
  741   76.8  -nan    2.9  -nan    4.8  -nan    1
  742   76.6  -nan    2.9  -nan    4.8  -nan    1
  743   76.4  -nan    2.8  -nan    4.9  -nan    1
  744   76.2  -nan    2.8  -nan    4.9  -nan    1
  745   76.0  -nan    2.8  -nan    4.9  -nan    1
  746   75.8  -nan    2.9  -nan    4.9  -nan    1
  747   75.6  -nan    2.9  -nan    5.0  -nan    1
  748   75.4  -nan    2.9  -nan    5.0  -nan    1
  749   75.2  -nan    2.9  -nan    5.1  -nan    1
  750   75.0  -nan    2.9  -nan    5.1  -nan    1
  751   74.8  -nan    2.9  -nan    5.2  -nan    1
  752   74.6  -nan    2.9  -nan    5.2  -nan    1
  753   74.4  -nan    2.9  -nan    5.3  -nan    1
  754   74.2  -nan    2.9  -nan    5.5  -nan    1
  755   74.0  -nan    2.9  -nan    5.6  -nan    1
  756   73.8  -nan    2.9  -nan    5.7  -nan    1
  757   73.6  -nan    2.8  -nan    5.8  -nan    1
  758   73.4  -nan    2.8  -nan    6.0  -nan    1
  759   73.2  -nan    2.8  -nan    6.1  -nan    1
  760   73.0  -nan    2.7  -nan    6.2  -nan    1
  761   72.8  -nan    2.7  -nan    6.3  -nan    1
  762   72.7  -nan    2.6  -nan    6.4  -nan    1
  763   72.5  -nan    2.6  -nan    6.5  -nan    1
  764   72.3  -nan    2.5  -nan    6.6  -nan    1
  765   72.1  -nan    2.5  -nan    6.6  -nan    1
  766   71.9  -nan    2.5  -nan    6.7  -nan    1
  767   71.8  -nan    2.4  -nan    6.8  -nan    1
  768   71.6  -nan    2.4  -nan    6.8  -nan    1
  769   71.4  -nan    2.4  -nan    6.8  -nan    1
  770   71.3  -nan    2.4  -nan    6.8  -nan    1
  771   71.1  -nan    2.3  -nan    6.8  -nan    1
  772   70.9  -nan    2.4  -nan    6.8  -nan    1
  773   70.8  -nan    2.5  -nan    6.9  -nan    1
  774   70.6  -nan    2.5  -nan    6.9  -nan    1
  775   70.5  -nan    2.5  -nan    6.9  -nan    1
  776   70.4  -nan    2.6  -nan    6.9  -nan    1
  777   70.2  -nan    2.6  -nan    6.8  -nan    1
  778   70.1  -nan    2.6  -nan    6.8  -nan    1
  779   70.0  -nan    2.6  -nan    6.8  -nan    1
  780   69.8  -nan    2.6  -nan    6.8  -nan    1
  781   69.7  -nan    2.6  -nan    6.8  -nan    1
  782   69.6  -nan    2.6  -nan    6.8  -nan    1
  783   69.5  -nan    2.6  -nan    6.8  -nan    1
  784   69.4  -nan    2.6  -nan    6.7  -nan    1
  785   69.3  -nan    2.5  -nan    6.7  -nan    1
  786   69.2  -nan    2.5  -nan    6.6  -nan    1
  787   69.1  -nan    2.5  -nan    6.6  -nan    1
  788   69.0  -nan    2.4  -nan    6.6  -nan    1
  789   68.9  -nan    2.4  -nan    6.5  -nan    1
  790   68.8  -nan    2.4  -nan    6.5  -nan    1
  791   68.7  -nan    2.4  -nan    6.5  -nan    1
  792   68.6  -nan    2.4  -nan    6.5  -nan    1
  793   68.5  -nan    2.5  -nan    6.5  -nan    1
  794   68.5  -nan    2.5  -nan    6.5  -nan    1
  795   68.4  -nan    2.5  -nan    6.5  -nan    1
  796   68.3  -nan    2.5  -nan    6.5  -nan    1
  797   68.2  -nan    2.5  -nan    6.5  -nan    1
  798   68.2  -nan    2.5  -nan    6.5  -nan    1
  799   68.1  -nan    2.5  -nan    6.5  -nan    1
  800   68.1  -nan    2.5  -nan    6.5  -nan    1
  801   68.0  -nan    2.5  -nan    6.4  -nan    1
  802   68.0  -nan    2.5  -nan    6.4  -nan    1
  803   67.9  -nan    2.5  -nan    6.4  -nan    1
  804   67.9  -nan    2.4  -nan    6.3  -nan    1
  805   67.8  -nan    2.4  -nan    6.3  -nan    1
  806   67.8  -nan    2.4  -nan    6.3  -nan    1
  807   67.7  -nan    2.4  -nan    6.2  -nan    1
  808   67.7  -nan    2.4  -nan    6.2  -nan    1
  809   67.6  -nan    2.4  -nan    6.1  -nan    1
  810   67.6  -nan    2.4  -nan    6.1  -nan    1
  811   67.6  -nan    2.4  -nan    6.0  -nan    1
  812   67.5  -nan    2.3  -nan    5.9  -nan    1
  813   67.5  -nan    2.3  -nan    5.9  -nan    1
  814   67.5  -nan    2.3  -nan    5.9  -nan    1
  815   67.4  -nan    2.3  -nan    5.9  -nan    1
  816   67.4  -nan    2.3  -nan    5.8  -nan    1
  817   67.4  -nan    2.2  -nan    5.8  -nan    1
  818   67.3  -nan    2.2  -nan    5.7  -nan    1
  819   67.3  -nan    2.1  -nan    5.7  -nan    1
  820   67.3  -nan    2.1  -nan    5.6  -nan    1
  821   67.2  -nan    2.0  -nan    5.5  -nan    1
  822   67.2  -nan    2.0  -nan    5.4  -nan    1
  823   67.2  -nan    1.9  -nan    5.4  -nan    1
  824   67.2  -nan    1.9  -nan    5.3  -nan    1
  825   67.1  -nan    1.8  -nan    5.2  -nan    1
  826   67.1  -nan    1.7  -nan    5.1  -nan    1
  827   67.1  -nan    1.7  -nan    5.0  -nan    1
  828   67.1  -nan    1.6  -nan    5.0  -nan    1
  829   67.0  -nan    1.5  -nan    4.9  -nan    1
  830   67.0  -nan    1.5  -nan    4.8  -nan    1
  831   67.0  -nan    1.4  -nan    4.7  -nan    1
  832   67.0  -nan    1.4  -nan    4.6  -nan    1
  833   67.0  -nan    1.4  -nan    4.5  -nan    1
  834   66.9  -nan    1.4  -nan    4.4  -nan    1
  835   66.9  -nan    1.4  -nan    4.3  -nan    1
  836   66.9  -nan    1.3  -nan    4.1  -nan    1
  837   66.9  -nan    1.3  -nan    4.0  -nan    1
  838   66.9  -nan    1.3  -nan    3.9  -nan    1
  839   66.9  -nan    1.3  -nan    3.7  -nan    1
  840   66.9  -nan    1.3  -nan    3.6  -nan    1
  841   66.9  -nan    1.3  -nan    3.4  -nan    1
  842   66.9  -nan    1.3  -nan    3.3  -nan    1
  843   66.9  -nan    1.3  -nan    3.1  -nan    1
  844   66.9  -nan    1.3  -nan    3.0  -nan    1
  845   66.9  -nan    1.3  -nan    2.9  -nan    1
  846   66.9  -nan    1.3  -nan    2.7  -nan    1
  847   66.9  -nan    1.3  -nan    2.6  -nan    1
  848   66.9  -nan    1.3  -nan    2.5  -nan    1
  849   66.9  -nan    1.3  -nan    2.4  -nan    1
  850   66.9  -nan    1.2  -nan    2.2  -nan    1
  851   67.0  -nan    1.2  -nan    2.1  -nan    1
  852   67.0  -nan    1.1  -nan    2.0  -nan    1
  853   67.0  -nan    1.1  -nan    1.9  -nan    1
  854   67.1  -nan    1.1  -nan    1.8  -nan    1
  855   67.1  -nan    1.0  -nan    1.7  -nan    1
  856   67.2  -nan    0.9  -nan    1.7  -nan    1
  857   67.2  -nan    0.9  -nan    1.6  -nan    1
  858   67.3  -nan    0.8  -nan    1.5  -nan    1
  859   67.3  -nan    0.8  -nan    1.4  -nan    1
  860   67.4  -nan    0.8  -nan    1.4  -nan    1
  861   67.5  -nan    0.8  -nan    1.3  -nan    1
  862   67.6  -nan    0.7  -nan    1.3  -nan    1
  863   67.7  -nan    0.7  -nan    1.4  -nan    1
  864   67.8  -nan    0.7  -nan    1.4  -nan    1
  865   67.9  -nan    0.8  -nan    1.5  -nan    1
  866   68.0  -nan    0.8  -nan    1.5  -nan    1
  867   68.1  -nan    0.8  -nan    1.6  -nan    1
  868   68.3  -nan    0.9  -nan    1.6  -nan    1
  869   68.4  -nan    0.9  -nan    1.7  -nan    1
  870   68.5  -nan    0.9  -nan    1.7  -nan    1
  871   68.7  -nan    0.9  -nan    1.8  -nan    1
  872   68.8  -nan    0.9  -nan    1.8  -nan    1
  873   69.0  -nan    0.9  -nan    1.9  -nan    1
  874   69.2  -nan    0.9  -nan    1.9  -nan    1
  875   69.3  -nan    1.0  -nan    1.9  -nan    1
  876   69.5  -nan    1.0  -nan    2.0  -nan    1
  877   69.7  -nan    1.0  -nan    2.0  -nan    1
  878   69.9  -nan    1.0  -nan    2.0  -nan    1
  879   70.1  -nan    1.0  -nan    2.0  -nan    1
  880   70.4  -nan    1.0  -nan    2.1  -nan    1
  881   70.6  -nan    1.0  -nan    2.1  -nan    1
  882   70.8  -nan    1.0  -nan    2.1  -nan    1
  883   71.0  -nan    1.0  -nan    2.1  -nan    1
  884   71.3  -nan    1.0  -nan    2.1  -nan    1
  885   71.5  -nan    1.0  -nan    2.1  -nan    1
  886   71.8  -nan    1.0  -nan    2.1  -nan    1
  887   72.0  -nan    1.0  -nan    2.1  -nan    1
  888   72.3  -nan    1.0  -nan    2.1  -nan    1
  889   72.6  -nan    1.0  -nan    2.1  -nan    1
  890   72.9  -nan    1.0  -nan    2.1  -nan    1
  891   73.1  -nan    1.0  -nan    2.1  -nan    1
  892   73.4  -nan    1.0  -nan    2.1  -nan    1
  893   73.7  -nan    0.9  -nan    2.1  -nan    1
  894   74.0  -nan    0.9  -nan    2.1  -nan    1
  895   74.3  -nan    0.9  -nan    2.2  -nan    1
  896   74.6  -nan    0.9  -nan    2.2  -nan    1
  897   74.9  -nan    0.9  -nan    2.2  -nan    1
  898   75.2  -nan    0.9  -nan    2.2  -nan    1
  899   75.5  -nan    0.9  -nan    2.1  -nan    1
  900   75.8  -nan    0.9  -nan    2.1  -nan    1
  901   76.1  -nan    0.9  -nan    2.1  -nan    1
  902   76.4  -nan    0.9  -nan    2.1  -nan    1
  903   76.7  -nan    0.9  -nan    2.1  -nan    1
  904   77.0  -nan    0.8  -nan    2.1  -nan    1
  905   77.3  -nan    0.8  -nan    2.1  -nan    1
  906   77.6  -nan    0.8  -nan    2.1  -nan    1
  907   77.9  -nan    0.8  -nan    2.0  -nan    1
  908   78.2  -nan    0.8  -nan    2.0  -nan    1
  909   78.4  -nan    0.8  -nan    2.0  -nan    1
  910   78.7  -nan    0.8  -nan    2.0  -nan    1
  911   79.0  -nan    0.8  -nan    1.9  -nan    1
  912   79.2  -nan    0.7  -nan    1.9  -nan    1
  913   79.5  -nan    0.7  -nan    1.9  -nan    1
  914   79.8  -nan    0.7  -nan    1.9  -nan    1
  915   80.0  -nan    0.8  -nan    1.8  -nan    1
  916   80.2  -nan    0.8  -nan    1.8  -nan    1
  917   80.5  -nan    0.8  -nan    1.8  -nan    1
  918   80.7  -nan    0.8  -nan    1.8  -nan    1
  919   80.9  -nan    0.8  -nan    1.8  -nan    1
  920   81.1  -nan    0.8  -nan    1.7  -nan    1
  921   81.2  -nan    0.8  -nan    1.7  -nan    1
  922   81.4  -nan    0.8  -nan    1.7  -nan    1
  923   81.6  -nan    0.8  -nan    1.7  -nan    1
  924   81.7  -nan    0.8  -nan    1.7  -nan    1
  925   81.9  -nan    0.8  -nan    1.7  -nan    1
  926   82.0  -nan    0.8  -nan    1.7  -nan    1
  927   82.1  -nan    0.8  -nan    1.7  -nan    1
  928   82.2  -nan    0.8  -nan    1.7  -nan    1
  929   82.3  -nan    0.8  -nan    1.6  -nan    1
  930   82.3  -nan    0.8  -nan    1.6  -nan    1
  931   82.4  -nan    0.8  -nan    1.6  -nan    1
  932   82.4  -nan    0.8  -nan    1.6  -nan    1
  933   82.4  -nan    0.8  -nan    1.6  -nan    1
  934   82.4  -nan    0.8  -nan    1.7  -nan    1
  935   82.4  -nan    0.8  -nan    1.7  -nan    1
  936   82.4  -nan    0.8  -nan    1.7  -nan    1
  937   82.3  -nan    0.8  -nan    1.7  -nan    1
  938   82.3  -nan    0.8  -nan    1.7  -nan    1
  939   82.2  -nan    0.8  -nan    1.7  -nan    1
  940   82.1  -nan    0.8  -nan    1.6  -nan    1
  941   82.0  -nan    0.8  -nan    1.6  -nan    1
  942   81.8  -nan    0.8  -nan    1.6  -nan    1
  943   81.7  -nan    0.8  -nan    1.6  -nan    1
  944   81.5  -nan    0.8  -nan    1.6  -nan    1
  945   81.4  -nan    0.8  -nan    1.5  -nan    1
  946   81.2  -nan    0.8  -nan    1.5  -nan    1
  947   81.0  -nan    0.8  -nan    1.5  -nan    1
  948   80.7  -nan    0.8  -nan    1.6  -nan    1
  949   80.5  -nan    0.8  -nan    1.6  -nan    1
  950   80.2  -nan    0.9  -nan    1.7  -nan    1
  951   80.0  -nan    0.9  -nan    1.7  -nan    1
  952   79.7  -nan    0.9  -nan    1.8  -nan    1
  953   79.4  -nan    0.9  -nan    1.8  -nan    1
  954   79.1  -nan    1.0  -nan    1.9  -nan    1
  955   78.8  -nan    1.0  -nan    2.0  -nan    1
  956   78.5  -nan    1.0  -nan    2.0  -nan    1
  957   78.1  -nan    1.1  -nan    2.1  -nan    1
  958   77.8  -nan    1.1  -nan    2.2  -nan    1
  959   77.4  -nan    1.2  -nan    2.2  -nan    1
  960   77.1  -nan    1.2  -nan    2.3  -nan    1
  961   76.7  -nan    1.3  -nan    2.4  -nan    1
  962   76.3  -nan    1.3  -nan    2.4  -nan    1
  963   75.9  -nan    1.3  -nan    2.5  -nan    1
  964   75.6  -nan    1.4  -nan    2.5  -nan    1
  965   75.2  -nan    1.4  -nan    2.6  -nan    1
  966   74.8  -nan    1.5  -nan    2.6  -nan    1
  967   74.4  -nan    1.5  -nan    2.7  -nan    1
  968   74.0  -nan    1.6  -nan    2.7  -nan    1
  969   73.6  -nan    1.6  -nan    2.8  -nan    1
  970   73.2  -nan    1.6  -nan    2.8  -nan    1
  971   72.8  -nan    1.6  -nan    2.8  -nan    1
  972   72.5  -nan    1.7  -nan    2.8  -nan    1
  973   72.1  -nan    1.7  -nan    2.8  -nan    1
  974   71.7  -nan    1.7  -nan    2.8  -nan    1
  975   71.4  -nan    1.7  -nan    2.8  -nan    1
  976   71.0  -nan    1.7  -nan    2.8  -nan    1
  977   70.6  -nan    1.7  -nan    2.8  -nan    1
  978   70.3  -nan    1.7  -nan    2.8  -nan    1
  979   70.0  -nan    1.7  -nan    2.7  -nan    1
  980   69.7  -nan    1.7  -nan    2.7  -nan    1
  981   69.3  -nan    1.6  -nan    2.6  -nan    1
  982   69.1  -nan    1.6  -nan    2.6  -nan    1
  983   68.8  -nan    1.6  -nan    2.5  -nan    1
  984   68.5  -nan    1.6  -nan    2.4  -nan    1
  985   68.2  -nan    1.6  -nan    2.3  -nan    1
  986   68.0  -nan    1.6  -nan    2.3  -nan    1
  987   67.8  -nan    1.6  -nan    2.3  -nan    1
  988   67.6  -nan    1.6  -nan    2.2  -nan    1
  989   67.4  -nan    1.6  -nan    2.2  -nan    1
  990   67.2  -nan    1.6  -nan    2.2  -nan    1
  991   67.1  -nan    1.6  -nan    2.2  -nan    1
  992   66.9  -nan    1.6  -nan    2.3  -nan    1
  993   66.8  -nan    1.7  -nan    2.3  -nan    1
  994   66.7  -nan    1.7  -nan    2.3  -nan    1
  995   66.6  -nan    1.7  -nan    2.4  -nan    1
  996   66.6  -nan    1.7  -nan    2.5  -nan    1
  997   66.5  -nan    1.8  -nan    2.5  -nan    1
  998   66.5  -nan    1.8  -nan    2.6  -nan    1
  999   66.5  -nan    1.9  -nan    2.7  -nan    1
 1000   66.5  -nan    1.9  -nan    2.8  -nan    1
 1001   66.5  -nan    1.9  -nan    2.8  -nan    1
 1002   66.6  -nan    2.0  -nan    2.9  -nan    1
 1003   66.7  -nan    2.0  -nan    3.0  -nan    1
 1004   66.7  -nan    2.0  -nan    3.0  -nan    1
 1005   66.9  -nan    2.1  -nan    3.1  -nan    1
 1006   67.0  -nan    2.1  -nan    3.2  -nan    1
 1007   67.1  -nan    2.1  -nan    3.2  -nan    1
 1008   67.3  -nan    2.1  -nan    3.3  -nan    1
 1009   67.4  -nan    2.1  -nan    3.3  -nan    1
 1010   67.6  -nan    2.2  -nan    3.3  -nan    1
 1011   67.8  -nan    2.2  -nan    3.4  -nan    1
 1012   68.0  -nan    2.1  -nan    3.4  -nan    1
 1013   68.2  -nan    2.1  -nan    3.5  -nan    1
 1014   68.5  -nan    2.1  -nan    3.5  -nan    1
 1015   68.7  -nan    2.1  -nan    3.5  -nan    1
 1016   69.0  -nan    2.1  -nan    3.6  -nan    1
 1017   69.3  -nan    2.1  -nan    3.6  -nan    1
 1018   69.5  -nan    2.1  -nan    3.6  -nan    1
 1019   69.8  -nan    2.0  -nan    3.6  -nan    1
 1020   70.1  -nan    2.0  -nan    3.6  -nan    1
 1021   70.4  -nan    2.0  -nan    3.6  -nan    1
 1022   70.7  -nan    2.0  -nan    3.6  -nan    1
 1023   71.0  -nan    1.9  -nan    3.5  -nan    1
 1024   71.3  -nan    2.0  -nan    3.5  -nan    1
 1025   71.6  -nan    2.0  -nan    3.5  -nan    1
 1026   72.0  -nan    2.0  -nan    3.5  -nan    1
 1027   72.3  -nan    2.0  -nan    3.4  -nan    1
 1028   72.6  -nan    2.0  -nan    3.4  -nan    1
 1029   72.9  -nan    2.0  -nan    3.4  -nan    1
 1030   73.2  -nan    2.0  -nan    3.3  -nan    1
[truncated: 425,976 more chars]
