# Supplementary material for: Local field potentials in the parietal reach region reveal mechanisms of bimanual coordination
Source: Nat Commun. 2021 May 4;12:2514. doi: 10.1038/s41467-021-22701-3 (PMC8096826; doi:10.1038/s41467-021-22701-3)
Supplement: Supplementary file 4 — Source Data [file 41467_2021_22701_MOESM4_ESM.zip › AllFigureData/FigureS2B_Data.txt]

# Data are sorted by task and by preferred vs null direction.
Each task/direction is in its own "register":
#   Register 31 = Reach with ipsilateral arm, preferred direction
#   Register 32 = Reach with ipsilateral arm, null direction
#   Register 33 = Reach with contralateral arm, preferred direction
#   Register 34 = Reach with contralateral arm, null direction
#   Register 35 = Reach with both arms to one target, preferred direction
#   Register 36 = Reach with both arms to one target, null direction
#   Register 45 = Reach to two different targets, preferred direction
#   Register 46 = Reach to two different targets, null direction
#   Register 47 = Saccade, preferred direction
#   Register 48 = Saccade, null direction

# Data are aligned to cue onset.  Times are in milliseconds.

 ms      H   H.sd     V   V.sd   rate rate.sd  N     Register 47
 -350   19.0  14.3    0.5   0.3    0.6   0.4   35
 -349   19.0  14.3    0.5   0.3    0.6   0.4   35
 -348   19.0  14.3    0.5   0.3    0.6   0.4   35
 -347   19.0  14.3    0.5   0.3    0.6   0.3   35
 -346   19.0  14.4    0.5   0.3    0.6   0.3   35
 -345   19.0  14.4    0.5   0.3    0.6   0.3   35
 -344   19.0  14.4    0.5   0.3    0.6   0.3   35
 -343   19.0  14.4    0.5   0.3    0.6   0.3   35
 -342   19.0  14.4    0.5   0.3    0.6   0.3   35
 -341   19.0  14.4    0.5   0.3    0.6   0.3   35
 -340   19.0  14.4    0.5   0.3    0.6   0.3   35
 -339   18.9  14.4    0.5   0.3    0.6   0.3   35
 -338   18.9  14.4    0.5   0.3    0.6   0.3   35
 -337   18.9  14.4    0.5   0.3    0.6   0.3   35
 -336   18.9  14.4    0.5   0.3    0.6   0.3   35
 -335   18.9  14.4    0.5   0.3    0.6   0.3   35
 -334   18.9  14.4    0.5   0.3    0.6   0.3   35
 -333   18.9  14.3    0.5   0.3    0.6   0.3   35
 -332   18.9  14.3    0.5   0.3    0.6   0.3   35
 -331   18.9  14.3    0.5   0.3    0.6   0.3   35
 -330   18.9  14.3    0.5   0.3    0.6   0.3   35
 -329   18.9  14.3    0.5   0.3    0.6   0.3   35
 -328   18.9  14.3    0.5   0.3    0.6   0.3   35
 -327   18.9  14.3    0.5   0.2    0.6   0.3   35
 -326   18.9  14.3    0.5   0.2    0.6   0.3   35
 -325   18.9  14.2    0.5   0.2    0.6   0.3   35
 -324   18.9  14.2    0.5   0.2    0.6   0.3   35
 -323   18.9  14.2    0.5   0.2    0.6   0.3   35
 -322   18.9  14.2    0.5   0.2    0.6   0.3   35
 -321   18.9  14.2    0.5   0.2    0.6   0.3   35
 -320   18.9  14.2    0.5   0.2    0.5   0.3   35
 -319   18.9  14.1    0.5   0.2    0.5   0.3   35
 -318   18.9  14.1    0.5   0.2    0.5   0.3   35
 -317   18.9  14.1    0.5   0.2    0.5   0.3   35
 -316   18.9  14.1    0.5   0.2    0.5   0.3   35
 -315   18.9  14.1    0.5   0.2    0.5   0.3   35
 -314   18.9  14.1    0.4   0.2    0.5   0.3   35
 -313   18.9  14.0    0.4   0.2    0.5   0.3   35
 -312   18.9  14.0    0.4   0.2    0.5   0.3   35
 -311   18.9  14.0    0.4   0.2    0.5   0.3   35
 -310   18.9  14.0    0.4   0.2    0.5   0.3   35
 -309   18.9  14.0    0.4   0.2    0.5   0.3   35
 -308   18.9  13.9    0.4   0.2    0.5   0.3   35
 -307   18.9  13.9    0.4   0.2    0.5   0.3   35
 -306   18.9  13.9    0.4   0.2    0.5   0.3   35
 -305   18.9  13.9    0.4   0.2    0.5   0.3   35
 -304   18.9  13.9    0.4   0.2    0.5   0.3   35
 -303   18.9  13.9    0.4   0.2    0.5   0.3   35
 -302   18.9  13.8    0.4   0.2    0.5   0.3   35
 -301   18.9  13.8    0.4   0.2    0.5   0.3   35
 -300   18.9  13.8    0.4   0.2    0.5   0.3   35
 -299   18.9  13.8    0.4   0.2    0.5   0.3   35
 -298   18.9  13.8    0.4   0.2    0.5   0.3   35
 -297   19.0  13.8    0.4   0.2    0.5   0.3   35
 -296   19.0  13.8    0.4   0.2    0.5   0.3   35
 -295   19.0  13.8    0.4   0.2    0.5   0.3   35
 -294   19.0  13.7    0.4   0.2    0.5   0.3   35
 -293   19.0  13.7    0.4   0.2    0.5   0.3   35
 -292   19.0  13.7    0.4   0.2    0.5   0.3   35
 -291   19.0  13.7    0.4   0.2    0.5   0.3   35
 -290   19.0  13.7    0.4   0.2    0.5   0.3   35
 -289   19.1  13.7    0.4   0.2    0.5   0.3   35
 -288   19.1  13.7    0.4   0.2    0.5   0.3   35
 -287   19.1  13.7    0.4   0.2    0.5   0.3   35
 -286   19.1  13.7    0.4   0.2    0.5   0.3   35
 -285   19.1  13.7    0.4   0.2    0.5   0.3   35
 -284   19.1  13.7    0.4   0.2    0.5   0.3   35
 -283   19.2  13.7    0.4   0.2    0.5   0.3   35
 -282   19.2  13.7    0.4   0.2    0.5   0.2   35
 -281   19.2  13.7    0.4   0.2    0.5   0.2   35
 -280   19.2  13.7    0.4   0.2    0.5   0.2   35
 -279   19.3  13.7    0.4   0.2    0.5   0.2   35
 -278   19.3  13.7    0.4   0.2    0.5   0.2   35
 -277   19.3  13.7    0.4   0.2    0.5   0.2   35
 -276   19.3  13.7    0.4   0.2    0.5   0.2   35
 -275   19.3  13.7    0.4   0.2    0.5   0.2   35
 -274   19.4  13.7    0.4   0.2    0.5   0.2   35
 -273   19.4  13.7    0.4   0.2    0.5   0.2   35
 -272   19.4  13.7    0.4   0.2    0.5   0.2   35
 -271   19.4  13.7    0.4   0.2    0.5   0.2   35
 -270   19.5  13.7    0.4   0.2    0.5   0.2   35
 -269   19.5  13.8    0.4   0.2    0.5   0.2   35
 -268   19.5  13.8    0.4   0.2    0.5   0.2   35
 -267   19.6  13.8    0.4   0.2    0.5   0.2   35
 -266   19.6  13.8    0.4   0.2    0.5   0.2   35
 -265   19.6  13.8    0.4   0.2    0.5   0.2   35
 -264   19.6  13.8    0.4   0.2    0.5   0.2   35
 -263   19.7  13.8    0.4   0.2    0.5   0.2   35
 -262   19.7  13.8    0.4   0.2    0.5   0.2   35
 -261   19.7  13.9    0.4   0.2    0.5   0.2   35
 -260   19.7  13.9    0.4   0.2    0.5   0.2   35
 -259   19.8  13.9    0.4   0.2    0.5   0.2   35
 -258   19.8  13.9    0.4   0.2    0.5   0.2   35
 -257   19.8  13.9    0.4   0.2    0.5   0.2   35
 -256   19.9  14.0    0.4   0.2    0.5   0.2   35
 -255   19.9  14.0    0.4   0.2    0.5   0.2   35
 -254   19.9  14.0    0.4   0.2    0.5   0.2   35
 -253   20.0  14.0    0.4   0.2    0.5   0.2   35
 -252   20.0  14.0    0.4   0.2    0.5   0.2   35
 -251   20.0  14.1    0.4   0.2    0.5   0.2   35
 -250   20.0  14.1    0.4   0.2    0.5   0.2   35
 -249   20.1  14.1    0.4   0.2    0.5   0.2   35
 -248   20.1  14.1    0.4   0.2    0.5   0.2   35
 -247   20.1  14.2    0.4   0.2    0.5   0.2   35
 -246   20.2  14.2    0.4   0.2    0.5   0.2   35
 -245   20.2  14.2    0.4   0.2    0.5   0.2   35
 -244   20.2  14.2    0.4   0.2    0.5   0.2   35
 -243   20.2  14.3    0.4   0.2    0.5   0.2   35
 -242   20.3  14.3    0.4   0.2    0.5   0.2   35
 -241   20.3  14.3    0.4   0.2    0.5   0.2   35
 -240   20.3  14.3    0.4   0.2    0.5   0.2   35
 -239   20.3  14.4    0.4   0.2    0.5   0.2   35
 -238   20.4  14.4    0.4   0.2    0.5   0.2   35
 -237   20.4  14.4    0.4   0.2    0.5   0.2   35
 -236   20.4  14.5    0.4   0.2    0.5   0.2   35
 -235   20.5  14.5    0.4   0.2    0.5   0.3   35
 -234   20.5  14.5    0.4   0.2    0.5   0.3   35
 -233   20.5  14.5    0.4   0.2    0.5   0.3   35
 -232   20.5  14.6    0.4   0.2    0.5   0.3   35
 -231   20.6  14.6    0.4   0.2    0.5   0.3   35
 -230   20.6  14.6    0.4   0.2    0.5   0.3   35
 -229   20.6  14.6    0.4   0.2    0.5   0.3   35
 -228   20.6  14.7    0.4   0.2    0.5   0.3   35
 -227   20.6  14.7    0.4   0.2    0.5   0.3   35
 -226   20.7  14.7    0.4   0.2    0.5   0.3   35
 -225   20.7  14.7    0.4   0.2    0.5   0.3   35
 -224   20.7  14.8    0.4   0.2    0.5   0.3   35
 -223   20.7  14.8    0.4   0.2    0.5   0.3   35
 -222   20.8  14.8    0.4   0.2    0.5   0.3   35
 -221   20.8  14.9    0.4   0.2    0.5   0.3   35
 -220   20.8  14.9    0.4   0.2    0.5   0.3   35
 -219   20.8  14.9    0.4   0.2    0.5   0.3   35
 -218   20.8  14.9    0.4   0.2    0.5   0.3   35
 -217   20.8  14.9    0.4   0.2    0.5   0.3   35
 -216   20.9  15.0    0.4   0.2    0.5   0.3   35
 -215   20.9  15.0    0.4   0.2    0.5   0.3   35
 -214   20.9  15.0    0.4   0.2    0.5   0.3   35
 -213   20.9  15.0    0.4   0.2    0.5   0.3   35
 -212   20.9  15.1    0.4   0.2    0.5   0.3   35
 -211   20.9  15.1    0.4   0.2    0.5   0.3   35
 -210   21.0  15.1    0.4   0.2    0.5   0.3   35
 -209   21.0  15.1    0.4   0.2    0.5   0.3   35
 -208   21.0  15.2    0.4   0.2    0.5   0.3   35
 -207   21.0  15.2    0.4   0.2    0.5   0.3   35
 -206   21.0  15.2    0.4   0.2    0.5   0.3   35
 -205   21.0  15.2    0.4   0.2    0.5   0.3   35
 -204   21.0  15.2    0.4   0.2    0.5   0.3   35
 -203   21.0  15.3    0.4   0.2    0.5   0.3   35
 -202   21.0  15.3    0.4   0.2    0.5   0.3   35
 -201   21.0  15.3    0.4   0.2    0.5   0.3   35
 -200   21.1  15.3    0.4   0.2    0.5   0.3   35
 -199   21.1  15.3    0.4   0.2    0.5   0.3   35
 -198   21.1  15.3    0.4   0.2    0.5   0.3   35
 -197   21.1  15.4    0.4   0.2    0.5   0.3   35
 -196   21.1  15.4    0.4   0.2    0.5   0.3   35
 -195   21.1  15.4    0.4   0.2    0.5   0.3   35
 -194   21.1  15.4    0.4   0.2    0.5   0.3   35
 -193   21.1  15.4    0.4   0.2    0.5   0.3   35
 -192   21.1  15.4    0.4   0.2    0.5   0.3   35
 -191   21.1  15.4    0.4   0.2    0.5   0.3   35
 -190   21.1  15.4    0.4   0.2    0.5   0.3   35
 -189   21.1  15.5    0.4   0.2    0.5   0.3   35
 -188   21.1  15.5    0.4   0.2    0.5   0.3   35
 -187   21.1  15.5    0.4   0.2    0.5   0.3   35
 -186   21.1  15.5    0.4   0.2    0.5   0.3   35
 -185   21.1  15.5    0.4   0.2    0.5   0.3   35
 -184   21.1  15.5    0.4   0.2    0.5   0.3   35
 -183   21.1  15.5    0.4   0.2    0.5   0.3   35
 -182   21.1  15.5    0.4   0.2    0.5   0.3   35
 -181   21.1  15.5    0.4   0.2    0.5   0.3   35
 -180   21.1  15.5    0.4   0.2    0.5   0.3   35
 -179   21.1  15.5    0.4   0.2    0.5   0.3   35
 -178   21.1  15.5    0.4   0.2    0.5   0.3   35
 -177   21.1  15.5    0.4   0.2    0.5   0.3   35
 -176   21.1  15.5    0.4   0.2    0.5   0.3   35
 -175   21.1  15.5    0.4   0.2    0.5   0.3   35
 -174   21.1  15.5    0.4   0.2    0.5   0.3   35
 -173   21.1  15.5    0.4   0.2    0.5   0.3   35
 -172   21.1  15.5    0.4   0.2    0.5   0.3   35
 -171   21.1  15.5    0.4   0.2    0.5   0.3   35
 -170   21.1  15.5    0.4   0.2    0.5   0.3   35
 -169   21.1  15.5    0.4   0.2    0.5   0.3   35
 -168   21.0  15.6    0.4   0.2    0.5   0.3   35
 -167   21.0  15.6    0.4   0.2    0.5   0.3   35
 -166   21.0  15.6    0.4   0.2    0.5   0.3   35
 -165   21.0  15.6    0.4   0.2    0.5   0.3   35
 -164   21.0  15.6    0.4   0.2    0.5   0.3   35
 -163   21.0  15.6    0.4   0.2    0.5   0.3   35
 -162   21.1  15.6    0.4   0.2    0.5   0.3   35
 -161   21.1  15.6    0.4   0.2    0.5   0.3   35
 -160   21.1  15.6    0.4   0.2    0.5   0.3   35
 -159   21.1  15.6    0.4   0.2    0.5   0.3   35
 -158   21.1  15.6    0.4   0.2    0.5   0.3   35
 -157   21.1  15.6    0.4   0.2    0.5   0.3   35
 -156   21.1  15.6    0.4   0.2    0.5   0.3   35
 -155   21.1  15.6    0.4   0.2    0.5   0.3   35
 -154   21.1  15.6    0.4   0.2    0.5   0.3   35
 -153   21.1  15.6    0.4   0.2    0.5   0.3   35
 -152   21.1  15.6    0.4   0.2    0.5   0.3   35
 -151   21.1  15.6    0.4   0.2    0.5   0.3   35
 -150   21.1  15.6    0.4   0.2    0.5   0.3   35
 -149   21.1  15.6    0.4   0.2    0.5   0.3   35
 -148   21.1  15.6    0.4   0.2    0.5   0.3   35
 -147   21.2  15.6    0.4   0.2    0.5   0.3   35
 -146   21.2  15.6    0.4   0.2    0.5   0.3   35
 -145   21.2  15.6    0.4   0.2    0.5   0.3   35
 -144   21.2  15.6    0.4   0.2    0.5   0.3   35
 -143   21.2  15.6    0.4   0.2    0.5   0.3   35
 -142   21.2  15.6    0.4   0.2    0.5   0.3   35
 -141   21.3  15.7    0.4   0.2    0.5   0.3   35
 -140   21.3  15.7    0.4   0.2    0.6   0.3   35
 -139   21.3  15.7    0.4   0.2    0.6   0.3   35
 -138   21.3  15.7    0.4   0.2    0.6   0.3   35
 -137   21.4  15.7    0.4   0.2    0.6   0.3   35
 -136   21.4  15.7    0.4   0.2    0.6   0.3   35
 -135   21.4  15.7    0.4   0.2    0.6   0.3   35
 -134   21.4  15.7    0.4   0.2    0.6   0.3   35
 -133   21.5  15.8    0.4   0.2    0.6   0.3   35
 -132   21.5  15.8    0.4   0.2    0.6   0.3   35
 -131   21.5  15.8    0.4   0.2    0.6   0.3   35
 -130   21.5  15.8    0.4   0.2    0.6   0.3   35
 -129   21.6  15.8    0.4   0.2    0.6   0.3   35
 -128   21.6  15.8    0.4   0.2    0.6   0.3   35
 -127   21.6  15.9    0.4   0.2    0.6   0.3   35
 -126   21.7  15.9    0.4   0.2    0.6   0.3   35
 -125   21.7  15.9    0.4   0.2    0.6   0.3   35
 -124   21.7  15.9    0.4   0.2    0.6   0.3   35
 -123   21.8  15.9    0.4   0.2    0.6   0.3   35
 -122   21.8  16.0    0.4   0.2    0.6   0.3   35
 -121   21.8  16.0    0.4   0.2    0.6   0.3   35
 -120   21.9  16.0    0.4   0.2    0.6   0.3   35
 -119   21.9  16.0    0.4   0.2    0.6   0.3   35
 -118   21.9  16.1    0.4   0.2    0.6   0.3   35
 -117   22.0  16.1    0.4   0.2    0.6   0.3   35
 -116   22.0  16.1    0.4   0.2    0.6   0.3   35
 -115   22.0  16.1    0.4   0.2    0.6   0.3   35
 -114   22.1  16.2    0.4   0.2    0.6   0.3   35
 -113   22.1  16.2    0.4   0.2    0.6   0.3   35
 -112   22.2  16.2    0.4   0.2    0.6   0.3   35
 -111   22.2  16.2    0.4   0.2    0.6   0.3   35
 -110   22.2  16.3    0.4   0.2    0.6   0.3   35
 -109   22.3  16.3    0.4   0.2    0.6   0.3   35
 -108   22.3  16.3    0.4   0.2    0.6   0.3   35
 -107   22.3  16.3    0.4   0.2    0.6   0.3   35
 -106   22.4  16.4    0.4   0.2    0.6   0.3   35
 -105   22.4  16.4    0.4   0.2    0.6   0.3   35
 -104   22.5  16.4    0.4   0.2    0.6   0.3   35
 -103   22.5  16.5    0.4   0.2    0.6   0.3   35
 -102   22.5  16.5    0.4   0.2    0.6   0.3   35
 -101   22.6  16.5    0.4   0.2    0.6   0.3   35
 -100   22.6  16.5    0.4   0.2    0.6   0.3   35
  -99   22.6  16.6    0.4   0.2    0.6   0.3   35
  -98   22.7  16.6    0.4   0.2    0.6   0.3   35
  -97   22.7  16.6    0.4   0.2    0.6   0.3   35
  -96   22.7  16.7    0.4   0.2    0.6   0.3   35
  -95   22.8  16.7    0.4   0.2    0.6   0.3   35
  -94   22.8  16.7    0.4   0.2    0.6   0.3   35
  -93   22.8  16.8    0.4   0.2    0.6   0.3   35
  -92   22.9  16.8    0.4   0.2    0.6   0.3   35
  -91   22.9  16.8    0.4   0.2    0.6   0.3   35
  -90   22.9  16.9    0.4   0.2    0.6   0.3   35
  -89   23.0  16.9    0.4   0.2    0.6   0.3   35
  -88   23.0  16.9    0.4   0.2    0.6   0.3   35
  -87   23.0  17.0    0.4   0.2    0.6   0.3   35
  -86   23.1  17.0    0.4   0.2    0.6   0.3   35
  -85   23.1  17.0    0.4   0.2    0.6   0.3   35
  -84   23.1  17.1    0.4   0.2    0.6   0.3   35
  -83   23.2  17.1    0.4   0.2    0.6   0.3   35
  -82   23.2  17.1    0.4   0.3    0.6   0.3   35
  -81   23.2  17.2    0.4   0.3    0.6   0.3   35
  -80   23.3  17.2    0.4   0.3    0.6   0.3   35
  -79   23.3  17.2    0.4   0.3    0.6   0.3   35
  -78   23.3  17.3    0.4   0.3    0.6   0.3   35
  -77   23.4  17.3    0.4   0.3    0.6   0.3   35
  -76   23.4  17.3    0.4   0.3    0.6   0.3   35
  -75   23.4  17.4    0.4   0.3    0.6   0.3   35
  -74   23.4  17.4    0.4   0.3    0.6   0.3   35
  -73   23.5  17.4    0.4   0.3    0.6   0.3   35
  -72   23.5  17.5    0.4   0.3    0.6   0.3   35
  -71   23.5  17.5    0.4   0.3    0.6   0.3   35
  -70   23.6  17.6    0.4   0.3    0.6   0.3   35
  -69   23.6  17.6    0.4   0.3    0.6   0.3   35
  -68   23.6  17.6    0.4   0.3    0.6   0.3   35
  -67   23.7  17.7    0.4   0.3    0.6   0.3   35
  -66   23.7  17.7    0.4   0.3    0.6   0.3   35
  -65   23.7  17.8    0.4   0.3    0.6   0.3   35
  -64   23.8  17.8    0.4   0.3    0.6   0.3   35
  -63   23.8  17.8    0.4   0.3    0.6   0.3   35
  -62   23.8  17.9    0.4   0.3    0.6   0.3   35
  -61   23.9  17.9    0.4   0.3    0.6   0.3   35
  -60   23.9  18.0    0.4   0.3    0.6   0.3   35
  -59   23.9  18.0    0.4   0.3    0.6   0.3   35
  -58   24.0  18.0    0.4   0.3    0.6   0.3   35
  -57   24.0  18.1    0.4   0.3    0.6   0.3   35
  -56   24.0  18.1    0.4   0.3    0.6   0.3   35
  -55   24.1  18.2    0.4   0.3    0.6   0.3   35
  -54   24.1  18.2    0.4   0.3    0.6   0.3   35
  -53   24.2  18.3    0.4   0.3    0.6   0.3   35
  -52   24.2  18.3    0.4   0.3    0.6   0.3   35
  -51   24.2  18.4    0.4   0.3    0.6   0.3   35
  -50   24.3  18.4    0.4   0.3    0.6   0.3   35
  -49   24.3  18.5    0.4   0.3    0.6   0.3   35
  -48   24.4  18.5    0.4   0.3    0.6   0.3   35
  -47   24.4  18.6    0.4   0.3    0.6   0.3   35
  -46   24.4  18.6    0.4   0.3    0.6   0.3   35
  -45   24.5  18.7    0.4   0.3    0.6   0.3   35
  -44   24.5  18.7    0.4   0.3    0.6   0.3   35
  -43   24.6  18.8    0.4   0.3    0.6   0.3   35
  -42   24.6  18.8    0.4   0.3    0.6   0.3   35
  -41   24.7  18.9    0.4   0.3    0.6   0.3   35
  -40   24.7  18.9    0.4   0.3    0.6   0.3   35
  -39   24.8  19.0    0.4   0.3    0.6   0.3   35
  -38   24.8  19.0    0.4   0.3    0.6   0.3   35
  -37   24.8  19.1    0.4   0.3    0.6   0.3   35
  -36   24.9  19.1    0.4   0.2    0.5   0.3   35
  -35   24.9  19.2    0.4   0.2    0.5   0.3   35
  -34   25.0  19.3    0.4   0.2    0.5   0.3   35
  -33   25.0  19.3    0.4   0.2    0.5   0.3   35
  -32   25.1  19.4    0.4   0.2    0.5   0.3   35
  -31   25.1  19.4    0.4   0.2    0.5   0.3   35
  -30   25.2  19.5    0.4   0.2    0.5   0.3   35
  -29   25.2  19.5    0.4   0.2    0.5   0.3   35
  -28   25.3  19.6    0.4   0.2    0.5   0.3   35
  -27   25.3  19.6    0.4   0.2    0.5   0.3   35
  -26   25.4  19.7    0.4   0.2    0.5   0.3   35
  -25   25.4  19.7    0.4   0.2    0.5   0.3   35
  -24   25.5  19.8    0.4   0.2    0.5   0.3   35
  -23   25.5  19.8    0.4   0.2    0.5   0.3   35
  -22   25.6  19.9    0.4   0.2    0.5   0.3   35
  -21   25.6  19.9    0.4   0.2    0.5   0.3   35
  -20   25.7  20.0    0.4   0.2    0.5   0.3   35
  -19   25.7  20.0    0.4   0.2    0.5   0.3   35
  -18   25.8  20.1    0.4   0.2    0.5   0.3   35
  -17   25.8  20.1    0.4   0.2    0.5   0.3   35
  -16   25.9  20.2    0.4   0.2    0.5   0.3   35
  -15   25.9  20.2    0.4   0.2    0.5   0.3   35
  -14   26.0  20.2    0.4   0.2    0.5   0.3   35
  -13   26.0  20.3    0.4   0.2    0.5   0.3   35
  -12   26.1  20.3    0.4   0.2    0.5   0.3   35
  -11   26.1  20.4    0.4   0.2    0.5   0.3   35
  -10   26.2  20.4    0.4   0.2    0.5   0.3   35
   -9   26.2  20.4    0.4   0.2    0.5   0.3   35
   -8   26.3  20.5    0.4   0.2    0.5   0.3   35
   -7   26.3  20.5    0.4   0.2    0.5   0.3   35
   -6   26.4  20.5    0.4   0.2    0.5   0.3   35
   -5   26.4  20.6    0.4   0.2    0.5   0.3   35
   -4   26.5  20.6    0.4   0.2    0.5   0.3   35
   -3   26.5  20.6    0.4   0.2    0.5   0.3   35
   -2   26.5  20.6    0.4   0.2    0.5   0.3   35
   -1   26.6  20.7    0.4   0.2    0.5   0.3   35
    0   26.6  20.7    0.4   0.2    0.5   0.3   35
    1   26.7  20.7    0.4   0.2    0.5   0.3   35
    2   26.7  20.7    0.4   0.2    0.5   0.3   35
    3   26.8  20.7    0.4   0.2    0.5   0.3   35
    4   26.8  20.7    0.4   0.2    0.5   0.3   35
    5   26.9  20.8    0.4   0.2    0.5   0.3   35
    6   26.9  20.8    0.4   0.2    0.5   0.3   35
    7   26.9  20.8    0.4   0.2    0.5   0.3   35
    8   27.0  20.8    0.4   0.2    0.5   0.3   35
    9   27.0  20.8    0.4   0.2    0.5   0.3   35
   10   27.1  20.8    0.4   0.2    0.5   0.3   35
   11   27.1  20.8    0.4   0.2    0.5   0.3   35
   12   27.1  20.8    0.4   0.2    0.5   0.3   35
   13   27.2  20.8    0.4   0.2    0.6   0.3   35
   14   27.2  20.8    0.4   0.2    0.6   0.3   35
   15   27.3  20.8    0.4   0.2    0.6   0.3   35
   16   27.3  20.8    0.4   0.2    0.6   0.3   35
   17   27.3  20.8    0.4   0.2    0.6   0.3   35
   18   27.4  20.8    0.4   0.2    0.6   0.3   35
   19   27.4  20.8    0.4   0.2    0.6   0.3   35
   20   27.4  20.7    0.4   0.2    0.6   0.3   35
   21   27.5  20.7    0.4   0.2    0.6   0.3   35
   22   27.5  20.7    0.4   0.2    0.6   0.3   35
   23   27.6  20.7    0.4   0.2    0.6   0.3   35
   24   27.6  20.7    0.4   0.2    0.6   0.3   35
   25   27.6  20.7    0.4   0.2    0.6   0.3   35
   26   27.7  20.7    0.4   0.2    0.6   0.3   35
   27   27.7  20.7    0.4   0.2    0.6   0.3   35
   28   27.7  20.7    0.4   0.2    0.6   0.3   35
   29   27.8  20.6    0.4   0.2    0.6   0.3   35
   30   27.8  20.6    0.4   0.2    0.6   0.3   35
   31   27.8  20.6    0.4   0.2    0.6   0.3   35
   32   27.9  20.6    0.4   0.2    0.6   0.3   35
   33   27.9  20.6    0.4   0.2    0.6   0.3   35
   34   27.9  20.6    0.4   0.2    0.6   0.3   35
   35   28.0  20.6    0.4   0.2    0.6   0.3   35
   36   28.0  20.6    0.4   0.2    0.6   0.3   35
   37   28.0  20.6    0.4   0.2    0.6   0.3   35
   38   28.1  20.6    0.4   0.2    0.6   0.3   35
   39   28.1  20.6    0.4   0.2    0.6   0.3   35
   40   28.1  20.5    0.4   0.2    0.6   0.3   35
   41   28.1  20.5    0.4   0.2    0.6   0.3   35
   42   28.2  20.6    0.4   0.2    0.6   0.3   35
   43   28.2  20.6    0.4   0.2    0.6   0.3   35
   44   28.2  20.6    0.4   0.2    0.6   0.3   35
   45   28.3  20.6    0.4   0.2    0.6   0.3   35
   46   28.3  20.6    0.4   0.2    0.6   0.3   35
   47   28.3  20.6    0.4   0.2    0.6   0.3   35
   48   28.4  20.6    0.4   0.2    0.6   0.3   35
   49   28.4  20.6    0.4   0.2    0.6   0.3   35
   50   28.4  20.7    0.4   0.2    0.6   0.3   35
   51   28.5  20.7    0.4   0.2    0.6   0.3   35
   52   28.5  20.7    0.4   0.2    0.6   0.3   35
   53   28.5  20.7    0.4   0.2    0.6   0.3   35
   54   28.5  20.8    0.4   0.2    0.6   0.3   35
   55   28.6  20.8    0.4   0.2    0.6   0.3   35
   56   28.6  20.9    0.4   0.2    0.6   0.3   35
   57   28.6  20.9    0.4   0.2    0.6   0.3   35
   58   28.7  20.9    0.4   0.2    0.6   0.3   35
   59   28.7  21.0    0.4   0.2    0.6   0.3   35
   60   28.7  21.1    0.4   0.2    0.6   0.3   35
   61   28.8  21.1    0.4   0.2    0.6   0.3   35
   62   28.8  21.2    0.4   0.2    0.6   0.3   35
   63   28.8  21.2    0.4   0.2    0.6   0.3   35
   64   28.9  21.3    0.4   0.2    0.5   0.3   35
   65   28.9  21.4    0.4   0.2    0.5   0.3   35
   66   28.9  21.5    0.4   0.2    0.5   0.3   35
   67   29.0  21.5    0.4   0.2    0.5   0.3   35
   68   29.0  21.6    0.4   0.2    0.5   0.3   35
   69   29.0  21.7    0.4   0.2    0.5   0.3   35
   70   29.1  21.8    0.4   0.2    0.5   0.3   35
   71   29.1  21.9    0.4   0.2    0.5   0.3   35
   72   29.1  22.0    0.4   0.2    0.5   0.3   35
   73   29.1  22.0    0.4   0.2    0.5   0.3   35
   74   29.2  22.1    0.4   0.2    0.5   0.3   35
   75   29.2  22.2    0.4   0.2    0.5   0.3   35
   76   29.2  22.3    0.4   0.2    0.5   0.3   35
   77   29.3  22.4    0.4   0.2    0.5   0.3   35
   78   29.3  22.5    0.4   0.2    0.5   0.3   35
   79   29.3  22.6    0.4   0.2    0.5   0.3   35
   80   29.4  22.7    0.4   0.2    0.5   0.3   35
   81   29.4  22.8    0.4   0.2    0.5   0.3   35
   82   29.5  22.9    0.4   0.2    0.5   0.3   35
   83   29.5  23.0    0.4   0.2    0.5   0.3   35
   84   29.5  23.1    0.4   0.2    0.5   0.3   35
   85   29.6  23.3    0.4   0.2    0.5   0.3   35
   86   29.6  23.4    0.4   0.2    0.5   0.3   35
   87   29.6  23.5    0.4   0.2    0.5   0.3   35
   88   29.7  23.6    0.4   0.2    0.5   0.3   35
   89   29.7  23.7    0.4   0.2    0.5   0.3   35
   90   29.7  23.8    0.4   0.2    0.5   0.3   35
   91   29.8  23.9    0.4   0.2    0.5   0.3   35
   92   29.8  24.0    0.4   0.2    0.5   0.3   35
   93   29.8  24.0    0.4   0.2    0.5   0.3   35
   94   29.9  24.1    0.4   0.2    0.5   0.3   35
   95   29.9  24.2    0.4   0.2    0.5   0.3   35
   96   30.0  24.3    0.4   0.2    0.5   0.3   35
   97   30.0  24.4    0.4   0.2    0.5   0.3   35
   98   30.0  24.5    0.4   0.2    0.5   0.3   35
   99   30.1  24.6    0.4   0.2    0.5   0.3   35
  100   30.1  24.7    0.4   0.2    0.5   0.3   35
  101   30.2  24.7    0.4   0.2    0.6   0.3   35
  102   30.2  24.8    0.4   0.2    0.6   0.3   35
  103   30.3  24.9    0.4   0.2    0.6   0.3   35
  104   30.3  24.9    0.4   0.2    0.6   0.3   35
  105   30.3  25.0    0.4   0.2    0.6   0.3   35
  106   30.4  25.1    0.4   0.2    0.6   0.3   35
  107   30.4  25.1    0.4   0.2    0.6   0.3   35
  108   30.5  25.2    0.4   0.2    0.6   0.3   35
  109   30.5  25.2    0.4   0.2    0.6   0.3   35
  110   30.6  25.3    0.4   0.2    0.6   0.3   35
  111   30.6  25.3    0.4   0.2    0.6   0.3   35
  112   30.7  25.4    0.4   0.2    0.6   0.3   35
  113   30.7  25.4    0.4   0.2    0.6   0.3   35
  114   30.8  25.5    0.4   0.2    0.6   0.3   35
  115   30.8  25.5    0.4   0.2    0.6   0.3   35
  116   30.9  25.5    0.4   0.2    0.6   0.3   35
  117   30.9  25.5    0.4   0.2    0.6   0.3   35
  118   31.0  25.6    0.4   0.2    0.6   0.3   35
  119   31.0  25.6    0.4   0.2    0.6   0.3   35
  120   31.1  25.6    0.4   0.2    0.6   0.3   35
  121   31.2  25.6    0.4   0.2    0.6   0.3   35
  122   31.2  25.6    0.4   0.2    0.6   0.3   35
  123   31.3  25.6    0.4   0.2    0.6   0.3   35
  124   31.3  25.6    0.4   0.2    0.6   0.3   35
  125   31.4  25.7    0.4   0.2    0.6   0.3   35
  126   31.5  25.7    0.4   0.2    0.6   0.3   35
  127   31.5  25.7    0.4   0.2    0.6   0.3   35
  128   31.6  25.7    0.4   0.2    0.6   0.3   35
  129   31.7  25.6    0.4   0.2    0.6   0.3   35
  130   31.7  25.6    0.4   0.2    0.6   0.3   35
  131   31.8  25.6    0.4   0.2    0.6   0.3   35
  132   31.8  25.6    0.4   0.2    0.6   0.3   35
  133   31.9  25.6    0.4   0.2    0.6   0.3   35
  134   32.0  25.6    0.4   0.2    0.6   0.3   35
  135   32.1  25.6    0.4   0.2    0.6   0.3   35
  136   32.1  25.6    0.4   0.2    0.6   0.3   35
  137   32.2  25.5    0.4   0.2    0.6   0.3   35
  138   32.3  25.5    0.4   0.2    0.6   0.3   35
  139   32.3  25.5    0.4   0.2    0.6   0.3   35
  140   32.4  25.5    0.4   0.2    0.6   0.3   35
  141   32.5  25.5    0.4   0.2    0.6   0.3   35
  142   32.5  25.5    0.4   0.2    0.6   0.3   35
  143   32.6  25.4    0.4   0.2    0.6   0.3   35
  144   32.7  25.4    0.4   0.2    0.6   0.3   35
  145   32.8  25.4    0.4   0.2    0.6   0.3   35
  146   32.8  25.4    0.4   0.2    0.6   0.3   35
  147   32.9  25.3    0.4   0.2    0.6   0.3   35
  148   33.0  25.3    0.4   0.2    0.6   0.3   35
  149   33.1  25.3    0.4   0.2    0.6   0.3   35
  150   33.1  25.3    0.4   0.2    0.6   0.3   35
  151   33.2  25.3    0.4   0.2    0.6   0.4   35
  152   33.3  25.2    0.4   0.2    0.6   0.4   35
  153   33.3  25.2    0.4   0.2    0.6   0.4   35
  154   33.4  25.2    0.4   0.2    0.6   0.4   35
  155   33.5  25.2    0.4   0.2    0.6   0.4   35
  156   33.6  25.2    0.4   0.2    0.6   0.4   35
  157   33.6  25.1    0.4   0.2    0.6   0.4   35
  158   33.7  25.1    0.4   0.2    0.6   0.3   35
  159   33.8  25.1    0.4   0.2    0.6   0.3   35
  160   33.8  25.1    0.4   0.2    0.6   0.3   35
  161   33.9  25.1    0.4   0.2    0.6   0.3   35
  162   34.0  25.0    0.4   0.2    0.6   0.3   35
  163   34.0  25.0    0.4   0.2    0.6   0.3   35
  164   34.1  25.0    0.4   0.2    0.6   0.3   35
  165   34.1  25.0    0.4   0.2    0.6   0.3   35
  166   34.2  25.0    0.4   0.2    0.6   0.3   35
  167   34.3  24.9    0.4   0.2    0.6   0.3   35
  168   34.3  24.9    0.4   0.2    0.6   0.3   35
  169   34.4  24.9    0.4   0.2    0.6   0.3   35
  170   34.4  24.9    0.4   0.2    0.6   0.3   35
  171   34.5  24.8    0.4   0.2    0.6   0.3   35
  172   34.5  24.8    0.4   0.2    0.6   0.3   35
  173   34.6  24.8    0.4   0.2    0.6   0.4   35
  174   34.6  24.8    0.4   0.2    0.6   0.4   35
  175   34.7  24.8    0.4   0.2    0.6   0.4   35
  176   34.7  24.7    0.4   0.2    0.6   0.4   35
  177   34.8  24.7    0.4   0.2    0.6   0.4   35
  178   34.8  24.7    0.4   0.2    0.6   0.4   35
  179   34.8  24.7    0.4   0.2    0.6   0.4   35
  180   34.9  24.7    0.5   0.2    0.6   0.4   35
  181   34.9  24.6    0.5   0.3    0.6   0.4   35
  182   34.9  24.6    0.5   0.3    0.6   0.4   35
  183   35.0  24.6    0.5   0.3    0.6   0.4   35
  184   35.0  24.6    0.5   0.3    0.6   0.4   35
  185   35.0  24.5    0.5   0.3    0.6   0.4   35
  186   35.0  24.5    0.5   0.3    0.6   0.4   35
  187   35.1  24.5    0.5   0.3    0.6   0.4   35
  188   35.1  24.4    0.5   0.4    0.6   0.4   35
  189   35.1  24.4    0.5   0.4    0.6   0.4   35
  190   35.1  24.4    0.5   0.4    0.6   0.4   35
  191   35.1  24.4    0.5   0.4    0.7   0.4   35
  192   35.1  24.3    0.5   0.4    0.7   0.4   35
  193   35.1  24.3    0.5   0.5    0.7   0.4   35
  194   35.1  24.3    0.6   0.5    0.7   0.4   35
  195   35.1  24.2    0.6   0.5    0.7   0.4   35
  196   35.1  24.2    0.6   0.5    0.7   0.4   35
  197   35.1  24.2    0.6   0.5    0.7   0.4   35
  198   35.1  24.1    0.6   0.5    0.7   0.4   35
  199   35.1  24.1    0.6   0.6    0.7   0.5   35
  200   35.1  24.1    0.6   0.6    0.7   0.5   35
  201   35.1  24.0    0.6   0.6    0.7   0.5   35
  202   35.1  24.0    0.6   0.6    0.7   0.5   35
  203   35.1  24.0    0.6   0.6    0.7   0.5   35
  204   35.1  23.9    0.7   0.7    0.8   0.5   35
  205   35.1  23.9    0.7   0.7    0.8   0.6   35
  206   35.1  23.9    0.7   0.7    0.8   0.6   35
  207   35.1  23.9    0.7   0.7    0.8   0.6   35
  208   35.0  23.8    0.7   0.7    0.8   0.7   35
  209   35.0  23.8    0.7   0.7    0.8   0.7   35
  210   35.0  23.8    0.7   0.8    0.8   0.7   35
  211   35.0  23.7    0.7   0.8    0.8   0.7   35
  212   35.0  23.7    0.7   0.8    0.8   0.7   35
  213   34.9  23.7    0.7   0.9    0.8   0.7   35
  214   34.9  23.6    0.8   0.9    0.8   0.7   35
  215   34.9  23.6    0.8   1.0    0.8   0.7   35
  216   34.9  23.6    0.8   1.0    0.8   0.6   35
  217   34.8  23.5    0.8   1.1    0.8   0.6   35
  218   34.8  23.5    0.8   1.2    0.8   0.6   35
  219   34.8  23.5    0.9   1.2    0.8   0.7   35
  220   34.7  23.4    0.9   1.3    0.8   0.7   35
  221   34.7  23.4    0.9   1.4    0.9   0.8   35
  222   34.7  23.4    0.9   1.4    0.9   0.8   35
  223   34.7  23.4    0.9   1.5    0.9   0.9   35
  224   34.6  23.3    0.9   1.6    0.9   1.0   35
  225   34.6  23.3    1.0   1.6    0.9   1.1   35
  226   34.6  23.3    1.0   1.7    1.0   1.1   35
  227   34.5  23.3    1.0   1.7    1.0   1.2   35
  228   34.5  23.2    1.0   1.8    1.0   1.3   35
  229   34.5  23.2    1.0   1.8    1.0   1.3   35
  230   34.5  23.2    1.0   1.8    1.0   1.4   35
  231   34.4  23.2    1.1   1.9    1.1   1.4   35
  232   34.4  23.1    1.1   1.9    1.1   1.5   35
  233   34.4  23.1    1.1   1.9    1.1   1.5   35
  234   34.3  23.1    1.1   1.9    1.1   1.5   35
  235   34.3  23.1    1.1   1.9    1.1   1.5   35
  236   34.3  23.1    1.1   1.9    1.1   1.5   35
  237   34.3  23.0    1.1   1.9    1.1   1.5   35
  238   34.2  23.0    1.1   1.9    1.1   1.5   35
  239   34.2  23.0    1.1   1.9    1.1   1.5   35
  240   34.2  23.0    1.1   1.9    1.1   1.5   35
  241   34.1  23.0    1.1   1.9    1.1   1.5   35
  242   34.1  22.9    1.1   1.9    1.1   1.5   35
  243   34.1  22.9    1.1   2.0    1.1   1.5   35
  244   34.1  22.9    1.1   2.0    1.1   1.5   35
  245   34.0  22.9    1.1   2.0    1.1   1.5   35
  246   34.0  22.9    1.2   2.0    1.1   1.6   35
  247   34.0  22.9    1.2   2.0    1.2   1.6   35
  248   34.0  22.8    1.2   2.0    1.2   1.6   35
  249   33.9  22.8    1.2   2.1    1.2   1.6   35
  250   33.9  22.8    1.2   2.1    1.2   1.6   35
  251   33.9  22.8    1.2   2.1    1.2   1.7   35
  252   33.9  22.7    1.2   2.1    1.2   1.7   35
  253   33.8  22.7    1.3   2.2    1.2   1.7   35
  254   33.8  22.7    1.3   2.2    1.3   1.7   35
  255   33.8  22.7    1.3   2.2    1.3   1.7   35
  256   33.8  22.7    1.3   2.2    1.3   1.7   35
  257   33.7  22.6    1.3   2.2    1.3   1.7   35
  258   33.7  22.6    1.3   2.2    1.3   1.7   35
  259   33.7  22.6    1.3   2.2    1.3   1.7   35
  260   33.7  22.5    1.3   2.2    1.3   1.7   35
  261   33.6  22.5    1.4   2.2    1.3   1.6   35
  262   33.6  22.5    1.4   2.2    1.3   1.6   35
  263   33.6  22.4    1.4   2.2    1.3   1.5   35
  264   33.6  22.4    1.4   2.1    1.3   1.5   35
  265   33.6  22.4    1.4   2.1    1.3   1.4   35
  266   33.5  22.3    1.4   2.0    1.3   1.3   35
  267   33.5  22.3    1.4   2.0    1.3   1.3   35
  268   33.5  22.2    1.4   1.9    1.2   1.2   35
  269   33.5  22.2    1.4   1.9    1.2   1.2   35
  270   33.4  22.2    1.3   1.8    1.2   1.1   35
  271   33.4  22.1    1.3   1.8    1.2   1.1   35
  272   33.4  22.1    1.3   1.8    1.3   1.2   35
  273   33.3  22.0    1.3   1.7    1.3   1.2   35
  274   33.3  22.0    1.3   1.7    1.3   1.3   35
  275   33.3  21.9    1.3   1.7    1.3   1.3   35
  276   33.3  21.9    1.3   1.7    1.4   1.4   35
  277   33.2  21.8    1.4   1.7    1.4   1.5   35
  278   33.2  21.8    1.4   1.8    1.4   1.5   35
  279   33.2  21.7    1.4   1.8    1.4   1.5   35
  280   33.1  21.6    1.4   1.9    1.4   1.6   35
  281   33.1  21.6    1.4   1.9    1.5   1.6   35
  282   33.1  21.5    1.5   2.0    1.5   1.6   35
  283   33.1  21.5    1.5   2.0    1.5   1.6   35
  284   33.0  21.4    1.5   2.0    1.5   1.6   35
  285   33.0  21.4    1.5   2.1    1.5   1.6   35
  286   33.0  21.3    1.5   2.1    1.5   1.6   35
  287   32.9  21.2    1.5   2.1    1.5   1.6   35
  288   32.9  21.2    1.6   2.1    1.5   1.7   35
  289   32.9  21.1    1.6   2.2    1.5   1.7   35
  290   32.8  21.1    1.6   2.2    1.6   1.7   35
  291   32.8  21.0    1.6   2.2    1.6   1.7   35
  292   32.8  20.9    1.6   2.3    1.6   1.7   35
  293   32.7  20.9    1.6   2.3    1.6   1.7   35
  294   32.7  20.8    1.7   2.3    1.6   1.7   35
  295   32.7  20.8    1.7   2.4    1.6   1.7   35
  296   32.6  20.7    1.7   2.4    1.7   1.8   35
  297   32.6  20.7    1.7   2.5    1.7   1.8   35
  298   32.6  20.6    1.8   2.5    1.7   1.8   35
  299   32.5  20.5    1.8   2.6    1.7   1.9   35
  300   32.5  20.5    1.8   2.6    1.8   1.9   35
  301   32.5  20.4    1.8   2.7    1.8   2.0   35
  302   32.4  20.4    1.9   2.7    1.8   2.0   35
  303   32.4  20.4    1.9   2.7    1.8   2.0   35
  304   32.4  20.3    1.9   2.7    1.9   2.0   35
  305   32.4  20.3    1.9   2.7    1.9   2.1   35
  306   32.3  20.2    2.0   2.7    1.9   2.1   35
  307   32.3  20.2    2.0   2.8    1.9   2.1   35
  308   32.3  20.2    2.0   2.8    1.9   2.1   35
  309   32.2  20.1    2.0   2.8    1.9   2.1   35
  310   32.2  20.1    2.1   2.8    2.0   2.1   35
  311   32.2  20.1    2.1   2.8    2.0   2.1   35
  312   32.2  20.0    2.1   2.8    2.0   2.1   35
  313   32.1  20.0    2.2   2.8    2.0   2.1   35
  314   32.1  20.0    2.2   2.8    2.0   2.1   35
  315   32.1  20.0    2.2   2.8    2.1   2.0   35
  316   32.1  19.9    2.3   2.8    2.1   2.0   35
  317   32.0  19.9    2.3   2.8    2.1   2.0   35
  318   32.0  19.9    2.3   2.9    2.1   2.0   35
  319   32.0  19.9    2.4   2.9    2.1   2.0   35
  320   32.0  19.9    2.4   2.9    2.1   2.0   35
  321   31.9  19.9    2.4   2.9    2.2   2.0   35
  322   31.9  19.9    2.4   2.9    2.2   2.0   35
  323   31.9  19.9    2.5   3.0    2.2   2.0   35
  324   31.9  19.9    2.5   3.0    2.3   2.1   35
  325   31.9  19.9    2.5   3.0    2.3   2.1   35
  326   31.9  19.9    2.6   3.1    2.3   2.1   35
  327   31.9  19.9    2.6   3.1    2.4   2.2   35
  328   31.8  19.9    2.6   3.1    2.4   2.2   35
  329   31.8  19.9    2.7   3.2    2.4   2.2   35
  330   31.8  19.9    2.7   3.2    2.5   2.2   35
  331   31.8  20.0    2.7   3.2    2.5   2.2   35
  332   31.8  20.0    2.7   3.3    2.5   2.3   35
  333   31.8  20.0    2.8   3.3    2.5   2.3   35
  334   31.8  20.0    2.8   3.3    2.6   2.3   35
  335   31.8  20.0    2.8   3.3    2.6   2.3   35
  336   31.8  20.1    2.8   3.4    2.6   2.3   35
  337   31.8  20.1    2.8   3.4    2.6   2.3   35
  338   31.8  20.1    2.9   3.4    2.6   2.3   35
  339   31.8  20.2    2.9   3.4    2.6   2.3   35
  340   31.8  20.2    2.9   3.4    2.6   2.3   35
  341   31.8  20.2    2.9   3.4    2.6   2.3   35
  342   31.8  20.3    2.9   3.4    2.6   2.3   35
  343   31.8  20.3    2.9   3.4    2.6   2.3   35
  344   31.8  20.3    2.9   3.4    2.7   2.3   35
  345   31.8  20.4    2.9   3.4    2.7   2.3   35
  346   31.8  20.4    2.9   3.4    2.6   2.3   35
  347   31.8  20.5    2.9   3.3    2.6   2.3   35
  348   31.8  20.5    2.9   3.3    2.6   2.2   35
  349   31.8  20.6    2.9   3.3    2.6   2.2   35
  350   31.8  20.6    2.9   3.3    2.6   2.2   35
  351   31.8  20.7    2.8   3.2    2.5   2.1   35
  352   31.8  20.7    2.8   3.2    2.5   2.1   35
  353   31.8  20.7    2.8   3.1    2.5   2.1   35
  354   31.9  20.8    2.8   3.1    2.5   2.1   35
  355   31.9  20.8    2.8   3.0    2.5   2.1   35
  356   31.9  20.9    2.7   3.0    2.5   2.1   35
  357   31.9  20.9    2.7   2.9    2.5   2.1   35
  358   31.9  21.0    2.7   2.9    2.5   2.1   35
  359   31.9  21.0    2.6   2.8    2.5   2.1   35
  360   31.9  21.1    2.6   2.8    2.6   2.1   35
  361   31.9  21.1    2.6   2.7    2.6   2.1   35
  362   31.9  21.2    2.6   2.7    2.6   2.1   35
  363   31.9  21.2    2.5   2.7    2.6   2.1   35
  364   31.9  21.3    2.5   2.6    2.6   2.1   35
  365   31.9  21.3    2.5   2.6    2.6   2.1   35
  366   31.9  21.3    2.5   2.6    2.6   2.1   35
  367   31.9  21.4    2.5   2.5    2.6   2.1   35
  368   32.0  21.4    2.5   2.5    2.5   2.0   35
  369   32.0  21.5    2.5   2.5    2.5   2.0   35
  370   32.0  21.5    2.5   2.4    2.5   1.9   35
  371   32.0  21.5    2.5   2.4    2.5   1.9   35
  372   32.0  21.6    2.5   2.4    2.5   1.9   35
  373   32.0  21.6    2.5   2.4    2.6   1.8   35
  374   32.0  21.6    2.5   2.3    2.6   1.8   35
  375   32.0  21.7    2.5   2.3    2.6   1.8   35
  376   32.0  21.7    2.5   2.3    2.6   1.8   35
  377   32.0  21.7    2.5   2.3    2.6   1.8   35
  378   32.0  21.8    2.5   2.3    2.7   1.8   35
  379   32.0  21.8    2.5   2.3    2.7   1.8   35
  380   32.0  21.8    2.5   2.3    2.7   1.8   35
  381   32.0  21.8    2.5   2.3    2.7   1.9   35
  382   32.0  21.9    2.5   2.3    2.7   1.9   35
  383   32.0  21.9    2.5   2.2    2.7   1.9   35
  384   31.9  21.9    2.5   2.2    2.7   1.9   35
  385   31.9  21.9    2.5   2.2    2.7   1.9   35
  386   31.9  21.9    2.4   2.2    2.7   1.9   35
  387   31.9  21.9    2.4   2.2    2.7   1.9   35
  388   31.9  21.9    2.4   2.2    2.7   1.9   35
  389   31.9  21.9    2.4   2.2    2.7   1.9   35
  390   31.9  21.9    2.4   2.1    2.7   1.9   35
  391   31.9  22.0    2.4   2.1    2.7   1.8   35
  392   31.9  22.0    2.3   2.1    2.6   1.8   35
  393   31.8  22.0    2.3   2.1    2.6   1.8   35
  394   31.8  21.9    2.3   2.1    2.6   1.8   35
  395   31.8  21.9    2.3   2.0    2.6   1.8   35
  396   31.8  21.9    2.3   2.0    2.6   1.7   35
  397   31.8  21.9    2.3   2.0    2.6   1.7   35
  398   31.7  21.9    2.3   2.0    2.5   1.7   35
  399   31.7  21.9    2.3   2.0    2.5   1.7   35
  400   31.7  21.9    2.2   2.0    2.5   1.7   35
  401   31.7  21.9    2.2   2.0    2.5   1.7   35
  402   31.7  21.9    2.2   2.0    2.5   1.7   35
  403   31.6  21.9    2.2   1.9    2.5   1.7   35
  404   31.6  21.8    2.2   1.9    2.5   1.6   35
  405   31.6  21.8    2.2   1.9    2.5   1.6   35
  406   31.6  21.8    2.2   1.9    2.5   1.6   35
  407   31.5  21.8    2.2   1.9    2.5   1.6   35
  408   31.5  21.8    2.2   1.9    2.5   1.6   35
  409   31.5  21.7    2.2   1.8    2.5   1.6   35
  410   31.5  21.7    2.2   1.8    2.5   1.6   35
  411   31.4  21.7    2.2   1.8    2.4   1.5   35
  412   31.4  21.7    2.2   1.8    2.4   1.5   35
  413   31.4  21.6    2.1   1.7    2.4   1.5   35
  414   31.4  21.6    2.1   1.7    2.4   1.4   35
  415   31.3  21.6    2.1   1.7    2.4   1.4   35
  416   31.3  21.6    2.1   1.7    2.4   1.4   35
  417   31.3  21.5    2.1   1.6    2.3   1.3   35
  418   31.3  21.5    2.1   1.6    2.3   1.3   35
  419   31.2  21.5    2.1   1.6    2.3   1.3   35
  420   31.2  21.4    2.0   1.5    2.3   1.3   35
  421   31.2  21.4    2.0   1.5    2.3   1.3   35
  422   31.2  21.4    2.0   1.5    2.3   1.3   35
  423   31.1  21.3    2.0   1.4    2.3   1.3   35
  424   31.1  21.3    1.9   1.4    2.2   1.2   35
  425   31.1  21.3    1.9   1.4    2.2   1.2   35
  426   31.1  21.3    1.9   1.4    2.2   1.2   35
  427   31.0  21.2    1.9   1.3    2.2   1.2   35
  428   31.0  21.2    1.9   1.3    2.2   1.2   35
  429   31.0  21.2    1.9   1.3    2.2   1.2   35
  430   31.0  21.1    1.8   1.3    2.2   1.2   35
  431   31.0  21.1    1.8   1.3    2.2   1.2   35
  432   30.9  21.1    1.8   1.3    2.2   1.3   35
  433   30.9  21.1    1.8   1.3    2.2   1.3   35
  434   30.9  21.0    1.8   1.3    2.2   1.3   35
  435   30.9  21.0    1.8   1.3    2.2   1.3   35
  436   30.9  21.0    1.8   1.3    2.2   1.3   35
  437   30.9  21.0    1.8   1.3    2.2   1.3   35
  438   30.8  21.0    1.8   1.3    2.2   1.3   35
  439   30.8  20.9    1.8   1.3    2.2   1.3   35
  440   30.8  20.9    1.8   1.3    2.2   1.3   35
  441   30.8  20.9    1.8   1.3    2.2   1.3   35
  442   30.8  20.9    1.8   1.3    2.2   1.3   35
  443   30.8  20.9    1.8   1.3    2.2   1.2   35
  444   30.8  20.8    1.8   1.3    2.2   1.2   35
  445   30.8  20.8    1.8   1.3    2.2   1.2   35
  446   30.8  20.8    1.8   1.3    2.2   1.2   35
  447   30.7  20.8    1.8   1.3    2.2   1.2   35
  448   30.7  20.8    1.8   1.3    2.2   1.2   35
  449   30.7  20.8    1.8   1.3    2.2   1.2   35
  450   30.7  20.8    1.8   1.3    2.2   1.2   35
  451   30.7  20.8    1.8   1.3    2.2   1.2   35
  452   30.7  20.8    1.8   1.3    2.2   1.2   35
  453   30.7  20.8    1.8   1.3    2.2   1.2   35
  454   30.7  20.8    1.8   1.3    2.2   1.2   35
  455   30.7  20.8    1.8   1.3    2.2   1.2   35
  456   30.7  20.8    1.8   1.3    2.2   1.2   35
  457   30.7  20.8    1.8   1.3    2.2   1.2   35
  458   30.7  20.8    1.8   1.3    2.2   1.2   35
  459   30.8  20.8    1.8   1.3    2.2   1.2   35
  460   30.8  20.8    1.8   1.3    2.2   1.2   35
  461   30.8  20.9    1.8   1.3    2.2   1.2   35
  462   30.8  20.9    1.8   1.3    2.2   1.2   35
  463   30.8  20.9    1.8   1.3    2.2   1.2   35
  464   30.8  20.9    1.8   1.3    2.2   1.2   35
  465   30.8  20.9    1.8   1.3    2.2   1.2   35
  466   30.8  20.9    1.7   1.3    2.2   1.2   35
  467   30.8  21.0    1.7   1.3    2.2   1.2   35
  468   30.8  21.0    1.7   1.3    2.2   1.2   35
  469   30.9  21.0    1.7   1.3    2.2   1.2   35
  470   30.9  21.0    1.7   1.3    2.2   1.2   35
  471   30.9  21.1    1.7   1.3    2.2   1.2   35
  472   30.9  21.1    1.7   1.3    2.2   1.2   35
  473   30.9  21.1    1.7   1.4    2.2   1.2   35
  474   30.9  21.1    1.7   1.4    2.2   1.2   35
  475   30.9  21.2    1.7   1.4    2.2   1.2   35
  476   31.0  21.2    1.7   1.4    2.2   1.2   35
  477   31.0  21.2    1.7   1.4    2.1   1.2   35
  478   31.0  21.2    1.7   1.4    2.1   1.2   35
  479   31.0  21.3    1.7   1.3    2.2   1.2   35
  480   31.0  21.3    1.7   1.3    2.2   1.2   35
  481   31.1  21.3    1.7   1.3    2.2   1.2   35
  482   31.1  21.4    1.7   1.3    2.2   1.2   35
  483   31.1  21.4    1.7   1.3    2.2   1.2   35
  484   31.1  21.4    1.7   1.3    2.2   1.2   35
  485   31.1  21.5    1.7   1.3    2.2   1.2   35
  486   31.2  21.5    1.7   1.3    2.2   1.2   35
  487   31.2  21.5    1.7   1.3    2.2   1.2   35
  488   31.2  21.5    1.7   1.3    2.2   1.2   35
  489   31.2  21.6    1.7   1.3    2.2   1.2   35
  490   31.3  21.6    1.7   1.4    2.2   1.2   35
  491   31.3  21.6    1.7   1.4    2.2   1.2   35
  492   31.3  21.6    1.7   1.4    2.2   1.2   35
  493   31.3  21.7    1.8   1.4    2.2   1.3   35
  494   31.3  21.7    1.8   1.4    2.2   1.3   35
  495   31.4  21.7    1.8   1.4    2.2   1.3   35
  496   31.4  21.7    1.8   1.4    2.2   1.3   35
  497   31.4  21.8    1.8   1.4    2.2   1.3   35
  498   31.4  21.8    1.8   1.4    2.2   1.3   35
  499   31.4  21.8    1.8   1.4    2.2   1.3   35
  500   31.4  21.8    1.8   1.4    2.2   1.3   35
  501   31.5  21.8    1.9   1.4    2.2   1.3   35
  502   31.5  21.8    1.9   1.4    2.2   1.3   35
  503   31.5  21.9    1.9   1.4    2.2   1.3   35
  504   31.5  21.9    1.9   1.4    2.2   1.3   35
  505   31.5  21.9    1.9   1.4    2.3   1.3   35
  506   31.5  21.9    1.9   1.4    2.3   1.3   35
  507   31.6  21.9    1.9   1.4    2.3   1.3   35
  508   31.6  21.9    1.9   1.5    2.3   1.3   35
  509   31.6  21.9    1.9   1.5    2.3   1.3   35
  510   31.6  21.9    2.0   1.5    2.3   1.3   35
  511   31.6  21.9    2.0   1.5    2.3   1.3   35
  512   31.6  21.9    2.0   1.5    2.3   1.3   35
  513   31.6  21.9    2.0   1.5    2.3   1.3   35
  514   31.6  21.9    2.0   1.5    2.3   1.3   35
  515   31.6  21.9    2.0   1.5    2.3   1.3   35
  516   31.6  21.9    2.0   1.5    2.3   1.3   35
  517   31.6  21.9    2.0   1.5    2.3   1.3   35
  518   31.6  21.9    2.0   1.5    2.3   1.3   35
  519   31.6  21.9    2.0   1.5    2.4   1.4   35
  520   31.6  21.9    2.0   1.5    2.4   1.4   35
  521   31.6  21.9    2.0   1.5    2.4   1.4   35
  522   31.6  21.9    2.0   1.5    2.4   1.4   35
  523   31.6  21.9    2.0   1.5    2.4   1.4   35
  524   31.6  21.8    2.0   1.5    2.4   1.4   35
  525   31.6  21.8    2.0   1.5    2.4   1.4   35
  526   31.6  21.8    2.0   1.5    2.4   1.3   35
  527   31.6  21.8    2.0   1.5    2.4   1.3   35
  528   31.6  21.8    2.0   1.5    2.4   1.3   35
  529   31.6  21.7    2.0   1.5    2.4   1.3   35
  530   31.6  21.7    2.1   1.4    2.4   1.3   35
  531   31.5  21.7    2.1   1.4    2.4   1.3   35
  532   31.5  21.6    2.1   1.4    2.4   1.3   35
  533   31.5  21.6    2.1   1.4    2.4   1.3   35
  534   31.5  21.6    2.1   1.4    2.4   1.3   35
  535   31.5  21.6    2.1   1.4    2.4   1.3   35
  536   31.5  21.5    2.1   1.4    2.4   1.3   35
  537   31.4  21.5    2.1   1.4    2.4   1.3   35
  538   31.4  21.4    2.1   1.4    2.4   1.3   35
  539   31.4  21.4    2.1   1.4    2.5   1.3   35
  540   31.4  21.4    2.1   1.4    2.5   1.3   35
  541   31.3  21.3    2.1   1.5    2.5   1.3   35
  542   31.3  21.3    2.1   1.5    2.5   1.3   35
  543   31.3  21.2    2.1   1.5    2.5   1.3   35
  544   31.2  21.2    2.1   1.5    2.5   1.4   35
  545   31.2  21.1    2.1   1.5    2.5   1.4   35
  546   31.2  21.1    2.1   1.5    2.6   1.4   35
  547   31.1  21.0    2.1   1.5    2.6   1.4   35
  548   31.1  21.0    2.1   1.5    2.6   1.4   35
  549   31.1  20.9    2.1   1.5    2.6   1.4   35
  550   31.0  20.9    2.2   1.5    2.6   1.4   35
  551   31.0  20.8    2.2   1.4    2.5   1.4   35
  552   30.9  20.8    2.2   1.4    2.6   1.4   35
  553   30.9  20.7    2.2   1.4    2.6   1.3   35
  554   30.9  20.6    2.2   1.4    2.6   1.3   35
  555   30.8  20.6    2.2   1.4    2.6   1.3   35
  556   30.8  20.5    2.2   1.4    2.6   1.3   35
  557   30.7  20.5    2.2   1.4    2.6   1.3   35
  558   30.7  20.4    2.2   1.5    2.6   1.3   35
  559   30.6  20.3    2.2   1.5    2.6   1.3   35
  560   30.6  20.3    2.2   1.5    2.6   1.3   35
  561   30.5  20.2    2.2   1.5    2.6   1.3   35
  562   30.5  20.2    2.2   1.5    2.6   1.3   35
  563   30.4  20.1    2.2   1.5    2.6   1.3   35
  564   30.4  20.0    2.2   1.5    2.6   1.3   35
  565   30.3  20.0    2.2   1.5    2.6   1.3   35
  566   30.3  19.9    2.2   1.5    2.6   1.3   35
  567   30.2  19.8    2.2   1.4    2.6   1.3   35
  568   30.2  19.8    2.2   1.4    2.6   1.3   35
  569   30.1  19.7    2.2   1.4    2.6   1.3   35
  570   30.0  19.6    2.2   1.4    2.6   1.3   35
  571   30.0  19.6    2.2   1.4    2.6   1.3   35
  572   29.9  19.5    2.1   1.4    2.6   1.3   35
  573   29.9  19.5    2.1   1.4    2.6   1.3   35
  574   29.8  19.4    2.1   1.4    2.5   1.3   35
  575   29.8  19.3    2.1   1.4    2.5   1.3   35
  576   29.7  19.3    2.1   1.4    2.5   1.3   35
  577   29.7  19.2    2.1   1.4    2.5   1.3   35
  578   29.6  19.2    2.1   1.4    2.5   1.3   35
  579   29.5  19.1    2.1   1.4    2.5   1.3   35
  580   29.5  19.0    2.1   1.4    2.5   1.3   35
  581   29.4  19.0    2.1   1.3    2.5   1.3   35
  582   29.4  18.9    2.1   1.4    2.5   1.3   35
  583   29.3  18.9    2.1   1.4    2.5   1.3   35
  584   29.2  18.8    2.1   1.4    2.5   1.3   35
  585   29.2  18.8    2.1   1.4    2.5   1.3   35
  586   29.1  18.7    2.1   1.4    2.5   1.3   35
  587   29.1  18.7    2.1   1.3    2.5   1.3   35
  588   29.0  18.6    2.1   1.3    2.5   1.3   35
  589   28.9  18.6    2.1   1.3    2.5   1.3   35
  590   28.9  18.5    2.1   1.3    2.5   1.3   35
  591   28.8  18.5    2.1   1.3    2.5   1.3   35
  592   28.8  18.5    2.1   1.3    2.5   1.3   35
  593   28.7  18.4    2.0   1.3    2.5   1.3   35
  594   28.6  18.4    2.0   1.3    2.5   1.2   35
  595   28.6  18.3    2.0   1.3    2.5   1.2   35
  596   28.5  18.3    2.0   1.3    2.5   1.2   35
  597   28.5  18.3    2.0   1.3    2.5   1.2   35
  598   28.4  18.2    2.0   1.3    2.5   1.2   35
  599   28.3  18.2    2.0   1.3    2.5   1.2   35
  600   28.3  18.2    2.0   1.3    2.5   1.2   35
  601   28.2  18.1    2.0   1.3    2.5   1.1   35
  602   28.2  18.1    2.0   1.3    2.4   1.1   35
  603   28.1  18.1    2.0   1.3    2.4   1.1   35
  604   28.1  18.1    2.0   1.2    2.4   1.1   35
  605   28.0  18.0    2.0   1.2    2.4   1.1   35
  606   27.9  18.0    1.9   1.2    2.4   1.1   35
  607   27.9  18.0    1.9   1.2    2.4   1.1   35
  608   27.8  18.0    1.9   1.2    2.4   1.1   35
  609   27.8  18.0    1.9   1.2    2.4   1.1   35
  610   27.7  17.9    1.9   1.2    2.4   1.1   35
  611   27.7  17.9    1.9   1.2    2.4   1.1   35
  612   27.6  17.9    1.9   1.2    2.4   1.1   35
  613   27.6  17.9    1.9   1.2    2.5   1.1   35
  614   27.5  17.9    1.9   1.2    2.5   1.1   35
  615   27.5  17.9    1.9   1.2    2.5   1.1   35
  616   27.4  17.9    1.9   1.2    2.5   1.1   35
  617   27.4  17.8    1.9   1.2    2.5   1.1   35
  618   27.3  17.8    1.9   1.2    2.5   1.1   35
  619   27.3  17.8    1.9   1.2    2.5   1.1   35
  620   27.2  17.8    1.9   1.2    2.5   1.1   35
  621   27.2  17.8    1.9   1.2    2.5   1.1   35
  622   27.1  17.8    1.9   1.2    2.5   1.1   35
  623   27.1  17.8    1.9   1.2    2.5   1.1   35
  624   27.1  17.8    1.9   1.2    2.5   1.1   35
  625   27.0  17.8    1.9   1.2    2.5   1.1   35
  626   27.0  17.8    1.9   1.2    2.5   1.1   35
  627   26.9  17.8    1.9   1.2    2.5   1.1   35
  628   26.9  17.8    1.9   1.2    2.5   1.1   35
  629   26.9  17.8    1.9   1.2    2.5   1.1   35
  630   26.8  17.8    1.9   1.2    2.5   1.1   35
  631   26.8  17.7    1.9   1.2    2.5   1.1   35
  632   26.8  17.7    1.9   1.2    2.5   1.1   35
  633   26.7  17.7    1.9   1.2    2.5   1.1   35
  634   26.7  17.7    1.9   1.2    2.5   1.1   35
  635   26.7  17.7    1.9   1.2    2.5   1.1   35
  636   26.6  17.7    1.9   1.2    2.5   1.1   35
  637   26.6  17.7    1.9   1.2    2.5   1.1   35
  638   26.6  17.7    1.9   1.2    2.5   1.1   35
  639   26.6  17.7    1.9   1.2    2.5   1.1   35
  640   26.6  17.7    1.9   1.2    2.5   1.1   35
  641   26.5  17.7    1.9   1.2    2.5   1.1   35
  642   26.5  17.7    1.9   1.2    2.5   1.1   35
  643   26.5  17.7    1.9   1.1    2.5   1.1   35
  644   26.5  17.7    1.9   1.1    2.5   1.1   35
  645   26.5  17.7    1.9   1.1    2.5   1.1   35
  646   26.5  17.7    1.9   1.1    2.5   1.1   35
  647   26.5  17.7    1.9   1.1    2.5   1.1   35
  648   26.4  17.7    1.9   1.1    2.5   1.1   35
  649   26.4  17.7    1.9   1.2    2.5   1.1   35
  650   26.4  17.7    1.9   1.2    2.5   1.0   35
  651   26.4  17.7    1.9   1.2    2.5   1.0   35
  652   26.4  17.7    1.9   1.2    2.5   1.0   35
  653   26.4  17.7    1.9   1.2    2.5   1.0   35
  654   26.4  17.7    1.9   1.2    2.5   1.0   35
  655   26.4  17.7    1.9   1.2    2.5   1.0   35
  656   26.4  17.7    1.9   1.2    2.5   1.0   35
  657   26.4  17.8    1.9   1.2    2.5   1.0   35
  658   26.4  17.8    1.9   1.2    2.5   1.0   35
  659   26.4  17.8    1.9   1.2    2.5   1.0   35
  660   26.5  17.8    1.9   1.2    2.5   1.0   35
  661   26.5  17.8    1.9   1.2    2.5   1.0   35
  662   26.5  17.8    1.9   1.3    2.5   1.1   35
  663   26.5  17.8    1.9   1.3    2.5   1.1   35
  664   26.5  17.8    1.9   1.3    2.5   1.1   35
  665   26.5  17.8    1.9   1.3    2.5   1.1   35
  666   26.5  17.8    1.9   1.3    2.5   1.1   35
  667   26.5  17.8    1.9   1.3    2.5   1.1   35
  668   26.6  17.9    1.9   1.4    2.5   1.1   35
  669   26.6  17.9    1.9   1.4    2.5   1.1   35
  670   26.6  17.9    1.9   1.4    2.5   1.1   35
  671   26.6  17.9    1.9   1.4    2.5   1.1   35
  672   26.6  17.9    1.9   1.4    2.5   1.1   35
  673   26.7  17.9    1.9   1.4    2.5   1.2   35
  674   26.7  17.9    1.9   1.4    2.5   1.2   35
  675   26.7  18.0    1.9   1.5    2.5   1.2   35
  676   26.7  18.0    1.9   1.5    2.5   1.2   35
  677   26.7  18.0    1.9   1.5    2.5   1.2   35
  678   26.7  18.0    1.9   1.5    2.5   1.2   35
  679   26.8  18.0    1.9   1.5    2.5   1.2   35
  680   26.8  18.0    1.9   1.5    2.5   1.2   35
  681   26.8  18.0    1.9   1.5    2.5   1.2   35
  682   26.8  18.1    1.8   1.5    2.5   1.2   35
  683   26.8  18.1    1.8   1.5    2.5   1.2   35
  684   26.9  18.1    1.8   1.5    2.5   1.2   35
  685   26.9  18.1    1.8   1.5    2.5   1.2   35
  686   26.9  18.1    1.8   1.4    2.5   1.2   35
  687   26.9  18.1    1.8   1.4    2.5   1.2   35
  688   26.9  18.1    1.8   1.4    2.5   1.2   35
  689   27.0  18.1    1.8   1.4    2.5   1.2   35
  690   27.0  18.2    1.8   1.4    2.5   1.2   35
  691   27.0  18.2    1.8   1.4    2.5   1.2   35
  692   27.0  18.2    1.8   1.4    2.5   1.2   35
  693   27.0  18.2    1.8   1.4    2.5   1.2   35
  694   27.0  18.2    1.8   1.4    2.5   1.2   35
  695   27.0  18.2    1.8   1.4    2.5   1.2   35
  696   27.0  18.2    1.8   1.4    2.5   1.2   35
  697   27.1  18.2    1.8   1.4    2.5   1.2   35
  698   27.1  18.2    1.8   1.4    2.5   1.2   35
  699   27.1  18.2    1.8   1.4    2.5   1.2   35
  700   27.1  18.2    1.8   1.4    2.5   1.2   35
  701   27.1  18.2    1.8   1.4    2.5   1.2   35
  702   27.1  18.2    1.8   1.4    2.5   1.2   35
  703   27.1  18.2    1.8   1.4    2.5   1.2   35
  704   27.1  18.2    1.8   1.4    2.5   1.2   35
  705   27.1  18.2    1.7   1.4    2.5   1.2   35
  706   27.1  18.2    1.7   1.4    2.5   1.3   35
  707   27.1  18.2    1.7   1.4    2.5   1.3   35
  708   27.1  18.2    1.7   1.4    2.5   1.3   35
  709   27.1  18.2    1.7   1.4    2.5   1.3   35
  710   27.1  18.2    1.7   1.4    2.5   1.3   35
  711   27.0  18.2    1.7   1.4    2.5   1.3   35
  712   27.0  18.2    1.7   1.4    2.5   1.3   35
  713   27.0  18.1    1.7   1.4    2.5   1.3   35
  714   27.0  18.1    1.7   1.4    2.5   1.2   35
  715   27.0  18.1    1.7   1.4    2.5   1.2   35
  716   27.0  18.1    1.7   1.4    2.5   1.2   35
  717   27.0  18.1    1.7   1.4    2.5   1.2   35
  718   26.9  18.0    1.7   1.4    2.5   1.2   35
  719   26.9  18.0    1.7   1.3    2.5   1.2   35
  720   26.9  18.0    1.7   1.3    2.5   1.1   35
  721   26.9  18.0    1.7   1.3    2.5   1.1   35
  722   26.9  18.0    1.7   1.3    2.5   1.1   35
  723   26.8  17.9    1.7   1.3    2.5   1.1   35
  724   26.8  17.9    1.7   1.3    2.5   1.1   35
  725   26.8  17.9    1.7   1.2    2.5   1.1   35
  726   26.8  17.8    1.7   1.2    2.5   1.1   35
  727   26.7  17.8    1.7   1.2    2.5   1.1   35
  728   26.7  17.8    1.6   1.2    2.5   1.1   35
  729   26.7  17.7    1.6   1.2    2.5   1.1   35
  730   26.7  17.7    1.6   1.1    2.5   1.1   35
  731   26.6  17.7    1.6   1.1    2.5   1.1   35
  732   26.6  17.6    1.6   1.1    2.5   1.1   35
  733   26.6  17.6    1.6   1.1    2.5   1.1   35
  734   26.5  17.6    1.6   1.1    2.5   1.1   35
  735   26.5  17.5    1.6   1.1    2.5   1.1   35
  736   26.5  17.5    1.6   1.1    2.5   1.1   35
  737   26.5  17.5    1.6   1.1    2.5   1.1   35
  738   26.4  17.4    1.6   1.1    2.5   1.2   35
  739   26.4  17.4    1.6   1.0    2.5   1.2   35
  740   26.4  17.3    1.6   1.0    2.5   1.2   35
  741   26.3  17.3    1.6   1.0    2.5   1.2   35
  742   26.3  17.3    1.6   1.0    2.5   1.2   35
  743   26.3  17.2    1.6   1.0    2.5   1.2   35
  744   26.3  17.2    1.6   1.0    2.5   1.2   35
  745   26.2  17.1    1.6   1.0    2.5   1.2   35
  746   26.2  17.1    1.6   1.0    2.5   1.2   35
  747   26.2  17.1    1.5   1.0    2.5   1.2   35
  748   26.2  17.0    1.5   1.0    2.5   1.2   35
  749   26.1  17.0    1.5   1.0    2.5   1.2   35
  750   26.1  17.0    1.5   1.0    2.5   1.2   35
  751   26.1  16.9    1.5   1.0    2.5   1.2   35
  752   26.1  16.9    1.5   1.0    2.4   1.2   35
  753   26.0  16.9    1.5   1.0    2.4   1.2   35
  754   26.0  16.8    1.5   1.0    2.4   1.2   35
  755   26.0  16.8    1.5   1.0    2.4   1.2   35
  756   26.0  16.8    1.5   1.0    2.4   1.2   35
  757   26.0  16.7    1.5   1.0    2.4   1.2   35
  758   25.9  16.7    1.5   1.0    2.4   1.2   35
  759   25.9  16.7    1.5   1.0    2.4   1.2   35
  760   25.9  16.7    1.5   1.0    2.4   1.2   35
  761   25.9  16.6    1.5   1.0    2.4   1.2   35
  762   25.9  16.6    1.5   1.0    2.4   1.2   35
  763   25.9  16.6    1.5   1.0    2.4   1.2   35
  764   25.9  16.6    1.5   1.0    2.4   1.2   35
  765   25.8  16.5    1.5   1.0    2.4   1.2   35
  766   25.8  16.5    1.5   1.0    2.4   1.2   35
  767   25.8  16.5    1.5   1.0    2.4   1.2   35
  768   25.8  16.5    1.5   1.0    2.4   1.2   35
  769   25.8  16.5    1.5   0.9    2.4   1.1   35
  770   25.8  16.5    1.5   0.9    2.4   1.1   35
  771   25.8  16.5    1.5   0.9    2.4   1.1   35
  772   25.8  16.5    1.5   0.9    2.4   1.1   35
  773   25.8  16.4    1.5   0.9    2.4   1.1   35
  774   25.8  16.4    1.5   0.8    2.4   1.1   35
  775   25.8  16.4    1.5   0.8    2.4   1.1   35
  776   25.8  16.4    1.4   0.8    2.4   1.1   35
  777   25.8  16.4    1.4   0.8    2.4   1.1   35
  778   25.8  16.4    1.4   0.7    2.3   1.1   35
  779   25.8  16.4    1.4   0.7    2.3   1.1   35
  780   25.8  16.4    1.4   0.7    2.3   1.1   35
  781   25.9  16.4    1.4   0.7    2.3   1.1   35
  782   25.9  16.4    1.4   0.7    2.4   1.1   35
  783   25.9  16.4    1.4   0.7    2.4   1.1   35
  784   25.9  16.4    1.4   0.7    2.4   1.1   35
  785   25.9  16.5    1.4   0.7    2.4   1.1   35
  786   25.9  16.5    1.4   0.7    2.4   1.2   35
  787   25.9  16.5    1.4   0.8    2.4   1.2   35
  788   25.9  16.5    1.5   0.8    2.4   1.2   35
  789   26.0  16.5    1.5   0.8    2.4   1.2   35
  790   26.0  16.5    1.5   0.8    2.4   1.2   35
  791   26.0  16.5    1.5   0.9    2.5   1.2   35
  792   26.0  16.6    1.5   0.9    2.5   1.2   35
  793   26.0  16.6    1.5   0.9    2.5   1.2   35
  794   26.0  16.6    1.5   0.9    2.5   1.2   35
  795   26.1  16.6    1.5   0.9    2.5   1.2   35
  796   26.1  16.6    1.5   1.0    2.5   1.2   35
  797   26.1  16.7    1.5   1.0    2.5   1.2   35
  798   26.1  16.7    1.5   1.0    2.5   1.3   35
  799   26.1  16.7    1.5   1.0    2.5   1.3   35
  800   26.2  16.7    1.5   1.0    2.5   1.3   35
  801   26.2  16.7    1.5   1.0    2.5   1.3   35
  802   26.2  16.8    1.5   1.0    2.5   1.3   35
  803   26.2  16.8    1.5   1.0    2.5   1.3   35
  804   26.3  16.8    1.5   1.0    2.5   1.3   35
  805   26.3  16.9    1.5   1.0    2.5   1.3   35
  806   26.3  16.9    1.5   1.0    2.5   1.3   35
  807   26.3  16.9    1.5   1.0    2.5   1.3   35
  808   26.3  16.9    1.5   1.0    2.5   1.3   35
  809   26.4  17.0    1.5   1.0    2.5   1.3   35
  810   26.4  17.0    1.5   1.0    2.5   1.3   35
  811   26.4  17.0    1.5   1.0    2.5   1.3   35
  812   26.4  17.1    1.5   1.0    2.5   1.3   35
  813   26.5  17.1    1.5   0.9    2.6   1.3   35
  814   26.5  17.1    1.6   0.9    2.6   1.3   35
  815   26.5  17.2    1.6   0.9    2.6   1.3   35
  816   26.5  17.2    1.6   0.9    2.6   1.3   35
  817   26.5  17.2    1.6   0.9    2.6   1.3   35
  818   26.6  17.3    1.6   0.9    2.6   1.3   35
  819   26.6  17.3    1.6   0.9    2.6   1.3   35
  820   26.6  17.3    1.6   0.9    2.6   1.3   35
  821   26.6  17.4    1.6   0.9    2.6   1.3   35
  822   26.6  17.4    1.6   1.0    2.6   1.3   35
  823   26.6  17.4    1.6   1.0    2.6   1.3   35
  824   26.7  17.5    1.6   1.0    2.6   1.3   35
  825   26.7  17.5    1.6   1.0    2.6   1.3   35
  826   26.7  17.5    1.6   1.0    2.6   1.3   35
  827   26.7  17.6    1.6   1.0    2.6   1.3   35
  828   26.7  17.6    1.6   1.0    2.6   1.3   35
  829   26.7  17.6    1.6   1.0    2.6   1.3   35
  830   26.7  17.7    1.6   1.0    2.6   1.3   35
  831   26.7  17.7    1.6   1.0    2.5   1.3   35
  832   26.8  17.7    1.6   1.0    2.5   1.3   35
  833   26.8  17.7    1.6   1.0    2.5   1.3   35
  834   26.8  17.8    1.6   1.0    2.5   1.3   35
  835   26.8  17.8    1.5   1.0    2.5   1.3   35
  836   26.8  17.8    1.5   1.0    2.5   1.3   35
  837   26.8  17.9    1.5   1.0    2.5   1.3   35
  838   26.8  17.9    1.5   1.0    2.5   1.3   35
  839   26.8  17.9    1.5   0.9    2.4   1.3   35
  840   26.8  17.9    1.5   0.9    2.4   1.3   35
  841   26.8  18.0    1.5   0.9    2.4   1.3   35
  842   26.8  18.0    1.5   0.9    2.4   1.3   35
  843   26.8  18.0    1.4   0.9    2.4   1.3   35
  844   26.8  18.0    1.4   0.9    2.4   1.3   35
  845   26.8  18.1    1.4   0.9    2.4   1.3   35
  846   26.8  18.1    1.4   0.9    2.4   1.2   35
  847   26.8  18.1    1.4   0.9    2.4   1.2   35
  848   26.8  18.1    1.4   0.8    2.4   1.2   35
  849   26.8  18.1    1.4   0.8    2.4   1.2   35
  850   26.8  18.1    1.4   0.8    2.4   1.2   35
  851   26.8  18.2    1.3   0.8    2.4   1.2   35
  852   26.8  18.2    1.3   0.8    2.4   1.2   35
  853   26.8  18.2    1.3   0.8    2.4   1.2   35
  854   26.7  18.2    1.3   0.7    2.4   1.2   35
  855   26.7  18.2    1.3   0.7    2.4   1.2   35
  856   26.7  18.2    1.3   0.7    2.4   1.2   35
  857   26.7  18.2    1.3   0.7    2.4   1.2   35
  858   26.7  18.2    1.3   0.7    2.4   1.2   35
  859   26.7  18.2    1.3   0.7    2.4   1.2   35
  860   26.7  18.2    1.3   0.7    2.4   1.2   35
  861   26.7  18.2    1.3   0.7    2.4   1.2   35
  862   26.7  18.2    1.3   0.7    2.4   1.2   35
  863   26.6  18.2    1.3   0.7    2.4   1.2   35
  864   26.6  18.2    1.3   0.7    2.4   1.2   35
  865   26.6  18.2    1.4   0.7    2.4   1.2   35
  866   26.6  18.2    1.4   0.7    2.4   1.2   35
  867   26.6  18.2    1.4   0.7    2.5   1.2   35
  868   26.6  18.2    1.4   0.8    2.5   1.2   35
  869   26.5  18.2    1.4   0.8    2.5   1.2   35
  870   26.5  18.2    1.4   0.8    2.5   1.3   35
  871   26.5  18.2    1.4   0.8    2.5   1.3   35
  872   26.5  18.2    1.4   0.8    2.5   1.3   35
  873   26.5  18.2    1.4   0.9    2.5   1.3   35
  874   26.5  18.2    1.4   0.9    2.5   1.3   35
  875   26.4  18.2    1.4   0.9    2.5   1.3   35
  876   26.4  18.2    1.4   0.9    2.5   1.3   35
  877   26.4  18.1    1.4   0.9    2.5   1.3   35
  878   26.4  18.1    1.4   0.9    2.5   1.3   35
  879   26.4  18.1    1.4   0.9    2.5   1.3   35
  880   26.4  18.1    1.4   0.9    2.4   1.3   35
  881   26.3  18.1    1.4   0.9    2.4   1.3   35
  882   26.3  18.1    1.4   0.9    2.4   1.3   35
  883   26.3  18.0    1.4   0.9    2.4   1.3   35
  884   26.3  18.0    1.4   0.9    2.4   1.3   35
  885   26.3  18.0    1.4   0.9    2.4   1.3   35
  886   26.3  18.0    1.4   0.9    2.4   1.3   35
  887   26.2  18.0    1.4   0.9    2.4   1.3   35
  888   26.2  17.9    1.4   0.9    2.4   1.3   35
  889   26.2  17.9    1.4   0.9    2.4   1.3   35
  890   26.2  17.9    1.4   0.9    2.4   1.3   35
  891   26.2  17.9    1.4   0.9    2.4   1.3   35
  892   26.2  17.9    1.4   0.9    2.4   1.3   35
  893   26.2  17.8    1.4   0.9    2.4   1.3   35
  894   26.1  17.8    1.4   0.9    2.4   1.3   35
  895   26.1  17.8    1.4   0.9    2.4   1.3   35
  896   26.1  17.8    1.4   0.9    2.4   1.3   35
  897   26.1  17.8    1.5   0.9    2.4   1.3   35
  898   26.1  17.7    1.5   0.9    2.4   1.3   35
  899   26.1  17.7    1.5   0.9    2.4   1.3   35
  900   26.1  17.7    1.5   0.9    2.4   1.3   35
  901   26.0  17.7    1.5   0.9    2.4   1.3   35
  902   26.0  17.7    1.5   0.9    2.4   1.3   35
  903   26.0  17.7    1.5   0.9    2.4   1.3   35
  904   26.0  17.6    1.4   0.9    2.3   1.3   35
  905   26.0  17.6    1.4   0.9    2.3   1.3   35
  906   26.0  17.6    1.4   0.9    2.3   1.3   35
  907   26.0  17.6    1.4   0.9    2.3   1.3   35
  908   26.0  17.6    1.4   0.8    2.3   1.3   35
  909   25.9  17.6    1.4   0.8    2.3   1.3   35
  910   25.9  17.5    1.4   0.8    2.3   1.3   35
  911   25.9  17.5    1.4   0.8    2.3   1.3   35
  912   25.9  17.5    1.4   0.8    2.3   1.3   35
  913   25.9  17.5    1.3   0.7    2.2   1.3   35
  914   25.9  17.5    1.3   0.7    2.2   1.3   35
  915   25.9  17.5    1.3   0.7    2.2   1.3   35
  916   25.9  17.5    1.3   0.7    2.2   1.3   35
  917   25.9  17.4    1.3   0.7    2.2   1.3   35
  918   25.9  17.4    1.3   0.7    2.2   1.3   35
  919   25.9  17.4    1.3   0.6    2.2   1.3   35
  920   25.8  17.4    1.2   0.6    2.3   1.3   35
  921   25.8  17.4    1.2   0.6    2.3   1.3   35
  922   25.8  17.4    1.2   0.6    2.3   1.3   35
  923   25.8  17.4    1.2   0.6    2.3   1.3   35
  924   25.8  17.4    1.2   0.6    2.3   1.3   35
  925   25.8  17.4    1.2   0.6    2.3   1.3   35
  926   25.8  17.4    1.2   0.6    2.3   1.3   35
  927   25.8  17.4    1.2   0.6    2.3   1.3   35
  928   25.8  17.4    1.2   0.6    2.3   1.3   35
  929   25.8  17.3    1.2   0.6    2.3   1.3   35
  930   25.8  17.3    1.2   0.6    2.2   1.3   35
  931   25.8  17.3    1.2   0.6    2.2   1.3   35
  932   25.8  17.3    1.2   0.6    2.2   1.3   35
  933   25.7  17.3    1.2   0.6    2.2   1.3   35
  934   25.7  17.3    1.2   0.6    2.2   1.3   35
  935   25.7  17.3    1.2   0.6    2.2   1.3   35
  936   25.7  17.3    1.2   0.6    2.2   1.3   35
  937   25.7  17.3    1.1   0.6    2.2   1.3   35
  938   25.7  17.3    1.1   0.6    2.2   1.3   35
  939   25.7  17.3    1.2   0.6    2.2   1.3   35
  940   25.7  17.3    1.2   0.6    2.2   1.3   35
  941   25.7  17.3    1.2   0.6    2.2   1.3   35
  942   25.7  17.3    1.2   0.6    2.2   1.3   35
  943   25.7  17.3    1.2   0.6    2.2   1.4   35
  944   25.7  17.3    1.2   0.6    2.2   1.4   35
  945   25.7  17.3    1.2   0.7    2.2   1.4   35
  946   25.7  17.3    1.2   0.7    2.2   1.4   35
  947   25.7  17.3    1.2   0.7    2.3   1.4   35
  948   25.7  17.3    1.3   0.7    2.3   1.4   35
  949   25.7  17.4    1.3   0.8    2.3   1.4   35
  950   25.6  17.4    1.3   0.8    2.3   1.4   35
  951   25.6  17.4    1.3   0.8    2.3   1.4   35
  952   25.6  17.4    1.3   0.8    2.3   1.4   35
  953   25.6  17.4    1.3   0.9    2.3   1.4   35
  954   25.6  17.4    1.4   0.9    2.4   1.4   35
  955   25.6  17.4    1.4   0.9    2.4   1.4   35
  956   25.6  17.4    1.4   0.9    2.4   1.4   35
  957   25.6  17.4    1.4   1.0    2.4   1.4   35
  958   25.6  17.4    1.4   1.0    2.4   1.4   35
  959   25.6  17.4    1.4   1.0    2.4   1.4   35
  960   25.6  17.4    1.4   1.0    2.4   1.4   35
  961   25.6  17.4    1.4   1.0    2.4   1.4   35
  962   25.6  17.4    1.5   1.0    2.4   1.4   35
  963   25.6  17.4    1.5   1.0    2.4   1.4   35
  964   25.6  17.5    1.5   1.0    2.4   1.4   35
  965   25.6  17.5    1.5   1.0    2.4   1.4   35
  966   25.6  17.5    1.5   1.0    2.4   1.4   35
  967   25.6  17.5    1.5   1.0    2.4   1.4   35
  968   25.6  17.5    1.5   1.0    2.4   1.4   35
  969   25.6  17.5    1.5   1.0    2.4   1.4   35
  970   25.6  17.5    1.5   1.0    2.4   1.4   35
  971   25.6  17.5    1.5   1.0    2.4   1.4   35
  972   25.6  17.5    1.5   1.0    2.4   1.4   35
  973   25.6  17.5    1.5   1.0    2.4   1.4   35
  974   25.6  17.5    1.5   1.0    2.4   1.4   35
  975   25.6  17.5    1.5   1.0    2.3   1.4   35
  976   25.6  17.5    1.5   1.0    2.3   1.4   35
  977   25.6  17.5    1.5   1.0    2.3   1.4   35
  978   25.6  17.5    1.5   1.0    2.3   1.4   35
  979   25.6  17.5    1.5   1.0    2.3   1.4   35
  980   25.6  17.5    1.5   1.0    2.3   1.4   35
  981   25.6  17.5    1.5   1.0    2.3   1.4   35
  982   25.6  17.5    1.5   1.0    2.3   1.4   35
  983   25.6  17.5    1.4   1.0    2.3   1.4   35
  984   25.6  17.5    1.4   1.0    2.3   1.4   35
  985   25.6  17.5    1.4   1.0    2.3   1.4   35
  986   25.6  17.5    1.4   1.0    2.3   1.4   35
  987   25.6  17.5    1.4   1.0    2.3   1.4   35
  988   25.6  17.5    1.4   1.0    2.3   1.4   35
  989   25.6  17.5    1.4   1.0    2.2   1.4   35
  990   25.6  17.5    1.4   1.0    2.2   1.4   35
  991   25.6  17.5    1.4   1.0    2.2   1.4   35
  992   25.6  17.5    1.4   1.0    2.2   1.4   35
  993   25.6  17.5    1.4   1.0    2.2   1.4   35
  994   25.6  17.5    1.4   1.0    2.2   1.4   35
  995   25.6  17.5    1.4   1.0    2.2   1.4   35
  996   25.6  17.5    1.4   1.0    2.2   1.4   35
  997   25.6  17.5    1.4   1.0    2.2   1.4   35
  998   25.7  17.5    1.4   1.0    2.2   1.4   35
  999   25.7  17.5    1.4   1.0    2.3   1.4   35
 1000   25.7  17.5    1.4   1.0    2.3   1.4   35
 1001   25.7  17.5    1.4   1.0    2.3   1.4   35
 1002   25.7  17.5    1.4   1.1    2.3   1.4   35
 1003   25.7  17.5    1.4   1.1    2.3   1.4   35
 1004   25.7  17.5    1.4   1.1    2.3   1.4   35
 1005   25.7  17.5    1.5   1.1    2.3   1.4   35
 1006   25.7  17.4    1.5   1.1    2.3   1.4   35
 1007   25.7  17.4    1.5   1.1    2.3   1.4   35
 1008   25.7  17.4    1.5   1.2    2.3   1.4   35
 1009   25.7  17.4    1.5   1.2    2.3   1.4   35
 1010   25.7  17.4    1.5   1.2    2.3   1.4   35
 1011   25.7  17.4    1.5   1.2    2.3   1.4   35
 1012   25.7  17.4    1.5   1.2    2.3   1.4   35
 1013   25.7  17.4    1.5   1.2    2.3   1.4   35
 1014   25.7  17.3    1.5   1.2    2.3   1.4   35
 1015   25.7  17.3    1.5   1.2    2.3   1.4   35
 1016   25.7  17.3    1.5   1.2    2.3   1.4   35
 1017   25.7  17.3    1.5   1.2    2.3   1.4   35
 1018   25.7  17.3    1.5   1.2    2.3   1.4   35
 1019   25.7  17.3    1.5   1.2    2.3   1.4   35
 1020   25.7  17.3    1.4   1.2    2.3   1.4   35
 1021   25.7  17.3    1.4   1.2    2.3   1.4   35
 1022   25.7  17.2    1.4   1.2    2.3   1.4   35
 1023   25.7  17.2    1.4   1.2    2.3   1.4   35
 1024   25.7  17.2    1.4   1.2    2.3   1.4   35
 1025   25.7  17.2    1.4   1.2    2.3   1.4   35
 1026   25.7  17.2    1.4   1.2    2.3   1.4   35
 1027   25.7  17.2    1.4   1.2    2.3   1.4   35
 1028   25.7  17.2    1.4   1.2    2.3   1.4   35
 1029   25.7  17.1    1.4   1.2    2.3   1.4   35
 1030   25.7  17.1    1.4   1.2    2.3   1.4   35
 1031   25.7  17.1    1.4   1.2    2.3   1.4   35
 1032   25.7  17.1    1.4   1.2    2.3   1.4   35
 1033   25.7  17.1    1.4   1.2    2.3   1.4   35
 1034   25.7  17.1    1.4   1.3    2.3   1.4   35
 1035   25.7  17.1    1.4   1.3    2.3   1.4   35
 1036   25.7  17.1    1.4   1.3    2.3   1.4   35
 1037   25.7  17.0    1.5   1.3    2.3   1.4   35
 1038   25.7  17.0    1.5   1.3    2.3   1.4   35
 1039   25.7  17.0    1.5   1.3    2.3   1.4   35
 1040   25.7  17.0    1.5   1.3    2.3   1.4   35
 1041   25.7  17.0    1.5   1.3    2.3   1.4   35
 1042   25.7  17.0    1.5   1.3    2.3   1.4   35
 1043   25.7  17.0    1.5   1.4    2.3   1.4   35
 1044   25.7  17.0    1.5   1.4    2.3   1.4   35
 1045   25.7  17.0    1.5   1.4    2.3   1.4   35
 1046   25.7  17.0    1.5   1.4    2.3   1.4   35
 1047   25.7  17.0    1.5   1.4    2.3   1.4   35
 1048   25.7  16.9    1.5   1.4    2.3   1.4   35
 1049   25.7  16.9    1.5   1.4    2.3   1.4   35
 1050   25.7  16.9    1.5   1.4    2.3   1.4   35
 1051   25.7  16.9    1.5   1.4    2.3   1.4   35
 1052   25.7  16.9    1.5   1.3    2.3   1.4   35
 1053   25.8  16.9    1.5   1.3    2.3   1.4   35
 1054   25.8  16.9    1.5   1.3    2.3   1.4   35
 1055   25.8  16.9    1.5   1.3    2.3   1.4   35
 1056   25.8  16.9    1.5   1.2    2.3   1.4   35
 1057   25.8  16.9    1.5   1.2    2.3   1.4   35
 1058   25.8  16.9    1.5   1.2    2.3   1.4   35
 1059   25.8  16.9    1.5   1.1    2.2   1.4   35
 1060   25.8  16.9    1.4   1.1    2.2   1.4   35
 1061   25.8  16.9    1.4   1.1    2.2   1.4   35
 1062   25.8  16.9    1.4   1.1    2.2   1.4   35
 1063   25.8  16.9    1.4   1.1    2.2   1.4   35
 1064   25.8  16.9    1.4   1.1    2.2   1.4   35
 1065   25.9  16.9    1.4   1.1    2.2   1.4   35
 1066   25.9  16.9    1.4   1.0    2.2   1.4   35
 1067   25.9  16.9    1.4   1.0    2.2   1.4   35
 1068   25.9  16.9    1.4   1.0    2.2   1.4   35
 1069   25.9  16.9    1.4   1.0    2.2   1.4   35
 1070   25.9  16.9    1.4   1.0    2.2   1.4   35
 1071   25.9  16.9    1.4   1.0    2.2   1.4   35
 1072   25.9  16.9    1.4   1.0    2.2   1.4   35
 1073   26.0  16.9    1.4   1.0    2.2   1.4   35
 1074   26.0  16.9    1.4   1.0    2.3   1.4   35
 1075   26.0  16.9    1.4   1.0    2.3   1.4   35
 1076   26.0  16.9    1.4   1.0    2.3   1.4   35
 1077   26.0  16.9    1.4   1.0    2.3   1.4   35
 1078   26.0  16.9    1.4   1.0    2.3   1.4   35
 1079   26.0  16.9    1.4   1.0    2.3   1.5   35
 1080   26.1  16.9    1.4   1.0    2.3   1.5   35
 1081   26.1  16.9    1.4   1.0    2.3   1.5   35
 1082   26.1  16.9    1.4   1.0    2.3   1.5   35
 1083   26.1  17.0    1.4   1.0    2.3   1.5   35
 1084   26.1  17.0    1.4   1.0    2.3   1.5   35
 1085   26.1  17.0    1.4   1.0    2.3   1.5   35
 1086   26.1  17.0    1.4   1.0    2.3   1.5   35
 1087   26.2  17.0    1.4   1.0    2.3   1.4   35
 1088   26.2  17.0    1.4   1.0    2.3   1.4   35
 1089   26.2  17.0    1.4   1.0    2.3   1.4   35
 1090   26.2  17.0    1.4   1.0    2.3   1.4   35
 1091   26.2  17.0    1.4   1.0    2.3   1.4   35
 1092   26.2  17.0    1.4   1.0    2.3   1.4   35
 1093   26.2  17.0    1.4   1.0    2.3   1.4   35
 1094   26.2  17.0    1.4   1.0    2.3   1.4   35
 1095   26.2  17.0    1.4   1.0    2.3   1.4   35
 1096   26.2  17.0    1.4   1.0    2.3   1.4   35
 1097   26.2  17.0    1.4   1.0    2.3   1.4   35
 1098   26.2  17.0    1.4   1.0    2.3   1.4   35
 1099   26.2  17.0    1.4   1.0    2.3   1.4   35
 1100   26.2  17.0    1.4   1.0    2.3   1.4   35
 1101   26.2  17.0    1.4   1.0    2.3   1.4   35
 1102   26.2  17.0    1.4   1.1    2.3   1.4   35
 1103   26.2  17.0    1.4   1.1    2.3   1.4   35
 1104   26.2  17.0    1.5   1.1    2.3   1.4   35
 1105   26.2  17.0    1.5   1.1    2.3   1.5   35
 1106   26.2  17.0    1.5   1.2    2.3   1.5   35
 1107   26.2  17.0    1.5   1.2    2.3   1.5   35
 1108   26.2  17.0    1.5   1.2    2.3   1.5   35
 1109   26.2  17.0    1.5   1.2    2.3   1.5   35
 1110   26.2  17.0    1.5   1.2    2.3   1.5   35
 1111   26.2  17.0    1.5   1.3    2.3   1.5   35
 1112   26.2  16.9    1.5   1.3    2.3   1.5   35
 1113   26.2  16.9    1.5   1.3    2.3   1.5   35
 1114   26.2  16.9    1.5   1.3    2.3   1.5   35
 1115   26.1  16.9    1.5   1.3    2.3   1.5   35
 1116   26.1  16.9    1.5   1.3    2.3   1.5   35
 1117   26.1  16.9    1.5   1.3    2.3   1.5   35
 1118   26.1  16.9    1.5   1.2    2.3   1.5   35
 1119   26.1  16.9    1.5   1.2    2.3   1.5   35
 1120   26.0  16.9    1.5   1.2    2.3   1.5   35
 1121   26.0  16.8    1.5   1.2    2.3   1.5   35
 1122   26.0  16.8    1.5   1.2    2.3   1.5   35
 1123   26.0  16.8    1.5   1.2    2.3   1.4   35
 1124   25.9  16.8    1.4   1.2    2.2   1.4   35
 1125   25.9  16.8    1.4   1.1    2.2   1.4   35
 1126   25.9  16.8    1.4   1.1    2.2   1.5   35
 1127   25.9  16.8    1.4   1.1    2.2   1.5   35
 1128   25.8  16.7    1.4   1.1    2.2   1.5   35
 1129   25.8  16.7    1.4   1.1    2.2   1.5   35
 1130   25.8  16.7    1.4   1.1    2.2   1.5   35
 1131   25.7  16.7    1.4   1.1    2.2   1.5   35
 1132   25.7  16.7    1.4   1.1    2.2   1.5   35
 1133   25.7  16.7    1.4   1.1    2.2   1.5   35
 1134   25.7  16.6    1.4   1.1    2.2   1.5   35
 1135   25.6  16.6    1.4   1.1    2.2   1.5   35
 1136   25.6  16.6    1.4   1.1    2.2   1.5   35
 1137   25.6  16.6    1.4   1.1    2.2   1.5   35
 1138   25.5  16.6    1.4   1.1    2.2   1.5   35
 1139   25.5  16.6    1.4   1.1    2.2   1.5   35
 1140   25.4  16.5    1.4   1.2    2.2   1.5   35
 1141   25.4  16.5    1.4   1.2    2.2   1.5   35
 1142   25.4  16.5    1.4   1.2    2.2   1.5   35
 1143   25.3  16.5    1.4   1.2    2.2   1.5   35
 1144   25.3  16.5    1.4   1.2    2.2   1.5   35
 1145   25.3  16.5    1.4   1.3    2.2   1.5   35
 1146   25.2  16.5    1.4   1.3    2.2   1.5   35
 1147   25.2  16.5    1.4   1.3    2.2   1.5   35
 1148   25.2  16.4    1.4   1.3    2.2   1.5   35
 1149   25.1  16.4    1.4   1.4    2.2   1.5   35
 1150   25.1  16.4    1.4   1.4    2.2   1.6   35
 1151   25.1  16.4    1.4   1.4    2.2   1.6   35
 1152   25.0  16.4    1.4   1.5    2.3   1.6   35
 1153   25.0  16.4    1.4   1.5    2.3   1.6   35
 1154   25.0  16.4    1.4   1.5    2.3   1.6   35
 1155   25.0  16.4    1.4   1.5    2.3   1.6   35
 1156   24.9  16.4    1.4   1.5    2.3   1.6   35
 1157   24.9  16.4    1.4   1.5    2.3   1.6   35
 1158   24.9  16.4    1.4   1.5    2.3   1.6   35
 1159   24.8  16.3    1.4   1.5    2.3   1.7   35
 1160   24.8  16.3    1.4   1.5    2.2   1.7   35
 1161   24.8  16.3    1.4   1.5    2.2   1.7   35
 1162   24.8  16.3    1.4   1.5    2.2   1.6   35
 1163   24.8  16.3    1.4   1.5    2.2   1.6   35
 1164   24.7  16.3    1.4   1.5    2.2   1.6   35
 1165   24.7  16.3    1.4   1.5    2.2   1.6   35
 1166   24.7  16.3    1.4   1.5    2.2   1.6   35
 1167   24.7  16.3    1.4   1.5    2.2   1.6   35
 1168   24.7  16.3    1.4   1.4    2.2   1.6   35
 1169   24.6  16.3    1.4   1.4    2.2   1.6   35
 1170   24.6  16.3    1.4   1.4    2.2   1.6   35
 1171   24.6  16.3    1.4   1.4    2.2   1.6   35
 1172   24.6  16.3    1.4   1.4    2.2   1.6   35
 1173   24.6  16.3    1.3   1.4    2.2   1.6   35
 1174   24.6  16.3    1.3   1.3    2.2   1.6   35
 1175   24.6  16.3    1.3   1.3    2.2   1.6   35
 1176   24.6  16.3    1.3   1.3    2.2   1.6   35
 1177   24.6  16.3    1.3   1.3    2.2   1.6   35
 1178   24.6  16.4    1.3   1.3    2.2   1.6   35
 1179   24.6  16.4    1.3   1.3    2.2   1.6   35
 1180   24.6  16.4    1.3   1.2    2.2   1.6   35
 1181   24.6  16.4    1.3   1.2    2.2   1.6   35
 1182   24.6  16.4    1.3   1.2    2.2   1.6   35
 1183   24.6  16.4    1.3   1.2    2.2   1.6   35
 1184   24.6  16.4    1.3   1.2    2.2   1.6   35
 1185   24.6  16.4    1.3   1.2    2.2   1.6   35
 1186   24.6  16.4    1.3   1.2    2.2   1.6   35
 1187   24.6  16.4    1.3   1.1    2.2   1.6   35
 1188   24.6  16.4    1.3   1.1    2.2   1.6   35
 1189   24.6  16.5    1.3   1.1    2.2   1.6   35
 1190   24.6  16.5    1.3   1.1    2.2   1.6   35
 1191   24.6  16.5    1.3   1.1    2.2   1.6   35
 1192   24.6  16.5    1.3   1.1    2.2   1.6   35
 1193   24.6  16.5    1.3   1.1    2.2   1.6   35
 1194   24.6  16.5    1.3   1.1    2.2   1.5   35
 1195   24.7  16.5    1.3   1.1    2.2   1.5   35
 1196   24.7  16.6    1.3   1.1    2.2   1.5   35
 1197   24.7  16.6    1.3   1.1    2.2   1.5   35
 1198   24.7  16.6    1.3   1.1    2.2   1.5   35
 1199   24.7  16.6    1.3   1.1    2.2   1.5   35
 1200   24.7  16.6    1.3   1.1    2.2   1.5   35
 1201   24.8  16.7    1.3   1.1    2.2   1.5   35
 1202   24.8  16.7    1.3   1.1    2.2   1.5   35
 1203   24.8  16.7    1.3   1.1    2.2   1.5   35
 1204   24.8  16.7    1.3   1.1    2.2   1.5   35
 1205   24.8  16.8    1.3   1.1    2.2   1.5   35
 1206   24.9  16.8    1.3   1.1    2.2   1.5   35
 1207   24.9  16.8    1.2   1.0    2.2   1.5   35
 1208   24.9  16.8    1.2   1.0    2.2   1.4   35
 1209   24.9  16.9    1.2   1.0    2.2   1.4   35
 1210   24.9  16.9    1.2   1.0    2.1   1.4   35
 1211   25.0  16.9    1.2   0.9    2.1   1.4   35
 1212   25.0  16.9    1.2   0.9    2.1   1.4   35
 1213   25.0  17.0    1.2   0.9    2.1   1.4   35
 1214   25.0  17.0    1.2   0.9    2.1   1.4   35
 1215   25.1  17.0    1.2   0.9    2.1   1.4   35
 1216   25.1  17.1    1.2   0.9    2.1   1.4   35
 1217   25.1  17.1    1.2   0.9    2.1   1.4   35
 1218   25.1  17.1    1.2   0.9    2.2   1.4   35
 1219   25.2  17.2    1.2   0.9    2.2   1.4   35
 1220   25.2  17.2    1.2   0.9    2.2   1.4   35
 1221   25.2  17.3    1.2   0.9    2.2   1.5   35
 1222   25.2  17.3    1.2   0.9    2.2   1.5   35
 1223   25.3  17.3    1.2   0.9    2.2   1.5   35
 1224   25.3  17.4    1.2   0.9    2.2   1.5   35
 1225   25.3  17.4    1.3   0.9    2.2   1.5   35
 1226   25.3  17.5    1.3   0.9    2.2   1.5   35
 1227   25.3  17.5    1.3   0.9    2.2   1.5   35
 1228   25.4  17.5    1.3   0.9    2.2   1.5   35
 1229   25.4  17.6    1.3   1.0    2.2   1.5   35
 1230   25.4  17.6    1.3   1.0    2.2   1.5   35
 1231   25.4  17.7    1.3   1.0    2.2   1.5   35
 1232   25.5  17.7    1.3   1.0    2.2   1.5   35
 1233   25.5  17.8    1.3   0.9    2.2   1.5   35
 1234   25.5  17.8    1.3   0.9    2.2   1.5   35
 1235   25.5  17.8    1.3   0.9    2.2   1.5   35
 1236   25.5  17.9    1.3   0.9    2.2   1.5   35
 1237   25.6  17.9    1.3   0.9    2.2   1.5   35
 1238   25.6  18.0    1.3   0.9    2.2   1.5   35
 1239   25.6  18.0    1.3   0.9    2.2   1.5   35
 1240   25.6  18.1    1.2   0.9    2.2   1.5   35
 1241   25.6  18.1    1.2   0.9    2.2   1.5   35
 1242   25.6  18.2    1.2   0.9    2.2   1.4   35
 1243   25.7  18.2    1.2   0.9    2.2   1.4   35
 1244   25.7  18.3    1.2   0.8    2.2   1.4   35
 1245   25.7  18.3    1.2   0.8    2.2   1.4   35
 1246   25.7  18.3    1.2   0.8    2.1   1.4   35
 1247   25.7  18.4    1.2   0.8    2.1   1.4   35
 1248   25.7  18.4    1.2   0.8    2.1   1.5   35
 1249   25.7  18.5    1.2   0.8    2.1   1.5   35
 1250   25.7  18.5    1.2   0.8    2.1   1.5   35
 1251   25.7  18.5    1.2   0.8    2.1   1.4   35
 1252   25.8  18.6    1.2   0.8    2.1   1.4   35
 1253   25.8  18.6    1.1   0.8    2.1   1.4   35
 1254   25.8  18.7    1.1   0.8    2.1   1.4   35
 1255   25.8  18.7    1.1   0.8    2.1   1.4   35
 1256   25.8  18.7    1.1   0.8    2.1   1.4   35
 1257   25.8  18.8    1.1   0.8    2.1   1.4   35
 1258   25.8  18.8    1.1   0.8    2.1   1.4   35
 1259   25.8  18.8    1.1   0.8    2.1   1.4   35
 1260   25.8  18.9    1.1   0.8    2.1   1.4   35
 1261   25.8  18.9    1.1   0.8    2.1   1.4   35
 1262   25.8  18.9    1.1   0.8    2.1   1.4   35
 1263   25.8  18.9    1.1   0.7    2.1   1.4   35
 1264   25.8  19.0    1.1   0.7    2.1   1.4   35
 1265   25.8  19.0    1.1   0.7    2.1   1.4   35
 1266   25.8  19.0    1.1   0.7    2.1   1.4   35
 1267   25.8  19.0    1.1   0.8    2.1   1.4   35
 1268   25.8  19.0    1.1   0.8    2.1   1.4   35
 1269   25.8  19.0    1.1   0.8    2.1   1.4   35
 1270   25.7  19.1    1.1   0.8    2.1   1.4   35
 1271   25.7  19.1    1.1   0.8    2.1   1.4   35
 1272   25.7  19.1    1.1   0.8    2.1   1.4   35
 1273   25.7  19.1    1.1   0.8    2.1   1.4   35
 1274   25.7  19.1    1.1   0.8    2.1   1.4   35
 1275   25.7  19.1    1.1   0.8    2.1   1.4   35
 1276   25.7  19.1    1.1   0.8    2.1   1.4   35
 1277   25.7  19.1    1.1   0.8    2.1   1.4   35
 1278   25.7  19.1    1.1   0.8    2.1   1.4   35
 1279   25.7  19.1    1.1   0.8    2.1   1.5   35
 1280   25.6  19.1    1.1   0.8    2.1   1.5   35
 1281   25.6  19.1    1.1   0.8    2.1   1.5   35
 1282   25.6  19.1    1.1   0.8    2.1   1.5   35
 1283   25.6  19.1    1.1   0.8    2.1   1.5   35
 1284   25.6  19.1    1.1   0.8    2.1   1.5   35
 1285   25.6  19.0    1.1   0.8    2.1   1.5   35
 1286   25.6  19.0    1.1   0.8    2.1   1.5   35
 1287   25.6  19.0    1.1   0.8    2.1   1.4   35
 1288   25.5  19.0    1.1   0.8    2.1   1.4   35
 1289   25.5  19.0    1.1   0.8    2.1   1.4   35
 1290   25.5  19.0    1.1   0.8    2.1   1.4   35
 1291   25.5  18.9    1.1   0.8    2.1   1.4   35
 1292   25.5  18.9    1.1   0.8    2.1   1.4   35
 1293   25.5  18.9    1.1   0.8    2.1   1.4   35
 1294   25.5  18.9    1.1   0.8    2.1   1.4   35
 1295   25.5  18.9    1.1   0.8    2.1   1.4   35
 1296   25.5  18.8    1.1   0.8    2.1   1.4   35
 1297   25.5  18.8    1.1   0.8    2.1   1.4   35
 1298   25.5  18.8    1.1   0.8    2.1   1.4   35
 ms      H   H.sd     V   V.sd   rate rate.sd  N     Register 48
 -350   16.9  12.1    0.6   0.3    0.7   0.5   35
 -349   16.9  12.1    0.6   0.3    0.7   0.5   35
 -348   16.9  12.1    0.6   0.3    0.7   0.5   35
 -347   16.9  12.1    0.5   0.3    0.7   0.5   35
 -346   16.9  12.2    0.5   0.3    0.7   0.5   35
 -345   17.0  12.2    0.5   0.3    0.7   0.5   35
 -344   17.0  12.2    0.5   0.3    0.7   0.5   35
 -343   17.0  12.2    0.5   0.3    0.6   0.5   35
 -342   17.0  12.3    0.5   0.3    0.6   0.5   35
 -341   17.0  12.3    0.5   0.3    0.6   0.4   35
 -340   17.0  12.3    0.5   0.3    0.6   0.4   35
 -339   17.0  12.3    0.5   0.3    0.6   0.4   35
 -338   17.1  12.4    0.5   0.3    0.6   0.4   35
 -337   17.1  12.4    0.5   0.3    0.6   0.4   35
 -336   17.1  12.4    0.5   0.3    0.6   0.4   35
 -335   17.1  12.4    0.5   0.3    0.6   0.4   35
 -334   17.1  12.5    0.5   0.3    0.6   0.4   35
 -333   17.1  12.5    0.5   0.3    0.6   0.4   35
 -332   17.2  12.5    0.5   0.3    0.6   0.4   35
 -331   17.2  12.6    0.5   0.3    0.6   0.4   35
 -330   17.2  12.6    0.5   0.3    0.6   0.4   35
 -329   17.2  12.6    0.5   0.3    0.6   0.4   35
 -328   17.2  12.7    0.5   0.3    0.6   0.4   35
 -327   17.3  12.7    0.5   0.3    0.6   0.4   35
 -326   17.3  12.7    0.5   0.3    0.6   0.4   35
 -325   17.3  12.8    0.5   0.3    0.6   0.4   35
 -324   17.3  12.8    0.5   0.3    0.6   0.4   35
 -323   17.3  12.8    0.5   0.3    0.6   0.4   35
 -322   17.4  12.9    0.5   0.3    0.6   0.3   35
 -321   17.4  12.9    0.5   0.3    0.6   0.3   35
 -320   17.4  12.9    0.5   0.3    0.6   0.3   35
 -319   17.4  13.0    0.5   0.3    0.6   0.3   35
 -318   17.5  13.0    0.5   0.3    0.6   0.3   35
 -317   17.5  13.0    0.5   0.3    0.6   0.3   35
 -316   17.5  13.1    0.5   0.3    0.6   0.3   35
 -315   17.5  13.1    0.5   0.3    0.5   0.3   35
 -314   17.6  13.1    0.5   0.3    0.5   0.3   35
 -313   17.6  13.2    0.5   0.3    0.5   0.3   35
 -312   17.6  13.2    0.5   0.3    0.5   0.3   35
 -311   17.6  13.2    0.5   0.3    0.5   0.3   35
 -310   17.7  13.3    0.5   0.3    0.5   0.3   35
 -309   17.7  13.3    0.5   0.3    0.5   0.3   35
 -308   17.7  13.3    0.5   0.3    0.5   0.3   35
 -307   17.7  13.4    0.5   0.3    0.5   0.3   35
 -306   17.8  13.4    0.5   0.3    0.5   0.3   35
 -305   17.8  13.4    0.5   0.3    0.5   0.3   35
 -304   17.8  13.5    0.5   0.3    0.5   0.3   35
 -303   17.9  13.5    0.5   0.3    0.5   0.3   35
 -302   17.9  13.5    0.5   0.3    0.5   0.3   35
 -301   17.9  13.6    0.5   0.3    0.5   0.3   35
 -300   17.9  13.6    0.5   0.3    0.5   0.3   35
 -299   18.0  13.6    0.5   0.3    0.5   0.3   35
 -298   18.0  13.7    0.5   0.3    0.5   0.3   35
 -297   18.0  13.7    0.5   0.3    0.5   0.3   35
 -296   18.1  13.7    0.5   0.3    0.5   0.3   35
 -295   18.1  13.7    0.5   0.2    0.5   0.3   35
 -294   18.1  13.8    0.5   0.2    0.5   0.3   35
 -293   18.1  13.8    0.5   0.2    0.5   0.3   35
 -292   18.2  13.8    0.5   0.2    0.5   0.2   35
 -291   18.2  13.8    0.4   0.2    0.5   0.2   35
 -290   18.2  13.8    0.4   0.2    0.5   0.2   35
 -289   18.3  13.9    0.4   0.2    0.5   0.2   35
 -288   18.3  13.9    0.4   0.2    0.5   0.2   35
 -287   18.3  13.9    0.4   0.2    0.5   0.2   35
 -286   18.3  13.9    0.4   0.2    0.5   0.2   35
 -285   18.4  13.9    0.4   0.2    0.5   0.2   35
 -284   18.4  14.0    0.4   0.2    0.5   0.2   35
 -283   18.4  14.0    0.4   0.2    0.5   0.2   35
 -282   18.5  14.0    0.4   0.2    0.5   0.2   35
 -281   18.5  14.0    0.4   0.2    0.5   0.2   35
 -280   18.5  14.0    0.4   0.2    0.5   0.2   35
 -279   18.5  14.0    0.4   0.2    0.5   0.2   35
 -278   18.6  14.0    0.4   0.2    0.5   0.2   35
 -277   18.6  14.0    0.4   0.2    0.5   0.2   35
 -276   18.6  14.0    0.4   0.2    0.5   0.2   35
 -275   18.6  14.0    0.4   0.2    0.5   0.2   35
 -274   18.6  14.1    0.4   0.2    0.5   0.2   35
 -273   18.7  14.1    0.4   0.2    0.5   0.2   35
 -272   18.7  14.1    0.4   0.2    0.5   0.2   35
 -271   18.7  14.1    0.4   0.2    0.5   0.2   35
 -270   18.7  14.1    0.4   0.2    0.5   0.2   35
 -269   18.8  14.1    0.4   0.2    0.5   0.2   35
 -268   18.8  14.1    0.4   0.2    0.5   0.2   35
 -267   18.8  14.1    0.4   0.2    0.5   0.2   35
 -266   18.8  14.1    0.4   0.3    0.5   0.2   35
 -265   18.8  14.1    0.4   0.3    0.5   0.2   35
 -264   18.8  14.1    0.4   0.3    0.5   0.2   35
 -263   18.9  14.1    0.4   0.3    0.5   0.2   35
 -262   18.9  14.1    0.4   0.3    0.5   0.2   35
 -261   18.9  14.1    0.4   0.3    0.5   0.2   35
 -260   18.9  14.0    0.4   0.3    0.5   0.2   35
 -259   18.9  14.0    0.4   0.3    0.5   0.3   35
 -258   18.9  14.0    0.4   0.3    0.5   0.3   35
 -257   18.9  14.0    0.4   0.2    0.5   0.3   35
 -256   18.9  14.0    0.4   0.2    0.5   0.3   35
 -255   19.0  14.0    0.4   0.2    0.5   0.3   35
 -254   19.0  14.0    0.4   0.2    0.5   0.3   35
 -253   19.0  14.0    0.4   0.2    0.5   0.3   35
 -252   19.0  14.0    0.4   0.2    0.5   0.3   35
 -251   19.0  14.0    0.4   0.2    0.5   0.3   35
 -250   19.0  14.0    0.4   0.2    0.5   0.3   35
 -249   19.0  14.0    0.4   0.2    0.5   0.3   35
 -248   19.0  14.0    0.4   0.2    0.5   0.3   35
 -247   19.0  14.0    0.4   0.2    0.5   0.3   35
 -246   19.0  14.0    0.4   0.2    0.5   0.3   35
 -245   19.1  14.0    0.4   0.2    0.5   0.3   35
 -244   19.1  13.9    0.4   0.2    0.5   0.3   35
 -243   19.1  13.9    0.4   0.2    0.5   0.3   35
 -242   19.1  13.9    0.4   0.2    0.5   0.3   35
 -241   19.1  13.9    0.4   0.2    0.5   0.3   35
 -240   19.1  13.9    0.4   0.2    0.5   0.3   35
 -239   19.1  13.9    0.4   0.2    0.5   0.3   35
 -238   19.1  13.9    0.4   0.2    0.5   0.3   35
 -237   19.1  13.9    0.4   0.2    0.5   0.3   35
 -236   19.1  13.9    0.4   0.2    0.5   0.3   35
 -235   19.1  13.9    0.4   0.2    0.5   0.3   35
 -234   19.1  13.9    0.4   0.2    0.5   0.3   35
 -233   19.2  13.9    0.4   0.2    0.5   0.3   35
 -232   19.2  13.9    0.4   0.2    0.5   0.3   35
 -231   19.2  13.9    0.4   0.2    0.5   0.3   35
 -230   19.2  13.9    0.4   0.2    0.5   0.3   35
 -229   19.2  13.9    0.4   0.2    0.5   0.3   35
 -228   19.2  13.9    0.4   0.2    0.5   0.3   35
 -227   19.2  13.9    0.4   0.2    0.5   0.3   35
 -226   19.3  13.9    0.4   0.2    0.5   0.3   35
 -225   19.3  13.9    0.4   0.2    0.5   0.3   35
 -224   19.3  13.9    0.4   0.2    0.5   0.3   35
 -223   19.3  13.9    0.4   0.2    0.5   0.3   35
 -222   19.3  13.9    0.4   0.2    0.5   0.3   35
 -221   19.4  13.9    0.4   0.2    0.5   0.3   35
 -220   19.4  13.9    0.4   0.2    0.5   0.3   35
 -219   19.4  13.9    0.4   0.2    0.5   0.3   35
 -218   19.4  13.9    0.4   0.2    0.5   0.3   35
 -217   19.4  13.9    0.4   0.2    0.5   0.3   35
 -216   19.5  13.9    0.4   0.2    0.5   0.3   35
 -215   19.5  13.9    0.4   0.2    0.5   0.3   35
 -214   19.5  13.9    0.4   0.2    0.5   0.3   35
 -213   19.6  14.0    0.4   0.2    0.5   0.3   35
 -212   19.6  14.0    0.4   0.2    0.5   0.3   35
 -211   19.6  14.0    0.4   0.2    0.5   0.3   35
 -210   19.7  14.0    0.4   0.2    0.5   0.3   35
 -209   19.7  14.0    0.4   0.2    0.5   0.3   35
 -208   19.7  14.0    0.4   0.2    0.5   0.3   35
 -207   19.8  14.1    0.4   0.2    0.5   0.3   35
 -206   19.8  14.1    0.4   0.2    0.5   0.3   35
 -205   19.8  14.1    0.4   0.2    0.5   0.3   35
 -204   19.9  14.1    0.4   0.2    0.5   0.3   35
 -203   19.9  14.1    0.4   0.2    0.5   0.3   35
 -202   20.0  14.2    0.4   0.2    0.5   0.3   35
 -201   20.0  14.2    0.4   0.2    0.5   0.3   35
 -200   20.0  14.2    0.4   0.2    0.5   0.3   35
 -199   20.1  14.2    0.4   0.2    0.5   0.3   35
 -198   20.1  14.3    0.4   0.2    0.5   0.3   35
 -197   20.2  14.3    0.4   0.2    0.5   0.3   35
 -196   20.2  14.3    0.4   0.2    0.5   0.3   35
 -195   20.3  14.3    0.4   0.2    0.5   0.3   35
 -194   20.3  14.4    0.4   0.2    0.5   0.3   35
 -193   20.4  14.4    0.4   0.2    0.5   0.3   35
 -192   20.4  14.4    0.4   0.2    0.5   0.3   35
 -191   20.5  14.5    0.4   0.2    0.5   0.3   35
 -190   20.5  14.5    0.4   0.2    0.5   0.3   35
 -189   20.6  14.5    0.4   0.2    0.5   0.3   35
 -188   20.6  14.6    0.4   0.2    0.5   0.3   35
 -187   20.7  14.6    0.4   0.2    0.5   0.3   35
 -186   20.7  14.6    0.4   0.2    0.5   0.3   35
 -185   20.8  14.7    0.4   0.2    0.5   0.3   35
 -184   20.8  14.7    0.4   0.2    0.5   0.3   35
 -183   20.9  14.7    0.4   0.2    0.5   0.3   35
 -182   20.9  14.8    0.4   0.2    0.5   0.3   35
 -181   21.0  14.8    0.4   0.2    0.5   0.3   35
 -180   21.0  14.8    0.4   0.2    0.5   0.3   35
 -179   21.1  14.9    0.4   0.2    0.5   0.3   35
 -178   21.1  14.9    0.4   0.2    0.5   0.3   35
 -177   21.2  14.9    0.4   0.2    0.5   0.3   35
 -176   21.2  15.0    0.4   0.2    0.5   0.3   35
 -175   21.3  15.0    0.4   0.2    0.5   0.3   35
 -174   21.3  15.0    0.4   0.2    0.5   0.3   35
 -173   21.4  15.1    0.4   0.2    0.5   0.3   35
 -172   21.4  15.1    0.4   0.2    0.5   0.3   35
 -171   21.4  15.1    0.4   0.2    0.5   0.3   35
 -170   21.5  15.2    0.4   0.2    0.5   0.3   35
 -169   21.5  15.2    0.4   0.2    0.5   0.3   35
 -168   21.6  15.2    0.4   0.2    0.5   0.3   35
 -167   21.6  15.3    0.4   0.2    0.5   0.3   35
 -166   21.6  15.3    0.4   0.2    0.5   0.3   35
 -165   21.7  15.4    0.4   0.2    0.5   0.3   35
 -164   21.7  15.4    0.4   0.2    0.5   0.3   35
 -163   21.7  15.4    0.4   0.2    0.5   0.3   35
 -162   21.8  15.5    0.4   0.2    0.5   0.3   35
 -161   21.8  15.5    0.4   0.2    0.5   0.3   35
 -160   21.8  15.5    0.4   0.2    0.5   0.3   35
 -159   21.8  15.6    0.4   0.2    0.5   0.3   35
 -158   21.9  15.6    0.4   0.2    0.5   0.3   35
 -157   21.9  15.6    0.4   0.2    0.5   0.3   35
 -156   21.9  15.7    0.4   0.2    0.5   0.3   35
 -155   21.9  15.7    0.4   0.2    0.5   0.3   35
 -154   21.9  15.7    0.4   0.2    0.5   0.3   35
 -153   22.0  15.8    0.4   0.2    0.5   0.3   35
 -152   22.0  15.8    0.4   0.2    0.5   0.3   35
 -151   22.0  15.8    0.4   0.2    0.5   0.3   35
 -150   22.0  15.9    0.4   0.2    0.5   0.3   35
 -149   22.0  15.9    0.4   0.2    0.5   0.3   35
 -148   22.0  15.9    0.4   0.2    0.5   0.3   35
 -147   22.0  16.0    0.4   0.2    0.5   0.3   35
 -146   22.0  16.0    0.4   0.2    0.5   0.3   35
 -145   22.0  16.0    0.4   0.2    0.5   0.3   35
 -144   22.0  16.1    0.4   0.2    0.5   0.3   35
 -143   22.0  16.1    0.4   0.2    0.5   0.3   35
 -142   22.0  16.1    0.4   0.2    0.5   0.3   35
 -141   22.0  16.2    0.4   0.2    0.5   0.3   35
 -140   22.0  16.2    0.4   0.2    0.5   0.3   35
 -139   22.0  16.2    0.4   0.2    0.5   0.3   35
 -138   22.0  16.3    0.4   0.2    0.5   0.3   35
 -137   22.0  16.3    0.4   0.2    0.5   0.3   35
 -136   22.0  16.3    0.4   0.2    0.5   0.3   35
 -135   22.0  16.3    0.4   0.2    0.5   0.3   35
 -134   22.0  16.4    0.4   0.2    0.5   0.3   35
 -133   22.0  16.4    0.4   0.2    0.5   0.3   35
 -132   22.0  16.4    0.4   0.2    0.5   0.3   35
 -131   22.0  16.5    0.4   0.2    0.5   0.3   35
 -130   22.0  16.5    0.4   0.2    0.5   0.3   35
 -129   22.0  16.5    0.4   0.2    0.5   0.3   35
 -128   22.0  16.6    0.4   0.2    0.5   0.3   35
 -127   21.9  16.6    0.4   0.2    0.5   0.3   35
 -126   21.9  16.6    0.4   0.2    0.5   0.3   35
 -125   21.9  16.7    0.4   0.2    0.5   0.3   35
 -124   21.9  16.7    0.4   0.2    0.5   0.3   35
 -123   21.9  16.7    0.4   0.2    0.5   0.3   35
 -122   21.9  16.8    0.4   0.2    0.5   0.3   35
 -121   21.9  16.8    0.4   0.2    0.5   0.3   35
 -120   21.8  16.8    0.4   0.2    0.5   0.3   35
 -119   21.8  16.9    0.4   0.2    0.5   0.3   35
 -118   21.8  16.9    0.4   0.2    0.5   0.3   35
 -117   21.8  16.9    0.4   0.2    0.5   0.3   35
 -116   21.8  17.0    0.4   0.2    0.5   0.3   35
 -115   21.8  17.0    0.4   0.2    0.5   0.3   35
 -114   21.8  17.0    0.4   0.2    0.5   0.3   35
 -113   21.8  17.1    0.4   0.2    0.5   0.3   35
 -112   21.8  17.1    0.4   0.2    0.5   0.3   35
 -111   21.7  17.1    0.4   0.2    0.5   0.3   35
 -110   21.7  17.2    0.4   0.2    0.5   0.3   35
 -109   21.7  17.2    0.4   0.2    0.5   0.3   35
 -108   21.7  17.2    0.4   0.2    0.5   0.3   35
 -107   21.7  17.2    0.4   0.2    0.5   0.3   35
 -106   21.7  17.3    0.4   0.2    0.5   0.3   35
 -105   21.7  17.3    0.4   0.2    0.5   0.3   35
 -104   21.7  17.3    0.4   0.2    0.5   0.3   35
 -103   21.7  17.3    0.4   0.2    0.5   0.3   35
 -102   21.7  17.4    0.4   0.2    0.5   0.3   35
 -101   21.7  17.4    0.4   0.2    0.5   0.3   35
 -100   21.7  17.4    0.4   0.2    0.5   0.3   35
  -99   21.7  17.4    0.4   0.2    0.5   0.3   35
  -98   21.7  17.5    0.4   0.2    0.5   0.3   35
  -97   21.7  17.5    0.4   0.2    0.5   0.3   35
  -96   21.7  17.5    0.4   0.2    0.5   0.3   35
  -95   21.7  17.5    0.4   0.2    0.5   0.3   35
  -94   21.7  17.5    0.4   0.2    0.5   0.3   35
  -93   21.7  17.6    0.4   0.2    0.5   0.3   35
  -92   21.7  17.6    0.4   0.2    0.5   0.3   35
  -91   21.8  17.6    0.4   0.2    0.5   0.3   35
  -90   21.8  17.6    0.4   0.2    0.5   0.3   35
  -89   21.8  17.6    0.4   0.2    0.5   0.3   35
  -88   21.8  17.6    0.4   0.2    0.5   0.3   35
  -87   21.8  17.7    0.4   0.2    0.5   0.3   35
  -86   21.8  17.7    0.4   0.2    0.5   0.3   35
  -85   21.9  17.7    0.4   0.2    0.5   0.3   35
  -84   21.9  17.7    0.4   0.2    0.5   0.3   35
  -83   21.9  17.7    0.4   0.2    0.5   0.3   35
  -82   21.9  17.7    0.4   0.2    0.5   0.3   35
  -81   22.0  17.7    0.4   0.2    0.5   0.3   35
  -80   22.0  17.8    0.4   0.2    0.5   0.3   35
  -79   22.0  17.8    0.4   0.2    0.5   0.3   35
  -78   22.0  17.8    0.4   0.2    0.5   0.3   35
  -77   22.1  17.8    0.4   0.2    0.5   0.3   35
  -76   22.1  17.8    0.4   0.2    0.5   0.3   35
  -75   22.1  17.8    0.4   0.2    0.5   0.3   35
  -74   22.2  17.9    0.4   0.2    0.5   0.3   35
  -73   22.2  17.9    0.4   0.2    0.5   0.3   35
  -72   22.3  17.9    0.4   0.2    0.5   0.3   35
  -71   22.3  17.9    0.4   0.2    0.5   0.3   35
  -70   22.3  17.9    0.4   0.2    0.5   0.3   35
  -69   22.4  17.9    0.4   0.2    0.5   0.3   35
  -68   22.4  18.0    0.4   0.2    0.5   0.3   35
  -67   22.5  18.0    0.4   0.2    0.5   0.3   35
  -66   22.5  18.0    0.4   0.2    0.5   0.3   35
  -65   22.6  18.0    0.4   0.2    0.5   0.3   35
  -64   22.6  18.0    0.4   0.2    0.5   0.3   35
  -63   22.6  18.1    0.4   0.2    0.5   0.3   35
  -62   22.7  18.1    0.4   0.2    0.6   0.3   35
  -61   22.7  18.1    0.4   0.2    0.6   0.3   35
  -60   22.8  18.1    0.4   0.2    0.6   0.4   35
  -59   22.8  18.2    0.4   0.2    0.6   0.4   35
  -58   22.9  18.2    0.4   0.2    0.6   0.4   35
  -57   23.0  18.2    0.4   0.2    0.6   0.4   35
  -56   23.0  18.2    0.4   0.2    0.6   0.4   35
  -55   23.1  18.3    0.4   0.2    0.6   0.4   35
  -54   23.1  18.3    0.4   0.2    0.6   0.4   35
  -53   23.2  18.3    0.4   0.2    0.6   0.4   35
  -52   23.2  18.4    0.4   0.2    0.6   0.4   35
  -51   23.3  18.4    0.4   0.2    0.6   0.5   35
  -50   23.3  18.4    0.4   0.2    0.6   0.5   35
  -49   23.4  18.5    0.4   0.2    0.6   0.5   35
  -48   23.5  18.5    0.4   0.2    0.6   0.5   35
  -47   23.5  18.5    0.4   0.2    0.6   0.5   35
  -46   23.6  18.6    0.4   0.2    0.6   0.5   35
  -45   23.6  18.6    0.4   0.2    0.6   0.5   35
  -44   23.7  18.6    0.4   0.2    0.6   0.5   35
  -43   23.8  18.7    0.4   0.2    0.6   0.5   35
  -42   23.8  18.7    0.4   0.2    0.6   0.5   35
  -41   23.9  18.8    0.4   0.2    0.6   0.5   35
  -40   23.9  18.8    0.4   0.2    0.6   0.6   35
  -39   24.0  18.8    0.4   0.2    0.6   0.6   35
  -38   24.1  18.9    0.4   0.2    0.6   0.6   35
  -37   24.1  18.9    0.4   0.2    0.6   0.6   35
  -36   24.2  19.0    0.4   0.2    0.6   0.6   35
  -35   24.2  19.0    0.4   0.2    0.6   0.6   35
  -34   24.3  19.1    0.4   0.2    0.6   0.6   35
  -33   24.4  19.1    0.4   0.2    0.6   0.6   35
  -32   24.4  19.1    0.4   0.2    0.6   0.6   35
  -31   24.5  19.2    0.4   0.2    0.6   0.6   35
  -30   24.5  19.2    0.4   0.2    0.6   0.6   35
  -29   24.6  19.3    0.4   0.2    0.6   0.6   35
  -28   24.6  19.3    0.4   0.2    0.6   0.6   35
  -27   24.7  19.4    0.4   0.2    0.6   0.6   35
  -26   24.7  19.4    0.4   0.2    0.6   0.6   35
  -25   24.8  19.5    0.4   0.2    0.6   0.6   35
  -24   24.9  19.5    0.4   0.2    0.6   0.6   35
  -23   24.9  19.6    0.4   0.2    0.6   0.6   35
  -22   25.0  19.6    0.4   0.2    0.6   0.6   35
  -21   25.0  19.7    0.4   0.2    0.6   0.6   35
  -20   25.1  19.7    0.4   0.2    0.6   0.6   35
  -19   25.1  19.8    0.4   0.2    0.6   0.6   35
  -18   25.2  19.8    0.4   0.2    0.6   0.6   35
  -17   25.2  19.9    0.4   0.2    0.6   0.6   35
  -16   25.2  19.9    0.4   0.2    0.6   0.6   35
  -15   25.3  20.0    0.4   0.2    0.6   0.6   35
  -14   25.3  20.0    0.4   0.2    0.6   0.6   35
  -13   25.4  20.1    0.4   0.2    0.6   0.6   35
  -12   25.4  20.1    0.4   0.2    0.6   0.6   35
  -11   25.5  20.2    0.4   0.2    0.6   0.6   35
  -10   25.5  20.2    0.4   0.2    0.6   0.6   35
   -9   25.5  20.2    0.4   0.2    0.6   0.6   35
   -8   25.6  20.3    0.4   0.2    0.6   0.6   35
   -7   25.6  20.3    0.4   0.2    0.6   0.6   35
   -6   25.7  20.4    0.4   0.2    0.6   0.6   35
   -5   25.7  20.4    0.4   0.2    0.6   0.6   35
   -4   25.7  20.5    0.4   0.2    0.6   0.6   35
   -3   25.8  20.5    0.4   0.2    0.6   0.6   35
   -2   25.8  20.6    0.4   0.2    0.6   0.6   35
   -1   25.8  20.6    0.4   0.2    0.6   0.5   35
    0   25.8  20.7    0.4   0.2    0.6   0.5   35
    1   25.9  20.7    0.4   0.2    0.6   0.5   35
    2   25.9  20.7    0.4   0.2    0.6   0.5   35
    3   25.9  20.8    0.4   0.2    0.6   0.5   35
    4   26.0  20.8    0.4   0.2    0.6   0.5   35
    5   26.0  20.9    0.4   0.2    0.6   0.5   35
    6   26.0  20.9    0.4   0.2    0.6   0.5   35
    7   26.0  20.9    0.4   0.2    0.6   0.5   35
    8   26.1  21.0    0.4   0.2    0.6   0.5   35
    9   26.1  21.0    0.4   0.2    0.6   0.4   35
   10   26.1  21.0    0.4   0.2    0.6   0.4   35
   11   26.1  21.1    0.4   0.2    0.6   0.4   35
   12   26.1  21.1    0.4   0.2    0.6   0.4   35
   13   26.1  21.1    0.4   0.2    0.6   0.4   35
   14   26.2  21.2    0.4   0.2    0.6   0.4   35
   15   26.2  21.2    0.4   0.2    0.6   0.4   35
   16   26.2  21.2    0.4   0.2    0.6   0.4   35
   17   26.2  21.3    0.4   0.2    0.6   0.4   35
   18   26.2  21.3    0.4   0.2    0.6   0.4   35
   19   26.2  21.3    0.4   0.2    0.6   0.4   35
   20   26.2  21.3    0.4   0.2    0.6   0.4   35
   21   26.2  21.3    0.5   0.2    0.6   0.4   35
   22   26.2  21.4    0.5   0.2    0.6   0.4   35
   23   26.2  21.4    0.5   0.2    0.6   0.4   35
   24   26.2  21.4    0.5   0.2    0.6   0.4   35
   25   26.2  21.4    0.5   0.2    0.6   0.4   35
   26   26.2  21.4    0.5   0.2    0.6   0.4   35
   27   26.2  21.4    0.5   0.2    0.6   0.4   35
   28   26.2  21.4    0.5   0.2    0.6   0.4   35
   29   26.2  21.4    0.5   0.2    0.6   0.4   35
   30   26.2  21.4    0.5   0.2    0.6   0.4   35
   31   26.2  21.4    0.5   0.2    0.6   0.4   35
   32   26.2  21.4    0.5   0.2    0.6   0.4   35
   33   26.2  21.4    0.5   0.2    0.6   0.4   35
   34   26.2  21.4    0.5   0.2    0.6   0.4   35
   35   26.2  21.4    0.5   0.2    0.6   0.4   35
   36   26.2  21.4    0.5   0.2    0.6   0.4   35
   37   26.2  21.4    0.5   0.2    0.6   0.4   35
   38   26.1  21.4    0.5   0.2    0.6   0.4   35
   39   26.1  21.4    0.5   0.2    0.6   0.4   35
   40   26.1  21.4    0.5   0.2    0.6   0.4   35
   41   26.1  21.4    0.5   0.2    0.6   0.4   35
   42   26.1  21.4    0.5   0.2    0.6   0.4   35
   43   26.0  21.3    0.5   0.2    0.6   0.4   35
   44   26.0  21.3    0.5   0.2    0.6   0.4   35
   45   26.0  21.3    0.5   0.2    0.6   0.4   35
   46   25.9  21.3    0.5   0.2    0.6   0.4   35
   47   25.9  21.2    0.5   0.2    0.6   0.4   35
   48   25.9  21.2    0.5   0.2    0.6   0.4   35
   49   25.8  21.2    0.5   0.2    0.6   0.4   35
   50   25.8  21.2    0.5   0.2    0.6   0.4   35
   51   25.8  21.1    0.5   0.2    0.6   0.4   35
   52   25.7  21.1    0.5   0.2    0.6   0.4   35
   53   25.7  21.1    0.5   0.2    0.6   0.4   35
   54   25.6  21.0    0.5   0.2    0.6   0.4   35
   55   25.6  21.0    0.5   0.2    0.6   0.4   35
   56   25.5  20.9    0.5   0.2    0.6   0.4   35
   57   25.4  20.9    0.5   0.2    0.6   0.4   35
   58   25.4  20.8    0.5   0.2    0.6   0.4   35
   59   25.3  20.8    0.5   0.2    0.6   0.4   35
   60   25.3  20.7    0.5   0.2    0.6   0.4   35
   61   25.2  20.7    0.5   0.2    0.6   0.4   35
   62   25.1  20.6    0.5   0.2    0.6   0.4   35
   63   25.1  20.6    0.5   0.2    0.6   0.4   35
   64   25.0  20.5    0.5   0.2    0.6   0.4   35
   65   24.9  20.5    0.5   0.2    0.6   0.4   35
   66   24.8  20.4    0.5   0.2    0.6   0.4   35
   67   24.8  20.4    0.5   0.2    0.6   0.4   35
   68   24.7  20.3    0.5   0.2    0.6   0.4   35
   69   24.6  20.2    0.5   0.2    0.6   0.4   35
   70   24.5  20.2    0.5   0.2    0.6   0.4   35
   71   24.4  20.1    0.5   0.2    0.6   0.4   35
   72   24.3  20.0    0.5   0.2    0.6   0.4   35
   73   24.2  20.0    0.5   0.2    0.6   0.4   35
   74   24.1  19.9    0.5   0.2    0.6   0.4   35
   75   24.0  19.8    0.5   0.2    0.6   0.4   35
   76   23.9  19.7    0.5   0.2    0.6   0.4   35
   77   23.8  19.7    0.5   0.2    0.6   0.4   35
   78   23.7  19.6    0.5   0.2    0.6   0.4   35
   79   23.6  19.5    0.5   0.2    0.6   0.4   35
   80   23.5  19.4    0.5   0.2    0.6   0.4   35
   81   23.4  19.3    0.5   0.2    0.6   0.4   35
   82   23.3  19.3    0.5   0.2    0.6   0.4   35
   83   23.2  19.2    0.5   0.2    0.6   0.4   35
   84   23.1  19.1    0.5   0.2    0.6   0.4   35
   85   23.0  19.0    0.5   0.2    0.6   0.4   35
   86   22.9  18.9    0.5   0.2    0.6   0.4   35
   87   22.7  18.8    0.5   0.2    0.6   0.4   35
   88   22.6  18.8    0.5   0.2    0.6   0.4   35
   89   22.5  18.7    0.5   0.2    0.6   0.4   35
   90   22.4  18.6    0.5   0.2    0.6   0.4   35
   91   22.3  18.5    0.5   0.2    0.6   0.4   35
   92   22.2  18.4    0.5   0.2    0.6   0.4   35
   93   22.0  18.3    0.5   0.2    0.6   0.4   35
   94   21.9  18.2    0.5   0.2    0.6   0.4   35
   95   21.8  18.1    0.5   0.2    0.6   0.4   35
   96   21.7  18.0    0.5   0.2    0.6   0.4   35
   97   21.6  18.0    0.5   0.2    0.6   0.4   35
   98   21.5  17.9    0.5   0.2    0.6   0.4   35
   99   21.3  17.8    0.5   0.2    0.6   0.4   35
  100   21.2  17.7    0.5   0.2    0.6   0.4   35
  101   21.1  17.6    0.5   0.2    0.6   0.4   35
  102   21.0  17.5    0.5   0.2    0.6   0.4   35
  103   20.9  17.4    0.5   0.2    0.6   0.4   35
  104   20.8  17.3    0.5   0.2    0.6   0.4   35
  105   20.7  17.3    0.5   0.2    0.6   0.4   35
  106   20.5  17.2    0.5   0.2    0.6   0.4   35
  107   20.4  17.1    0.5   0.2    0.6   0.4   35
  108   20.3  17.0    0.5   0.2    0.6   0.4   35
  109   20.2  16.9    0.5   0.2    0.6   0.4   35
  110   20.1  16.9    0.5   0.2    0.6   0.4   35
  111   20.0  16.8    0.5   0.2    0.6   0.4   35
  112   19.9  16.7    0.5   0.2    0.6   0.4   35
  113   19.8  16.6    0.5   0.2    0.6   0.4   35
  114   19.7  16.6    0.5   0.2    0.6   0.4   35
  115   19.6  16.5    0.5   0.2    0.6   0.4   35
  116   19.5  16.4    0.5   0.2    0.6   0.4   35
  117   19.4  16.4    0.5   0.2    0.6   0.4   35
  118   19.4  16.3    0.5   0.2    0.6   0.4   35
  119   19.3  16.2    0.5   0.2    0.6   0.4   35
  120   19.2  16.2    0.4   0.2    0.6   0.4   35
  121   19.1  16.1    0.4   0.2    0.6   0.4   35
  122   19.0  16.1    0.4   0.2    0.6   0.4   35
  123   18.9  16.0    0.4   0.2    0.6   0.4   35
  124   18.9  15.9    0.4   0.2    0.6   0.4   35
  125   18.8  15.9    0.4   0.2    0.6   0.4   35
  126   18.7  15.8    0.4   0.2    0.6   0.4   35
  127   18.7  15.8    0.4   0.2    0.6   0.4   35
  128   18.6  15.7    0.4   0.2    0.6   0.4   35
  129   18.5  15.7    0.4   0.2    0.6   0.4   35
  130   18.5  15.7    0.4   0.2    0.6   0.4   35
  131   18.4  15.6    0.4   0.2    0.6   0.4   35
  132   18.4  15.6    0.4   0.2    0.6   0.4   35
  133   18.3  15.5    0.4   0.2    0.6   0.4   35
  134   18.2  15.5    0.4   0.2    0.6   0.4   35
  135   18.2  15.5    0.4   0.2    0.6   0.4   35
  136   18.2  15.4    0.4   0.2    0.6   0.4   35
  137   18.1  15.4    0.4   0.2    0.6   0.4   35
  138   18.1  15.4    0.4   0.2    0.6   0.4   35
  139   18.0  15.4    0.4   0.2    0.6   0.4   35
  140   18.0  15.3    0.5   0.2    0.6   0.4   35
  141   17.9  15.3    0.5   0.2    0.6   0.4   35
  142   17.9  15.3    0.5   0.2    0.6   0.4   35
  143   17.9  15.3    0.4   0.2    0.6   0.4   35
  144   17.8  15.2    0.4   0.2    0.6   0.4   35
  145   17.8  15.2    0.4   0.2    0.6   0.4   35
  146   17.8  15.2    0.4   0.2    0.6   0.4   35
  147   17.7  15.2    0.4   0.2    0.6   0.4   35
  148   17.7  15.2    0.4   0.2    0.6   0.4   35
  149   17.7  15.2    0.4   0.2    0.6   0.4   35
  150   17.7  15.1    0.4   0.2    0.6   0.4   35
  151   17.6  15.1    0.4   0.2    0.6   0.4   35
  152   17.6  15.1    0.4   0.2    0.6   0.4   35
  153   17.6  15.1    0.4   0.2    0.6   0.4   35
  154   17.6  15.1    0.4   0.2    0.6   0.4   35
  155   17.6  15.1    0.4   0.2    0.6   0.4   35
  156   17.5  15.1    0.4   0.2    0.6   0.4   35
  157   17.5  15.1    0.5   0.2    0.6   0.4   35
  158   17.5  15.0    0.5   0.2    0.6   0.4   35
  159   17.5  15.0    0.5   0.2    0.6   0.4   35
  160   17.5  15.0    0.5   0.2    0.6   0.4   35
  161   17.4  15.0    0.5   0.2    0.6   0.4   35
  162   17.4  15.0    0.5   0.2    0.6   0.4   35
  163   17.4  15.0    0.5   0.2    0.6   0.4   35
  164   17.4  15.0    0.5   0.2    0.6   0.4   35
  165   17.4  15.0    0.5   0.2    0.6   0.4   35
  166   17.4  14.9    0.5   0.2    0.6   0.4   35
  167   17.3  14.9    0.5   0.2    0.6   0.4   35
  168   17.3  14.9    0.5   0.2    0.6   0.4   35
  169   17.3  14.9    0.5   0.2    0.6   0.4   35
  170   17.3  14.9    0.5   0.2    0.6   0.4   35
  171   17.3  14.9    0.5   0.2    0.6   0.4   35
  172   17.3  14.8    0.5   0.2    0.6   0.4   35
  173   17.2  14.8    0.5   0.2    0.6   0.4   35
  174   17.2  14.8    0.5   0.2    0.6   0.4   35
  175   17.2  14.8    0.5   0.2    0.6   0.4   35
  176   17.2  14.8    0.5   0.2    0.6   0.4   35
  177   17.2  14.7    0.5   0.2    0.6   0.4   35
  178   17.1  14.7    0.5   0.2    0.6   0.4   35
  179   17.1  14.7    0.5   0.2    0.6   0.4   35
  180   17.1  14.7    0.5   0.2    0.6   0.4   35
  181   17.1  14.6    0.5   0.2    0.6   0.4   35
  182   17.1  14.6    0.5   0.2    0.6   0.4   35
  183   17.0  14.6    0.5   0.2    0.6   0.4   35
  184   17.0  14.5    0.5   0.2    0.6   0.4   35
  185   17.0  14.5    0.5   0.2    0.6   0.4   35
  186   17.0  14.5    0.5   0.2    0.6   0.4   35
  187   16.9  14.4    0.5   0.3    0.6   0.4   35
  188   16.9  14.4    0.5   0.3    0.7   0.4   35
  189   16.9  14.3    0.5   0.3    0.7   0.4   35
  190   16.9  14.3    0.5   0.3    0.7   0.5   35
  191   16.8  14.3    0.5   0.4    0.7   0.5   35
  192   16.8  14.2    0.5   0.4    0.7   0.5   35
  193   16.8  14.2    0.5   0.4    0.7   0.5   35
  194   16.7  14.1    0.5   0.5    0.7   0.6   35
  195   16.7  14.1    0.5   0.5    0.7   0.6   35
  196   16.7  14.0    0.5   0.5    0.7   0.6   35
  197   16.6  14.0    0.6   0.6    0.7   0.6   35
  198   16.6  13.9    0.6   0.6    0.7   0.7   35
  199   16.6  13.9    0.6   0.6    0.7   0.7   35
  200   16.5  13.8    0.6   0.6    0.7   0.7   35
  201   16.5  13.8    0.6   0.6    0.7   0.7   35
  202   16.5  13.7    0.6   0.6    0.8   0.7   35
  203   16.4  13.7    0.6   0.6    0.8   0.7   35
  204   16.4  13.6    0.6   0.6    0.8   0.7   35
  205   16.4  13.5    0.6   0.6    0.8   0.7   35
  206   16.3  13.5    0.6   0.6    0.8   0.7   35
  207   16.3  13.4    0.6   0.6    0.8   0.7   35
  208   16.2  13.4    0.6   0.6    0.8   0.7   35
  209   16.2  13.3    0.6   0.6    0.8   0.7   35
  210   16.2  13.3    0.6   0.6    0.8   0.7   35
  211   16.1  13.2    0.6   0.6    0.8   0.7   35
  212   16.1  13.2    0.6   0.6    0.8   0.7   35
  213   16.1  13.1    0.6   0.6    0.8   0.7   35
  214   16.0  13.1    0.6   0.6    0.8   0.7   35
  215   16.0  13.0    0.6   0.6    0.8   0.7   35
  216   15.9  13.0    0.6   0.6    0.8   0.7   35
  217   15.9  12.9    0.6   0.6    0.8   0.7   35
  218   15.8  12.9    0.6   0.6    0.8   0.7   35
  219   15.8  12.8    0.6   0.6    0.8   0.7   35
  220   15.8  12.8    0.6   0.6    0.8   0.8   35
  221   15.7  12.7    0.6   0.6    0.8   0.8   35
  222   15.7  12.7    0.6   0.6    0.8   0.8   35
  223   15.6  12.6    0.6   0.6    0.8   0.8   35
  224   15.6  12.6    0.6   0.6    0.8   0.8   35
  225   15.6  12.5    0.6   0.6    0.8   0.8   35
  226   15.5  12.5    0.6   0.6    0.8   0.8   35
  227   15.5  12.4    0.6   0.6    0.8   0.8   35
  228   15.4  12.4    0.6   0.6    0.8   0.8   35
  229   15.4  12.4    0.6   0.6    0.8   0.8   35
  230   15.3  12.3    0.6   0.6    0.8   0.7   35
  231   15.3  12.3    0.6   0.6    0.8   0.7   35
  232   15.3  12.2    0.6   0.6    0.8   0.7   35
  233   15.2  12.2    0.6   0.6    0.8   0.7   35
  234   15.2  12.2    0.6   0.5    0.8   0.6   35
  235   15.1  12.1    0.6   0.5    0.8   0.6   35
  236   15.1  12.1    0.6   0.5    0.8   0.6   35
  237   15.0  12.1    0.6   0.5    0.8   0.6   35
  238   15.0  12.0    0.6   0.4    0.8   0.5   35
  239   15.0  12.0    0.6   0.4    0.8   0.5   35
  240   14.9  12.0    0.6   0.4    0.8   0.5   35
  241   14.9  12.0    0.6   0.4    0.8   0.5   35
  242   14.8  11.9    0.6   0.3    0.8   0.5   35
  243   14.8  11.9    0.6   0.3    0.8   0.5   35
  244   14.8  11.9    0.6   0.3    0.8   0.6   35
  245   14.7  11.9    0.6   0.3    0.9   0.6   35
  246   14.7  11.8    0.6   0.3    0.9   0.6   35
  247   14.6  11.8    0.6   0.3    0.9   0.7   35
  248   14.6  11.8    0.6   0.3    0.9   0.7   35
  249   14.6  11.8    0.6   0.3    0.9   0.7   35
  250   14.5  11.8    0.6   0.3    0.9   0.7   35
  251   14.5  11.8    0.6   0.3    0.9   0.7   35
  252   14.4  11.8    0.6   0.3    0.9   0.7   35
  253   14.4  11.7    0.6   0.3    0.9   0.7   35
  254   14.4  11.7    0.6   0.3    0.9   0.7   35
  255   14.3  11.7    0.6   0.3    0.9   0.7   35
  256   14.3  11.7    0.6   0.3    0.9   0.7   35
  257   14.3  11.7    0.6   0.3    0.9   0.7   35
  258   14.2  11.7    0.6   0.3    0.9   0.7   35
  259   14.2  11.7    0.6   0.3    1.0   0.7   35
  260   14.2  11.7    0.6   0.3    1.0   0.7   35
  261   14.1  11.7    0.6   0.3    1.0   0.7   35
  262   14.1  11.7    0.6   0.3    1.0   0.7   35
  263   14.1  11.7    0.6   0.3    1.0   0.7   35
  264   14.1  11.7    0.6   0.3    1.0   0.7   35
  265   14.0  11.7    0.6   0.3    1.0   0.7   35
  266   14.0  11.7    0.6   0.3    1.0   0.7   35
  267   14.0  11.7    0.6   0.3    1.0   0.7   35
  268   13.9  11.7    0.6   0.3    1.0   0.7   35
  269   13.9  11.7    0.6   0.3    1.0   0.7   35
  270   13.9  11.7    0.6   0.3    1.0   0.7   35
  271   13.9  11.7    0.6   0.3    1.0   0.8   35
  272   13.9  11.7    0.6   0.3    1.0   0.8   35
  273   13.8  11.7    0.6   0.3    1.0   0.8   35
  274   13.8  11.7    0.6   0.3    1.0   0.8   35
  275   13.8  11.8    0.6   0.3    1.1   0.8   35
  276   13.8  11.8    0.6   0.3    1.1   0.8   35
  277   13.8  11.8    0.6   0.3    1.1   0.8   35
  278   13.7  11.8    0.6   0.3    1.1   0.9   35
  279   13.7  11.8    0.6   0.3    1.1   0.9   35
  280   13.7  11.8    0.6   0.3    1.1   0.9   35
  281   13.7  11.9    0.6   0.3    1.1   0.9   35
  282   13.7  11.9    0.6   0.4    1.1   0.9   35
  283   13.7  11.9    0.6   0.4    1.1   0.9   35
  284   13.7  11.9    0.6   0.4    1.1   1.0   35
  285   13.7  11.9    0.7   0.4    1.2   1.0   35
  286   13.7  12.0    0.7   0.4    1.2   1.0   35
  287   13.6  12.0    0.7   0.4    1.2   1.0   35
  288   13.6  12.0    0.7   0.4    1.2   1.1   35
  289   13.6  12.0    0.7   0.4    1.2   1.1   35
  290   13.6  12.1    0.7   0.5    1.2   1.1   35
  291   13.6  12.1    0.7   0.5    1.2   1.2   35
  292   13.6  12.1    0.8   0.5    1.3   1.2   35
  293   13.6  12.2    0.8   0.6    1.3   1.2   35
  294   13.6  12.2    0.8   0.6    1.3   1.3   35
  295   13.6  12.2    0.8   0.7    1.3   1.3   35
  296   13.6  12.3    0.8   0.7    1.4   1.3   35
  297   13.6  12.3    0.9   0.7    1.4   1.4   35
  298   13.6  12.3    0.9   0.8    1.4   1.4   35
  299   13.6  12.4    0.9   0.8    1.4   1.4   35
  300   13.6  12.4    0.9   0.8    1.4   1.4   35
  301   13.6  12.4    1.0   0.9    1.4   1.5   35
  302   13.6  12.5    1.0   0.9    1.5   1.5   35
  303   13.6  12.5    1.0   0.9    1.5   1.5   35
  304   13.6  12.5    1.0   0.9    1.5   1.5   35
  305   13.6  12.6    1.0   1.0    1.6   1.5   35
  306   13.6  12.6    1.1   1.0    1.6   1.6   35
  307   13.7  12.7    1.1   1.0    1.6   1.6   35
  308   13.7  12.7    1.1   1.0    1.6   1.6   35
  309   13.7  12.7    1.1   1.1    1.7   1.6   35
  310   13.7  12.8    1.1   1.1    1.7   1.7   35
  311   13.7  12.8    1.2   1.1    1.7   1.7   35
  312   13.7  12.9    1.2   1.1    1.8   1.7   35
  313   13.7  12.9    1.2   1.1    1.8   1.7   35
  314   13.7  12.9    1.2   1.1    1.8   1.7   35
  315   13.7  13.0    1.2   1.2    1.8   1.8   35
  316   13.7  13.0    1.2   1.2    1.8   1.8   35
  317   13.7  13.0    1.2   1.2    1.9   1.8   35
  318   13.7  13.1    1.2   1.2    1.9   1.8   35
  319   13.7  13.1    1.2   1.2    1.9   1.8   35
  320   13.7  13.2    1.2   1.2    1.9   1.8   35
  321   13.7  13.2    1.2   1.2    1.9   1.8   35
  322   13.7  13.2    1.3   1.2    1.9   1.8   35
  323   13.8  13.3    1.3   1.2    1.9   1.8   35
  324   13.8  13.3    1.3   1.2    1.9   1.8   35
  325   13.8  13.3    1.3   1.2    1.9   1.7   35
  326   13.8  13.4    1.3   1.2    1.9   1.7   35
  327   13.8  13.4    1.3   1.2    1.9   1.7   35
  328   13.8  13.4    1.3   1.2    1.9   1.7   35
  329   13.8  13.4    1.3   1.2    1.9   1.7   35
  330   13.8  13.5    1.3   1.2    1.9   1.7   35
  331   13.8  13.5    1.3   1.2    1.9   1.6   35
  332   13.8  13.5    1.3   1.2    1.9   1.6   35
  333   13.8  13.5    1.3   1.2    1.9   1.6   35
  334   13.8  13.6    1.3   1.2    1.9   1.6   35
  335   13.8  13.6    1.3   1.1    1.9   1.5   35
  336   13.8  13.6    1.3   1.1    1.9   1.5   35
  337   13.8  13.6    1.3   1.1    2.0   1.6   35
  338   13.8  13.7    1.3   1.1    2.0   1.6   35
  339   13.8  13.7    1.3   1.1    2.0   1.6   35
  340   13.8  13.7    1.3   1.1    2.0   1.7   35
  341   13.8  13.7    1.3   1.1    2.0   1.7   35
  342   13.8  13.7    1.3   1.1    2.1   1.8   35
  343   13.8  13.7    1.3   1.1    2.1   1.8   35
  344   13.7  13.7    1.3   1.1    2.1   1.8   35
  345   13.7  13.7    1.3   1.1    2.1   1.8   35
  346   13.7  13.7    1.3   1.1    2.1   1.8   35
  347   13.7  13.7    1.3   1.1    2.1   1.8   35
  348   13.7  13.7    1.3   1.1    2.1   1.8   35
  349   13.7  13.7    1.3   1.1    2.2   1.8   35
  350   13.7  13.7    1.3   1.1    2.2   1.8   35
  351   13.7  13.7    1.4   1.1    2.2   1.8   35
  352   13.7  13.7    1.4   1.1    2.2   1.8   35
  353   13.6  13.7    1.4   1.1    2.2   1.8   35
  354   13.6  13.7    1.4   1.1    2.3   1.8   35
  355   13.6  13.7    1.4   1.1    2.3   1.8   35
  356   13.6  13.7    1.4   1.1    2.3   1.8   35
  357   13.6  13.7    1.4   1.1    2.3   1.7   35
  358   13.6  13.6    1.4   1.1    2.3   1.7   35
  359   13.6  13.6    1.4   1.2    2.3   1.7   35
  360   13.5  13.6    1.4   1.2    2.3   1.7   35
  361   13.5  13.6    1.4   1.2    2.3   1.7   35
  362   13.5  13.5    1.5   1.2    2.3   1.7   35
  363   13.5  13.5    1.5   1.2    2.3   1.7   35
  364   13.5  13.5    1.5   1.3    2.3   1.7   35
  365   13.4  13.5    1.5   1.3    2.3   1.7   35
  366   13.4  13.4    1.5   1.3    2.4   1.7   35
  367   13.4  13.4    1.5   1.3    2.4   1.7   35
  368   13.4  13.4    1.5   1.4    2.4   1.8   35
  369   13.4  13.3    1.5   1.4    2.4   1.8   35
  370   13.3  13.3    1.5   1.4    2.4   1.8   35
  371   13.3  13.2    1.5   1.4    2.4   1.8   35
  372   13.3  13.2    1.5   1.4    2.4   1.8   35
  373   13.3  13.2    1.5   1.4    2.4   1.8   35
  374   13.2  13.1    1.5   1.4    2.5   1.8   35
  375   13.2  13.1    1.5   1.4    2.5   1.8   35
  376   13.2  13.0    1.5   1.4    2.5   1.8   35
  377   13.2  13.0    1.5   1.4    2.5   1.8   35
  378   13.2  12.9    1.5   1.4    2.5   1.8   35
  379   13.1  12.9    1.5   1.4    2.5   1.8   35
  380   13.1  12.8    1.5   1.4    2.5   1.8   35
  381   13.1  12.8    1.5   1.4    2.5   1.8   35
  382   13.1  12.7    1.5   1.4    2.5   1.8   35
  383   13.0  12.6    1.5   1.4    2.5   1.8   35
  384   13.0  12.6    1.5   1.4    2.5   1.7   35
  385   13.0  12.5    1.5   1.4    2.5   1.7   35
  386   13.0  12.5    1.5   1.4    2.5   1.7   35
  387   12.9  12.4    1.5   1.4    2.5   1.7   35
  388   12.9  12.4    1.5   1.4    2.5   1.7   35
  389   12.9  12.3    1.5   1.4    2.5   1.7   35
  390   12.9  12.2    1.5   1.4    2.5   1.7   35
  391   12.9  12.2    1.5   1.4    2.5   1.7   35
  392   12.8  12.1    1.5   1.4    2.5   1.7   35
  393   12.8  12.1    1.5   1.4    2.5   1.7   35
  394   12.8  12.0    1.5   1.4    2.5   1.7   35
  395   12.8  11.9    1.5   1.4    2.5   1.7   35
  396   12.7  11.9    1.5   1.4    2.5   1.7   35
  397   12.7  11.8    1.5   1.3    2.5   1.7   35
  398   12.7  11.8    1.5   1.3    2.5   1.6   35
  399   12.7  11.7    1.5   1.3    2.5   1.6   35
  400   12.6  11.6    1.5   1.3    2.5   1.6   35
  401   12.6  11.6    1.5   1.3    2.5   1.6   35
  402   12.6  11.5    1.5   1.3    2.5   1.6   35
  403   12.6  11.5    1.5   1.3    2.5   1.6   35
  404   12.6  11.4    1.5   1.2    2.5   1.6   35
  405   12.5  11.3    1.5   1.2    2.5   1.6   35
  406   12.5  11.3    1.5   1.2    2.5   1.6   35
  407   12.5  11.2    1.5   1.2    2.5   1.6   35
  408   12.5  11.2    1.5   1.2    2.5   1.6   35
  409   12.5  11.1    1.5   1.2    2.5   1.6   35
  410   12.4  11.1    1.5   1.2    2.5   1.5   35
  411   12.4  11.0    1.5   1.2    2.5   1.5   35
  412   12.4  10.9    1.5   1.2    2.4   1.5   35
  413   12.4  10.9    1.5   1.2    2.4   1.5   35
  414   12.4  10.8    1.5   1.2    2.4   1.5   35
  415   12.3  10.8    1.5   1.2    2.4   1.5   35
  416   12.3  10.7    1.5   1.2    2.4   1.5   35
  417   12.3  10.7    1.5   1.2    2.4   1.5   35
  418   12.3  10.6    1.5   1.2    2.4   1.5   35
  419   12.3  10.6    1.5   1.2    2.4   1.5   35
  420   12.2  10.5    1.5   1.2    2.4   1.4   35
  421   12.2  10.5    1.5   1.2    2.4   1.4   35
  422   12.2  10.4    1.5   1.2    2.4   1.4   35
  423   12.2  10.4    1.5   1.2    2.4   1.4   35
  424   12.2  10.4    1.5   1.2    2.4   1.4   35
  425   12.2  10.3    1.5   1.2    2.4   1.4   35
  426   12.1  10.3    1.5   1.2    2.4   1.4   35
  427   12.1  10.2    1.5   1.2    2.4   1.4   35
  428   12.1  10.2    1.5   1.2    2.4   1.4   35
  429   12.1  10.1    1.5   1.2    2.4   1.4   35
  430   12.1  10.1    1.5   1.2    2.4   1.4   35
  431   12.0  10.1    1.5   1.2    2.4   1.4   35
  432   12.0  10.0    1.5   1.2    2.4   1.4   35
  433   12.0  10.0    1.5   1.2    2.4   1.5   35
  434   12.0  10.0    1.5   1.2    2.4   1.5   35
  435   12.0   9.9    1.5   1.2    2.4   1.5   35
  436   12.0   9.9    1.5   1.2    2.4   1.5   35
  437   11.9   9.9    1.5   1.2    2.4   1.5   35
  438   11.9   9.9    1.5   1.2    2.4   1.5   35
  439   11.9   9.8    1.5   1.2    2.4   1.5   35
  440   11.9   9.8    1.5   1.2    2.4   1.5   35
  441   11.9   9.8    1.5   1.2    2.4   1.5   35
  442   11.9   9.7    1.5   1.2    2.4   1.5   35
  443   11.9   9.7    1.5   1.2    2.4   1.5   35
  444   11.8   9.7    1.5   1.2    2.4   1.5   35
  445   11.8   9.7    1.5   1.2    2.5   1.5   35
  446   11.8   9.7    1.4   1.2    2.5   1.5   35
  447   11.8   9.6    1.4   1.2    2.5   1.5   35
  448   11.8   9.6    1.4   1.3    2.5   1.5   35
  449   11.8   9.6    1.4   1.3    2.5   1.5   35
  450   11.7   9.6    1.4   1.3    2.5   1.5   35
  451   11.7   9.6    1.4   1.3    2.5   1.5   35
  452   11.7   9.6    1.4   1.3    2.5   1.5   35
  453   11.7   9.5    1.4   1.3    2.5   1.5   35
  454   11.7   9.5    1.4   1.3    2.5   1.5   35
  455   11.7   9.5    1.4   1.3    2.5   1.5   35
  456   11.7   9.5    1.4   1.3    2.5   1.5   35
  457   11.6   9.5    1.5   1.3    2.5   1.5   35
  458   11.6   9.5    1.5   1.3    2.5   1.5   35
  459   11.6   9.5    1.5   1.3    2.5   1.5   35
  460   11.6   9.5    1.5   1.3    2.5   1.5   35
  461   11.6   9.5    1.5   1.3    2.5   1.5   35
  462   11.6   9.5    1.5   1.3    2.5   1.5   35
  463   11.6   9.4    1.5   1.3    2.5   1.5   35
  464   11.5   9.4    1.5   1.3    2.5   1.5   35
  465   11.5   9.4    1.5   1.3    2.5   1.5   35
  466   11.5   9.4    1.5   1.3    2.5   1.5   35
  467   11.5   9.4    1.5   1.3    2.5   1.5   35
  468   11.5   9.4    1.5   1.3    2.5   1.5   35
  469   11.5   9.4    1.5   1.3    2.5   1.5   35
  470   11.5   9.4    1.5   1.3    2.5   1.4   35
  471   11.5   9.4    1.5   1.3    2.5   1.4   35
  472   11.4   9.4    1.5   1.3    2.5   1.4   35
  473   11.4   9.4    1.6   1.3    2.5   1.4   35
  474   11.4   9.4    1.6   1.3    2.6   1.4   35
  475   11.4   9.4    1.6   1.3    2.6   1.4   35
  476   11.4   9.4    1.6   1.3    2.6   1.4   35
  477   11.4   9.4    1.6   1.3    2.6   1.4   35
  478   11.4   9.4    1.6   1.3    2.6   1.4   35
  479   11.4   9.4    1.6   1.3    2.6   1.4   35
  480   11.4   9.4    1.6   1.3    2.6   1.4   35
  481   11.4   9.4    1.6   1.3    2.7   1.4   35
  482   11.4   9.4    1.7   1.3    2.7   1.4   35
  483   11.3   9.4    1.7   1.3    2.7   1.4   35
  484   11.3   9.4    1.7   1.3    2.7   1.4   35
  485   11.3   9.4    1.7   1.3    2.7   1.4   35
  486   11.3   9.4    1.7   1.3    2.7   1.4   35
  487   11.3   9.4    1.7   1.3    2.7   1.4   35
  488   11.3   9.4    1.7   1.3    2.8   1.4   35
  489   11.3   9.4    1.8   1.3    2.8   1.4   35
  490   11.3   9.4    1.8   1.3    2.8   1.4   35
  491   11.3   9.3    1.8   1.3    2.8   1.4   35
  492   11.3   9.3    1.8   1.3    2.8   1.4   35
  493   11.3   9.3    1.8   1.3    2.9   1.4   35
  494   11.3   9.3    1.8   1.3    2.9   1.4   35
  495   11.3   9.3    1.8   1.3    2.9   1.4   35
  496   11.3   9.4    1.8   1.3    2.9   1.4   35
  497   11.3   9.4    1.8   1.3    3.0   1.4   35
  498   11.3   9.4    1.8   1.3    3.0   1.4   35
  499   11.3   9.4    1.9   1.3    3.0   1.4   35
  500   11.3   9.4    1.9   1.3    3.0   1.4   35
  501   11.3   9.4    1.9   1.3    3.0   1.5   35
  502   11.3   9.4    1.9   1.3    3.0   1.5   35
  503   11.3   9.4    1.9   1.3    3.0   1.5   35
  504   11.3   9.4    1.9   1.3    3.0   1.5   35
  505   11.2   9.4    1.9   1.3    3.0   1.5   35
  506   11.2   9.4    1.9   1.3    3.1   1.5   35
  507   11.2   9.4    1.9   1.3    3.1   1.5   35
  508   11.3   9.4    1.9   1.3    3.1   1.5   35
  509   11.3   9.4    1.9   1.4    3.1   1.5   35
  510   11.3   9.4    1.9   1.4    3.1   1.5   35
  511   11.3   9.4    1.9   1.4    3.1   1.6   35
  512   11.3   9.4    1.9   1.4    3.1   1.6   35
  513   11.3   9.4    1.9   1.4    3.1   1.6   35
  514   11.3   9.4    1.9   1.4    3.1   1.6   35
  515   11.3   9.4    1.9   1.4    3.1   1.6   35
  516   11.3   9.4    1.9   1.4    3.2   1.6   35
  517   11.3   9.4    2.0   1.4    3.2   1.6   35
  518   11.3   9.4    2.0   1.4    3.2   1.6   35
  519   11.3   9.4    2.0   1.4    3.2   1.6   35
  520   11.3   9.4    2.0   1.4    3.2   1.6   35
  521   11.3   9.4    2.0   1.4    3.2   1.6   35
  522   11.3   9.5    2.0   1.4    3.2   1.6   35
  523   11.3   9.5    2.0   1.4    3.2   1.6   35
  524   11.3   9.5    2.0   1.4    3.2   1.6   35
  525   11.3   9.5    2.0   1.4    3.2   1.6   35
  526   11.3   9.5    2.0   1.3    3.1   1.6   35
  527   11.3   9.5    1.9   1.3    3.1   1.6   35
  528   11.3   9.5    1.9   1.3    3.1   1.6   35
  529   11.3   9.5    1.9   1.3    3.1   1.6   35
  530   11.3   9.5    1.9   1.3    3.1   1.6   35
  531   11.4   9.5    1.9   1.3    3.1   1.6   35
  532   11.4   9.5    1.9   1.3    3.1   1.6   35
  533   11.4   9.5    1.9   1.3    3.1   1.6   35
  534   11.4   9.5    1.9   1.2    3.1   1.6   35
  535   11.4   9.5    1.9   1.2    3.1   1.6   35
  536   11.4   9.6    1.9   1.2    3.2   1.6   35
  537   11.4   9.6    1.9   1.2    3.2   1.6   35
  538   11.4   9.6    1.9   1.2    3.2   1.6   35
  539   11.4   9.6    1.9   1.2    3.2   1.6   35
  540   11.4   9.6    1.9   1.2    3.2   1.6   35
  541   11.5   9.6    1.9   1.2    3.2   1.6   35
  542   11.5   9.6    1.9   1.2    3.2   1.6   35
  543   11.5   9.6    1.9   1.2    3.2   1.7   35
  544   11.5   9.6    1.9   1.2    3.2   1.7   35
  545   11.5   9.6    2.0   1.2    3.2   1.7   35
  546   11.5   9.6    2.0   1.2    3.2   1.7   35
  547   11.5   9.6    2.0   1.2    3.2   1.7   35
  548   11.5   9.6    2.0   1.2    3.2   1.7   35
  549   11.5   9.6    2.0   1.2    3.2   1.7   35
  550   11.5   9.6    2.0   1.2    3.2   1.7   35
  551   11.6   9.6    2.0   1.2    3.2   1.7   35
  552   11.6   9.6    2.1   1.2    3.2   1.7   35
  553   11.6   9.6    2.1   1.2    3.2   1.7   35
  554   11.6   9.6    2.1   1.2    3.3   1.7   35
  555   11.6   9.6    2.1   1.2    3.3   1.7   35
  556   11.6   9.6    2.1   1.3    3.3   1.7   35
  557   11.6   9.6    2.1   1.3    3.3   1.7   35
  558   11.6   9.6    2.1   1.3    3.3   1.7   35
  559   11.7   9.6    2.1   1.3    3.3   1.7   35
  560   11.7   9.6    2.1   1.3    3.3   1.7   35
  561   11.7   9.6    2.1   1.3    3.3   1.7   35
  562   11.7   9.6    2.1   1.3    3.3   1.7   35
  563   11.7   9.6    2.1   1.3    3.3   1.7   35
  564   11.7   9.6    2.2   1.3    3.3   1.7   35
  565   11.7   9.6    2.2   1.3    3.3   1.7   35
  566   11.7   9.5    2.2   1.3    3.4   1.7   35
  567   11.7   9.5    2.2   1.3    3.4   1.7   35
  568   11.8   9.5    2.2   1.3    3.4   1.7   35
  569   11.8   9.5    2.2   1.3    3.4   1.7   35
  570   11.8   9.5    2.2   1.3    3.4   1.7   35
  571   11.8   9.5    2.2   1.3    3.4   1.7   35
  572   11.8   9.5    2.2   1.3    3.4   1.7   35
  573   11.8   9.5    2.1   1.3    3.3   1.7   35
  574   11.8   9.5    2.1   1.3    3.3   1.7   35
  575   11.8   9.4    2.1   1.3    3.3   1.7   35
  576   11.8   9.4    2.1   1.3    3.3   1.7   35
  577   11.8   9.4    2.1   1.3    3.3   1.7   35
  578   11.8   9.4    2.1   1.2    3.3   1.7   35
  579   11.8   9.4    2.1   1.2    3.3   1.7   35
  580   11.9   9.4    2.1   1.2    3.3   1.7   35
  581   11.9   9.3    2.1   1.2    3.3   1.7   35
  582   11.9   9.3    2.1   1.2    3.3   1.7   35
  583   11.9   9.3    2.1   1.2    3.3   1.7   35
  584   11.9   9.3    2.1   1.2    3.3   1.7   35
  585   11.9   9.3    2.1   1.2    3.3   1.7   35
  586   11.9   9.2    2.1   1.2    3.3   1.7   35
  587   11.9   9.2    2.1   1.2    3.3   1.7   35
  588   11.9   9.2    2.1   1.2    3.2   1.7   35
  589   11.9   9.2    2.1   1.2    3.2   1.7   35
  590   11.9   9.1    2.1   1.2    3.2   1.7   35
  591   11.9   9.1    2.1   1.2    3.2   1.7   35
  592   11.9   9.1    2.1   1.2    3.2   1.7   35
  593   11.9   9.1    2.1   1.2    3.2   1.6   35
  594   11.9   9.0    2.1   1.2    3.2   1.6   35
  595   11.9   9.0    2.1   1.2    3.2   1.6   35
  596   11.9   9.0    2.1   1.1    3.2   1.6   35
  597   11.9   9.0    2.0   1.1    3.2   1.5   35
  598   11.9   8.9    2.0   1.1    3.2   1.5   35
  599   11.9   8.9    2.0   1.1    3.2   1.5   35
  600   11.9   8.9    2.0   1.1    3.2   1.4   35
  601   11.9   8.8    2.0   1.1    3.2   1.4   35
  602   11.9   8.8    2.0   1.0    3.2   1.4   35
  603   11.9   8.8    2.0   1.0    3.1   1.4   35
  604   11.9   8.8    2.0   1.0    3.1   1.3   35
  605   11.9   8.7    1.9   1.0    3.1   1.3   35
  606   11.9   8.7    1.9   1.0    3.1   1.3   35
  607   11.9   8.7    1.9   1.0    3.1   1.3   35
  608   11.9   8.7    1.9   1.0    3.1   1.3   35
  609   11.9   8.6    1.9   1.0    3.1   1.3   35
  610   11.9   8.6    1.9   1.0    3.1   1.3   35
  611   11.9   8.6    1.9   1.0    3.1   1.3   35
  612   11.9   8.6    1.8   1.0    3.1   1.3   35
  613   11.9   8.5    1.8   1.0    3.1   1.3   35
  614   11.9   8.5    1.8   1.0    3.1   1.3   35
  615   11.9   8.5    1.8   1.0    3.1   1.3   35
  616   11.9   8.5    1.8   1.0    3.1   1.3   35
  617   11.9   8.5    1.8   1.0    3.1   1.3   35
  618   11.9   8.4    1.8   1.0    3.1   1.3   35
  619   11.9   8.4    1.8   1.0    3.1   1.3   35
  620   11.9   8.4    1.8   1.0    3.1   1.3   35
  621   11.9   8.4    1.8   1.0    3.1   1.3   35
  622   11.9   8.4    1.8   1.0    3.1   1.3   35
  623   11.9   8.4    1.8   1.0    3.1   1.3   35
  624   11.9   8.4    1.8   1.0    3.1   1.3   35
  625   11.9   8.3    1.8   1.0    3.1   1.4   35
  626   11.9   8.3    1.8   1.1    3.1   1.4   35
  627   11.9   8.3    1.8   1.1    3.1   1.4   35
  628   11.9   8.3    1.8   1.1    3.1   1.4   35
  629   11.9   8.3    1.9   1.1    3.1   1.4   35
  630   11.9   8.3    1.9   1.1    3.1   1.4   35
  631   11.9   8.3    1.9   1.1    3.1   1.4   35
  632   11.9   8.3    1.9   1.1    3.1   1.4   35
  633   11.9   8.3    1.9   1.1    3.1   1.4   35
  634   11.9   8.3    1.9   1.2    3.1   1.4   35
  635   11.9   8.3    1.9   1.2    3.1   1.4   35
  636   11.9   8.3    1.9   1.2    3.1   1.4   35
  637   11.9   8.3    1.9   1.2    3.1   1.4   35
  638   11.9   8.3    1.9   1.2    3.1   1.4   35
  639   11.9   8.3    1.9   1.2    3.1   1.4   35
  640   11.9   8.3    1.9   1.1    3.1   1.4   35
  641   12.0   8.3    1.9   1.1    3.1   1.4   35
  642   12.0   8.3    1.9   1.1    3.1   1.4   35
  643   12.0   8.3    1.9   1.1    3.1   1.4   35
  644   12.0   8.3    1.9   1.1    3.1   1.4   35
  645   12.0   8.3    1.9   1.1    3.1   1.4   35
  646   12.0   8.3    1.9   1.1    3.1   1.4   35
  647   12.0   8.3    1.9   1.1    3.1   1.4   35
  648   12.0   8.3    1.9   1.1    3.1   1.4   35
  649   12.0   8.3    1.9   1.1    3.1   1.4   35
  650   12.1   8.4    1.9   1.1    3.1   1.4   35
  651   12.1   8.4    1.9   1.1    3.1   1.4   35
  652   12.1   8.4    1.9   1.1    3.0   1.4   35
  653   12.1   8.4    1.9   1.1    3.0   1.4   35
  654   12.1   8.4    1.9   1.1    3.0   1.4   35
  655   12.1   8.4    1.9   1.1    3.0   1.4   35
  656   12.1   8.4    1.9   1.1    3.0   1.4   35
  657   12.2   8.4    1.9   1.1    3.0   1.4   35
  658   12.2   8.5    1.9   1.1    3.0   1.4   35
  659   12.2   8.5    1.9   1.1    3.0   1.4   35
  660   12.2   8.5    1.9   1.1    3.0   1.4   35
  661   12.2   8.5    1.9   1.1    3.0   1.4   35
  662   12.3   8.5    1.9   1.1    3.0   1.4   35
  663   12.3   8.5    1.9   1.1    3.0   1.4   35
  664   12.3   8.6    1.9   1.1    3.0   1.4   35
  665   12.3   8.6    1.9   1.1    3.0   1.4   35
  666   12.3   8.6    1.9   1.1    3.0   1.4   35
  667   12.3   8.6    1.9   1.1    3.0   1.3   35
  668   12.4   8.6    1.9   1.0    3.0   1.3   35
  669   12.4   8.6    1.9   1.0    3.0   1.3   35
  670   12.4   8.7    1.9   1.0    3.0   1.3   35
  671   12.4   8.7    1.9   1.0    3.0   1.3   35
  672   12.4   8.7    1.9   1.0    3.0   1.3   35
  673   12.5   8.7    1.9   1.0    3.0   1.3   35
  674   12.5   8.7    1.9   1.0    3.0   1.3   35
  675   12.5   8.7    1.8   1.0    3.0   1.3   35
  676   12.5   8.7    1.8   0.9    3.0   1.3   35
  677   12.5   8.8    1.8   0.9    3.0   1.3   35
  678   12.5   8.8    1.8   0.9    3.0   1.3   35
  679   12.6   8.8    1.8   0.9    3.0   1.3   35
  680   12.6   8.8    1.8   0.9    3.0   1.3   35
  681   12.6   8.8    1.8   0.9    3.0   1.3   35
  682   12.6   8.8    1.8   0.9    3.0   1.3   35
  683   12.6   8.8    1.8   0.9    3.0   1.3   35
  684   12.6   8.8    1.8   0.9    3.0   1.3   35
  685   12.6   8.9    1.8   0.9    3.0   1.3   35
  686   12.6   8.9    1.8   0.9    3.0   1.3   35
  687   12.7   8.9    1.8   0.9    3.0   1.3   35
  688   12.7   8.9    1.8   0.9    3.0   1.3   35
  689   12.7   8.9    1.8   0.9    3.0   1.3   35
  690   12.7   8.9    1.8   0.9    3.0   1.3   35
  691   12.7   8.9    1.8   0.9    3.0   1.3   35
  692   12.7   8.9    1.8   0.9    3.0   1.3   35
  693   12.7   8.9    1.8   0.9    3.0   1.3   35
  694   12.7   8.9    1.8   0.9    3.0   1.3   35
  695   12.7   8.9    1.8   0.9    3.0   1.3   35
  696   12.7   8.9    1.8   0.9    3.0   1.3   35
  697   12.7   8.9    1.8   0.9    3.0   1.4   35
  698   12.7   8.9    1.8   0.9    3.0   1.4   35
  699   12.7   8.9    1.8   0.9    3.0   1.4   35
  700   12.7   8.9    1.8   0.9    3.0   1.4   35
  701   12.7   8.9    1.8   0.9    3.0   1.4   35
  702   12.7   8.9    1.8   0.9    3.0   1.4   35
  703   12.7   8.9    1.8   0.9    3.0   1.4   35
  704   12.7   8.8    1.7   0.9    3.0   1.4   35
  705   12.7   8.8    1.7   0.9    3.0   1.5   35
  706   12.7   8.8    1.7   0.9    3.0   1.5   35
  707   12.7   8.8    1.7   0.9    3.0   1.5   35
  708   12.7   8.8    1.7   0.9    3.0   1.5   35
  709   12.7   8.8    1.7   0.9    3.0   1.5   35
  710   12.7   8.8    1.7   0.9    3.0   1.5   35
  711   12.7   8.7    1.7   0.9    3.1   1.5   35
  712   12.7   8.7    1.8   0.9    3.1   1.5   35
  713   12.6   8.7    1.8   0.9    3.1   1.5   35
  714   12.6   8.7    1.8   0.9    3.1   1.5   35
  715   12.6   8.7    1.8   0.9    3.1   1.5   35
  716   12.6   8.6    1.8   1.0    3.1   1.5   35
  717   12.6   8.6    1.8   1.0    3.1   1.5   35
  718   12.6   8.6    1.8   1.0    3.1   1.5   35
  719   12.6   8.6    1.8   1.0    3.1   1.5   35
  720   12.6   8.5    1.8   1.0    3.1   1.6   35
  721   12.6   8.5    1.8   1.0    3.1   1.6   35
  722   12.5   8.5    1.8   1.0    3.1   1.6   35
  723   12.5   8.5    1.8   1.0    3.1   1.6   35
  724   12.5   8.4    1.8   1.0    3.1   1.6   35
  725   12.5   8.4    1.8   1.0    3.1   1.6   35
  726   12.5   8.4    1.8   1.0    3.1   1.6   35
  727   12.5   8.3    1.8   1.0    3.1   1.6   35
  728   12.5   8.3    1.9   1.0    3.1   1.6   35
  729   12.5   8.3    1.9   1.0    3.1   1.6   35
  730   12.4   8.3    1.9   1.0    3.1   1.6   35
  731   12.4   8.2    1.9   1.1    3.1   1.6   35
  732   12.4   8.2    1.9   1.1    3.1   1.6   35
  733   12.4   8.2    1.9   1.1    3.1   1.6   35
  734   12.4   8.2    1.9   1.1    3.1   1.6   35
  735   12.4   8.1    1.9   1.1    3.1   1.6   35
  736   12.4   8.1    1.9   1.1    3.1   1.6   35
  737   12.3   8.1    1.9   1.1    3.1   1.6   35
  738   12.3   8.1    1.9   1.1    3.1   1.6   35
  739   12.3   8.0    1.9   1.1    3.2   1.6   35
  740   12.3   8.0    1.9   1.2    3.2   1.6   35
  741   12.3   8.0    1.9   1.2    3.2   1.6   35
  742   12.3   8.0    1.9   1.2    3.2   1.6   35
  743   12.3   7.9    1.9   1.2    3.2   1.6   35
  744   12.3   7.9    1.9   1.2    3.2   1.6   35
  745   12.3   7.9    1.9   1.2    3.2   1.6   35
  746   12.2   7.9    1.9   1.2    3.2   1.6   35
  747   12.2   7.9    1.9   1.2    3.2   1.6   35
  748   12.2   7.9    1.9   1.2    3.2   1.6   35
  749   12.2   7.8    1.9   1.2    3.2   1.6   35
  750   12.2   7.8    1.9   1.2    3.2   1.6   35
  751   12.2   7.8    1.9   1.2    3.2   1.6   35
  752   12.2   7.8    1.9   1.2    3.2   1.5   35
  753   12.2   7.8    1.9   1.2    3.2   1.5   35
  754   12.2   7.8    2.0   1.2    3.2   1.5   35
  755   12.2   7.8    2.0   1.2    3.2   1.5   35
  756   12.2   7.7    2.0   1.2    3.2   1.5   35
  757   12.1   7.7    2.0   1.2    3.2   1.5   35
  758   12.1   7.7    2.0   1.2    3.2   1.5   35
  759   12.1   7.7    2.0   1.2    3.2   1.5   35
  760   12.1   7.7    2.0   1.2    3.2   1.5   35
  761   12.1   7.7    2.0   1.2    3.2   1.5   35
  762   12.1   7.7    2.0   1.2    3.2   1.5   35
  763   12.1   7.7    2.0   1.2    3.2   1.5   35
  764   12.1   7.7    1.9   1.2    3.2   1.5   35
  765   12.1   7.7    1.9   1.2    3.2   1.5   35
  766   12.1   7.7    1.9   1.2    3.2   1.5   35
  767   12.1   7.7    1.9   1.3    3.2   1.5   35
  768   12.1   7.7    1.9   1.3    3.2   1.5   35
  769   12.1   7.7    1.9   1.3    3.1   1.6   35
  770   12.1   7.7    1.9   1.3    3.1   1.6   35
  771   12.1   7.7    1.9   1.3    3.1   1.5   35
  772   12.1   7.7    1.9   1.3    3.1   1.5   35
  773   12.1   7.7    1.8   1.3    3.1   1.5   35
  774   12.1   7.7    1.8   1.3    3.1   1.5   35
  775   12.1   7.6    1.8   1.3    3.1   1.5   35
  776   12.1   7.6    1.8   1.3    3.1   1.5   35
  777   12.1   7.6    1.8   1.3    3.1   1.5   35
  778   12.1   7.6    1.8   1.3    3.1   1.5   35
  779   12.1   7.6    1.8   1.3    3.1   1.5   35
  780   12.1   7.6    1.8   1.3    3.1   1.5   35
  781   12.1   7.6    1.8   1.3    3.1   1.5   35
  782   12.1   7.6    1.8   1.3    3.1   1.5   35
  783   12.1   7.6    1.8   1.3    3.2   1.5   35
  784   12.1   7.6    1.8   1.3    3.2   1.5   35
  785   12.1   7.6    1.8   1.3    3.2   1.5   35
  786   12.1   7.6    1.8   1.3    3.2   1.5   35
  787   12.1   7.6    1.8   1.3    3.2   1.5   35
  788   12.1   7.6    1.8   1.3    3.2   1.5   35
  789   12.1   7.6    1.8   1.3    3.2   1.5   35
  790   12.1   7.6    1.8   1.3    3.2   1.5   35
  791   12.1   7.6    1.8   1.3    3.2   1.5   35
  792   12.1   7.6    1.8   1.3    3.2   1.5   35
  793   12.1   7.6    1.8   1.3    3.2   1.5   35
  794   12.1   7.6    1.8   1.3    3.2   1.5   35
  795   12.1   7.6    1.8   1.3    3.2   1.5   35
  796   12.1   7.6    1.8   1.3    3.2   1.5   35
  797   12.1   7.6    1.8   1.3    3.2   1.5   35
  798   12.1   7.6    1.8   1.3    3.2   1.5   35
  799   12.1   7.7    1.8   1.3    3.2   1.5   35
  800   12.1   7.7    1.8   1.3    3.2   1.5   35
  801   12.1   7.7    1.8   1.3    3.2   1.5   35
  802   12.1   7.7    1.8   1.3    3.2   1.5   35
  803   12.1   7.7    1.8   1.3    3.2   1.5   35
  804   12.1   7.7    1.8   1.3    3.2   1.5   35
  805   12.1   7.7    1.8   1.3    3.2   1.5   35
  806   12.1   7.7    1.8   1.3    3.2   1.5   35
  807   12.1   7.7    1.8   1.3    3.2   1.5   35
  808   12.1   7.7    1.8   1.3    3.2   1.6   35
  809   12.2   7.7    1.8   1.3    3.2   1.6   35
  810   12.2   7.7    1.8   1.3    3.2   1.6   35
  811   12.2   7.7    1.8   1.3    3.2   1.6   35
  812   12.2   7.7    1.8   1.3    3.2   1.5   35
  813   12.2   7.7    1.8   1.2    3.2   1.5   35
  814   12.2   7.7    1.8   1.2    3.2   1.5   35
  815   12.2   7.7    1.8   1.2    3.1   1.5   35
  816   12.2   7.8    1.8   1.2    3.1   1.5   35
  817   12.2   7.8    1.8   1.2    3.1   1.5   35
  818   12.2   7.8    1.7   1.2    3.1   1.5   35
  819   12.2   7.8    1.7   1.2    3.1   1.5   35
  820   12.3   7.8    1.7   1.2    3.1   1.5   35
  821   12.3   7.8    1.7   1.2    3.1   1.5   35
  822   12.3   7.8    1.7   1.1    3.1   1.5   35
  823   12.3   7.8    1.7   1.1    3.1   1.5   35
  824   12.3   7.8    1.7   1.1    3.1   1.5   35
  825   12.3   7.9    1.7   1.1    3.1   1.5   35
  826   12.3   7.9    1.7   1.1    3.0   1.5   35
  827   12.4   7.9    1.6   1.1    3.0   1.5   35
  828   12.4   7.9    1.6   1.1    3.0   1.5   35
  829   12.4   7.9    1.6   1.1    3.0   1.5   35
  830   12.4   7.9    1.6   1.1    3.0   1.5   35
  831   12.4   7.9    1.6   1.1    3.0   1.5   35
  832   12.4   7.9    1.6   1.1    3.0   1.5   35
  833   12.5   8.0    1.6   1.1    3.0   1.5   35
  834   12.5   8.0    1.6   1.1    3.0   1.5   35
  835   12.5   8.0    1.5   1.0    3.0   1.4   35
  836   12.5   8.0    1.5   1.0    3.0   1.4   35
  837   12.5   8.0    1.5   1.0    3.0   1.5   35
  838   12.6   8.0    1.5   1.0    3.0   1.5   35
  839   12.6   8.0    1.5   1.0    3.0   1.5   35
  840   12.6   8.1    1.5   1.0    3.0   1.5   35
  841   12.6   8.1    1.5   1.0    3.0   1.5   35
  842   12.7   8.1    1.4   1.0    3.0   1.5   35
  843   12.7   8.1    1.4   1.0    3.0   1.5   35
  844   12.7   8.1    1.4   1.0    3.0   1.5   35
  845   12.7   8.1    1.4   0.9    3.0   1.5   35
  846   12.7   8.1    1.4   0.9    3.0   1.5   35
  847   12.8   8.2    1.4   0.9    3.0   1.5   35
  848   12.8   8.2    1.4   0.9    2.9   1.5   35
  849   12.8   8.2    1.4   0.9    2.9   1.5   35
  850   12.8   8.2    1.4   0.9    2.9   1.5   35
  851   12.9   8.2    1.4   0.9    2.9   1.5   35
  852   12.9   8.2    1.4   0.9    2.9   1.5   35
  853   12.9   8.2    1.4   0.8    2.9   1.5   35
  854   12.9   8.2    1.4   0.8    2.9   1.5   35
  855   13.0   8.3    1.4   0.8    2.9   1.6   35
  856   13.0   8.3    1.4   0.8    2.9   1.6   35
  857   13.0   8.3    1.4   0.8    2.9   1.6   35
  858   13.0   8.3    1.3   0.8    2.9   1.6   35
  859   13.0   8.3    1.3   0.8    2.9   1.6   35
  860   13.1   8.3    1.3   0.8    2.9   1.6   35
  861   13.1   8.3    1.3   0.8    2.9   1.6   35
  862   13.1   8.3    1.3   0.8    2.9   1.6   35
  863   13.1   8.3    1.3   0.8    2.9   1.6   35
  864   13.2   8.4    1.3   0.8    2.9   1.6   35
  865   13.2   8.4    1.3   0.8    2.9   1.6   35
  866   13.2   8.4    1.3   0.8    2.9   1.6   35
  867   13.2   8.4    1.3   0.8    2.9   1.6   35
  868   13.2   8.4    1.3   0.8    2.8   1.6   35
  869   13.2   8.4    1.3   0.8    2.8   1.6   35
  870   13.3   8.4    1.3   0.8    2.8   1.6   35
  871   13.3   8.4    1.3   0.8    2.8   1.6   35
  872   13.3   8.4    1.3   0.8    2.8   1.6   35
  873   13.3   8.5    1.3   0.8    2.8   1.6   35
  874   13.3   8.5    1.3   0.7    2.8   1.6   35
  875   13.3   8.5    1.3   0.7    2.8   1.6   35
  876   13.4   8.5    1.3   0.7    2.8   1.6   35
  877   13.4   8.5    1.3   0.7    2.8   1.6   35
  878   13.4   8.5    1.3   0.7    2.8   1.6   35
  879   13.4   8.5    1.3   0.7    2.8   1.6   35
  880   13.4   8.5    1.3   0.7    2.8   1.6   35
  881   13.4   8.5    1.3   0.7    2.8   1.6   35
  882   13.4   8.5    1.3   0.7    2.8   1.6   35
  883   13.4   8.6    1.3   0.7    2.8   1.6   35
  884   13.4   8.6    1.3   0.7    2.8   1.6   35
  885   13.4   8.6    1.3   0.7    2.8   1.6   35
  886   13.4   8.6    1.3   0.7    2.8   1.6   35
  887   13.5   8.6    1.3   0.7    2.8   1.6   35
  888   13.5   8.6    1.3   0.7    2.8   1.6   35
  889   13.5   8.6    1.3   0.7    2.8   1.6   35
  890   13.5   8.6    1.3   0.7    2.8   1.6   35
  891   13.5   8.6    1.3   0.7    2.8   1.6   35
  892   13.5   8.6    1.3   0.7    2.8   1.6   35
  893   13.5   8.6    1.3   0.7    2.8   1.6   35
  894   13.5   8.6    1.3   0.7    2.8   1.6   35
  895   13.5   8.6    1.3   0.7    2.8   1.6   35
  896   13.5   8.6    1.3   0.7    2.8   1.6   35
  897   13.5   8.6    1.3   0.8    2.8   1.6   35
  898   13.5   8.6    1.3   0.8    2.8   1.6   35
  899   13.5   8.6    1.4   0.8    2.8   1.6   35
  900   13.5   8.6    1.4   0.8    2.8   1.6   35
  901   13.4   8.6    1.4   0.8    2.8   1.6   35
  902   13.4   8.6    1.4   0.8    2.8   1.6   35
  903   13.4   8.6    1.4   0.9    2.8   1.6   35
  904   13.4   8.6    1.4   0.9    2.8   1.6   35
  905   13.4   8.6    1.4   0.9    2.8   1.6   35
  906   13.4   8.6    1.4   0.9    2.8   1.6   35
  907   13.4   8.6    1.4   0.9    2.8   1.6   35
  908   13.4   8.6    1.4   0.9    2.8   1.6   35
  909   13.4   8.6    1.4   0.9    2.8   1.6   35
  910   13.4   8.6    1.4   0.9    2.8   1.6   35
  911   13.4   8.6    1.4   0.9    2.8   1.6   35
  912   13.4   8.6    1.4   0.9    2.8   1.6   35
  913   13.3   8.6    1.4   0.9    2.8   1.6   35
  914   13.3   8.6    1.3   0.9    2.8   1.6   35
  915   13.3   8.6    1.3   0.9    2.8   1.6   35
  916   13.3   8.6    1.3   0.9    2.8   1.6   35
  917   13.3   8.5    1.3   0.9    2.7   1.6   35
  918   13.3   8.5    1.3   0.9    2.7   1.6   35
  919   13.3   8.5    1.3   0.9    2.7   1.6   35
  920   13.3   8.5    1.3   0.9    2.7   1.6   35
  921   13.3   8.5    1.3   0.9    2.7   1.6   35
  922   13.2   8.5    1.3   0.9    2.8   1.6   35
  923   13.2   8.5    1.3   0.9    2.8   1.6   35
  924   13.2   8.5    1.3   0.8    2.8   1.6   35
  925   13.2   8.4    1.3   0.8    2.8   1.6   35
  926   13.2   8.4    1.2   0.8    2.8   1.6   35
  927   13.2   8.4    1.2   0.8    2.8   1.6   35
  928   13.2   8.4    1.2   0.8    2.8   1.6   35
  929   13.1   8.4    1.2   0.8    2.8   1.6   35
  930   13.1   8.4    1.2   0.8    2.8   1.6   35
  931   13.1   8.4    1.2   0.8    2.8   1.6   35
  932   13.1   8.3    1.2   0.8    2.8   1.6   35
  933   13.1   8.3    1.2   0.8    2.8   1.6   35
  934   13.1   8.3    1.2   0.8    2.8   1.6   35
  935   13.1   8.3    1.2   0.8    2.8   1.6   35
  936   13.0   8.3    1.2   0.8    2.8   1.6   35
  937   13.0   8.3    1.2   0.8    2.8   1.6   35
  938   13.0   8.2    1.2   0.9    2.8   1.7   35
  939   13.0   8.2    1.2   0.9    2.8   1.7   35
  940   13.0   8.2    1.2   0.9    2.8   1.7   35
  941   13.0   8.2    1.2   0.9    2.8   1.7   35
  942   13.0   8.2    1.2   0.9    2.8   1.7   35
  943   13.0   8.2    1.2   0.9    2.8   1.7   35
  944   12.9   8.1    1.2   0.9    2.8   1.7   35
  945   12.9   8.1    1.2   0.8    2.8   1.7   35
  946   12.9   8.1    1.2   0.8    2.8   1.7   35
  947   12.9   8.1    1.2   0.8    2.8   1.7   35
  948   12.9   8.1    1.2   0.8    2.8   1.7   35
  949   12.9   8.1    1.2   0.8    2.8   1.7   35
  950   12.9   8.1    1.2   0.8    2.8   1.7   35
  951   12.9   8.0    1.2   0.8    2.8   1.7   35
  952   12.9   8.0    1.2   0.8    2.8   1.7   35
  953   12.8   8.0    1.2   0.7    2.8   1.7   35
  954   12.8   8.0    1.2   0.7    2.8   1.7   35
  955   12.8   8.0    1.1   0.7    2.7   1.7   35
  956   12.8   8.0    1.1   0.7    2.7   1.7   35
  957   12.8   8.0    1.1   0.7    2.7   1.7   35
  958   12.8   7.9    1.1   0.7    2.7   1.7   35
  959   12.8   7.9    1.1   0.7    2.7   1.7   35
  960   12.8   7.9    1.1   0.7    2.7   1.7   35
  961   12.8   7.9    1.1   0.7    2.7   1.7   35
  962   12.8   7.9    1.1   0.7    2.7   1.7   35
  963   12.8   7.9    1.1   0.7    2.7   1.7   35
  964   12.8   7.9    1.1   0.7    2.7   1.7   35
  965   12.8   7.9    1.1   0.7    2.7   1.7   35
  966   12.8   7.9    1.1   0.7    2.7   1.6   35
  967   12.8   7.9    1.1   0.7    2.7   1.6   35
  968   12.8   7.8    1.1   0.7    2.7   1.6   35
  969   12.8   7.8    1.1   0.7    2.7   1.6   35
  970   12.8   7.8    1.1   0.7    2.7   1.6   35
  971   12.8   7.8    1.1   0.7    2.7   1.6   35
  972   12.8   7.8    1.1   0.7    2.7   1.6   35
  973   12.8   7.8    1.1   0.7    2.7   1.6   35
  974   12.8   7.8    1.1   0.7    2.7   1.6   35
  975   12.8   7.8    1.1   0.7    2.7   1.6   35
  976   12.8   7.8    1.1   0.7    2.7   1.6   35
  977   12.8   7.8    1.1   0.7    2.7   1.6   35
  978   12.8   7.8    1.1   0.7    2.7   1.6   35
  979   12.8   7.8    1.1   0.7    2.7   1.6   35
  980   12.8   7.8    1.1   0.7    2.7   1.6   35
  981   12.8   7.8    1.1   0.7    2.7   1.6   35
  982   12.8   7.8    1.1   0.7    2.7   1.7   35
  983   12.8   7.8    1.1   0.7    2.7   1.7   35
  984   12.8   7.8    1.1   0.7    2.7   1.7   35
  985   12.8   7.8    1.1   0.7    2.7   1.7   35
  986   12.8   7.8    1.1   0.7    2.7   1.7   35
  987   12.8   7.8    1.1   0.7    2.7   1.7   35
  988   12.8   7.8    1.1   0.7    2.7   1.7   35
  989   12.8   7.8    1.1   0.7    2.7   1.7   35
  990   12.8   7.8    1.1   0.7    2.7   1.7   35
  991   12.8   7.8    1.1   0.7    2.7   1.7   35
  992   12.8   7.8    1.1   0.7    2.7   1.7   35
  993   12.8   7.8    1.1   0.7    2.7   1.7   35
  994   12.8   7.8    1.1   0.7    2.7   1.7   35
  995   12.8   7.8    1.1   0.7    2.7   1.7   35
  996   12.8   7.8    1.1   0.7    2.7   1.6   35
  997   12.8   7.8    1.1   0.7    2.6   1.6   35
  998   12.8   7.9    1.1   0.7    2.6   1.6   35
  999   12.8   7.9    1.1   0.7    2.6   1.6   35
 1000   12.8   7.9    1.1   0.7    2.6   1.6   35
 1001   12.8   7.9    1.1   0.7    2.6   1.6   35
 1002   12.8   7.9    1.1   0.7    2.6   1.6   35
 1003   12.8   7.9    1.1   0.7    2.6   1.6   35
 1004   12.9   7.9    1.1   0.7    2.6   1.6   35
 1005   12.9   7.9    1.1   0.7    2.6   1.6   35
 1006   12.9   7.9    1.1   0.7    2.6   1.6   35
 1007   12.9   7.9    1.1   0.7    2.6   1.6   35
 1008   12.9   8.0    1.1   0.7    2.6   1.6   35
 1009   12.9   8.0    1.1   0.7    2.6   1.6   35
 1010   12.9   8.0    1.1   0.7    2.6   1.6   35
 1011   12.9   8.0    1.2   0.8    2.6   1.6   35
 1012   12.9   8.0    1.2   0.8    2.6   1.6   35
 1013   12.9   8.0    1.2   0.8    2.6   1.6   35
 1014   12.9   8.0    1.2   0.8    2.6   1.6   35
 1015   12.9   8.0    1.2   0.8    2.6   1.6   35
 1016   12.9   8.1    1.2   0.8    2.6   1.6   35
 1017   12.9   8.1    1.2   0.8    2.6   1.6   35
 1018   12.9   8.1    1.2   0.8    2.6   1.6   35
 1019   12.9   8.1    1.2   0.8    2.6   1.6   35
 1020   12.9   8.1    1.2   0.8    2.6   1.6   35
 1021   12.9   8.1    1.2   0.8    2.6   1.6   35
 1022   12.9   8.1    1.2   0.8    2.6   1.6   35
 1023   12.9   8.2    1.2   0.8    2.6   1.6   35
 1024   12.9   8.2    1.2   0.8    2.6   1.6   35
 1025   12.9   8.2    1.2   0.8    2.6   1.6   35
 1026   12.9   8.2    1.2   0.8    2.6   1.6   35
 1027   12.9   8.2    1.3   0.8    2.6   1.6   35
 1028   12.9   8.2    1.3   0.8    2.6   1.6   35
 1029   12.9   8.3    1.3   0.8    2.7   1.6   35
 1030   12.9   8.3    1.3   0.9    2.7   1.6   35
 1031   12.9   8.3    1.3   0.9    2.7   1.6   35
 1032   12.9   8.3    1.3   0.9    2.7   1.6   35
 1033   12.9   8.3    1.3   0.9    2.7   1.6   35
 1034   12.9   8.3    1.4   0.9    2.7   1.6   35
 1035   12.9   8.3    1.4   1.0    2.8   1.6   35
 1036   12.9   8.4    1.4   1.0    2.8   1.6   35
 1037   12.8   8.4    1.4   1.0    2.8   1.7   35
 1038   12.8   8.4    1.4   1.0    2.8   1.7   35
 1039   12.8   8.4    1.4   1.0    2.8   1.7   35
 1040   12.8   8.4    1.4   1.1    2.8   1.7   35
 1041   12.8   8.4    1.4   1.1    2.8   1.7   35
 1042   12.8   8.4    1.4   1.1    2.8   1.7   35
 1043   12.8   8.5    1.4   1.1    2.8   1.7   35
 1044   12.8   8.5    1.4   1.1    2.8   1.7   35
 1045   12.8   8.5    1.4   1.1    2.8   1.7   35
 1046   12.8   8.5    1.4   1.1    2.8   1.7   35
 1047   12.8   8.5    1.4   1.1    2.8   1.7   35
 1048   12.8   8.5    1.4   1.1    2.8   1.7   35
 1049   12.8   8.6    1.4   1.1    2.8   1.7   35
 1050   12.8   8.6    1.4   1.1    2.8   1.7   35
 1051   12.8   8.6    1.4   1.1    2.8   1.7   35
 1052   12.8   8.6    1.4   1.1    2.8   1.7   35
 1053   12.8   8.6    1.4   1.1    2.8   1.7   35
 1054   12.8   8.6    1.4   1.1    2.8   1.7   35
 1055   12.8   8.6    1.4   1.1    2.8   1.7   35
 1056   12.8   8.7    1.4   1.1    2.8   1.7   35
 1057   12.7   8.7    1.4   1.1    2.8   1.7   35
 1058   12.7   8.7    1.4   1.1    2.8   1.7   35
 1059   12.7   8.7    1.4   1.1    2.8   1.6   35
 1060   12.7   8.7    1.4   1.1    2.7   1.6   35
 1061   12.7   8.7    1.4   1.1    2.7   1.6   35
 1062   12.7   8.8    1.4   1.1    2.7   1.6   35
 1063   12.7   8.8    1.4   1.0    2.7   1.6   35
 1064   12.7   8.8    1.4   1.0    2.7   1.6   35
 1065   12.7   8.8    1.4   1.0    2.7   1.6   35
 1066   12.7   8.8    1.4   1.0    2.7   1.6   35
 1067   12.7   8.8    1.4   1.0    2.7   1.6   35
 1068   12.7   8.9    1.4   1.0    2.7   1.6   35
 1069   12.7   8.9    1.4   1.0    2.7   1.6   35
 1070   12.7   8.9    1.4   1.0    2.7   1.6   35
 1071   12.7   8.9    1.4   0.9    2.7   1.6   35
 1072   12.7   8.9    1.4   0.9    2.7   1.6   35
 1073   12.7   8.9    1.4   0.9    2.7   1.6   35
 1074   12.7   8.9    1.4   0.9    2.7   1.6   35
 1075   12.7   9.0    1.3   0.9    2.7   1.6   35
 1076   12.7   9.0    1.3   0.9    2.7   1.6   35
 1077   12.7   9.0    1.3   0.9    2.7   1.6   35
 1078   12.8   9.0    1.3   0.9    2.7   1.6   35
 1079   12.8   9.0    1.3   0.9    2.7   1.6   35
 1080   12.8   9.0    1.3   0.9    2.7   1.6   35
 1081   12.8   9.0    1.3   0.9    2.7   1.6   35
 1082   12.8   9.0    1.3   0.9    2.8   1.6   35
 1083   12.8   9.1    1.3   0.9    2.8   1.6   35
 1084   12.8   9.1    1.3   0.8    2.8   1.6   35
 1085   12.8   9.1    1.3   0.8    2.8   1.6   35
 1086   12.8   9.1    1.3   0.8    2.8   1.6   35
 1087   12.8   9.1    1.3   0.8    2.8   1.5   35
 1088   12.8   9.1    1.3   0.8    2.8   1.5   35
 1089   12.8   9.1    1.3   0.8    2.8   1.5   35
 1090   12.9   9.1    1.3   0.8    2.8   1.5   35
 1091   12.9   9.1    1.3   0.8    2.8   1.5   35
 1092   12.9   9.2    1.3   0.8    2.8   1.5   35
 1093   12.9   9.2    1.3   0.8    2.8   1.5   35
 1094   12.9   9.2    1.3   0.8    2.8   1.5   35
 1095   12.9   9.2    1.3   0.8    2.8   1.5   35
 1096   12.9   9.2    1.3   0.8    2.8   1.5   35
 1097   12.9   9.2    1.3   0.8    2.8   1.6   35
 1098   13.0   9.2    1.4   0.8    2.8   1.5   35
 1099   13.0   9.2    1.4   0.9    2.8   1.5   35
 1100   13.0   9.2    1.4   0.9    2.8   1.5   35
 1101   13.0   9.2    1.4   1.0    2.9   1.5   35
 1102   13.0   9.3    1.4   1.0    2.9   1.6   35
 1103   13.0   9.3    1.4   1.1    2.9   1.6   35
 1104   13.0   9.3    1.5   1.1    2.9   1.6   35
 1105   13.1   9.3    1.5   1.2    3.0   1.6   35
 1106   13.1   9.3    1.5   1.3    3.0   1.7   35
 1107   13.1   9.3    1.5   1.3    3.0   1.7   35
 1108   13.1   9.3    1.5   1.3    3.0   1.7   35
 1109   13.1   9.3    1.5   1.4    3.0   1.8   35
 1110   13.1   9.3    1.5   1.4    3.0   1.8   35
 1111   13.1   9.3    1.5   1.4    3.0   1.8   35
 1112   13.2   9.3    1.5   1.5    3.0   1.8   35
 1113   13.2   9.4    1.5   1.5    3.0   1.9   35
 1114   13.2   9.4    1.5   1.5    3.0   1.9   35
 1115   13.2   9.4    1.5   1.5    3.0   1.9   35
 1116   13.2   9.4    1.6   1.5    3.1   1.9   35
 1117   13.2   9.4    1.6   1.5    3.1   1.9   35
 1118   13.2   9.4    1.6   1.5    3.1   1.9   35
 1119   13.2   9.4    1.6   1.5    3.1   1.9   35
 1120   13.3   9.4    1.6   1.5    3.1   1.8   35
 1121   13.3   9.4    1.6   1.5    3.1   1.8   35
 1122   13.3   9.4    1.6   1.5    3.1   1.8   35
 1123   13.3   9.4    1.6   1.5    3.1   1.8   35
 1124   13.3   9.4    1.6   1.5    3.1   1.8   35
 1125   13.3   9.4    1.6   1.5    3.1   1.8   35
 1126   13.3   9.5    1.6   1.5    3.1   1.8   35
 1127   13.3   9.5    1.6   1.5    3.1   1.9   35
 1128   13.3   9.5    1.6   1.5    3.1   1.9   35
 1129   13.3   9.5    1.6   1.5    3.1   1.9   35
 1130   13.3   9.5    1.6   1.6    3.1   1.9   35
 1131   13.4   9.5    1.6   1.6    3.1   1.9   35
 1132   13.4   9.5    1.6   1.6    3.1   1.9   35
 1133   13.4   9.5    1.6   1.6    3.1   1.9   35
 1134   13.4   9.5    1.6   1.6    3.1   1.9   35
 1135   13.4   9.5    1.6   1.6    3.1   1.9   35
 1136   13.4   9.5    1.6   1.6    3.1   1.9   35
 1137   13.4   9.5    1.6   1.6    3.1   1.9   35
 1138   13.4   9.5    1.6   1.5    3.0   1.9   35
 1139   13.4   9.5    1.6   1.5    3.0   1.9   35
 1140   13.4   9.5    1.5   1.5    3.0   1.8   35
 1141   13.4   9.5    1.5   1.5    3.0   1.8   35
 1142   13.4   9.5    1.5   1.4    3.0   1.8   35
 1143   13.4   9.5    1.5   1.4    3.0   1.8   35
 1144   13.4   9.5    1.5   1.4    3.0   1.7   35
 1145   13.4   9.5    1.5   1.3    2.9   1.7   35
 1146   13.4   9.5    1.5   1.3    2.9   1.6   35
 1147   13.4   9.5    1.4   1.2    2.9   1.6   35
 1148   13.3   9.5    1.4   1.1    2.9   1.6   35
 1149   13.3   9.5    1.4   1.1    2.8   1.6   35
 1150   13.3   9.5    1.4   1.1    2.8   1.6   35
 1151   13.3   9.5    1.4   1.0    2.8   1.6   35
 1152   13.3   9.5    1.3   1.0    2.7   1.6   35
 1153   13.3   9.5    1.3   0.9    2.7   1.6   35
 1154   13.3   9.5    1.3   0.9    2.8   1.6   35
 1155   13.3   9.5    1.3   0.9    2.8   1.6   35
 1156   13.3   9.5    1.3   0.9    2.8   1.6   35
 1157   13.3   9.5    1.3   0.9    2.8   1.6   35
 1158   13.3   9.5    1.3   0.9    2.8   1.6   35
 1159   13.2   9.5    1.2   0.9    2.8   1.6   35
 1160   13.2   9.5    1.2   0.9    2.8   1.6   35
 1161   13.2   9.5    1.2   0.9    2.8   1.6   35
 1162   13.2   9.5    1.2   0.9    2.8   1.7   35
 1163   13.2   9.5    1.2   0.9    2.8   1.7   35
 1164   13.2   9.5    1.2   0.9    2.8   1.7   35
 1165   13.2   9.5    1.2   0.9    2.8   1.6   35
 1166   13.2   9.5    1.2   0.9    2.8   1.6   35
 1167   13.1   9.5    1.2   0.9    2.8   1.6   35
 1168   13.1   9.4    1.2   0.8    2.8   1.6   35
 1169   13.1   9.4    1.2   0.8    2.8   1.6   35
 1170   13.1   9.4    1.2   0.8    2.8   1.6   35
 1171   13.1   9.4    1.2   0.8    2.7   1.6   35
 1172   13.1   9.4    1.2   0.8    2.7   1.6   35
 1173   13.0   9.4    1.2   0.7    2.7   1.6   35
 1174   13.0   9.4    1.2   0.7    2.7   1.6   35
 1175   13.0   9.4    1.2   0.7    2.7   1.6   35
 1176   13.0   9.4    1.2   0.7    2.7   1.6   35
 1177   13.0   9.4    1.1   0.7    2.7   1.6   35
 1178   13.0   9.4    1.1   0.7    2.7   1.6   35
 1179   12.9   9.3    1.1   0.7    2.7   1.6   35
 1180   12.9   9.3    1.1   0.7    2.7   1.6   35
 1181   12.9   9.3    1.1   0.7    2.7   1.6   35
 1182   12.9   9.3    1.1   0.7    2.7   1.6   35
 1183   12.9   9.3    1.1   0.7    2.7   1.6   35
 1184   12.9   9.3    1.1   0.7    2.7   1.6   35
 1185   12.9   9.3    1.1   0.7    2.7   1.6   35
 1186   12.8   9.3    1.1   0.7    2.7   1.6   35
 1187   12.8   9.3    1.1   0.7    2.7   1.6   35
 1188   12.8   9.3    1.1   0.7    2.7   1.6   35
 1189   12.8   9.3    1.1   0.7    2.7   1.6   35
 1190   12.8   9.2    1.1   0.7    2.7   1.6   35
 1191   12.8   9.2    1.1   0.7    2.7   1.6   35
 1192   12.8   9.2    1.1   0.7    2.7   1.6   35
 1193   12.8   9.2    1.1   0.7    2.7   1.6   35
 1194   12.7   9.2    1.1   0.7    2.7   1.6   35
 1195   12.7   9.2    1.1   0.7    2.6   1.6   35
 1196   12.7   9.2    1.1   0.7    2.6   1.6   35
 1197   12.7   9.2    1.1   0.7    2.6   1.6   35
 1198   12.7   9.2    1.1   0.7    2.6   1.6   35
 1199   12.7   9.2    1.0   0.7    2.6   1.6   35
 1200   12.7   9.2    1.0   0.7    2.6   1.6   35
 1201   12.7   9.2    1.0   0.7    2.6   1.6   35
 1202   12.7   9.2    1.0   0.7    2.6   1.6   35
 1203   12.7   9.2    1.0   0.7    2.6   1.6   35
 1204   12.7   9.2    1.0   0.7    2.6   1.6   35
 1205   12.7   9.2    1.1   0.7    2.6   1.6   35
 1206   12.7   9.2    1.1   0.7    2.6   1.6   35
 1207   12.7   9.2    1.1   0.7    2.6   1.6   35
 1208   12.7   9.2    1.1   0.7    2.6   1.6   35
 1209   12.7   9.2    1.1   0.7    2.6   1.6   35
 1210   12.7   9.2    1.1   0.7    2.6   1.6   35
 1211   12.7   9.2    1.1   0.7    2.6   1.6   35
 1212   12.7   9.2    1.1   0.7    2.6   1.6   35
 1213   12.7   9.2    1.1   0.7    2.6   1.6   35
 1214   12.7   9.2    1.1   0.8    2.6   1.6   35
 1215   12.7   9.2    1.1   0.8    2.6   1.6   35
 1216   12.7   9.2    1.1   0.8    2.6   1.6   35
 1217   12.7   9.2    1.1   0.8    2.6   1.6   35
 1218   12.7   9.2    1.1   0.8    2.6   1.6   35
 1219   12.7   9.2    1.1   0.8    2.6   1.6   35
 1220   12.7   9.2    1.1   0.9    2.6   1.6   35
 1221   12.7   9.2    1.1   0.9    2.6   1.7   35
 1222   12.7   9.2    1.1   0.9    2.6   1.7   35
 1223   12.7   9.2    1.1   0.9    2.6   1.7   35
 1224   12.7   9.2    1.2   1.0    2.6   1.7   35
 1225   12.8   9.2    1.2   1.0    2.6   1.7   35
 1226   12.8   9.2    1.2   1.0    2.6   1.7   35
 1227   12.8   9.2    1.2   1.0    2.6   1.7   35
 1228   12.8   9.3    1.2   1.0    2.6   1.7   35
 1229   12.8   9.3    1.2   1.0    2.6   1.7   35
 1230   12.8   9.3    1.2   1.0    2.6   1.7   35
 1231   12.8   9.3    1.2   1.0    2.6   1.7   35
 1232   12.9   9.3    1.2   1.0    2.6   1.7   35
 1233   12.9   9.3    1.2   1.0    2.6   1.7   35
 1234   12.9   9.3    1.2   1.0    2.6   1.7   35
 1235   12.9   9.3    1.2   1.0    2.6   1.7   35
 1236   12.9   9.3    1.2   1.0    2.7   1.7   35
 1237   12.9   9.3    1.2   1.0    2.7   1.7   35
 1238   13.0   9.3    1.2   1.0    2.6   1.7   35
 1239   13.0   9.4    1.2   1.0    2.6   1.7   35
 1240   13.0   9.4    1.2   1.0    2.6   1.7   35
 1241   13.0   9.4    1.2   1.0    2.6   1.7   35
 1242   13.0   9.4    1.2   1.0    2.6   1.7   35
 1243   13.1   9.4    1.2   1.0    2.6   1.7   35
 1244   13.1   9.4    1.2   1.0    2.6   1.7   35
 1245   13.1   9.4    1.2   1.0    2.6   1.7   35
 1246   13.1   9.4    1.2   1.0    2.6   1.7   35
 1247   13.1   9.4    1.2   1.0    2.6   1.7   35
 1248   13.2   9.4    1.2   1.0    2.6   1.7   35
 1249   13.2   9.4    1.2   1.0    2.6   1.7   35
 1250   13.2   9.5    1.2   1.0    2.6   1.7   35
 1251   13.2   9.5    1.2   1.0    2.6   1.8   35
 1252   13.2   9.5    1.2   1.0    2.6   1.8   35
 1253   13.3   9.5    1.2   1.0    2.6   1.8   35
 1254   13.3   9.5    1.1   1.0    2.6   1.8   35
 1255   13.3   9.5    1.1   1.0    2.6   1.8   35
 1256   13.3   9.5    1.1   1.0    2.6   1.8   35
 1257   13.3   9.5    1.1   1.0    2.6   1.8   35
 1258   13.4   9.5    1.1   1.0    2.6   1.8   35
 1259   13.4   9.5    1.1   1.0    2.6   1.8   35
 1260   13.4   9.5    1.1   1.0    2.6   1.8   35
 1261   13.4   9.5    1.1   1.0    2.6   1.8   35
 1262   13.4   9.6    1.1   1.0    2.6   1.8   35
 1263   13.4   9.6    1.1   1.0    2.6   1.8   35
 1264   13.5   9.6    1.1   1.0    2.6   1.8   35
 1265   13.5   9.6    1.1   1.0    2.6   1.8   35
 1266   13.5   9.6    1.1   1.0    2.5   1.8   35
 1267   13.5   9.6    1.1   1.0    2.5   1.7   35
 1268   13.5   9.6    1.1   1.0    2.5   1.7   35
 1269   13.5   9.6    1.1   1.0    2.5   1.7   35
 1270   13.6   9.6    1.1   1.0    2.5   1.7   35
 1271   13.6   9.6    1.1   1.0    2.5   1.7   35
 1272   13.6   9.6    1.1   0.9    2.5   1.7   35
 1273   13.6   9.6    1.1   0.9    2.5   1.7   35
 1274   13.6   9.6    1.1   0.9    2.5   1.7   35
 1275   13.6   9.6    1.1   0.9    2.5   1.7   35
 1276   13.6   9.7    1.1   0.9    2.5   1.7   35
 1277   13.6   9.7    1.1   0.8    2.5   1.7   35
 1278   13.6   9.7    1.1   0.8    2.5   1.7   35
 1279   13.7   9.7    1.1   0.8    2.5   1.7   35
 1280   13.7   9.7    1.1   0.8    2.5   1.7   35
 1281   13.7   9.7    1.1   0.8    2.5   1.7   35
 1282   13.7   9.7    1.1   0.8    2.5   1.7   35
 1283   13.7   9.7    1.1   0.7    2.5   1.7   35
 1284   13.7   9.7    1.1   0.7    2.5   1.7   35
 1285   13.7   9.7    1.1   0.7    2.5   1.7   35
 1286   13.7   9.7    1.1   0.7    2.5   1.7   35
 1287   13.7   9.7    1.1   0.7    2.5   1.7   35
 1288   13.7   9.7    1.1   0.7    2.5   1.7   35
 1289   13.7   9.7    1.1   0.7    2.5   1.7   35
 1290   13.7   9.7    1.1   0.7    2.5   1.7   35
 1291   13.7   9.7    1.1   0.7    2.5   1.7   35
 1292   13.7   9.7    1.1   0.7    2.5   1.7   35
 1293   13.7   9.7    1.1   0.7    2.5   1.7   35
 1294   13.7   9.7    1.1   0.7    2.5   1.7   35
 1295   13.7   9.7    1.1   0.7    2.5   1.7   35
 1296   13.7   9.7    1.1   0.7    2.5   1.7   35
 1297   13.7   9.7    1.1   0.7    2.5   1.7   35
 1298   13.7   9.7    1.1   0.7    2.5   1.7   35
 ms      H   H.sd     V   V.sd   rate rate.sd  N     Register 31
 -350   18.1  13.3    0.6   0.5    0.8   0.8   35
 -349   18.1  13.3    0.6   0.5    0.8   0.8   35
 -348   18.1  13.3    0.6   0.6    0.8   0.8   35
 -347   18.1  13.3    0.6   0.6    0.8   0.9   35
 -346   18.1  13.3    0.6   0.6    0.8   0.9   35
 -345   18.1  13.3    0.6   0.6    0.8   0.9   35
 -344   18.1  13.3    0.6   0.6    0.8   0.9   35
 -343   18.1  13.3    0.6   0.6    0.8   0.9   35
 -342   18.1  13.3    0.6   0.6    0.8   0.9   35
 -341   18.1  13.3    0.6   0.7    0.8   0.9   35
 -340   18.2  13.3    0.6   0.7    0.8   0.9   35
 -339   18.2  13.3    0.6   0.7    0.8   0.9   35
 -338   18.2  13.3    0.6   0.7    0.8   0.9   35
 -337   18.2  13.3    0.6   0.7    0.8   0.9   35
 -336   18.2  13.3    0.6   0.7    0.8   0.9   35
 -335   18.2  13.3    0.6   0.7    0.8   0.9   35
 -334   18.2  13.3    0.6   0.7    0.8   0.9   35
 -333   18.3  13.3    0.6   0.6    0.8   0.9   35
 -332   18.3  13.3    0.6   0.6    0.8   0.9   35
 -331   18.3  13.3    0.6   0.6    0.8   0.9   35
 -330   18.3  13.3    0.6   0.6    0.8   0.9   35
 -329   18.3  13.3    0.6   0.6    0.8   0.9   35
 -328   18.4  13.3    0.6   0.6    0.8   0.9   35
 -327   18.4  13.3    0.6   0.6    0.8   0.9   35
 -326   18.4  13.3    0.6   0.6    0.8   0.9   35
 -325   18.4  13.3    0.6   0.6    0.8   0.9   35
 -324   18.4  13.3    0.6   0.6    0.8   0.9   35
 -323   18.5  13.3    0.6   0.6    0.8   0.9   35
 -322   18.5  13.3    0.6   0.6    0.7   0.8   35
 -321   18.5  13.3    0.6   0.6    0.7   0.8   35
 -320   18.5  13.3    0.6   0.6    0.7   0.8   35
 -319   18.5  13.3    0.6   0.5    0.7   0.7   35
 -318   18.6  13.3    0.5   0.5    0.7   0.7   35
 -317   18.6  13.3    0.5   0.5    0.7   0.6   35
 -316   18.6  13.3    0.5   0.5    0.6   0.6   35
 -315   18.6  13.4    0.5   0.4    0.6   0.5   35
 -314   18.7  13.4    0.5   0.4    0.6   0.5   35
 -313   18.7  13.4    0.5   0.4    0.6   0.4   35
 -312   18.7  13.4    0.5   0.4    0.6   0.4   35
 -311   18.7  13.4    0.5   0.3    0.6   0.4   35
 -310   18.8  13.4    0.5   0.3    0.6   0.3   35
 -309   18.8  13.4    0.5   0.3    0.6   0.3   35
 -308   18.8  13.4    0.5   0.3    0.6   0.3   35
 -307   18.8  13.4    0.5   0.3    0.6   0.3   35
 -306   18.8  13.4    0.5   0.3    0.6   0.3   35
 -305   18.9  13.4    0.5   0.3    0.5   0.3   35
 -304   18.9  13.4    0.5   0.3    0.5   0.3   35
 -303   18.9  13.4    0.5   0.3    0.6   0.3   35
 -302   18.9  13.5    0.5   0.3    0.6   0.4   35
 -301   19.0  13.5    0.5   0.3    0.6   0.4   35
 -300   19.0  13.5    0.5   0.3    0.6   0.4   35
 -299   19.0  13.5    0.5   0.3    0.6   0.4   35
 -298   19.0  13.5    0.5   0.3    0.6   0.4   35
 -297   19.1  13.5    0.5   0.3    0.6   0.4   35
 -296   19.1  13.5    0.5   0.3    0.6   0.4   35
 -295   19.1  13.6    0.5   0.3    0.6   0.4   35
 -294   19.1  13.6    0.5   0.3    0.6   0.4   35
 -293   19.1  13.6    0.5   0.3    0.6   0.4   35
 -292   19.2  13.6    0.5   0.3    0.6   0.4   35
 -291   19.2  13.6    0.5   0.3    0.6   0.4   35
 -290   19.2  13.7    0.5   0.3    0.6   0.4   35
 -289   19.2  13.7    0.4   0.2    0.6   0.4   35
 -288   19.2  13.7    0.4   0.2    0.6   0.4   35
 -287   19.2  13.7    0.4   0.2    0.6   0.4   35
 -286   19.3  13.7    0.4   0.2    0.6   0.3   35
 -285   19.3  13.8    0.4   0.2    0.6   0.3   35
 -284   19.3  13.8    0.4   0.2    0.6   0.3   35
 -283   19.3  13.8    0.4   0.2    0.6   0.3   35
 -282   19.3  13.8    0.4   0.2    0.6   0.3   35
 -281   19.3  13.9    0.4   0.2    0.6   0.3   35
 -280   19.3  13.9    0.4   0.2    0.6   0.3   35
 -279   19.4  13.9    0.4   0.2    0.6   0.3   35
 -278   19.4  13.9    0.4   0.2    0.6   0.3   35
 -277   19.4  13.9    0.4   0.2    0.6   0.3   35
 -276   19.4  14.0    0.4   0.2    0.6   0.3   35
 -275   19.4  14.0    0.4   0.2    0.6   0.3   35
 -274   19.4  14.0    0.4   0.2    0.6   0.3   35
 -273   19.4  14.0    0.4   0.2    0.6   0.3   35
 -272   19.4  14.1    0.4   0.2    0.6   0.3   35
 -271   19.4  14.1    0.4   0.2    0.6   0.3   35
 -270   19.4  14.1    0.4   0.2    0.6   0.3   35
 -269   19.5  14.1    0.4   0.2    0.6   0.3   35
 -268   19.5  14.1    0.4   0.2    0.6   0.3   35
 -267   19.5  14.2    0.4   0.2    0.6   0.3   35
 -266   19.5  14.2    0.4   0.2    0.6   0.3   35
 -265   19.5  14.2    0.4   0.2    0.6   0.3   35
 -264   19.5  14.2    0.4   0.2    0.6   0.3   35
 -263   19.5  14.2    0.4   0.2    0.6   0.3   35
 -262   19.5  14.2    0.4   0.2    0.6   0.3   35
 -261   19.5  14.3    0.4   0.2    0.6   0.3   35
 -260   19.5  14.3    0.4   0.2    0.6   0.3   35
 -259   19.5  14.3    0.4   0.2    0.6   0.3   35
 -258   19.5  14.3    0.4   0.2    0.6   0.3   35
 -257   19.5  14.3    0.4   0.2    0.6   0.3   35
 -256   19.5  14.3    0.4   0.2    0.6   0.3   35
 -255   19.5  14.3    0.4   0.2    0.6   0.3   35
 -254   19.5  14.3    0.4   0.2    0.6   0.3   35
 -253   19.5  14.3    0.4   0.2    0.5   0.3   35
 -252   19.5  14.3    0.4   0.2    0.5   0.3   35
 -251   19.5  14.4    0.4   0.2    0.5   0.3   35
 -250   19.5  14.4    0.4   0.2    0.5   0.3   35
 -249   19.5  14.4    0.4   0.2    0.5   0.3   35
 -248   19.5  14.4    0.4   0.2    0.5   0.3   35
 -247   19.5  14.4    0.4   0.2    0.5   0.3   35
 -246   19.5  14.4    0.4   0.2    0.5   0.3   35
 -245   19.5  14.4    0.4   0.2    0.5   0.3   35
 -244   19.5  14.4    0.4   0.2    0.5   0.3   35
 -243   19.5  14.4    0.4   0.2    0.5   0.3   35
 -242   19.5  14.4    0.4   0.2    0.5   0.3   35
 -241   19.5  14.4    0.4   0.2    0.5   0.3   35
 -240   19.5  14.4    0.4   0.2    0.5   0.3   35
 -239   19.5  14.4    0.4   0.2    0.5   0.3   35
 -238   19.5  14.4    0.4   0.2    0.5   0.3   35
 -237   19.5  14.4    0.4   0.2    0.5   0.3   35
 -236   19.5  14.4    0.4   0.2    0.5   0.3   35
 -235   19.5  14.4    0.4   0.2    0.5   0.3   35
 -234   19.5  14.5    0.4   0.2    0.5   0.3   35
 -233   19.5  14.5    0.4   0.2    0.5   0.3   35
 -232   19.5  14.5    0.4   0.2    0.6   0.3   35
 -231   19.5  14.5    0.4   0.2    0.6   0.3   35
 -230   19.5  14.5    0.4   0.2    0.6   0.3   35
 -229   19.5  14.5    0.4   0.2    0.6   0.3   35
 -228   19.5  14.5    0.4   0.2    0.6   0.3   35
 -227   19.5  14.5    0.4   0.2    0.6   0.3   35
 -226   19.5  14.5    0.4   0.2    0.6   0.3   35
 -225   19.5  14.5    0.4   0.2    0.6   0.3   35
 -224   19.5  14.5    0.4   0.2    0.5   0.3   35
 -223   19.5  14.5    0.4   0.2    0.5   0.3   35
 -222   19.5  14.6    0.4   0.2    0.5   0.3   35
 -221   19.5  14.6    0.4   0.2    0.5   0.3   35
 -220   19.5  14.6    0.4   0.2    0.5   0.3   35
 -219   19.5  14.6    0.4   0.2    0.5   0.3   35
 -218   19.5  14.6    0.4   0.2    0.5   0.3   35
 -217   19.5  14.6    0.4   0.2    0.5   0.3   35
 -216   19.6  14.6    0.4   0.2    0.5   0.3   35
 -215   19.6  14.6    0.4   0.2    0.5   0.3   35
 -214   19.6  14.6    0.4   0.2    0.5   0.3   35
 -213   19.6  14.6    0.4   0.2    0.5   0.3   35
 -212   19.6  14.7    0.4   0.2    0.5   0.3   35
 -211   19.6  14.7    0.4   0.2    0.5   0.3   35
 -210   19.6  14.7    0.4   0.2    0.5   0.3   35
 -209   19.6  14.7    0.4   0.2    0.5   0.3   35
 -208   19.6  14.7    0.4   0.2    0.5   0.3   35
 -207   19.6  14.7    0.4   0.2    0.5   0.3   35
 -206   19.6  14.7    0.4   0.2    0.5   0.3   35
 -205   19.6  14.7    0.4   0.2    0.5   0.3   35
 -204   19.6  14.7    0.4   0.2    0.5   0.3   35
 -203   19.6  14.7    0.4   0.2    0.5   0.3   35
 -202   19.6  14.7    0.4   0.2    0.5   0.3   35
 -201   19.7  14.7    0.4   0.2    0.6   0.3   35
 -200   19.7  14.7    0.4   0.2    0.6   0.3   35
 -199   19.7  14.7    0.4   0.2    0.6   0.3   35
 -198   19.7  14.7    0.4   0.2    0.6   0.3   35
 -197   19.7  14.8    0.4   0.2    0.6   0.3   35
 -196   19.7  14.8    0.4   0.2    0.6   0.3   35
 -195   19.7  14.8    0.4   0.2    0.6   0.3   35
 -194   19.8  14.8    0.4   0.2    0.6   0.3   35
 -193   19.8  14.8    0.4   0.2    0.6   0.3   35
 -192   19.8  14.8    0.4   0.2    0.6   0.3   35
 -191   19.8  14.8    0.4   0.2    0.6   0.3   35
 -190   19.8  14.8    0.4   0.2    0.6   0.3   35
 -189   19.8  14.8    0.4   0.2    0.6   0.3   35
 -188   19.9  14.8    0.4   0.2    0.6   0.3   35
 -187   19.9  14.8    0.4   0.2    0.6   0.3   35
 -186   19.9  14.8    0.4   0.2    0.6   0.3   35
 -185   19.9  14.8    0.4   0.2    0.6   0.3   35
 -184   20.0  14.8    0.4   0.2    0.6   0.3   35
 -183   20.0  14.8    0.4   0.2    0.6   0.3   35
 -182   20.0  14.8    0.4   0.2    0.6   0.3   35
 -181   20.0  14.8    0.4   0.2    0.6   0.3   35
 -180   20.1  14.8    0.4   0.2    0.6   0.3   35
 -179   20.1  14.8    0.4   0.2    0.6   0.3   35
 -178   20.1  14.8    0.4   0.2    0.6   0.3   35
 -177   20.1  14.8    0.4   0.2    0.6   0.3   35
 -176   20.2  14.8    0.4   0.2    0.6   0.3   35
 -175   20.2  14.8    0.4   0.2    0.6   0.3   35
 -174   20.2  14.9    0.4   0.2    0.6   0.3   35
 -173   20.3  14.9    0.4   0.2    0.6   0.3   35
 -172   20.3  14.9    0.4   0.2    0.6   0.3   35
 -171   20.3  14.9    0.4   0.2    0.6   0.3   35
 -170   20.4  14.9    0.4   0.2    0.6   0.3   35
 -169   20.4  14.9    0.4   0.2    0.6   0.3   35
 -168   20.4  14.9    0.4   0.2    0.6   0.3   35
 -167   20.5  14.9    0.4   0.2    0.6   0.3   35
 -166   20.5  14.9    0.4   0.2    0.6   0.3   35
 -165   20.5  15.0    0.4   0.2    0.6   0.3   35
 -164   20.6  15.0    0.4   0.2    0.6   0.3   35
 -163   20.6  15.0    0.4   0.2    0.6   0.3   35
 -162   20.6  15.0    0.4   0.2    0.6   0.3   35
 -161   20.7  15.0    0.4   0.2    0.6   0.3   35
 -160   20.7  15.0    0.4   0.2    0.6   0.3   35
 -159   20.8  15.1    0.4   0.2    0.6   0.3   35
 -158   20.8  15.1    0.4   0.2    0.6   0.3   35
 -157   20.8  15.1    0.4   0.2    0.6   0.4   35
 -156   20.9  15.1    0.4   0.2    0.6   0.4   35
 -155   20.9  15.1    0.4   0.2    0.6   0.4   35
 -154   20.9  15.2    0.4   0.2    0.6   0.4   35
 -153   21.0  15.2    0.4   0.2    0.6   0.4   35
 -152   21.0  15.2    0.4   0.2    0.6   0.4   35
 -151   21.1  15.2    0.4   0.2    0.6   0.4   35
 -150   21.1  15.3    0.4   0.2    0.6   0.4   35
 -149   21.1  15.3    0.4   0.2    0.6   0.4   35
 -148   21.2  15.3    0.4   0.2    0.6   0.4   35
 -147   21.2  15.4    0.4   0.2    0.6   0.4   35
 -146   21.2  15.4    0.4   0.2    0.6   0.4   35
 -145   21.3  15.4    0.4   0.2    0.6   0.4   35
 -144   21.3  15.4    0.4   0.2    0.6   0.4   35
 -143   21.4  15.5    0.4   0.2    0.6   0.4   35
 -142   21.4  15.5    0.4   0.2    0.6   0.4   35
 -141   21.4  15.5    0.4   0.2    0.6   0.4   35
 -140   21.5  15.6    0.4   0.2    0.6   0.4   35
 -139   21.5  15.6    0.4   0.2    0.6   0.4   35
 -138   21.5  15.6    0.4   0.2    0.6   0.4   35
 -137   21.6  15.7    0.4   0.2    0.6   0.4   35
 -136   21.6  15.7    0.4   0.2    0.6   0.4   35
 -135   21.6  15.7    0.4   0.2    0.6   0.4   35
 -134   21.6  15.8    0.4   0.2    0.6   0.4   35
 -133   21.7  15.8    0.4   0.2    0.6   0.4   35
 -132   21.7  15.9    0.4   0.2    0.6   0.4   35
 -131   21.7  15.9    0.4   0.2    0.6   0.4   35
 -130   21.8  15.9    0.4   0.2    0.6   0.4   35
 -129   21.8  16.0    0.4   0.2    0.6   0.4   35
 -128   21.8  16.0    0.4   0.2    0.6   0.4   35
 -127   21.8  16.0    0.4   0.2    0.6   0.4   35
 -126   21.9  16.1    0.4   0.2    0.6   0.4   35
 -125   21.9  16.1    0.4   0.2    0.6   0.4   35
 -124   21.9  16.2    0.4   0.2    0.6   0.4   35
 -123   21.9  16.2    0.4   0.2    0.6   0.4   35
 -122   22.0  16.2    0.4   0.2    0.6   0.4   35
 -121   22.0  16.3    0.4   0.2    0.6   0.4   35
 -120   22.0  16.3    0.4   0.2    0.6   0.4   35
 -119   22.0  16.3    0.4   0.2    0.6   0.3   35
 -118   22.1  16.4    0.4   0.2    0.6   0.3   35
 -117   22.1  16.4    0.4   0.2    0.6   0.3   35
 -116   22.1  16.5    0.4   0.2    0.5   0.3   35
 -115   22.1  16.5    0.4   0.2    0.5   0.3   35
 -114   22.1  16.5    0.4   0.2    0.5   0.3   35
 -113   22.2  16.6    0.4   0.2    0.5   0.3   35
 -112   22.2  16.6    0.4   0.2    0.5   0.3   35
 -111   22.2  16.7    0.4   0.2    0.5   0.3   35
 -110   22.2  16.7    0.4   0.2    0.5   0.3   35
 -109   22.2  16.7    0.4   0.2    0.5   0.3   35
 -108   22.3  16.8    0.4   0.2    0.5   0.3   35
 -107   22.3  16.8    0.4   0.2    0.6   0.3   35
 -106   22.3  16.9    0.4   0.2    0.6   0.3   35
 -105   22.3  16.9    0.4   0.2    0.6   0.4   35
 -104   22.3  16.9    0.4   0.2    0.6   0.4   35
 -103   22.4  17.0    0.4   0.2    0.6   0.4   35
 -102   22.4  17.0    0.4   0.2    0.6   0.4   35
 -101   22.4  17.1    0.4   0.2    0.6   0.4   35
 -100   22.4  17.1    0.4   0.2    0.6   0.4   35
  -99   22.4  17.1    0.4   0.2    0.6   0.4   35
  -98   22.4  17.2    0.4   0.2    0.6   0.4   35
  -97   22.5  17.2    0.4   0.2    0.6   0.4   35
  -96   22.5  17.3    0.4   0.2    0.6   0.4   35
  -95   22.5  17.3    0.4   0.2    0.6   0.4   35
  -94   22.5  17.3    0.4   0.2    0.6   0.4   35
  -93   22.5  17.4    0.4   0.2    0.6   0.4   35
  -92   22.6  17.4    0.4   0.2    0.6   0.4   35
  -91   22.6  17.5    0.4   0.2    0.6   0.4   35
  -90   22.6  17.5    0.4   0.2    0.6   0.4   35
  -89   22.6  17.5    0.4   0.2    0.6   0.4   35
  -88   22.6  17.6    0.4   0.2    0.6   0.4   35
  -87   22.7  17.6    0.4   0.2    0.6   0.4   35
  -86   22.7  17.7    0.4   0.2    0.6   0.4   35
  -85   22.7  17.7    0.4   0.2    0.6   0.4   35
  -84   22.7  17.7    0.4   0.2    0.6   0.4   35
  -83   22.8  17.8    0.4   0.2    0.6   0.4   35
  -82   22.8  17.8    0.4   0.2    0.6   0.4   35
  -81   22.8  17.8    0.4   0.2    0.6   0.4   35
  -80   22.8  17.9    0.4   0.2    0.6   0.4   35
  -79   22.8  17.9    0.4   0.2    0.6   0.4   35
  -78   22.9  18.0    0.4   0.2    0.6   0.4   35
  -77   22.9  18.0    0.4   0.2    0.6   0.4   35
  -76   22.9  18.0    0.4   0.2    0.6   0.3   35
  -75   22.9  18.1    0.4   0.2    0.6   0.3   35
  -74   23.0  18.1    0.4   0.2    0.6   0.3   35
  -73   23.0  18.1    0.4   0.2    0.6   0.3   35
  -72   23.0  18.2    0.4   0.2    0.6   0.3   35
  -71   23.1  18.2    0.4   0.2    0.6   0.3   35
  -70   23.1  18.3    0.4   0.2    0.6   0.3   35
  -69   23.1  18.3    0.4   0.2    0.6   0.3   35
  -68   23.1  18.3    0.4   0.2    0.6   0.3   35
  -67   23.2  18.4    0.4   0.2    0.6   0.3   35
  -66   23.2  18.4    0.4   0.2    0.6   0.3   35
  -65   23.2  18.4    0.4   0.2    0.6   0.3   35
  -64   23.3  18.5    0.4   0.2    0.6   0.3   35
  -63   23.3  18.5    0.4   0.2    0.6   0.3   35
  -62   23.3  18.6    0.4   0.2    0.6   0.3   35
  -61   23.3  18.6    0.4   0.2    0.6   0.3   35
  -60   23.4  18.6    0.4   0.2    0.6   0.3   35
  -59   23.4  18.7    0.4   0.2    0.6   0.3   35
  -58   23.4  18.7    0.4   0.2    0.6   0.4   35
  -57   23.5  18.7    0.4   0.2    0.6   0.4   35
  -56   23.5  18.8    0.4   0.2    0.6   0.4   35
  -55   23.5  18.8    0.4   0.2    0.6   0.4   35
  -54   23.6  18.8    0.4   0.2    0.6   0.4   35
  -53   23.6  18.9    0.4   0.2    0.6   0.4   35
  -52   23.6  18.9    0.4   0.2    0.6   0.4   35
  -51   23.7  18.9    0.4   0.2    0.6   0.4   35
  -50   23.7  19.0    0.4   0.2    0.6   0.4   35
  -49   23.7  19.0    0.4   0.2    0.6   0.4   35
  -48   23.8  19.0    0.4   0.2    0.6   0.4   35
  -47   23.8  19.1    0.4   0.2    0.6   0.4   35
  -46   23.8  19.1    0.4   0.2    0.6   0.4   35
  -45   23.9  19.1    0.4   0.2    0.6   0.4   35
  -44   23.9  19.2    0.4   0.2    0.6   0.4   35
  -43   23.9  19.2    0.4   0.2    0.6   0.4   35
  -42   24.0  19.2    0.4   0.2    0.6   0.4   35
  -41   24.0  19.3    0.4   0.2    0.6   0.4   35
  -40   24.0  19.3    0.4   0.2    0.6   0.4   35
  -39   24.1  19.3    0.4   0.2    0.6   0.4   35
  -38   24.1  19.4    0.4   0.2    0.6   0.4   35
  -37   24.1  19.4    0.4   0.2    0.6   0.4   35
  -36   24.2  19.4    0.4   0.2    0.6   0.3   35
  -35   24.2  19.5    0.4   0.2    0.6   0.3   35
  -34   24.2  19.5    0.4   0.2    0.6   0.3   35
  -33   24.3  19.5    0.4   0.2    0.6   0.3   35
  -32   24.3  19.6    0.4   0.2    0.6   0.3   35
  -31   24.4  19.6    0.4   0.2    0.6   0.3   35
  -30   24.4  19.6    0.4   0.2    0.6   0.3   35
  -29   24.4  19.6    0.4   0.2    0.6   0.3   35
  -28   24.5  19.7    0.4   0.2    0.6   0.3   35
  -27   24.5  19.7    0.4   0.2    0.6   0.3   35
  -26   24.5  19.7    0.4   0.2    0.6   0.3   35
  -25   24.6  19.8    0.4   0.2    0.6   0.3   35
  -24   24.6  19.8    0.4   0.2    0.6   0.3   35
  -23   24.6  19.8    0.4   0.2    0.6   0.3   35
  -22   24.7  19.8    0.4   0.2    0.6   0.3   35
  -21   24.7  19.9    0.4   0.2    0.6   0.3   35
  -20   24.7  19.9    0.4   0.2    0.6   0.3   35
  -19   24.8  19.9    0.4   0.2    0.6   0.3   35
  -18   24.8  20.0    0.4   0.2    0.6   0.3   35
  -17   24.8  20.0    0.4   0.2    0.6   0.3   35
  -16   24.9  20.0    0.4   0.2    0.6   0.4   35
  -15   24.9  20.0    0.4   0.2    0.6   0.4   35
  -14   25.0  20.0    0.4   0.2    0.6   0.4   35
  -13   25.0  20.1    0.4   0.2    0.6   0.4   35
  -12   25.0  20.1    0.4   0.2    0.6   0.4   35
  -11   25.1  20.1    0.4   0.2    0.6   0.4   35
  -10   25.1  20.1    0.4   0.2    0.6   0.4   35
   -9   25.1  20.2    0.4   0.2    0.6   0.4   35
   -8   25.2  20.2    0.4   0.2    0.6   0.4   35
   -7   25.2  20.2    0.4   0.2    0.6   0.4   35
   -6   25.2  20.2    0.4   0.2    0.6   0.4   35
   -5   25.3  20.2    0.4   0.2    0.6   0.4   35
   -4   25.3  20.2    0.4   0.2    0.6   0.4   35
   -3   25.4  20.2    0.4   0.2    0.6   0.4   35
   -2   25.4  20.3    0.4   0.2    0.6   0.4   35
   -1   25.4  20.3    0.4   0.2    0.6   0.3   35
    0   25.5  20.3    0.4   0.2    0.6   0.3   35
    1   25.5  20.3    0.4   0.2    0.6   0.3   35
    2   25.5  20.3    0.4   0.2    0.6   0.3   35
    3   25.6  20.3    0.4   0.2    0.6   0.3   35
    4   25.6  20.3    0.4   0.2    0.6   0.3   35
    5   25.7  20.3    0.4   0.2    0.6   0.3   35
    6   25.7  20.3    0.4   0.2    0.6   0.3   35
    7   25.7  20.3    0.4   0.2    0.6   0.3   35
    8   25.8  20.3    0.4   0.2    0.6   0.3   35
    9   25.8  20.3    0.4   0.2    0.6   0.3   35
   10   25.8  20.3    0.4   0.2    0.6   0.3   35
   11   25.9  20.3    0.4   0.2    0.6   0.3   35
   12   25.9  20.3    0.4   0.2    0.6   0.3   35
   13   26.0  20.3    0.4   0.2    0.6   0.3   35
   14   26.0  20.3    0.4   0.2    0.6   0.4   35
   15   26.0  20.3    0.4   0.2    0.6   0.4   35
   16   26.1  20.3    0.4   0.2    0.6   0.4   35
   17   26.1  20.3    0.4   0.2    0.6   0.4   35
   18   26.1  20.3    0.4   0.2    0.6   0.4   35
   19   26.2  20.3    0.4   0.2    0.6   0.4   35
   20   26.2  20.2    0.4   0.2    0.6   0.4   35
   21   26.3  20.2    0.4   0.2    0.6   0.4   35
   22   26.3  20.2    0.4   0.2    0.6   0.4   35
   23   26.3  20.2    0.4   0.2    0.6   0.4   35
   24   26.4  20.2    0.4   0.2    0.6   0.4   35
   25   26.4  20.2    0.4   0.2    0.6   0.4   35
   26   26.5  20.2    0.4   0.2    0.6   0.4   35
   27   26.5  20.2    0.4   0.2    0.6   0.4   35
   28   26.5  20.2    0.4   0.2    0.6   0.4   35
   29   26.6  20.2    0.4   0.2    0.6   0.4   35
   30   26.6  20.2    0.4   0.2    0.6   0.4   35
   31   26.7  20.2    0.4   0.2    0.6   0.4   35
   32   26.7  20.1    0.4   0.2    0.6   0.4   35
   33   26.8  20.1    0.4   0.2    0.6   0.4   35
   34   26.8  20.1    0.4   0.2    0.6   0.4   35
   35   26.8  20.1    0.4   0.2    0.6   0.4   35
   36   26.9  20.1    0.4   0.2    0.6   0.4   35
   37   26.9  20.1    0.4   0.2    0.6   0.4   35
   38   27.0  20.1    0.4   0.2    0.6   0.4   35
   39   27.0  20.1    0.4   0.2    0.6   0.4   35
   40   27.1  20.1    0.4   0.2    0.6   0.4   35
   41   27.1  20.1    0.4   0.2    0.6   0.4   35
   42   27.2  20.1    0.4   0.2    0.6   0.4   35
   43   27.2  20.2    0.4   0.2    0.6   0.4   35
   44   27.3  20.2    0.4   0.2    0.6   0.4   35
   45   27.3  20.2    0.4   0.2    0.6   0.4   35
   46   27.4  20.2    0.4   0.2    0.6   0.4   35
   47   27.4  20.2    0.4   0.2    0.6   0.4   35
   48   27.5  20.2    0.4   0.2    0.6   0.4   35
   49   27.5  20.3    0.4   0.2    0.6   0.4   35
   50   27.6  20.3    0.4   0.2    0.6   0.4   35
   51   27.7  20.3    0.4   0.2    0.6   0.4   35
   52   27.7  20.4    0.4   0.2    0.6   0.4   35
   53   27.8  20.4    0.4   0.2    0.6   0.4   35
   54   27.8  20.5    0.4   0.2    0.6   0.4   35
   55   27.9  20.5    0.4   0.2    0.6   0.4   35
   56   28.0  20.6    0.4   0.2    0.6   0.4   35
   57   28.0  20.6    0.4   0.2    0.6   0.4   35
   58   28.1  20.7    0.4   0.2    0.6   0.4   35
   59   28.2  20.7    0.4   0.2    0.6   0.4   35
   60   28.2  20.8    0.4   0.2    0.6   0.4   35
   61   28.3  20.9    0.4   0.2    0.6   0.4   35
   62   28.4  20.9    0.4   0.2    0.6   0.4   35
   63   28.4  21.0    0.4   0.2    0.6   0.4   35
   64   28.5  21.1    0.4   0.2    0.6   0.4   35
   65   28.6  21.2    0.4   0.2    0.6   0.4   35
   66   28.7  21.3    0.4   0.2    0.6   0.4   35
   67   28.7  21.4    0.4   0.2    0.6   0.4   35
   68   28.8  21.5    0.4   0.2    0.6   0.4   35
   69   28.9  21.6    0.4   0.2    0.6   0.4   35
   70   29.0  21.7    0.4   0.2    0.6   0.4   35
   71   29.1  21.8    0.4   0.2    0.6   0.4   35
   72   29.1  21.9    0.4   0.2    0.6   0.4   35
   73   29.2  22.0    0.4   0.2    0.6   0.4   35
   74   29.3  22.1    0.4   0.2    0.6   0.4   35
   75   29.4  22.3    0.4   0.2    0.6   0.4   35
   76   29.5  22.4    0.4   0.2    0.6   0.4   35
   77   29.5  22.5    0.4   0.2    0.6   0.4   35
   78   29.6  22.6    0.4   0.2    0.6   0.4   35
   79   29.7  22.8    0.4   0.2    0.6   0.4   35
   80   29.8  22.9    0.4   0.2    0.6   0.4   35
   81   29.9  23.0    0.4   0.2    0.6   0.4   35
   82   30.0  23.2    0.4   0.2    0.6   0.4   35
   83   30.0  23.3    0.4   0.2    0.6   0.4   35
   84   30.1  23.5    0.4   0.2    0.6   0.4   35
   85   30.2  23.6    0.4   0.2    0.6   0.4   35
   86   30.3  23.8    0.4   0.2    0.6   0.4   35
   87   30.4  23.9    0.4   0.2    0.6   0.4   35
   88   30.5  24.0    0.4   0.2    0.6   0.4   35
   89   30.5  24.2    0.4   0.2    0.6   0.4   35
   90   30.6  24.3    0.4   0.2    0.6   0.4   35
   91   30.7  24.5    0.4   0.2    0.6   0.4   35
   92   30.8  24.6    0.4   0.2    0.6   0.4   35
   93   30.9  24.8    0.4   0.2    0.6   0.4   35
   94   31.0  24.9    0.4   0.2    0.6   0.4   35
   95   31.0  25.0    0.4   0.2    0.6   0.4   35
   96   31.1  25.2    0.4   0.2    0.6   0.4   35
   97   31.2  25.3    0.4   0.2    0.6   0.4   35
   98   31.3  25.4    0.4   0.2    0.6   0.4   35
   99   31.3  25.6    0.4   0.2    0.6   0.3   35
  100   31.4  25.7    0.4   0.2    0.6   0.3   35
  101   31.5  25.8    0.4   0.2    0.6   0.3   35
  102   31.6  25.9    0.4   0.2    0.6   0.3   35
  103   31.6  26.0    0.4   0.2    0.6   0.3   35
  104   31.7  26.2    0.4   0.2    0.6   0.3   35
  105   31.8  26.3    0.4   0.2    0.6   0.3   35
  106   31.8  26.4    0.4   0.2    0.6   0.3   35
  107   31.9  26.5    0.4   0.2    0.6   0.3   35
  108   32.0  26.5    0.4   0.2    0.6   0.3   35
  109   32.0  26.6    0.4   0.2    0.6   0.3   35
  110   32.1  26.7    0.4   0.2    0.6   0.3   35
  111   32.2  26.8    0.4   0.2    0.6   0.3   35
  112   32.2  26.9    0.4   0.2    0.6   0.3   35
  113   32.3  26.9    0.4   0.2    0.6   0.3   35
  114   32.3  27.0    0.4   0.2    0.6   0.3   35
  115   32.4  27.0    0.4   0.2    0.6   0.4   35
  116   32.4  27.1    0.4   0.2    0.6   0.4   35
  117   32.5  27.1    0.4   0.2    0.6   0.4   35
  118   32.5  27.2    0.4   0.2    0.6   0.4   35
  119   32.6  27.2    0.4   0.2    0.6   0.4   35
  120   32.6  27.2    0.4   0.2    0.6   0.4   35
  121   32.7  27.3    0.4   0.2    0.6   0.4   35
  122   32.7  27.3    0.4   0.2    0.6   0.4   35
  123   32.8  27.3    0.4   0.2    0.6   0.4   35
  124   32.8  27.3    0.4   0.2    0.6   0.4   35
  125   32.8  27.3    0.4   0.2    0.6   0.4   35
  126   32.9  27.3    0.4   0.2    0.6   0.4   35
  127   32.9  27.3    0.4   0.2    0.6   0.4   35
  128   32.9  27.3    0.4   0.2    0.6   0.4   35
  129   33.0  27.3    0.4   0.2    0.6   0.4   35
  130   33.0  27.2    0.4   0.2    0.6   0.4   35
  131   33.0  27.2    0.4   0.2    0.6   0.4   35
  132   33.0  27.2    0.4   0.2    0.6   0.4   35
  133   33.1  27.1    0.4   0.2    0.6   0.4   35
  134   33.1  27.1    0.4   0.2    0.6   0.4   35
  135   33.1  27.1    0.4   0.2    0.6   0.4   35
  136   33.1  27.0    0.4   0.2    0.6   0.4   35
  137   33.2  27.0    0.4   0.2    0.6   0.4   35
  138   33.2  26.9    0.4   0.2    0.6   0.4   35
  139   33.2  26.9    0.4   0.2    0.6   0.4   35
  140   33.2  26.8    0.4   0.2    0.6   0.4   35
  141   33.2  26.7    0.4   0.2    0.6   0.4   35
  142   33.2  26.7    0.4   0.2    0.6   0.4   35
  143   33.2  26.6    0.4   0.2    0.6   0.4   35
  144   33.3  26.5    0.4   0.2    0.6   0.4   35
  145   33.3  26.5    0.4   0.2    0.6   0.4   35
  146   33.3  26.4    0.4   0.2    0.6   0.4   35
  147   33.3  26.3    0.4   0.2    0.6   0.4   35
  148   33.3  26.3    0.4   0.2    0.6   0.4   35
  149   33.3  26.2    0.4   0.2    0.6   0.4   35
  150   33.3  26.1    0.4   0.2    0.6   0.4   35
  151   33.3  26.0    0.4   0.2    0.6   0.4   35
  152   33.3  26.0    0.4   0.2    0.6   0.4   35
  153   33.3  25.9    0.5   0.2    0.6   0.4   35
  154   33.3  25.8    0.5   0.2    0.6   0.4   35
  155   33.3  25.7    0.5   0.2    0.6   0.4   35
  156   33.3  25.7    0.5   0.2    0.6   0.4   35
  157   33.3  25.6    0.5   0.2    0.6   0.4   35
  158   33.3  25.5    0.5   0.3    0.6   0.4   35
  159   33.3  25.5    0.5   0.3    0.6   0.4   35
  160   33.3  25.4    0.5   0.3    0.6   0.4   35
  161   33.3  25.3    0.5   0.3    0.7   0.4   35
  162   33.3  25.3    0.5   0.4    0.7   0.4   35
  163   33.3  25.2    0.5   0.4    0.7   0.4   35
  164   33.3  25.1    0.5   0.4    0.7   0.5   35
  165   33.3  25.1    0.5   0.5    0.7   0.5   35
  166   33.3  25.0    0.6   0.5    0.7   0.5   35
  167   33.3  25.0    0.6   0.5    0.7   0.6   35
  168   33.3  24.9    0.6   0.6    0.7   0.6   35
  169   33.3  24.9    0.6   0.6    0.7   0.6   35
  170   33.3  24.8    0.6   0.6    0.7   0.6   35
  171   33.3  24.8    0.6   0.6    0.7   0.6   35
  172   33.3  24.7    0.6   0.7    0.7   0.6   35
  173   33.3  24.7    0.6   0.7    0.7   0.7   35
  174   33.3  24.6    0.6   0.7    0.7   0.7   35
  175   33.3  24.6    0.6   0.7    0.7   0.7   35
  176   33.3  24.5    0.6   0.7    0.7   0.7   35
  177   33.3  24.5    0.6   0.7    0.7   0.7   35
  178   33.2  24.4    0.6   0.7    0.7   0.7   35
  179   33.2  24.4    0.6   0.7    0.8   0.7   35
  180   33.2  24.4    0.7   0.8    0.8   0.8   35
  181   33.2  24.3    0.7   0.8    0.8   0.8   35
  182   33.2  24.3    0.7   0.8    0.8   0.9   35
  183   33.2  24.3    0.7   0.9    0.8   0.9   35
  184   33.2  24.2    0.7   0.9    0.8   1.0   35
  185   33.2  24.2    0.7   1.0    0.9   1.1   35
  186   33.1  24.2    0.8   1.1    0.9   1.1   35
  187   33.1  24.1    0.8   1.1    0.9   1.2   35
  188   33.1  24.1    0.8   1.2    0.9   1.2   35
  189   33.1  24.1    0.8   1.3    0.9   1.3   35
  190   33.1  24.1    0.8   1.3    0.9   1.4   35
  191   33.1  24.0    0.9   1.4    1.0   1.4   35
  192   33.0  24.0    0.9   1.4    1.0   1.5   35
  193   33.0  24.0    0.9   1.5    1.0   1.5   35
  194   33.0  23.9    0.9   1.5    1.0   1.5   35
  195   33.0  23.9    0.9   1.6    1.0   1.5   35
  196   32.9  23.9    0.9   1.6    1.0   1.6   35
  197   32.9  23.8    1.0   1.7    1.0   1.6   35
  198   32.9  23.8    1.0   1.8    1.0   1.6   35
  199   32.9  23.8    1.0   1.8    1.0   1.6   35
  200   32.8  23.7    1.0   1.9    1.0   1.7   35
  201   32.8  23.7    1.0   1.9    1.1   1.7   35
  202   32.8  23.7    1.0   2.0    1.1   1.8   35
  203   32.7  23.6    1.1   2.0    1.1   1.8   35
  204   32.7  23.6    1.1   2.1    1.1   1.9   35
  205   32.7  23.6    1.1   2.1    1.1   1.9   35
  206   32.6  23.5    1.1   2.2    1.1   2.0   35
  207   32.6  23.5    1.1   2.2    1.1   2.0   35
  208   32.5  23.5    1.1   2.3    1.1   2.1   35
  209   32.5  23.4    1.1   2.3    1.2   2.1   35
  210   32.4  23.4    1.1   2.4    1.2   2.2   35
  211   32.4  23.3    1.1   2.4    1.2   2.2   35
  212   32.4  23.3    1.1   2.4    1.2   2.3   35
  213   32.3  23.2    1.1   2.5    1.2   2.4   35
  214   32.3  23.2    1.1   2.5    1.2   2.4   35
  215   32.2  23.1    1.1   2.5    1.3   2.5   35
  216   32.2  23.1    1.2   2.6    1.3   2.5   35
  217   32.1  23.0    1.2   2.6    1.3   2.6   35
  218   32.1  23.0    1.2   2.6    1.3   2.6   35
  219   32.0  22.9    1.2   2.6    1.3   2.7   35
  220   31.9  22.9    1.2   2.6    1.3   2.7   35
  221   31.9  22.8    1.2   2.6    1.4   2.7   35
  222   31.8  22.8    1.2   2.6    1.4   2.7   35
  223   31.8  22.7    1.2   2.6    1.4   2.8   35
  224   31.7  22.6    1.2   2.6    1.4   2.8   35
  225   31.6  22.6    1.2   2.6    1.4   2.8   35
  226   31.6  22.5    1.2   2.6    1.4   2.8   35
  227   31.5  22.4    1.2   2.6    1.4   2.8   35
  228   31.4  22.4    1.2   2.6    1.4   2.7   35
  229   31.4  22.3    1.2   2.6    1.4   2.7   35
  230   31.3  22.2    1.2   2.6    1.4   2.7   35
  231   31.2  22.2    1.2   2.5    1.4   2.7   35
  232   31.2  22.1    1.2   2.5    1.4   2.6   35
  233   31.1  22.0    1.2   2.5    1.4   2.6   35
  234   31.0  21.9    1.2   2.4    1.4   2.5   35
  235   30.9  21.9    1.2   2.4    1.4   2.5   35
  236   30.9  21.8    1.2   2.3    1.4   2.4   35
  237   30.8  21.7    1.2   2.3    1.4   2.3   35
  238   30.7  21.6    1.2   2.2    1.3   2.2   35
  239   30.6  21.6    1.1   2.2    1.3   2.1   35
  240   30.6  21.5    1.1   2.1    1.3   2.0   35
  241   30.5  21.4    1.1   2.0    1.3   1.9   35
  242   30.4  21.3    1.1   1.9    1.3   1.8   35
  243   30.3  21.2    1.1   1.8    1.2   1.7   35
  244   30.3  21.2    1.1   1.8    1.2   1.6   35
  245   30.2  21.1    1.1   1.7    1.2   1.6   35
  246   30.1  21.0    1.0   1.6    1.3   1.7   35
  247   30.0  20.9    1.0   1.5    1.3   1.7   35
  248   29.9  20.8    1.0   1.4    1.3   1.7   35
  249   29.9  20.8    1.0   1.3    1.3   1.7   35
  250   29.8  20.7    1.0   1.3    1.3   1.7   35
  251   29.7  20.6    1.0   1.2    1.3   1.6   35
  252   29.6  20.5    1.0   1.1    1.3   1.6   35
  253   29.5  20.5    1.0   1.1    1.3   1.5   35
  254   29.4  20.4    1.0   1.1    1.3   1.5   35
  255   29.4  20.3    1.0   1.0    1.3   1.4   35
  256   29.3  20.2    1.0   1.0    1.3   1.4   35
  257   29.2  20.1    1.0   1.0    1.3   1.4   35
  258   29.1  20.1    1.0   1.1    1.4   1.5   35
  259   29.0  20.0    1.0   1.1    1.4   1.6   35
  260   29.0  19.9    1.0   1.1    1.4   1.7   35
  261   28.9  19.9    1.0   1.2    1.5   1.7   35
  262   28.8  19.8    1.1   1.2    1.5   1.8   35
  263   28.7  19.7    1.1   1.3    1.5   1.8   35
  264   28.7  19.7    1.1   1.4    1.5   1.9   35
  265   28.6  19.6    1.1   1.5    1.5   1.9   35
  266   28.5  19.5    1.1   1.6    1.5   1.9   35
  267   28.4  19.5    1.1   1.6    1.5   1.9   35
  268   28.4  19.4    1.2   1.7    1.6   1.9   35
  269   28.3  19.3    1.2   1.8    1.6   1.9   35
  270   28.2  19.3    1.2   1.9    1.6   1.9   35
  271   28.1  19.2    1.2   2.0    1.6   2.0   35
  272   28.1  19.2    1.3   2.1    1.6   2.0   35
  273   28.0  19.1    1.3   2.2    1.6   2.0   35
  274   27.9  19.1    1.3   2.3    1.6   2.0   35
  275   27.9  19.0    1.4   2.3    1.7   2.1   35
  276   27.8  19.0    1.4   2.4    1.7   2.1   35
  277   27.7  18.9    1.4   2.4    1.7   2.2   35
  278   27.7  18.9    1.4   2.5    1.7   2.2   35
  279   27.6  18.9    1.5   2.5    1.7   2.3   35
  280   27.5  18.8    1.5   2.5    1.7   2.3   35
  281   27.5  18.8    1.5   2.6    1.8   2.3   35
  282   27.4  18.8    1.5   2.6    1.8   2.3   35
  283   27.4  18.7    1.6   2.6    1.8   2.3   35
  284   27.3  18.7    1.6   2.6    1.8   2.4   35
  285   27.2  18.7    1.6   2.6    1.9   2.4   35
  286   27.2  18.6    1.6   2.6    1.9   2.4   35
  287   27.1  18.6    1.7   2.6    1.9   2.5   35
  288   27.1  18.6    1.7   2.6    1.9   2.5   35
  289   27.0  18.6    1.7   2.6    2.0   2.5   35
  290   27.0  18.5    1.7   2.6    2.0   2.6   35
  291   26.9  18.5    1.7   2.6    2.0   2.6   35
  292   26.9  18.5    1.8   2.6    2.0   2.5   35
  293   26.8  18.5    1.8   2.7    2.0   2.5   35
  294   26.8  18.5    1.8   2.7    2.1   2.5   35
  295   26.8  18.5    1.8   2.7    2.1   2.5   35
  296   26.7  18.5    1.9   2.7    2.1   2.5   35
  297   26.7  18.4    1.9   2.7    2.1   2.6   35
  298   26.6  18.4    1.9   2.8    2.1   2.6   35
  299   26.6  18.4    1.9   2.8    2.2   2.6   35
  300   26.6  18.4    1.9   2.8    2.2   2.6   35
  301   26.5  18.4    2.0   2.8    2.2   2.6   35
  302   26.5  18.4    2.0   2.8    2.2   2.6   35
  303   26.5  18.4    2.0   2.8    2.2   2.6   35
  304   26.4  18.4    2.0   2.8    2.2   2.6   35
  305   26.4  18.4    2.0   2.8    2.2   2.5   35
  306   26.4  18.4    2.0   2.8    2.2   2.5   35
  307   26.3  18.4    2.0   2.7    2.2   2.5   35
  308   26.3  18.4    2.1   2.7    2.2   2.5   35
  309   26.3  18.4    2.1   2.7    2.3   2.5   35
  310   26.3  18.4    2.1   2.7    2.3   2.6   35
  311   26.2  18.4    2.1   2.7    2.3   2.6   35
  312   26.2  18.4    2.1   2.6    2.3   2.6   35
  313   26.2  18.4    2.1   2.6    2.3   2.6   35
  314   26.2  18.5    2.1   2.6    2.4   2.6   35
  315   26.2  18.5    2.1   2.5    2.4   2.6   35
  316   26.1  18.5    2.1   2.5    2.4   2.5   35
  317   26.1  18.5    2.1   2.5    2.3   2.5   35
  318   26.1  18.5    2.1   2.5    2.3   2.4   35
  319   26.1  18.5    2.1   2.4    2.3   2.4   35
  320   26.1  18.5    2.1   2.4    2.3   2.3   35
  321   26.1  18.5    2.1   2.4    2.3   2.3   35
  322   26.1  18.5    2.1   2.4    2.3   2.3   35
  323   26.0  18.6    2.1   2.4    2.3   2.3   35
  324   26.0  18.6    2.1   2.4    2.3   2.3   35
  325   26.0  18.6    2.0   2.4    2.3   2.3   35
  326   26.0  18.6    2.0   2.4    2.3   2.3   35
  327   26.0  18.6    2.0   2.4    2.3   2.3   35
  328   26.0  18.6    2.0   2.4    2.3   2.3   35
  329   26.0  18.6    2.0   2.4    2.3   2.4   35
  330   26.0  18.7    2.0   2.4    2.4   2.5   35
  331   26.0  18.7    2.0   2.5    2.4   2.5   35
  332   25.9  18.7    2.0   2.6    2.4   2.6   35
  333   25.9  18.7    2.0   2.6    2.4   2.6   35
  334   25.9  18.7    2.0   2.7    2.5   2.6   35
  335   25.9  18.7    2.0   2.8    2.5   2.6   35
  336   25.9  18.7    2.0   2.9    2.5   2.7   35
  337   25.9  18.7    2.1   3.0    2.5   2.7   35
  338   25.9  18.8    2.1   3.1    2.5   2.7   35
  339   25.9  18.8    2.1   3.2    2.6   2.7   35
  340   25.9  18.8    2.1   3.2    2.6   2.8   35
  341   25.9  18.8    2.2   3.3    2.6   2.8   35
  342   25.9  18.8    2.2   3.4    2.6   2.9   35
  343   25.9  18.8    2.2   3.5    2.7   2.9   35
  344   25.9  18.8    2.2   3.6    2.7   3.0   35
  345   25.8  18.8    2.3   3.6    2.7   3.1   35
  346   25.8  18.8    2.3   3.7    2.7   3.1   35
  347   25.8  18.8    2.3   3.8    2.8   3.2   35
  348   25.8  18.8    2.3   3.8    2.8   3.2   35
  349   25.8  18.8    2.3   3.8    2.8   3.3   35
  350   25.8  18.8    2.3   3.9    2.9   3.3   35
  351   25.8  18.8    2.3   3.9    2.9   3.4   35
  352   25.8  18.8    2.4   3.9    2.9   3.4   35
  353   25.8  18.8    2.4   3.9    2.9   3.4   35
  354   25.8  18.8    2.4   3.9    2.9   3.4   35
  355   25.8  18.8    2.4   3.9    2.9   3.4   35
  356   25.7  18.8    2.4   3.9    2.9   3.4   35
  357   25.7  18.8    2.4   3.8    2.9   3.4   35
  358   25.7  18.8    2.4   3.8    2.9   3.4   35
  359   25.7  18.8    2.4   3.8    3.0   3.4   35
  360   25.7  18.8    2.4   3.8    3.0   3.4   35
  361   25.7  18.8    2.4   3.8    3.0   3.4   35
  362   25.7  18.8    2.4   3.7    3.0   3.4   35
  363   25.6  18.8    2.4   3.7    3.0   3.4   35
  364   25.6  18.8    2.4   3.7    3.0   3.3   35
  365   25.6  18.8    2.4   3.7    3.0   3.3   35
  366   25.6  18.8    2.5   3.6    3.0   3.3   35
  367   25.6  18.8    2.5   3.6    3.0   3.2   35
  368   25.6  18.8    2.5   3.6    3.0   3.2   35
  369   25.5  18.7    2.5   3.5    3.0   3.1   35
  370   25.5  18.7    2.5   3.5    3.0   3.1   35
  371   25.5  18.7    2.5   3.4    3.0   3.1   35
  372   25.5  18.7    2.5   3.4    3.0   3.0   35
  373   25.5  18.7    2.5   3.3    3.0   3.0   35
  374   25.4  18.7    2.5   3.2    3.0   3.0   35
  375   25.4  18.7    2.5   3.2    3.0   3.0   35
  376   25.4  18.7    2.5   3.1    3.0   3.0   35
  377   25.4  18.6    2.4   3.0    3.0   3.0   35
  378   25.3  18.6    2.5   3.0    3.0   2.9   35
  379   25.3  18.6    2.4   3.0    2.9   2.9   35
  380   25.3  18.6    2.4   2.9    2.9   2.8   35
  381   25.3  18.6    2.4   2.9    2.9   2.7   35
  382   25.2  18.6    2.4   2.8    2.9   2.7   35
  383   25.2  18.5    2.4   2.8    2.9   2.6   35
  384   25.2  18.5    2.4   2.7    2.9   2.6   35
  385   25.2  18.5    2.4   2.7    2.9   2.6   35
  386   25.1  18.5    2.3   2.6    2.9   2.6   35
  387   25.1  18.5    2.3   2.6    2.9   2.5   35
  388   25.1  18.4    2.3   2.5    2.9   2.5   35
  389   25.1  18.4    2.3   2.5    2.8   2.5   35
  390   25.0  18.4    2.2   2.4    2.8   2.4   35
  391   25.0  18.4    2.2   2.4    2.8   2.4   35
  392   25.0  18.4    2.2   2.4    2.8   2.4   35
  393   25.0  18.3    2.2   2.3    2.7   2.4   35
  394   24.9  18.3    2.1   2.3    2.7   2.4   35
  395   24.9  18.3    2.1   2.3    2.7   2.3   35
  396   24.9  18.3    2.1   2.3    2.7   2.3   35
  397   24.9  18.3    2.1   2.2    2.7   2.3   35
  398   24.8  18.2    2.0   2.2    2.6   2.2   35
  399   24.8  18.2    2.0   2.1    2.6   2.2   35
  400   24.8  18.2    2.0   2.1    2.6   2.1   35
  401   24.7  18.2    1.9   2.0    2.6   2.1   35
  402   24.7  18.2    1.9   2.0    2.6   2.1   35
  403   24.7  18.1    1.9   1.9    2.6   2.1   35
  404   24.7  18.1    1.9   1.9    2.6   2.1   35
  405   24.6  18.1    1.9   1.8    2.6   2.1   35
  406   24.6  18.1    1.8   1.8    2.6   2.0   35
  407   24.6  18.0    1.8   1.8    2.6   2.0   35
  408   24.6  18.0    1.8   1.8    2.6   2.0   35
  409   24.6  18.0    1.8   1.7    2.6   2.1   35
  410   24.5  18.0    1.8   1.7    2.6   2.1   35
  411   24.5  18.0    1.8   1.7    2.7   2.1   35
  412   24.5  18.0    1.8   1.7    2.7   2.1   35
  413   24.5  17.9    1.8   1.7    2.7   2.1   35
  414   24.4  17.9    1.8   1.7    2.7   2.1   35
  415   24.4  17.9    1.8   1.7    2.7   2.1   35
  416   24.4  17.9    1.8   1.7    2.7   2.1   35
  417   24.4  17.9    1.8   1.7    2.7   2.1   35
  418   24.4  17.8    1.8   1.7    2.7   2.1   35
  419   24.4  17.8    1.8   1.7    2.7   2.1   35
  420   24.3  17.8    1.8   1.7    2.7   2.1   35
  421   24.3  17.8    1.8   1.7    2.7   2.0   35
  422   24.3  17.8    1.8   1.7    2.6   2.0   35
  423   24.3  17.8    1.8   1.7    2.6   1.9   35
  424   24.3  17.8    1.8   1.7    2.6   1.9   35
  425   24.3  17.8    1.8   1.6    2.6   1.8   35
  426   24.3  17.7    1.8   1.6    2.6   1.8   35
  427   24.3  17.7    1.8   1.6    2.5   1.7   35
  428   24.3  17.7    1.8   1.5    2.5   1.7   35
  429   24.2  17.7    1.7   1.5    2.5   1.6   35
  430   24.2  17.7    1.7   1.5    2.4   1.6   35
  431   24.2  17.7    1.7   1.4    2.4   1.5   35
  432   24.2  17.7    1.7   1.4    2.4   1.5   35
  433   24.2  17.7    1.7   1.4    2.4   1.5   35
  434   24.2  17.7    1.7   1.3    2.4   1.5   35
  435   24.2  17.7    1.7   1.3    2.4   1.5   35
  436   24.2  17.7    1.7   1.3    2.4   1.5   35
  437   24.2  17.7    1.7   1.3    2.4   1.5   35
  438   24.2  17.7    1.7   1.3    2.4   1.5   35
  439   24.2  17.7    1.6   1.2    2.4   1.5   35
  440   24.2  17.7    1.6   1.2    2.4   1.5   35
  441   24.2  17.7    1.6   1.2    2.4   1.5   35
  442   24.2  17.7    1.6   1.2    2.4   1.5   35
  443   24.2  17.7    1.6   1.2    2.4   1.5   35
  444   24.2  17.7    1.6   1.2    2.4   1.5   35
  445   24.3  17.7    1.6   1.2    2.4   1.5   35
  446   24.3  17.7    1.6   1.2    2.4   1.4   35
  447   24.3  17.7    1.6   1.2    2.4   1.4   35
  448   24.3  17.7    1.6   1.1    2.4   1.4   35
  449   24.3  17.7    1.6   1.1    2.4   1.3   35
  450   24.3  17.7    1.6   1.1    2.3   1.3   35
  451   24.3  17.8    1.6   1.1    2.3   1.2   35
  452   24.3  17.8    1.6   1.1    2.3   1.2   35
  453   24.3  17.8    1.6   1.1    2.3   1.2   35
  454   24.3  17.8    1.6   1.1    2.2   1.1   35
  455   24.4  17.8    1.6   1.1    2.2   1.1   35
  456   24.4  17.8    1.6   1.1    2.2   1.1   35
  457   24.4  17.8    1.6   1.1    2.2   1.1   35
  458   24.4  17.9    1.6   1.1    2.2   1.1   35
  459   24.4  17.9    1.6   1.1    2.2   1.1   35
  460   24.4  17.9    1.6   1.1    2.2   1.1   35
  461   24.4  17.9    1.6   1.1    2.2   1.1   35
  462   24.5  17.9    1.6   1.1    2.2   1.1   35
  463   24.5  17.9    1.6   1.1    2.2   1.1   35
  464   24.5  18.0    1.6   1.1    2.2   1.1   35
  465   24.5  18.0    1.6   1.1    2.2   1.1   35
  466   24.5  18.0    1.6   1.1    2.2   1.1   35
  467   24.5  18.0    1.6   1.1    2.2   1.1   35
  468   24.6  18.0    1.6   1.1    2.2   1.1   35
  469   24.6  18.0    1.6   1.1    2.2   1.1   35
  470   24.6  18.1    1.6   1.1    2.2   1.1   35
  471   24.6  18.1    1.6   1.1    2.2   1.1   35
  472   24.6  18.1    1.6   1.1    2.2   1.1   35
  473   24.6  18.1    1.6   1.1    2.2   1.1   35
  474   24.6  18.1    1.6   1.1    2.2   1.1   35
  475   24.7  18.1    1.6   1.1    2.2   1.1   35
  476   24.7  18.2    1.6   1.1    2.2   1.1   35
  477   24.7  18.2    1.6   1.1    2.2   1.1   35
  478   24.7  18.2    1.6   1.1    2.2   1.0   35
  479   24.7  18.2    1.6   1.1    2.2   1.0   35
  480   24.7  18.2    1.6   1.1    2.2   1.0   35
  481   24.7  18.3    1.6   1.1    2.2   1.0   35
  482   24.7  18.3    1.6   1.1    2.2   1.0   35
  483   24.7  18.3    1.6   1.1    2.2   1.1   35
  484   24.8  18.3    1.6   1.1    2.2   1.1   35
  485   24.8  18.3    1.6   1.1    2.2   1.1   35
  486   24.8  18.3    1.6   1.1    2.2   1.1   35
  487   24.8  18.3    1.6   1.1    2.2   1.1   35
  488   24.8  18.4    1.6   1.1    2.2   1.1   35
  489   24.8  18.4    1.6   1.1    2.2   1.1   35
  490   24.8  18.4    1.6   1.1    2.2   1.1   35
  491   24.8  18.4    1.6   1.1    2.2   1.1   35
  492   24.8  18.4    1.6   1.1    2.2   1.1   35
  493   24.8  18.4    1.7   1.1    2.2   1.1   35
  494   24.8  18.4    1.7   1.2    2.2   1.1   35
  495   24.8  18.5    1.7   1.2    2.2   1.1   35
  496   24.8  18.5    1.7   1.2    2.2   1.1   35
  497   24.8  18.5    1.7   1.2    2.2   1.1   35
  498   24.8  18.5    1.7   1.2    2.2   1.2   35
  499   24.8  18.5    1.7   1.2    2.2   1.2   35
  500   24.8  18.5    1.7   1.2    2.2   1.2   35
  501   24.8  18.5    1.7   1.2    2.2   1.2   35
  502   24.8  18.5    1.7   1.2    2.2   1.2   35
  503   24.8  18.5    1.7   1.2    2.2   1.2   35
  504   24.8  18.6    1.7   1.3    2.2   1.2   35
  505   24.8  18.6    1.7   1.3    2.3   1.2   35
  506   24.8  18.6    1.7   1.3    2.3   1.2   35
  507   24.8  18.6    1.8   1.3    2.3   1.2   35
  508   24.8  18.6    1.8   1.3    2.3   1.2   35
  509   24.8  18.6    1.8   1.3    2.3   1.2   35
  510   24.8  18.6    1.8   1.3    2.3   1.2   35
  511   24.8  18.6    1.8   1.3    2.3   1.2   35
  512   24.8  18.6    1.8   1.3    2.3   1.2   35
  513   24.8  18.6    1.8   1.3    2.3   1.2   35
  514   24.8  18.6    1.8   1.3    2.3   1.2   35
  515   24.8  18.6    1.8   1.3    2.3   1.2   35
  516   24.8  18.6    1.8   1.3    2.3   1.2   35
  517   24.8  18.7    1.8   1.3    2.3   1.2   35
  518   24.8  18.7    1.8   1.3    2.3   1.2   35
  519   24.8  18.7    1.8   1.3    2.3   1.2   35
  520   24.7  18.7    1.8   1.3    2.3   1.2   35
  521   24.7  18.7    1.8   1.3    2.3   1.2   35
  522   24.7  18.7    1.8   1.3    2.3   1.2   35
  523   24.7  18.7    1.9   1.3    2.3   1.2   35
  524   24.7  18.7    1.9   1.3    2.3   1.2   35
  525   24.7  18.7    1.9   1.3    2.3   1.2   35
  526   24.7  18.7    1.9   1.4    2.3   1.2   35
  527   24.7  18.7    1.9   1.4    2.3   1.2   35
  528   24.7  18.7    1.9   1.4    2.3   1.2   35
  529   24.7  18.7    1.9   1.4    2.3   1.2   35
  530   24.7  18.7    1.9   1.4    2.3   1.2   35
  531   24.7  18.7    1.9   1.4    2.3   1.2   35
  532   24.7  18.7    1.9   1.4    2.3   1.2   35
  533   24.6  18.7    1.9   1.5    2.3   1.2   35
  534   24.6  18.7    1.9   1.5    2.3   1.2   35
  535   24.6  18.7    1.9   1.5    2.3   1.2   35
  536   24.6  18.7    2.0   1.5    2.3   1.2   35
  537   24.6  18.8    2.0   1.5    2.3   1.2   35
  538   24.6  18.8    2.0   1.5    2.3   1.2   35
  539   24.6  18.8    2.0   1.5    2.3   1.2   35
  540   24.6  18.8    2.0   1.5    2.3   1.2   35
  541   24.6  18.8    2.0   1.5    2.3   1.2   35
  542   24.6  18.8    2.0   1.5    2.3   1.2   35
  543   24.6  18.8    2.0   1.5    2.3   1.2   35
  544   24.6  18.8    2.0   1.6    2.3   1.2   35
  545   24.6  18.8    2.0   1.6    2.3   1.2   35
  546   24.6  18.7    2.0   1.6    2.3   1.2   35
  547   24.6  18.7    2.0   1.6    2.3   1.2   35
  548   24.5  18.7    2.0   1.6    2.3   1.2   35
  549   24.5  18.7    2.0   1.6    2.3   1.2   35
  550   24.5  18.7    2.0   1.6    2.3   1.2   35
  551   24.5  18.7    2.1   1.6    2.4   1.2   35
  552   24.5  18.7    2.1   1.5    2.4   1.2   35
  553   24.5  18.7    2.1   1.5    2.4   1.2   35
  554   24.5  18.7    2.1   1.5    2.4   1.2   35
  555   24.5  18.7    2.1   1.5    2.4   1.2   35
  556   24.5  18.7    2.1   1.5    2.4   1.2   35
  557   24.5  18.7    2.1   1.5    2.4   1.2   35
  558   24.5  18.7    2.1   1.5    2.4   1.2   35
  559   24.5  18.7    2.1   1.5    2.4   1.2   35
  560   24.5  18.7    2.1   1.5    2.4   1.2   35
  561   24.5  18.7    2.1   1.5    2.4   1.2   35
  562   24.4  18.7    2.1   1.5    2.4   1.2   35
  563   24.4  18.6    2.1   1.5    2.4   1.2   35
  564   24.4  18.6    2.1   1.5    2.4   1.2   35
  565   24.4  18.6    2.1   1.5    2.5   1.2   35
  566   24.4  18.6    2.1   1.5    2.5   1.2   35
  567   24.4  18.6    2.1   1.5    2.5   1.2   35
  568   24.4  18.6    2.1   1.5    2.5   1.2   35
  569   24.4  18.6    2.1   1.5    2.5   1.2   35
  570   24.4  18.6    2.1   1.5    2.5   1.2   35
  571   24.4  18.6    2.1   1.5    2.5   1.2   35
  572   24.4  18.5    2.1   1.5    2.5   1.2   35
  573   24.3  18.5    2.1   1.5    2.5   1.2   35
  574   24.3  18.5    2.1   1.5    2.5   1.2   35
  575   24.3  18.5    2.1   1.5    2.5   1.2   35
  576   24.3  18.5    2.1   1.5    2.5   1.1   35
  577   24.3  18.5    2.1   1.5    2.5   1.1   35
  578   24.3  18.5    2.2   1.5    2.5   1.1   35
  579   24.3  18.5    2.2   1.5    2.5   1.1   35
  580   24.2  18.4    2.2   1.5    2.5   1.1   35
  581   24.2  18.4    2.2   1.5    2.5   1.1   35
  582   24.2  18.4    2.2   1.5    2.5   1.1   35
  583   24.2  18.4    2.2   1.4    2.5   1.1   35
  584   24.2  18.4    2.2   1.4    2.5   1.1   35
  585   24.2  18.4    2.2   1.4    2.5   1.1   35
  586   24.1  18.3    2.2   1.4    2.5   1.0   35
  587   24.1  18.3    2.2   1.4    2.5   1.0   35
  588   24.1  18.3    2.2   1.4    2.5   1.0   35
  589   24.1  18.3    2.2   1.4    2.5   1.0   35
  590   24.1  18.3    2.2   1.4    2.5   1.0   35
  591   24.0  18.3    2.2   1.4    2.5   1.0   35
  592   24.0  18.2    2.2   1.4    2.5   1.0   35
  593   24.0  18.2    2.2   1.4    2.5   0.9   35
  594   24.0  18.2    2.2   1.4    2.5   0.9   35
  595   24.0  18.2    2.2   1.4    2.5   0.9   35
  596   23.9  18.1    2.2   1.4    2.5   0.9   35
  597   23.9  18.1    2.2   1.4    2.5   1.0   35
  598   23.9  18.1    2.2   1.4    2.5   1.0   35
  599   23.9  18.1    2.2   1.4    2.5   1.0   35
  600   23.9  18.1    2.3   1.5    2.5   1.0   35
  601   23.8  18.0    2.3   1.5    2.5   1.0   35
  602   23.8  18.0    2.3   1.5    2.5   1.0   35
  603   23.8  18.0    2.3   1.5    2.5   1.0   35
  604   23.8  17.9    2.3   1.5    2.5   1.0   35
  605   23.7  17.9    2.3   1.5    2.5   1.1   35
  606   23.7  17.9    2.3   1.5    2.6   1.1   35
  607   23.7  17.9    2.3   1.5    2.6   1.1   35
  608   23.7  17.8    2.3   1.5    2.6   1.1   35
  609   23.7  17.8    2.3   1.5    2.6   1.1   35
  610   23.6  17.8    2.3   1.5    2.6   1.1   35
  611   23.6  17.7    2.3   1.5    2.6   1.1   35
  612   23.6  17.7    2.3   1.5    2.6   1.1   35
  613   23.6  17.7    2.3   1.5    2.6   1.1   35
  614   23.6  17.7    2.3   1.5    2.6   1.0   35
  615   23.5  17.6    2.3   1.5    2.6   1.0   35
  616   23.5  17.6    2.3   1.4    2.6   1.0   35
  617   23.5  17.6    2.3   1.4    2.6   1.0   35
  618   23.5  17.5    2.3   1.4    2.6   1.0   35
  619   23.5  17.5    2.3   1.4    2.6   1.0   35
  620   23.4  17.5    2.3   1.4    2.6   1.0   35
  621   23.4  17.4    2.3   1.4    2.6   1.0   35
  622   23.4  17.4    2.3   1.4    2.6   1.0   35
  623   23.4  17.4    2.3   1.4    2.6   1.0   35
  624   23.4  17.3    2.3   1.4    2.6   1.1   35
  625   23.4  17.3    2.3   1.4    2.6   1.1   35
  626   23.3  17.3    2.3   1.4    2.6   1.1   35
  627   23.3  17.2    2.3   1.4    2.6   1.1   35
  628   23.3  17.2    2.3   1.4    2.6   1.1   35
  629   23.3  17.2    2.3   1.4    2.6   1.1   35
  630   23.3  17.2    2.3   1.4    2.6   1.1   35
  631   23.3  17.1    2.3   1.4    2.6   1.1   35
  632   23.3  17.1    2.3   1.4    2.6   1.1   35
  633   23.3  17.1    2.3   1.4    2.6   1.1   35
  634   23.3  17.1    2.3   1.4    2.6   1.1   35
  635   23.3  17.0    2.3   1.4    2.6   1.1   35
  636   23.3  17.0    2.3   1.4    2.6   1.1   35
  637   23.3  17.0    2.3   1.4    2.6   1.1   35
  638   23.2  17.0    2.3   1.4    2.6   1.1   35
  639   23.2  16.9    2.3   1.4    2.6   1.1   35
  640   23.2  16.9    2.3   1.4    2.6   1.1   35
  641   23.2  16.9    2.3   1.4    2.6   1.1   35
  642   23.2  16.9    2.3   1.4    2.6   1.1   35
  643   23.2  16.8    2.3   1.4    2.6   1.1   35
  644   23.2  16.8    2.3   1.4    2.6   1.1   35
  645   23.2  16.8    2.3   1.4    2.6   1.1   35
  646   23.2  16.8    2.3   1.4    2.6   1.1   35
  647   23.2  16.8    2.3   1.4    2.6   1.1   35
  648   23.2  16.8    2.3   1.3    2.5   1.1   35
  649   23.2  16.8    2.2   1.3    2.5   1.1   35
  650   23.2  16.7    2.2   1.3    2.5   1.0   35
  651   23.3  16.7    2.2   1.3    2.6   1.0   35
  652   23.3  16.7    2.2   1.3    2.6   1.0   35
  653   23.3  16.7    2.2   1.3    2.5   1.0   35
  654   23.3  16.7    2.2   1.3    2.5   1.0   35
  655   23.3  16.7    2.2   1.3    2.5   1.0   35
  656   23.3  16.7    2.2   1.3    2.5   0.9   35
  657   23.3  16.7    2.2   1.3    2.5   0.9   35
  658   23.3  16.6    2.2   1.3    2.5   0.9   35
  659   23.3  16.6    2.2   1.2    2.5   0.9   35
  660   23.3  16.6    2.2   1.2    2.5   0.9   35
  661   23.3  16.6    2.2   1.2    2.5   0.9   35
  662   23.3  16.6    2.2   1.2    2.5   0.9   35
  663   23.3  16.6    2.2   1.2    2.5   0.9   35
  664   23.3  16.6    2.1   1.2    2.5   0.9   35
  665   23.3  16.6    2.1   1.2    2.6   1.0   35
  666   23.3  16.6    2.1   1.2    2.6   1.0   35
  667   23.3  16.6    2.1   1.2    2.6   1.0   35
  668   23.3  16.6    2.1   1.2    2.6   1.0   35
  669   23.3  16.6    2.1   1.2    2.6   1.0   35
  670   23.3  16.6    2.1   1.2    2.6   1.0   35
  671   23.3  16.5    2.1   1.2    2.6   1.0   35
  672   23.3  16.5    2.1   1.2    2.6   1.0   35
  673   23.3  16.5    2.1   1.2    2.6   1.0   35
  674   23.3  16.5    2.1   1.2    2.5   1.0   35
  675   23.3  16.5    2.1   1.2    2.5   1.0   35
  676   23.3  16.5    2.1   1.2    2.5   1.0   35
  677   23.3  16.5    2.1   1.2    2.5   1.0   35
  678   23.3  16.5    2.1   1.2    2.5   1.0   35
  679   23.3  16.5    2.1   1.2    2.5   1.0   35
  680   23.3  16.5    2.0   1.2    2.5   1.0   35
  681   23.3  16.5    2.0   1.2    2.5   0.9   35
  682   23.3  16.5    2.0   1.2    2.5   0.9   35
  683   23.3  16.4    2.0   1.2    2.5   0.9   35
  684   23.3  16.4    2.0   1.1    2.5   0.9   35
  685   23.3  16.4    2.0   1.1    2.5   0.9   35
  686   23.3  16.4    2.0   1.1    2.5   0.9   35
  687   23.3  16.4    2.0   1.1    2.5   0.9   35
  688   23.3  16.4    2.0   1.1    2.5   0.9   35
  689   23.3  16.4    2.0   1.1    2.5   0.9   35
  690   23.3  16.4    2.0   1.1    2.5   0.9   35
  691   23.3  16.4    2.0   1.1    2.5   0.9   35
  692   23.3  16.3    2.0   1.1    2.5   0.9   35
  693   23.3  16.3    2.0   1.1    2.5   0.9   35
  694   23.3  16.3    1.9   1.1    2.5   0.9   35
  695   23.3  16.3    1.9   1.1    2.5   0.9   35
  696   23.3  16.3    1.9   1.1    2.5   0.9   35
  697   23.2  16.3    1.9   1.1    2.5   0.9   35
  698   23.2  16.3    1.9   1.1    2.5   0.9   35
  699   23.2  16.3    1.9   1.1    2.5   0.9   35
  700   23.2  16.3    1.9   1.1    2.5   0.9   35
  701   23.2  16.3    1.9   1.1    2.5   0.9   35
  702   23.2  16.2    1.9   1.1    2.5   0.9   35
  703   23.2  16.2    1.9   1.1    2.4   0.9   35
  704   23.2  16.2    1.9   1.1    2.4   0.9   35
  705   23.2  16.2    1.9   1.1    2.4   0.9   35
  706   23.2  16.2    1.9   1.1    2.4   0.9   35
  707   23.2  16.2    1.9   1.1    2.4   0.9   35
  708   23.1  16.2    1.9   1.1    2.4   0.9   35
  709   23.1  16.2    1.9   1.1    2.4   0.9   35
  710   23.1  16.2    1.9   1.1    2.4   0.9   35
  711   23.1  16.2    1.9   1.1    2.4   0.9   35
  712   23.1  16.2    1.9   1.1    2.4   0.9   35
  713   23.1  16.2    1.9   1.1    2.4   0.9   35
  714   23.1  16.2    1.9   1.1    2.4   0.9   35
  715   23.1  16.2    1.9   1.1    2.4   0.9   35
  716   23.1  16.2    1.9   1.1    2.4   0.9   35
  717   23.1  16.2    1.9   1.1    2.4   0.9   35
  718   23.1  16.2    1.9   1.1    2.4   0.9   35
  719   23.1  16.2    1.9   1.1    2.4   0.9   35
  720   23.1  16.2    1.8   1.1    2.4   0.9   35
  721   23.1  16.2    1.8   1.1    2.4   0.9   35
  722   23.1  16.2    1.8   1.1    2.4   0.9   35
  723   23.1  16.2    1.8   1.1    2.4   0.9   35
  724   23.1  16.2    1.8   1.1    2.4   0.9   35
  725   23.0  16.2    1.8   1.1    2.4   0.9   35
  726   23.0  16.2    1.8   1.1    2.4   0.9   35
  727   23.0  16.2    1.8   1.1    2.4   0.9   35
  728   23.1  16.2    1.8   1.1    2.4   0.9   35
  729   23.1  16.3    1.8   1.1    2.4   0.9   35
  730   23.1  16.3    1.8   1.1    2.4   0.9   35
  731   23.1  16.3    1.8   1.1    2.4   0.9   35
  732   23.1  16.3    1.8   1.1    2.4   0.9   35
  733   23.1  16.3    1.8   1.1    2.4   0.9   35
  734   23.1  16.3    1.8   1.1    2.4   0.9   35
  735   23.1  16.3    1.8   1.1    2.4   0.9   35
  736   23.1  16.3    1.8   1.1    2.4   0.9   35
  737   23.1  16.3    1.8   1.1    2.4   0.9   35
  738   23.1  16.4    1.8   1.1    2.4   0.9   35
  739   23.1  16.4    1.8   1.1    2.4   0.9   35
  740   23.1  16.4    1.8   1.0    2.4   0.9   35
  741   23.1  16.4    1.8   1.0    2.4   0.9   35
  742   23.1  16.4    1.8   1.0    2.4   0.9   35
  743   23.1  16.4    1.8   1.0    2.4   0.9   35
  744   23.2  16.4    1.8   1.0    2.4   0.9   35
  745   23.2  16.5    1.8   1.0    2.4   0.9   35
  746   23.2  16.5    1.8   1.0    2.4   0.9   35
  747   23.2  16.5    1.8   1.0    2.4   0.9   35
  748   23.2  16.5    1.8   1.0    2.4   0.9   35
  749   23.2  16.5    1.8   1.0    2.4   0.9   35
  750   23.2  16.5    1.8   1.0    2.4   0.9   35
  751   23.2  16.6    1.8   1.0    2.4   0.9   35
  752   23.3  16.6    1.8   1.0    2.4   0.9   35
  753   23.3  16.6    1.8   1.0    2.4   0.9   35
  754   23.3  16.6    1.8   1.0    2.4   0.9   35
  755   23.3  16.6    1.8   1.0    2.4   0.9   35
  756   23.3  16.7    1.8   1.0    2.4   0.9   35
  757   23.3  16.7    1.8   1.0    2.4   0.9   35
  758   23.3  16.7    1.8   1.0    2.4   0.9   35
  759   23.4  16.7    1.8   1.0    2.4   0.9   35
  760   23.4  16.7    1.8   1.0    2.4   0.9   35
  761   23.4  16.8    1.8   1.0    2.4   0.9   35
  762   23.4  16.8    1.8   1.0    2.4   0.9   35
  763   23.4  16.8    1.8   1.0    2.4   0.9   35
  764   23.4  16.8    1.7   0.9    2.4   0.9   35
  765   23.4  16.8    1.7   0.9    2.4   0.9   35
  766   23.4  16.8    1.7   0.9    2.4   0.9   35
  767   23.5  16.9    1.7   0.9    2.4   1.0   35
  768   23.5  16.9    1.7   0.9    2.4   1.0   35
  769   23.5  16.9    1.7   0.9    2.4   1.0   35
  770   23.5  16.9    1.7   0.9    2.4   1.0   35
  771   23.5  16.9    1.7   0.9    2.4   1.0   35
  772   23.5  17.0    1.7   0.9    2.4   1.0   35
  773   23.5  17.0    1.7   0.9    2.4   1.0   35
  774   23.5  17.0    1.7   0.9    2.4   1.0   35
  775   23.5  17.0    1.7   0.9    2.4   1.0   35
  776   23.5  17.0    1.7   0.9    2.4   1.0   35
  777   23.5  17.1    1.7   0.9    2.4   1.0   35
  778   23.5  17.1    1.7   0.9    2.4   1.0   35
  779   23.5  17.1    1.7   0.9    2.4   1.0   35
  780   23.6  17.1    1.7   0.9    2.4   1.0   35
  781   23.6  17.1    1.6   0.9    2.4   1.0   35
  782   23.6  17.1    1.6   0.9    2.4   1.0   35
  783   23.6  17.1    1.6   0.9    2.4   1.0   35
  784   23.6  17.2    1.6   0.9    2.4   1.0   35
  785   23.6  17.2    1.6   0.9    2.4   1.0   35
  786   23.6  17.2    1.6   0.9    2.4   1.0   35
  787   23.6  17.2    1.6   0.9    2.4   1.0   35
  788   23.6  17.2    1.6   0.8    2.4   1.0   35
  789   23.6  17.2    1.6   0.8    2.4   1.0   35
  790   23.6  17.2    1.6   0.8    2.3   1.0   35
  791   23.6  17.3    1.6   0.8    2.3   1.0   35
  792   23.6  17.3    1.6   0.8    2.3   1.0   35
  793   23.6  17.3    1.6   0.8    2.3   1.0   35
  794   23.6  17.3    1.6   0.8    2.3   0.9   35
  795   23.6  17.3    1.6   0.8    2.3   0.9   35
  796   23.6  17.3    1.6   0.8    2.3   0.9   35
  797   23.6  17.3    1.6   0.8    2.3   0.9   35
  798   23.6  17.3    1.6   0.8    2.3   0.9   35
  799   23.6  17.4    1.6   0.8    2.3   0.9   35
  800   23.6  17.4    1.6   0.8    2.3   0.9   35
  801   23.6  17.4    1.6   0.8    2.3   0.9   35
  802   23.6  17.4    1.7   0.8    2.3   0.9   35
  803   23.6  17.4    1.7   0.8    2.3   0.9   35
  804   23.6  17.4    1.7   0.9    2.3   0.9   35
  805   23.6  17.4    1.7   0.9    2.3   0.9   35
  806   23.6  17.4    1.7   0.9    2.3   0.9   35
  807   23.6  17.4    1.7   0.9    2.3   0.9   35
  808   23.6  17.4    1.7   0.9    2.3   0.9   35
  809   23.6  17.5    1.7   0.9    2.3   0.9   35
  810   23.6  17.5    1.7   0.9    2.3   0.9   35
  811   23.6  17.5    1.7   0.9    2.3   0.9   35
  812   23.6  17.5    1.7   0.9    2.3   0.9   35
  813   23.6  17.5    1.7   0.9    2.3   0.9   35
  814   23.6  17.5    1.7   0.9    2.3   0.9   35
  815   23.6  17.5    1.8   0.9    2.3   0.9   35
  816   23.6  17.5    1.8   0.9    2.3   0.9   35
  817   23.6  17.5    1.8   0.9    2.3   0.9   35
  818   23.6  17.6    1.8   0.9    2.3   0.9   35
  819   23.6  17.6    1.8   0.9    2.3   0.9   35
  820   23.6  17.6    1.7   0.9    2.3   0.9   35
  821   23.6  17.6    1.7   0.9    2.3   0.9   35
  822   23.6  17.6    1.7   0.9    2.3   0.9   35
  823   23.6  17.6    1.7   0.9    2.3   0.9   35
  824   23.6  17.6    1.7   0.9    2.3   0.9   35
  825   23.6  17.6    1.7   0.9    2.3   0.9   35
  826   23.6  17.6    1.7   0.9    2.3   0.9   35
  827   23.6  17.7    1.7   0.9    2.3   0.9   35
  828   23.7  17.7    1.7   0.9    2.3   0.9   35
  829   23.7  17.7    1.7   0.9    2.3   0.9   35
  830   23.7  17.7    1.7   0.9    2.3   0.9   35
  831   23.7  17.7    1.7   0.9    2.3   0.9   35
  832   23.7  17.7    1.7   0.9    2.3   0.9   35
  833   23.7  17.7    1.7   0.9    2.3   0.9   35
  834   23.7  17.7    1.7   0.9    2.3   0.9   35
  835   23.7  17.7    1.7   0.9    2.3   0.9   35
  836   23.7  17.8    1.7   0.9    2.3   0.9   35
  837   23.7  17.8    1.6   0.9    2.3   0.9   35
  838   23.8  17.8    1.6   0.9    2.3   0.9   35
  839   23.8  17.8    1.6   0.9    2.3   0.9   35
  840   23.8  17.8    1.6   0.9    2.3   0.9   35
  841   23.8  17.8    1.6   0.9    2.2   0.9   35
  842   23.8  17.8    1.6   0.9    2.2   0.9   35
  843   23.8  17.8    1.6   0.9    2.2   0.9   35
  844   23.8  17.8    1.6   0.9    2.2   0.9   35
  845   23.8  17.8    1.6   0.9    2.2   0.9   35
  846   23.8  17.8    1.6   0.9    2.2   0.9   35
  847   23.9  17.8    1.6   0.9    2.2   0.9   35
  848   23.9  17.8    1.6   0.9    2.2   0.9   35
  849   23.9  17.8    1.6   0.9    2.2   0.9   35
  850   23.9  17.8    1.6   0.9    2.2   0.9   35
  851   23.9  17.8    1.6   0.9    2.2   0.9   35
  852   23.9  17.8    1.6   0.9    2.2   0.9   35
  853   23.9  17.8    1.6   0.9    2.3   0.9   35
  854   23.9  17.8    1.6   0.9    2.3   0.9   35
  855   23.9  17.8    1.6   0.9    2.3   0.9   35
  856   23.9  17.8    1.6   0.9    2.3   0.9   35
  857   24.0  17.8    1.6   0.9    2.3   0.9   35
  858   24.0  17.8    1.6   0.9    2.3   0.9   35
  859   24.0  17.8    1.6   0.9    2.3   0.9   35
  860   24.0  17.8    1.6   0.9    2.3   0.9   35
  861   24.0  17.8    1.6   0.9    2.3   0.9   35
  862   24.0  17.8    1.6   0.9    2.3   0.9   35
  863   24.0  17.8    1.6   0.9    2.3   0.9   35
  864   24.0  17.8    1.6   0.9    2.3   0.9   35
  865   24.0  17.7    1.6   1.0    2.3   0.9   35
  866   24.0  17.7    1.6   1.0    2.3   0.9   35
  867   24.0  17.7    1.6   1.0    2.3   0.9   35
  868   24.0  17.7    1.6   1.0    2.3   0.9   35
  869   24.0  17.7    1.6   1.0    2.4   0.9   35
  870   24.0  17.7    1.6   1.0    2.4   0.9   35
  871   24.0  17.6    1.6   1.0    2.4   0.9   35
  872   24.0  17.6    1.6   1.0    2.4   0.9   35
  873   24.0  17.6    1.6   1.1    2.4   0.9   35
  874   24.0  17.6    1.6   1.1    2.4   0.9   35
  875   24.0  17.6    1.6   1.1    2.4   0.9   35
  876   24.0  17.5    1.6   1.1    2.4   0.9   35
  877   24.0  17.5    1.7   1.1    2.4   0.9   35
  878   24.0  17.5    1.7   1.1    2.4   0.9   35
  879   24.0  17.5    1.7   1.1    2.4   0.9   35
  880   24.0  17.4    1.7   1.1    2.4   0.9   35
  881   24.0  17.4    1.7   1.1    2.4   0.9   35
  882   24.0  17.4    1.7   1.2    2.4   0.9   35
  883   24.0  17.3    1.7   1.2    2.4   0.9   35
  884   24.0  17.3    1.7   1.2    2.4   0.9   35
  885   24.0  17.3    1.7   1.2    2.4   0.9   35
  886   24.0  17.3    1.7   1.2    2.4   0.9   35
  887   24.0  17.2    1.7   1.2    2.4   0.9   35
  888   24.0  17.2    1.7   1.2    2.4   0.9   35
  889   24.0  17.2    1.7   1.2    2.4   0.9   35
  890   23.9  17.1    1.7   1.2    2.4   0.9   35
  891   23.9  17.1    1.7   1.2    2.4   0.9   35
  892   23.9  17.1    1.7   1.2    2.4   0.9   35
  893   23.9  17.1    1.7   1.2    2.4   0.9   35
  894   23.9  17.0    1.7   1.2    2.4   0.9   35
  895   23.9  17.0    1.7   1.2    2.4   0.9   35
  896   23.9  17.0    1.7   1.2    2.4   0.9   35
  897   23.9  16.9    1.7   1.2    2.4   0.9   35
  898   23.9  16.9    1.7   1.1    2.4   0.9   35
  899   23.9  16.9    1.6   1.1    2.4   0.9   35
  900   23.9  16.9    1.6   1.1    2.4   0.9   35
  901   23.9  16.8    1.6   1.1    2.4   0.9   35
  902   23.9  16.8    1.6   1.1    2.4   0.8   35
  903   23.9  16.8    1.6   1.1    2.4   0.8   35
  904   23.8  16.8    1.6   1.0    2.4   0.8   35
  905   23.8  16.7    1.6   1.0    2.3   0.8   35
  906   23.8  16.7    1.6   1.0    2.3   0.8   35
  907   23.8  16.7    1.6   1.0    2.3   0.8   35
  908   23.8  16.7    1.5   1.0    2.3   0.8   35
  909   23.8  16.7    1.5   1.0    2.3   0.8   35
  910   23.8  16.7    1.5   0.9    2.3   0.9   35
  911   23.8  16.6    1.5   0.9    2.3   0.9   35
  912   23.8  16.6    1.5   0.9    2.3   0.9   35
  913   23.8  16.6    1.5   0.9    2.3   0.9   35
  914   23.8  16.6    1.5   0.9    2.3   0.9   35
  915   23.8  16.6    1.4   0.9    2.3   0.9   35
  916   23.8  16.6    1.4   0.9    2.3   0.8   35
  917   23.8  16.6    1.4   0.8    2.3   0.8   35
  918   23.8  16.5    1.4   0.8    2.3   0.8   35
  919   23.8  16.5    1.4   0.8    2.3   0.8   35
  920   23.8  16.5    1.4   0.8    2.3   0.8   35
  921   23.8  16.5    1.4   0.8    2.3   0.8   35
  922   23.8  16.5    1.4   0.8    2.3   0.8   35
  923   23.8  16.5    1.4   0.8    2.3   0.8   35
  924   23.8  16.5    1.4   0.8    2.3   0.8   35
  925   23.8  16.5    1.4   0.8    2.3   0.8   35
  926   23.8  16.5    1.4   0.8    2.3   0.8   35
  927   23.8  16.5    1.4   0.8    2.3   0.8   35
  928   23.8  16.5    1.3   0.7    2.3   0.8   35
  929   23.8  16.5    1.3   0.7    2.3   0.8   35
  930   23.8  16.5    1.3   0.7    2.3   0.8   35
  931   23.8  16.5    1.3   0.7    2.3   0.8   35
  932   23.8  16.5    1.3   0.7    2.3   0.8   35
  933   23.8  16.5    1.3   0.7    2.3   0.8   35
  934   23.8  16.5    1.3   0.7    2.3   0.8   35
  935   23.8  16.5    1.3   0.7    2.3   0.8   35
  936   23.8  16.5    1.3   0.7    2.3   0.8   35
  937   23.8  16.5    1.3   0.7    2.3   0.8   35
  938   23.8  16.6    1.3   0.7    2.3   0.8   35
  939   23.8  16.6    1.3   0.7    2.3   0.8   35
  940   23.8  16.6    1.3   0.7    2.3   0.8   35
  941   23.8  16.6    1.3   0.7    2.3   0.8   35
  942   23.8  16.6    1.3   0.7    2.3   0.8   35
  943   23.8  16.6    1.3   0.7    2.3   0.9   35
  944   23.8  16.6    1.3   0.7    2.3   0.9   35
  945   23.8  16.6    1.3   0.7    2.3   0.9   35
  946   23.8  16.6    1.3   0.7    2.3   0.9   35
  947   23.8  16.6    1.3   0.7    2.3   0.9   35
  948   23.8  16.7    1.3   0.7    2.3   0.9   35
  949   23.8  16.7    1.3   0.7    2.3   0.9   35
  950   23.8  16.7    1.3   0.7    2.3   0.9   35
  951   23.8  16.7    1.3   0.7    2.3   0.9   35
  952   23.8  16.7    1.3   0.7    2.3   0.9   35
  953   23.8  16.7    1.3   0.8    2.3   0.9   35
  954   23.9  16.7    1.3   0.8    2.3   0.9   35
  955   23.9  16.7    1.3   0.8    2.3   0.9   35
  956   23.9  16.8    1.3   0.8    2.3   0.9   35
  957   23.9  16.8    1.3   0.8    2.3   0.9   35
  958   23.9  16.8    1.4   0.8    2.2   0.9   35
  959   23.9  16.8    1.4   0.8    2.2   0.9   35
  960   23.9  16.8    1.4   0.8    2.2   0.9   35
  961   23.9  16.8    1.4   0.8    2.2   0.9   35
  962   23.9  16.8    1.4   0.8    2.2   0.9   35
  963   23.9  16.8    1.4   0.8    2.2   0.9   35
  964   23.9  16.8    1.4   0.8    2.2   0.9   35
  965   23.9  16.8    1.4   0.8    2.2   0.9   35
  966   23.9  16.8    1.4   0.8    2.2   0.9   35
  967   23.9  16.8    1.4   0.8    2.2   0.9   35
  968   23.9  16.9    1.4   0.8    2.2   0.9   35
  969   23.9  16.9    1.4   0.8    2.2   0.9   35
  970   23.9  16.9    1.4   0.8    2.2   1.0   35
  971   23.9  16.9    1.4   0.8    2.2   1.0   35
  972   23.9  16.9    1.4   0.8    2.2   1.0   35
  973   23.9  16.9    1.3   0.7    2.2   1.0   35
  974   23.9  16.9    1.3   0.7    2.2   1.0   35
  975   23.9  16.9    1.3   0.7    2.2   1.0   35
  976   23.9  16.9    1.3   0.7    2.2   1.0   35
  977   23.9  16.9    1.3   0.7    2.2   1.0   35
  978   23.9  16.9    1.3   0.7    2.2   1.0   35
  979   23.9  16.9    1.3   0.7    2.2   1.0   35
  980   23.9  16.8    1.3   0.7    2.2   1.0   35
  981   23.9  16.8    1.3   0.7    2.2   1.0   35
  982   23.9  16.8    1.3   0.7    2.2   1.0   35
  983   23.9  16.8    1.3   0.7    2.2   1.0   35
  984   23.9  16.8    1.3   0.7    2.2   1.0   35
  985   23.9  16.8    1.3   0.7    2.2   1.0   35
  986   23.9  16.8    1.3   0.7    2.2   1.0   35
  987   23.9  16.8    1.3   0.7    2.2   1.0   35
  988   23.9  16.8    1.3   0.7    2.2   1.0   35
  989   23.9  16.8    1.3   0.7    2.2   1.0   35
  990   23.9  16.8    1.3   0.7    2.2   1.0   35
  991   23.9  16.7    1.3   0.7    2.2   1.0   35
  992   23.9  16.7    1.3   0.8    2.2   1.0   35
  993   23.9  16.7    1.3   0.8    2.2   1.0   35
  994   23.9  16.7    1.3   0.8    2.2   1.0   35
  995   23.9  16.7    1.3   0.8    2.2   1.0   35
  996   23.9  16.7    1.3   0.8    2.2   1.0   35
  997   23.9  16.7    1.3   0.8    2.2   1.0   35
  998   23.9  16.7    1.3   0.8    2.2   1.0   35
  999   23.8  16.6    1.3   0.8    2.2   1.0   35
 1000   23.8  16.6    1.3   0.8    2.2   1.0   35
 1001   23.8  16.6    1.3   0.8    2.2   1.0   35
 1002   23.8  16.6    1.3   0.8    2.2   1.0   35
 1003   23.8  16.6    1.3   0.8    2.2   1.0   35
 1004   23.8  16.6    1.3   0.8    2.2   1.0   35
 1005   23.8  16.5    1.3   0.8    2.2   1.0   35
 1006   23.8  16.5    1.3   0.8    2.2   1.0   35
 1007   23.8  16.5    1.2   0.8    2.2   1.0   35
 1008   23.8  16.5    1.2   0.8    2.2   1.0   35
 1009   23.8  16.5    1.2   0.8    2.2   1.0   35
 1010   23.7  16.5    1.2   0.8    2.2   1.0   35
 1011   23.7  16.5    1.2   0.8    2.2   1.0   35
 1012   23.7  16.4    1.2   0.8    2.2   1.0   35
 1013   23.7  16.4    1.2   0.8    2.2   1.0   35
 1014   23.7  16.4    1.2   0.8    2.2   1.0   35
 1015   23.7  16.4    1.2   0.8    2.2   1.0   35
 1016   23.7  16.4    1.2   0.8    2.2   1.0   35
 1017   23.7  16.4    1.2   0.8    2.2   1.0   35
 1018   23.7  16.4    1.2   0.8    2.2   1.0   35
 1019   23.6  16.4    1.2   0.8    2.2   1.0   35
 1020   23.6  16.3    1.2   0.8    2.2   1.0   35
 1021   23.6  16.3    1.2   0.8    2.2   1.0   35
 1022   23.6  16.3    1.2   0.8    2.2   1.0   35
 1023   23.6  16.3    1.2   0.8    2.2   1.0   35
 1024   23.6  16.3    1.2   0.8    2.2   1.0   35
 1025   23.6  16.3    1.2   0.8    2.2   1.0   35
 1026   23.6  16.3    1.2   0.8    2.2   1.0   35
 1027   23.6  16.3    1.2   0.8    2.2   1.0   35
 1028   23.6  16.3    1.2   0.7    2.1   1.0   35
 1029   23.5  16.3    1.2   0.7    2.1   1.0   35
 1030   23.5  16.3    1.2   0.7    2.1   1.0   35
 1031   23.5  16.3    1.2   0.7    2.1   1.0   35
 1032   23.5  16.3    1.2   0.7    2.1   1.0   35
 1033   23.5  16.3    1.2   0.7    2.1   1.0   35
 1034   23.5  16.3    1.1   0.7    2.1   1.0   35
 1035   23.5  16.3    1.1   0.7    2.1   1.0   35
 1036   23.5  16.3    1.1   0.6    2.1   1.0   35
 1037   23.5  16.3    1.1   0.6    2.1   1.0   35
 1038   23.5  16.3    1.1   0.6    2.1   1.0   35
 1039   23.5  16.3    1.1   0.6    2.1   1.0   35
 1040   23.5  16.3    1.1   0.6    2.1   1.0   35
 1041   23.5  16.3    1.1   0.6    2.1   1.0   35
 1042   23.5  16.3    1.1   0.6    2.1   1.0   35
 1043   23.5  16.3    1.1   0.6    2.1   1.0   35
 1044   23.5  16.3    1.1   0.6    2.1   1.0   35
 1045   23.5  16.3    1.1   0.6    2.1   1.0   35
 1046   23.5  16.3    1.1   0.5    2.1   1.0   35
 1047   23.5  16.3    1.1   0.5    2.1   1.1   35
 1048   23.5  16.3    1.1   0.5    2.1   1.1   35
 1049   23.5  16.3    1.1   0.5    2.1   1.1   35
 1050   23.5  16.4    1.1   0.5    2.1   1.1   35
 1051   23.5  16.4    1.1   0.5    2.1   1.1   35
 1052   23.5  16.4    1.1   0.5    2.1   1.1   35
 1053   23.5  16.4    1.1   0.5    2.1   1.1   35
 1054   23.5  16.4    1.1   0.5    2.1   1.1   35
 1055   23.5  16.4    1.1   0.5    2.1   1.1   35
 1056   23.5  16.4    1.1   0.5    2.1   1.1   35
 1057   23.5  16.5    1.1   0.5    2.1   1.1   35
 1058   23.5  16.5    1.1   0.5    2.1   1.1   35
 1059   23.5  16.5    1.1   0.5    2.1   1.1   35
 1060   23.5  16.5    1.1   0.5    2.1   1.1   35
 1061   23.5  16.5    1.1   0.5    2.1   1.1   35
 1062   23.5  16.6    1.1   0.5    2.1   1.1   35
 1063   23.5  16.6    1.1   0.5    2.1   1.1   35
 1064   23.6  16.6    1.1   0.6    2.1   1.1   35
 1065   23.6  16.6    1.1   0.6    2.1   1.1   35
 1066   23.6  16.6    1.1   0.6    2.1   1.1   35
 1067   23.6  16.6    1.1   0.6    2.1   1.1   35
 1068   23.6  16.7    1.1   0.6    2.1   1.1   35
 1069   23.6  16.7    1.1   0.6    2.1   1.1   35
 1070   23.6  16.7    1.1   0.6    2.1   1.1   35
 1071   23.6  16.7    1.1   0.6    2.1   1.1   35
 1072   23.6  16.7    1.1   0.6    2.1   1.1   35
 1073   23.7  16.8    1.1   0.6    2.1   1.1   35
 1074   23.7  16.8    1.1   0.6    2.1   1.1   35
 1075   23.7  16.8    1.1   0.6    2.1   1.1   35
 1076   23.7  16.8    1.1   0.6    2.1   1.1   35
 1077   23.7  16.8    1.1   0.6    2.1   1.1   35
 1078   23.7  16.8    1.1   0.6    2.1   1.1   35
 1079   23.7  16.9    1.1   0.6    2.1   1.1   35
 1080   23.7  16.9    1.1   0.5    2.1   1.1   35
 1081   23.8  16.9    1.1   0.5    2.1   1.1   35
 1082   23.8  16.9    1.1   0.5    2.0   1.1   35
 1083   23.8  16.9    1.1   0.5    2.0   1.1   35
 1084   23.8  16.9    1.1   0.5    2.0   1.1   35
 1085   23.8  16.9    1.1   0.5    2.0   1.1   35
 1086   23.8  16.9    1.1   0.5    2.0   1.1   35
 1087   23.8  16.9    1.1   0.5    2.0   1.1   35
 1088   23.9  16.9    1.1   0.5    2.0   1.1   35
 1089   23.9  16.9    1.1   0.5    2.0   1.1   35
 1090   23.9  16.9    1.1   0.5    2.0   1.1   35
 1091   23.9  17.0    1.1   0.5    2.0   1.1   35
 1092   23.9  17.0    1.1   0.5    2.0   1.1   35
 1093   23.9  17.0    1.1   0.5    2.0   1.1   35
 1094   23.9  17.0    1.1   0.5    2.0   1.1   35
 1095   23.9  17.0    1.1   0.5    2.0   1.1   35
 1096   23.9  17.0    1.1   0.5    2.1   1.1   35
 1097   24.0  17.0    1.1   0.5    2.1   1.1   35
 1098   24.0  17.0    1.1   0.5    2.1   1.1   35
 1099   24.0  17.0    1.1   0.5    2.1   1.1   35
 1100   24.0  16.9    1.1   0.5    2.1   1.1   35
 1101   24.0  16.9    1.1   0.5    2.1   1.1   35
 1102   24.0  16.9    1.1   0.5    2.1   1.1   35
 1103   24.0  16.9    1.1   0.5    2.1   1.1   35
 1104   24.0  16.9    1.1   0.5    2.1   1.1   35
 1105   24.0  16.9    1.1   0.5    2.1   1.1   35
 1106   24.0  16.9    1.1   0.5    2.1   1.1   35
 1107   24.0  16.9    1.1   0.5    2.1   1.1   35
 1108   24.0  16.9    1.1   0.5    2.1   1.1   35
 1109   24.0  16.9    1.1   0.5    2.1   1.1   35
 1110   24.1  16.9    1.1   0.5    2.1   1.1   35
 1111   24.1  16.9    1.1   0.5    2.1   1.1   35
 1112   24.1  16.9    1.1   0.5    2.1   1.1   35
 1113   24.1  16.9    1.1   0.5    2.1   1.1   35
 1114   24.1  16.9    1.1   0.5    2.1   1.1   35
 1115   24.1  16.9    1.1   0.5    2.1   1.1   35
 1116   24.1  16.9    1.1   0.5    2.1   1.1   35
 1117   24.1  16.9    1.1   0.6    2.1   1.1   35
 1118   24.1  16.9    1.1   0.6    2.1   1.1   35
 1119   24.1  16.9    1.1   0.6    2.1   1.1   35
 1120   24.1  16.9    1.1   0.6    2.2   1.1   35
 1121   24.1  16.8    1.1   0.6    2.2   1.1   35
 1122   24.1  16.8    1.1   0.6    2.2   1.1   35
 1123   24.1  16.8    1.1   0.6    2.2   1.1   35
 1124   24.1  16.8    1.1   0.6    2.2   1.1   35
 1125   24.1  16.8    1.1   0.6    2.2   1.1   35
 1126   24.1  16.8    1.1   0.6    2.2   1.1   35
 1127   24.1  16.8    1.1   0.6    2.2   1.1   35
 1128   24.1  16.8    1.1   0.6    2.2   1.1   35
 1129   24.1  16.8    1.1   0.6    2.2   1.1   35
 1130   24.1  16.8    1.1   0.6    2.2   1.1   35
 1131   24.1  16.8    1.1   0.6    2.2   1.1   35
 1132   24.1  16.9    1.1   0.6    2.2   1.1   35
 1133   24.1  16.9    1.1   0.6    2.2   1.1   35
 1134   24.1  16.9    1.1   0.6    2.2   1.1   35
 1135   24.1  16.9    1.1   0.6    2.2   1.1   35
 1136   24.1  16.9    1.1   0.6    2.2   1.1   35
 1137   24.1  16.9    1.1   0.6    2.2   1.1   35
 1138   24.1  16.9    1.1   0.6    2.2   1.1   35
 1139   24.1  16.9    1.1   0.6    2.2   1.1   35
 1140   24.1  16.9    1.1   0.6    2.2   1.1   35
 1141   24.1  16.9    1.1   0.6    2.2   1.1   35
 1142   24.1  16.9    1.1   0.6    2.2   1.1   35
 1143   24.1  16.9    1.1   0.6    2.2   1.1   35
 1144   24.1  16.9    1.1   0.6    2.2   1.1   35
 1145   24.1  16.9    1.1   0.6    2.2   1.1   35
 1146   24.1  16.9    1.1   0.6    2.2   1.1   35
 1147   24.1  16.9    1.1   0.6    2.2   1.1   35
 1148   24.1  16.9    1.1   0.6    2.2   1.1   35
 1149   24.1  16.9    1.1   0.6    2.2   1.1   35
 1150   24.1  16.9    1.1   0.6    2.2   1.1   35
 1151   24.1  16.9    1.1   0.6    2.2   1.1   35
 1152   24.2  16.9    1.1   0.6    2.2   1.1   35
 1153   24.2  16.9    1.1   0.6    2.2   1.1   35
 1154   24.2  16.9    1.1   0.6    2.2   1.1   35
 1155   24.2  17.0    1.1   0.6    2.2   1.1   35
 1156   24.2  17.0    1.1   0.6    2.2   1.1   35
 1157   24.2  17.0    1.1   0.6    2.2   1.1   35
 1158   24.2  17.0    1.1   0.6    2.2   1.1   35
 1159   24.2  17.0    1.1   0.6    2.2   1.1   35
 1160   24.2  17.0    1.1   0.6    2.2   1.1   35
 1161   24.2  17.0    1.1   0.6    2.2   1.1   35
 1162   24.2  17.0    1.1   0.6    2.2   1.1   35
 1163   24.2  17.0    1.1   0.6    2.2   1.1   35
 1164   24.2  17.0    1.1   0.6    2.2   1.1   35
 1165   24.3  17.0    1.1   0.6    2.2   1.1   35
 1166   24.3  17.0    1.1   0.6    2.2   1.1   35
 1167   24.3  17.0    1.1   0.6    2.2   1.1   35
 1168   24.3  17.0    1.1   0.6    2.2   1.1   35
 1169   24.3  17.0    1.1   0.6    2.2   1.1   35
 1170   24.3  16.9    1.1   0.6    2.2   1.1   35
 1171   24.3  16.9    1.1   0.6    2.2   1.1   35
 1172   24.3  16.9    1.1   0.6    2.2   1.1   35
 1173   24.3  16.9    1.1   0.6    2.2   1.1   35
 1174   24.3  16.9    1.1   0.6    2.2   1.1   35
 1175   24.3  16.9    1.1   0.6    2.2   1.1   35
 1176   24.4  16.9    1.1   0.6    2.2   1.1   35
 1177   24.4  16.9    1.1   0.6    2.1   1.1   35
 1178   24.4  16.9    1.1   0.6    2.1   1.1   35
 1179   24.4  16.9    1.1   0.6    2.1   1.1   35
 1180   24.4  16.9    1.1   0.6    2.1   1.1   35
 1181   24.4  16.9    1.1   0.6    2.1   1.1   35
 1182   24.4  16.9    1.1   0.6    2.1   1.1   35
 1183   24.4  16.9    1.1   0.6    2.1   1.1   35
 1184   24.4  16.9    1.1   0.6    2.1   1.1   35
 1185   24.4  16.8    1.1   0.6    2.1   1.1   35
 1186   24.4  16.8    1.1   0.6    2.1   1.1   35
 1187   24.4  16.8    1.1   0.6    2.1   1.1   35
 1188   24.4  16.8    1.1   0.6    2.1   1.1   35
 1189   24.4  16.8    1.1   0.6    2.1   1.1   35
 1190   24.4  16.8    1.1   0.6    2.1   1.1   35
 1191   24.4  16.8    1.1   0.6    2.1   1.1   35
 1192   24.4  16.8    1.1   0.6    2.1   1.1   35
 1193   24.4  16.7    1.1   0.7    2.2   1.1   35
 1194   24.4  16.7    1.1   0.7    2.2   1.1   35
 1195   24.4  16.7    1.1   0.7    2.2   1.1   35
 1196   24.4  16.7    1.1   0.7    2.2   1.1   35
 1197   24.4  16.7    1.1   0.7    2.2   1.1   35
 1198   24.4  16.7    1.1   0.7    2.2   1.1   35
 1199   24.4  16.7    1.1   0.7    2.2   1.1   35
 1200   24.4  16.6    1.1   0.7    2.2   1.1   35
 1201   24.3  16.6    1.1   0.7    2.2   1.1   35
 1202   24.3  16.6    1.1   0.7    2.2   1.2   35
 1203   24.3  16.6    1.1   0.7    2.2   1.2   35
 1204   24.3  16.6    1.1   0.7    2.2   1.2   35
 1205   24.3  16.6    1.1   0.7    2.2   1.2   35
 1206   24.3  16.5    1.1   0.7    2.2   1.2   35
 1207   24.3  16.5    1.1   0.7    2.1   1.2   35
 1208   24.3  16.5    1.1   0.7    2.1   1.2   35
 1209   24.2  16.5    1.1   0.7    2.1   1.2   35
 1210   24.2  16.5    1.1   0.7    2.1   1.2   35
 1211   24.2  16.4    1.1   0.7    2.1   1.2   35
 1212   24.2  16.4    1.1   0.7    2.1   1.2   35
 1213   24.2  16.4    1.1   0.8    2.1   1.2   35
 1214   24.2  16.4    1.1   0.8    2.1   1.2   35
 1215   24.1  16.4    1.1   0.8    2.1   1.2   35
 1216   24.1  16.3    1.2   0.8    2.1   1.2   35
 1217   24.1  16.3    1.2   0.8    2.1   1.2   35
 1218   24.1  16.3    1.2   0.8    2.1   1.2   35
 1219   24.1  16.3    1.2   0.8    2.1   1.2   35
 1220   24.1  16.3    1.2   0.8    2.1   1.2   35
 1221   24.0  16.3    1.2   0.8    2.1   1.2   35
 1222   24.0  16.2    1.2   0.8    2.1   1.2   35
 1223   24.0  16.2    1.2   0.8    2.1   1.2   35
 1224   24.0  16.2    1.2   0.8    2.1   1.2   35
 1225   24.0  16.2    1.2   0.8    2.1   1.2   35
 1226   23.9  16.2    1.2   0.8    2.1   1.2   35
 1227   23.9  16.2    1.2   0.8    2.1   1.2   35
 1228   23.9  16.1    1.2   0.8    2.1   1.2   35
 1229   23.9  16.1    1.2   0.8    2.1   1.2   35
 1230   23.9  16.1    1.2   0.8    2.1   1.2   35
 1231   23.8  16.1    1.2   0.8    2.1   1.2   35
 1232   23.8  16.1    1.2   0.8    2.1   1.2   35
 1233   23.8  16.1    1.2   0.8    2.1   1.2   35
 1234   23.8  16.1    1.1   0.8    2.1   1.2   35
 1235   23.8  16.1    1.1   0.8    2.1   1.2   35
 1236   23.8  16.1    1.1   0.8    2.1   1.2   35
 1237   23.8  16.1    1.1   0.8    2.1   1.2   35
 1238   23.7  16.1    1.1   0.8    2.1   1.2   35
 1239   23.7  16.1    1.1   0.8    2.1   1.2   35
 1240   23.7  16.1    1.1   0.8    2.1   1.2   35
 1241   23.7  16.1    1.1   0.7    2.1   1.2   35
 1242   23.7  16.1    1.1   0.7    2.1   1.2   35
 1243   23.7  16.1    1.1   0.7    2.1   1.2   35
 1244   23.7  16.1    1.1   0.7    2.1   1.2   35
 1245   23.7  16.1    1.1   0.7    2.1   1.2   35
 1246   23.7  16.1    1.1   0.7    2.1   1.2   35
 1247   23.7  16.2    1.1   0.7    2.1   1.2   35
 1248   23.7  16.2    1.1   0.7    2.1   1.2   35
 1249   23.7  16.2    1.1   0.7    2.0   1.2   35
 1250   23.7  16.2    1.1   0.7    2.0   1.2   35
 1251   23.7  16.2    1.1   0.7    2.0   1.1   35
 1252   23.7  16.2    1.1   0.7    2.0   1.1   35
 1253   23.7  16.3    1.1   0.7    2.0   1.1   35
 1254   23.7  16.3    1.1   0.7    2.0   1.1   35
 1255   23.7  16.3    1.1   0.7    2.0   1.1   35
 1256   23.7  16.3    1.1   0.7    2.0   1.1   35
 1257   23.7  16.4    1.1   0.7    2.0   1.1   35
 1258   23.7  16.4    1.1   0.7    2.0   1.1   35
 1259   23.7  16.4    1.1   0.7    2.0   1.1   35
 1260   23.7  16.5    1.1   0.7    2.0   1.1   35
 1261   23.7  16.5    1.1   0.7    2.0   1.1   35
 1262   23.7  16.5    1.1   0.7    2.0   1.1   35
 1263   23.7  16.6    1.1   0.7    2.0   1.1   35
 1264   23.7  16.6    1.1   0.7    2.0   1.1   35
 1265   23.8  16.6    1.1   0.6    2.0   1.1   35
 1266   23.8  16.7    1.1   0.6    2.0   1.1   35
 1267   23.8  16.7    1.1   0.6    2.0   1.1   35
 1268   23.8  16.8    1.1   0.6    2.0   1.1   35
 1269   23.8  16.8    1.1   0.6    2.0   1.1   35
 1270   23.8  16.8    1.1   0.6    2.0   1.1   35
 1271   23.9  16.9    1.1   0.6    2.0   1.1   35
 1272   23.9  16.9    1.1   0.6    2.0   1.1   35
 1273   23.9  17.0    1.1   0.6    2.0   1.1   35
 1274   23.9  17.0    1.1   0.6    2.0   1.1   35
 1275   23.9  17.0    1.1   0.6    2.0   1.1   35
 1276   24.0  17.1    1.1   0.6    2.0   1.1   35
 1277   24.0  17.1    1.1   0.6    2.0   1.1   35
 1278   24.0  17.1    1.1   0.6    2.0   1.1   35
 1279   24.0  17.2    1.1   0.6    2.0   1.1   35
 1280   24.0  17.2    1.1   0.6    2.0   1.1   35
 1281   24.1  17.3    1.1   0.6    2.0   1.1   35
 1282   24.1  17.3    1.1   0.6    2.0   1.1   35
 1283   24.1  17.3    1.1   0.6    2.0   1.1   35
 1284   24.1  17.4    1.1   0.6    2.0   1.1   35
 1285   24.2  17.4    1.1   0.6    2.0   1.1   35
 1286   24.2  17.4    1.1   0.6    2.0   1.1   35
 1287   24.2  17.5    1.1   0.6    2.0   1.1   35
 1288   24.2  17.5    1.1   0.6    2.0   1.1   35
 1289   24.3  17.5    1.1   0.7    2.0   1.1   35
 1290   24.3  17.6    1.1   0.7    2.0   1.1   35
 1291   24.3  17.6    1.1   0.7    2.0   1.1   35
 1292   24.3  17.6    1.1   0.7    2.0   1.2   35
 1293   24.3  17.6    1.1   0.7    2.0   1.2   35
 1294   24.4  17.7    1.2   0.7    2.0   1.2   35
 1295   24.4  17.7    1.2   0.8    2.0   1.2   35
 1296   24.4  17.7    1.2   0.8    2.0   1.2   35
 1297   24.4  17.7    1.2   0.8    2.0   1.2   35
 1298   24.4  17.8    1.2   0.8    2.0   1.2   35
 ms      H   H.sd     V   V.sd   rate rate.sd  N     Register 32
 -350   17.3  13.0    0.5   0.3    0.7   0.4   35
 -349   17.3  13.0    0.5   0.3    0.7   0.4   35
 -348   17.3  13.0    0.5   0.3    0.7   0.4   35
 -347   17.3  13.0    0.5   0.3    0.7   0.4   35
 -346   17.3  13.0    0.5   0.3    0.7   0.4   35
 -345   17.3  12.9    0.5   0.3    0.7   0.4   35
 -344   17.3  12.9    0.5   0.3    0.7   0.4   35
 -343   17.3  12.9    0.5   0.3    0.7   0.4   35
 -342   17.3  12.9    0.5   0.3    0.7   0.3   35
 -341   17.3  12.9    0.5   0.3    0.6   0.3   35
 -340   17.3  12.9    0.5   0.3    0.6   0.3   35
 -339   17.3  12.9    0.5   0.3    0.6   0.3   35
 -338   17.3  12.9    0.5   0.3    0.6   0.3   35
 -337   17.3  12.9    0.5   0.3    0.6   0.3   35
 -336   17.3  12.9    0.5   0.3    0.6   0.3   35
 -335   17.3  12.9    0.5   0.3    0.6   0.3   35
 -334   17.3  12.9    0.5   0.3    0.6   0.3   35
 -333   17.3  12.9    0.5   0.3    0.6   0.3   35
 -332   17.3  12.9    0.5   0.3    0.6   0.3   35
 -331   17.3  12.9    0.5   0.3    0.6   0.3   35
 -330   17.4  12.9    0.5   0.3    0.6   0.3   35
 -329   17.4  12.9    0.5   0.3    0.6   0.3   35
 -328   17.4  12.9    0.5   0.3    0.6   0.3   35
 -327   17.4  12.9    0.5   0.3    0.6   0.3   35
 -326   17.4  12.9    0.5   0.3    0.6   0.3   35
 -325   17.4  12.9    0.5   0.3    0.6   0.3   35
 -324   17.5  12.9    0.5   0.3    0.6   0.3   35
 -323   17.5  12.9    0.5   0.3    0.6   0.3   35
 -322   17.5  12.9    0.5   0.3    0.6   0.3   35
 -321   17.5  12.9    0.5   0.3    0.6   0.3   35
 -320   17.6  12.9    0.5   0.3    0.6   0.3   35
 -319   17.6  12.9    0.5   0.3    0.6   0.3   35
 -318   17.6  12.9    0.5   0.3    0.6   0.3   35
 -317   17.6  12.9    0.5   0.3    0.6   0.3   35
 -316   17.7  12.9    0.5   0.3    0.6   0.3   35
 -315   17.7  12.9    0.5   0.3    0.6   0.3   35
 -314   17.7  12.9    0.5   0.3    0.6   0.3   35
 -313   17.7  12.9    0.5   0.3    0.6   0.3   35
 -312   17.8  12.9    0.5   0.3    0.6   0.3   35
 -311   17.8  12.9    0.5   0.3    0.6   0.3   35
 -310   17.8  12.9    0.5   0.3    0.6   0.3   35
 -309   17.9  13.0    0.5   0.3    0.6   0.3   35
 -308   17.9  13.0    0.5   0.3    0.6   0.3   35
 -307   18.0  13.0    0.5   0.3    0.6   0.3   35
 -306   18.0  13.0    0.5   0.3    0.6   0.3   35
 -305   18.0  13.0    0.5   0.3    0.6   0.3   35
 -304   18.1  13.0    0.5   0.3    0.5   0.3   35
 -303   18.1  13.0    0.5   0.3    0.5   0.3   35
 -302   18.1  13.1    0.5   0.2    0.5   0.3   35
 -301   18.2  13.1    0.5   0.2    0.5   0.3   35
 -300   18.2  13.1    0.5   0.2    0.5   0.3   35
 -299   18.3  13.1    0.4   0.2    0.5   0.3   35
 -298   18.3  13.1    0.4   0.2    0.5   0.3   35
 -297   18.3  13.2    0.4   0.2    0.5   0.3   35
 -296   18.4  13.2    0.4   0.2    0.5   0.3   35
 -295   18.4  13.2    0.4   0.2    0.5   0.3   35
 -294   18.5  13.2    0.4   0.2    0.5   0.3   35
 -293   18.5  13.2    0.4   0.2    0.5   0.2   35
 -292   18.5  13.3    0.4   0.2    0.5   0.2   35
 -291   18.6  13.3    0.4   0.2    0.5   0.2   35
 -290   18.6  13.3    0.4   0.2    0.5   0.2   35
 -289   18.7  13.4    0.4   0.2    0.5   0.2   35
 -288   18.7  13.4    0.4   0.2    0.5   0.2   35
 -287   18.7  13.4    0.4   0.2    0.5   0.2   35
 -286   18.8  13.4    0.4   0.2    0.5   0.2   35
 -285   18.8  13.5    0.4   0.2    0.5   0.2   35
 -284   18.8  13.5    0.4   0.2    0.5   0.2   35
 -283   18.9  13.5    0.4   0.2    0.5   0.2   35
 -282   18.9  13.6    0.4   0.2    0.5   0.2   35
 -281   19.0  13.6    0.4   0.2    0.5   0.2   35
 -280   19.0  13.6    0.4   0.2    0.5   0.2   35
 -279   19.0  13.6    0.4   0.2    0.5   0.2   35
 -278   19.1  13.7    0.4   0.2    0.5   0.2   35
 -277   19.1  13.7    0.4   0.2    0.5   0.2   35
 -276   19.1  13.7    0.4   0.2    0.5   0.2   35
 -275   19.2  13.8    0.4   0.2    0.5   0.2   35
 -274   19.2  13.8    0.4   0.2    0.5   0.2   35
 -273   19.2  13.8    0.4   0.2    0.5   0.2   35
 -272   19.2  13.9    0.4   0.2    0.5   0.2   35
 -271   19.3  13.9    0.4   0.2    0.5   0.2   35
 -270   19.3  13.9    0.4   0.2    0.5   0.2   35
 -269   19.3  14.0    0.4   0.2    0.5   0.2   35
 -268   19.4  14.0    0.4   0.2    0.5   0.2   35
 -267   19.4  14.0    0.4   0.2    0.5   0.2   35
 -266   19.4  14.0    0.4   0.2    0.5   0.2   35
 -265   19.4  14.1    0.4   0.2    0.5   0.2   35
 -264   19.4  14.1    0.4   0.2    0.5   0.2   35
 -263   19.5  14.1    0.4   0.2    0.5   0.2   35
 -262   19.5  14.2    0.4   0.2    0.5   0.2   35
 -261   19.5  14.2    0.4   0.2    0.5   0.2   35
 -260   19.5  14.2    0.4   0.2    0.5   0.2   35
 -259   19.6  14.2    0.4   0.2    0.5   0.2   35
 -258   19.6  14.3    0.4   0.2    0.5   0.2   35
 -257   19.6  14.3    0.4   0.2    0.5   0.2   35
 -256   19.6  14.3    0.4   0.2    0.5   0.2   35
 -255   19.6  14.3    0.4   0.2    0.5   0.2   35
 -254   19.6  14.4    0.4   0.2    0.5   0.2   35
 -253   19.7  14.4    0.4   0.2    0.5   0.2   35
 -252   19.7  14.4    0.4   0.2    0.5   0.2   35
 -251   19.7  14.4    0.4   0.2    0.5   0.2   35
 -250   19.7  14.4    0.4   0.2    0.5   0.2   35
 -249   19.7  14.5    0.4   0.2    0.5   0.2   35
 -248   19.7  14.5    0.4   0.2    0.5   0.2   35
 -247   19.7  14.5    0.4   0.2    0.5   0.2   35
 -246   19.8  14.5    0.4   0.2    0.5   0.2   35
 -245   19.8  14.6    0.4   0.2    0.5   0.2   35
 -244   19.8  14.6    0.4   0.2    0.5   0.2   35
 -243   19.8  14.6    0.4   0.2    0.5   0.2   35
 -242   19.8  14.6    0.4   0.2    0.5   0.3   35
 -241   19.8  14.6    0.4   0.2    0.5   0.3   35
 -240   19.8  14.7    0.4   0.2    0.5   0.3   35
 -239   19.9  14.7    0.4   0.2    0.5   0.3   35
 -238   19.9  14.7    0.4   0.2    0.5   0.3   35
 -237   19.9  14.7    0.4   0.2    0.5   0.3   35
 -236   19.9  14.7    0.4   0.2    0.5   0.3   35
 -235   19.9  14.7    0.4   0.2    0.5   0.3   35
 -234   19.9  14.8    0.4   0.2    0.5   0.3   35
 -233   19.9  14.8    0.4   0.2    0.5   0.3   35
 -232   20.0  14.8    0.4   0.2    0.5   0.3   35
 -231   20.0  14.8    0.4   0.2    0.5   0.3   35
 -230   20.0  14.9    0.4   0.2    0.5   0.3   35
 -229   20.0  14.9    0.4   0.2    0.5   0.3   35
 -228   20.0  14.9    0.4   0.2    0.5   0.3   35
 -227   20.0  14.9    0.4   0.2    0.5   0.3   35
 -226   20.1  14.9    0.4   0.2    0.5   0.3   35
 -225   20.1  15.0    0.4   0.2    0.5   0.3   35
 -224   20.1  15.0    0.4   0.2    0.5   0.3   35
 -223   20.1  15.0    0.4   0.2    0.5   0.3   35
 -222   20.1  15.0    0.4   0.2    0.5   0.3   35
 -221   20.2  15.1    0.4   0.2    0.5   0.3   35
 -220   20.2  15.1    0.4   0.2    0.5   0.3   35
 -219   20.2  15.1    0.4   0.2    0.5   0.3   35
 -218   20.2  15.1    0.4   0.2    0.5   0.3   35
 -217   20.2  15.2    0.4   0.2    0.5   0.3   35
 -216   20.3  15.2    0.4   0.2    0.5   0.3   35
 -215   20.3  15.2    0.4   0.2    0.5   0.3   35
 -214   20.3  15.3    0.4   0.2    0.5   0.3   35
 -213   20.3  15.3    0.4   0.2    0.5   0.3   35
 -212   20.4  15.3    0.4   0.2    0.5   0.3   35
 -211   20.4  15.3    0.4   0.2    0.5   0.3   35
 -210   20.4  15.4    0.4   0.2    0.5   0.3   35
 -209   20.4  15.4    0.4   0.2    0.5   0.3   35
 -208   20.5  15.4    0.4   0.2    0.5   0.3   35
 -207   20.5  15.5    0.4   0.2    0.5   0.3   35
 -206   20.5  15.5    0.4   0.2    0.5   0.3   35
 -205   20.6  15.5    0.4   0.2    0.5   0.3   35
 -204   20.6  15.6    0.4   0.2    0.5   0.3   35
 -203   20.6  15.6    0.4   0.2    0.5   0.3   35
 -202   20.6  15.6    0.4   0.2    0.5   0.3   35
 -201   20.7  15.7    0.4   0.2    0.5   0.3   35
 -200   20.7  15.7    0.4   0.2    0.5   0.3   35
 -199   20.7  15.8    0.4   0.2    0.5   0.3   35
 -198   20.7  15.8    0.4   0.2    0.5   0.3   35
 -197   20.8  15.8    0.4   0.2    0.5   0.3   35
 -196   20.8  15.9    0.4   0.2    0.5   0.3   35
 -195   20.8  15.9    0.4   0.2    0.5   0.3   35
 -194   20.9  15.9    0.4   0.2    0.5   0.3   35
 -193   20.9  16.0    0.4   0.2    0.5   0.3   35
 -192   20.9  16.0    0.4   0.2    0.5   0.3   35
 -191   20.9  16.0    0.4   0.2    0.5   0.3   35
 -190   21.0  16.1    0.4   0.2    0.5   0.3   35
 -189   21.0  16.1    0.4   0.2    0.5   0.3   35
 -188   21.0  16.1    0.4   0.2    0.5   0.3   35
 -187   21.1  16.2    0.4   0.2    0.5   0.3   35
 -186   21.1  16.2    0.4   0.2    0.5   0.3   35
 -185   21.1  16.3    0.4   0.2    0.5   0.3   35
 -184   21.1  16.3    0.4   0.2    0.5   0.3   35
 -183   21.2  16.3    0.4   0.2    0.5   0.3   35
 -182   21.2  16.4    0.4   0.2    0.5   0.3   35
 -181   21.2  16.4    0.4   0.2    0.5   0.3   35
 -180   21.2  16.4    0.4   0.2    0.5   0.3   35
 -179   21.3  16.4    0.4   0.2    0.5   0.3   35
 -178   21.3  16.5    0.4   0.2    0.5   0.3   35
 -177   21.3  16.5    0.4   0.2    0.5   0.3   35
 -176   21.3  16.5    0.4   0.2    0.5   0.3   35
 -175   21.4  16.6    0.4   0.2    0.5   0.3   35
 -174   21.4  16.6    0.4   0.2    0.5   0.3   35
 -173   21.4  16.6    0.4   0.2    0.5   0.3   35
 -172   21.4  16.6    0.4   0.2    0.5   0.3   35
 -171   21.4  16.7    0.4   0.2    0.5   0.3   35
 -170   21.5  16.7    0.4   0.2    0.5   0.3   35
 -169   21.5  16.7    0.4   0.2    0.5   0.3   35
 -168   21.5  16.7    0.4   0.2    0.5   0.3   35
 -167   21.5  16.8    0.4   0.2    0.5   0.3   35
 -166   21.5  16.8    0.4   0.2    0.5   0.3   35
 -165   21.5  16.8    0.4   0.2    0.5   0.3   35
 -164   21.5  16.8    0.4   0.2    0.5   0.3   35
 -163   21.6  16.8    0.4   0.2    0.5   0.3   35
 -162   21.6  16.8    0.4   0.2    0.5   0.3   35
 -161   21.6  16.9    0.4   0.2    0.5   0.3   35
 -160   21.6  16.9    0.4   0.2    0.5   0.3   35
 -159   21.6  16.9    0.4   0.2    0.5   0.3   35
 -158   21.6  16.9    0.4   0.2    0.5   0.3   35
 -157   21.6  16.9    0.4   0.2    0.5   0.3   35
 -156   21.7  16.9    0.4   0.2    0.5   0.3   35
 -155   21.7  16.9    0.4   0.2    0.5   0.3   35
 -154   21.7  16.9    0.4   0.2    0.5   0.3   35
 -153   21.7  16.9    0.4   0.2    0.5   0.3   35
 -152   21.7  16.9    0.4   0.2    0.5   0.3   35
 -151   21.7  16.9    0.4   0.2    0.5   0.3   35
 -150   21.7  16.9    0.4   0.2    0.5   0.3   35
 -149   21.7  16.9    0.4   0.2    0.5   0.3   35
 -148   21.7  16.9    0.4   0.2    0.5   0.3   35
 -147   21.7  16.9    0.4   0.2    0.5   0.3   35
 -146   21.8  17.0    0.4   0.2    0.5   0.3   35
 -145   21.8  17.0    0.4   0.2    0.5   0.3   35
 -144   21.8  17.0    0.4   0.2    0.5   0.3   35
 -143   21.8  17.0    0.4   0.2    0.5   0.3   35
 -142   21.8  17.0    0.4   0.2    0.5   0.3   35
 -141   21.8  17.0    0.4   0.2    0.5   0.3   35
 -140   21.8  17.0    0.4   0.2    0.5   0.3   35
 -139   21.8  17.0    0.4   0.2    0.5   0.3   35
 -138   21.8  17.0    0.4   0.2    0.5   0.3   35
 -137   21.8  17.0    0.4   0.2    0.5   0.3   35
 -136   21.9  17.0    0.4   0.2    0.5   0.3   35
 -135   21.9  17.0    0.4   0.2    0.5   0.3   35
 -134   21.9  17.0    0.4   0.2    0.5   0.3   35
 -133   21.9  17.0    0.4   0.2    0.5   0.3   35
 -132   21.9  17.0    0.4   0.2    0.5   0.3   35
 -131   21.9  17.0    0.4   0.2    0.5   0.3   35
 -130   21.9  17.0    0.4   0.2    0.5   0.3   35
 -129   22.0  17.0    0.4   0.2    0.5   0.3   35
 -128   22.0  17.0    0.4   0.2    0.5   0.3   35
 -127   22.0  17.0    0.4   0.2    0.5   0.3   35
 -126   22.0  17.1    0.4   0.2    0.5   0.3   35
 -125   22.0  17.1    0.4   0.2    0.5   0.3   35
 -124   22.0  17.1    0.4   0.2    0.5   0.3   35
 -123   22.1  17.1    0.4   0.2    0.5   0.3   35
 -122   22.1  17.1    0.4   0.2    0.5   0.3   35
 -121   22.1  17.1    0.4   0.2    0.5   0.3   35
 -120   22.1  17.2    0.4   0.2    0.5   0.3   35
 -119   22.1  17.2    0.4   0.2    0.5   0.3   35
 -118   22.2  17.2    0.4   0.2    0.5   0.3   35
 -117   22.2  17.2    0.4   0.2    0.5   0.3   35
 -116   22.2  17.2    0.4   0.2    0.5   0.3   35
 -115   22.2  17.3    0.4   0.2    0.5   0.3   35
 -114   22.3  17.3    0.4   0.2    0.5   0.3   35
 -113   22.3  17.3    0.4   0.2    0.5   0.3   35
 -112   22.3  17.4    0.4   0.2    0.5   0.3   35
 -111   22.4  17.4    0.4   0.2    0.5   0.3   35
 -110   22.4  17.4    0.4   0.2    0.5   0.3   35
 -109   22.4  17.5    0.4   0.2    0.5   0.3   35
 -108   22.5  17.5    0.4   0.2    0.5   0.3   35
 -107   22.5  17.5    0.4   0.2    0.5   0.3   35
 -106   22.5  17.6    0.4   0.2    0.5   0.3   35
 -105   22.6  17.6    0.4   0.2    0.5   0.3   35
 -104   22.6  17.6    0.4   0.2    0.5   0.3   35
 -103   22.6  17.7    0.4   0.2    0.5   0.3   35
 -102   22.7  17.7    0.4   0.2    0.5   0.3   35
 -101   22.7  17.8    0.4   0.2    0.5   0.3   35
 -100   22.8  17.8    0.4   0.2    0.5   0.3   35
  -99   22.8  17.8    0.4   0.2    0.5   0.3   35
  -98   22.8  17.9    0.4   0.2    0.5   0.3   35
  -97   22.9  17.9    0.4   0.2    0.5   0.3   35
  -96   22.9  18.0    0.4   0.2    0.6   0.4   35
  -95   23.0  18.0    0.4   0.2    0.6   0.4   35
  -94   23.0  18.1    0.4   0.2    0.6   0.4   35
  -93   23.1  18.1    0.4   0.2    0.6   0.4   35
  -92   23.1  18.2    0.4   0.2    0.6   0.4   35
  -91   23.2  18.2    0.4   0.2    0.6   0.4   35
  -90   23.2  18.3    0.4   0.2    0.6   0.4   35
  -89   23.2  18.3    0.4   0.2    0.6   0.4   35
  -88   23.3  18.4    0.4   0.2    0.5   0.4   35
  -87   23.3  18.4    0.4   0.2    0.5   0.4   35
  -86   23.4  18.5    0.4   0.2    0.5   0.4   35
  -85   23.4  18.5    0.4   0.2    0.5   0.4   35
  -84   23.5  18.6    0.4   0.2    0.5   0.4   35
  -83   23.5  18.6    0.4   0.2    0.5   0.4   35
  -82   23.6  18.7    0.4   0.2    0.6   0.4   35
  -81   23.6  18.7    0.4   0.2    0.6   0.4   35
  -80   23.7  18.8    0.4   0.2    0.6   0.4   35
  -79   23.7  18.8    0.4   0.2    0.6   0.4   35
  -78   23.8  18.9    0.4   0.2    0.6   0.4   35
  -77   23.8  18.9    0.4   0.2    0.6   0.4   35
  -76   23.9  19.0    0.4   0.2    0.6   0.4   35
  -75   23.9  19.0    0.4   0.2    0.6   0.4   35
  -74   24.0  19.1    0.4   0.2    0.6   0.4   35
  -73   24.0  19.1    0.4   0.2    0.6   0.4   35
  -72   24.1  19.2    0.4   0.2    0.6   0.4   35
  -71   24.1  19.2    0.4   0.2    0.6   0.4   35
  -70   24.2  19.3    0.4   0.2    0.6   0.4   35
  -69   24.2  19.3    0.4   0.2    0.6   0.4   35
  -68   24.3  19.4    0.4   0.2    0.6   0.4   35
  -67   24.3  19.4    0.4   0.2    0.6   0.4   35
  -66   24.4  19.5    0.4   0.2    0.6   0.4   35
  -65   24.4  19.5    0.4   0.2    0.6   0.4   35
  -64   24.5  19.6    0.4   0.2    0.6   0.4   35
  -63   24.5  19.6    0.4   0.2    0.6   0.4   35
  -62   24.6  19.7    0.4   0.2    0.6   0.4   35
  -61   24.6  19.7    0.4   0.2    0.6   0.4   35
  -60   24.7  19.8    0.4   0.2    0.6   0.4   35
  -59   24.7  19.8    0.4   0.2    0.6   0.4   35
  -58   24.7  19.9    0.4   0.2    0.6   0.4   35
  -57   24.8  19.9    0.4   0.2    0.6   0.4   35
  -56   24.8  19.9    0.4   0.2    0.6   0.4   35
  -55   24.9  20.0    0.4   0.2    0.6   0.4   35
  -54   24.9  20.0    0.4   0.2    0.6   0.4   35
  -53   24.9  20.1    0.4   0.2    0.6   0.4   35
  -52   25.0  20.1    0.4   0.2    0.6   0.4   35
  -51   25.0  20.2    0.4   0.2    0.6   0.4   35
  -50   25.0  20.2    0.4   0.2    0.6   0.4   35
  -49   25.1  20.2    0.4   0.2    0.6   0.4   35
  -48   25.1  20.3    0.4   0.2    0.6   0.4   35
  -47   25.1  20.3    0.4   0.2    0.6   0.4   35
  -46   25.2  20.4    0.4   0.2    0.6   0.4   35
  -45   25.2  20.4    0.4   0.2    0.6   0.4   35
  -44   25.2  20.4    0.4   0.2    0.6   0.4   35
  -43   25.3  20.5    0.4   0.2    0.6   0.4   35
  -42   25.3  20.5    0.4   0.2    0.6   0.4   35
  -41   25.3  20.5    0.4   0.2    0.6   0.4   35
  -40   25.3  20.6    0.4   0.2    0.6   0.4   35
  -39   25.4  20.6    0.4   0.2    0.6   0.4   35
  -38   25.4  20.6    0.4   0.2    0.6   0.4   35
  -37   25.4  20.7    0.4   0.2    0.6   0.4   35
  -36   25.5  20.7    0.4   0.2    0.6   0.4   35
  -35   25.5  20.7    0.4   0.2    0.6   0.4   35
  -34   25.5  20.8    0.4   0.2    0.6   0.4   35
  -33   25.5  20.8    0.4   0.2    0.6   0.4   35
  -32   25.6  20.8    0.4   0.2    0.6   0.4   35
  -31   25.6  20.9    0.4   0.2    0.6   0.4   35
  -30   25.6  20.9    0.4   0.2    0.6   0.4   35
  -29   25.6  20.9    0.4   0.2    0.6   0.4   35
  -28   25.6  20.9    0.4   0.2    0.6   0.5   35
  -27   25.7  21.0    0.4   0.2    0.6   0.5   35
  -26   25.7  21.0    0.4   0.2    0.6   0.5   35
  -25   25.7  21.0    0.4   0.2    0.6   0.5   35
  -24   25.7  21.0    0.4   0.2    0.6   0.5   35
  -23   25.8  21.0    0.4   0.2    0.6   0.5   35
  -22   25.8  21.1    0.4   0.2    0.6   0.5   35
  -21   25.8  21.1    0.4   0.2    0.6   0.5   35
  -20   25.8  21.1    0.4   0.2    0.6   0.5   35
  -19   25.8  21.1    0.4   0.2    0.6   0.5   35
  -18   25.9  21.1    0.4   0.2    0.6   0.5   35
  -17   25.9  21.1    0.4   0.2    0.6   0.5   35
  -16   25.9  21.1    0.4   0.2    0.6   0.5   35
  -15   25.9  21.2    0.4   0.2    0.6   0.5   35
  -14   26.0  21.2    0.4   0.2    0.6   0.5   35
  -13   26.0  21.2    0.4   0.2    0.6   0.5   35
  -12   26.0  21.2    0.4   0.2    0.6   0.5   35
  -11   26.0  21.2    0.4   0.2    0.6   0.5   35
  -10   26.0  21.2    0.4   0.2    0.6   0.5   35
   -9   26.1  21.2    0.4   0.2    0.6   0.5   35
   -8   26.1  21.2    0.4   0.2    0.6   0.5   35
   -7   26.1  21.2    0.4   0.2    0.6   0.5   35
   -6   26.1  21.3    0.4   0.2    0.6   0.5   35
   -5   26.2  21.3    0.4   0.2    0.6   0.5   35
   -4   26.2  21.3    0.4   0.2    0.6   0.5   35
   -3   26.2  21.3    0.4   0.2    0.6   0.5   35
   -2   26.3  21.3    0.4   0.2    0.6   0.5   35
   -1   26.3  21.3    0.4   0.2    0.6   0.5   35
    0   26.3  21.3    0.4   0.2    0.6   0.5   35
    1   26.3  21.3    0.4   0.2    0.6   0.5   35
    2   26.4  21.3    0.4   0.2    0.6   0.5   35
    3   26.4  21.3    0.4   0.2    0.6   0.5   35
    4   26.4  21.3    0.4   0.2    0.6   0.5   35
    5   26.5  21.4    0.4   0.2    0.6   0.5   35
    6   26.5  21.4    0.4   0.2    0.6   0.5   35
    7   26.5  21.4    0.4   0.2    0.6   0.5   35
    8   26.5  21.4    0.4   0.2    0.6   0.5   35
    9   26.6  21.4    0.4   0.2    0.6   0.5   35
   10   26.6  21.4    0.4   0.2    0.6   0.5   35
   11   26.6  21.4    0.4   0.2    0.6   0.5   35
   12   26.7  21.4    0.4   0.2    0.6   0.5   35
   13   26.7  21.4    0.4   0.2    0.6   0.5   35
   14   26.7  21.4    0.4   0.2    0.6   0.5   35
   15   26.7  21.5    0.4   0.2    0.6   0.5   35
   16   26.8  21.5    0.4   0.2    0.6   0.5   35
   17   26.8  21.5    0.4   0.2    0.6   0.5   35
   18   26.8  21.5    0.4   0.2    0.6   0.5   35
   19   26.8  21.5    0.4   0.2    0.6   0.5   35
   20   26.9  21.5    0.4   0.2    0.6   0.5   35
   21   26.9  21.5    0.4   0.2    0.6   0.5   35
   22   26.9  21.5    0.4   0.2    0.6   0.5   35
   23   26.9  21.5    0.4   0.2    0.6   0.5   35
   24   27.0  21.5    0.4   0.2    0.6   0.5   35
   25   27.0  21.5    0.4   0.2    0.6   0.5   35
   26   27.0  21.6    0.4   0.2    0.6   0.5   35
   27   27.0  21.6    0.4   0.2    0.6   0.5   35
   28   27.0  21.6    0.4   0.2    0.6   0.5   35
   29   27.0  21.6    0.4   0.2    0.6   0.5   35
   30   27.1  21.6    0.4   0.2    0.6   0.5   35
   31   27.1  21.6    0.4   0.2    0.6   0.5   35
   32   27.1  21.6    0.4   0.2    0.6   0.5   35
   33   27.1  21.6    0.4   0.2    0.6   0.5   35
   34   27.1  21.6    0.4   0.2    0.6   0.4   35
   35   27.1  21.6    0.4   0.2    0.6   0.4   35
   36   27.1  21.6    0.4   0.2    0.6   0.4   35
   37   27.1  21.6    0.4   0.2    0.6   0.4   35
   38   27.1  21.6    0.4   0.2    0.6   0.4   35
   39   27.1  21.6    0.4   0.2    0.6   0.4   35
   40   27.1  21.6    0.4   0.2    0.6   0.4   35
   41   27.1  21.6    0.4   0.2    0.6   0.4   35
   42   27.1  21.6    0.4   0.2    0.6   0.4   35
   43   27.1  21.6    0.4   0.2    0.6   0.4   35
   44   27.1  21.6    0.4   0.2    0.6   0.4   35
   45   27.1  21.5    0.4   0.2    0.6   0.4   35
   46   27.0  21.5    0.4   0.2    0.6   0.4   35
   47   27.0  21.5    0.4   0.2    0.6   0.4   35
   48   27.0  21.5    0.4   0.2    0.6   0.4   35
   49   27.0  21.5    0.4   0.2    0.6   0.4   35
   50   26.9  21.5    0.4   0.2    0.6   0.4   35
   51   26.9  21.4    0.4   0.2    0.6   0.4   35
   52   26.9  21.4    0.4   0.2    0.6   0.4   35
   53   26.8  21.4    0.4   0.2    0.6   0.4   35
   54   26.8  21.4    0.4   0.2    0.6   0.4   35
   55   26.8  21.4    0.4   0.2    0.6   0.4   35
   56   26.7  21.3    0.4   0.2    0.6   0.4   35
   57   26.7  21.3    0.4   0.2    0.6   0.4   35
   58   26.6  21.3    0.4   0.2    0.6   0.4   35
   59   26.6  21.2    0.4   0.2    0.6   0.4   35
   60   26.5  21.2    0.4   0.2    0.6   0.4   35
   61   26.5  21.2    0.4   0.2    0.6   0.4   35
   62   26.4  21.1    0.4   0.2    0.6   0.4   35
   63   26.4  21.1    0.4   0.2    0.6   0.4   35
   64   26.3  21.1    0.4   0.2    0.6   0.4   35
   65   26.2  21.0    0.4   0.2    0.6   0.4   35
   66   26.2  21.0    0.4   0.2    0.6   0.4   35
   67   26.1  20.9    0.4   0.2    0.6   0.4   35
   68   26.0  20.9    0.4   0.2    0.6   0.4   35
   69   26.0  20.8    0.4   0.2    0.6   0.4   35
   70   25.9  20.8    0.4   0.2    0.6   0.4   35
   71   25.8  20.7    0.4   0.2    0.6   0.4   35
   72   25.7  20.7    0.4   0.2    0.6   0.4   35
   73   25.7  20.6    0.4   0.2    0.6   0.4   35
   74   25.6  20.6    0.4   0.2    0.6   0.4   35
   75   25.5  20.5    0.4   0.2    0.6   0.4   35
   76   25.4  20.5    0.4   0.2    0.6   0.4   35
   77   25.3  20.4    0.4   0.2    0.6   0.4   35
   78   25.2  20.3    0.4   0.2    0.6   0.4   35
   79   25.1  20.3    0.4   0.2    0.6   0.4   35
   80   25.0  20.2    0.4   0.2    0.6   0.4   35
   81   24.9  20.1    0.4   0.2    0.6   0.4   35
   82   24.8  20.1    0.4   0.2    0.6   0.4   35
   83   24.7  20.0    0.4   0.2    0.6   0.4   35
   84   24.6  19.9    0.4   0.2    0.6   0.4   35
   85   24.5  19.9    0.4   0.2    0.6   0.4   35
   86   24.4  19.8    0.4   0.2    0.6   0.3   35
   87   24.3  19.7    0.4   0.2    0.6   0.4   35
   88   24.2  19.6    0.4   0.2    0.6   0.4   35
   89   24.1  19.6    0.4   0.2    0.6   0.4   35
   90   24.0  19.5    0.4   0.2    0.6   0.4   35
   91   23.9  19.4    0.4   0.2    0.6   0.4   35
   92   23.8  19.3    0.4   0.2    0.6   0.4   35
   93   23.7  19.2    0.4   0.2    0.6   0.4   35
   94   23.6  19.1    0.4   0.2    0.6   0.4   35
   95   23.5  19.1    0.4   0.2    0.6   0.4   35
   96   23.4  19.0    0.4   0.2    0.6   0.4   35
   97   23.3  18.9    0.4   0.2    0.6   0.4   35
   98   23.1  18.8    0.4   0.2    0.6   0.4   35
   99   23.0  18.7    0.4   0.2    0.6   0.4   35
  100   22.9  18.6    0.4   0.2    0.6   0.4   35
  101   22.8  18.5    0.4   0.2    0.6   0.4   35
  102   22.7  18.4    0.4   0.2    0.6   0.4   35
  103   22.6  18.3    0.4   0.2    0.6   0.4   35
  104   22.5  18.2    0.4   0.2    0.6   0.4   35
  105   22.4  18.1    0.4   0.2    0.6   0.4   35
  106   22.3  18.0    0.4   0.2    0.6   0.4   35
  107   22.1  17.9    0.4   0.2    0.6   0.4   35
  108   22.0  17.8    0.4   0.2    0.6   0.4   35
  109   21.9  17.7    0.4   0.2    0.6   0.4   35
  110   21.8  17.6    0.4   0.2    0.6   0.4   35
  111   21.7  17.5    0.4   0.2    0.6   0.4   35
  112   21.6  17.4    0.4   0.2    0.6   0.4   35
  113   21.5  17.2    0.4   0.2    0.6   0.4   35
  114   21.4  17.1    0.4   0.2    0.6   0.4   35
  115   21.3  17.0    0.5   0.2    0.6   0.4   35
  116   21.2  16.9    0.5   0.2    0.6   0.4   35
  117   21.1  16.8    0.5   0.2    0.6   0.4   35
  118   21.0  16.7    0.5   0.3    0.6   0.4   35
  119   20.9  16.6    0.5   0.3    0.6   0.4   35
  120   20.8  16.5    0.5   0.3    0.6   0.4   35
  121   20.7  16.4    0.5   0.3    0.6   0.4   35
  122   20.6  16.3    0.5   0.3    0.7   0.4   35
  123   20.5  16.2    0.5   0.4    0.7   0.5   35
  124   20.4  16.1    0.5   0.4    0.7   0.5   35
  125   20.3  15.9    0.5   0.4    0.7   0.5   35
  126   20.2  15.8    0.5   0.5    0.7   0.5   35
  127   20.1  15.7    0.6   0.5    0.7   0.5   35
  128   20.0  15.6    0.6   0.5    0.7   0.5   35
  129   19.9  15.5    0.6   0.5    0.7   0.6   35
  130   19.8  15.4    0.6   0.6    0.7   0.6   35
  131   19.8  15.3    0.6   0.6    0.7   0.6   35
  132   19.7  15.2    0.6   0.6    0.7   0.6   35
  133   19.6  15.2    0.6   0.7    0.7   0.6   35
  134   19.5  15.1    0.6   0.7    0.7   0.7   35
  135   19.4  15.0    0.6   0.7    0.8   0.7   35
  136   19.4  14.9    0.6   0.7    0.8   0.7   35
  137   19.3  14.8    0.6   0.8    0.8   0.7   35
  138   19.2  14.7    0.6   0.8    0.8   0.7   35
  139   19.1  14.7    0.6   0.8    0.8   0.7   35
  140   19.1  14.6    0.6   0.8    0.8   0.8   35
  141   19.0  14.5    0.6   0.8    0.8   0.8   35
  142   18.9  14.4    0.7   0.8    0.8   0.8   35
  143   18.9  14.4    0.7   0.8    0.8   0.8   35
  144   18.8  14.3    0.7   0.9    0.8   0.8   35
  145   18.8  14.3    0.7   0.9    0.8   0.8   35
  146   18.7  14.2    0.7   0.9    0.8   0.8   35
  147   18.6  14.1    0.7   0.9    0.8   0.8   35
  148   18.6  14.1    0.7   0.9    0.8   0.8   35
  149   18.5  14.1    0.7   0.9    0.8   0.9   35
  150   18.5  14.0    0.7   0.9    0.8   0.9   35
  151   18.4  14.0    0.7   0.9    0.8   0.9   35
  152   18.4  13.9    0.7   0.9    0.8   0.9   35
  153   18.3  13.9    0.7   0.9    0.8   0.9   35
  154   18.3  13.9    0.7   0.9    0.8   0.9   35
  155   18.3  13.9    0.7   0.9    0.8   0.9   35
  156   18.2  13.8    0.7   0.9    0.8   0.9   35
  157   18.2  13.8    0.7   0.9    0.8   0.9   35
  158   18.1  13.8    0.7   0.9    0.8   0.9   35
  159   18.1  13.8    0.7   0.9    0.8   0.9   35
  160   18.1  13.8    0.7   1.0    0.8   0.9   35
  161   18.0  13.8    0.7   1.0    0.8   0.9   35
  162   18.0  13.8    0.7   1.0    0.8   0.9   35
  163   18.0  13.8    0.7   1.0    0.8   0.9   35
  164   17.9  13.8    0.7   1.0    0.8   0.9   35
  165   17.9  13.8    0.7   1.0    0.8   0.9   35
  166   17.9  13.8    0.7   1.0    0.8   0.9   35
  167   17.9  13.8    0.7   1.0    0.8   0.9   35
  168   17.8  13.8    0.7   1.0    0.8   0.9   35
  169   17.8  13.9    0.7   1.0    0.8   0.9   35
  170   17.8  13.9    0.7   1.0    0.8   0.9   35
  171   17.8  13.9    0.7   1.0    0.8   0.9   35
  172   17.7  13.9    0.7   1.0    0.9   0.9   35
  173   17.7  13.9    0.7   1.0    0.9   0.9   35
  174   17.7  14.0    0.7   1.0    0.9   0.9   35
  175   17.7  14.0    0.7   1.0    0.9   0.9   35
  176   17.7  14.0    0.7   1.0    0.9   0.9   35
  177   17.7  14.1    0.7   1.0    0.9   0.9   35
  178   17.6  14.1    0.7   1.0    0.9   0.9   35
  179   17.6  14.1    0.7   1.0    0.9   0.9   35
  180   17.6  14.1    0.7   1.0    0.9   0.9   35
  181   17.6  14.2    0.7   1.0    0.9   0.9   35
  182   17.6  14.2    0.7   1.0    0.9   0.9   35
  183   17.6  14.2    0.7   1.0    0.9   0.9   35
  184   17.6  14.3    0.7   1.0    0.9   0.9   35
  185   17.5  14.3    0.7   1.0    0.9   0.9   35
  186   17.5  14.3    0.7   1.0    0.9   0.9   35
  187   17.5  14.4    0.7   1.0    0.9   0.9   35
  188   17.5  14.4    0.7   1.0    0.9   0.9   35
  189   17.5  14.4    0.7   1.0    0.9   0.9   35
  190   17.5  14.4    0.7   1.0    0.9   0.9   35
  191   17.5  14.5    0.7   1.0    0.9   1.0   35
  192   17.5  14.5    0.7   1.0    0.9   1.0   35
  193   17.5  14.5    0.7   1.0    0.9   1.0   35
  194   17.5  14.5    0.7   1.0    0.9   1.0   35
  195   17.4  14.6    0.7   1.0    0.9   1.0   35
  196   17.4  14.6    0.7   1.0    0.9   1.0   35
  197   17.4  14.6    0.7   1.0    0.9   1.0   35
  198   17.4  14.6    0.7   1.0    0.9   1.0   35
  199   17.4  14.6    0.7   1.0    0.9   1.0   35
  200   17.4  14.7    0.7   1.0    0.9   1.0   35
  201   17.4  14.7    0.7   1.0    0.9   1.0   35
  202   17.4  14.7    0.7   1.0    0.9   1.0   35
  203   17.4  14.7    0.7   1.0    0.9   1.0   35
  204   17.4  14.7    0.7   1.0    0.9   1.0   35
  205   17.3  14.7    0.7   1.0    0.9   1.0   35
  206   17.3  14.7    0.7   1.0    0.9   1.0   35
  207   17.3  14.7    0.7   1.0    0.9   1.0   35
  208   17.3  14.7    0.7   1.0    0.9   1.0   35
  209   17.3  14.7    0.7   1.0    0.9   1.0   35
  210   17.3  14.7    0.7   1.0    0.9   1.0   35
  211   17.3  14.7    0.7   0.9    0.9   1.0   35
  212   17.3  14.7    0.7   0.9    0.9   1.0   35
  213   17.3  14.7    0.7   0.9    0.9   0.9   35
  214   17.2  14.7    0.7   0.9    0.9   0.9   35
  215   17.2  14.7    0.7   0.9    0.9   0.9   35
  216   17.2  14.7    0.7   0.9    0.9   0.9   35
  217   17.2  14.7    0.7   0.9    0.9   0.9   35
  218   17.2  14.7    0.7   0.9    0.9   0.9   35
  219   17.2  14.7    0.7   0.8    0.9   0.9   35
  220   17.2  14.7    0.7   0.8    0.9   0.9   35
  221   17.2  14.7    0.7   0.8    0.9   0.9   35
  222   17.1  14.6    0.7   0.8    0.9   0.8   35
  223   17.1  14.6    0.7   0.8    0.9   0.8   35
  224   17.1  14.6    0.7   0.7    0.9   0.8   35
  225   17.1  14.6    0.7   0.7    0.9   0.8   35
  226   17.1  14.6    0.7   0.7    0.9   0.8   35
  227   17.1  14.5    0.7   0.7    0.9   0.8   35
  228   17.1  14.5    0.7   0.6    0.9   0.7   35
  229   17.0  14.5    0.7   0.6    0.9   0.7   35
  230   17.0  14.5    0.7   0.6    0.9   0.7   35
  231   17.0  14.5    0.7   0.6    0.9   0.7   35
  232   17.0  14.4    0.7   0.6    0.9   0.7   35
  233   17.0  14.4    0.7   0.5    0.9   0.7   35
  234   17.0  14.4    0.7   0.5    0.9   0.7   35
  235   17.0  14.4    0.7   0.5    0.9   0.7   35
  236   16.9  14.3    0.7   0.5    0.9   0.7   35
  237   16.9  14.3    0.7   0.5    0.9   0.7   35
  238   16.9  14.3    0.7   0.5    0.9   0.7   35
  239   16.9  14.3    0.7   0.6    1.0   0.7   35
  240   16.9  14.2    0.7   0.6    1.0   0.7   35
  241   16.8  14.2    0.7   0.6    1.0   0.7   35
  242   16.8  14.2    0.7   0.6    1.0   0.7   35
  243   16.8  14.2    0.7   0.6    1.0   0.8   35
  244   16.8  14.1    0.7   0.6    1.0   0.8   35
  245   16.8  14.1    0.7   0.6    1.0   0.8   35
  246   16.7  14.1    0.7   0.6    1.0   0.8   35
  247   16.7  14.1    0.7   0.6    1.0   0.8   35
  248   16.7  14.0    0.7   0.6    1.0   0.8   35
  249   16.7  14.0    0.7   0.6    1.0   0.8   35
  250   16.7  14.0    0.7   0.6    1.0   0.8   35
  251   16.6  14.0    0.8   0.6    1.0   0.8   35
  252   16.6  13.9    0.8   0.6    1.0   0.8   35
  253   16.6  13.9    0.8   0.6    1.0   0.8   35
  254   16.6  13.9    0.8   0.7    1.0   0.8   35
  255   16.5  13.9    0.8   0.7    1.0   0.8   35
  256   16.5  13.8    0.8   0.7    1.0   0.8   35
  257   16.5  13.8    0.8   0.7    1.1   0.8   35
  258   16.5  13.8    0.8   0.7    1.1   0.9   35
  259   16.4  13.8    0.8   0.8    1.1   0.9   35
  260   16.4  13.8    0.8   0.8    1.1   0.9   35
  261   16.4  13.7    0.8   0.8    1.1   0.9   35
  262   16.3  13.7    0.8   0.8    1.1   0.9   35
  263   16.3  13.7    0.9   0.9    1.1   0.9   35
  264   16.3  13.7    0.9   0.9    1.1   0.9   35
  265   16.3  13.7    0.9   0.9    1.1   0.9   35
  266   16.2  13.6    0.9   0.9    1.2   0.9   35
  267   16.2  13.6    0.9   0.9    1.2   1.0   35
  268   16.2  13.6    0.9   0.9    1.2   1.0   35
  269   16.1  13.6    0.9   0.9    1.2   0.9   35
  270   16.1  13.6    0.9   0.9    1.2   0.9   35
  271   16.1  13.6    0.9   0.9    1.2   0.9   35
  272   16.0  13.5    0.9   0.9    1.2   0.9   35
  273   16.0  13.5    0.9   0.9    1.2   0.9   35
  274   16.0  13.5    0.9   0.9    1.2   0.9   35
  275   15.9  13.5    0.9   0.9    1.2   0.9   35
  276   15.9  13.5    0.9   0.9    1.2   0.9   35
  277   15.9  13.5    0.9   0.9    1.2   0.9   35
  278   15.8  13.5    0.9   0.8    1.2   0.9   35
  279   15.8  13.4    0.9   0.8    1.2   0.9   35
  280   15.8  13.4    0.9   0.8    1.2   1.0   35
  281   15.7  13.4    0.9   0.8    1.2   1.0   35
  282   15.7  13.4    0.9   0.8    1.2   1.0   35
  283   15.6  13.4    0.9   0.8    1.2   1.0   35
  284   15.6  13.4    0.9   0.8    1.3   1.0   35
  285   15.6  13.4    0.9   0.8    1.3   1.0   35
  286   15.5  13.4    0.9   0.8    1.3   1.0   35
  287   15.5  13.3    0.9   0.8    1.3   1.0   35
  288   15.5  13.3    0.9   0.8    1.3   1.0   35
  289   15.4  13.3    0.9   0.8    1.3   1.0   35
  290   15.4  13.3    0.9   0.8    1.3   1.0   35
  291   15.3  13.3    0.9   0.9    1.3   1.0   35
  292   15.3  13.3    0.9   0.9    1.3   1.0   35
  293   15.3  13.3    0.9   0.9    1.3   1.0   35
  294   15.2  13.3    1.0   1.0    1.3   1.0   35
  295   15.2  13.3    1.0   1.0    1.3   1.1   35
  296   15.2  13.2    1.0   1.0    1.3   1.1   35
  297   15.1  13.2    1.0   1.1    1.3   1.1   35
  298   15.1  13.2    1.0   1.1    1.3   1.1   35
  299   15.1  13.2    1.0   1.1    1.3   1.1   35
  300   15.0  13.2    1.0   1.2    1.4   1.2   35
  301   15.0  13.2    1.1   1.2    1.4   1.2   35
  302   14.9  13.2    1.1   1.2    1.4   1.2   35
  303   14.9  13.2    1.1   1.2    1.4   1.2   35
  304   14.9  13.2    1.1   1.2    1.4   1.2   35
  305   14.8  13.2    1.1   1.3    1.4   1.2   35
  306   14.8  13.2    1.1   1.3    1.4   1.2   35
  307   14.8  13.2    1.1   1.3    1.4   1.2   35
  308   14.7  13.1    1.1   1.3    1.4   1.2   35
  309   14.7  13.1    1.1   1.2    1.5   1.2   35
  310   14.7  13.1    1.1   1.2    1.5   1.3   35
  311   14.7  13.1    1.1   1.2    1.5   1.3   35
  312   14.6  13.1    1.1   1.2    1.5   1.3   35
  313   14.6  13.1    1.1   1.2    1.5   1.4   35
  314   14.6  13.1    1.1   1.2    1.5   1.4   35
  315   14.5  13.1    1.1   1.2    1.6   1.4   35
  316   14.5  13.1    1.1   1.2    1.6   1.4   35
  317   14.5  13.1    1.1   1.2    1.6   1.5   35
  318   14.5  13.1    1.1   1.1    1.6   1.5   35
  319   14.4  13.1    1.1   1.1    1.6   1.5   35
  320   14.4  13.1    1.1   1.1    1.6   1.5   35
  321   14.4  13.1    1.1   1.2    1.6   1.5   35
  322   14.4  13.1    1.1   1.2    1.7   1.5   35
  323   14.4  13.1    1.1   1.2    1.7   1.5   35
  324   14.3  13.1    1.1   1.2    1.7   1.5   35
  325   14.3  13.1    1.1   1.1    1.7   1.5   35
  326   14.3  13.1    1.1   1.1    1.7   1.5   35
  327   14.3  13.1    1.1   1.1    1.7   1.5   35
  328   14.3  13.1    1.1   1.1    1.7   1.4   35
  329   14.3  13.1    1.1   1.1    1.7   1.4   35
  330   14.2  13.1    1.1   1.1    1.7   1.4   35
  331   14.2  13.1    1.1   1.1    1.7   1.4   35
  332   14.2  13.1    1.1   1.1    1.7   1.4   35
  333   14.2  13.1    1.2   1.1    1.7   1.4   35
  334   14.2  13.1    1.2   1.1    1.7   1.4   35
  335   14.2  13.1    1.2   1.1    1.7   1.4   35
  336   14.2  13.1    1.2   1.1    1.7   1.3   35
  337   14.2  13.1    1.2   1.1    1.7   1.3   35
  338   14.2  13.1    1.2   1.0    1.7   1.3   35
  339   14.2  13.1    1.2   1.0    1.7   1.3   35
  340   14.2  13.1    1.2   1.0    1.7   1.3   35
  341   14.2  13.1    1.2   1.0    1.7   1.3   35
  342   14.2  13.1    1.2   1.0    1.7   1.3   35
  343   14.2  13.1    1.2   1.0    1.7   1.3   35
  344   14.2  13.1    1.2   1.0    1.7   1.3   35
  345   14.2  13.2    1.2   1.0    1.7   1.3   35
  346   14.2  13.2    1.2   1.1    1.7   1.3   35
  347   14.2  13.2    1.3   1.1    1.7   1.3   35
  348   14.2  13.2    1.3   1.1    1.8   1.3   35
  349   14.2  13.2    1.3   1.1    1.8   1.3   35
  350   14.2  13.2    1.3   1.1    1.8   1.3   35
  351   14.2  13.2    1.3   1.1    1.8   1.3   35
  352   14.2  13.2    1.3   1.1    1.8   1.3   35
  353   14.2  13.2    1.3   1.2    1.8   1.4   35
  354   14.2  13.2    1.3   1.2    1.8   1.4   35
  355   14.2  13.2    1.3   1.2    1.9   1.4   35
  356   14.2  13.2    1.3   1.2    1.9   1.5   35
  357   14.2  13.3    1.3   1.2    1.9   1.5   35
  358   14.2  13.3    1.3   1.3    1.9   1.5   35
  359   14.2  13.3    1.3   1.3    1.9   1.6   35
  360   14.2  13.3    1.3   1.3    2.0   1.6   35
  361   14.2  13.3    1.3   1.3    2.0   1.6   35
  362   14.2  13.3    1.3   1.3    2.0   1.6   35
  363   14.2  13.3    1.3   1.3    2.0   1.6   35
  364   14.2  13.3    1.3   1.3    2.0   1.6   35
  365   14.2  13.3    1.3   1.3    2.0   1.6   35
  366   14.2  13.4    1.3   1.4    2.0   1.6   35
  367   14.2  13.4    1.4   1.4    2.0   1.6   35
  368   14.3  13.4    1.4   1.4    2.0   1.6   35
  369   14.3  13.4    1.4   1.4    2.0   1.6   35
  370   14.3  13.4    1.4   1.5    2.0   1.7   35
  371   14.3  13.4    1.4   1.5    2.0   1.7   35
  372   14.3  13.4    1.4   1.5    2.0   1.7   35
  373   14.3  13.4    1.4   1.5    2.0   1.7   35
  374   14.3  13.4    1.4   1.5    2.0   1.7   35
  375   14.3  13.5    1.4   1.5    2.0   1.7   35
  376   14.3  13.5    1.4   1.6    2.0   1.7   35
  377   14.3  13.5    1.4   1.6    2.0   1.7   35
  378   14.3  13.5    1.5   1.6    2.0   1.7   35
  379   14.3  13.5    1.5   1.6    2.0   1.6   35
  380   14.3  13.5    1.5   1.5    2.0   1.6   35
  381   14.3  13.5    1.5   1.5    2.0   1.6   35
  382   14.3  13.5    1.5   1.5    2.0   1.6   35
  383   14.3  13.5    1.5   1.5    2.0   1.5   35
  384   14.3  13.6    1.5   1.5    2.1   1.5   35
  385   14.3  13.6    1.5   1.4    2.1   1.6   35
  386   14.3  13.6    1.5   1.4    2.1   1.6   35
  387   14.3  13.6    1.4   1.4    2.1   1.6   35
  388   14.3  13.6    1.4   1.3    2.1   1.6   35
  389   14.2  13.6    1.4   1.3    2.1   1.6   35
  390   14.2  13.6    1.4   1.3    2.1   1.6   35
  391   14.2  13.6    1.4   1.2    2.1   1.6   35
  392   14.2  13.6    1.5   1.2    2.1   1.6   35
  393   14.2  13.6    1.5   1.2    2.1   1.7   35
  394   14.2  13.6    1.5   1.2    2.2   1.7   35
  395   14.2  13.6    1.5   1.2    2.2   1.7   35
  396   14.2  13.6    1.5   1.2    2.2   1.7   35
  397   14.2  13.6    1.5   1.1    2.2   1.8   35
  398   14.2  13.6    1.5   1.1    2.2   1.8   35
  399   14.1  13.6    1.5   1.1    2.2   1.8   35
  400   14.1  13.7    1.5   1.2    2.2   1.8   35
  401   14.1  13.7    1.5   1.2    2.2   1.8   35
  402   14.1  13.7    1.5   1.2    2.2   1.8   35
  403   14.1  13.7    1.5   1.2    2.2   1.8   35
  404   14.1  13.7    1.5   1.2    2.2   1.8   35
  405   14.0  13.7    1.6   1.2    2.2   1.8   35
  406   14.0  13.7    1.6   1.2    2.2   1.8   35
  407   14.0  13.7    1.6   1.2    2.2   1.7   35
  408   14.0  13.7    1.6   1.2    2.2   1.7   35
  409   14.0  13.7    1.6   1.2    2.2   1.7   35
  410   14.0  13.7    1.6   1.2    2.2   1.7   35
  411   13.9  13.7    1.6   1.2    2.2   1.7   35
  412   13.9  13.7    1.6   1.2    2.2   1.7   35
  413   13.9  13.7    1.6   1.2    2.2   1.7   35
  414   13.9  13.7    1.6   1.2    2.2   1.7   35
  415   13.8  13.7    1.6   1.2    2.2   1.7   35
  416   13.8  13.6    1.6   1.2    2.2   1.6   35
  417   13.8  13.6    1.7   1.2    2.2   1.6   35
  418   13.8  13.6    1.7   1.2    2.2   1.6   35
  419   13.8  13.6    1.6   1.2    2.2   1.6   35
  420   13.7  13.6    1.6   1.2    2.2   1.6   35
  421   13.7  13.6    1.6   1.2    2.2   1.6   35
  422   13.7  13.6    1.6   1.2    2.2   1.6   35
  423   13.7  13.6    1.6   1.2    2.3   1.6   35
  424   13.6  13.6    1.6   1.2    2.3   1.6   35
  425   13.6  13.6    1.6   1.2    2.3   1.6   35
  426   13.6  13.6    1.6   1.2    2.3   1.6   35
  427   13.6  13.6    1.6   1.2    2.3   1.6   35
  428   13.6  13.6    1.6   1.2    2.3   1.6   35
  429   13.5  13.6    1.6   1.2    2.3   1.6   35
  430   13.5  13.6    1.6   1.2    2.3   1.6   35
  431   13.5  13.6    1.6   1.3    2.3   1.6   35
  432   13.5  13.6    1.6   1.3    2.3   1.6   35
  433   13.5  13.6    1.6   1.3    2.3   1.6   35
  434   13.4  13.6    1.6   1.3    2.3   1.7   35
  435   13.4  13.6    1.6   1.3    2.3   1.7   35
  436   13.4  13.6    1.6   1.4    2.3   1.7   35
  437   13.4  13.6    1.7   1.4    2.3   1.7   35
  438   13.4  13.6    1.7   1.4    2.3   1.7   35
  439   13.4  13.6    1.7   1.4    2.3   1.7   35
  440   13.3  13.6    1.7   1.4    2.3   1.7   35
  441   13.3  13.6    1.7   1.5    2.3   1.7   35
  442   13.3  13.6    1.7   1.5    2.3   1.7   35
  443   13.3  13.5    1.7   1.5    2.4   1.7   35
  444   13.3  13.5    1.7   1.5    2.4   1.7   35
  445   13.3  13.5    1.8   1.5    2.4   1.7   35
  446   13.3  13.5    1.8   1.5    2.4   1.7   35
  447   13.2  13.5    1.8   1.5    2.4   1.7   35
  448   13.2  13.5    1.8   1.5    2.4   1.7   35
  449   13.2  13.5    1.8   1.5    2.4   1.7   35
  450   13.2  13.5    1.8   1.5    2.4   1.7   35
  451   13.2  13.5    1.8   1.5    2.4   1.7   35
  452   13.2  13.4    1.8   1.5    2.4   1.7   35
  453   13.2  13.4    1.8   1.5    2.4   1.7   35
  454   13.2  13.4    1.8   1.5    2.4   1.7   35
  455   13.2  13.4    1.8   1.5    2.5   1.7   35
  456   13.2  13.4    1.8   1.5    2.5   1.7   35
  457   13.2  13.4    1.8   1.4    2.5   1.7   35
  458   13.2  13.3    1.8   1.4    2.5   1.8   35
  459   13.2  13.3    1.8   1.4    2.5   1.8   35
  460   13.2  13.3    1.8   1.4    2.5   1.8   35
  461   13.2  13.3    1.8   1.4    2.5   1.8   35
  462   13.2  13.2    1.8   1.4    2.5   1.8   35
  463   13.2  13.2    1.9   1.4    2.5   1.9   35
  464   13.2  13.2    1.9   1.4    2.5   1.9   35
  465   13.2  13.1    1.9   1.4    2.5   1.9   35
  466   13.2  13.1    1.9   1.4    2.5   1.9   35
  467   13.2  13.1    1.9   1.4    2.6   1.9   35
  468   13.2  13.0    1.9   1.4    2.6   1.9   35
  469   13.2  13.0    2.0   1.4    2.6   1.9   35
  470   13.2  13.0    2.0   1.4    2.6   1.9   35
  471   13.2  12.9    2.0   1.5    2.6   2.0   35
  472   13.2  12.9    2.0   1.5    2.7   2.0   35
  473   13.2  12.8    2.0   1.5    2.7   2.0   35
  474   13.2  12.8    2.1   1.5    2.7   2.0   35
  475   13.2  12.8    2.1   1.5    2.7   2.0   35
  476   13.2  12.7    2.1   1.6    2.7   2.0   35
  477   13.2  12.7    2.1   1.6    2.7   2.0   35
  478   13.2  12.6    2.1   1.6    2.7   2.0   35
  479   13.2  12.6    2.1   1.6    2.7   2.0   35
  480   13.2  12.5    2.1   1.6    2.7   2.0   35
  481   13.2  12.5    2.1   1.6    2.7   2.0   35
  482   13.2  12.4    2.2   1.6    2.7   2.0   35
  483   13.2  12.4    2.2   1.6    2.7   2.0   35
  484   13.3  12.3    2.2   1.6    2.7   2.0   35
  485   13.3  12.3    2.2   1.6    2.7   2.0   35
  486   13.3  12.2    2.2   1.6    2.7   2.0   35
  487   13.3  12.2    2.2   1.6    2.7   2.0   35
  488   13.3  12.1    2.2   1.6    2.7   2.0   35
  489   13.3  12.1    2.2   1.6    2.7   2.0   35
  490   13.3  12.0    2.2   1.6    2.7   2.0   35
  491   13.3  12.0    2.2   1.6    2.8   2.0   35
  492   13.3  11.9    2.2   1.6    2.8   2.0   35
  493   13.3  11.9    2.2   1.6    2.8   2.0   35
  494   13.3  11.8    2.2   1.6    2.8   2.0   35
  495   13.3  11.8    2.2   1.6    2.8   2.0   35
  496   13.3  11.7    2.2   1.6    2.8   1.9   35
  497   13.3  11.7    2.2   1.6    2.8   1.9   35
  498   13.3  11.6    2.2   1.6    2.7   1.9   35
  499   13.3  11.6    2.2   1.6    2.7   1.9   35
  500   13.4  11.5    2.2   1.6    2.7   1.9   35
  501   13.4  11.5    2.1   1.6    2.7   1.9   35
  502   13.4  11.4    2.1   1.5    2.7   1.9   35
  503   13.4  11.4    2.1   1.5    2.6   1.8   35
  504   13.4  11.4    2.1   1.5    2.6   1.8   35
  505   13.4  11.3    2.1   1.5    2.6   1.8   35
  506   13.4  11.3    2.1   1.5    2.6   1.8   35
  507   13.4  11.2    2.1   1.5    2.6   1.8   35
  508   13.4  11.2    2.1   1.5    2.7   1.7   35
  509   13.4  11.2    2.1   1.4    2.7   1.7   35
  510   13.4  11.1    2.1   1.4    2.7   1.7   35
  511   13.4  11.1    2.1   1.4    2.7   1.7   35
  512   13.4  11.1    2.1   1.4    2.7   1.7   35
  513   13.4  11.0    2.1   1.4    2.7   1.7   35
  514   13.4  11.0    2.1   1.4    2.7   1.7   35
  515   13.4  11.0    2.1   1.4    2.8   1.7   35
  516   13.4  11.0    2.1   1.4    2.8   1.7   35
  517   13.4  10.9    2.1   1.4    2.8   1.7   35
  518   13.4  10.9    2.1   1.4    2.8   1.7   35
  519   13.4  10.9    2.1   1.4    2.8   1.7   35
  520   13.5  10.9    2.1   1.4    2.8   1.7   35
  521   13.5  10.9    2.1   1.4    2.8   1.7   35
  522   13.5  10.9    2.1   1.4    2.8   1.7   35
  523   13.5  10.9    2.1   1.4    2.8   1.7   35
  524   13.5  10.8    2.1   1.4    2.8   1.7   35
  525   13.5  10.8    2.1   1.4    2.8   1.7   35
  526   13.5  10.8    2.1   1.4    2.8   1.7   35
  527   13.5  10.8    2.1   1.4    2.8   1.7   35
  528   13.5  10.8    2.1   1.4    2.8   1.7   35
  529   13.5  10.8    2.1   1.4    2.8   1.7   35
  530   13.5  10.8    2.1   1.4    2.8   1.6   35
  531   13.5  10.8    2.1   1.4    2.8   1.6   35
  532   13.5  10.8    2.1   1.4    2.7   1.6   35
  533   13.5  10.8    2.1   1.4    2.7   1.6   35
  534   13.5  10.8    2.1   1.4    2.7   1.6   35
  535   13.5  10.9    2.1   1.4    2.8   1.6   35
  536   13.5  10.9    2.1   1.4    2.8   1.6   35
  537   13.6  10.9    2.1   1.4    2.8   1.6   35
  538   13.6  10.9    2.0   1.4    2.8   1.6   35
  539   13.6  10.9    2.0   1.4    2.8   1.6   35
  540   13.6  10.9    2.0   1.4    2.8   1.6   35
  541   13.6  10.9    2.0   1.4    2.8   1.6   35
  542   13.6  10.9    2.0   1.4    2.8   1.6   35
  543   13.6  11.0    2.0   1.3    2.8   1.6   35
  544   13.6  11.0    2.0   1.4    2.8   1.6   35
  545   13.6  11.0    2.0   1.4    2.8   1.6   35
  546   13.6  11.0    2.0   1.4    2.8   1.5   35
  547   13.6  11.0    2.0   1.4    2.7   1.5   35
  548   13.7  11.1    2.1   1.4    2.7   1.5   35
  549   13.7  11.1    2.1   1.5    2.7   1.5   35
  550   13.7  11.1    2.1   1.5    2.7   1.5   35
  551   13.7  11.1    2.1   1.6    2.7   1.5   35
  552   13.7  11.1    2.1   1.6    2.7   1.6   35
  553   13.7  11.2    2.1   1.7    2.7   1.6   35
  554   13.7  11.2    2.1   1.7    2.8   1.6   35
  555   13.7  11.2    2.1   1.8    2.8   1.7   35
  556   13.7  11.2    2.1   1.8    2.8   1.7   35
  557   13.8  11.3    2.1   1.9    2.8   1.8   35
  558   13.8  11.3    2.1   1.9    2.8   1.8   35
  559   13.8  11.3    2.1   1.9    2.8   1.8   35
  560   13.8  11.4    2.1   2.0    2.9   1.9   35
  561   13.8  11.4    2.1   2.0    2.9   1.9   35
  562   13.8  11.4    2.1   2.0    2.9   1.9   35
  563   13.8  11.4    2.1   2.0    2.9   1.9   35
  564   13.9  11.5    2.1   2.0    2.9   1.9   35
  565   13.9  11.5    2.1   2.0    2.9   2.0   35
  566   13.9  11.5    2.1   2.0    2.9   1.9   35
  567   13.9  11.6    2.1   2.0    2.9   1.9   35
  568   13.9  11.6    2.1   2.0    2.9   1.9   35
  569   13.9  11.6    2.1   2.0    2.9   1.9   35
  570   13.9  11.7    2.1   1.9    2.9   1.9   35
  571   13.9  11.7    2.1   1.9    2.9   1.9   35
  572   14.0  11.7    2.1   1.9    2.8   1.9   35
  573   14.0  11.7    2.1   1.8    2.8   1.8   35
  574   14.0  11.8    2.1   1.8    2.8   1.8   35
  575   14.0  11.8    2.1   1.8    2.8   1.8   35
  576   14.0  11.8    2.1   1.7    2.8   1.8   35
  577   14.0  11.9    2.1   1.7    2.8   1.7   35
  578   14.0  11.9    2.1   1.7    2.8   1.7   35
  579   14.1  11.9    2.1   1.6    2.8   1.7   35
  580   14.1  11.9    2.1   1.6    2.8   1.7   35
  581   14.1  12.0    2.1   1.6    2.8   1.7   35
  582   14.1  12.0    2.1   1.6    2.8   1.7   35
  583   14.1  12.0    2.1   1.6    2.8   1.7   35
  584   14.1  12.0    2.1   1.5    2.8   1.7   35
  585   14.1  12.1    2.1   1.5    2.8   1.7   35
  586   14.1  12.1    2.1   1.5    2.8   1.6   35
  587   14.1  12.1    2.1   1.5    2.8   1.6   35
  588   14.2  12.1    2.1   1.5    2.8   1.6   35
  589   14.2  12.2    2.1   1.5    2.8   1.6   35
  590   14.2  12.2    2.1   1.5    2.8   1.6   35
  591   14.2  12.2    2.1   1.5    2.8   1.6   35
  592   14.2  12.2    2.1   1.5    2.8   1.6   35
  593   14.2  12.2    2.1   1.5    2.8   1.6   35
  594   14.2  12.3    2.1   1.5    2.8   1.6   35
  595   14.2  12.3    2.1   1.5    2.8   1.7   35
  596   14.2  12.3    2.1   1.5    2.9   1.7   35
  597   14.2  12.3    2.1   1.5    2.9   1.7   35
  598   14.2  12.3    2.1   1.5    2.9   1.7   35
  599   14.3  12.4    2.1   1.5    2.9   1.7   35
  600   14.3  12.4    2.1   1.5    2.9   1.7   35
  601   14.3  12.4    2.1   1.5    2.9   1.7   35
  602   14.3  12.4    2.1   1.5    2.9   1.7   35
  603   14.3  12.4    2.1   1.5    2.9   1.7   35
  604   14.3  12.4    2.1   1.5    2.9   1.7   35
  605   14.3  12.5    2.1   1.5    2.9   1.7   35
  606   14.3  12.5    2.1   1.5    2.8   1.7   35
  607   14.3  12.5    2.1   1.5    2.8   1.7   35
  608   14.3  12.5    2.1   1.4    2.8   1.6   35
  609   14.3  12.5    2.1   1.4    2.8   1.6   35
  610   14.3  12.5    2.1   1.4    2.8   1.6   35
  611   14.3  12.5    2.1   1.4    2.8   1.5   35
  612   14.3  12.5    2.1   1.3    2.8   1.5   35
  613   14.3  12.5    2.1   1.3    2.8   1.4   35
  614   14.3  12.6    2.1   1.2    2.8   1.4   35
  615   14.3  12.6    2.1   1.2    2.8   1.3   35
  616   14.3  12.6    2.0   1.2    2.7   1.3   35
  617   14.3  12.6    2.0   1.1    2.7   1.2   35
  618   14.3  12.6    2.0   1.1    2.7   1.2   35
  619   14.3  12.6    2.0   1.0    2.7   1.2   35
  620   14.4  12.6    2.0   1.0    2.7   1.2   35
  621   14.4  12.6    2.0   1.0    2.7   1.2   35
  622   14.4  12.6    2.0   0.9    2.7   1.2   35
  623   14.4  12.6    2.0   0.9    2.7   1.2   35
  624   14.4  12.6    1.9   0.9    2.7   1.2   35
  625   14.4  12.6    1.9   0.9    2.8   1.3   35
  626   14.4  12.6    1.9   0.9    2.8   1.3   35
  627   14.4  12.7    1.9   0.9    2.8   1.4   35
  628   14.4  12.7    1.9   0.9    2.8   1.4   35
  629   14.4  12.7    1.9   0.9    2.8   1.4   35
  630   14.4  12.7    1.9   0.9    2.8   1.4   35
  631   14.4  12.7    1.9   0.9    2.8   1.4   35
  632   14.4  12.7    1.9   0.9    2.9   1.5   35
  633   14.4  12.7    1.9   0.9    2.9   1.5   35
  634   14.4  12.7    1.9   0.9    2.9   1.5   35
  635   14.4  12.7    1.9   0.9    2.9   1.5   35
  636   14.4  12.7    1.9   0.9    2.9   1.5   35
  637   14.4  12.7    1.9   0.9    2.9   1.4   35
  638   14.4  12.7    1.9   0.9    2.9   1.4   35
  639   14.4  12.7    1.9   0.9    2.9   1.4   35
  640   14.4  12.7    1.9   0.9    2.8   1.4   35
  641   14.4  12.7    1.9   0.9    2.8   1.4   35
  642   14.4  12.8    1.9   0.9    2.8   1.4   35
  643   14.4  12.8    1.9   0.9    2.8   1.4   35
  644   14.4  12.8    1.9   0.9    2.8   1.4   35
  645   14.4  12.8    1.9   0.9    2.8   1.3   35
  646   14.4  12.8    1.9   0.9    2.8   1.3   35
  647   14.4  12.8    1.9   0.9    2.8   1.3   35
  648   14.4  12.8    1.9   0.9    2.8   1.3   35
  649   14.4  12.8    1.9   0.9    2.8   1.3   35
  650   14.4  12.8    1.9   0.9    2.8   1.3   35
  651   14.5  12.8    1.9   0.9    2.8   1.3   35
  652   14.5  12.8    1.9   0.9    2.8   1.3   35
  653   14.5  12.8    1.9   0.9    2.8   1.3   35
  654   14.5  12.8    1.9   0.9    2.8   1.3   35
  655   14.5  12.8    1.9   0.9    2.8   1.3   35
  656   14.5  12.8    1.9   0.9    2.8   1.3   35
  657   14.5  12.9    1.9   0.9    2.8   1.3   35
  658   14.5  12.9    1.9   0.9    2.8   1.3   35
  659   14.5  12.9    1.9   0.9    2.8   1.3   35
  660   14.5  12.9    1.9   0.9    2.8   1.3   35
  661   14.5  12.9    1.9   0.9    2.8   1.3   35
  662   14.5  12.9    1.9   0.9    2.8   1.3   35
  663   14.5  12.9    1.9   0.9    2.8   1.3   35
  664   14.5  12.9    1.9   0.9    2.8   1.3   35
  665   14.5  12.9    1.9   0.9    2.8   1.3   35
  666   14.6  12.9    1.9   0.9    2.8   1.3   35
  667   14.6  12.9    1.9   0.9    2.8   1.3   35
  668   14.6  12.9    1.9   0.9    2.8   1.3   35
  669   14.6  12.9    1.9   0.9    2.8   1.3   35
  670   14.6  12.9    1.9   0.9    2.8   1.2   35
  671   14.6  12.9    1.9   1.0    2.8   1.2   35
  672   14.6  12.9    1.9   1.0    2.8   1.2   35
  673   14.6  12.9    1.9   1.0    2.8   1.2   35
  674   14.6  12.9    1.9   1.0    2.8   1.2   35
  675   14.6  12.9    1.9   1.1    2.8   1.2   35
  676   14.6  12.9    1.9   1.1    2.8   1.3   35
  677   14.6  12.9    1.9   1.1    2.8   1.3   35
  678   14.6  12.9    1.9   1.1    2.8   1.3   35
  679   14.7  12.9    1.9   1.1    2.8   1.3   35
  680   14.7  12.9    1.9   1.2    2.8   1.3   35
  681   14.7  12.9    1.9   1.2    2.8   1.3   35
  682   14.7  12.9    1.9   1.2    2.8   1.4   35
  683   14.7  12.9    1.9   1.2    2.8   1.4   35
  684   14.7  12.9    1.9   1.2    2.8   1.4   35
  685   14.7  12.9    1.9   1.2    2.8   1.4   35
  686   14.7  12.9    1.9   1.2    2.8   1.4   35
  687   14.7  12.9    1.9   1.2    2.8   1.4   35
  688   14.7  12.9    1.9   1.2    2.8   1.4   35
  689   14.7  12.8    1.9   1.2    2.8   1.4   35
  690   14.7  12.8    1.9   1.2    2.8   1.4   35
  691   14.7  12.8    1.9   1.2    2.8   1.4   35
  692   14.8  12.8    1.9   1.2    2.8   1.4   35
  693   14.8  12.8    1.9   1.2    2.8   1.4   35
  694   14.8  12.8    1.9   1.2    2.8   1.4   35
  695   14.8  12.8    1.9   1.2    2.8   1.4   35
  696   14.8  12.8    1.9   1.2    2.8   1.4   35
  697   14.8  12.8    1.9   1.2    2.8   1.4   35
  698   14.8  12.8    1.9   1.2    2.8   1.4   35
  699   14.8  12.8    1.9   1.2    2.8   1.4   35
  700   14.8  12.8    1.9   1.2    2.8   1.4   35
  701   14.8  12.8    1.9   1.2    2.8   1.4   35
  702   14.8  12.8    1.9   1.2    2.8   1.4   35
  703   14.8  12.7    1.9   1.2    2.8   1.4   35
  704   14.8  12.7    1.9   1.2    2.8   1.3   35
  705   14.8  12.7    1.9   1.1    2.8   1.3   35
  706   14.8  12.7    1.8   1.1    2.8   1.3   35
  707   14.8  12.7    1.8   1.1    2.8   1.3   35
  708   14.8  12.7    1.8   1.1    2.8   1.3   35
  709   14.8  12.7    1.8   1.0    2.8   1.2   35
  710   14.8  12.7    1.8   1.0    2.8   1.2   35
  711   14.8  12.7    1.8   1.0    2.8   1.2   35
  712   14.8  12.7    1.8   1.0    2.7   1.2   35
  713   14.8  12.7    1.8   0.9    2.7   1.2   35
  714   14.8  12.7    1.8   0.9    2.7   1.2   35
  715   14.8  12.7    1.8   0.9    2.8   1.2   35
  716   14.8  12.7    1.8   0.9    2.8   1.2   35
  717   14.8  12.7    1.8   0.9    2.8   1.2   35
  718   14.8  12.7    1.8   0.8    2.8   1.2   35
  719   14.8  12.7    1.8   0.8    2.8   1.3   35
  720   14.8  12.7    1.8   0.8    2.8   1.3   35
  721   14.8  12.7    1.8   0.8    2.8   1.3   35
  722   14.8  12.7    1.8   0.8    2.8   1.3   35
  723   14.8  12.7    1.8   0.8    2.8   1.3   35
  724   14.8  12.7    1.8   0.8    2.8   1.3   35
  725   14.8  12.7    1.8   0.8    2.8   1.3   35
  726   14.8  12.7    1.8   0.8    2.8   1.4   35
  727   14.8  12.7    1.8   0.8    2.8   1.4   35
  728   14.8  12.7    1.8   0.8    2.8   1.4   35
  729   14.8  12.7    1.8   0.8    2.8   1.4   35
  730   14.8  12.7    1.8   0.8    2.8   1.4   35
  731   14.8  12.8    1.8   0.9    2.8   1.4   35
  732   14.8  12.8    1.8   0.9    2.8   1.4   35
  733   14.8  12.8    1.8   0.9    2.8   1.4   35
  734   14.8  12.8    1.8   0.9    2.8   1.4   35
  735   14.8  12.8    1.8   0.9    2.8   1.4   35
  736   14.8  12.8    1.8   0.9    2.8   1.4   35
  737   14.8  12.8    1.8   1.0    2.8   1.4   35
  738   14.8  12.8    1.8   1.0    2.8   1.4   35
  739   14.8  12.8    1.8   1.0    2.8   1.4   35
  740   14.8  12.8    1.8   1.0    2.7   1.4   35
  741   14.7  12.8    1.8   1.0    2.7   1.4   35
  742   14.7  12.8    1.8   1.0    2.7   1.4   35
  743   14.7  12.8    1.8   1.1    2.7   1.4   35
  744   14.7  12.8    1.8   1.1    2.7   1.4   35
  745   14.7  12.8    1.8   1.1    2.7   1.4   35
  746   14.7  12.8    1.8   1.1    2.7   1.4   35
  747   14.7  12.8    1.8   1.1    2.7   1.4   35
  748   14.7  12.8    1.8   1.1    2.7   1.4   35
  749   14.7  12.8    1.8   1.1    2.7   1.4   35
  750   14.6  12.8    1.8   1.1    2.7   1.4   35
  751   14.6  12.8    1.8   1.1    2.7   1.4   35
  752   14.6  12.8    1.8   1.1    2.7   1.4   35
  753   14.6  12.8    1.8   1.1    2.7   1.4   35
  754   14.6  12.8    1.8   1.1    2.7   1.4   35
  755   14.6  12.8    1.8   1.1    2.7   1.4   35
  756   14.6  12.8    1.8   1.1    2.7   1.4   35
  757   14.5  12.8    1.8   1.1    2.7   1.3   35
  758   14.5  12.8    1.8   1.1    2.7   1.3   35
  759   14.5  12.8    1.8   1.1    2.7   1.3   35
  760   14.5  12.8    1.8   1.1    2.7   1.3   35
  761   14.5  12.8    1.8   1.1    2.7   1.3   35
  762   14.5  12.8    1.8   1.1    2.7   1.3   35
  763   14.5  12.7    1.8   1.1    2.7   1.3   35
  764   14.4  12.7    1.8   1.1    2.7   1.3   35
  765   14.4  12.7    1.8   1.1    2.7   1.3   35
  766   14.4  12.7    1.8   1.1    2.7   1.3   35
  767   14.4  12.7    1.8   1.1    2.7   1.3   35
  768   14.4  12.6    1.8   1.1    2.7   1.3   35
  769   14.4  12.6    1.8   1.2    2.7   1.3   35
  770   14.3  12.6    1.8   1.2    2.7   1.3   35
  771   14.3  12.6    1.8   1.2    2.7   1.3   35
  772   14.3  12.6    1.9   1.2    2.7   1.3   35
  773   14.3  12.5    1.9   1.2    2.7   1.3   35
  774   14.3  12.5    1.9   1.2    2.7   1.3   35
  775   14.3  12.5    1.9   1.2    2.7   1.3   35
  776   14.3  12.4    1.9   1.2    2.7   1.3   35
  777   14.2  12.4    1.9   1.2    2.7   1.3   35
  778   14.2  12.4    1.9   1.2    2.7   1.2   35
  779   14.2  12.4    1.9   1.3    2.7   1.2   35
  780   14.2  12.3    1.9   1.3    2.7   1.2   35
  781   14.2  12.3    1.9   1.3    2.7   1.2   35
  782   14.2  12.3    1.9   1.3    2.7   1.2   35
  783   14.2  12.3    1.9   1.3    2.7   1.2   35
  784   14.1  12.2    1.9   1.3    2.7   1.2   35
  785   14.1  12.2    1.9   1.3    2.7   1.2   35
  786   14.1  12.2    1.9   1.3    2.7   1.2   35
  787   14.1  12.2    1.9   1.3    2.7   1.2   35
  788   14.1  12.1    1.9   1.3    2.7   1.2   35
  789   14.1  12.1    1.9   1.3    2.7   1.2   35
  790   14.1  12.1    1.9   1.3    2.7   1.2   35
  791   14.1  12.1    1.9   1.3    2.7   1.2   35
  792   14.1  12.0    1.9   1.3    2.7   1.2   35
  793   14.1  12.0    1.9   1.3    2.7   1.2   35
  794   14.0  12.0    1.9   1.3    2.7   1.2   35
  795   14.0  12.0    1.9   1.3    2.7   1.2   35
  796   14.0  11.9    1.9   1.3    2.7   1.2   35
  797   14.0  11.9    1.9   1.3    2.7   1.1   35
  798   14.0  11.9    1.9   1.3    2.7   1.1   35
  799   14.0  11.9    1.9   1.3    2.7   1.1   35
  800   14.0  11.9    1.9   1.3    2.6   1.1   35
  801   14.0  11.9    1.9   1.3    2.6   1.1   35
  802   14.0  11.9    1.9   1.3    2.6   1.1   35
  803   14.0  11.9    1.9   1.3    2.6   1.1   35
  804   14.0  11.8    1.9   1.3    2.6   1.1   35
  805   14.0  11.8    1.9   1.3    2.7   1.1   35
  806   14.0  11.8    1.9   1.3    2.7   1.1   35
  807   14.0  11.8    1.9   1.3    2.7   1.1   35
  808   14.0  11.8    1.9   1.3    2.7   1.1   35
  809   14.0  11.8    1.9   1.3    2.7   1.1   35
  810   14.0  11.8    1.9   1.3    2.7   1.2   35
  811   14.0  11.8    1.9   1.3    2.7   1.2   35
  812   14.0  11.8    1.9   1.3    2.6   1.2   35
  813   14.0  11.8    1.8   1.3    2.6   1.2   35
  814   14.0  11.8    1.8   1.3    2.6   1.2   35
  815   14.0  11.8    1.8   1.3    2.6   1.2   35
  816   14.0  11.8    1.8   1.3    2.7   1.2   35
  817   14.0  11.9    1.8   1.3    2.7   1.2   35
  818   14.0  11.9    1.8   1.2    2.7   1.2   35
  819   14.0  11.9    1.8   1.2    2.7   1.2   35
  820   14.0  11.9    1.8   1.2    2.7   1.2   35
  821   14.0  11.9    1.8   1.2    2.7   1.2   35
  822   14.0  11.9    1.8   1.2    2.7   1.2   35
  823   14.0  11.9    1.8   1.2    2.7   1.2   35
  824   14.1  11.9    1.8   1.2    2.7   1.2   35
  825   14.1  11.9    1.8   1.2    2.7   1.2   35
  826   14.1  12.0    1.8   1.2    2.7   1.2   35
  827   14.1  12.0    1.8   1.2    2.7   1.2   35
  828   14.1  12.0    1.8   1.2    2.7   1.2   35
  829   14.1  12.0    1.8   1.2    2.7   1.2   35
  830   14.1  12.0    1.8   1.2    2.7   1.2   35
  831   14.1  12.0    1.8   1.2    2.7   1.2   35
  832   14.1  12.0    1.8   1.2    2.7   1.2   35
  833   14.1  12.1    1.8   1.2    2.7   1.3   35
  834   14.1  12.1    1.8   1.2    2.7   1.3   35
  835   14.1  12.1    1.8   1.2    2.8   1.3   35
  836   14.1  12.1    1.8   1.2    2.8   1.3   35
  837   14.1  12.1    1.8   1.2    2.8   1.3   35
  838   14.1  12.1    1.8   1.2    2.8   1.3   35
  839   14.2  12.1    1.8   1.2    2.8   1.3   35
  840   14.2  12.1    1.8   1.1    2.8   1.3   35
  841   14.2  12.2    1.8   1.1    2.8   1.3   35
  842   14.2  12.2    1.8   1.1    2.8   1.3   35
  843   14.2  12.2    1.8   1.1    2.8   1.3   35
  844   14.2  12.2    1.8   1.1    2.8   1.3   35
  845   14.2  12.2    1.8   1.1    2.8   1.3   35
  846   14.2  12.2    1.8   1.1    2.8   1.3   35
  847   14.2  12.2    1.8   1.1    2.8   1.3   35
  848   14.2  12.2    1.8   1.1    2.8   1.3   35
  849   14.2  12.2    1.7   1.1    2.8   1.3   35
  850   14.2  12.2    1.7   1.1    2.8   1.3   35
  851   14.2  12.2    1.7   1.0    2.8   1.3   35
  852   14.2  12.2    1.7   1.0    2.8   1.3   35
  853   14.2  12.2    1.7   1.0    2.8   1.2   35
  854   14.2  12.2    1.7   1.0    2.8   1.2   35
  855   14.2  12.2    1.7   1.0    2.8   1.2   35
  856   14.2  12.2    1.7   1.0    2.8   1.2   35
  857   14.2  12.2    1.7   0.9    2.8   1.2   35
  858   14.2  12.2    1.7   0.9    2.7   1.2   35
  859   14.2  12.2    1.7   0.9    2.7   1.2   35
  860   14.2  12.2    1.7   0.9    2.7   1.3   35
  861   14.2  12.2    1.6   0.9    2.7   1.3   35
  862   14.2  12.2    1.6   0.9    2.7   1.3   35
  863   14.2  12.2    1.6   0.9    2.7   1.3   35
  864   14.2  12.2    1.6   0.9    2.7   1.3   35
  865   14.2  12.2    1.6   0.9    2.7   1.3   35
  866   14.2  12.1    1.6   0.9    2.7   1.3   35
  867   14.2  12.1    1.6   0.9    2.7   1.3   35
  868   14.2  12.1    1.6   0.9    2.7   1.3   35
  869   14.2  12.1    1.6   0.8    2.8   1.3   35
  870   14.2  12.1    1.6   0.8    2.8   1.3   35
  871   14.2  12.1    1.6   0.8    2.8   1.3   35
  872   14.2  12.1    1.6   0.8    2.8   1.3   35
  873   14.2  12.1    1.6   0.8    2.7   1.3   35
  874   14.2  12.0    1.6   0.8    2.7   1.3   35
  875   14.2  12.0    1.6   0.8    2.7   1.3   35
  876   14.2  12.0    1.5   0.8    2.7   1.3   35
  877   14.3  12.0    1.5   0.8    2.7   1.2   35
  878   14.3  12.0    1.5   0.8    2.7   1.2   35
  879   14.3  12.0    1.5   0.8    2.7   1.2   35
  880   14.3  12.0    1.5   0.8    2.7   1.2   35
  881   14.3  11.9    1.5   0.8    2.7   1.2   35
  882   14.3  11.9    1.5   0.8    2.7   1.2   35
  883   14.3  11.9    1.5   0.8    2.7   1.2   35
  884   14.3  11.9    1.5   0.7    2.7   1.2   35
  885   14.3  11.9    1.5   0.7    2.7   1.2   35
  886   14.3  11.9    1.5   0.7    2.7   1.2   35
  887   14.3  11.8    1.5   0.7    2.7   1.2   35
  888   14.3  11.8    1.5   0.7    2.7   1.2   35
  889   14.3  11.8    1.5   0.7    2.7   1.2   35
  890   14.3  11.8    1.5   0.7    2.7   1.2   35
  891   14.3  11.8    1.5   0.7    2.7   1.2   35
  892   14.3  11.8    1.4   0.7    2.7   1.2   35
  893   14.3  11.8    1.4   0.7    2.7   1.2   35
  894   14.3  11.7    1.4   0.7    2.6   1.2   35
  895   14.3  11.7    1.4   0.7    2.6   1.2   35
  896   14.3  11.7    1.4   0.7    2.6   1.2   35
  897   14.3  11.7    1.4   0.7    2.6   1.2   35
  898   14.3  11.7    1.4   0.7    2.6   1.2   35
  899   14.4  11.7    1.4   0.7    2.6   1.2   35
  900   14.4  11.7    1.4   0.7    2.7   1.2   35
  901   14.4  11.7    1.4   0.7    2.7   1.2   35
  902   14.4  11.7    1.4   0.7    2.6   1.2   35
  903   14.4  11.7    1.4   0.7    2.6   1.2   35
  904   14.4  11.7    1.4   0.7    2.6   1.2   35
  905   14.4  11.6    1.4   0.8    2.6   1.2   35
  906   14.4  11.6    1.4   0.8    2.6   1.2   35
  907   14.4  11.6    1.4   0.8    2.6   1.2   35
  908   14.4  11.6    1.4   0.8    2.6   1.2   35
  909   14.4  11.6    1.4   0.8    2.6   1.2   35
  910   14.5  11.6    1.4   0.8    2.7   1.2   35
  911   14.5  11.6    1.4   0.9    2.7   1.2   35
  912   14.5  11.6    1.5   0.9    2.7   1.2   35
  913   14.5  11.6    1.5   0.9    2.7   1.3   35
  914   14.5  11.6    1.5   1.0    2.7   1.3   35
  915   14.5  11.6    1.5   1.0    2.7   1.3   35
  916   14.5  11.6    1.5   1.0    2.7   1.3   35
  917   14.5  11.6    1.5   1.1    2.7   1.3   35
  918   14.5  11.6    1.5   1.1    2.8   1.4   35
  919   14.6  11.6    1.5   1.1    2.8   1.4   35
  920   14.6  11.6    1.5   1.1    2.8   1.4   35
  921   14.6  11.7    1.5   1.2    2.8   1.4   35
  922   14.6  11.7    1.5   1.2    2.8   1.4   35
  923   14.6  11.7    1.5   1.2    2.8   1.4   35
  924   14.6  11.7    1.5   1.2    2.8   1.5   35
  925   14.6  11.7    1.5   1.2    2.8   1.5   35
  926   14.6  11.7    1.5   1.2    2.8   1.5   35
  927   14.6  11.7    1.5   1.2    2.8   1.5   35
  928   14.6  11.7    1.5   1.2    2.8   1.5   35
  929   14.6  11.7    1.5   1.2    2.8   1.5   35
  930   14.7  11.7    1.5   1.2    2.8   1.5   35
  931   14.7  11.7    1.5   1.2    2.8   1.4   35
  932   14.7  11.8    1.5   1.2    2.8   1.4   35
  933   14.7  11.8    1.5   1.2    2.8   1.4   35
  934   14.7  11.8    1.5   1.2    2.8   1.4   35
  935   14.7  11.8    1.5   1.2    2.8   1.4   35
  936   14.7  11.8    1.5   1.2    2.8   1.4   35
  937   14.7  11.8    1.5   1.2    2.8   1.4   35
  938   14.7  11.8    1.5   1.2    2.8   1.4   35
  939   14.7  11.9    1.5   1.2    2.8   1.4   35
  940   14.7  11.9    1.5   1.2    2.8   1.4   35
  941   14.7  11.9    1.5   1.2    2.8   1.4   35
  942   14.7  11.9    1.5   1.2    2.8   1.4   35
  943   14.7  11.9    1.5   1.1    2.8   1.4   35
  944   14.7  11.9    1.5   1.1    2.8   1.4   35
  945   14.7  11.9    1.5   1.1    2.8   1.4   35
  946   14.7  11.9    1.5   1.1    2.8   1.4   35
  947   14.7  12.0    1.5   1.1    2.8   1.4   35
  948   14.7  12.0    1.5   1.1    2.8   1.4   35
  949   14.7  12.0    1.5   1.1    2.8   1.3   35
  950   14.7  12.0    1.5   1.1    2.8   1.3   35
  951   14.7  12.0    1.5   1.1    2.8   1.3   35
  952   14.7  12.0    1.5   1.0    2.7   1.3   35
  953   14.7  12.0    1.5   1.0    2.7   1.3   35
  954   14.7  12.1    1.5   1.0    2.7   1.3   35
  955   14.7  12.1    1.4   1.0    2.7   1.3   35
  956   14.7  12.1    1.4   1.0    2.7   1.3   35
  957   14.7  12.1    1.4   1.0    2.7   1.3   35
  958   14.7  12.1    1.4   0.9    2.7   1.3   35
  959   14.7  12.1    1.4   0.9    2.7   1.3   35
  960   14.6  12.1    1.4   0.9    2.7   1.3   35
  961   14.6  12.1    1.4   0.9    2.7   1.3   35
  962   14.6  12.1    1.4   0.9    2.8   1.4   35
  963   14.6  12.1    1.4   0.9    2.8   1.4   35
  964   14.6  12.2    1.4   0.9    2.8   1.4   35
  965   14.6  12.2    1.4   0.9    2.8   1.4   35
  966   14.6  12.2    1.4   0.9    2.8   1.4   35
  967   14.6  12.2    1.4   0.9    2.8   1.5   35
  968   14.6  12.2    1.4   0.9    2.8   1.5   35
  969   14.6  12.2    1.4   0.9    2.8   1.5   35
  970   14.5  12.2    1.4   0.9    2.8   1.5   35
  971   14.5  12.2    1.4   0.9    2.8   1.5   35
  972   14.5  12.2    1.4   0.9    2.8   1.5   35
  973   14.5  12.2    1.4   0.9    2.8   1.5   35
  974   14.5  12.2    1.4   0.8    2.8   1.5   35
  975   14.5  12.2    1.4   0.8    2.8   1.5   35
  976   14.5  12.2    1.3   0.8    2.8   1.4   35
  977   14.5  12.2    1.3   0.8    2.8   1.4   35
  978   14.4  12.2    1.3   0.8    2.8   1.4   35
  979   14.4  12.2    1.3   0.8    2.8   1.4   35
  980   14.4  12.2    1.3   0.8    2.7   1.4   35
  981   14.4  12.2    1.3   0.8    2.7   1.4   35
  982   14.4  12.2    1.3   0.8    2.7   1.4   35
  983   14.4  12.2    1.3   0.8    2.7   1.4   35
  984   14.4  12.2    1.3   0.8    2.7   1.4   35
  985   14.3  12.2    1.3   0.8    2.7   1.4   35
  986   14.3  12.2    1.3   0.8    2.7   1.4   35
  987   14.3  12.2    1.3   0.8    2.7   1.4   35
  988   14.3  12.2    1.3   0.8    2.7   1.4   35
  989   14.3  12.2    1.3   0.8    2.7   1.4   35
  990   14.3  12.2    1.3   0.7    2.7   1.4   35
  991   14.3  12.2    1.3   0.7    2.7   1.4   35
  992   14.2  12.2    1.3   0.7    2.7   1.4   35
  993   14.2  12.2    1.3   0.7    2.7   1.4   35
  994   14.2  12.2    1.3   0.7    2.8   1.4   35
  995   14.2  12.2    1.3   0.7    2.8   1.4   35
  996   14.2  12.2    1.3   0.7    2.8   1.4   35
  997   14.2  12.2    1.3   0.7    2.8   1.4   35
  998   14.2  12.2    1.3   0.7    2.8   1.4   35
  999   14.1  12.2    1.3   0.7    2.8   1.4   35
 1000   14.1  12.2    1.3   0.7    2.8   1.4   35
 1001   14.1  12.2    1.3   0.7    2.8   1.4   35
 1002   14.1  12.2    1.3   0.7    2.8   1.3   35
 1003   14.1  12.2    1.3   0.7    2.8   1.3   35
 1004   14.1  12.2    1.3   0.7    2.8   1.3   35
 1005   14.1  12.2    1.3   0.7    2.8   1.3   35
 1006   14.1  12.2    1.2   0.7    2.8   1.3   35
 1007   14.0  12.2    1.2   0.7    2.8   1.3   35
 1008   14.0  12.2    1.2   0.7    2.8   1.3   35
 1009   14.0  12.2    1.2   0.7    2.7   1.3   35
 1010   14.0  12.2    1.2   0.7    2.7   1.3   35
 1011   14.0  12.2    1.2   0.7    2.7   1.3   35
 1012   14.0  12.2    1.2   0.7    2.7   1.4   35
 1013   14.0  12.1    1.2   0.7    2.7   1.4   35
 1014   14.0  12.1    1.2   0.7    2.7   1.4   35
 1015   13.9  12.1    1.2   0.7    2.7   1.4   35
 1016   13.9  12.1    1.2   0.7    2.7   1.4   35
 1017   13.9  12.1    1.2   0.7    2.7   1.4   35
 1018   13.9  12.1    1.2   0.7    2.7   1.4   35
 1019   13.9  12.1    1.2   0.7    2.7   1.4   35
 1020   13.9  12.1    1.2   0.7    2.7   1.4   35
 1021   13.9  12.1    1.2   0.7    2.7   1.4   35
 1022   13.9  12.1    1.2   0.7    2.7   1.4   35
 1023   13.9  12.1    1.2   0.7    2.7   1.4   35
 1024   13.8  12.1    1.2   0.7    2.7   1.4   35
 1025   13.8  12.1    1.2   0.7    2.7   1.4   35
 1026   13.8  12.1    1.2   0.7    2.7   1.4   35
 1027   13.8  12.0    1.2   0.7    2.7   1.4   35
 1028   13.8  12.0    1.2   0.7    2.7   1.4   35
 1029   13.8  12.0    1.2   0.7    2.7   1.4   35
 1030   13.8  12.0    1.2   0.7    2.8   1.4   35
 1031   13.8  12.0    1.2   0.7    2.8   1.4   35
 1032   13.8  12.0    1.2   0.7    2.8   1.4   35
 1033   13.8  12.0    1.2   0.7    2.7   1.4   35
 1034   13.8  12.0    1.2   0.7    2.7   1.3   35
 1035   13.7  12.0    1.3   0.8    2.7   1.3   35
 1036   13.7  12.0    1.3   0.8    2.7   1.3   35
 1037   13.7  11.9    1.3   0.8    2.7   1.3   35
 1038   13.7  11.9    1.3   0.8    2.7   1.3   35
 1039   13.7  11.9    1.3   0.8    2.7   1.3   35
 1040   13.7  11.9    1.3   0.8    2.7   1.3   35
 1041   13.7  11.9    1.3   0.8    2.7   1.3   35
 1042   13.7  11.9    1.3   0.9    2.7   1.3   35
 1043   13.7  11.9    1.3   0.9    2.7   1.3   35
 1044   13.7  11.9    1.3   0.9    2.7   1.3   35
 1045   13.7  11.9    1.3   0.9    2.8   1.3   35
 1046   13.7  11.8    1.3   0.9    2.8   1.3   35
 1047   13.7  11.8    1.3   1.0    2.8   1.3   35
 1048   13.7  11.8    1.3   1.0    2.8   1.3   35
 1049   13.6  11.8    1.3   1.0    2.8   1.3   35
 1050   13.6  11.8    1.3   1.0    2.8   1.3   35
 1051   13.6  11.8    1.4   1.0    2.8   1.3   35
 1052   13.6  11.8    1.4   1.0    2.8   1.3   35
 1053   13.6  11.8    1.4   1.0    2.8   1.3   35
 1054   13.6  11.7    1.4   1.0    2.8   1.3   35
 1055   13.6  11.7    1.4   1.0    2.8   1.3   35
 1056   13.6  11.7    1.4   1.0    2.8   1.3   35
 1057   13.6  11.7    1.4   1.0    2.8   1.3   35
 1058   13.6  11.7    1.3   1.0    2.8   1.3   35
 1059   13.6  11.7    1.3   1.0    2.8   1.3   35
 1060   13.6  11.7    1.3   1.0    2.8   1.3   35
 1061   13.6  11.7    1.3   1.0    2.8   1.3   35
 1062   13.6  11.6    1.3   1.0    2.8   1.3   35
 1063   13.6  11.6    1.3   1.0    2.7   1.3   35
 1064   13.6  11.6    1.3   1.0    2.7   1.3   35
 1065   13.6  11.6    1.3   1.0    2.7   1.3   35
 1066   13.6  11.6    1.3   1.0    2.7   1.3   35
 1067   13.6  11.6    1.3   1.0    2.7   1.3   35
 1068   13.6  11.6    1.3   1.0    2.7   1.2   35
 1069   13.6  11.6    1.3   1.0    2.7   1.2   35
 1070   13.6  11.6    1.3   1.1    2.7   1.2   35
 1071   13.6  11.5    1.3   1.1    2.7   1.2   35
 1072   13.6  11.5    1.3   1.1    2.7   1.2   35
 1073   13.6  11.5    1.3   1.1    2.7   1.2   35
 1074   13.6  11.5    1.3   1.1    2.7   1.2   35
 1075   13.6  11.5    1.3   1.1    2.7   1.2   35
 1076   13.6  11.5    1.3   1.1    2.7   1.2   35
 1077   13.6  11.5    1.3   1.1    2.6   1.2   35
 1078   13.6  11.5    1.3   1.1    2.6   1.2   35
 1079   13.6  11.5    1.3   1.1    2.6   1.2   35
 1080   13.6  11.5    1.3   1.1    2.6   1.2   35
 1081   13.6  11.5    1.3   1.1    2.6   1.2   35
 1082   13.6  11.4    1.3   1.1    2.6   1.2   35
 1083   13.6  11.4    1.3   1.1    2.6   1.1   35
 1084   13.6  11.4    1.3   1.1    2.6   1.1   35
 1085   13.6  11.4    1.3   1.1    2.5   1.1   35
 1086   13.6  11.4    1.2   1.1    2.5   1.1   35
 1087   13.6  11.4    1.2   1.1    2.5   1.1   35
 1088   13.6  11.4    1.2   1.1    2.5   1.1   35
 1089   13.6  11.4    1.2   1.1    2.5   1.1   35
 1090   13.6  11.4    1.2   1.1    2.5   1.1   35
 1091   13.6  11.4    1.2   1.1    2.5   1.1   35
 1092   13.6  11.4    1.2   1.1    2.5   1.1   35
 1093   13.6  11.4    1.2   1.1    2.5   1.1   35
 1094   13.6  11.4    1.2   1.1    2.5   1.1   35
 1095   13.6  11.4    1.2   1.1    2.5   1.1   35
 1096   13.6  11.4    1.2   1.1    2.5   1.1   35
 1097   13.6  11.4    1.1   1.0    2.5   1.1   35
 1098   13.6  11.4    1.1   1.0    2.5   1.1   35
 1099   13.6  11.4    1.1   1.0    2.5   1.2   35
 1100   13.6  11.4    1.1   1.0    2.6   1.2   35
 1101   13.6  11.4    1.1   1.1    2.6   1.2   35
 1102   13.6  11.4    1.1   1.1    2.6   1.2   35
 1103   13.6  11.3    1.1   1.1    2.6   1.2   35
 1104   13.6  11.3    1.1   1.1    2.6   1.2   35
 1105   13.6  11.3    1.1   1.1    2.6   1.2   35
 1106   13.6  11.3    1.1   1.1    2.6   1.2   35
 1107   13.6  11.3    1.1   1.1    2.6   1.2   35
 1108   13.6  11.3    1.1   1.1    2.6   1.2   35
 1109   13.6  11.3    1.1   1.1    2.6   1.2   35
 1110   13.6  11.3    1.1   1.1    2.6   1.2   35
 1111   13.6  11.3    1.1   1.1    2.5   1.2   35
 1112   13.6  11.3    1.2   1.2    2.5   1.2   35
 1113   13.6  11.3    1.2   1.2    2.5   1.2   35
 1114   13.6  11.3    1.2   1.2    2.5   1.2   35
 1115   13.6  11.3    1.2   1.2    2.5   1.2   35
 1116   13.6  11.3    1.2   1.3    2.5   1.2   35
 1117   13.6  11.3    1.2   1.3    2.5   1.2   35
 1118   13.6  11.3    1.2   1.3    2.5   1.2   35
 1119   13.6  11.3    1.2   1.3    2.5   1.2   35
 1120   13.6  11.3    1.2   1.4    2.5   1.3   35
 1121   13.6  11.3    1.2   1.4    2.5   1.3   35
 1122   13.6  11.3    1.2   1.4    2.5   1.3   35
 1123   13.6  11.3    1.2   1.4    2.6   1.3   35
 1124   13.6  11.3    1.2   1.5    2.6   1.3   35
 1125   13.6  11.3    1.2   1.5    2.6   1.3   35
 1126   13.6  11.3    1.2   1.5    2.6   1.4   35
 1127   13.6  11.3    1.3   1.5    2.6   1.4   35
 1128   13.6  11.3    1.3   1.5    2.6   1.4   35
 1129   13.6  11.3    1.3   1.5    2.6   1.4   35
 1130   13.6  11.3    1.3   1.5    2.6   1.4   35
 1131   13.6  11.3    1.3   1.5    2.6   1.4   35
 1132   13.6  11.3    1.3   1.5    2.6   1.4   35
 1133   13.6  11.3    1.3   1.5    2.6   1.4   35
 1134   13.6  11.3    1.3   1.5    2.6   1.4   35
 1135   13.6  11.3    1.3   1.5    2.5   1.4   35
 1136   13.6  11.2    1.3   1.5    2.5   1.4   35
 1137   13.6  11.2    1.2   1.4    2.5   1.4   35
 1138   13.6  11.2    1.2   1.4    2.5   1.4   35
 1139   13.6  11.2    1.2   1.4    2.5   1.4   35
 1140   13.6  11.2    1.2   1.4    2.5   1.4   35
 1141   13.6  11.2    1.2   1.4    2.5   1.4   35
 1142   13.6  11.2    1.2   1.4    2.5   1.4   35
 1143   13.6  11.2    1.2   1.4    2.5   1.4   35
 1144   13.6  11.2    1.2   1.3    2.5   1.4   35
 1145   13.6  11.2    1.2   1.3    2.5   1.4   35
 1146   13.6  11.1    1.2   1.3    2.5   1.4   35
 1147   13.6  11.1    1.2   1.3    2.5   1.4   35
 1148   13.6  11.1    1.2   1.3    2.5   1.4   35
 1149   13.5  11.1    1.2   1.2    2.5   1.4   35
 1150   13.5  11.1    1.2   1.2    2.5   1.4   35
 1151   13.5  11.1    1.2   1.2    2.5   1.3   35
 1152   13.5  11.1    1.2   1.2    2.5   1.3   35
 1153   13.5  11.1    1.2   1.2    2.5   1.3   35
 1154   13.5  11.1    1.1   1.1    2.5   1.3   35
 1155   13.5  11.1    1.1   1.1    2.4   1.3   35
 1156   13.5  11.0    1.1   1.1    2.4   1.3   35
 1157   13.5  11.0    1.1   1.1    2.4   1.2   35
 1158   13.5  11.0    1.1   1.1    2.4   1.2   35
 1159   13.5  11.0    1.1   1.0    2.4   1.2   35
 1160   13.5  11.0    1.1   1.0    2.4   1.2   35
 1161   13.5  11.0    1.1   1.0    2.4   1.2   35
 1162   13.5  11.0    1.1   1.0    2.4   1.2   35
 1163   13.5  11.0    1.0   1.0    2.4   1.2   35
 1164   13.5  11.0    1.0   0.9    2.4   1.2   35
 1165   13.5  11.0    1.0   0.9    2.4   1.3   35
 1166   13.5  11.0    1.0   0.9    2.4   1.3   35
 1167   13.5  11.0    1.0   0.9    2.4   1.3   35
 1168   13.5  11.0    1.0   0.9    2.4   1.3   35
 1169   13.5  11.0    1.0   0.9    2.4   1.3   35
 1170   13.5  11.0    1.0   0.8    2.4   1.3   35
 1171   13.5  11.0    1.0   0.8    2.4   1.3   35
 1172   13.5  11.0    1.0   0.8    2.4   1.2   35
 1173   13.5  11.0    1.0   0.8    2.4   1.2   35
 1174   13.5  11.0    1.0   0.8    2.4   1.2   35
 1175   13.5  11.0    1.0   0.8    2.4   1.2   35
 1176   13.5  11.0    0.9   0.8    2.4   1.2   35
 1177   13.5  11.0    0.9   0.7    2.4   1.2   35
 1178   13.5  11.0    0.9   0.7    2.4   1.2   35
 1179   13.5  11.0    0.9   0.7    2.4   1.2   35
 1180   13.5  11.0    0.9   0.7    2.4   1.2   35
 1181   13.5  11.0    0.9   0.7    2.3   1.2   35
 1182   13.5  11.0    0.9   0.7    2.3   1.2   35
 1183   13.5  11.0    0.9   0.7    2.3   1.2   35
 1184   13.5  11.0    0.9   0.7    2.3   1.2   35
 1185   13.5  11.1    0.9   0.7    2.3   1.2   35
 1186   13.5  11.1    0.9   0.7    2.3   1.2   35
 1187   13.5  11.1    0.9   0.7    2.3   1.2   35
 1188   13.5  11.1    0.9   0.6    2.3   1.2   35
 1189   13.5  11.1    0.9   0.6    2.3   1.2   35
 1190   13.5  11.1    0.9   0.6    2.3   1.2   35
 1191   13.5  11.2    0.9   0.6    2.3   1.2   35
 1192   13.5  11.2    0.9   0.6    2.3   1.2   35
 1193   13.5  11.2    0.9   0.6    2.3   1.2   35
 1194   13.5  11.2    0.9   0.6    2.3   1.2   35
 1195   13.6  11.3    0.9   0.6    2.3   1.2   35
 1196   13.6  11.3    0.9   0.6    2.3   1.2   35
 1197   13.6  11.3    0.9   0.6    2.3   1.2   35
 1198   13.6  11.3    0.9   0.6    2.3   1.2   35
 1199   13.6  11.4    0.9   0.6    2.3   1.2   35
 1200   13.6  11.4    0.9   0.6    2.3   1.2   35
 1201   13.6  11.4    0.9   0.6    2.3   1.2   35
 1202   13.6  11.5    0.9   0.6    2.3   1.2   35
 1203   13.6  11.5    0.9   0.6    2.3   1.2   35
 1204   13.7  11.5    1.0   0.6    2.3   1.2   35
 1205   13.7  11.6    1.0   0.6    2.3   1.2   35
 1206   13.7  11.6    1.0   0.6    2.3   1.2   35
 1207   13.7  11.6    1.0   0.6    2.4   1.2   35
 1208   13.7  11.7    1.0   0.6    2.4   1.2   35
 1209   13.7  11.7    1.0   0.6    2.4   1.2   35
 1210   13.7  11.8    1.0   0.6    2.4   1.2   35
 1211   13.7  11.8    1.0   0.6    2.4   1.2   35
 1212   13.8  11.8    1.0   0.7    2.4   1.2   35
 1213   13.8  11.9    1.0   0.7    2.4   1.2   35
 1214   13.8  11.9    1.0   0.7    2.4   1.2   35
 1215   13.8  11.9    1.0   0.7    2.4   1.2   35
 1216   13.8  12.0    1.0   0.7    2.4   1.2   35
 1217   13.8  12.0    1.0   0.7    2.4   1.2   35
 1218   13.8  12.1    1.0   0.7    2.4   1.2   35
 1219   13.8  12.1    1.0   0.7    2.4   1.2   35
 1220   13.9  12.1    1.0   0.7    2.4   1.2   35
 1221   13.9  12.2    1.0   0.7    2.4   1.2   35
 1222   13.9  12.2    1.0   0.7    2.4   1.2   35
 1223   13.9  12.2    1.0   0.7    2.4   1.2   35
 1224   13.9  12.3    1.0   0.7    2.4   1.2   35
 1225   13.9  12.3    1.0   0.7    2.4   1.2   35
 1226   13.9  12.4    1.0   0.7    2.4   1.2   35
 1227   13.9  12.4    1.0   0.7    2.4   1.3   35
 1228   13.9  12.4    0.9   0.7    2.4   1.3   35
 1229   14.0  12.5    0.9   0.7    2.4   1.3   35
 1230   14.0  12.5    0.9   0.7    2.4   1.3   35
 1231   14.0  12.5    0.9   0.7    2.4   1.3   35
 1232   14.0  12.6    0.9   0.7    2.4   1.3   35
 1233   14.0  12.6    0.9   0.7    2.4   1.3   35
 1234   14.0  12.6    0.9   0.7    2.4   1.3   35
 1235   14.0  12.7    0.9   0.7    2.4   1.3   35
 1236   14.0  12.7    1.0   0.7    2.4   1.3   35
 1237   14.0  12.7    1.0   0.7    2.4   1.3   35
 1238   14.0  12.7    1.0   0.7    2.4   1.3   35
 1239   14.0  12.8    1.0   0.7    2.4   1.3   35
 1240   14.0  12.8    1.0   0.7    2.4   1.3   35
 1241   14.0  12.8    1.0   0.8    2.4   1.3   35
 1242   14.0  12.8    1.0   0.8    2.4   1.3   35
 1243   14.0  12.9    1.0   0.8    2.4   1.3   35
 1244   14.0  12.9    1.0   0.8    2.4   1.3   35
 1245   14.0  12.9    1.0   0.8    2.4   1.3   35
 1246   14.0  12.9    1.0   0.8    2.4   1.3   35
 1247   14.1  12.9    1.0   0.9    2.4   1.3   35
 1248   14.1  13.0    1.0   0.9    2.4   1.3   35
 1249   14.1  13.0    1.0   0.9    2.4   1.3   35
 1250   14.1  13.0    1.1   0.9    2.4   1.3   35
 1251   14.1  13.0    1.1   0.9    2.4   1.3   35
 1252   14.1  13.0    1.1   0.9    2.4   1.3   35
 1253   14.0  13.0    1.1   1.0    2.4   1.3   35
 1254   14.0  13.0    1.1   1.0    2.4   1.3   35
 1255   14.0  13.0    1.1   1.0    2.4   1.3   35
 1256   14.0  13.1    1.1   1.0    2.5   1.3   35
 1257   14.0  13.1    1.1   1.0    2.5   1.3   35
 1258   14.0  13.1    1.1   1.0    2.5   1.3   35
 1259   14.0  13.1    1.1   1.0    2.5   1.3   35
 1260   14.0  13.1    1.1   1.0    2.5   1.3   35
 1261   14.0  13.1    1.1   1.0    2.4   1.3   35
 1262   14.0  13.1    1.1   1.0    2.4   1.3   35
 1263   14.0  13.1    1.1   1.0    2.4   1.2   35
 1264   14.0  13.1    1.1   1.0    2.4   1.2   35
 1265   14.0  13.1    1.1   1.0    2.4   1.2   35
 1266   14.0  13.1    1.1   1.0    2.4   1.2   35
 1267   14.0  13.1    1.1   1.0    2.4   1.2   35
 1268   14.0  13.1    1.1   1.0    2.4   1.2   35
 1269   14.0  13.1    1.1   1.0    2.4   1.2   35
 1270   14.0  13.1    1.1   1.0    2.4   1.2   35
 1271   14.0  13.1    1.1   1.0    2.4   1.2   35
 1272   14.0  13.1    1.1   1.0    2.4   1.2   35
 1273   14.0  13.1    1.0   1.0    2.4   1.2   35
 1274   14.0  13.1    1.0   1.0    2.4   1.2   35
 1275   14.0  13.1    1.0   1.0    2.4   1.3   35
 1276   13.9  13.0    1.0   1.0    2.4   1.3   35
 1277   13.9  13.0    1.0   1.0    2.4   1.3   35
 1278   13.9  13.0    1.0   1.0    2.4   1.3   35
 1279   13.9  13.0    1.0   1.0    2.4   1.3   35
 1280   13.9  13.0    1.0   1.0    2.4   1.3   35
 1281   13.9  13.0    1.0   1.0    2.4   1.3   35
 1282   13.9  13.0    1.0   1.0    2.4   1.3   35
 1283   13.9  13.0    1.0   0.9    2.4   1.3   35
 1284   13.9  13.0    1.0   0.9    2.4   1.3   35
 1285   13.9  12.9    1.0   0.9    2.4   1.3   35
 1286   13.9  12.9    1.0   0.9    2.4   1.3   35
 1287   13.9  12.9    1.0   0.9    2.4   1.3   35
 1288   13.9  12.9    1.0   0.9    2.4   1.2   35
 1289   13.8  12.9    1.0   0.9    2.4   1.2   35
 1290   13.8  12.9    1.0   0.8    2.4   1.2   35
 1291   13.8  12.9    1.0   0.8    2.4   1.2   35
 1292   13.8  12.8    0.9   0.8    2.4   1.2   35
 1293   13.8  12.8    0.9   0.8    2.3   1.2   35
 1294   13.8  12.8    0.9   0.8    2.3   1.2   35
 1295   13.8  12.8    0.9   0.7    2.3   1.2   35
 1296   13.8  12.8    0.9   0.7    2.3   1.1   35
 1297   13.8  12.8    0.9   0.7    2.3   1.1   35
 1298   13.8  12.7    0.9   0.7    2.3   1.1   35
 ms      H   H.sd     V   V.sd   rate rate.sd  N     Register 33
 -350   18.2  12.9    0.5   0.3    0.7   0.4   35
 -349   18.2  12.9    0.5   0.3    0.7   0.4   35
 -348   18.2  12.9    0.5   0.3    0.7   0.3   35
 -347   18.2  12.9    0.5   0.3    0.7   0.3   35
 -346   18.2  12.9    0.5   0.3    0.7   0.3   35
 -345   18.2  12.9    0.5   0.3    0.7   0.3   35
 -344   18.2  12.9    0.5   0.3    0.6   0.3   35
 -343   18.2  12.9    0.5   0.3    0.6   0.3   35
 -342   18.2  12.9    0.5   0.3    0.6   0.3   35
 -341   18.2  12.9    0.5   0.3    0.6   0.3   35
 -340   18.3  12.9    0.5   0.3    0.6   0.3   35
 -339   18.3  12.9    0.5   0.3    0.6   0.3   35
 -338   18.3  12.9    0.5   0.3    0.6   0.3   35
 -337   18.3  12.9    0.5   0.3    0.6   0.3   35
 -336   18.3  12.9    0.5   0.3    0.6   0.3   35
 -335   18.3  12.9    0.5   0.3    0.6   0.3   35
 -334   18.3  12.9    0.5   0.3    0.6   0.3   35
 -333   18.3  12.9    0.5   0.3    0.6   0.3   35
 -332   18.3  12.9    0.5   0.3    0.6   0.3   35
 -331   18.3  12.9    0.5   0.3    0.6   0.3   35
 -330   18.3  12.9    0.5   0.3    0.6   0.3   35
 -329   18.3  12.9    0.5   0.3    0.6   0.3   35
 -328   18.3  12.9    0.5   0.3    0.6   0.3   35
 -327   18.3  12.8    0.5   0.3    0.6   0.3   35
 -326   18.3  12.8    0.5   0.3    0.6   0.3   35
 -325   18.4  12.8    0.5   0.3    0.6   0.3   35
 -324   18.4  12.8    0.5   0.3    0.6   0.3   35
 -323   18.4  12.8    0.5   0.3    0.6   0.3   35
 -322   18.4  12.8    0.5   0.3    0.6   0.3   35
 -321   18.4  12.8    0.5   0.3    0.6   0.3   35
 -320   18.4  12.8    0.5   0.3    0.6   0.3   35
 -319   18.4  12.8    0.5   0.3    0.6   0.3   35
 -318   18.4  12.8    0.5   0.3    0.6   0.3   35
 -317   18.4  12.8    0.5   0.3    0.6   0.3   35
 -316   18.4  12.8    0.5   0.3    0.6   0.3   35
 -315   18.4  12.8    0.5   0.3    0.6   0.3   35
 -314   18.4  12.8    0.5   0.3    0.6   0.3   35
 -313   18.4  12.8    0.5   0.3    0.6   0.3   35
 -312   18.4  12.8    0.5   0.3    0.6   0.3   35
 -311   18.4  12.8    0.5   0.3    0.6   0.3   35
 -310   18.5  12.8    0.5   0.3    0.6   0.3   35
 -309   18.5  12.8    0.5   0.3    0.6   0.3   35
 -308   18.5  12.8    0.5   0.3    0.6   0.3   35
 -307   18.5  12.8    0.5   0.3    0.6   0.3   35
 -306   18.5  12.8    0.5   0.3    0.6   0.3   35
 -305   18.5  12.8    0.5   0.3    0.6   0.3   35
 -304   18.5  12.8    0.5   0.3    0.6   0.3   35
 -303   18.5  12.7    0.5   0.3    0.6   0.3   35
 -302   18.5  12.7    0.5   0.3    0.6   0.3   35
 -301   18.5  12.7    0.5   0.3    0.5   0.2   35
 -300   18.5  12.7    0.5   0.3    0.5   0.2   35
 -299   18.5  12.7    0.5   0.3    0.5   0.2   35
 -298   18.5  12.7    0.5   0.3    0.5   0.2   35
 -297   18.5  12.7    0.5   0.3    0.5   0.2   35
 -296   18.5  12.7    0.5   0.3    0.5   0.2   35
 -295   18.6  12.7    0.5   0.3    0.5   0.2   35
 -294   18.6  12.7    0.5   0.3    0.5   0.2   35
 -293   18.6  12.7    0.5   0.3    0.5   0.2   35
 -292   18.6  12.7    0.5   0.3    0.5   0.2   35
 -291   18.6  12.7    0.5   0.3    0.5   0.2   35
 -290   18.6  12.7    0.5   0.3    0.5   0.2   35
 -289   18.6  12.7    0.4   0.2    0.5   0.2   35
 -288   18.6  12.7    0.4   0.2    0.5   0.2   35
 -287   18.6  12.7    0.4   0.2    0.5   0.2   35
 -286   18.6  12.7    0.4   0.2    0.5   0.2   35
 -285   18.6  12.7    0.4   0.2    0.5   0.2   35
 -284   18.6  12.7    0.4   0.2    0.5   0.2   35
 -283   18.7  12.7    0.4   0.2    0.5   0.2   35
 -282   18.7  12.7    0.4   0.2    0.5   0.2   35
 -281   18.7  12.7    0.4   0.2    0.5   0.2   35
 -280   18.7  12.7    0.4   0.2    0.5   0.2   35
 -279   18.7  12.7    0.4   0.2    0.5   0.2   35
 -278   18.7  12.7    0.4   0.2    0.5   0.2   35
 -277   18.7  12.7    0.4   0.2    0.5   0.2   35
 -276   18.7  12.7    0.4   0.2    0.5   0.2   35
 -275   18.7  12.7    0.4   0.2    0.5   0.2   35
 -274   18.8  12.7    0.4   0.2    0.5   0.2   35
 -273   18.8  12.7    0.4   0.2    0.5   0.2   35
 -272   18.8  12.7    0.4   0.2    0.5   0.2   35
 -271   18.8  12.8    0.4   0.2    0.5   0.2   35
 -270   18.8  12.8    0.4   0.2    0.5   0.2   35
 -269   18.8  12.8    0.4   0.2    0.5   0.2   35
 -268   18.8  12.8    0.4   0.2    0.5   0.2   35
 -267   18.8  12.8    0.4   0.2    0.5   0.2   35
 -266   18.8  12.8    0.4   0.2    0.5   0.2   35
 -265   18.9  12.8    0.4   0.2    0.5   0.2   35
 -264   18.9  12.8    0.4   0.2    0.5   0.2   35
 -263   18.9  12.8    0.4   0.2    0.5   0.2   35
 -262   18.9  12.8    0.4   0.2    0.5   0.2   35
 -261   18.9  12.8    0.4   0.2    0.5   0.2   35
 -260   18.9  12.8    0.4   0.2    0.5   0.2   35
 -259   18.9  12.9    0.4   0.2    0.5   0.2   35
 -258   18.9  12.9    0.4   0.2    0.5   0.2   35
 -257   19.0  12.9    0.4   0.2    0.5   0.2   35
 -256   19.0  12.9    0.4   0.2    0.5   0.2   35
 -255   19.0  12.9    0.4   0.2    0.5   0.2   35
 -254   19.0  12.9    0.4   0.2    0.5   0.2   35
 -253   19.0  12.9    0.4   0.2    0.5   0.2   35
 -252   19.0  12.9    0.4   0.2    0.5   0.2   35
 -251   19.0  12.9    0.4   0.2    0.5   0.2   35
 -250   19.0  13.0    0.4   0.2    0.5   0.2   35
 -249   19.0  13.0    0.4   0.2    0.5   0.2   35
 -248   19.1  13.0    0.4   0.2    0.5   0.2   35
 -247   19.1  13.0    0.4   0.2    0.5   0.2   35
 -246   19.1  13.0    0.4   0.2    0.5   0.2   35
 -245   19.1  13.0    0.4   0.2    0.5   0.2   35
 -244   19.1  13.0    0.4   0.2    0.5   0.2   35
 -243   19.1  13.0    0.4   0.2    0.5   0.2   35
 -242   19.1  13.1    0.4   0.2    0.6   0.2   35
 -241   19.1  13.1    0.4   0.2    0.6   0.2   35
 -240   19.1  13.1    0.4   0.2    0.6   0.2   35
 -239   19.2  13.1    0.4   0.2    0.6   0.2   35
 -238   19.2  13.1    0.4   0.2    0.6   0.2   35
 -237   19.2  13.1    0.4   0.2    0.6   0.2   35
 -236   19.2  13.1    0.4   0.2    0.6   0.2   35
 -235   19.2  13.1    0.4   0.2    0.6   0.2   35
 -234   19.2  13.2    0.4   0.2    0.6   0.2   35
 -233   19.2  13.2    0.4   0.2    0.5   0.2   35
 -232   19.2  13.2    0.4   0.2    0.5   0.2   35
 -231   19.2  13.2    0.4   0.2    0.5   0.2   35
 -230   19.2  13.2    0.4   0.2    0.5   0.2   35
 -229   19.3  13.2    0.4   0.2    0.6   0.2   35
 -228   19.3  13.3    0.4   0.2    0.6   0.2   35
 -227   19.3  13.3    0.4   0.2    0.6   0.2   35
 -226   19.3  13.3    0.4   0.2    0.6   0.2   35
 -225   19.3  13.3    0.4   0.2    0.5   0.2   35
 -224   19.3  13.3    0.4   0.2    0.5   0.2   35
 -223   19.3  13.3    0.4   0.2    0.5   0.2   35
 -222   19.3  13.4    0.4   0.2    0.5   0.2   35
 -221   19.3  13.4    0.4   0.2    0.5   0.2   35
 -220   19.3  13.4    0.4   0.2    0.5   0.2   35
 -219   19.3  13.4    0.4   0.2    0.5   0.2   35
 -218   19.4  13.5    0.4   0.2    0.5   0.2   35
 -217   19.4  13.5    0.4   0.2    0.5   0.2   35
 -216   19.4  13.5    0.4   0.2    0.5   0.2   35
 -215   19.4  13.5    0.4   0.2    0.5   0.2   35
 -214   19.4  13.5    0.4   0.2    0.5   0.2   35
 -213   19.4  13.6    0.4   0.2    0.5   0.2   35
 -212   19.4  13.6    0.4   0.2    0.5   0.2   35
 -211   19.4  13.6    0.4   0.2    0.5   0.2   35
 -210   19.4  13.7    0.4   0.2    0.5   0.2   35
 -209   19.4  13.7    0.4   0.2    0.5   0.2   35
 -208   19.4  13.7    0.4   0.2    0.5   0.2   35
 -207   19.5  13.7    0.4   0.2    0.5   0.2   35
 -206   19.5  13.8    0.4   0.2    0.5   0.2   35
 -205   19.5  13.8    0.4   0.2    0.5   0.2   35
 -204   19.5  13.8    0.4   0.2    0.5   0.2   35
 -203   19.5  13.9    0.4   0.2    0.5   0.2   35
 -202   19.5  13.9    0.4   0.2    0.5   0.2   35
 -201   19.5  13.9    0.4   0.2    0.5   0.2   35
 -200   19.5  14.0    0.4   0.2    0.5   0.2   35
 -199   19.5  14.0    0.4   0.2    0.5   0.2   35
 -198   19.5  14.0    0.4   0.2    0.5   0.2   35
 -197   19.6  14.1    0.4   0.2    0.5   0.2   35
 -196   19.6  14.1    0.4   0.2    0.5   0.2   35
 -195   19.6  14.2    0.4   0.2    0.5   0.3   35
 -194   19.6  14.2    0.4   0.2    0.5   0.3   35
 -193   19.6  14.2    0.4   0.2    0.5   0.3   35
 -192   19.6  14.3    0.4   0.2    0.5   0.3   35
 -191   19.6  14.3    0.4   0.2    0.5   0.3   35
 -190   19.7  14.4    0.4   0.2    0.5   0.3   35
 -189   19.7  14.4    0.4   0.2    0.5   0.3   35
 -188   19.7  14.4    0.4   0.2    0.5   0.3   35
 -187   19.7  14.5    0.4   0.2    0.5   0.3   35
 -186   19.7  14.5    0.4   0.2    0.5   0.3   35
 -185   19.7  14.6    0.4   0.2    0.5   0.3   35
 -184   19.7  14.6    0.4   0.2    0.5   0.3   35
 -183   19.8  14.6    0.4   0.2    0.5   0.3   35
 -182   19.8  14.7    0.4   0.2    0.5   0.3   35
 -181   19.8  14.7    0.4   0.2    0.5   0.3   35
 -180   19.8  14.8    0.4   0.2    0.5   0.3   35
 -179   19.8  14.8    0.4   0.2    0.5   0.3   35
 -178   19.8  14.9    0.4   0.2    0.5   0.3   35
 -177   19.8  14.9    0.4   0.2    0.5   0.3   35
 -176   19.9  14.9    0.4   0.2    0.5   0.3   35
 -175   19.9  15.0    0.4   0.2    0.5   0.3   35
 -174   19.9  15.0    0.4   0.2    0.5   0.3   35
 -173   19.9  15.1    0.4   0.2    0.5   0.3   35
 -172   19.9  15.1    0.4   0.2    0.5   0.3   35
 -171   20.0  15.2    0.4   0.2    0.5   0.3   35
 -170   20.0  15.2    0.4   0.2    0.5   0.3   35
 -169   20.0  15.2    0.4   0.2    0.5   0.3   35
 -168   20.0  15.3    0.4   0.2    0.5   0.3   35
 -167   20.0  15.3    0.4   0.2    0.5   0.3   35
 -166   20.0  15.4    0.4   0.2    0.5   0.3   35
 -165   20.1  15.4    0.4   0.2    0.5   0.3   35
 -164   20.1  15.4    0.4   0.2    0.5   0.3   35
 -163   20.1  15.5    0.4   0.2    0.5   0.3   35
 -162   20.1  15.5    0.4   0.2    0.5   0.3   35
 -161   20.1  15.6    0.4   0.2    0.5   0.3   35
 -160   20.2  15.6    0.4   0.2    0.5   0.3   35
 -159   20.2  15.6    0.4   0.2    0.5   0.3   35
 -158   20.2  15.7    0.4   0.2    0.5   0.3   35
 -157   20.2  15.7    0.4   0.2    0.5   0.3   35
 -156   20.2  15.8    0.4   0.2    0.5   0.3   35
 -155   20.3  15.8    0.4   0.2    0.5   0.3   35
 -154   20.3  15.8    0.4   0.2    0.5   0.3   35
 -153   20.3  15.9    0.4   0.2    0.5   0.3   35
 -152   20.3  15.9    0.4   0.2    0.5   0.3   35
 -151   20.3  15.9    0.4   0.2    0.5   0.3   35
 -150   20.4  16.0    0.4   0.2    0.5   0.3   35
 -149   20.4  16.0    0.4   0.2    0.5   0.3   35
 -148   20.4  16.0    0.4   0.2    0.5   0.3   35
 -147   20.4  16.1    0.4   0.2    0.5   0.3   35
 -146   20.5  16.1    0.4   0.2    0.5   0.3   35
 -145   20.5  16.1    0.4   0.2    0.5   0.3   35
 -144   20.5  16.2    0.4   0.2    0.5   0.3   35
 -143   20.5  16.2    0.4   0.2    0.5   0.3   35
 -142   20.6  16.2    0.4   0.2    0.5   0.3   35
 -141   20.6  16.2    0.4   0.2    0.5   0.3   35
 -140   20.6  16.3    0.4   0.2    0.5   0.3   35
 -139   20.6  16.3    0.4   0.2    0.5   0.3   35
 -138   20.6  16.3    0.4   0.2    0.5   0.3   35
 -137   20.7  16.3    0.4   0.2    0.5   0.3   35
 -136   20.7  16.4    0.4   0.2    0.5   0.3   35
 -135   20.7  16.4    0.4   0.2    0.5   0.3   35
 -134   20.7  16.4    0.4   0.2    0.5   0.3   35
 -133   20.8  16.4    0.4   0.2    0.5   0.3   35
 -132   20.8  16.5    0.4   0.2    0.5   0.3   35
 -131   20.8  16.5    0.4   0.2    0.5   0.3   35
 -130   20.8  16.5    0.4   0.2    0.5   0.3   35
 -129   20.9  16.5    0.4   0.2    0.5   0.3   35
 -128   20.9  16.5    0.4   0.2    0.5   0.3   35
 -127   20.9  16.6    0.4   0.2    0.5   0.3   35
 -126   20.9  16.6    0.4   0.2    0.5   0.3   35
 -125   21.0  16.6    0.4   0.2    0.5   0.3   35
 -124   21.0  16.6    0.4   0.2    0.5   0.3   35
 -123   21.0  16.6    0.4   0.2    0.5   0.3   35
 -122   21.1  16.6    0.4   0.2    0.5   0.3   35
 -121   21.1  16.7    0.4   0.2    0.5   0.3   35
 -120   21.1  16.7    0.4   0.2    0.5   0.3   35
 -119   21.1  16.7    0.4   0.2    0.5   0.3   35
 -118   21.2  16.7    0.4   0.2    0.5   0.3   35
 -117   21.2  16.7    0.4   0.2    0.5   0.3   35
 -116   21.2  16.7    0.4   0.2    0.5   0.3   35
 -115   21.2  16.7    0.4   0.2    0.6   0.3   35
 -114   21.3  16.8    0.4   0.2    0.6   0.3   35
 -113   21.3  16.8    0.4   0.2    0.6   0.3   35
 -112   21.3  16.8    0.4   0.2    0.6   0.3   35
 -111   21.4  16.8    0.4   0.2    0.6   0.3   35
 -110   21.4  16.8    0.4   0.2    0.6   0.3   35
 -109   21.4  16.8    0.4   0.2    0.6   0.3   35
 -108   21.4  16.8    0.4   0.2    0.6   0.3   35
 -107   21.5  16.8    0.4   0.2    0.6   0.3   35
 -106   21.5  16.9    0.4   0.2    0.6   0.3   35
 -105   21.5  16.9    0.4   0.2    0.6   0.3   35
 -104   21.6  16.9    0.4   0.2    0.6   0.3   35
 -103   21.6  16.9    0.4   0.2    0.6   0.3   35
 -102   21.6  16.9    0.4   0.2    0.6   0.3   35
 -101   21.7  16.9    0.4   0.2    0.6   0.3   35
 -100   21.7  17.0    0.4   0.2    0.6   0.3   35
  -99   21.7  17.0    0.4   0.2    0.6   0.3   35
  -98   21.7  17.0    0.4   0.2    0.6   0.3   35
  -97   21.8  17.0    0.4   0.2    0.6   0.3   35
  -96   21.8  17.0    0.4   0.2    0.6   0.3   35
  -95   21.8  17.0    0.4   0.2    0.6   0.3   35
  -94   21.9  17.1    0.4   0.2    0.6   0.3   35
  -93   21.9  17.1    0.4   0.2    0.6   0.3   35
  -92   21.9  17.1    0.4   0.2    0.6   0.3   35
  -91   22.0  17.1    0.4   0.2    0.6   0.3   35
  -90   22.0  17.1    0.4   0.2    0.6   0.3   35
  -89   22.0  17.2    0.4   0.2    0.6   0.4   35
  -88   22.1  17.2    0.4   0.2    0.6   0.4   35
  -87   22.1  17.2    0.4   0.2    0.6   0.4   35
  -86   22.1  17.2    0.4   0.2    0.6   0.4   35
  -85   22.2  17.2    0.4   0.2    0.6   0.4   35
  -84   22.2  17.3    0.4   0.2    0.6   0.4   35
  -83   22.2  17.3    0.4   0.2    0.6   0.4   35
  -82   22.3  17.3    0.4   0.2    0.6   0.4   35
  -81   22.3  17.3    0.4   0.2    0.6   0.4   35
  -80   22.3  17.4    0.4   0.2    0.6   0.4   35
  -79   22.4  17.4    0.4   0.2    0.6   0.4   35
  -78   22.4  17.4    0.4   0.2    0.6   0.4   35
  -77   22.5  17.5    0.4   0.2    0.6   0.4   35
  -76   22.5  17.5    0.4   0.2    0.6   0.4   35
  -75   22.5  17.5    0.4   0.2    0.6   0.4   35
  -74   22.6  17.5    0.4   0.2    0.6   0.4   35
  -73   22.6  17.6    0.4   0.2    0.6   0.4   35
  -72   22.6  17.6    0.4   0.2    0.6   0.4   35
  -71   22.7  17.6    0.4   0.2    0.6   0.4   35
  -70   22.7  17.7    0.4   0.2    0.6   0.4   35
  -69   22.8  17.7    0.4   0.2    0.6   0.4   35
  -68   22.8  17.7    0.4   0.2    0.6   0.4   35
  -67   22.8  17.7    0.4   0.2    0.6   0.4   35
  -66   22.9  17.8    0.4   0.2    0.6   0.4   35
  -65   22.9  17.8    0.4   0.2    0.6   0.4   35
  -64   23.0  17.8    0.4   0.2    0.6   0.4   35
  -63   23.0  17.9    0.4   0.2    0.6   0.4   35
  -62   23.0  17.9    0.4   0.2    0.6   0.4   35
  -61   23.1  17.9    0.4   0.2    0.6   0.4   35
  -60   23.1  18.0    0.4   0.2    0.6   0.4   35
  -59   23.2  18.0    0.4   0.2    0.6   0.4   35
  -58   23.2  18.0    0.4   0.2    0.6   0.4   35
  -57   23.3  18.1    0.4   0.2    0.6   0.4   35
  -56   23.3  18.1    0.4   0.2    0.6   0.4   35
  -55   23.3  18.1    0.4   0.2    0.6   0.3   35
  -54   23.4  18.2    0.4   0.2    0.6   0.3   35
  -53   23.4  18.2    0.4   0.2    0.6   0.3   35
  -52   23.5  18.2    0.4   0.2    0.6   0.3   35
  -51   23.5  18.2    0.4   0.2    0.5   0.3   35
  -50   23.6  18.3    0.4   0.2    0.5   0.3   35
  -49   23.6  18.3    0.4   0.2    0.5   0.3   35
  -48   23.7  18.3    0.4   0.2    0.5   0.3   35
  -47   23.7  18.4    0.4   0.2    0.5   0.3   35
  -46   23.8  18.4    0.4   0.2    0.5   0.3   35
  -45   23.8  18.4    0.4   0.2    0.5   0.3   35
  -44   23.9  18.5    0.4   0.2    0.5   0.3   35
  -43   23.9  18.5    0.4   0.2    0.5   0.3   35
  -42   24.0  18.5    0.4   0.2    0.5   0.3   35
  -41   24.0  18.6    0.4   0.2    0.5   0.3   35
  -40   24.1  18.6    0.4   0.2    0.5   0.3   35
  -39   24.1  18.6    0.4   0.2    0.5   0.3   35
  -38   24.2  18.7    0.4   0.2    0.5   0.3   35
  -37   24.2  18.7    0.4   0.2    0.5   0.3   35
  -36   24.3  18.7    0.4   0.2    0.5   0.3   35
  -35   24.3  18.8    0.4   0.2    0.5   0.3   35
  -34   24.4  18.8    0.4   0.2    0.5   0.3   35
  -33   24.4  18.8    0.4   0.2    0.5   0.3   35
  -32   24.5  18.9    0.4   0.2    0.5   0.3   35
  -31   24.6  18.9    0.4   0.2    0.5   0.3   35
  -30   24.6  18.9    0.4   0.2    0.5   0.3   35
  -29   24.7  19.0    0.4   0.2    0.5   0.3   35
  -28   24.7  19.0    0.4   0.2    0.5   0.4   35
  -27   24.8  19.0    0.4   0.2    0.6   0.4   35
  -26   24.8  19.1    0.4   0.2    0.6   0.4   35
  -25   24.9  19.1    0.4   0.2    0.6   0.4   35
  -24   24.9  19.1    0.4   0.2    0.6   0.4   35
  -23   25.0  19.2    0.4   0.2    0.6   0.4   35
  -22   25.1  19.2    0.4   0.2    0.6   0.4   35
  -21   25.1  19.2    0.4   0.2    0.6   0.4   35
  -20   25.2  19.3    0.4   0.2    0.6   0.4   35
  -19   25.2  19.3    0.4   0.2    0.6   0.4   35
  -18   25.3  19.3    0.4   0.2    0.6   0.4   35
  -17   25.3  19.4    0.4   0.2    0.6   0.4   35
  -16   25.4  19.4    0.4   0.2    0.6   0.4   35
  -15   25.5  19.5    0.4   0.2    0.6   0.4   35
  -14   25.5  19.5    0.4   0.2    0.6   0.4   35
  -13   25.6  19.5    0.4   0.2    0.6   0.4   35
  -12   25.6  19.6    0.4   0.2    0.6   0.4   35
  -11   25.7  19.6    0.4   0.2    0.6   0.4   35
  -10   25.7  19.7    0.4   0.2    0.6   0.4   35
   -9   25.8  19.7    0.4   0.2    0.6   0.4   35
   -8   25.8  19.7    0.4   0.2    0.6   0.4   35
   -7   25.9  19.8    0.4   0.2    0.6   0.4   35
   -6   26.0  19.8    0.4   0.2    0.6   0.4   35
   -5   26.0  19.9    0.4   0.2    0.6   0.4   35
   -4   26.1  19.9    0.4   0.2    0.6   0.4   35
   -3   26.1  20.0    0.4   0.2    0.6   0.4   35
   -2   26.2  20.0    0.4   0.2    0.6   0.4   35
   -1   26.2  20.0    0.4   0.2    0.6   0.4   35
    0   26.3  20.1    0.4   0.2    0.6   0.4   35
    1   26.4  20.1    0.4   0.2    0.6   0.4   35
    2   26.4  20.2    0.4   0.2    0.6   0.4   35
    3   26.5  20.2    0.4   0.2    0.6   0.4   35
    4   26.5  20.3    0.4   0.2    0.6   0.4   35
    5   26.6  20.3    0.4   0.2    0.6   0.4   35
    6   26.6  20.4    0.4   0.2    0.6   0.4   35
    7   26.7  20.4    0.4   0.2    0.6   0.4   35
    8   26.7  20.4    0.4   0.2    0.6   0.4   35
    9   26.8  20.5    0.4   0.2    0.6   0.4   35
   10   26.9  20.5    0.4   0.2    0.6   0.4   35
   11   26.9  20.6    0.4   0.2    0.6   0.4   35
   12   27.0  20.6    0.4   0.2    0.6   0.4   35
   13   27.0  20.7    0.4   0.2    0.6   0.4   35
   14   27.1  20.7    0.4   0.2    0.6   0.4   35
   15   27.1  20.8    0.4   0.2    0.6   0.4   35
   16   27.2  20.8    0.4   0.2    0.6   0.4   35
   17   27.2  20.9    0.4   0.2    0.6   0.4   35
   18   27.3  20.9    0.4   0.2    0.6   0.4   35
   19   27.3  21.0    0.4   0.2    0.6   0.4   35
   20   27.4  21.0    0.4   0.2    0.6   0.4   35
   21   27.5  21.1    0.4   0.2    0.6   0.4   35
   22   27.5  21.1    0.4   0.2    0.6   0.4   35
   23   27.6  21.2    0.4   0.2    0.6   0.4   35
   24   27.6  21.2    0.4   0.2    0.6   0.4   35
   25   27.7  21.3    0.4   0.2    0.6   0.4   35
   26   27.7  21.3    0.4   0.2    0.6   0.4   35
   27   27.8  21.4    0.4   0.2    0.6   0.4   35
   28   27.8  21.4    0.4   0.2    0.6   0.4   35
   29   27.9  21.5    0.4   0.2    0.6   0.4   35
   30   28.0  21.5    0.4   0.2    0.6   0.4   35
   31   28.0  21.6    0.4   0.2    0.6   0.4   35
   32   28.1  21.6    0.4   0.2    0.6   0.4   35
   33   28.1  21.7    0.4   0.2    0.6   0.4   35
   34   28.2  21.7    0.4   0.2    0.6   0.4   35
   35   28.2  21.8    0.4   0.2    0.6   0.4   35
   36   28.3  21.8    0.4   0.2    0.6   0.4   35
   37   28.3  21.9    0.4   0.2    0.6   0.4   35
   38   28.4  21.9    0.4   0.2    0.6   0.4   35
   39   28.5  22.0    0.4   0.2    0.6   0.4   35
   40   28.5  22.1    0.4   0.2    0.6   0.4   35
   41   28.6  22.1    0.4   0.2    0.6   0.4   35
   42   28.6  22.2    0.4   0.2    0.6   0.4   35
   43   28.7  22.2    0.4   0.2    0.6   0.4   35
   44   28.8  22.3    0.4   0.2    0.6   0.4   35
   45   28.8  22.3    0.4   0.2    0.6   0.4   35
   46   28.9  22.4    0.4   0.2    0.6   0.4   35
   47   28.9  22.5    0.4   0.2    0.6   0.4   35
   48   29.0  22.5    0.4   0.2    0.6   0.4   35
   49   29.1  22.6    0.4   0.2    0.6   0.4   35
   50   29.1  22.6    0.4   0.2    0.6   0.4   35
   51   29.2  22.7    0.4   0.2    0.6   0.4   35
   52   29.2  22.8    0.4   0.2    0.6   0.4   35
   53   29.3  22.8    0.4   0.2    0.6   0.4   35
   54   29.4  22.9    0.4   0.2    0.6   0.4   35
   55   29.4  22.9    0.4   0.2    0.6   0.4   35
   56   29.5  23.0    0.4   0.2    0.6   0.4   35
   57   29.6  23.1    0.4   0.2    0.6   0.4   35
   58   29.6  23.1    0.4   0.2    0.6   0.4   35
   59   29.7  23.2    0.4   0.2    0.6   0.4   35
   60   29.8  23.3    0.4   0.2    0.6   0.4   35
   61   29.8  23.3    0.4   0.2    0.6   0.4   35
   62   29.9  23.4    0.4   0.2    0.6   0.4   35
   63   30.0  23.5    0.4   0.2    0.6   0.4   35
   64   30.0  23.5    0.4   0.2    0.6   0.4   35
   65   30.1  23.6    0.4   0.2    0.6   0.4   35
   66   30.2  23.7    0.4   0.2    0.6   0.4   35
   67   30.2  23.7    0.4   0.2    0.6   0.4   35
   68   30.3  23.8    0.4   0.2    0.6   0.4   35
   69   30.4  23.9    0.4   0.2    0.6   0.4   35
   70   30.4  23.9    0.4   0.2    0.6   0.4   35
   71   30.5  24.0    0.4   0.2    0.6   0.4   35
   72   30.6  24.1    0.4   0.2    0.6   0.4   35
   73   30.7  24.2    0.4   0.2    0.6   0.4   35
   74   30.7  24.2    0.4   0.2    0.6   0.4   35
   75   30.8  24.3    0.4   0.2    0.6   0.4   35
   76   30.9  24.4    0.4   0.2    0.6   0.4   35
   77   31.0  24.5    0.4   0.2    0.6   0.4   35
   78   31.0  24.5    0.4   0.2    0.6   0.4   35
   79   31.1  24.6    0.4   0.2    0.6   0.4   35
   80   31.2  24.7    0.4   0.2    0.6   0.4   35
   81   31.3  24.8    0.4   0.2    0.6   0.4   35
   82   31.3  24.9    0.4   0.2    0.6   0.4   35
   83   31.4  24.9    0.4   0.2    0.6   0.4   35
   84   31.5  25.0    0.4   0.2    0.6   0.3   35
   85   31.6  25.1    0.4   0.2    0.6   0.3   35
   86   31.7  25.2    0.4   0.2    0.6   0.3   35
   87   31.7  25.3    0.4   0.2    0.6   0.4   35
   88   31.8  25.3    0.4   0.2    0.6   0.4   35
   89   31.9  25.4    0.4   0.2    0.6   0.4   35
   90   32.0  25.5    0.4   0.2    0.6   0.4   35
   91   32.1  25.6    0.4   0.2    0.6   0.4   35
   92   32.1  25.7    0.4   0.2    0.6   0.4   35
   93   32.2  25.8    0.4   0.2    0.6   0.4   35
   94   32.3  25.9    0.4   0.2    0.6   0.4   35
   95   32.4  25.9    0.4   0.2    0.6   0.4   35
   96   32.5  26.0    0.4   0.2    0.6   0.4   35
   97   32.6  26.1    0.4   0.2    0.6   0.4   35
   98   32.6  26.2    0.4   0.2    0.6   0.4   35
   99   32.7  26.3    0.4   0.2    0.6   0.4   35
  100   32.8  26.4    0.4   0.2    0.6   0.4   35
  101   32.9  26.5    0.4   0.2    0.6   0.4   35
  102   33.0  26.5    0.4   0.2    0.6   0.4   35
  103   33.1  26.6    0.4   0.2    0.6   0.4   35
  104   33.2  26.7    0.4   0.2    0.6   0.4   35
  105   33.2  26.8    0.4   0.2    0.6   0.4   35
  106   33.3  26.9    0.4   0.2    0.6   0.4   35
  107   33.4  27.0    0.4   0.2    0.6   0.4   35
  108   33.5  27.1    0.4   0.2    0.6   0.4   35
  109   33.6  27.1    0.4   0.2    0.6   0.4   35
  110   33.7  27.2    0.4   0.2    0.6   0.4   35
  111   33.8  27.3    0.4   0.2    0.6   0.4   35
  112   33.8  27.4    0.4   0.2    0.6   0.4   35
  113   33.9  27.5    0.4   0.2    0.6   0.4   35
  114   34.0  27.5    0.4   0.2    0.6   0.4   35
  115   34.1  27.6    0.4   0.2    0.7   0.4   35
  116   34.2  27.7    0.4   0.2    0.7   0.5   35
  117   34.3  27.8    0.4   0.2    0.7   0.5   35
  118   34.4  27.8    0.4   0.2    0.7   0.5   35
  119   34.5  27.9    0.5   0.2    0.7   0.5   35
  120   34.5  28.0    0.5   0.2    0.7   0.5   35
  121   34.6  28.1    0.5   0.3    0.7   0.5   35
  122   34.7  28.1    0.5   0.3    0.7   0.5   35
  123   34.8  28.2    0.5   0.3    0.7   0.5   35
  124   34.9  28.3    0.5   0.3    0.7   0.6   35
  125   35.0  28.3    0.5   0.3    0.7   0.6   35
  126   35.1  28.4    0.5   0.4    0.7   0.6   35
  127   35.1  28.4    0.5   0.4    0.7   0.6   35
  128   35.2  28.5    0.5   0.4    0.7   0.6   35
  129   35.3  28.5    0.5   0.4    0.7   0.6   35
  130   35.4  28.6    0.5   0.5    0.7   0.6   35
  131   35.5  28.6    0.5   0.5    0.7   0.6   35
  132   35.6  28.7    0.6   0.5    0.7   0.6   35
  133   35.7  28.7    0.6   0.5    0.7   0.6   35
  134   35.7  28.8    0.6   0.6    0.7   0.7   35
  135   35.8  28.8    0.6   0.6    0.8   0.7   35
  136   35.9  28.9    0.6   0.6    0.8   0.7   35
  137   36.0  28.9    0.6   0.7    0.8   0.7   35
  138   36.1  28.9    0.6   0.7    0.8   0.7   35
  139   36.2  29.0    0.6   0.7    0.8   0.7   35
  140   36.2  29.0    0.6   0.8    0.8   0.7   35
  141   36.3  29.0    0.6   0.8    0.8   0.7   35
  142   36.4  29.0    0.6   0.8    0.8   0.7   35
  143   36.5  29.1    0.6   0.8    0.8   0.7   35
  144   36.6  29.1    0.7   0.9    0.8   0.7   35
  145   36.7  29.1    0.7   0.9    0.8   0.7   35
  146   36.7  29.1    0.7   0.9    0.8   0.7   35
  147   36.8  29.2    0.7   0.9    0.8   0.7   35
  148   36.9  29.2    0.7   0.9    0.8   0.7   35
  149   37.0  29.2    0.7   0.9    0.8   0.7   35
  150   37.1  29.2    0.7   1.0    0.8   0.7   35
  151   37.1  29.2    0.7   1.0    0.8   0.7   35
  152   37.2  29.2    0.7   1.0    0.8   0.7   35
  153   37.3  29.2    0.7   1.0    0.8   0.7   35
  154   37.4  29.2    0.7   1.0    0.8   0.8   35
  155   37.5  29.2    0.8   1.0    0.8   0.8   35
  156   37.5  29.2    0.8   1.0    0.8   0.8   35
  157   37.6  29.2    0.8   1.0    0.8   0.8   35
  158   37.7  29.2    0.8   1.1    0.8   0.8   35
  159   37.8  29.2    0.8   1.1    0.9   0.8   35
  160   37.8  29.2    0.8   1.1    0.9   0.9   35
  161   37.9  29.2    0.8   1.1    0.9   0.9   35
  162   38.0  29.2    0.8   1.1    0.9   0.9   35
  163   38.1  29.2    0.8   1.1    0.9   0.9   35
  164   38.1  29.2    0.8   1.1    0.9   0.9   35
  165   38.2  29.2    0.8   1.1    0.9   0.9   35
  166   38.3  29.2    0.8   1.1    0.9   0.9   35
  167   38.4  29.2    0.8   1.1    0.9   0.9   35
  168   38.4  29.2    0.8   1.1    0.9   0.9   35
  169   38.5  29.2    0.8   1.1    0.9   0.9   35
  170   38.6  29.2    0.8   1.1    0.9   0.9   35
  171   38.6  29.2    0.8   1.1    0.9   0.9   35
  172   38.7  29.2    0.8   1.1    0.9   0.9   35
  173   38.8  29.2    0.8   1.1    0.9   0.9   35
  174   38.9  29.2    0.9   1.2    0.9   0.9   35
  175   38.9  29.1    0.9   1.2    0.9   0.9   35
  176   39.0  29.1    0.9   1.2    0.9   0.9   35
  177   39.1  29.1    0.9   1.2    0.9   1.0   35
  178   39.1  29.1    0.9   1.3    0.9   1.0   35
  179   39.2  29.1    0.9   1.3    1.0   1.0   35
  180   39.3  29.1    0.9   1.3    1.0   1.0   35
  181   39.3  29.1    0.9   1.3    1.0   1.1   35
  182   39.4  29.1    0.9   1.4    1.0   1.1   35
  183   39.5  29.1    0.9   1.4    1.0   1.1   35
  184   39.5  29.1    0.9   1.4    1.0   1.2   35
  185   39.6  29.1    1.0   1.4    1.0   1.2   35
  186   39.7  29.1    1.0   1.5    1.0   1.2   35
  187   39.7  29.1    1.0   1.5    1.0   1.2   35
  188   39.8  29.1    1.0   1.5    1.0   1.2   35
  189   39.9  29.1    1.0   1.5    1.0   1.3   35
  190   39.9  29.1    1.0   1.5    1.0   1.3   35
  191   40.0  29.1    1.0   1.5    1.0   1.3   35
  192   40.0  29.1    1.0   1.5    1.0   1.3   35
  193   40.1  29.1    1.0   1.5    1.0   1.2   35
  194   40.2  29.1    1.0   1.5    1.0   1.2   35
  195   40.2  29.1    1.0   1.6    1.0   1.2   35
  196   40.3  29.1    1.0   1.6    1.0   1.2   35
  197   40.3  29.1    1.0   1.6    1.0   1.2   35
  198   40.4  29.1    1.0   1.6    1.0   1.2   35
  199   40.5  29.1    1.0   1.6    1.0   1.2   35
  200   40.5  29.1    1.0   1.6    1.0   1.2   35
  201   40.6  29.1    1.0   1.6    1.0   1.2   35
  202   40.6  29.1    1.0   1.6    1.0   1.2   35
  203   40.7  29.1    1.0   1.6    1.0   1.2   35
  204   40.7  29.1    1.0   1.6    1.1   1.2   35
  205   40.8  29.1    1.0   1.6    1.1   1.2   35
  206   40.8  29.1    1.0   1.6    1.1   1.3   35
  207   40.9  29.1    1.0   1.6    1.1   1.3   35
  208   40.9  29.1    1.0   1.5    1.1   1.4   35
  209   41.0  29.1    1.0   1.5    1.2   1.4   35
  210   41.1  29.1    1.0   1.5    1.2   1.4   35
  211   41.1  29.1    1.0   1.5    1.2   1.5   35
  212   41.2  29.1    1.0   1.5    1.2   1.5   35
  213   41.2  29.1    1.0   1.5    1.2   1.5   35
  214   41.2  29.1    1.0   1.5    1.2   1.5   35
  215   41.3  29.1    1.0   1.5    1.2   1.5   35
  216   41.3  29.1    1.0   1.5    1.2   1.4   35
  217   41.4  29.1    1.0   1.5    1.2   1.4   35
  218   41.4  29.1    1.0   1.5    1.2   1.4   35
  219   41.5  29.1    1.0   1.6    1.2   1.4   35
  220   41.5  29.1    1.1   1.6    1.2   1.4   35
  221   41.6  29.1    1.1   1.6    1.2   1.5   35
  222   41.6  29.1    1.1   1.6    1.2   1.5   35
  223   41.7  29.1    1.1   1.6    1.2   1.5   35
  224   41.7  29.1    1.1   1.6    1.2   1.6   35
  225   41.7  29.1    1.1   1.6    1.2   1.6   35
  226   41.8  29.1    1.1   1.6    1.3   1.6   35
  227   41.8  29.1    1.1   1.7    1.3   1.7   35
  228   41.9  29.1    1.1   1.7    1.3   1.7   35
  229   41.9  29.1    1.1   1.7    1.3   1.7   35
  230   41.9  29.1    1.1   1.7    1.3   1.7   35
  231   42.0  29.1    1.1   1.7    1.3   1.7   35
  232   42.0  29.1    1.1   1.8    1.3   1.7   35
  233   42.0  29.1    1.2   1.8    1.3   1.8   35
  234   42.1  29.1    1.2   1.9    1.4   1.8   35
  235   42.1  29.1    1.2   1.9    1.4   1.8   35
  236   42.1  29.1    1.2   2.0    1.4   1.8   35
  237   42.2  29.1    1.2   2.0    1.4   1.8   35
  238   42.2  29.0    1.2   2.1    1.4   1.9   35
  239   42.2  29.0    1.2   2.1    1.4   1.9   35
  240   42.3  29.0    1.3   2.2    1.4   1.9   35
  241   42.3  29.0    1.3   2.2    1.4   2.0   35
  242   42.3  29.0    1.3   2.2    1.4   2.0   35
  243   42.4  29.0    1.3   2.3    1.4   2.0   35
  244   42.4  29.0    1.4   2.3    1.4   2.1   35
  245   42.4  29.0    1.4   2.3    1.4   2.1   35
  246   42.4  29.0    1.4   2.4    1.4   2.1   35
  247   42.5  29.0    1.4   2.4    1.5   2.1   35
  248   42.5  28.9    1.5   2.5    1.5   2.2   35
  249   42.5  28.9    1.5   2.5    1.5   2.3   35
  250   42.5  28.9    1.5   2.5    1.6   2.3   35
  251   42.6  28.9    1.5   2.6    1.6   2.4   35
  252   42.6  28.9    1.5   2.6    1.6   2.5   35
  253   42.6  28.9    1.5   2.6    1.7   2.6   35
  254   42.6  28.9    1.6   2.7    1.7   2.7   35
  255   42.7  28.9    1.6   2.7    1.7   2.8   35
  256   42.7  28.9    1.6   2.7    1.8   2.9   35
  257   42.7  28.8    1.6   2.8    1.8   2.9   35
  258   42.7  28.8    1.6   2.8    1.8   3.0   35
  259   42.8  28.8    1.6   2.8    1.8   3.0   35
  260   42.8  28.8    1.6   2.9    1.8   3.0   35
  261   42.8  28.8    1.7   2.9    1.8   3.0   35
  262   42.8  28.8    1.7   3.0    1.8   3.0   35
  263   42.9  28.8    1.7   3.0    1.8   3.0   35
  264   42.9  28.8    1.7   3.0    1.8   3.0   35
  265   42.9  28.8    1.7   3.1    1.8   3.0   35
  266   42.9  28.7    1.7   3.1    1.8   3.1   35
  267   42.9  28.7    1.7   3.1    1.8   3.2   35
  268   43.0  28.7    1.7   3.2    1.8   3.2   35
  269   43.0  28.7    1.7   3.2    1.8   3.3   35
  270   43.0  28.7    1.7   3.2    1.8   3.3   35
  271   43.0  28.7    1.7   3.2    1.9   3.3   35
  272   43.1  28.7    1.7   3.2    1.9   3.3   35
  273   43.1  28.7    1.7   3.3    1.9   3.3   35
  274   43.1  28.7    1.7   3.2    1.9   3.3   35
  275   43.1  28.7    1.7   3.2    1.9   3.3   35
  276   43.2  28.7    1.7   3.2    1.9   3.2   35
  277   43.2  28.7    1.7   3.2    2.0   3.2   35
  278   43.2  28.6    1.7   3.1    2.0   3.1   35
  279   43.2  28.6    1.7   3.1    2.0   3.0   35
  280   43.2  28.6    1.7   3.0    2.0   2.9   35
  281   43.3  28.6    1.7   3.0    2.0   2.9   35
  282   43.3  28.6    1.7   2.9    1.9   2.8   35
  283   43.3  28.6    1.7   2.9    1.9   2.7   35
  284   43.3  28.6    1.8   2.8    1.9   2.7   35
  285   43.4  28.6    1.8   2.8    2.0   2.7   35
  286   43.4  28.6    1.8   2.7    2.0   2.7   35
  287   43.4  28.6    1.8   2.7    2.0   2.7   35
  288   43.4  28.6    1.8   2.6    2.0   2.7   35
  289   43.5  28.6    1.8   2.6    2.1   2.7   35
  290   43.5  28.6    1.8   2.6    2.1   2.7   35
  291   43.5  28.6    1.9   2.6    2.1   2.7   35
  292   43.6  28.6    1.9   2.6    2.1   2.8   35
  293   43.6  28.6    1.9   2.6    2.1   2.8   35
  294   43.6  28.6    1.9   2.6    2.2   2.8   35
  295   43.6  28.6    1.9   2.6    2.2   2.8   35
  296   43.7  28.6    1.9   2.6    2.2   2.9   35
  297   43.7  28.6    1.9   2.6    2.3   2.8   35
  298   43.7  28.6    2.0   2.6    2.3   2.8   35
  299   43.8  28.6    2.0   2.6    2.3   2.8   35
  300   43.8  28.6    2.0   2.6    2.3   2.7   35
  301   43.8  28.6    2.0   2.6    2.3   2.7   35
  302   43.8  28.6    2.0   2.6    2.3   2.6   35
  303   43.9  28.5    2.0   2.7    2.3   2.6   35
  304   43.9  28.5    2.1   2.7    2.3   2.5   35
  305   43.9  28.5    2.1   2.7    2.3   2.5   35
  306   44.0  28.5    2.1   2.7    2.3   2.5   35
  307   44.0  28.5    2.1   2.7    2.3   2.5   35
  308   44.0  28.5    2.1   2.7    2.3   2.4   35
  309   44.1  28.5    2.1   2.8    2.3   2.4   35
  310   44.1  28.5    2.2   2.8    2.4   2.4   35
  311   44.1  28.5    2.2   2.8    2.4   2.4   35
  312   44.2  28.5    2.2   2.9    2.4   2.5   35
  313   44.2  28.5    2.2   2.9    2.4   2.5   35
  314   44.2  28.4    2.2   2.9    2.4   2.5   35
  315   44.3  28.4    2.2   2.9    2.4   2.5   35
  316   44.3  28.4    2.2   3.0    2.5   2.6   35
  317   44.3  28.4    2.2   3.0    2.6   2.7   35
  318   44.4  28.4    2.2   3.0    2.6   2.8   35
  319   44.4  28.4    2.3   3.1    2.6   2.8   35
  320   44.4  28.4    2.3   3.1    2.7   2.9   35
  321   44.5  28.3    2.3   3.1    2.7   2.9   35
  322   44.5  28.3    2.3   3.2    2.7   2.9   35
  323   44.5  28.3    2.3   3.2    2.7   3.0   35
  324   44.6  28.3    2.3   3.2    2.7   3.0   35
  325   44.6  28.3    2.3   3.2    2.7   2.9   35
  326   44.6  28.2    2.3   3.2    2.7   2.9   35
  327   44.6  28.2    2.3   3.2    2.7   2.9   35
  328   44.7  28.2    2.4   3.2    2.7   2.9   35
  329   44.7  28.2    2.4   3.2    2.7   2.9   35
  330   44.7  28.2    2.4   3.2    2.7   2.8   35
  331   44.8  28.2    2.4   3.2    2.7   2.8   35
  332   44.8  28.1    2.4   3.2    2.7   2.7   35
  333   44.8  28.1    2.4   3.2    2.7   2.7   35
  334   44.9  28.1    2.4   3.1    2.6   2.6   35
  335   44.9  28.1    2.3   3.1    2.6   2.5   35
  336   44.9  28.1    2.3   3.1    2.6   2.5   35
  337   44.9  28.0    2.3   3.0    2.6   2.4   35
  338   45.0  28.0    2.3   3.0    2.5   2.4   35
  339   45.0  28.0    2.3   2.9    2.5   2.4   35
  340   45.0  28.0    2.3   2.9    2.5   2.4   35
  341   45.0  28.0    2.2   2.8    2.5   2.4   35
  342   45.1  27.9    2.2   2.8    2.5   2.4   35
  343   45.1  27.9    2.2   2.7    2.5   2.4   35
  344   45.1  27.9    2.2   2.7    2.5   2.4   35
  345   45.1  27.9    2.2   2.6    2.6   2.4   35
  346   45.1  27.9    2.2   2.6    2.6   2.4   35
  347   45.2  27.9    2.1   2.6    2.6   2.3   35
  348   45.2  27.8    2.1   2.6    2.6   2.3   35
  349   45.2  27.8    2.1   2.5    2.5   2.3   35
  350   45.2  27.8    2.1   2.5    2.5   2.3   35
  351   45.2  27.8    2.1   2.5    2.5   2.2   35
  352   45.2  27.8    2.1   2.5    2.5   2.2   35
  353   45.2  27.8    2.0   2.4    2.5   2.2   35
  354   45.3  27.8    2.0   2.4    2.5   2.2   35
  355   45.3  27.8    2.0   2.4    2.5   2.1   35
  356   45.3  27.8    2.0   2.4    2.4   2.1   35
  357   45.3  27.7    2.0   2.3    2.4   2.1   35
  358   45.3  27.7    2.0   2.3    2.4   2.0   35
  359   45.3  27.7    2.0   2.3    2.4   2.0   35
  360   45.3  27.7    1.9   2.2    2.4   2.0   35
  361   45.3  27.7    1.9   2.2    2.4   2.0   35
  362   45.3  27.7    1.9   2.2    2.4   1.9   35
  363   45.3  27.7    1.9   2.1    2.3   1.9   35
  364   45.3  27.7    1.9   2.1    2.3   1.9   35
  365   45.3  27.7    1.9   2.1    2.3   1.9   35
  366   45.3  27.7    1.8   2.1    2.3   1.9   35
  367   45.3  27.7    1.8   2.0    2.3   1.9   35
  368   45.3  27.7    1.8   2.0    2.3   1.9   35
  369   45.3  27.7    1.8   2.0    2.4   2.0   35
  370   45.3  27.7    1.8   2.0    2.4   2.0   35
  371   45.3  27.7    1.8   1.9    2.4   2.0   35
  372   45.3  27.7    1.8   1.9    2.4   2.0   35
  373   45.3  27.6    1.8   1.9    2.4   2.0   35
  374   45.2  27.6    1.8   1.9    2.4   2.1   35
  375   45.2  27.6    1.8   1.9    2.4   2.1   35
  376   45.2  27.6    1.7   1.9    2.4   2.1   35
  377   45.2  27.6    1.7   1.9    2.4   2.1   35
  378   45.2  27.6    1.7   1.9    2.4   2.1   35
  379   45.2  27.6    1.7   1.9    2.4   2.1   35
  380   45.2  27.6    1.7   1.9    2.4   2.0   35
  381   45.2  27.6    1.7   1.8    2.4   2.0   35
  382   45.2  27.6    1.7   1.8    2.4   2.0   35
  383   45.1  27.6    1.7   1.8    2.4   2.0   35
  384   45.1  27.6    1.7   1.8    2.4   2.0   35
  385   45.1  27.6    1.7   1.8    2.4   1.9   35
  386   45.1  27.6    1.7   1.8    2.4   1.9   35
  387   45.1  27.6    1.7   1.8    2.4   1.9   35
  388   45.1  27.5    1.7   1.8    2.3   1.9   35
  389   45.1  27.5    1.7   1.8    2.3   1.9   35
  390   45.1  27.5    1.7   1.8    2.3   1.8   35
  391   45.1  27.5    1.7   1.8    2.3   1.8   35
  392   45.1  27.5    1.7   1.8    2.3   1.8   35
  393   45.0  27.5    1.7   1.8    2.3   1.8   35
  394   45.0  27.5    1.7   1.8    2.3   1.8   35
  395   45.0  27.5    1.7   1.8    2.3   1.8   35
  396   45.0  27.4    1.7   1.8    2.3   1.7   35
  397   45.0  27.4    1.7   1.7    2.3   1.7   35
  398   45.0  27.4    1.7   1.7    2.3   1.7   35
  399   45.0  27.4    1.7   1.7    2.3   1.7   35
  400   45.0  27.4    1.7   1.7    2.3   1.7   35
  401   45.0  27.4    1.7   1.7    2.3   1.7   35
  402   45.0  27.4    1.7   1.7    2.3   1.6   35
  403   45.0  27.3    1.8   1.7    2.3   1.6   35
  404   45.0  27.3    1.8   1.7    2.3   1.6   35
  405   45.0  27.3    1.8   1.7    2.3   1.6   35
  406   45.0  27.3    1.8   1.6    2.3   1.6   35
  407   45.0  27.3    1.8   1.6    2.2   1.5   35
  408   45.0  27.3    1.8   1.6    2.2   1.5   35
  409   45.0  27.2    1.8   1.6    2.2   1.5   35
  410   45.0  27.2    1.8   1.6    2.2   1.5   35
  411   45.0  27.2    1.7   1.6    2.2   1.5   35
  412   45.1  27.2    1.7   1.5    2.2   1.5   35
  413   45.1  27.2    1.7   1.5    2.2   1.5   35
  414   45.1  27.1    1.7   1.5    2.2   1.5   35
  415   45.1  27.1    1.7   1.5    2.2   1.5   35
  416   45.1  27.1    1.7   1.5    2.2   1.5   35
  417   45.1  27.1    1.7   1.5    2.2   1.5   35
  418   45.2  27.1    1.7   1.4    2.2   1.5   35
  419   45.2  27.0    1.7   1.4    2.2   1.5   35
  420   45.2  27.0    1.7   1.4    2.2   1.5   35
  421   45.2  27.0    1.7   1.4    2.2   1.4   35
  422   45.2  27.0    1.7   1.4    2.2   1.4   35
  423   45.3  27.0    1.6   1.4    2.2   1.4   35
  424   45.3  26.9    1.6   1.4    2.2   1.4   35
  425   45.3  26.9    1.6   1.4    2.2   1.4   35
  426   45.3  26.9    1.6   1.3    2.2   1.4   35
  427   45.4  26.9    1.6   1.3    2.2   1.4   35
  428   45.4  26.9    1.6   1.3    2.2   1.4   35
  429   45.4  26.8    1.6   1.3    2.2   1.3   35
  430   45.4  26.8    1.6   1.3    2.2   1.3   35
  431   45.5  26.8    1.6   1.3    2.2   1.3   35
  432   45.5  26.8    1.6   1.3    2.2   1.3   35
  433   45.5  26.8    1.6   1.3    2.2   1.3   35
  434   45.5  26.7    1.6   1.3    2.2   1.3   35
  435   45.6  26.7    1.6   1.3    2.2   1.3   35
  436   45.6  26.7    1.6   1.3    2.2   1.3   35
  437   45.6  26.7    1.6   1.3    2.2   1.3   35
  438   45.7  26.7    1.7   1.3    2.1   1.3   35
  439   45.7  26.6    1.7   1.3    2.1   1.3   35
  440   45.7  26.6    1.7   1.3    2.1   1.3   35
  441   45.7  26.6    1.7   1.3    2.1   1.3   35
  442   45.8  26.6    1.7   1.4    2.1   1.3   35
  443   45.8  26.6    1.7   1.4    2.1   1.3   35
  444   45.8  26.6    1.7   1.4    2.1   1.2   35
  445   45.8  26.5    1.8   1.4    2.2   1.2   35
  446   45.9  26.5    1.8   1.4    2.2   1.2   35
  447   45.9  26.5    1.8   1.4    2.2   1.2   35
  448   45.9  26.5    1.8   1.4    2.2   1.2   35
  449   45.9  26.5    1.8   1.4    2.2   1.2   35
  450   45.9  26.5    1.8   1.4    2.2   1.2   35
  451   46.0  26.4    1.8   1.4    2.2   1.2   35
  452   46.0  26.4    1.8   1.4    2.2   1.2   35
  453   46.0  26.4    1.8   1.5    2.2   1.2   35
  454   46.0  26.4    1.8   1.5    2.2   1.2   35
  455   46.0  26.4    1.8   1.5    2.2   1.2   35
  456   46.0  26.4    1.8   1.5    2.2   1.2   35
  457   46.0  26.4    1.8   1.4    2.2   1.2   35
  458   46.0  26.3    1.8   1.4    2.1   1.1   35
  459   46.0  26.3    1.8   1.4    2.1   1.1   35
  460   46.0  26.3    1.8   1.4    2.1   1.1   35
  461   46.0  26.3    1.8   1.4    2.1   1.1   35
  462   46.0  26.3    1.8   1.4    2.1   1.1   35
  463   46.0  26.3    1.8   1.4    2.1   1.1   35
  464   46.0  26.3    1.8   1.4    2.1   1.1   35
  465   46.0  26.3    1.8   1.4    2.1   1.1   35
  466   46.0  26.3    1.8   1.4    2.1   1.1   35
  467   46.0  26.2    1.8   1.4    2.1   1.1   35
  468   46.0  26.2    1.8   1.4    2.1   1.1   35
  469   46.0  26.2    1.8   1.4    2.1   1.1   35
  470   46.0  26.2    1.8   1.4    2.1   1.1   35
  471   46.0  26.2    1.9   1.4    2.2   1.1   35
  472   46.0  26.2    1.9   1.4    2.2   1.1   35
  473   45.9  26.2    1.9   1.4    2.2   1.1   35
  474   45.9  26.2    1.9   1.5    2.2   1.1   35
  475   45.9  26.2    1.9   1.5    2.2   1.2   35
  476   45.9  26.2    1.9   1.5    2.2   1.2   35
  477   45.9  26.1    1.9   1.5    2.2   1.2   35
  478   45.8  26.1    1.9   1.5    2.2   1.2   35
  479   45.8  26.1    2.0   1.5    2.2   1.2   35
  480   45.8  26.1    2.0   1.6    2.2   1.2   35
  481   45.8  26.1    2.0   1.6    2.2   1.2   35
  482   45.7  26.1    2.0   1.6    2.3   1.2   35
  483   45.7  26.1    2.0   1.6    2.3   1.1   35
  484   45.7  26.1    2.0   1.6    2.3   1.1   35
  485   45.7  26.1    2.0   1.6    2.3   1.1   35
  486   45.6  26.1    2.0   1.6    2.2   1.1   35
  487   45.6  26.1    2.0   1.6    2.2   1.1   35
  488   45.6  26.1    2.0   1.6    2.2   1.1   35
  489   45.5  26.1    2.0   1.6    2.2   1.1   35
  490   45.5  26.1    2.0   1.6    2.2   1.1   35
  491   45.5  26.1    2.0   1.6    2.2   1.1   35
  492   45.4  26.1    2.0   1.6    2.2   1.1   35
  493   45.4  26.1    2.0   1.6    2.2   1.1   35
  494   45.4  26.1    2.0   1.6    2.2   1.1   35
  495   45.3  26.1    2.0   1.6    2.2   1.1   35
  496   45.3  26.1    2.1   1.6    2.2   1.1   35
  497   45.3  26.1    2.1   1.6    2.2   1.0   35
  498   45.2  26.1    2.1   1.6    2.2   1.0   35
  499   45.2  26.1    2.1   1.6    2.2   1.0   35
  500   45.2  26.1    2.1   1.6    2.2   1.0   35
  501   45.1  26.1    2.1   1.6    2.2   1.0   35
  502   45.1  26.1    2.1   1.6    2.2   1.0   35
  503   45.1  26.1    2.1   1.6    2.2   1.0   35
  504   45.1  26.1    2.1   1.7    2.2   1.0   35
  505   45.0  26.1    2.1   1.7    2.2   1.0   35
  506   45.0  26.1    2.1   1.7    2.2   1.0   35
  507   45.0  26.1    2.1   1.7    2.2   1.0   35
  508   44.9  26.1    2.1   1.7    2.2   1.0   35
  509   44.9  26.1    2.1   1.7    2.3   1.0   35
  510   44.9  26.1    2.1   1.7    2.3   1.0   35
  511   44.9  26.1    2.1   1.8    2.3   1.0   35
  512   44.9  26.2    2.1   1.8    2.3   1.1   35
  513   44.8  26.2    2.1   1.8    2.3   1.1   35
  514   44.8  26.2    2.1   1.8    2.3   1.1   35
  515   44.8  26.2    2.1   1.8    2.3   1.1   35
  516   44.8  26.2    2.2   1.8    2.4   1.1   35
  517   44.8  26.2    2.2   1.8    2.4   1.1   35
  518   44.7  26.2    2.2   1.8    2.4   1.1   35
  519   44.7  26.2    2.2   1.8    2.4   1.1   35
  520   44.7  26.2    2.2   1.8    2.4   1.1   35
  521   44.7  26.2    2.2   1.8    2.4   1.2   35
  522   44.7  26.2    2.2   1.8    2.4   1.2   35
  523   44.7  26.2    2.2   1.9    2.4   1.2   35
  524   44.7  26.2    2.2   1.9    2.4   1.2   35
  525   44.6  26.2    2.2   1.9    2.4   1.2   35
  526   44.6  26.2    2.2   1.9    2.4   1.2   35
  527   44.6  26.2    2.2   1.9    2.4   1.2   35
  528   44.6  26.2    2.3   1.9    2.4   1.2   35
  529   44.6  26.2    2.3   1.9    2.4   1.2   35
  530   44.6  26.1    2.3   1.9    2.4   1.2   35
  531   44.6  26.1    2.3   1.9    2.4   1.2   35
  532   44.6  26.1    2.3   1.9    2.4   1.2   35
  533   44.6  26.1    2.3   1.9    2.4   1.2   35
  534   44.6  26.1    2.3   1.9    2.4   1.2   35
  535   44.6  26.1    2.4   1.9    2.4   1.2   35
  536   44.6  26.1    2.4   1.9    2.4   1.2   35
  537   44.6  26.0    2.4   1.9    2.4   1.2   35
  538   44.6  26.0    2.4   1.9    2.4   1.2   35
  539   44.6  26.0    2.4   1.9    2.5   1.2   35
  540   44.6  26.0    2.4   1.9    2.5   1.2   35
  541   44.6  26.0    2.4   1.9    2.5   1.2   35
  542   44.6  25.9    2.4   1.9    2.5   1.2   35
  543   44.6  25.9    2.5   1.9    2.5   1.2   35
  544   44.6  25.9    2.5   1.9    2.5   1.3   35
  545   44.5  25.8    2.5   1.9    2.5   1.3   35
  546   44.5  25.8    2.5   1.9    2.5   1.3   35
  547   44.5  25.8    2.5   1.9    2.5   1.3   35
  548   44.5  25.7    2.5   1.9    2.5   1.3   35
  549   44.5  25.7    2.5   1.9    2.5   1.3   35
  550   44.5  25.7    2.5   1.9    2.5   1.3   35
  551   44.5  25.6    2.5   1.9    2.5   1.3   35
  552   44.5  25.6    2.5   1.9    2.5   1.3   35
  553   44.5  25.5    2.5   1.9    2.5   1.3   35
  554   44.5  25.5    2.5   1.9    2.5   1.3   35
  555   44.5  25.5    2.5   1.9    2.5   1.3   35
  556   44.5  25.4    2.5   1.9    2.5   1.3   35
  557   44.5  25.4    2.5   1.9    2.5   1.3   35
  558   44.5  25.3    2.5   1.8    2.5   1.3   35
  559   44.4  25.3    2.5   1.8    2.5   1.3   35
  560   44.4  25.2    2.5   1.8    2.5   1.3   35
  561   44.4  25.2    2.5   1.8    2.5   1.3   35
  562   44.4  25.1    2.5   1.8    2.5   1.3   35
  563   44.4  25.1    2.5   1.8    2.5   1.3   35
  564   44.4  25.0    2.5   1.8    2.5   1.3   35
  565   44.4  25.0    2.5   1.8    2.5   1.3   35
  566   44.3  24.9    2.5   1.8    2.5   1.3   35
  567   44.3  24.8    2.5   1.8    2.5   1.3   35
  568   44.3  24.8    2.5   1.7    2.5   1.3   35
  569   44.3  24.7    2.5   1.7    2.5   1.3   35
  570   44.3  24.7    2.5   1.7    2.5   1.3   35
  571   44.2  24.6    2.5   1.7    2.5   1.3   35
  572   44.2  24.6    2.5   1.7    2.5   1.3   35
  573   44.2  24.5    2.5   1.7    2.5   1.3   35
  574   44.2  24.5    2.5   1.7    2.5   1.3   35
  575   44.2  24.4    2.5   1.7    2.5   1.3   35
  576   44.1  24.4    2.5   1.6    2.5   1.3   35
  577   44.1  24.3    2.5   1.6    2.5   1.3   35
  578   44.1  24.3    2.5   1.6    2.5   1.3   35
  579   44.0  24.2    2.5   1.6    2.5   1.3   35
  580   44.0  24.2    2.5   1.6    2.5   1.3   35
  581   44.0  24.1    2.5   1.6    2.5   1.3   35
  582   44.0  24.1    2.5   1.5    2.5   1.3   35
  583   43.9  24.0    2.5   1.5    2.5   1.2   35
  584   43.9  24.0    2.5   1.5    2.5   1.2   35
  585   43.9  23.9    2.4   1.5    2.5   1.2   35
  586   43.8  23.9    2.4   1.5    2.5   1.2   35
  587   43.8  23.8    2.4   1.4    2.5   1.2   35
  588   43.8  23.8    2.4   1.4    2.5   1.2   35
  589   43.8  23.7    2.4   1.4    2.4   1.1   35
  590   43.7  23.7    2.4   1.4    2.4   1.1   35
  591   43.7  23.6    2.3   1.4    2.4   1.1   35
  592   43.7  23.6    2.3   1.4    2.4   1.2   35
  593   43.6  23.6    2.3   1.4    2.4   1.2   35
  594   43.6  23.5    2.3   1.4    2.4   1.2   35
  595   43.6  23.5    2.3   1.4    2.5   1.2   35
  596   43.6  23.5    2.3   1.4    2.5   1.2   35
  597   43.5  23.4    2.2   1.4    2.5   1.2   35
  598   43.5  23.4    2.2   1.5    2.5   1.2   35
  599   43.5  23.4    2.2   1.5    2.5   1.2   35
  600   43.4  23.3    2.2   1.5    2.5   1.2   35
  601   43.4  23.3    2.2   1.5    2.5   1.2   35
  602   43.4  23.3    2.2   1.5    2.5   1.2   35
  603   43.4  23.3    2.2   1.5    2.5   1.2   35
  604   43.3  23.3    2.2   1.6    2.5   1.2   35
  605   43.3  23.2    2.2   1.6    2.5   1.2   35
  606   43.3  23.2    2.2   1.6    2.5   1.2   35
  607   43.3  23.2    2.2   1.6    2.5   1.1   35
  608   43.2  23.2    2.2   1.6    2.5   1.1   35
  609   43.2  23.2    2.2   1.6    2.5   1.1   35
  610   43.2  23.2    2.2   1.6    2.5   1.1   35
  611   43.2  23.2    2.2   1.6    2.5   1.1   35
  612   43.1  23.2    2.2   1.6    2.5   1.1   35
  613   43.1  23.1    2.2   1.6    2.5   1.1   35
  614   43.1  23.1    2.2   1.6    2.5   1.1   35
  615   43.1  23.1    2.2   1.7    2.5   1.1   35
  616   43.1  23.1    2.2   1.7    2.5   1.1   35
  617   43.1  23.1    2.2   1.7    2.5   1.1   35
  618   43.0  23.1    2.2   1.7    2.5   1.1   35
  619   43.0  23.1    2.2   1.7    2.5   1.0   35
  620   43.0  23.2    2.2   1.7    2.5   1.0   35
  621   43.0  23.2    2.2   1.7    2.5   1.0   35
  622   43.0  23.2    2.2   1.7    2.5   1.0   35
  623   43.0  23.2    2.2   1.7    2.5   1.0   35
  624   43.0  23.2    2.2   1.7    2.5   1.0   35
  625   42.9  23.2    2.2   1.7    2.5   1.0   35
  626   42.9  23.2    2.2   1.7    2.5   1.0   35
  627   42.9  23.2    2.2   1.7    2.5   1.0   35
  628   42.9  23.2    2.2   1.7    2.5   1.0   35
  629   42.9  23.2    2.2   1.7    2.5   1.0   35
  630   42.9  23.2    2.2   1.7    2.5   1.0   35
  631   42.9  23.3    2.3   1.7    2.5   1.0   35
  632   42.9  23.3    2.2   1.7    2.5   1.0   35
  633   42.9  23.3    2.2   1.7    2.5   0.9   35
  634   42.8  23.3    2.2   1.7    2.5   0.9   35
  635   42.8  23.3    2.2   1.7    2.5   0.9   35
  636   42.8  23.3    2.2   1.7    2.5   0.9   35
  637   42.8  23.3    2.2   1.7    2.5   0.9   35
  638   42.8  23.3    2.2   1.7    2.5   0.9   35
  639   42.8  23.4    2.2   1.7    2.5   0.9   35
  640   42.8  23.4    2.2   1.7    2.5   0.9   35
  641   42.8  23.4    2.2   1.7    2.4   0.9   35
  642   42.8  23.4    2.2   1.7    2.4   0.9   35
  643   42.8  23.4    2.2   1.7    2.4   0.9   35
  644   42.7  23.4    2.2   1.7    2.4   0.9   35
  645   42.7  23.4    2.2   1.7    2.4   0.9   35
  646   42.7  23.4    2.2   1.7    2.4   0.9   35
  647   42.7  23.4    2.1   1.7    2.4   0.9   35
  648   42.7  23.5    2.1   1.7    2.4   0.9   35
  649   42.7  23.5    2.1   1.7    2.4   0.9   35
  650   42.7  23.5    2.1   1.7    2.4   0.9   35
  651   42.6  23.5    2.1   1.7    2.4   0.9   35
  652   42.6  23.5    2.1   1.7    2.4   0.9   35
  653   42.6  23.5    2.1   1.7    2.4   0.9   35
  654   42.6  23.5    2.1   1.7    2.4   0.9   35
  655   42.6  23.5    2.1   1.7    2.4   0.9   35
  656   42.6  23.5    2.1   1.7    2.4   0.9   35
  657   42.5  23.5    2.1   1.7    2.4   0.9   35
  658   42.5  23.5    2.0   1.7    2.4   0.9   35
  659   42.5  23.5    2.0   1.7    2.4   0.9   35
  660   42.5  23.5    2.0   1.7    2.4   0.9   35
  661   42.5  23.5    2.0   1.7    2.4   0.9   35
  662   42.4  23.5    2.0   1.7    2.4   0.9   35
  663   42.4  23.4    2.0   1.7    2.4   0.9   35
  664   42.4  23.4    2.0   1.7    2.4   0.9   35
  665   42.3  23.4    2.0   1.7    2.4   0.9   35
  666   42.3  23.4    2.0   1.7    2.4   0.9   35
  667   42.3  23.4    2.0   1.7    2.4   1.0   35
  668   42.3  23.4    2.0   1.7    2.4   1.0   35
  669   42.2  23.4    2.0   1.7    2.5   1.0   35
  670   42.2  23.4    2.0   1.7    2.5   1.0   35
  671   42.2  23.4    2.0   1.7    2.4   1.0   35
  672   42.1  23.3    2.0   1.6    2.4   1.0   35
  673   42.1  23.3    2.0   1.6    2.4   1.1   35
  674   42.1  23.3    2.0   1.6    2.4   1.1   35
  675   42.0  23.3    2.1   1.6    2.5   1.1   35
  676   42.0  23.3    2.1   1.6    2.5   1.1   35
  677   42.0  23.3    2.1   1.6    2.5   1.1   35
  678   41.9  23.3    2.1   1.5    2.5   1.1   35
  679   41.9  23.2    2.1   1.5    2.5   1.1   35
  680   41.8  23.2    2.1   1.5    2.5   1.1   35
  681   41.8  23.2    2.1   1.5    2.5   1.1   35
  682   41.8  23.2    2.1   1.5    2.5   1.1   35
  683   41.7  23.2    2.1   1.5    2.5   1.1   35
  684   41.7  23.2    2.1   1.4    2.5   1.1   35
  685   41.7  23.2    2.1   1.4    2.5   1.1   35
  686   41.6  23.1    2.1   1.4    2.5   1.1   35
  687   41.6  23.1    2.1   1.4    2.5   1.1   35
  688   41.5  23.1    2.1   1.4    2.5   1.1   35
  689   41.5  23.1    2.1   1.3    2.5   1.1   35
  690   41.5  23.1    2.1   1.3    2.5   1.1   35
  691   41.4  23.1    2.1   1.3    2.5   1.1   35
  692   41.4  23.1    2.1   1.3    2.5   1.1   35
  693   41.3  23.0    2.1   1.3    2.5   1.1   35
  694   41.3  23.0    2.1   1.3    2.5   1.1   35
  695   41.3  23.0    2.1   1.3    2.5   1.1   35
  696   41.2  23.0    2.1   1.2    2.6   1.1   35
  697   41.2  23.0    2.1   1.2    2.6   1.1   35
  698   41.2  23.0    2.1   1.2    2.6   1.1   35
  699   41.1  23.0    2.1   1.2    2.6   1.1   35
  700   41.1  23.0    2.1   1.2    2.6   1.1   35
  701   41.1  22.9    2.1   1.2    2.6   1.1   35
  702   41.0  22.9    2.1   1.2    2.6   1.1   35
  703   41.0  22.9    2.1   1.2    2.6   1.1   35
  704   41.0  22.9    2.1   1.2    2.6   1.1   35
  705   40.9  22.9    2.1   1.2    2.6   1.2   35
  706   40.9  22.9    2.1   1.2    2.6   1.2   35
  707   40.9  22.9    2.1   1.1    2.6   1.2   35
  708   40.8  22.9    2.1   1.1    2.6   1.2   35
  709   40.8  22.9    2.0   1.1    2.6   1.1   35
  710   40.8  22.9    2.0   1.1    2.5   1.1   35
  711   40.8  22.8    2.0   1.1    2.5   1.1   35
  712   40.7  22.8    2.0   1.1    2.5   1.1   35
  713   40.7  22.8    2.0   1.1    2.5   1.1   35
  714   40.7  22.8    2.0   1.1    2.5   1.1   35
  715   40.7  22.8    2.0   1.0    2.5   1.1   35
  716   40.6  22.8    2.0   1.0    2.5   1.1   35
  717   40.6  22.8    2.0   1.0    2.5   1.1   35
  718   40.6  22.8    2.0   1.0    2.5   1.1   35
  719   40.6  22.8    2.0   1.0    2.5   1.1   35
  720   40.6  22.8    1.9   1.0    2.5   1.1   35
  721   40.6  22.8    1.9   1.0    2.5   1.1   35
  722   40.6  22.8    1.9   1.0    2.5   1.1   35
  723   40.5  22.8    1.9   1.0    2.5   1.1   35
  724   40.5  22.8    1.9   1.0    2.5   1.2   35
  725   40.5  22.8    1.9   1.0    2.5   1.2   35
  726   40.5  22.8    1.9   1.0    2.5   1.2   35
  727   40.5  22.7    1.9   1.0    2.5   1.2   35
  728   40.5  22.7    1.8   1.0    2.5   1.1   35
  729   40.5  22.7    1.8   1.0    2.5   1.1   35
  730   40.5  22.7    1.8   1.0    2.5   1.1   35
  731   40.5  22.7    1.8   1.0    2.5   1.1   35
  732   40.5  22.7    1.8   1.0    2.5   1.1   35
  733   40.5  22.7    1.8   1.0    2.4   1.1   35
  734   40.5  22.7    1.8   0.9    2.4   1.1   35
  735   40.5  22.7    1.8   0.9    2.4   1.1   35
  736   40.5  22.7    1.8   0.9    2.4   1.0   35
  737   40.5  22.7    1.8   0.9    2.4   1.0   35
  738   40.5  22.7    1.7   0.9    2.4   1.0   35
  739   40.5  22.7    1.7   0.9    2.4   1.0   35
  740   40.5  22.7    1.7   0.9    2.4   1.0   35
  741   40.5  22.7    1.7   0.9    2.4   1.0   35
  742   40.6  22.7    1.7   0.9    2.4   1.0   35
  743   40.6  22.6    1.7   0.8    2.4   1.0   35
  744   40.6  22.6    1.7   0.8    2.4   1.0   35
  745   40.6  22.6    1.7   0.8    2.4   1.1   35
  746   40.6  22.6    1.7   0.8    2.4   1.1   35
  747   40.6  22.6    1.7   0.8    2.4   1.1   35
  748   40.6  22.6    1.7   0.8    2.4   1.1   35
  749   40.6  22.6    1.7   0.8    2.4   1.1   35
  750   40.6  22.6    1.7   0.8    2.5   1.1   35
  751   40.7  22.6    1.7   0.8    2.5   1.1   35
  752   40.7  22.6    1.7   0.8    2.5   1.2   35
  753   40.7  22.6    1.7   0.7    2.5   1.2   35
  754   40.7  22.6    1.7   0.7    2.5   1.2   35
  755   40.7  22.5    1.7   0.7    2.5   1.2   35
  756   40.7  22.5    1.7   0.7    2.5   1.2   35
  757   40.7  22.5    1.7   0.7    2.5   1.2   35
  758   40.7  22.5    1.7   0.7    2.5   1.2   35
  759   40.7  22.5    1.7   0.7    2.5   1.2   35
  760   40.8  22.5    1.7   0.7    2.5   1.2   35
  761   40.8  22.5    1.7   0.7    2.5   1.2   35
  762   40.8  22.5    1.7   0.7    2.5   1.2   35
  763   40.8  22.5    1.7   0.6    2.5   1.2   35
  764   40.8  22.5    1.7   0.6    2.5   1.2   35
  765   40.8  22.4    1.6   0.6    2.5   1.2   35
  766   40.8  22.4    1.6   0.6    2.5   1.2   35
  767   40.8  22.4    1.6   0.6    2.5   1.2   35
  768   40.8  22.4    1.6   0.6    2.5   1.2   35
  769   40.8  22.4    1.6   0.6    2.5   1.2   35
  770   40.9  22.4    1.6   0.6    2.5   1.2   35
  771   40.9  22.4    1.6   0.6    2.5   1.2   35
  772   40.9  22.4    1.6   0.6    2.5   1.2   35
  773   40.9  22.4    1.6   0.6    2.5   1.2   35
  774   40.9  22.4    1.6   0.6    2.5   1.2   35
  775   40.9  22.3    1.6   0.6    2.5   1.2   35
  776   40.9  22.3    1.6   0.6    2.5   1.2   35
  777   40.9  22.3    1.6   0.6    2.5   1.2   35
  778   40.9  22.3    1.6   0.6    2.5   1.2   35
  779   40.9  22.3    1.6   0.6    2.5   1.2   35
  780   40.9  22.3    1.6   0.6    2.5   1.2   35
  781   40.9  22.3    1.6   0.6    2.5   1.2   35
  782   40.9  22.3    1.6   0.6    2.5   1.2   35
  783   40.9  22.3    1.6   0.6    2.5   1.1   35
  784   40.8  22.3    1.6   0.6    2.5   1.1   35
  785   40.8  22.3    1.6   0.6    2.5   1.1   35
  786   40.8  22.2    1.6   0.6    2.5   1.1   35
  787   40.8  22.2    1.6   0.6    2.5   1.1   35
  788   40.8  22.2    1.6   0.6    2.5   1.1   35
  789   40.8  22.2    1.6   0.6    2.5   1.1   35
  790   40.8  22.2    1.6   0.6    2.5   1.1   35
  791   40.8  22.2    1.6   0.6    2.5   1.1   35
  792   40.8  22.2    1.6   0.6    2.5   1.1   35
  793   40.7  22.2    1.6   0.6    2.5   1.1   35
  794   40.7  22.2    1.6   0.6    2.5   1.1   35
  795   40.7  22.2    1.6   0.6    2.5   1.1   35
  796   40.7  22.2    1.6   0.6    2.5   1.1   35
  797   40.7  22.1    1.5   0.6    2.5   1.1   35
  798   40.6  22.1    1.5   0.6    2.5   1.1   35
  799   40.6  22.1    1.5   0.6    2.5   1.1   35
  800   40.6  22.1    1.5   0.6    2.5   1.1   35
  801   40.6  22.1    1.5   0.6    2.5   1.1   35
  802   40.5  22.1    1.5   0.6    2.5   1.1   35
  803   40.5  22.1    1.5   0.6    2.5   1.1   35
  804   40.5  22.1    1.5   0.6    2.5   1.1   35
  805   40.5  22.1    1.6   0.6    2.5   1.1   35
  806   40.4  22.1    1.6   0.7    2.4   1.1   35
  807   40.4  22.1    1.6   0.7    2.4   1.0   35
  808   40.4  22.1    1.6   0.7    2.4   1.0   35
  809   40.3  22.0    1.6   0.7    2.4   1.0   35
  810   40.3  22.0    1.6   0.7    2.4   1.0   35
  811   40.3  22.0    1.6   0.8    2.4   1.0   35
  812   40.2  22.0    1.6   0.8    2.4   1.0   35
  813   40.2  22.0    1.6   0.8    2.4   1.0   35
  814   40.2  22.0    1.6   0.8    2.5   1.0   35
  815   40.1  22.0    1.6   0.9    2.5   1.0   35
  816   40.1  22.0    1.6   0.9    2.5   1.0   35
  817   40.0  22.0    1.6   0.9    2.5   1.0   35
  818   40.0  22.0    1.6   0.9    2.5   1.0   35
  819   40.0  22.0    1.6   1.0    2.5   1.0   35
  820   39.9  22.0    1.6   1.0    2.5   1.0   35
  821   39.9  22.0    1.6   1.0    2.5   1.0   35
  822   39.8  22.0    1.6   1.0    2.5   1.0   35
  823   39.8  22.0    1.6   1.0    2.5   1.0   35
  824   39.8  22.0    1.6   1.0    2.5   1.0   35
  825   39.7  21.9    1.6   1.0    2.5   1.0   35
  826   39.7  21.9    1.6   1.0    2.4   1.0   35
  827   39.6  21.9    1.6   1.0    2.4   1.0   35
  828   39.6  21.9    1.6   1.1    2.4   1.0   35
  829   39.6  21.9    1.6   1.1    2.4   1.0   35
  830   39.5  21.9    1.5   1.0    2.4   1.0   35
  831   39.5  21.9    1.5   1.0    2.4   1.0   35
  832   39.4  21.9    1.5   1.0    2.4   1.0   35
  833   39.4  21.9    1.5   1.0    2.4   1.0   35
  834   39.4  21.9    1.5   1.0    2.4   1.0   35
  835   39.3  21.9    1.5   1.0    2.4   1.0   35
  836   39.3  21.9    1.5   1.0    2.4   0.9   35
  837   39.2  21.9    1.5   1.0    2.4   0.9   35
  838   39.2  21.9    1.5   1.0    2.3   0.9   35
  839   39.2  21.9    1.5   0.9    2.3   0.9   35
  840   39.1  21.9    1.5   0.9    2.3   0.9   35
  841   39.1  21.9    1.5   0.9    2.3   0.8   35
  842   39.0  21.9    1.5   0.9    2.3   0.8   35
  843   39.0  21.9    1.5   0.9    2.3   0.8   35
  844   39.0  21.9    1.4   0.8    2.2   0.8   35
  845   38.9  21.9    1.4   0.8    2.2   0.8   35
  846   38.9  21.9    1.4   0.8    2.2   0.8   35
  847   38.9  21.9    1.4   0.8    2.2   0.8   35
  848   38.8  21.9    1.4   0.8    2.2   0.8   35
  849   38.8  21.9    1.4   0.8    2.2   0.8   35
  850   38.8  21.9    1.4   0.7    2.2   0.8   35
  851   38.7  21.8    1.4   0.7    2.2   0.8   35
  852   38.7  21.8    1.4   0.7    2.2   0.8   35
  853   38.7  21.8    1.4   0.7    2.2   0.8   35
  854   38.6  21.8    1.3   0.7    2.2   0.8   35
  855   38.6  21.8    1.3   0.7    2.2   0.8   35
  856   38.6  21.8    1.3   0.7    2.2   0.8   35
  857   38.6  21.8    1.3   0.7    2.2   0.9   35
  858   38.5  21.8    1.3   0.7    2.2   0.9   35
  859   38.5  21.8    1.3   0.7    2.2   0.9   35
  860   38.5  21.8    1.3   0.7    2.2   0.9   35
  861   38.5  21.8    1.3   0.7    2.2   0.9   35
  862   38.4  21.8    1.3   0.7    2.2   0.9   35
  863   38.4  21.8    1.3   0.7    2.2   0.9   35
  864   38.4  21.8    1.3   0.7    2.2   0.9   35
  865   38.4  21.8    1.3   0.7    2.2   0.8   35
  866   38.4  21.8    1.3   0.7    2.2   0.8   35
  867   38.3  21.8    1.3   0.7    2.2   0.8   35
  868   38.3  21.8    1.3   0.7    2.2   0.8   35
  869   38.3  21.8    1.3   0.7    2.2   0.8   35
  870   38.3  21.8    1.3   0.7    2.2   0.8   35
  871   38.3  21.8    1.3   0.7    2.2   0.8   35
  872   38.3  21.8    1.3   0.8    2.2   0.8   35
  873   38.3  21.8    1.3   0.8    2.2   0.8   35
  874   38.3  21.7    1.3   0.8    2.2   0.8   35
  875   38.3  21.7    1.3   0.8    2.2   0.8   35
  876   38.2  21.7    1.3   0.8    2.2   0.8   35
  877   38.2  21.7    1.3   0.8    2.2   0.8   35
  878   38.2  21.7    1.3   0.8    2.2   0.8   35
  879   38.2  21.7    1.3   0.8    2.2   0.8   35
  880   38.2  21.7    1.4   0.8    2.2   0.8   35
  881   38.2  21.7    1.4   0.8    2.2   0.8   35
  882   38.2  21.7    1.4   0.8    2.2   0.8   35
  883   38.2  21.7    1.4   0.8    2.2   0.8   35
  884   38.2  21.7    1.4   0.8    2.2   0.8   35
  885   38.2  21.7    1.4   0.8    2.2   0.8   35
  886   38.2  21.7    1.4   0.8    2.2   0.8   35
  887   38.2  21.7    1.4   0.8    2.2   0.8   35
  888   38.2  21.8    1.4   0.8    2.2   0.8   35
  889   38.3  21.8    1.4   0.8    2.2   0.8   35
  890   38.3  21.8    1.4   0.8    2.2   0.8   35
  891   38.3  21.8    1.4   0.8    2.2   0.8   35
  892   38.3  21.8    1.4   0.8    2.2   0.8   35
  893   38.3  21.8    1.4   0.8    2.2   0.8   35
  894   38.3  21.8    1.4   0.8    2.2   0.8   35
  895   38.3  21.8    1.4   0.8    2.2   0.8   35
  896   38.3  21.8    1.4   0.8    2.2   0.8   35
  897   38.3  21.8    1.4   0.8    2.2   0.8   35
  898   38.3  21.9    1.4   0.8    2.2   0.8   35
  899   38.3  21.9    1.4   0.8    2.2   0.8   35
  900   38.3  21.9    1.4   0.8    2.2   0.8   35
  901   38.4  21.9    1.4   0.8    2.2   0.8   35
  902   38.4  21.9    1.4   0.8    2.2   0.8   35
  903   38.4  21.9    1.3   0.8    2.2   0.8   35
  904   38.4  22.0    1.3   0.8    2.2   0.8   35
  905   38.4  22.0    1.3   0.8    2.2   0.8   35
  906   38.4  22.0    1.3   0.8    2.2   0.8   35
  907   38.4  22.0    1.3   0.8    2.2   0.8   35
  908   38.4  22.0    1.3   0.8    2.2   0.8   35
  909   38.4  22.1    1.3   0.8    2.2   0.8   35
  910   38.4  22.1    1.3   0.8    2.2   0.8   35
  911   38.5  22.1    1.3   0.8    2.2   0.8   35
  912   38.5  22.1    1.3   0.8    2.2   0.8   35
  913   38.5  22.1    1.3   0.8    2.2   0.8   35
  914   38.5  22.2    1.3   0.8    2.2   0.8   35
  915   38.5  22.2    1.3   0.8    2.2   0.8   35
  916   38.5  22.2    1.3   0.8    2.2   0.8   35
  917   38.5  22.2    1.3   0.7    2.2   0.8   35
  918   38.5  22.3    1.3   0.7    2.2   0.8   35
  919   38.5  22.3    1.3   0.7    2.2   0.8   35
  920   38.5  22.3    1.3   0.7    2.2   0.8   35
  921   38.5  22.4    1.3   0.7    2.2   0.8   35
  922   38.5  22.4    1.3   0.7    2.2   0.8   35
  923   38.5  22.4    1.3   0.7    2.2   0.8   35
  924   38.5  22.4    1.3   0.7    2.2   0.8   35
  925   38.5  22.5    1.3   0.7    2.2   0.8   35
  926   38.5  22.5    1.3   0.7    2.2   0.8   35
  927   38.5  22.5    1.3   0.7    2.2   0.8   35
  928   38.5  22.5    1.3   0.7    2.2   0.8   35
  929   38.5  22.5    1.3   0.7    2.2   0.8   35
  930   38.5  22.6    1.3   0.7    2.2   0.8   35
  931   38.5  22.6    1.3   0.7    2.2   0.8   35
  932   38.5  22.6    1.3   0.7    2.2   0.8   35
  933   38.5  22.6    1.3   0.7    2.2   0.8   35
  934   38.5  22.7    1.3   0.7    2.2   0.8   35
  935   38.5  22.7    1.3   0.7    2.2   0.8   35
  936   38.5  22.7    1.3   0.7    2.2   0.8   35
  937   38.5  22.7    1.3   0.7    2.2   0.8   35
  938   38.5  22.7    1.3   0.7    2.2   0.8   35
  939   38.4  22.7    1.3   0.7    2.2   0.8   35
  940   38.4  22.8    1.3   0.7    2.2   0.8   35
  941   38.4  22.8    1.3   0.7    2.2   0.8   35
  942   38.4  22.8    1.3   0.7    2.2   0.8   35
  943   38.4  22.8    1.3   0.7    2.2   0.8   35
  944   38.4  22.8    1.3   0.7    2.2   0.8   35
  945   38.4  22.8    1.3   0.7    2.2   0.8   35
  946   38.3  22.8    1.3   0.7    2.2   0.8   35
  947   38.3  22.8    1.3   0.7    2.2   0.8   35
  948   38.3  22.9    1.3   0.7    2.2   0.8   35
  949   38.3  22.9    1.3   0.7    2.2   0.8   35
  950   38.3  22.9    1.3   0.7    2.2   0.9   35
  951   38.2  22.9    1.3   0.7    2.2   0.9   35
  952   38.2  22.9    1.3   0.7    2.2   0.9   35
  953   38.2  22.9    1.3   0.7    2.2   0.9   35
  954   38.2  22.9    1.3   0.7    2.2   0.9   35
  955   38.2  22.9    1.3   0.7    2.2   0.9   35
  956   38.1  22.9    1.3   0.7    2.2   0.9   35
  957   38.1  22.9    1.3   0.7    2.2   0.9   35
  958   38.1  22.9    1.3   0.7    2.2   0.9   35
  959   38.1  22.9    1.3   0.7    2.2   0.9   35
  960   38.1  22.9    1.3   0.7    2.2   0.9   35
  961   38.0  22.9    1.3   0.7    2.2   0.9   35
  962   38.0  22.9    1.3   0.7    2.2   0.9   35
  963   38.0  22.9    1.3   0.7    2.2   0.9   35
  964   38.0  22.9    1.3   0.7    2.2   0.9   35
  965   37.9  22.9    1.3   0.7    2.2   0.9   35
  966   37.9  22.9    1.3   0.7    2.2   0.9   35
  967   37.9  22.9    1.3   0.7    2.2   0.9   35
  968   37.9  22.9    1.3   0.7    2.2   0.9   35
  969   37.9  22.9    1.3   0.7    2.2   0.9   35
  970   37.9  22.8    1.3   0.7    2.2   0.9   35
  971   37.8  22.8    1.3   0.7    2.2   0.9   35
  972   37.8  22.8    1.3   0.7    2.2   0.9   35
  973   37.8  22.8    1.3   0.7    2.2   0.9   35
  974   37.8  22.8    1.3   0.7    2.2   0.9   35
  975   37.8  22.8    1.3   0.7    2.2   0.9   35
  976   37.8  22.8    1.3   0.7    2.3   0.9   35
  977   37.8  22.8    1.3   0.7    2.3   0.9   35
  978   37.7  22.8    1.3   0.7    2.3   0.9   35
  979   37.7  22.8    1.3   0.7    2.3   0.9   35
  980   37.7  22.8    1.3   0.7    2.3   0.9   35
  981   37.7  22.8    1.3   0.7    2.3   0.9   35
  982   37.7  22.8    1.3   0.7    2.2   0.9   35
  983   37.7  22.8    1.2   0.7    2.2   0.9   35
  984   37.7  22.8    1.2   0.7    2.2   0.9   35
  985   37.7  22.8    1.2   0.6    2.2   0.9   35
  986   37.7  22.8    1.2   0.6    2.2   0.9   35
  987   37.7  22.8    1.2   0.6    2.2   0.9   35
  988   37.7  22.8    1.2   0.6    2.2   0.9   35
  989   37.7  22.8    1.2   0.6    2.2   0.9   35
  990   37.7  22.8    1.2   0.6    2.3   0.9   35
  991   37.7  22.8    1.2   0.6    2.3   0.9   35
  992   37.7  22.8    1.2   0.6    2.3   0.9   35
  993   37.7  22.8    1.2   0.6    2.3   0.9   35
  994   37.7  22.8    1.2   0.6    2.3   0.9   35
  995   37.8  22.8    1.2   0.6    2.3   0.9   35
  996   37.8  22.8    1.2   0.6    2.3   1.0   35
  997   37.8  22.8    1.2   0.6    2.3   1.0   35
  998   37.8  22.8    1.2   0.6    2.3   1.0   35
  999   37.8  22.8    1.2   0.6    2.3   1.0   35
 1000   37.8  22.8    1.2   0.6    2.3   1.0   35
 1001   37.8  22.9    1.2   0.7    2.3   1.0   35
 1002   37.9  22.9    1.2   0.7    2.3   1.0   35
 1003   37.9  22.9    1.2   0.7    2.3   1.0   35
 1004   37.9  22.9    1.2   0.7    2.3   1.0   35
 1005   37.9  22.9    1.3   0.7    2.3   1.0   35
 1006   37.9  22.9    1.3   0.7    2.3   1.0   35
 1007   38.0  22.9    1.3   0.7    2.3   1.0   35
 1008   38.0  22.9    1.3   0.7    2.3   1.0   35
 1009   38.0  22.9    1.3   0.7    2.3   1.0   35
 1010   38.0  22.9    1.3   0.7    2.3   1.0   35
 1011   38.1  23.0    1.3   0.7    2.3   1.0   35
 1012   38.1  23.0    1.3   0.7    2.3   1.0   35
 1013   38.1  23.0    1.3   0.7    2.3   1.0   35
 1014   38.1  23.0    1.3   0.7    2.3   1.0   35
 1015   38.2  23.0    1.3   0.7    2.4   1.0   35
 1016   38.2  23.0    1.3   0.7    2.4   1.0   35
 1017   38.2  23.1    1.3   0.7    2.4   1.0   35
 1018   38.2  23.1    1.3   0.7    2.4   1.0   35
 1019   38.3  23.1    1.3   0.8    2.4   1.0   35
 1020   38.3  23.1    1.3   0.8    2.4   1.0   35
 1021   38.3  23.1    1.3   0.8    2.4   1.1   35
 1022   38.3  23.1    1.3   0.9    2.4   1.1   35
 1023   38.4  23.1    1.3   0.9    2.4   1.1   35
 1024   38.4  23.2    1.3   0.9    2.4   1.1   35
 1025   38.4  23.2    1.3   0.9    2.4   1.1   35
 1026   38.4  23.2    1.3   1.0    2.4   1.1   35
 1027   38.5  23.2    1.3   1.0    2.4   1.1   35
 1028   38.5  23.2    1.3   1.0    2.4   1.2   35
 1029   38.5  23.2    1.3   1.0    2.4   1.2   35
 1030   38.5  23.3    1.3   1.0    2.4   1.2   35
[truncated: 425,976 more chars]
