# Supplementary material for: Local field potentials in the parietal reach region reveal mechanisms of bimanual coordination
Source: Nat Commun. 2021 May 4;12:2514. doi: 10.1038/s41467-021-22701-3 (PMC8096826; doi:10.1038/s41467-021-22701-3)
Supplement: Supplementary file 4 — Source Data [file 41467_2021_22701_MOESM4_ESM.zip › AllFigureData/FigureS2C_Data.txt]

# Data are sorted by task and by preferred vs null direction.
Each task/direction is in its own "register":
#   Register 31 = Reach with ipsilateral arm, preferred direction
#   Register 32 = Reach with ipsilateral arm, null direction
#   Register 33 = Reach with contralateral arm, preferred direction
#   Register 34 = Reach with contralateral arm, null direction
#   Register 35 = Reach with both arms to one target, preferred direction
#   Register 36 = Reach with both arms to one target, null direction
#   Register 45 = Reach to two different targets, preferred direction
#   Register 46 = Reach to two different targets, null direction
#   Register 47 = Saccade, preferred direction
#   Register 48 = Saccade, null direction

# Data are aligned to cue onset.  Times are in milliseconds.

 ms      H   H.sd     V   V.sd   rate rate.sd  N     Register 47
 -350   16.2  13.7    0.6   0.2    0.7   0.2   32
 -349   16.2  13.6    0.6   0.2    0.6   0.2   32
 -348   16.1  13.6    0.6   0.2    0.6   0.2   32
 -347   16.1  13.6    0.6   0.2    0.6   0.2   32
 -346   16.1  13.6    0.6   0.2    0.6   0.2   32
 -345   16.1  13.6    0.6   0.2    0.6   0.2   32
 -344   16.1  13.5    0.6   0.2    0.6   0.2   32
 -343   16.0  13.5    0.6   0.2    0.6   0.2   32
 -342   16.0  13.5    0.5   0.2    0.6   0.2   32
 -341   16.0  13.5    0.5   0.2    0.6   0.2   32
 -340   16.0  13.5    0.5   0.2    0.6   0.2   32
 -339   16.0  13.4    0.5   0.2    0.6   0.2   32
 -338   16.0  13.4    0.5   0.2    0.6   0.2   32
 -337   15.9  13.4    0.5   0.2    0.6   0.2   32
 -336   15.9  13.4    0.5   0.2    0.6   0.2   32
 -335   15.9  13.4    0.5   0.2    0.6   0.2   32
 -334   15.9  13.3    0.5   0.2    0.6   0.2   32
 -333   15.9  13.3    0.5   0.2    0.6   0.2   32
 -332   15.8  13.3    0.5   0.2    0.6   0.2   32
 -331   15.8  13.3    0.5   0.2    0.6   0.2   32
 -330   15.8  13.3    0.5   0.2    0.6   0.2   32
 -329   15.8  13.3    0.5   0.2    0.6   0.2   32
 -328   15.8  13.2    0.5   0.2    0.6   0.2   32
 -327   15.7  13.2    0.5   0.2    0.6   0.2   32
 -326   15.7  13.2    0.5   0.2    0.6   0.2   32
 -325   15.7  13.2    0.5   0.2    0.6   0.2   32
 -324   15.7  13.2    0.5   0.2    0.6   0.2   32
 -323   15.7  13.2    0.5   0.2    0.6   0.2   32
 -322   15.7  13.2    0.5   0.2    0.6   0.2   32
 -321   15.6  13.2    0.5   0.2    0.6   0.2   32
 -320   15.6  13.1    0.5   0.2    0.6   0.2   32
 -319   15.6  13.1    0.5   0.2    0.6   0.2   32
 -318   15.6  13.1    0.5   0.2    0.6   0.2   32
 -317   15.6  13.1    0.5   0.2    0.6   0.2   32
 -316   15.6  13.1    0.5   0.2    0.5   0.2   32
 -315   15.5  13.1    0.5   0.2    0.5   0.2   32
 -314   15.5  13.1    0.5   0.2    0.6   0.2   32
 -313   15.5  13.1    0.5   0.2    0.6   0.2   32
 -312   15.5  13.1    0.5   0.2    0.6   0.2   32
 -311   15.5  13.1    0.5   0.2    0.6   0.2   32
 -310   15.5  13.1    0.5   0.2    0.6   0.2   32
 -309   15.4  13.1    0.5   0.2    0.6   0.2   32
 -308   15.4  13.1    0.5   0.2    0.6   0.2   32
 -307   15.4  13.1    0.5   0.2    0.6   0.2   32
 -306   15.4  13.1    0.5   0.2    0.6   0.2   32
 -305   15.4  13.1    0.5   0.2    0.6   0.2   32
 -304   15.4  13.1    0.5   0.2    0.6   0.2   32
 -303   15.4  13.1    0.5   0.2    0.6   0.2   32
 -302   15.4  13.1    0.5   0.2    0.5   0.2   32
 -301   15.4  13.1    0.5   0.2    0.5   0.2   32
 -300   15.4  13.1    0.5   0.2    0.5   0.2   32
 -299   15.3  13.1    0.5   0.2    0.5   0.2   32
 -298   15.3  13.1    0.5   0.2    0.5   0.2   32
 -297   15.3  13.1    0.5   0.2    0.5   0.2   32
 -296   15.3  13.1    0.5   0.2    0.5   0.2   32
 -295   15.3  13.1    0.5   0.2    0.5   0.2   32
 -294   15.3  13.1    0.5   0.2    0.5   0.2   32
 -293   15.3  13.1    0.5   0.2    0.5   0.2   32
 -292   15.3  13.1    0.5   0.2    0.5   0.2   32
 -291   15.3  13.1    0.5   0.2    0.5   0.2   32
 -290   15.3  13.2    0.5   0.2    0.5   0.2   32
 -289   15.3  13.2    0.5   0.2    0.5   0.2   32
 -288   15.3  13.2    0.5   0.2    0.5   0.2   32
 -287   15.3  13.2    0.5   0.2    0.5   0.2   32
 -286   15.3  13.2    0.5   0.2    0.5   0.2   32
 -285   15.3  13.2    0.5   0.2    0.5   0.2   32
 -284   15.3  13.2    0.5   0.2    0.5   0.2   32
 -283   15.3  13.3    0.5   0.2    0.5   0.2   32
 -282   15.3  13.3    0.5   0.2    0.5   0.2   32
 -281   15.3  13.3    0.5   0.2    0.5   0.2   32
 -280   15.3  13.3    0.5   0.2    0.5   0.2   32
 -279   15.3  13.3    0.5   0.2    0.5   0.2   32
 -278   15.4  13.3    0.5   0.2    0.5   0.2   32
 -277   15.4  13.4    0.5   0.2    0.5   0.2   32
 -276   15.4  13.4    0.5   0.2    0.5   0.2   32
 -275   15.4  13.4    0.5   0.2    0.5   0.2   32
 -274   15.4  13.4    0.5   0.2    0.5   0.2   32
 -273   15.4  13.4    0.5   0.2    0.5   0.2   32
 -272   15.4  13.4    0.5   0.2    0.5   0.2   32
 -271   15.4  13.5    0.5   0.2    0.5   0.2   32
 -270   15.4  13.5    0.5   0.2    0.5   0.2   32
 -269   15.5  13.5    0.5   0.2    0.5   0.2   32
 -268   15.5  13.5    0.5   0.2    0.6   0.2   32
 -267   15.5  13.5    0.5   0.2    0.6   0.2   32
 -266   15.5  13.6    0.5   0.2    0.6   0.2   32
 -265   15.5  13.6    0.5   0.2    0.6   0.2   32
 -264   15.5  13.6    0.5   0.2    0.6   0.2   32
 -263   15.5  13.6    0.5   0.2    0.6   0.2   32
 -262   15.6  13.6    0.5   0.2    0.5   0.2   32
 -261   15.6  13.6    0.5   0.2    0.5   0.2   32
 -260   15.6  13.7    0.5   0.2    0.5   0.2   32
 -259   15.6  13.7    0.5   0.2    0.5   0.2   32
 -258   15.6  13.7    0.5   0.2    0.5   0.2   32
 -257   15.6  13.7    0.5   0.2    0.5   0.2   32
 -256   15.7  13.7    0.5   0.2    0.5   0.2   32
 -255   15.7  13.8    0.5   0.2    0.5   0.2   32
 -254   15.7  13.8    0.5   0.1    0.5   0.2   32
 -253   15.7  13.8    0.5   0.1    0.5   0.2   32
 -252   15.7  13.8    0.5   0.1    0.5   0.2   32
 -251   15.8  13.8    0.5   0.1    0.5   0.2   32
 -250   15.8  13.8    0.5   0.2    0.5   0.2   32
 -249   15.8  13.8    0.5   0.2    0.5   0.2   32
 -248   15.8  13.9    0.5   0.2    0.5   0.2   32
 -247   15.8  13.9    0.5   0.2    0.5   0.2   32
 -246   15.8  13.9    0.5   0.2    0.5   0.2   32
 -245   15.9  13.9    0.5   0.2    0.5   0.2   32
 -244   15.9  13.9    0.5   0.2    0.5   0.2   32
 -243   15.9  13.9    0.5   0.2    0.5   0.2   32
 -242   15.9  13.9    0.5   0.2    0.5   0.2   32
 -241   15.9  13.9    0.5   0.2    0.5   0.2   32
 -240   16.0  14.0    0.5   0.2    0.5   0.2   32
 -239   16.0  14.0    0.5   0.2    0.5   0.2   32
 -238   16.0  14.0    0.5   0.2    0.5   0.2   32
 -237   16.0  14.0    0.5   0.2    0.5   0.2   32
 -236   16.0  14.0    0.5   0.2    0.5   0.2   32
 -235   16.1  14.0    0.5   0.2    0.5   0.2   32
 -234   16.1  14.0    0.5   0.2    0.5   0.2   32
 -233   16.1  14.0    0.5   0.2    0.5   0.2   32
 -232   16.1  14.0    0.5   0.2    0.5   0.2   32
 -231   16.1  14.0    0.5   0.2    0.5   0.2   32
 -230   16.1  14.0    0.5   0.2    0.5   0.2   32
 -229   16.2  14.1    0.5   0.2    0.5   0.2   32
 -228   16.2  14.1    0.5   0.2    0.5   0.2   32
 -227   16.2  14.1    0.5   0.2    0.5   0.2   32
 -226   16.2  14.1    0.5   0.2    0.5   0.2   32
 -225   16.2  14.1    0.5   0.2    0.5   0.2   32
 -224   16.2  14.1    0.5   0.2    0.5   0.2   32
 -223   16.2  14.1    0.5   0.2    0.5   0.2   32
 -222   16.3  14.1    0.5   0.2    0.5   0.2   32
 -221   16.3  14.1    0.5   0.2    0.5   0.2   32
 -220   16.3  14.1    0.5   0.2    0.5   0.2   32
 -219   16.3  14.1    0.5   0.2    0.5   0.2   32
 -218   16.3  14.1    0.5   0.2    0.5   0.2   32
 -217   16.3  14.1    0.5   0.2    0.5   0.2   32
 -216   16.3  14.2    0.5   0.2    0.5   0.2   32
 -215   16.3  14.2    0.5   0.2    0.5   0.2   32
 -214   16.3  14.2    0.5   0.2    0.5   0.2   32
 -213   16.4  14.2    0.5   0.2    0.5   0.3   32
 -212   16.4  14.2    0.5   0.2    0.5   0.3   32
 -211   16.4  14.2    0.5   0.2    0.5   0.3   32
 -210   16.4  14.2    0.5   0.2    0.5   0.3   32
 -209   16.4  14.2    0.5   0.2    0.5   0.3   32
 -208   16.4  14.2    0.5   0.2    0.5   0.3   32
 -207   16.4  14.2    0.5   0.2    0.5   0.3   32
 -206   16.4  14.2    0.5   0.2    0.5   0.3   32
 -205   16.4  14.2    0.5   0.2    0.5   0.3   32
 -204   16.4  14.2    0.5   0.2    0.5   0.3   32
 -203   16.4  14.2    0.5   0.2    0.5   0.3   32
 -202   16.4  14.2    0.5   0.2    0.5   0.2   32
 -201   16.4  14.3    0.5   0.2    0.5   0.2   32
 -200   16.4  14.3    0.5   0.2    0.5   0.2   32
 -199   16.4  14.3    0.5   0.2    0.5   0.2   32
 -198   16.4  14.3    0.5   0.2    0.5   0.2   32
 -197   16.4  14.3    0.5   0.2    0.5   0.2   32
 -196   16.4  14.3    0.5   0.2    0.5   0.2   32
 -195   16.4  14.3    0.5   0.2    0.5   0.2   32
 -194   16.4  14.3    0.5   0.2    0.5   0.2   32
 -193   16.4  14.3    0.5   0.2    0.5   0.2   32
 -192   16.4  14.3    0.5   0.2    0.5   0.2   32
 -191   16.4  14.3    0.5   0.2    0.5   0.2   32
 -190   16.4  14.3    0.5   0.2    0.5   0.2   32
 -189   16.4  14.3    0.5   0.2    0.5   0.2   32
 -188   16.4  14.3    0.5   0.2    0.5   0.2   32
 -187   16.4  14.3    0.5   0.2    0.5   0.2   32
 -186   16.4  14.3    0.5   0.2    0.5   0.2   32
 -185   16.4  14.3    0.5   0.2    0.5   0.2   32
 -184   16.3  14.4    0.5   0.2    0.5   0.3   32
 -183   16.3  14.4    0.5   0.2    0.5   0.3   32
 -182   16.3  14.4    0.5   0.2    0.5   0.3   32
 -181   16.3  14.4    0.5   0.2    0.5   0.3   32
 -180   16.3  14.4    0.5   0.2    0.5   0.3   32
 -179   16.3  14.4    0.5   0.2    0.5   0.3   32
 -178   16.3  14.4    0.5   0.2    0.5   0.3   32
 -177   16.3  14.4    0.5   0.2    0.5   0.3   32
 -176   16.3  14.4    0.5   0.2    0.5   0.3   32
 -175   16.3  14.4    0.5   0.2    0.5   0.3   32
 -174   16.3  14.4    0.5   0.2    0.5   0.3   32
 -173   16.2  14.4    0.5   0.2    0.5   0.3   32
 -172   16.2  14.4    0.5   0.2    0.5   0.3   32
 -171   16.2  14.4    0.5   0.2    0.5   0.3   32
 -170   16.2  14.5    0.5   0.2    0.5   0.3   32
 -169   16.2  14.5    0.5   0.2    0.5   0.3   32
 -168   16.2  14.5    0.5   0.2    0.5   0.3   32
 -167   16.2  14.5    0.5   0.2    0.5   0.3   32
 -166   16.2  14.5    0.5   0.2    0.5   0.3   32
 -165   16.2  14.5    0.5   0.2    0.5   0.3   32
 -164   16.2  14.5    0.5   0.2    0.5   0.3   32
 -163   16.2  14.5    0.5   0.2    0.5   0.3   32
 -162   16.2  14.5    0.5   0.2    0.5   0.3   32
 -161   16.1  14.6    0.5   0.2    0.5   0.3   32
 -160   16.1  14.6    0.5   0.2    0.5   0.2   32
 -159   16.1  14.6    0.5   0.2    0.5   0.2   32
 -158   16.1  14.6    0.5   0.2    0.5   0.2   32
 -157   16.1  14.6    0.5   0.2    0.5   0.2   32
 -156   16.1  14.6    0.5   0.2    0.5   0.2   32
 -155   16.1  14.6    0.5   0.2    0.5   0.2   32
 -154   16.1  14.6    0.5   0.2    0.5   0.2   32
 -153   16.1  14.7    0.5   0.2    0.5   0.2   32
 -152   16.1  14.7    0.4   0.2    0.5   0.2   32
 -151   16.1  14.7    0.4   0.2    0.5   0.2   32
 -150   16.1  14.7    0.4   0.1    0.5   0.2   32
 -149   16.1  14.7    0.4   0.1    0.5   0.2   32
 -148   16.1  14.7    0.4   0.1    0.5   0.2   32
 -147   16.1  14.7    0.4   0.1    0.5   0.2   32
 -146   16.1  14.8    0.4   0.1    0.5   0.2   32
 -145   16.1  14.8    0.4   0.1    0.5   0.2   32
 -144   16.1  14.8    0.4   0.1    0.5   0.2   32
 -143   16.1  14.8    0.4   0.2    0.5   0.2   32
 -142   16.1  14.8    0.4   0.2    0.5   0.2   32
 -141   16.1  14.8    0.4   0.2    0.5   0.2   32
 -140   16.2  14.8    0.4   0.2    0.5   0.2   32
 -139   16.2  14.8    0.4   0.2    0.5   0.2   32
 -138   16.2  14.9    0.4   0.2    0.5   0.2   32
 -137   16.2  14.9    0.4   0.2    0.5   0.2   32
 -136   16.2  14.9    0.4   0.2    0.5   0.2   32
 -135   16.2  14.9    0.4   0.2    0.5   0.2   32
 -134   16.2  14.9    0.4   0.2    0.5   0.2   32
 -133   16.2  14.9    0.4   0.2    0.5   0.2   32
 -132   16.3  14.9    0.4   0.2    0.5   0.2   32
 -131   16.3  14.9    0.4   0.2    0.5   0.2   32
 -130   16.3  15.0    0.4   0.2    0.5   0.2   32
 -129   16.3  15.0    0.4   0.2    0.5   0.2   32
 -128   16.3  15.0    0.4   0.2    0.5   0.2   32
 -127   16.3  15.0    0.4   0.2    0.5   0.2   32
 -126   16.4  15.0    0.4   0.2    0.5   0.2   32
 -125   16.4  15.0    0.4   0.2    0.5   0.2   32
 -124   16.4  15.0    0.4   0.2    0.5   0.2   32
 -123   16.4  15.0    0.4   0.2    0.5   0.2   32
 -122   16.5  15.0    0.4   0.2    0.5   0.2   32
 -121   16.5  15.0    0.4   0.2    0.5   0.2   32
 -120   16.5  15.0    0.4   0.2    0.5   0.2   32
 -119   16.5  15.0    0.4   0.2    0.5   0.2   32
 -118   16.6  15.0    0.4   0.2    0.5   0.2   32
 -117   16.6  15.1    0.4   0.2    0.5   0.2   32
 -116   16.6  15.1    0.4   0.2    0.5   0.2   32
 -115   16.6  15.1    0.4   0.2    0.5   0.2   32
 -114   16.7  15.1    0.4   0.2    0.5   0.2   32
 -113   16.7  15.1    0.4   0.2    0.5   0.2   32
 -112   16.7  15.1    0.4   0.2    0.5   0.2   32
 -111   16.7  15.1    0.4   0.2    0.5   0.2   32
 -110   16.8  15.1    0.4   0.2    0.5   0.2   32
 -109   16.8  15.1    0.4   0.2    0.5   0.2   32
 -108   16.8  15.1    0.4   0.2    0.5   0.2   32
 -107   16.8  15.1    0.4   0.2    0.5   0.2   32
 -106   16.9  15.1    0.4   0.2    0.5   0.2   32
 -105   16.9  15.1    0.4   0.2    0.5   0.2   32
 -104   16.9  15.1    0.4   0.2    0.5   0.2   32
 -103   17.0  15.1    0.4   0.2    0.5   0.2   32
 -102   17.0  15.1    0.4   0.2    0.5   0.2   32
 -101   17.0  15.1    0.4   0.2    0.5   0.2   32
 -100   17.0  15.0    0.4   0.2    0.5   0.2   32
  -99   17.1  15.0    0.4   0.2    0.5   0.2   32
  -98   17.1  15.0    0.4   0.2    0.5   0.2   32
  -97   17.1  15.0    0.4   0.2    0.5   0.2   32
  -96   17.1  15.0    0.4   0.2    0.5   0.2   32
  -95   17.2  15.0    0.4   0.2    0.5   0.2   32
  -94   17.2  15.0    0.4   0.2    0.5   0.2   32
  -93   17.2  15.0    0.4   0.2    0.5   0.2   32
  -92   17.2  15.0    0.4   0.2    0.5   0.2   32
  -91   17.3  15.0    0.4   0.2    0.5   0.2   32
  -90   17.3  15.0    0.4   0.2    0.5   0.2   32
  -89   17.3  15.0    0.4   0.2    0.5   0.2   32
  -88   17.3  15.0    0.5   0.2    0.5   0.2   32
  -87   17.4  15.0    0.5   0.2    0.5   0.2   32
  -86   17.4  15.0    0.5   0.2    0.5   0.2   32
  -85   17.4  15.0    0.5   0.2    0.5   0.2   32
  -84   17.4  15.0    0.5   0.2    0.5   0.2   32
  -83   17.4  15.0    0.5   0.2    0.5   0.2   32
  -82   17.5  15.0    0.5   0.2    0.5   0.2   32
  -81   17.5  15.0    0.5   0.2    0.5   0.2   32
  -80   17.5  15.0    0.5   0.2    0.5   0.2   32
  -79   17.5  15.0    0.5   0.2    0.5   0.2   32
  -78   17.5  15.0    0.5   0.2    0.5   0.2   32
  -77   17.6  15.0    0.5   0.2    0.5   0.2   32
  -76   17.6  15.0    0.5   0.2    0.5   0.2   32
  -75   17.6  15.0    0.5   0.2    0.5   0.2   32
  -74   17.6  15.0    0.5   0.2    0.5   0.2   32
  -73   17.6  15.0    0.5   0.2    0.5   0.2   32
  -72   17.6  15.0    0.5   0.2    0.5   0.2   32
  -71   17.7  15.0    0.5   0.2    0.5   0.2   32
  -70   17.7  15.0    0.5   0.2    0.5   0.2   32
  -69   17.7  15.0    0.5   0.2    0.5   0.2   32
  -68   17.7  15.0    0.5   0.2    0.5   0.2   32
  -67   17.7  15.0    0.5   0.2    0.5   0.2   32
  -66   17.7  15.1    0.5   0.2    0.5   0.2   32
  -65   17.7  15.1    0.5   0.2    0.5   0.2   32
  -64   17.8  15.1    0.5   0.2    0.5   0.2   32
  -63   17.8  15.1    0.5   0.2    0.5   0.2   32
  -62   17.8  15.1    0.5   0.2    0.5   0.2   32
  -61   17.8  15.1    0.5   0.2    0.5   0.2   32
  -60   17.8  15.1    0.5   0.2    0.5   0.2   32
  -59   17.8  15.1    0.5   0.2    0.5   0.2   32
  -58   17.8  15.1    0.5   0.2    0.5   0.2   32
  -57   17.8  15.2    0.5   0.2    0.5   0.2   32
  -56   17.8  15.2    0.5   0.2    0.5   0.2   32
  -55   17.8  15.2    0.5   0.2    0.5   0.2   32
  -54   17.9  15.2    0.5   0.2    0.5   0.2   32
  -53   17.9  15.2    0.5   0.2    0.5   0.2   32
  -52   17.9  15.2    0.5   0.2    0.5   0.2   32
  -51   17.9  15.3    0.5   0.2    0.5   0.2   32
  -50   17.9  15.3    0.5   0.2    0.5   0.2   32
  -49   17.9  15.3    0.5   0.2    0.5   0.2   32
  -48   17.9  15.3    0.5   0.2    0.5   0.2   32
  -47   17.9  15.4    0.5   0.2    0.5   0.2   32
  -46   17.9  15.4    0.5   0.2    0.5   0.2   32
  -45   17.9  15.4    0.5   0.2    0.5   0.2   32
  -44   17.9  15.4    0.5   0.2    0.5   0.2   32
  -43   17.9  15.5    0.5   0.2    0.5   0.2   32
  -42   17.9  15.5    0.5   0.2    0.5   0.2   32
  -41   18.0  15.5    0.5   0.2    0.5   0.2   32
  -40   18.0  15.5    0.5   0.2    0.5   0.2   32
  -39   18.0  15.6    0.5   0.2    0.5   0.2   32
  -38   18.0  15.6    0.5   0.2    0.5   0.2   32
  -37   18.0  15.6    0.5   0.2    0.5   0.2   32
  -36   18.0  15.7    0.5   0.2    0.5   0.2   32
  -35   18.0  15.7    0.5   0.2    0.5   0.2   32
  -34   18.0  15.7    0.5   0.2    0.5   0.2   32
  -33   18.0  15.8    0.5   0.2    0.5   0.2   32
  -32   18.0  15.8    0.5   0.2    0.5   0.2   32
  -31   18.0  15.8    0.5   0.2    0.5   0.2   32
  -30   18.0  15.9    0.5   0.2    0.5   0.2   32
  -29   18.0  15.9    0.5   0.2    0.5   0.2   32
  -28   18.0  15.9    0.5   0.2    0.5   0.2   32
  -27   18.1  16.0    0.5   0.2    0.5   0.2   32
  -26   18.1  16.0    0.5   0.2    0.5   0.2   32
  -25   18.1  16.0    0.5   0.2    0.5   0.2   32
  -24   18.1  16.1    0.5   0.2    0.5   0.2   32
  -23   18.1  16.1    0.5   0.2    0.5   0.2   32
  -22   18.1  16.2    0.5   0.2    0.5   0.2   32
  -21   18.1  16.2    0.5   0.2    0.5   0.2   32
  -20   18.1  16.2    0.5   0.2    0.5   0.2   32
  -19   18.1  16.3    0.5   0.2    0.5   0.2   32
  -18   18.2  16.3    0.5   0.2    0.5   0.2   32
  -17   18.2  16.4    0.5   0.2    0.5   0.2   32
  -16   18.2  16.4    0.5   0.2    0.5   0.2   32
  -15   18.2  16.5    0.5   0.2    0.5   0.2   32
  -14   18.2  16.5    0.5   0.2    0.5   0.2   32
  -13   18.2  16.6    0.5   0.2    0.5   0.2   32
  -12   18.3  16.6    0.5   0.2    0.5   0.2   32
  -11   18.3  16.7    0.5   0.2    0.5   0.2   32
  -10   18.3  16.7    0.5   0.2    0.5   0.2   32
   -9   18.3  16.8    0.5   0.2    0.5   0.2   32
   -8   18.4  16.8    0.5   0.2    0.5   0.2   32
   -7   18.4  16.9    0.5   0.2    0.5   0.2   32
   -6   18.4  16.9    0.5   0.2    0.5   0.2   32
   -5   18.5  17.0    0.5   0.2    0.5   0.2   32
   -4   18.5  17.0    0.5   0.2    0.5   0.2   32
   -3   18.5  17.1    0.5   0.2    0.5   0.2   32
   -2   18.6  17.2    0.5   0.2    0.5   0.2   32
   -1   18.6  17.2    0.5   0.2    0.5   0.2   32
    0   18.6  17.3    0.5   0.2    0.5   0.2   32
    1   18.7  17.4    0.5   0.2    0.5   0.2   32
    2   18.7  17.4    0.5   0.2    0.5   0.2   32
    3   18.8  17.5    0.5   0.2    0.5   0.2   32
    4   18.8  17.6    0.5   0.2    0.5   0.2   32
    5   18.9  17.6    0.5   0.2    0.5   0.2   32
    6   18.9  17.7    0.5   0.2    0.5   0.2   32
    7   19.0  17.8    0.5   0.2    0.5   0.2   32
    8   19.0  17.9    0.5   0.2    0.5   0.2   32
    9   19.1  17.9    0.5   0.2    0.5   0.2   32
   10   19.2  18.0    0.5   0.2    0.5   0.2   32
   11   19.2  18.1    0.5   0.2    0.5   0.2   32
   12   19.3  18.2    0.5   0.2    0.5   0.2   32
   13   19.4  18.3    0.5   0.2    0.5   0.2   32
   14   19.4  18.4    0.5   0.2    0.5   0.2   32
   15   19.5  18.5    0.5   0.2    0.5   0.2   32
   16   19.6  18.6    0.5   0.2    0.5   0.2   32
   17   19.7  18.7    0.5   0.2    0.5   0.2   32
   18   19.7  18.8    0.5   0.2    0.5   0.2   32
   19   19.8  18.9    0.5   0.2    0.5   0.2   32
   20   19.9  19.0    0.5   0.2    0.5   0.2   32
   21   20.0  19.1    0.5   0.2    0.5   0.2   32
   22   20.1  19.2    0.5   0.2    0.5   0.2   32
   23   20.2  19.3    0.5   0.2    0.5   0.2   32
   24   20.2  19.4    0.5   0.2    0.5   0.2   32
   25   20.3  19.5    0.5   0.2    0.5   0.2   32
   26   20.4  19.7    0.5   0.2    0.5   0.2   32
   27   20.5  19.8    0.5   0.2    0.5   0.2   32
   28   20.6  19.9    0.5   0.2    0.5   0.2   32
   29   20.7  20.0    0.5   0.2    0.5   0.2   32
   30   20.8  20.2    0.5   0.2    0.5   0.2   32
   31   20.9  20.3    0.5   0.2    0.5   0.2   32
   32   21.0  20.4    0.5   0.2    0.5   0.2   32
   33   21.1  20.6    0.5   0.2    0.5   0.2   32
   34   21.2  20.7    0.5   0.2    0.5   0.2   32
   35   21.3  20.8    0.5   0.2    0.5   0.2   32
   36   21.4  21.0    0.5   0.2    0.5   0.2   32
   37   21.5  21.1    0.5   0.2    0.5   0.2   32
   38   21.6  21.2    0.5   0.2    0.5   0.2   32
   39   21.6  21.4    0.5   0.2    0.5   0.2   32
   40   21.7  21.5    0.5   0.2    0.5   0.2   32
   41   21.8  21.6    0.5   0.2    0.5   0.2   32
   42   21.9  21.8    0.5   0.2    0.5   0.2   32
   43   22.0  21.9    0.5   0.2    0.5   0.2   32
   44   22.1  22.0    0.5   0.2    0.5   0.2   32
   45   22.2  22.2    0.5   0.2    0.5   0.2   32
   46   22.3  22.3    0.5   0.2    0.5   0.2   32
   47   22.4  22.4    0.5   0.2    0.5   0.2   32
   48   22.5  22.6    0.5   0.2    0.5   0.2   32
   49   22.5  22.7    0.4   0.2    0.5   0.2   32
   50   22.6  22.8    0.4   0.2    0.5   0.2   32
   51   22.7  22.9    0.4   0.2    0.5   0.2   32
   52   22.8  23.0    0.4   0.2    0.5   0.2   32
   53   22.8  23.1    0.4   0.2    0.5   0.2   32
   54   22.9  23.2    0.4   0.2    0.5   0.2   32
   55   23.0  23.3    0.4   0.2    0.5   0.2   32
   56   23.1  23.4    0.4   0.2    0.5   0.2   32
   57   23.1  23.5    0.4   0.2    0.5   0.2   32
   58   23.2  23.6    0.4   0.2    0.5   0.2   32
   59   23.2  23.7    0.4   0.2    0.5   0.2   32
   60   23.3  23.8    0.4   0.2    0.5   0.2   32
   61   23.4  23.8    0.4   0.2    0.5   0.2   32
   62   23.4  23.9    0.4   0.2    0.5   0.2   32
   63   23.5  24.0    0.4   0.2    0.5   0.2   32
   64   23.5  24.0    0.4   0.2    0.5   0.2   32
   65   23.5  24.1    0.4   0.2    0.5   0.2   32
   66   23.6  24.1    0.4   0.2    0.5   0.2   32
   67   23.6  24.2    0.4   0.2    0.5   0.2   32
   68   23.7  24.2    0.4   0.2    0.5   0.2   32
   69   23.7  24.3    0.4   0.2    0.5   0.2   32
   70   23.7  24.3    0.4   0.2    0.5   0.2   32
   71   23.8  24.3    0.4   0.2    0.5   0.2   32
   72   23.8  24.3    0.4   0.2    0.5   0.2   32
   73   23.8  24.4    0.4   0.2    0.5   0.2   32
   74   23.8  24.4    0.4   0.2    0.5   0.2   32
   75   23.9  24.4    0.4   0.2    0.5   0.2   32
   76   23.9  24.4    0.4   0.2    0.5   0.2   32
   77   23.9  24.4    0.4   0.2    0.5   0.2   32
   78   23.9  24.4    0.4   0.2    0.5   0.2   32
   79   23.9  24.4    0.4   0.2    0.5   0.2   32
   80   23.9  24.4    0.4   0.2    0.5   0.2   32
   81   23.9  24.4    0.4   0.2    0.5   0.3   32
   82   23.9  24.3    0.5   0.2    0.5   0.3   32
   83   24.0  24.3    0.5   0.2    0.5   0.3   32
   84   24.0  24.3    0.5   0.2    0.5   0.3   32
   85   24.0  24.3    0.5   0.2    0.5   0.3   32
   86   24.0  24.3    0.5   0.2    0.5   0.3   32
   87   24.0  24.3    0.5   0.2    0.5   0.3   32
   88   24.0  24.2    0.5   0.2    0.5   0.3   32
   89   24.0  24.2    0.5   0.2    0.5   0.3   32
   90   24.0  24.2    0.5   0.2    0.5   0.3   32
   91   24.0  24.2    0.5   0.2    0.5   0.3   32
   92   24.0  24.1    0.5   0.2    0.5   0.3   32
   93   24.0  24.1    0.5   0.2    0.5   0.3   32
   94   24.0  24.1    0.5   0.2    0.5   0.3   32
   95   24.0  24.1    0.5   0.2    0.5   0.3   32
   96   24.1  24.0    0.5   0.2    0.5   0.3   32
   97   24.1  24.0    0.5   0.2    0.5   0.3   32
   98   24.1  24.0    0.5   0.2    0.5   0.3   32
   99   24.1  24.0    0.5   0.2    0.5   0.3   32
  100   24.1  23.9    0.5   0.2    0.5   0.3   32
  101   24.1  23.9    0.5   0.2    0.5   0.3   32
  102   24.1  23.9    0.5   0.2    0.5   0.3   32
  103   24.2  23.9    0.5   0.2    0.5   0.3   32
  104   24.2  23.9    0.5   0.2    0.5   0.3   32
  105   24.2  23.9    0.5   0.2    0.5   0.3   32
  106   24.2  23.9    0.5   0.2    0.5   0.3   32
  107   24.3  23.9    0.5   0.2    0.5   0.3   32
  108   24.3  23.9    0.5   0.2    0.5   0.3   32
  109   24.3  23.9    0.5   0.2    0.5   0.3   32
  110   24.4  23.9    0.5   0.2    0.5   0.3   32
  111   24.4  23.9    0.5   0.2    0.5   0.3   32
  112   24.5  23.9    0.5   0.2    0.5   0.3   32
  113   24.5  23.9    0.5   0.2    0.5   0.3   32
  114   24.5  23.9    0.5   0.2    0.5   0.3   32
  115   24.6  23.9    0.5   0.2    0.5   0.3   32
  116   24.6  23.9    0.5   0.2    0.5   0.3   32
  117   24.7  23.9    0.5   0.2    0.5   0.3   32
  118   24.7  23.9    0.5   0.2    0.5   0.3   32
  119   24.8  24.0    0.5   0.2    0.5   0.3   32
  120   24.9  24.0    0.5   0.2    0.5   0.3   32
  121   24.9  24.0    0.5   0.2    0.5   0.3   32
  122   25.0  24.0    0.5   0.2    0.5   0.3   32
  123   25.1  24.0    0.5   0.2    0.5   0.3   32
  124   25.1  24.1    0.5   0.2    0.5   0.3   32
  125   25.2  24.1    0.5   0.2    0.5   0.3   32
  126   25.3  24.1    0.5   0.2    0.5   0.3   32
  127   25.3  24.1    0.5   0.2    0.5   0.3   32
  128   25.4  24.2    0.5   0.2    0.5   0.3   32
  129   25.5  24.2    0.5   0.2    0.5   0.3   32
  130   25.6  24.2    0.5   0.2    0.5   0.3   32
  131   25.6  24.2    0.5   0.2    0.5   0.3   32
  132   25.7  24.3    0.5   0.2    0.5   0.3   32
  133   25.8  24.3    0.5   0.2    0.5   0.3   32
  134   25.9  24.3    0.5   0.2    0.5   0.3   32
  135   26.0  24.3    0.5   0.2    0.5   0.3   32
  136   26.1  24.3    0.5   0.2    0.5   0.3   32
  137   26.1  24.4    0.5   0.2    0.5   0.3   32
  138   26.2  24.4    0.5   0.2    0.5   0.3   32
  139   26.3  24.4    0.5   0.2    0.5   0.3   32
  140   26.4  24.4    0.5   0.2    0.5   0.3   32
  141   26.5  24.4    0.5   0.2    0.5   0.3   32
  142   26.6  24.4    0.5   0.2    0.5   0.3   32
  143   26.6  24.4    0.5   0.2    0.5   0.3   32
  144   26.7  24.4    0.5   0.2    0.5   0.3   32
  145   26.8  24.4    0.5   0.2    0.5   0.3   32
  146   26.9  24.4    0.5   0.2    0.5   0.3   32
  147   27.0  24.4    0.5   0.2    0.5   0.3   32
  148   27.0  24.4    0.5   0.2    0.5   0.3   32
  149   27.1  24.4    0.5   0.2    0.5   0.3   32
  150   27.2  24.4    0.5   0.2    0.5   0.3   32
  151   27.3  24.4    0.5   0.2    0.5   0.3   32
  152   27.3  24.3    0.5   0.2    0.5   0.3   32
  153   27.4  24.3    0.5   0.2    0.5   0.3   32
  154   27.5  24.3    0.5   0.2    0.5   0.3   32
  155   27.6  24.3    0.5   0.2    0.5   0.3   32
  156   27.6  24.2    0.5   0.2    0.5   0.3   32
  157   27.7  24.2    0.5   0.2    0.5   0.3   32
  158   27.8  24.1    0.5   0.2    0.5   0.3   32
  159   27.8  24.1    0.5   0.2    0.5   0.3   32
  160   27.9  24.1    0.5   0.2    0.5   0.3   32
  161   27.9  24.0    0.5   0.2    0.5   0.3   32
  162   28.0  24.0    0.5   0.2    0.5   0.3   32
  163   28.0  23.9    0.5   0.2    0.5   0.3   32
  164   28.1  23.9    0.5   0.2    0.5   0.3   32
  165   28.1  23.8    0.5   0.2    0.5   0.3   32
  166   28.2  23.8    0.5   0.2    0.5   0.3   32
  167   28.2  23.7    0.5   0.2    0.5   0.3   32
  168   28.3  23.6    0.5   0.2    0.5   0.3   32
  169   28.3  23.6    0.5   0.2    0.5   0.3   32
  170   28.3  23.5    0.5   0.2    0.5   0.3   32
  171   28.4  23.4    0.5   0.2    0.5   0.3   32
  172   28.4  23.4    0.5   0.2    0.5   0.3   32
  173   28.4  23.3    0.5   0.2    0.5   0.3   32
  174   28.5  23.3    0.5   0.2    0.5   0.3   32
  175   28.5  23.2    0.5   0.2    0.5   0.3   32
  176   28.5  23.1    0.5   0.2    0.5   0.3   32
  177   28.5  23.1    0.5   0.2    0.5   0.3   32
  178   28.6  23.0    0.5   0.2    0.5   0.3   32
  179   28.6  22.9    0.5   0.2    0.5   0.3   32
  180   28.6  22.9    0.5   0.2    0.5   0.3   32
  181   28.6  22.8    0.5   0.2    0.5   0.3   32
  182   28.6  22.7    0.5   0.2    0.5   0.3   32
  183   28.6  22.7    0.5   0.2    0.5   0.3   32
  184   28.6  22.6    0.5   0.2    0.5   0.3   32
  185   28.7  22.5    0.5   0.2    0.5   0.3   32
  186   28.7  22.5    0.5   0.2    0.5   0.3   32
  187   28.7  22.4    0.5   0.2    0.5   0.3   32
  188   28.7  22.4    0.5   0.2    0.5   0.3   32
  189   28.7  22.3    0.5   0.2    0.5   0.3   32
  190   28.7  22.3    0.5   0.2    0.5   0.3   32
  191   28.7  22.2    0.5   0.2    0.5   0.3   32
  192   28.7  22.2    0.5   0.2    0.5   0.3   32
  193   28.7  22.1    0.5   0.2    0.5   0.3   32
  194   28.7  22.1    0.5   0.2    0.5   0.3   32
  195   28.7  22.0    0.5   0.2    0.5   0.3   32
  196   28.7  22.0    0.5   0.2    0.5   0.3   32
  197   28.7  22.0    0.5   0.2    0.5   0.3   32
  198   28.7  21.9    0.5   0.2    0.5   0.3   32
  199   28.7  21.9    0.5   0.2    0.5   0.3   32
  200   28.7  21.9    0.5   0.2    0.5   0.3   32
  201   28.7  21.8    0.5   0.2    0.5   0.3   32
  202   28.8  21.8    0.5   0.2    0.5   0.3   32
  203   28.8  21.8    0.5   0.2    0.6   0.3   32
  204   28.8  21.8    0.5   0.2    0.6   0.3   32
  205   28.8  21.8    0.5   0.2    0.6   0.3   32
  206   28.8  21.7    0.5   0.2    0.6   0.3   32
  207   28.8  21.7    0.5   0.2    0.6   0.3   32
  208   28.8  21.7    0.5   0.2    0.6   0.3   32
  209   28.8  21.7    0.5   0.2    0.6   0.3   32
  210   28.8  21.7    0.5   0.2    0.6   0.3   32
  211   28.8  21.7    0.5   0.2    0.6   0.3   32
  212   28.8  21.7    0.5   0.2    0.6   0.3   32
  213   28.8  21.7    0.5   0.2    0.6   0.3   32
  214   28.8  21.7    0.5   0.2    0.6   0.3   32
  215   28.8  21.7    0.5   0.2    0.6   0.3   32
  216   28.8  21.7    0.5   0.2    0.6   0.3   32
  217   28.9  21.7    0.5   0.2    0.6   0.3   32
  218   28.9  21.7    0.5   0.2    0.6   0.3   32
  219   28.9  21.7    0.5   0.2    0.6   0.3   32
  220   28.9  21.8    0.5   0.2    0.6   0.3   32
  221   28.9  21.8    0.5   0.2    0.6   0.3   32
  222   28.9  21.8    0.5   0.2    0.6   0.3   32
  223   28.9  21.8    0.5   0.2    0.6   0.3   32
  224   28.9  21.8    0.5   0.2    0.6   0.3   32
  225   29.0  21.8    0.5   0.2    0.6   0.3   32
  226   29.0  21.8    0.5   0.2    0.6   0.3   32
  227   29.0  21.9    0.5   0.2    0.6   0.3   32
  228   29.0  21.9    0.5   0.2    0.6   0.3   32
  229   29.0  21.9    0.5   0.2    0.6   0.3   32
  230   29.0  21.9    0.5   0.2    0.6   0.4   32
  231   29.0  21.9    0.5   0.2    0.6   0.4   32
  232   29.1  22.0    0.5   0.2    0.6   0.4   32
  233   29.1  22.0    0.5   0.2    0.6   0.4   32
  234   29.1  22.0    0.5   0.2    0.6   0.4   32
  235   29.1  22.0    0.5   0.2    0.6   0.4   32
  236   29.1  22.0    0.5   0.2    0.6   0.4   32
  237   29.1  22.1    0.5   0.2    0.6   0.4   32
  238   29.2  22.1    0.5   0.2    0.6   0.4   32
  239   29.2  22.1    0.5   0.2    0.6   0.4   32
  240   29.2  22.1    0.5   0.2    0.6   0.4   32
  241   29.2  22.1    0.5   0.2    0.6   0.4   32
  242   29.2  22.1    0.5   0.2    0.6   0.4   32
  243   29.2  22.2    0.5   0.2    0.6   0.4   32
  244   29.3  22.2    0.5   0.2    0.6   0.4   32
  245   29.3  22.2    0.5   0.2    0.6   0.4   32
  246   29.3  22.2    0.5   0.2    0.6   0.4   32
  247   29.3  22.2    0.5   0.2    0.6   0.4   32
  248   29.3  22.2    0.5   0.2    0.6   0.4   32
  249   29.3  22.2    0.5   0.2    0.6   0.4   32
  250   29.3  22.2    0.5   0.2    0.6   0.4   32
  251   29.4  22.2    0.5   0.2    0.7   0.4   32
  252   29.4  22.2    0.5   0.2    0.7   0.4   32
  253   29.4  22.3    0.5   0.2    0.7   0.4   32
  254   29.4  22.3    0.5   0.2    0.7   0.4   32
  255   29.4  22.3    0.6   0.2    0.7   0.4   32
  256   29.4  22.3    0.6   0.2    0.7   0.4   32
  257   29.4  22.3    0.6   0.2    0.7   0.4   32
  258   29.4  22.3    0.6   0.2    0.7   0.4   32
  259   29.5  22.3    0.6   0.2    0.7   0.4   32
  260   29.5  22.3    0.6   0.2    0.7   0.4   32
  261   29.5  22.3    0.6   0.2    0.7   0.4   32
  262   29.5  22.3    0.6   0.2    0.7   0.4   32
  263   29.5  22.3    0.6   0.2    0.7   0.4   32
  264   29.5  22.3    0.6   0.2    0.7   0.4   32
  265   29.5  22.3    0.6   0.2    0.7   0.4   32
  266   29.5  22.3    0.6   0.2    0.7   0.4   32
  267   29.5  22.3    0.6   0.2    0.7   0.5   32
  268   29.5  22.3    0.6   0.2    0.7   0.5   32
  269   29.5  22.3    0.6   0.2    0.8   0.5   32
  270   29.5  22.3    0.6   0.2    0.8   0.5   32
  271   29.5  22.3    0.6   0.2    0.8   0.5   32
  272   29.5  22.3    0.6   0.2    0.8   0.5   32
  273   29.6  22.3    0.6   0.2    0.8   0.5   32
  274   29.6  22.3    0.6   0.2    0.8   0.5   32
  275   29.6  22.3    0.6   0.2    0.8   0.5   32
  276   29.6  22.3    0.6   0.2    0.8   0.5   32
  277   29.6  22.3    0.6   0.2    0.8   0.5   32
  278   29.6  22.3    0.6   0.2    0.8   0.5   32
  279   29.6  22.3    0.6   0.2    0.8   0.5   32
  280   29.6  22.3    0.6   0.2    0.8   0.5   32
  281   29.6  22.3    0.7   0.3    0.8   0.5   32
  282   29.6  22.3    0.7   0.3    0.8   0.5   32
  283   29.6  22.4    0.7   0.3    0.8   0.5   32
  284   29.6  22.4    0.7   0.4    0.8   0.5   32
  285   29.6  22.4    0.7   0.4    0.8   0.5   32
  286   29.6  22.4    0.7   0.5    0.9   0.5   32
  287   29.6  22.4    0.8   0.5    0.9   0.6   32
  288   29.6  22.4    0.8   0.6    0.9   0.6   32
  289   29.6  22.4    0.8   0.6    0.9   0.6   32
  290   29.6  22.4    0.8   0.7    1.0   0.7   32
  291   29.6  22.5    0.8   0.7    1.0   0.7   32
  292   29.6  22.5    0.9   0.8    1.0   0.8   32
  293   29.6  22.5    0.9   0.8    1.0   0.8   32
  294   29.6  22.5    0.9   0.9    1.1   0.9   32
  295   29.6  22.5    0.9   0.9    1.1   0.9   32
  296   29.6  22.5    0.9   0.9    1.1   1.0   32
  297   29.6  22.5    0.9   1.0    1.1   1.0   32
  298   29.6  22.6    0.9   1.0    1.1   1.1   32
  299   29.6  22.6    1.0   1.0    1.2   1.1   32
  300   29.6  22.6    1.0   1.0    1.2   1.1   32
  301   29.6  22.6    1.0   1.0    1.2   1.2   32
  302   29.6  22.6    1.0   1.0    1.2   1.2   32
  303   29.6  22.6    1.0   1.0    1.2   1.2   32
  304   29.6  22.7    1.0   1.0    1.2   1.2   32
  305   29.6  22.7    1.0   1.0    1.2   1.2   32
  306   29.6  22.7    1.0   1.0    1.2   1.2   32
  307   29.5  22.7    1.0   1.0    1.2   1.2   32
  308   29.5  22.7    1.0   1.1    1.2   1.2   32
  309   29.5  22.7    1.0   1.1    1.2   1.2   32
  310   29.5  22.7    1.0   1.1    1.2   1.2   32
  311   29.5  22.7    1.0   1.1    1.3   1.2   32
  312   29.5  22.8    1.1   1.1    1.3   1.2   32
  313   29.5  22.8    1.1   1.1    1.3   1.2   32
  314   29.5  22.8    1.1   1.1    1.3   1.2   32
  315   29.5  22.8    1.1   1.1    1.3   1.2   32
  316   29.5  22.8    1.1   1.1    1.3   1.3   32
  317   29.5  22.8    1.1   1.1    1.3   1.3   32
  318   29.5  22.8    1.1   1.1    1.4   1.3   32
  319   29.5  22.8    1.1   1.1    1.4   1.3   32
  320   29.5  22.8    1.2   1.1    1.4   1.3   32
  321   29.5  22.8    1.2   1.2    1.4   1.3   32
  322   29.5  22.8    1.2   1.2    1.4   1.3   32
  323   29.5  22.8    1.2   1.2    1.4   1.3   32
  324   29.5  22.8    1.2   1.3    1.4   1.3   32
  325   29.5  22.8    1.3   1.3    1.4   1.3   32
  326   29.5  22.8    1.3   1.4    1.4   1.3   32
  327   29.5  22.7    1.3   1.4    1.4   1.3   32
  328   29.5  22.7    1.4   1.4    1.4   1.4   32
  329   29.5  22.7    1.4   1.5    1.5   1.4   32
  330   29.5  22.7    1.4   1.5    1.5   1.4   32
  331   29.5  22.7    1.4   1.6    1.5   1.4   32
  332   29.5  22.7    1.5   1.6    1.5   1.5   32
  333   29.4  22.7    1.5   1.6    1.6   1.5   32
  334   29.4  22.7    1.5   1.6    1.6   1.5   32
  335   29.4  22.6    1.5   1.7    1.6   1.6   32
  336   29.4  22.6    1.6   1.7    1.6   1.6   32
  337   29.4  22.6    1.6   1.7    1.6   1.6   32
  338   29.4  22.6    1.6   1.7    1.7   1.6   32
  339   29.4  22.6    1.6   1.7    1.7   1.6   32
  340   29.4  22.6    1.6   1.7    1.7   1.7   32
  341   29.4  22.6    1.6   1.7    1.7   1.7   32
  342   29.4  22.5    1.6   1.7    1.7   1.7   32
  343   29.4  22.5    1.6   1.7    1.7   1.7   32
  344   29.4  22.5    1.6   1.8    1.7   1.7   32
  345   29.4  22.5    1.6   1.8    1.8   1.7   32
  346   29.4  22.5    1.7   1.8    1.8   1.7   32
  347   29.4  22.5    1.7   1.8    1.8   1.8   32
  348   29.4  22.5    1.7   1.8    1.8   1.9   32
  349   29.4  22.4    1.7   1.8    1.9   1.9   32
  350   29.4  22.4    1.7   1.8    1.9   2.0   32
  351   29.4  22.4    1.7   1.9    1.9   2.1   32
  352   29.4  22.4    1.7   1.9    1.9   2.1   32
  353   29.4  22.4    1.7   1.9    2.0   2.2   32
  354   29.4  22.4    1.7   1.9    2.0   2.2   32
  355   29.4  22.4    1.7   2.0    2.0   2.3   32
  356   29.4  22.4    1.7   2.0    2.0   2.3   32
  357   29.4  22.4    1.7   2.0    2.0   2.3   32
  358   29.4  22.4    1.7   2.0    2.0   2.3   32
  359   29.4  22.4    1.8   2.0    2.0   2.3   32
  360   29.5  22.4    1.8   2.0    2.0   2.3   32
  361   29.5  22.4    1.8   2.0    2.0   2.3   32
  362   29.5  22.4    1.8   2.0    2.0   2.2   32
  363   29.5  22.4    1.8   2.0    2.0   2.2   32
  364   29.5  22.4    1.8   1.9    2.0   2.2   32
  365   29.5  22.4    1.8   1.9    2.0   2.1   32
  366   29.5  22.5    1.8   1.9    2.0   2.1   32
  367   29.5  22.5    1.8   1.8    2.0   2.0   32
  368   29.5  22.5    1.8   1.8    1.9   1.9   32
  369   29.5  22.5    1.8   1.7    1.9   1.9   32
  370   29.5  22.5    1.7   1.7    1.9   1.8   32
  371   29.5  22.5    1.7   1.7    1.9   1.8   32
  372   29.5  22.6    1.7   1.6    1.9   1.8   32
  373   29.5  22.6    1.7   1.6    1.9   1.8   32
  374   29.5  22.6    1.7   1.5    1.9   1.8   32
  375   29.5  22.7    1.7   1.5    1.9   1.8   32
  376   29.5  22.7    1.7   1.5    1.9   1.9   32
  377   29.6  22.7    1.7   1.4    1.9   1.9   32
  378   29.6  22.7    1.7   1.4    1.9   1.9   32
  379   29.6  22.8    1.7   1.4    1.9   1.9   32
  380   29.6  22.8    1.7   1.4    1.9   2.0   32
  381   29.6  22.8    1.7   1.4    1.9   2.0   32
  382   29.6  22.9    1.7   1.4    1.9   2.0   32
  383   29.6  22.9    1.7   1.4    2.0   2.0   32
  384   29.6  22.9    1.6   1.4    2.0   2.0   32
  385   29.6  23.0    1.6   1.4    2.0   1.9   32
  386   29.6  23.0    1.6   1.3    2.0   1.9   32
  387   29.6  23.0    1.6   1.3    2.0   1.9   32
  388   29.6  23.1    1.6   1.3    1.9   1.9   32
  389   29.6  23.1    1.6   1.3    1.9   1.8   32
  390   29.6  23.1    1.6   1.3    1.9   1.8   32
  391   29.6  23.2    1.6   1.3    1.9   1.7   32
  392   29.6  23.2    1.6   1.3    1.9   1.7   32
  393   29.6  23.2    1.6   1.3    1.9   1.7   32
  394   29.6  23.3    1.6   1.3    1.9   1.7   32
  395   29.6  23.3    1.6   1.3    1.9   1.7   32
  396   29.6  23.3    1.6   1.3    1.9   1.7   32
  397   29.6  23.4    1.6   1.4    1.9   1.6   32
  398   29.6  23.4    1.6   1.4    1.9   1.6   32
  399   29.6  23.4    1.6   1.4    1.9   1.6   32
  400   29.6  23.4    1.7   1.4    1.9   1.6   32
  401   29.6  23.5    1.7   1.4    1.9   1.5   32
  402   29.6  23.5    1.7   1.4    1.9   1.5   32
  403   29.6  23.5    1.7   1.4    1.9   1.6   32
  404   29.6  23.5    1.7   1.3    1.9   1.7   32
  405   29.6  23.6    1.7   1.3    2.0   1.7   32
  406   29.6  23.6    1.7   1.3    2.0   1.8   32
  407   29.6  23.6    1.7   1.3    2.0   1.8   32
  408   29.6  23.6    1.7   1.3    2.0   1.9   32
  409   29.5  23.6    1.7   1.3    2.0   1.9   32
  410   29.5  23.6    1.7   1.3    2.0   1.9   32
  411   29.5  23.6    1.7   1.3    2.0   2.0   32
  412   29.5  23.6    1.7   1.3    2.0   2.0   32
  413   29.5  23.6    1.7   1.3    2.1   2.0   32
  414   29.5  23.6    1.7   1.3    2.1   2.0   32
  415   29.5  23.6    1.7   1.3    2.1   1.9   32
  416   29.5  23.6    1.7   1.3    2.1   1.9   32
  417   29.5  23.6    1.7   1.3    2.1   1.9   32
  418   29.4  23.6    1.7   1.3    2.1   1.9   32
  419   29.4  23.6    1.7   1.3    2.1   1.9   32
  420   29.4  23.6    1.7   1.3    2.1   1.9   32
  421   29.4  23.6    1.7   1.3    2.1   1.9   32
  422   29.4  23.6    1.7   1.3    2.1   1.8   32
  423   29.4  23.6    1.7   1.3    2.1   1.8   32
  424   29.4  23.6    1.7   1.3    2.1   1.8   32
  425   29.3  23.6    1.7   1.3    2.1   1.8   32
  426   29.3  23.5    1.7   1.3    2.1   1.8   32
  427   29.3  23.5    1.7   1.3    2.1   1.8   32
  428   29.3  23.5    1.7   1.3    2.1   1.7   32
  429   29.3  23.5    1.7   1.3    2.1   1.7   32
  430   29.3  23.5    1.7   1.3    2.1   1.7   32
  431   29.2  23.4    1.7   1.3    2.1   1.6   32
  432   29.2  23.4    1.7   1.3    2.0   1.6   32
  433   29.2  23.4    1.7   1.3    2.0   1.5   32
  434   29.2  23.4    1.7   1.3    2.0   1.5   32
  435   29.2  23.4    1.7   1.2    2.0   1.4   32
  436   29.1  23.3    1.7   1.2    2.0   1.4   32
  437   29.1  23.3    1.7   1.2    2.0   1.3   32
  438   29.1  23.3    1.7   1.2    2.0   1.3   32
  439   29.1  23.2    1.7   1.2    1.9   1.2   32
  440   29.1  23.2    1.7   1.2    1.9   1.2   32
  441   29.0  23.2    1.7   1.2    1.9   1.2   32
  442   29.0  23.2    1.7   1.2    1.9   1.2   32
  443   29.0  23.1    1.7   1.2    1.9   1.2   32
  444   29.0  23.1    1.6   1.2    2.0   1.2   32
  445   29.0  23.1    1.6   1.2    2.0   1.3   32
  446   28.9  23.0    1.6   1.2    2.0   1.3   32
  447   28.9  23.0    1.6   1.2    2.0   1.3   32
  448   28.9  23.0    1.6   1.2    2.0   1.3   32
  449   28.9  22.9    1.6   1.2    2.0   1.3   32
  450   28.8  22.9    1.6   1.2    2.0   1.3   32
  451   28.8  22.9    1.6   1.2    2.0   1.3   32
  452   28.8  22.9    1.6   1.2    2.0   1.3   32
  453   28.8  22.8    1.7   1.2    2.0   1.3   32
  454   28.7  22.8    1.7   1.2    2.0   1.3   32
  455   28.7  22.8    1.7   1.2    2.0   1.3   32
  456   28.7  22.7    1.7   1.2    2.0   1.3   32
  457   28.7  22.7    1.7   1.2    2.0   1.3   32
  458   28.6  22.7    1.7   1.2    2.0   1.3   32
  459   28.6  22.7    1.7   1.2    2.0   1.3   32
  460   28.6  22.6    1.7   1.2    2.0   1.3   32
  461   28.6  22.6    1.7   1.2    2.0   1.2   32
  462   28.5  22.6    1.7   1.2    2.0   1.2   32
  463   28.5  22.6    1.7   1.2    2.0   1.2   32
  464   28.5  22.5    1.7   1.2    2.0   1.2   32
  465   28.5  22.5    1.7   1.2    2.0   1.2   32
  466   28.4  22.5    1.7   1.2    2.0   1.2   32
  467   28.4  22.5    1.7   1.2    2.0   1.2   32
  468   28.4  22.4    1.7   1.2    2.0   1.2   32
  469   28.4  22.4    1.7   1.2    2.0   1.2   32
  470   28.3  22.4    1.7   1.2    2.0   1.2   32
  471   28.3  22.4    1.7   1.2    2.0   1.1   32
  472   28.3  22.3    1.7   1.2    2.0   1.1   32
  473   28.2  22.3    1.7   1.2    2.0   1.1   32
  474   28.2  22.3    1.7   1.2    2.0   1.1   32
  475   28.2  22.3    1.7   1.2    2.0   1.1   32
  476   28.2  22.3    1.7   1.2    2.0   1.1   32
  477   28.1  22.3    1.7   1.2    2.0   1.1   32
  478   28.1  22.2    1.8   1.2    2.0   1.1   32
  479   28.1  22.2    1.8   1.2    2.0   1.1   32
  480   28.1  22.2    1.8   1.2    2.0   1.1   32
  481   28.0  22.2    1.8   1.2    2.0   1.1   32
  482   28.0  22.2    1.8   1.2    2.0   1.1   32
  483   28.0  22.2    1.8   1.2    2.0   1.1   32
  484   27.9  22.1    1.8   1.2    2.0   1.1   32
  485   27.9  22.1    1.8   1.2    2.0   1.1   32
  486   27.9  22.1    1.8   1.2    2.0   1.1   32
  487   27.9  22.1    1.8   1.2    2.0   1.1   32
  488   27.8  22.1    1.8   1.2    2.0   1.1   32
  489   27.8  22.1    1.8   1.2    2.0   1.1   32
  490   27.8  22.1    1.8   1.2    2.0   1.1   32
  491   27.8  22.1    1.8   1.2    2.0   1.1   32
  492   27.8  22.0    1.8   1.2    2.0   1.1   32
  493   27.7  22.0    1.8   1.2    2.0   1.1   32
  494   27.7  22.0    1.8   1.2    2.0   1.1   32
  495   27.7  22.0    1.8   1.2    2.0   1.1   32
  496   27.7  22.0    1.8   1.2    2.0   1.1   32
  497   27.7  22.0    1.8   1.2    2.0   1.1   32
  498   27.6  22.0    1.8   1.2    2.0   1.1   32
  499   27.6  22.0    1.8   1.2    2.0   1.1   32
  500   27.6  22.0    1.8   1.2    2.0   1.1   32
  501   27.6  22.0    1.8   1.2    2.0   1.1   32
  502   27.6  22.0    1.8   1.2    2.0   1.1   32
  503   27.6  22.0    1.8   1.2    2.0   1.1   32
  504   27.6  22.0    1.8   1.2    2.0   1.1   32
  505   27.5  22.0    1.8   1.2    2.0   1.1   32
  506   27.5  22.0    1.8   1.2    2.0   1.1   32
  507   27.5  21.9    1.8   1.2    2.0   1.1   32
  508   27.5  21.9    1.8   1.2    2.0   1.1   32
  509   27.5  21.9    1.9   1.2    2.0   1.1   32
  510   27.5  21.9    1.9   1.2    2.0   1.1   32
  511   27.5  21.9    1.9   1.2    2.0   1.1   32
  512   27.5  21.9    1.9   1.2    2.0   1.1   32
  513   27.5  21.9    1.9   1.2    2.0   1.1   32
  514   27.5  21.9    1.9   1.2    2.0   1.1   32
  515   27.5  21.9    1.9   1.2    2.0   1.1   32
  516   27.5  21.9    1.9   1.2    2.0   1.1   32
  517   27.5  21.9    1.9   1.2    2.0   1.1   32
  518   27.5  21.9    1.9   1.2    2.0   1.1   32
  519   27.5  21.9    1.9   1.2    2.0   1.1   32
  520   27.5  21.9    1.9   1.2    2.0   1.1   32
  521   27.5  21.9    1.9   1.2    2.0   1.1   32
  522   27.5  21.9    1.9   1.2    2.0   1.1   32
  523   27.5  21.9    1.9   1.2    2.0   1.1   32
  524   27.5  21.9    1.9   1.2    2.0   1.1   32
  525   27.5  21.9    1.9   1.2    2.0   1.1   32
  526   27.5  21.9    1.9   1.2    2.0   1.1   32
  527   27.5  21.9    1.9   1.2    2.0   1.1   32
  528   27.6  21.9    1.9   1.2    2.0   1.1   32
  529   27.6  21.9    1.9   1.2    2.0   1.1   32
  530   27.6  21.9    1.9   1.2    2.0   1.1   32
  531   27.6  21.9    1.9   1.2    2.0   1.1   32
  532   27.6  21.9    1.9   1.2    2.1   1.1   32
  533   27.6  21.9    1.9   1.2    2.1   1.1   32
  534   27.6  21.9    1.9   1.2    2.1   1.1   32
  535   27.6  21.9    1.9   1.2    2.1   1.1   32
  536   27.6  21.9    1.9   1.2    2.1   1.1   32
  537   27.6  21.9    1.9   1.2    2.1   1.1   32
  538   27.6  21.9    1.9   1.2    2.1   1.1   32
  539   27.6  21.9    2.0   1.2    2.1   1.1   32
  540   27.6  21.9    2.0   1.2    2.1   1.1   32
  541   27.6  21.9    2.0   1.2    2.1   1.1   32
  542   27.6  21.9    2.0   1.2    2.1   1.1   32
  543   27.6  21.9    2.0   1.1    2.1   1.1   32
  544   27.6  21.9    2.0   1.1    2.1   1.1   32
  545   27.6  21.9    2.0   1.1    2.1   1.1   32
  546   27.6  21.8    2.0   1.1    2.0   1.1   32
  547   27.6  21.8    2.0   1.1    2.1   1.1   32
  548   27.6  21.8    2.0   1.1    2.1   1.1   32
  549   27.6  21.8    2.1   1.1    2.1   1.1   32
  550   27.6  21.8    2.1   1.2    2.1   1.1   32
  551   27.6  21.8    2.1   1.2    2.1   1.1   32
  552   27.6  21.8    2.1   1.2    2.1   1.1   32
  553   27.6  21.8    2.1   1.2    2.1   1.1   32
  554   27.6  21.8    2.1   1.2    2.2   1.1   32
  555   27.6  21.8    2.1   1.2    2.2   1.2   32
  556   27.6  21.7    2.1   1.2    2.2   1.2   32
  557   27.5  21.7    2.1   1.2    2.2   1.2   32
  558   27.5  21.7    2.1   1.2    2.2   1.2   32
  559   27.5  21.7    2.2   1.2    2.2   1.2   32
  560   27.5  21.7    2.2   1.2    2.2   1.2   32
  561   27.5  21.7    2.2   1.2    2.2   1.3   32
  562   27.4  21.7    2.2   1.2    2.2   1.3   32
  563   27.4  21.6    2.2   1.2    2.2   1.3   32
  564   27.4  21.6    2.2   1.2    2.2   1.3   32
  565   27.4  21.6    2.2   1.2    2.2   1.3   32
  566   27.3  21.6    2.2   1.2    2.2   1.3   32
  567   27.3  21.6    2.2   1.2    2.2   1.3   32
  568   27.3  21.6    2.2   1.2    2.2   1.3   32
  569   27.2  21.5    2.2   1.2    2.2   1.3   32
  570   27.2  21.5    2.2   1.2    2.2   1.3   32
  571   27.1  21.5    2.2   1.2    2.2   1.3   32
  572   27.1  21.5    2.2   1.2    2.2   1.3   32
  573   27.1  21.5    2.2   1.2    2.2   1.3   32
  574   27.0  21.4    2.2   1.2    2.2   1.3   32
  575   27.0  21.4    2.2   1.2    2.2   1.3   32
  576   26.9  21.4    2.2   1.2    2.2   1.3   32
  577   26.9  21.4    2.2   1.2    2.2   1.2   32
  578   26.9  21.4    2.2   1.2    2.2   1.2   32
  579   26.8  21.3    2.2   1.2    2.2   1.2   32
  580   26.8  21.3    2.2   1.2    2.2   1.2   32
  581   26.7  21.3    2.2   1.2    2.2   1.2   32
  582   26.7  21.3    2.2   1.2    2.2   1.1   32
  583   26.6  21.3    2.2   1.2    2.2   1.1   32
  584   26.6  21.2    2.2   1.2    2.2   1.1   32
  585   26.5  21.2    2.2   1.2    2.2   1.1   32
  586   26.5  21.2    2.2   1.1    2.2   1.1   32
  587   26.4  21.2    2.2   1.1    2.2   1.0   32
  588   26.4  21.2    2.2   1.1    2.2   1.0   32
  589   26.3  21.2    2.2   1.1    2.1   1.0   32
  590   26.3  21.1    2.1   1.1    2.1   1.0   32
  591   26.3  21.1    2.1   1.1    2.1   1.0   32
  592   26.2  21.1    2.1   1.1    2.1   1.0   32
  593   26.2  21.1    2.1   1.1    2.1   1.0   32
  594   26.1  21.1    2.1   1.1    2.2   1.0   32
  595   26.1  21.1    2.1   1.1    2.2   1.0   32
  596   26.0  21.1    2.1   1.1    2.2   1.0   32
  597   26.0  21.0    2.1   1.1    2.2   1.0   32
  598   25.9  21.0    2.1   1.1    2.2   1.1   32
  599   25.9  21.0    2.1   1.1    2.2   1.1   32
  600   25.9  21.0    2.1   1.1    2.2   1.1   32
  601   25.8  21.0    2.1   1.2    2.2   1.1   32
  602   25.8  21.0    2.1   1.2    2.2   1.1   32
  603   25.8  21.0    2.1   1.1    2.2   1.1   32
  604   25.7  21.0    2.1   1.1    2.2   1.1   32
  605   25.7  21.0    2.1   1.1    2.2   1.1   32
  606   25.7  20.9    2.1   1.1    2.2   1.1   32
  607   25.6  20.9    2.1   1.1    2.2   1.1   32
  608   25.6  20.9    2.1   1.1    2.2   1.1   32
  609   25.6  20.9    2.1   1.1    2.2   1.0   32
  610   25.6  20.9    2.1   1.1    2.2   1.0   32
  611   25.5  20.9    2.0   1.1    2.2   1.0   32
  612   25.5  20.9    2.0   1.1    2.2   1.0   32
  613   25.5  20.9    2.0   1.1    2.2   1.0   32
  614   25.5  20.9    2.0   1.1    2.2   1.0   32
  615   25.5  20.9    2.0   1.1    2.2   1.0   32
  616   25.4  20.9    2.0   1.1    2.2   1.0   32
  617   25.4  20.9    2.0   1.1    2.2   1.0   32
  618   25.4  20.9    2.0   1.1    2.2   1.0   32
  619   25.4  20.9    2.0   1.1    2.2   1.0   32
  620   25.4  20.9    2.0   1.1    2.2   1.0   32
  621   25.4  20.9    2.0   1.1    2.2   0.9   32
  622   25.4  20.9    2.0   1.1    2.2   0.9   32
  623   25.4  20.9    2.0   1.1    2.2   0.9   32
  624   25.4  20.9    2.0   1.1    2.2   0.9   32
  625   25.4  21.0    2.0   1.1    2.2   0.9   32
  626   25.3  21.0    2.0   1.1    2.2   0.9   32
  627   25.3  21.0    2.0   1.1    2.3   0.9   32
  628   25.3  21.0    2.0   1.1    2.3   0.9   32
  629   25.3  21.0    2.0   1.1    2.3   0.9   32
  630   25.3  21.0    2.0   1.1    2.3   1.0   32
  631   25.3  21.0    2.0   1.1    2.3   1.0   32
  632   25.3  21.0    2.0   1.1    2.3   1.0   32
  633   25.3  21.0    2.0   1.1    2.3   0.9   32
  634   25.3  21.0    2.0   1.1    2.3   0.9   32
  635   25.3  21.0    2.0   1.1    2.3   0.9   32
  636   25.3  21.1    2.0   1.1    2.3   0.9   32
  637   25.3  21.1    2.0   1.1    2.3   0.9   32
  638   25.3  21.1    2.0   1.1    2.3   0.9   32
  639   25.3  21.1    2.0   1.1    2.3   0.9   32
  640   25.3  21.1    2.0   1.1    2.3   0.9   32
  641   25.3  21.1    2.0   1.1    2.3   0.9   32
  642   25.3  21.1    2.0   1.1    2.3   0.9   32
  643   25.3  21.1    2.0   1.1    2.3   0.9   32
  644   25.3  21.1    2.0   1.1    2.3   0.9   32
  645   25.3  21.1    2.0   1.1    2.3   0.9   32
  646   25.3  21.2    2.0   1.1    2.3   0.9   32
  647   25.3  21.2    2.0   1.1    2.3   0.9   32
  648   25.3  21.2    2.0   1.1    2.3   0.9   32
  649   25.3  21.2    2.0   1.1    2.3   0.9   32
  650   25.3  21.2    2.0   1.1    2.4   0.9   32
  651   25.3  21.2    2.0   1.0    2.4   0.9   32
  652   25.3  21.2    2.0   1.0    2.4   0.9   32
  653   25.3  21.2    2.0   1.0    2.4   0.9   32
  654   25.3  21.2    2.0   1.0    2.4   0.9   32
  655   25.3  21.2    2.0   1.0    2.4   0.9   32
  656   25.3  21.2    2.0   1.0    2.4   0.9   32
  657   25.3  21.2    2.0   1.0    2.4   0.9   32
  658   25.2  21.2    2.0   1.0    2.4   0.9   32
  659   25.2  21.2    2.0   1.0    2.4   0.9   32
  660   25.2  21.2    2.0   1.0    2.4   0.9   32
  661   25.2  21.2    2.0   1.0    2.4   0.9   32
  662   25.2  21.2    2.0   1.0    2.4   0.9   32
  663   25.2  21.2    2.0   1.0    2.4   0.9   32
  664   25.1  21.2    2.0   1.0    2.4   0.9   32
  665   25.1  21.2    2.0   1.0    2.4   0.9   32
  666   25.1  21.1    2.0   1.0    2.4   0.9   32
  667   25.1  21.1    2.0   1.0    2.4   0.9   32
  668   25.1  21.1    2.0   1.0    2.4   0.9   32
  669   25.0  21.1    2.0   1.0    2.4   0.9   32
  670   25.0  21.1    2.0   1.0    2.4   0.9   32
  671   25.0  21.1    2.0   1.0    2.4   0.9   32
  672   24.9  21.1    2.0   1.0    2.4   0.9   32
  673   24.9  21.0    2.0   1.0    2.4   0.9   32
  674   24.9  21.0    2.0   1.0    2.4   0.9   32
  675   24.9  21.0    2.0   1.0    2.4   0.9   32
  676   24.8  21.0    2.0   1.0    2.4   0.9   32
  677   24.8  21.0    2.0   1.0    2.4   0.9   32
  678   24.8  21.0    2.0   1.0    2.5   0.9   32
  679   24.7  20.9    2.0   1.0    2.5   0.9   32
  680   24.7  20.9    2.0   1.0    2.5   0.9   32
  681   24.6  20.9    2.0   1.0    2.5   0.8   32
  682   24.6  20.9    2.0   1.0    2.5   0.8   32
  683   24.6  20.9    2.0   1.0    2.5   0.8   32
  684   24.5  20.8    2.0   1.0    2.5   0.8   32
  685   24.5  20.8    2.0   1.0    2.5   0.8   32
  686   24.5  20.8    2.0   1.0    2.5   0.8   32
  687   24.4  20.8    2.0   1.0    2.5   0.8   32
  688   24.4  20.8    2.0   1.0    2.5   0.8   32
  689   24.4  20.7    2.0   1.0    2.5   0.8   32
  690   24.3  20.7    2.0   1.0    2.5   0.8   32
  691   24.3  20.7    1.9   1.0    2.5   0.8   32
  692   24.2  20.7    1.9   0.9    2.5   0.8   32
  693   24.2  20.7    1.9   0.9    2.5   0.8   32
  694   24.2  20.6    1.9   0.9    2.5   0.8   32
  695   24.1  20.6    1.9   0.9    2.5   0.8   32
  696   24.1  20.6    1.9   0.9    2.5   0.8   32
  697   24.1  20.6    1.9   0.9    2.5   0.8   32
  698   24.0  20.6    1.9   0.9    2.5   0.8   32
  699   24.0  20.5    1.9   0.9    2.5   0.8   32
  700   24.0  20.5    1.9   0.9    2.6   0.8   32
  701   23.9  20.5    1.9   0.9    2.6   0.8   32
  702   23.9  20.5    1.9   0.9    2.6   0.8   32
  703   23.9  20.5    1.9   0.9    2.6   0.8   32
  704   23.9  20.4    1.9   0.9    2.6   0.8   32
  705   23.8  20.4    1.9   0.9    2.6   0.8   32
  706   23.8  20.4    1.9   0.9    2.6   0.8   32
  707   23.8  20.4    1.9   0.9    2.6   0.8   32
  708   23.7  20.4    1.9   0.9    2.6   0.8   32
  709   23.7  20.4    1.9   0.9    2.6   0.8   32
  710   23.7  20.3    1.9   0.9    2.6   0.8   32
  711   23.7  20.3    1.9   0.9    2.6   0.8   32
  712   23.7  20.3    1.9   0.9    2.6   0.8   32
  713   23.6  20.3    1.9   0.9    2.6   0.8   32
  714   23.6  20.3    1.9   0.9    2.6   0.8   32
  715   23.6  20.3    1.9   0.9    2.6   0.8   32
  716   23.6  20.3    1.9   0.9    2.6   0.8   32
  717   23.6  20.2    1.9   0.9    2.6   0.8   32
  718   23.6  20.2    1.9   0.9    2.6   0.8   32
  719   23.5  20.2    1.9   0.9    2.6   0.8   32
  720   23.5  20.2    1.9   0.9    2.6   0.8   32
  721   23.5  20.2    1.9   0.9    2.6   0.8   32
  722   23.5  20.2    1.9   0.9    2.6   0.8   32
  723   23.5  20.2    1.9   0.9    2.6   0.8   32
  724   23.5  20.2    1.9   0.9    2.6   0.8   32
  725   23.5  20.2    1.9   0.9    2.6   0.8   32
  726   23.5  20.1    1.9   0.9    2.6   0.8   32
  727   23.5  20.1    1.9   0.9    2.6   0.8   32
  728   23.5  20.1    1.9   0.9    2.6   0.8   32
  729   23.5  20.1    1.9   0.9    2.6   0.8   32
  730   23.5  20.1    1.8   0.9    2.6   0.8   32
  731   23.5  20.1    1.8   0.9    2.6   0.8   32
  732   23.5  20.1    1.8   0.9    2.6   0.8   32
  733   23.5  20.1    1.8   0.9    2.6   0.8   32
  734   23.5  20.1    1.8   0.9    2.6   0.8   32
  735   23.5  20.1    1.8   0.9    2.6   0.8   32
  736   23.5  20.1    1.8   0.9    2.6   0.8   32
  737   23.5  20.1    1.8   0.9    2.6   0.8   32
  738   23.5  20.0    1.8   0.9    2.6   0.8   32
  739   23.5  20.0    1.8   0.9    2.6   0.8   32
  740   23.5  20.0    1.8   0.9    2.6   0.8   32
  741   23.5  20.0    1.8   0.9    2.6   0.8   32
  742   23.5  20.0    1.8   0.9    2.6   0.8   32
  743   23.5  20.0    1.8   0.9    2.6   0.8   32
  744   23.5  20.0    1.8   0.9    2.6   0.8   32
  745   23.5  20.0    1.8   0.9    2.6   0.8   32
  746   23.5  20.0    1.7   0.9    2.6   0.8   32
  747   23.6  20.0    1.7   0.9    2.6   0.8   32
  748   23.6  20.0    1.7   0.9    2.6   0.8   32
  749   23.6  20.0    1.7   0.9    2.6   0.8   32
  750   23.6  20.0    1.7   0.9    2.6   0.8   32
  751   23.6  20.0    1.7   0.9    2.6   0.8   32
  752   23.6  20.0    1.7   0.9    2.6   0.8   32
  753   23.6  20.0    1.7   0.9    2.6   0.8   32
  754   23.6  20.1    1.7   0.9    2.6   0.8   32
  755   23.6  20.1    1.7   0.9    2.5   0.8   32
  756   23.6  20.1    1.7   0.9    2.5   0.8   32
  757   23.6  20.1    1.7   0.9    2.5   0.8   32
  758   23.7  20.1    1.7   0.9    2.5   0.8   32
  759   23.7  20.1    1.7   0.9    2.5   0.8   32
  760   23.7  20.1    1.7   0.9    2.5   0.9   32
  761   23.7  20.1    1.7   0.9    2.5   0.9   32
  762   23.7  20.1    1.7   0.9    2.5   0.9   32
  763   23.7  20.1    1.7   0.9    2.5   0.9   32
  764   23.7  20.2    1.7   0.9    2.5   0.9   32
  765   23.7  20.2    1.7   0.9    2.5   0.9   32
  766   23.7  20.2    1.7   0.9    2.5   0.9   32
  767   23.7  20.2    1.7   0.9    2.5   0.9   32
  768   23.7  20.2    1.7   0.9    2.5   0.9   32
  769   23.7  20.2    1.7   0.9    2.5   0.9   32
  770   23.7  20.3    1.7   0.9    2.5   0.9   32
  771   23.8  20.3    1.7   0.9    2.5   0.9   32
  772   23.8  20.3    1.7   0.9    2.5   0.9   32
  773   23.8  20.3    1.7   0.9    2.5   0.9   32
  774   23.8  20.3    1.7   0.9    2.5   0.9   32
  775   23.8  20.4    1.7   0.9    2.5   0.9   32
  776   23.8  20.4    1.7   0.9    2.5   0.9   32
  777   23.8  20.4    1.7   0.9    2.5   0.9   32
  778   23.8  20.4    1.7   0.9    2.5   0.9   32
  779   23.8  20.5    1.7   0.9    2.5   0.9   32
  780   23.8  20.5    1.7   0.9    2.5   0.9   32
  781   23.8  20.5    1.7   0.9    2.5   0.9   32
  782   23.8  20.5    1.7   0.9    2.5   0.9   32
  783   23.8  20.6    1.7   0.9    2.5   0.9   32
  784   23.8  20.6    1.7   0.9    2.5   0.9   32
  785   23.8  20.6    1.7   0.9    2.5   0.9   32
  786   23.8  20.6    1.7   0.9    2.5   0.9   32
  787   23.8  20.7    1.7   0.9    2.5   0.9   32
  788   23.8  20.7    1.7   0.9    2.5   0.9   32
  789   23.7  20.7    1.7   0.9    2.5   0.9   32
  790   23.7  20.7    1.7   0.9    2.6   0.9   32
  791   23.7  20.8    1.7   0.9    2.6   0.9   32
  792   23.7  20.8    1.7   0.9    2.6   0.9   32
  793   23.7  20.8    1.7   0.9    2.6   0.9   32
  794   23.7  20.9    1.7   0.9    2.6   0.9   32
  795   23.7  20.9    1.7   0.9    2.6   0.9   32
  796   23.7  20.9    1.7   0.9    2.6   0.9   32
  797   23.7  20.9    1.7   0.9    2.6   0.9   32
  798   23.7  20.9    1.7   0.9    2.6   0.9   32
  799   23.7  21.0    1.7   0.9    2.6   0.9   32
  800   23.6  21.0    1.7   0.9    2.6   0.9   32
  801   23.6  21.0    1.7   0.9    2.6   0.9   32
  802   23.6  21.0    1.7   0.9    2.6   0.9   32
  803   23.6  21.1    1.7   0.9    2.6   0.9   32
  804   23.6  21.1    1.7   0.9    2.6   0.9   32
  805   23.6  21.1    1.7   0.9    2.6   0.9   32
  806   23.6  21.1    1.7   0.9    2.6   0.9   32
  807   23.5  21.1    1.7   0.9    2.6   0.9   32
  808   23.5  21.1    1.7   0.9    2.6   0.9   32
  809   23.5  21.2    1.6   0.9    2.6   0.9   32
  810   23.5  21.2    1.6   0.9    2.6   0.9   32
  811   23.5  21.2    1.6   0.9    2.6   0.9   32
  812   23.4  21.2    1.6   0.9    2.6   0.9   32
  813   23.4  21.2    1.6   0.9    2.6   0.9   32
  814   23.4  21.2    1.6   0.9    2.6   0.9   32
  815   23.4  21.2    1.6   0.9    2.6   0.9   32
  816   23.4  21.2    1.6   0.9    2.6   0.9   32
  817   23.3  21.2    1.6   0.9    2.6   0.9   32
  818   23.3  21.2    1.6   0.9    2.6   0.9   32
  819   23.3  21.2    1.6   0.9    2.6   0.9   32
  820   23.3  21.2    1.6   0.9    2.6   0.9   32
  821   23.3  21.2    1.6   0.9    2.6   0.9   32
  822   23.2  21.2    1.6   0.9    2.6   0.9   32
  823   23.2  21.2    1.6   1.0    2.6   0.9   32
  824   23.2  21.2    1.6   1.0    2.6   0.9   32
  825   23.2  21.2    1.6   1.0    2.6   0.9   32
  826   23.2  21.2    1.6   1.0    2.6   1.0   32
  827   23.1  21.2    1.6   1.0    2.6   1.0   32
  828   23.1  21.2    1.6   1.0    2.6   1.0   32
  829   23.1  21.2    1.6   1.0    2.6   1.0   32
  830   23.1  21.2    1.6   1.0    2.6   1.0   32
  831   23.1  21.2    1.6   1.0    2.7   1.0   32
  832   23.0  21.2    1.6   1.0    2.7   1.0   32
  833   23.0  21.2    1.6   1.0    2.7   1.0   32
  834   23.0  21.2    1.6   1.0    2.7   1.0   32
  835   23.0  21.2    1.6   1.0    2.7   1.0   32
  836   23.0  21.2    1.6   1.0    2.7   1.0   32
  837   22.9  21.2    1.6   1.0    2.7   1.0   32
  838   22.9  21.2    1.6   1.0    2.7   1.0   32
  839   22.9  21.2    1.6   1.0    2.7   1.0   32
  840   22.9  21.1    1.6   1.0    2.7   1.0   32
  841   22.9  21.1    1.6   1.0    2.7   1.0   32
  842   22.9  21.1    1.6   1.0    2.7   1.0   32
  843   22.8  21.1    1.6   1.0    2.7   1.0   32
  844   22.8  21.1    1.6   1.0    2.7   1.0   32
  845   22.8  21.1    1.6   1.0    2.7   1.0   32
  846   22.8  21.1    1.6   1.0    2.7   1.0   32
  847   22.8  21.1    1.6   1.0    2.7   1.0   32
  848   22.8  21.1    1.6   1.0    2.7   1.0   32
  849   22.8  21.1    1.6   1.0    2.7   1.0   32
  850   22.8  21.1    1.6   1.0    2.7   1.0   32
  851   22.8  21.1    1.6   1.0    2.7   1.0   32
  852   22.7  21.0    1.6   1.0    2.7   1.0   32
  853   22.7  21.0    1.6   1.0    2.7   1.0   32
  854   22.7  21.0    1.6   1.0    2.7   1.0   32
  855   22.7  21.0    1.6   1.0    2.7   1.0   32
  856   22.7  21.0    1.6   1.0    2.7   1.0   32
  857   22.7  21.0    1.6   1.0    2.7   1.0   32
  858   22.7  21.0    1.6   1.0    2.7   1.0   32
  859   22.7  21.0    1.6   1.0    2.7   1.0   32
  860   22.7  21.0    1.6   0.9    2.7   1.0   32
  861   22.7  21.0    1.6   0.9    2.7   1.0   32
  862   22.7  21.0    1.6   0.9    2.7   1.0   32
  863   22.7  21.0    1.6   0.9    2.7   1.0   32
  864   22.7  21.0    1.6   0.9    2.7   1.0   32
  865   22.7  21.0    1.6   0.9    2.7   1.0   32
  866   22.7  21.0    1.6   0.9    2.7   1.0   32
  867   22.7  21.0    1.6   0.9    2.7   1.0   32
  868   22.7  21.0    1.6   0.9    2.7   1.1   32
  869   22.7  21.0    1.6   0.9    2.7   1.1   32
  870   22.7  21.0    1.6   0.9    2.7   1.1   32
  871   22.7  21.1    1.6   0.9    2.7   1.1   32
  872   22.7  21.1    1.6   0.9    2.7   1.1   32
  873   22.7  21.1    1.6   0.9    2.8   1.1   32
  874   22.7  21.1    1.6   0.9    2.8   1.1   32
  875   22.7  21.1    1.6   0.9    2.8   1.1   32
  876   22.8  21.1    1.6   0.9    2.8   1.1   32
  877   22.8  21.1    1.6   0.9    2.8   1.1   32
  878   22.8  21.1    1.6   0.9    2.8   1.1   32
  879   22.8  21.1    1.6   0.9    2.8   1.1   32
  880   22.8  21.1    1.6   0.9    2.8   1.1   32
  881   22.8  21.2    1.6   0.9    2.8   1.1   32
  882   22.8  21.2    1.6   0.9    2.8   1.1   32
  883   22.8  21.2    1.6   0.9    2.8   1.1   32
  884   22.8  21.2    1.6   0.9    2.8   1.1   32
  885   22.8  21.2    1.6   0.9    2.8   1.1   32
  886   22.8  21.2    1.6   0.9    2.7   1.1   32
  887   22.8  21.2    1.6   0.9    2.7   1.1   32
  888   22.9  21.2    1.6   0.9    2.7   1.1   32
  889   22.9  21.2    1.6   0.9    2.7   1.1   32
  890   22.9  21.2    1.6   0.9    2.7   1.1   32
  891   22.9  21.3    1.6   1.0    2.7   1.1   32
  892   22.9  21.3    1.6   1.0    2.7   1.1   32
  893   22.9  21.3    1.6   1.0    2.7   1.1   32
  894   22.9  21.3    1.6   1.0    2.7   1.1   32
  895   22.9  21.3    1.6   1.0    2.7   1.1   32
  896   22.9  21.3    1.6   1.0    2.7   1.1   32
  897   22.9  21.3    1.6   1.0    2.7   1.1   32
  898   22.9  21.3    1.6   1.0    2.7   1.1   32
  899   22.9  21.3    1.6   1.0    2.7   1.1   32
  900   22.9  21.3    1.6   1.0    2.7   1.1   32
  901   22.9  21.3    1.6   1.0    2.7   1.1   32
  902   22.9  21.3    1.6   1.0    2.7   1.1   32
  903   22.9  21.3    1.6   1.0    2.7   1.1   32
  904   22.9  21.3    1.6   1.0    2.7   1.1   32
  905   22.9  21.3    1.6   1.0    2.7   1.1   32
  906   22.9  21.2    1.6   1.0    2.7   1.1   32
  907   22.9  21.2    1.6   1.0    2.7   1.1   32
  908   22.9  21.2    1.6   1.0    2.7   1.1   32
  909   22.9  21.2    1.6   1.0    2.7   1.1   32
  910   22.9  21.2    1.6   1.0    2.7   1.1   32
  911   22.9  21.2    1.6   1.0    2.7   1.1   32
  912   22.9  21.1    1.6   1.0    2.7   1.1   32
  913   22.9  21.1    1.6   1.0    2.7   1.2   32
  914   22.9  21.1    1.6   1.0    2.7   1.2   32
  915   22.9  21.1    1.6   1.0    2.7   1.2   32
  916   22.9  21.0    1.6   1.0    2.7   1.2   32
  917   22.8  21.0    1.6   1.0    2.7   1.2   32
  918   22.8  21.0    1.6   1.0    2.7   1.2   32
  919   22.8  21.0    1.6   1.0    2.7   1.2   32
  920   22.8  20.9    1.6   1.0    2.7   1.2   32
  921   22.8  20.9    1.6   1.0    2.7   1.2   32
  922   22.8  20.9    1.6   1.0    2.7   1.2   32
  923   22.8  20.8    1.6   1.0    2.7   1.2   32
  924   22.7  20.8    1.6   1.0    2.7   1.2   32
  925   22.7  20.7    1.6   1.0    2.7   1.2   32
  926   22.7  20.7    1.6   1.0    2.7   1.2   32
  927   22.7  20.6    1.6   1.0    2.7   1.2   32
  928   22.6  20.6    1.6   1.0    2.7   1.2   32
  929   22.6  20.6    1.6   1.0    2.7   1.2   32
  930   22.6  20.5    1.6   1.0    2.7   1.2   32
  931   22.6  20.5    1.6   1.0    2.7   1.2   32
  932   22.5  20.4    1.6   1.0    2.7   1.2   32
  933   22.5  20.4    1.6   1.0    2.7   1.2   32
  934   22.5  20.3    1.6   1.0    2.7   1.2   32
  935   22.5  20.3    1.6   1.0    2.6   1.2   32
  936   22.4  20.2    1.6   1.0    2.6   1.2   32
  937   22.4  20.2    1.6   1.0    2.6   1.2   32
  938   22.4  20.1    1.6   1.0    2.6   1.2   32
  939   22.3  20.1    1.6   1.0    2.6   1.2   32
  940   22.3  20.0    1.6   1.0    2.6   1.2   32
  941   22.3  20.0    1.6   1.0    2.6   1.2   32
  942   22.2  19.9    1.6   1.0    2.6   1.2   32
  943   22.2  19.9    1.6   1.0    2.6   1.2   32
  944   22.2  19.8    1.6   1.0    2.6   1.2   32
  945   22.1  19.8    1.6   1.0    2.6   1.2   32
  946   22.1  19.7    1.6   1.0    2.6   1.2   32
  947   22.1  19.7    1.6   1.0    2.6   1.2   32
  948   22.0  19.7    1.6   1.0    2.6   1.2   32
  949   22.0  19.6    1.6   1.0    2.6   1.2   32
  950   22.0  19.6    1.6   1.0    2.6   1.2   32
  951   21.9  19.5    1.6   1.0    2.6   1.2   32
  952   21.9  19.5    1.6   1.0    2.6   1.2   32
  953   21.9  19.4    1.6   1.0    2.6   1.2   32
  954   21.8  19.4    1.6   1.0    2.6   1.2   32
  955   21.8  19.4    1.6   1.0    2.6   1.2   32
  956   21.8  19.3    1.6   1.0    2.6   1.2   32
  957   21.7  19.3    1.6   1.0    2.6   1.2   32
  958   21.7  19.3    1.6   1.0    2.6   1.2   32
  959   21.7  19.2    1.6   1.0    2.6   1.2   32
  960   21.6  19.2    1.6   1.0    2.6   1.2   32
  961   21.6  19.2    1.6   1.0    2.6   1.2   32
  962   21.6  19.1    1.6   1.0    2.6   1.2   32
  963   21.5  19.1    1.6   1.0    2.6   1.2   32
  964   21.5  19.1    1.6   1.0    2.6   1.2   32
  965   21.5  19.0    1.6   1.0    2.6   1.2   32
  966   21.5  19.0    1.6   1.0    2.6   1.2   32
  967   21.4  19.0    1.6   1.0    2.6   1.2   32
  968   21.4  19.0    1.6   1.0    2.6   1.2   32
  969   21.4  19.0    1.6   1.0    2.6   1.2   32
  970   21.4  18.9    1.6   1.0    2.6   1.2   32
  971   21.3  18.9    1.6   1.0    2.6   1.2   32
  972   21.3  18.9    1.6   1.0    2.6   1.2   32
  973   21.3  18.9    1.6   1.0    2.6   1.2   32
  974   21.3  18.9    1.6   1.0    2.6   1.2   32
  975   21.3  18.9    1.6   1.0    2.6   1.2   32
  976   21.2  18.9    1.6   1.0    2.6   1.2   32
  977   21.2  18.9    1.6   1.0    2.6   1.2   32
  978   21.2  18.9    1.6   1.0    2.6   1.2   32
  979   21.2  18.9    1.6   1.0    2.6   1.2   32
  980   21.2  18.9    1.6   1.0    2.6   1.2   32
  981   21.2  18.8    1.6   1.0    2.6   1.2   32
  982   21.1  18.8    1.6   1.0    2.6   1.2   32
  983   21.1  18.9    1.6   1.0    2.6   1.2   32
  984   21.1  18.9    1.6   1.0    2.6   1.2   32
  985   21.1  18.9    1.6   1.0    2.6   1.3   32
  986   21.1  18.9    1.6   1.0    2.6   1.3   32
  987   21.1  18.9    1.6   1.0    2.6   1.3   32
  988   21.1  18.9    1.6   1.0    2.6   1.3   32
  989   21.1  18.9    1.6   1.0    2.6   1.3   32
  990   21.1  18.9    1.6   1.0    2.6   1.3   32
  991   21.1  18.9    1.6   1.0    2.6   1.3   32
  992   21.1  18.9    1.6   1.0    2.6   1.3   32
  993   21.1  18.9    1.6   1.0    2.6   1.3   32
  994   21.1  18.9    1.6   1.0    2.6   1.3   32
  995   21.1  19.0    1.6   1.0    2.6   1.3   32
  996   21.1  19.0    1.6   1.0    2.6   1.3   32
  997   21.1  19.0    1.6   1.0    2.6   1.3   32
  998   21.1  19.0    1.6   1.0    2.6   1.3   32
  999   21.1  19.0    1.6   1.0    2.6   1.3   32
 1000   21.1  19.0    1.6   1.0    2.6   1.3   32
 1001   21.1  19.0    1.6   1.0    2.6   1.3   32
 1002   21.1  19.1    1.6   1.0    2.6   1.3   32
 1003   21.1  19.1    1.6   1.0    2.6   1.3   32
 1004   21.1  19.1    1.6   1.0    2.6   1.3   32
 1005   21.1  19.1    1.6   1.0    2.6   1.3   32
 1006   21.2  19.1    1.6   1.0    2.6   1.3   32
 1007   21.2  19.1    1.6   1.0    2.6   1.3   32
 1008   21.2  19.2    1.6   1.0    2.6   1.3   32
 1009   21.2  19.2    1.6   1.0    2.6   1.3   32
 1010   21.2  19.2    1.6   1.0    2.6   1.3   32
 1011   21.2  19.2    1.6   1.0    2.6   1.3   32
 1012   21.2  19.2    1.6   1.0    2.6   1.3   32
 1013   21.2  19.3    1.6   1.0    2.6   1.3   32
 1014   21.3  19.3    1.6   1.0    2.6   1.3   32
 1015   21.3  19.3    1.6   1.0    2.6   1.3   32
 1016   21.3  19.3    1.6   1.0    2.6   1.3   32
 1017   21.3  19.3    1.6   1.0    2.6   1.3   32
 1018   21.3  19.4    1.6   1.0    2.6   1.3   32
 1019   21.3  19.4    1.6   1.0    2.6   1.3   32
 1020   21.4  19.4    1.6   1.0    2.6   1.3   32
 1021   21.4  19.4    1.6   1.0    2.6   1.3   32
 1022   21.4  19.4    1.6   1.0    2.6   1.3   32
 1023   21.4  19.4    1.6   1.0    2.6   1.3   32
 1024   21.4  19.5    1.6   1.0    2.6   1.3   32
 1025   21.4  19.5    1.6   1.0    2.6   1.3   32
 1026   21.4  19.5    1.6   1.0    2.6   1.3   32
 1027   21.5  19.5    1.6   1.0    2.6   1.4   32
 1028   21.5  19.5    1.6   1.0    2.6   1.4   32
 1029   21.5  19.5    1.6   1.0    2.6   1.4   32
 1030   21.5  19.6    1.6   1.0    2.6   1.4   32
 1031   21.5  19.6    1.6   1.0    2.6   1.4   32
 1032   21.5  19.6    1.6   1.0    2.6   1.4   32
 1033   21.6  19.6    1.6   1.0    2.6   1.4   32
 1034   21.6  19.6    1.6   1.0    2.6   1.4   32
 1035   21.6  19.6    1.6   1.0    2.6   1.4   32
 1036   21.6  19.6    1.6   1.0    2.6   1.4   32
 1037   21.6  19.7    1.6   1.0    2.6   1.4   32
 1038   21.6  19.7    1.6   1.0    2.6   1.4   32
 1039   21.6  19.7    1.6   1.0    2.6   1.4   32
 1040   21.6  19.7    1.6   1.0    2.6   1.4   32
 1041   21.7  19.7    1.6   1.0    2.6   1.4   32
 1042   21.7  19.7    1.6   1.0    2.6   1.4   32
 1043   21.7  19.7    1.6   1.0    2.6   1.4   32
 1044   21.7  19.7    1.6   1.0    2.6   1.4   32
 1045   21.7  19.7    1.6   1.0    2.6   1.4   32
 1046   21.7  19.8    1.6   1.0    2.6   1.4   32
 1047   21.7  19.8    1.6   1.0    2.6   1.4   32
 1048   21.7  19.8    1.6   1.0    2.6   1.4   32
 1049   21.7  19.8    1.6   1.0    2.6   1.4   32
 1050   21.7  19.8    1.6   1.0    2.6   1.4   32
 1051   21.7  19.8    1.6   1.0    2.6   1.4   32
 1052   21.7  19.8    1.6   1.0    2.6   1.4   32
 1053   21.7  19.8    1.6   1.0    2.6   1.4   32
 1054   21.8  19.8    1.6   1.0    2.6   1.4   32
 1055   21.8  19.8    1.6   1.0    2.6   1.4   32
 1056   21.8  20.0    1.6   1.0    2.6   1.5   32
 1057   21.8  20.0    1.7   1.0    2.6   1.5   32
 1058   21.8  20.0    1.7   1.0    2.6   1.5   32
 1059   21.8  20.0    1.7   1.0    2.6   1.5   32
 1060   21.8  20.0    1.7   1.0    2.6   1.5   32
 1061   21.8  20.0    1.7   1.0    2.6   1.5   32
 1062   21.8  20.0    1.7   1.0    2.6   1.5   32
 1063   21.8  20.0    1.7   1.0    2.6   1.5   32
 1064   21.8  20.1    1.7   1.0    2.6   1.5   32
 1065   21.8  20.1    1.7   1.0    2.6   1.5   32
 1066   21.7  20.1    1.7   1.0    2.6   1.5   32
 1067   21.7  20.1    1.7   1.0    2.6   1.5   32
 1068   21.7  20.1    1.7   1.0    2.6   1.5   32
 1069   21.7  20.1    1.7   1.0    2.6   1.5   32
 1070   21.7  20.1    1.7   1.0    2.6   1.5   32
 1071   21.7  20.1    1.7   1.0    2.6   1.5   32
 1072   21.7  20.1    1.7   1.0    2.6   1.5   32
 1073   21.7  20.1    1.7   1.0    2.6   1.5   32
 1074   21.7  20.1    1.7   1.0    2.6   1.5   32
 1075   21.7  20.1    1.7   1.0    2.6   1.5   32
 1076   21.7  20.1    1.7   1.0    2.6   1.5   32
 1077   21.7  20.1    1.7   1.0    2.6   1.5   32
 1078   21.7  20.1    1.7   1.0    2.6   1.5   32
 1079   21.6  20.1    1.7   1.0    2.6   1.5   32
 1080   21.6  20.2    1.7   1.0    2.6   1.5   32
 1081   21.6  20.2    1.7   1.0    2.6   1.5   32
 1082   21.6  20.2    1.7   1.0    2.6   1.5   32
 1083   21.6  20.2    1.7   1.0    2.6   1.5   32
 1084   21.6  20.2    1.7   1.0    2.6   1.5   32
 1085   21.6  20.2    1.7   1.0    2.6   1.5   32
 1086   21.6  20.2    1.7   1.0    2.6   1.5   32
 1087   21.6  20.2    1.7   1.0    2.6   1.5   32
 1088   21.6  20.2    1.7   1.0    2.6   1.5   32
 1089   21.5  20.2    1.7   1.0    2.6   1.5   32
 1090   21.5  20.2    1.7   1.0    2.6   1.5   32
 1091   21.5  20.2    1.7   1.0    2.6   1.5   32
 1092   21.5  20.2    1.7   1.0    2.6   1.5   32
 1093   21.5  20.2    1.7   1.0    2.6   1.5   32
 1094   21.5  20.2    1.7   1.0    2.6   1.5   32
 1095   21.5  20.2    1.7   1.0    2.6   1.5   32
 1096   21.5  20.2    1.7   1.0    2.6   1.5   32
 1097   21.5  20.3    1.7   1.0    2.6   1.5   32
 1098   21.5  20.3    1.7   1.0    2.6   1.5   32
 1099   21.4  20.3    1.7   1.0    2.6   1.5   32
 1100   21.4  20.3    1.7   1.0    2.6   1.5   32
 1101   21.4  20.3    1.7   1.0    2.6   1.5   32
 1102   21.4  20.3    1.7   1.0    2.6   1.5   32
 1103   21.4  20.3    1.7   1.0    2.6   1.5   32
 1104   21.4  20.3    1.7   1.0    2.6   1.5   32
 1105   21.4  20.3    1.7   1.0    2.6   1.5   32
 1106   21.4  20.3    1.7   1.0    2.6   1.5   32
 1107   21.4  20.3    1.7   1.0    2.6   1.5   32
 1108   21.4  20.3    1.7   1.0    2.6   1.5   32
 1109   21.4  20.3    1.7   1.0    2.6   1.5   32
 1110   21.4  20.3    1.7   1.0    2.6   1.5   32
 1111   21.3  20.4    1.7   1.0    2.6   1.5   32
 1112   21.3  20.4    1.7   1.0    2.6   1.5   32
 1113   21.3  20.4    1.7   1.0    2.6   1.5   32
 1114   21.3  20.4    1.7   1.0    2.6   1.5   32
 1115   21.3  20.4    1.7   1.0    2.6   1.5   32
 1116   21.3  20.4    1.7   1.0    2.6   1.5   32
 1117   21.3  20.4    1.7   1.0    2.6   1.5   32
 1118   21.3  20.4    1.7   1.0    2.6   1.5   32
 1119   21.3  20.4    1.7   1.0    2.6   1.5   32
 1120   21.3  20.4    1.7   1.0    2.6   1.5   32
 1121   21.3  20.5    1.7   1.0    2.6   1.5   32
 1122   21.3  20.5    1.7   1.0    2.6   1.5   32
 1123   21.3  20.5    1.7   1.0    2.6   1.5   32
 1124   21.3  20.5    1.7   1.0    2.6   1.5   32
 1125   21.3  20.5    1.7   1.0    2.6   1.5   32
 1126   21.3  20.5    1.7   1.0    2.6   1.5   32
 1127   21.3  20.5    1.7   1.0    2.6   1.5   32
 1128   21.3  20.5    1.6   1.0    2.6   1.5   32
 1129   21.3  20.5    1.6   1.0    2.6   1.5   32
 1130   21.3  20.6    1.6   1.0    2.6   1.5   32
 1131   21.3  20.6    1.6   1.0    2.6   1.5   32
 1132   21.3  20.6    1.6   1.0    2.6   1.5   32
 1133   21.3  20.6    1.6   1.0    2.6   1.5   32
 1134   21.3  20.6    1.6   1.0    2.6   1.5   32
 1135   21.2  20.6    1.6   1.0    2.6   1.5   32
 1136   21.2  20.6    1.6   1.0    2.6   1.5   32
 1137   21.2  20.7    1.6   1.0    2.6   1.5   32
 1138   21.2  20.7    1.6   1.0    2.6   1.5   32
 1139   21.2  20.7    1.6   1.0    2.6   1.5   32
 1140   21.2  20.7    1.6   1.0    2.6   1.5   32
 1141   21.2  20.7    1.6   1.0    2.6   1.5   32
 1142   21.2  20.7    1.6   1.0    2.6   1.5   32
 1143   21.2  20.7    1.6   1.0    2.6   1.5   32
 1144   21.2  20.8    1.6   1.0    2.6   1.5   32
 1145   21.2  20.8    1.6   1.0    2.6   1.5   32
 1146   21.2  20.8    1.6   1.0    2.6   1.5   32
 1147   21.2  20.8    1.6   1.0    2.6   1.5   32
 1148   21.2  20.8    1.6   1.0    2.6   1.5   32
 1149   21.2  20.8    1.6   1.0    2.6   1.5   32
 1150   21.2  20.8    1.6   1.0    2.6   1.5   32
 1151   21.2  20.9    1.6   1.0    2.6   1.5   32
 1152   21.2  20.9    1.6   1.0    2.6   1.5   32
 1153   21.2  20.9    1.6   1.0    2.6   1.5   32
 1154   21.2  20.9    1.6   1.0    2.6   1.5   32
 1155   21.1  20.9    1.6   1.0    2.6   1.5   32
 1156   21.1  21.0    1.6   1.0    2.6   1.5   32
 1157   21.1  21.0    1.6   1.0    2.6   1.5   32
 1158   21.1  21.0    1.6   1.0    2.6   1.5   32
 1159   21.1  21.0    1.6   1.0    2.6   1.5   32
 1160   21.1  21.0    1.6   1.0    2.6   1.5   32
 1161   21.1  21.0    1.6   1.0    2.6   1.5   32
 1162   21.1  21.0    1.6   1.0    2.6   1.5   32
 1163   21.1  21.0    1.6   1.0    2.5   1.5   32
 1164   21.1  21.0    1.6   1.0    2.5   1.5   32
 1165   21.1  21.0    1.6   1.0    2.5   1.5   32
 1166   21.1  21.0    1.6   1.0    2.5   1.5   32
 1167   21.1  21.0    1.6   1.0    2.5   1.5   32
 1168   21.0  21.0    1.6   1.0    2.5   1.5   32
 1169   21.0  21.0    1.6   1.0    2.5   1.5   32
 1170   21.0  21.0    1.6   1.0    2.5   1.5   32
 1171   21.0  21.0    1.6   1.0    2.5   1.5   32
 1172   21.0  21.0    1.6   1.0    2.5   1.5   32
 1173   21.0  21.0    1.6   1.0    2.5   1.5   32
 1174   21.0  21.0    1.6   1.0    2.5   1.5   32
 1175   21.0  21.1    1.6   1.0    2.5   1.5   32
 1176   21.0  21.1    1.6   1.0    2.5   1.5   32
 1177   21.0  21.1    1.6   1.0    2.5   1.5   32
 1178   21.0  21.1    1.6   1.0    2.5   1.5   32
 1179   21.0  21.1    1.6   1.0    2.5   1.5   32
 1180   21.0  21.1    1.6   1.0    2.5   1.5   32
 1181   21.0  21.1    1.6   1.0    2.5   1.5   32
 1182   21.0  21.1    1.6   1.0    2.5   1.5   32
 1183   21.0  21.1    1.6   1.0    2.5   1.5   32
 1184   21.0  21.1    1.6   1.0    2.5   1.5   32
 1185   21.0  21.1    1.6   1.0    2.5   1.5   32
 1186   21.0  21.1    1.6   1.0    2.5   1.5   32
 1187   21.0  21.1    1.6   1.0    2.5   1.5   32
 1188   21.0  21.1    1.6   1.0    2.5   1.5   32
 1189   20.9  21.2    1.6   1.0    2.5   1.5   32
 1190   20.9  21.2    1.6   1.0    2.5   1.5   32
 1191   20.9  21.2    1.6   1.0    2.5   1.5   32
 1192   21.0  21.2    1.6   1.0    2.5   1.5   32
 1193   21.0  21.2    1.6   1.0    2.5   1.5   32
 1194   21.0  21.2    1.6   1.0    2.5   1.5   32
 1195   21.0  21.2    1.6   1.0    2.5   1.5   32
 1196   21.0  21.2    1.6   1.0    2.5   1.5   32
 1197   21.0  21.2    1.6   1.0    2.5   1.5   32
 1198   21.0  21.2    1.6   1.0    2.5   1.5   32
 1199   21.0  21.3    1.6   1.0    2.5   1.5   32
 1200   21.0  21.3    1.6   1.0    2.5   1.5   32
 1201   21.0  21.3    1.6   1.0    2.5   1.5   32
 1202   21.0  21.3    1.6   1.0    2.5   1.5   32
 1203   21.0  21.3    1.6   1.0    2.5   1.5   32
 1204   21.0  21.3    1.6   1.0    2.5   1.5   32
 1205   21.0  21.3    1.6   1.0    2.5   1.5   32
 1206   21.0  21.3    1.6   1.0    2.5   1.5   32
 1207   21.0  21.3    1.6   1.0    2.5   1.5   32
 1208   21.0  21.3    1.6   1.0    2.5   1.5   32
 1209   21.0  21.4    1.6   1.0    2.5   1.5   32
 1210   21.0  21.4    1.6   1.0    2.5   1.5   32
 1211   21.0  21.4    1.6   1.0    2.5   1.5   32
 1212   21.0  21.4    1.6   1.0    2.5   1.5   32
 1213   21.0  21.4    1.6   1.0    2.5   1.5   32
 1214   21.0  21.4    1.6   1.0    2.5   1.5   32
 1215   21.0  21.4    1.6   1.0    2.5   1.5   32
 1216   21.0  21.4    1.6   1.0    2.5   1.5   32
 1217   21.0  21.4    1.6   1.0    2.5   1.5   32
 1218   21.0  21.4    1.6   1.0    2.5   1.5   32
 1219   21.1  21.4    1.6   1.0    2.5   1.5   32
 1220   21.1  21.4    1.6   1.0    2.5   1.5   32
 1221   21.1  21.4    1.6   1.0    2.5   1.5   32
 1222   21.1  21.4    1.6   1.0    2.5   1.5   32
 1223   21.1  21.4    1.6   1.0    2.5   1.5   32
 1224   21.1  21.5    1.6   1.0    2.5   1.5   32
 1225   21.1  21.5    1.6   1.0    2.5   1.5   32
 1226   21.1  21.5    1.6   1.0    2.5   1.5   32
 1227   21.1  21.5    1.6   1.0    2.5   1.5   32
 1228   21.1  21.5    1.6   1.0    2.5   1.5   32
 1229   21.1  21.5    1.6   1.0    2.5   1.5   32
 1230   21.1  21.5    1.6   1.0    2.5   1.5   32
 1231   21.1  21.5    1.6   1.0    2.5   1.5   32
 1232   21.1  21.5    1.6   1.0    2.5   1.5   32
 1233   21.1  21.5    1.6   1.0    2.5   1.5   32
 1234   21.1  21.5    1.6   1.0    2.5   1.5   32
 1235   21.1  21.5    1.6   1.0    2.5   1.5   32
 1236   21.1  21.4    1.6   1.0    2.5   1.5   32
 1237   21.1  21.4    1.6   1.0    2.5   1.5   32
 1238   21.1  21.4    1.6   1.0    2.5   1.5   32
 1239   21.1  21.4    1.6   1.0    2.5   1.5   32
 1240   21.1  21.4    1.6   1.0    2.5   1.5   32
 1241   21.1  21.4    1.6   1.0    2.5   1.5   32
 1242   21.1  21.4    1.6   1.0    2.5   1.5   32
 1243   21.0  21.4    1.6   1.0    2.5   1.5   32
 1244   21.0  21.4    1.6   1.0    2.5   1.5   32
 1245   21.0  21.4    1.6   1.0    2.5   1.5   32
 1246   21.0  21.4    1.6   1.0    2.5   1.5   32
 1247   21.0  21.4    1.6   1.0    2.5   1.5   32
 1248   21.0  21.4    1.6   1.0    2.5   1.5   32
 1249   21.0  21.4    1.6   1.0    2.5   1.5   32
 1250   21.0  21.3    1.6   1.0    2.5   1.5   32
 1251   21.0  21.3    1.6   1.0    2.5   1.5   32
 1252   21.0  21.3    1.6   1.0    2.5   1.5   32
 1253   21.0  21.3    1.6   1.0    2.5   1.5   32
 1254   21.0  21.3    1.6   1.0    2.5   1.5   32
 1255   21.0  21.3    1.6   1.0    2.5   1.5   32
 1256   21.4  21.1    1.5   0.9    2.5   1.5   31
 1257   21.4  21.1    1.5   0.9    2.5   1.5   31
 1258   21.4  21.0    1.5   0.9    2.5   1.5   31
 1259   21.4  21.0    1.5   0.9    2.5   1.5   31
 1260   21.4  21.0    1.5   0.9    2.5   1.5   31
 1261   21.4  21.0    1.5   0.9    2.5   1.5   31
 1262   21.4  21.0    1.5   0.9    2.5   1.5   31
 1263   21.4  21.0    1.5   0.9    2.5   1.5   31
 1264   21.4  21.0    1.5   0.9    2.5   1.5   31
 1265   21.4  21.0    1.5   0.9    2.5   1.5   31
 1266   21.4  21.0    1.5   0.9    2.5   1.5   31
 1267   21.4  21.0    1.5   0.9    2.5   1.5   31
 1268   21.4  21.0    1.5   0.9    2.5   1.5   31
 1269   21.4  21.0    1.5   0.9    2.5   1.5   31
 1270   21.4  21.0    1.5   0.9    2.5   1.5   31
 1271   21.4  20.9    1.5   0.9    2.5   1.5   31
 1272   21.4  20.9    1.5   0.9    2.5   1.5   31
 1273   21.4  20.9    1.5   0.9    2.5   1.5   31
 1274   21.4  20.9    1.5   0.9    2.5   1.5   31
 1275   21.4  20.9    1.5   0.9    2.5   1.5   31
 1276   21.4  20.9    1.5   0.9    2.6   1.5   31
 1277   21.4  20.9    1.5   0.9    2.6   1.5   31
 1278   21.4  20.9    1.5   0.9    2.6   1.5   31
 1279   21.4  20.9    1.5   0.9    2.6   1.5   31
 1280   21.4  20.9    1.5   0.9    2.6   1.5   31
 1281   21.5  20.9    1.5   0.9    2.6   1.5   31
 1282   21.5  20.9    1.5   0.9    2.6   1.5   31
 1283   21.5  20.9    1.5   0.9    2.6   1.5   31
 1284   21.5  20.8    1.5   0.9    2.6   1.5   31
 1285   21.5  20.8    1.5   0.9    2.6   1.5   31
 1286   21.5  20.8    1.5   0.9    2.6   1.5   31
 1287   21.5  20.8    1.5   0.9    2.6   1.5   31
 1288   21.5  20.8    1.5   0.9    2.6   1.5   31
 1289   21.5  20.8    1.5   0.9    2.6   1.5   31
 1290   21.5  20.8    1.5   0.9    2.6   1.5   31
 1291   21.5  20.8    1.5   0.9    2.6   1.5   31
 1292   21.5  20.8    1.5   0.9    2.6   1.5   31
 1293   21.5  20.8    1.5   0.8    2.6   1.5   31
 1294   21.5  20.8    1.5   0.8    2.6   1.5   31
 1295   21.5  20.7    1.5   0.8    2.6   1.5   31
 1296   21.5  20.7    1.5   0.8    2.6   1.5   31
 1297   21.5  20.7    1.5   0.9    2.6   1.5   31
 1298   21.5  20.7    1.5   0.9    2.6   1.5   31
 ms      H   H.sd     V   V.sd   rate rate.sd  N     Register 48
 -350   16.2  15.4    0.6   0.2    0.7   0.2   32
 -349   16.2  15.4    0.6   0.2    0.7   0.2   32
 -348   16.2  15.4    0.6   0.2    0.7   0.2   32
 -347   16.3  15.4    0.6   0.2    0.7   0.2   32
 -346   16.3  15.4    0.6   0.2    0.7   0.2   32
 -345   16.3  15.4    0.6   0.2    0.7   0.2   32
 -344   16.3  15.3    0.6   0.2    0.7   0.3   32
 -343   16.3  15.3    0.6   0.2    0.7   0.3   32
 -342   16.3  15.3    0.6   0.2    0.7   0.3   32
 -341   16.3  15.3    0.6   0.2    0.7   0.3   32
 -340   16.3  15.3    0.6   0.2    0.7   0.3   32
 -339   16.3  15.3    0.6   0.2    0.7   0.3   32
 -338   16.3  15.2    0.6   0.2    0.7   0.3   32
 -337   16.4  15.2    0.6   0.2    0.7   0.3   32
 -336   16.4  15.2    0.6   0.2    0.7   0.3   32
 -335   16.4  15.2    0.6   0.2    0.7   0.3   32
 -334   16.4  15.2    0.6   0.2    0.7   0.3   32
 -333   16.4  15.2    0.6   0.2    0.7   0.3   32
 -332   16.4  15.2    0.6   0.2    0.7   0.3   32
 -331   16.5  15.2    0.6   0.2    0.7   0.3   32
 -330   16.5  15.2    0.6   0.2    0.7   0.3   32
 -329   16.5  15.1    0.6   0.2    0.7   0.3   32
 -328   16.5  15.1    0.6   0.2    0.7   0.3   32
 -327   16.5  15.1    0.6   0.2    0.6   0.3   32
 -326   16.6  15.1    0.6   0.2    0.6   0.3   32
 -325   16.6  15.1    0.6   0.2    0.6   0.3   32
 -324   16.6  15.1    0.6   0.2    0.6   0.3   32
 -323   16.6  15.1    0.6   0.2    0.6   0.3   32
 -322   16.6  15.1    0.6   0.2    0.6   0.3   32
 -321   16.7  15.1    0.6   0.2    0.6   0.3   32
 -320   16.7  15.1    0.6   0.2    0.6   0.3   32
 -319   16.7  15.1    0.6   0.2    0.6   0.3   32
 -318   16.7  15.1    0.6   0.2    0.6   0.3   32
 -317   16.8  15.1    0.6   0.2    0.6   0.3   32
 -316   16.8  15.1    0.5   0.2    0.6   0.3   32
 -315   16.8  15.1    0.5   0.2    0.6   0.3   32
 -314   16.9  15.1    0.5   0.2    0.6   0.3   32
 -313   16.9  15.1    0.5   0.2    0.6   0.3   32
 -312   16.9  15.1    0.5   0.2    0.6   0.3   32
 -311   16.9  15.1    0.5   0.2    0.6   0.3   32
 -310   17.0  15.1    0.5   0.2    0.6   0.3   32
 -309   17.0  15.1    0.5   0.2    0.6   0.3   32
 -308   17.0  15.1    0.5   0.2    0.6   0.3   32
 -307   17.0  15.2    0.5   0.2    0.6   0.3   32
 -306   17.0  15.2    0.5   0.2    0.6   0.3   32
 -305   17.1  15.2    0.5   0.2    0.6   0.3   32
 -304   17.1  15.2    0.5   0.3    0.6   0.3   32
 -303   17.1  15.2    0.5   0.3    0.6   0.3   32
 -302   17.1  15.2    0.5   0.3    0.6   0.3   32
 -301   17.2  15.2    0.5   0.3    0.6   0.3   32
 -300   17.2  15.2    0.5   0.3    0.6   0.3   32
 -299   17.2  15.2    0.5   0.3    0.6   0.3   32
 -298   17.2  15.2    0.5   0.3    0.6   0.3   32
 -297   17.2  15.2    0.5   0.3    0.6   0.3   32
 -296   17.3  15.2    0.5   0.3    0.6   0.3   32
 -295   17.3  15.2    0.5   0.3    0.6   0.3   32
 -294   17.3  15.2    0.5   0.3    0.6   0.3   32
 -293   17.3  15.2    0.5   0.3    0.6   0.3   32
 -292   17.3  15.2    0.5   0.3    0.6   0.3   32
 -291   17.3  15.2    0.5   0.3    0.6   0.3   32
 -290   17.3  15.2    0.5   0.3    0.6   0.3   32
 -289   17.3  15.2    0.5   0.3    0.6   0.3   32
 -288   17.4  15.2    0.5   0.3    0.6   0.3   32
 -287   17.4  15.3    0.5   0.3    0.6   0.3   32
 -286   17.4  15.3    0.5   0.3    0.6   0.3   32
 -285   17.4  15.3    0.5   0.3    0.6   0.2   32
 -284   17.4  15.3    0.5   0.3    0.6   0.2   32
 -283   17.4  15.3    0.5   0.3    0.6   0.2   32
 -282   17.4  15.3    0.5   0.2    0.6   0.2   32
 -281   17.4  15.3    0.5   0.2    0.6   0.2   32
 -280   17.4  15.3    0.5   0.2    0.5   0.2   32
 -279   17.4  15.3    0.5   0.2    0.6   0.2   32
 -278   17.4  15.3    0.5   0.2    0.6   0.2   32
 -277   17.4  15.3    0.5   0.2    0.6   0.2   32
 -276   17.4  15.3    0.5   0.2    0.6   0.2   32
 -275   17.4  15.3    0.5   0.2    0.6   0.2   32
 -274   17.4  15.3    0.5   0.2    0.6   0.2   32
 -273   17.4  15.3    0.5   0.2    0.6   0.3   32
 -272   17.4  15.3    0.5   0.3    0.6   0.3   32
 -271   17.4  15.3    0.5   0.3    0.6   0.3   32
 -270   17.4  15.2    0.5   0.3    0.6   0.3   32
 -269   17.4  15.2    0.5   0.3    0.6   0.3   32
 -268   17.4  15.2    0.5   0.3    0.6   0.3   32
 -267   17.4  15.2    0.5   0.3    0.6   0.3   32
 -266   17.4  15.2    0.5   0.3    0.6   0.3   32
 -265   17.3  15.2    0.5   0.3    0.6   0.3   32
 -264   17.3  15.2    0.5   0.2    0.6   0.3   32
 -263   17.3  15.2    0.5   0.2    0.6   0.3   32
 -262   17.3  15.2    0.5   0.2    0.6   0.3   32
 -261   17.3  15.2    0.5   0.2    0.6   0.3   32
 -260   17.3  15.2    0.5   0.2    0.6   0.2   32
 -259   17.3  15.2    0.5   0.2    0.6   0.2   32
 -258   17.3  15.2    0.5   0.2    0.6   0.2   32
 -257   17.3  15.2    0.5   0.2    0.6   0.2   32
 -256   17.3  15.2    0.5   0.2    0.6   0.2   32
 -255   17.2  15.2    0.5   0.2    0.6   0.2   32
 -254   17.2  15.2    0.5   0.2    0.6   0.2   32
 -253   17.2  15.2    0.5   0.2    0.6   0.2   32
 -252   17.2  15.2    0.5   0.2    0.6   0.2   32
 -251   17.2  15.2    0.5   0.2    0.6   0.2   32
 -250   17.2  15.2    0.5   0.2    0.6   0.2   32
 -249   17.2  15.2    0.5   0.2    0.6   0.2   32
 -248   17.2  15.2    0.5   0.2    0.6   0.2   32
 -247   17.2  15.2    0.5   0.2    0.6   0.2   32
 -246   17.2  15.2    0.5   0.2    0.6   0.2   32
 -245   17.2  15.2    0.5   0.2    0.6   0.2   32
 -244   17.1  15.2    0.5   0.2    0.6   0.2   32
 -243   17.1  15.2    0.5   0.2    0.6   0.2   32
 -242   17.1  15.2    0.5   0.2    0.6   0.2   32
 -241   17.1  15.2    0.5   0.2    0.6   0.2   32
 -240   17.1  15.2    0.5   0.2    0.6   0.2   32
 -239   17.1  15.2    0.5   0.2    0.6   0.2   32
 -238   17.1  15.2    0.5   0.2    0.6   0.2   32
 -237   17.1  15.2    0.5   0.2    0.6   0.2   32
 -236   17.1  15.2    0.5   0.2    0.6   0.2   32
 -235   17.1  15.2    0.5   0.2    0.6   0.2   32
 -234   17.1  15.2    0.5   0.2    0.6   0.2   32
 -233   17.1  15.3    0.5   0.2    0.6   0.2   32
 -232   17.1  15.3    0.5   0.2    0.6   0.2   32
 -231   17.1  15.3    0.5   0.2    0.6   0.2   32
 -230   17.1  15.3    0.5   0.2    0.6   0.2   32
 -229   17.1  15.3    0.5   0.2    0.6   0.2   32
 -228   17.1  15.3    0.5   0.2    0.6   0.2   32
 -227   17.1  15.3    0.5   0.2    0.6   0.2   32
 -226   17.1  15.3    0.5   0.2    0.6   0.2   32
 -225   17.1  15.3    0.5   0.2    0.6   0.2   32
 -224   17.1  15.3    0.5   0.2    0.6   0.2   32
 -223   17.1  15.3    0.5   0.2    0.6   0.2   32
 -222   17.1  15.3    0.5   0.2    0.6   0.2   32
 -221   17.2  15.3    0.5   0.2    0.5   0.2   32
 -220   17.2  15.4    0.5   0.2    0.5   0.2   32
 -219   17.2  15.4    0.5   0.2    0.5   0.2   32
 -218   17.2  15.4    0.5   0.2    0.5   0.2   32
 -217   17.2  15.4    0.5   0.2    0.5   0.2   32
 -216   17.2  15.4    0.4   0.2    0.5   0.2   32
 -215   17.2  15.4    0.4   0.1    0.5   0.2   32
 -214   17.2  15.4    0.4   0.1    0.5   0.2   32
 -213   17.2  15.4    0.4   0.1    0.5   0.2   32
 -212   17.2  15.4    0.4   0.1    0.5   0.2   32
 -211   17.3  15.4    0.4   0.1    0.5   0.2   32
 -210   17.3  15.5    0.4   0.2    0.5   0.2   32
 -209   17.3  15.5    0.4   0.2    0.5   0.2   32
 -208   17.3  15.5    0.4   0.2    0.5   0.2   32
 -207   17.3  15.5    0.4   0.2    0.5   0.2   32
 -206   17.3  15.5    0.5   0.2    0.5   0.2   32
 -205   17.3  15.5    0.5   0.2    0.5   0.2   32
 -204   17.3  15.5    0.5   0.2    0.5   0.2   32
 -203   17.4  15.5    0.5   0.2    0.5   0.2   32
 -202   17.4  15.5    0.5   0.2    0.5   0.2   32
 -201   17.4  15.6    0.5   0.2    0.5   0.2   32
 -200   17.4  15.6    0.5   0.2    0.5   0.2   32
 -199   17.4  15.6    0.5   0.2    0.5   0.2   32
 -198   17.4  15.6    0.5   0.2    0.5   0.2   32
 -197   17.4  15.6    0.5   0.2    0.5   0.2   32
 -196   17.5  15.6    0.5   0.2    0.5   0.2   32
 -195   17.5  15.6    0.5   0.2    0.5   0.2   32
 -194   17.5  15.6    0.5   0.2    0.5   0.2   32
 -193   17.5  15.6    0.5   0.2    0.5   0.2   32
 -192   17.5  15.6    0.5   0.2    0.5   0.2   32
 -191   17.5  15.7    0.5   0.2    0.5   0.2   32
 -190   17.5  15.7    0.5   0.2    0.5   0.2   32
 -189   17.5  15.7    0.5   0.2    0.5   0.2   32
 -188   17.5  15.7    0.5   0.2    0.5   0.2   32
 -187   17.6  15.7    0.5   0.2    0.5   0.2   32
 -186   17.6  15.7    0.5   0.2    0.5   0.2   32
 -185   17.6  15.7    0.5   0.2    0.5   0.2   32
 -184   17.6  15.7    0.5   0.2    0.5   0.2   32
 -183   17.6  15.7    0.5   0.2    0.5   0.2   32
 -182   17.6  15.7    0.5   0.2    0.5   0.2   32
 -181   17.6  15.7    0.5   0.2    0.5   0.2   32
 -180   17.6  15.7    0.4   0.2    0.5   0.2   32
 -179   17.6  15.7    0.4   0.2    0.5   0.2   32
 -178   17.6  15.8    0.4   0.2    0.5   0.2   32
 -177   17.6  15.8    0.4   0.2    0.5   0.2   32
 -176   17.6  15.8    0.4   0.2    0.5   0.2   32
 -175   17.6  15.8    0.4   0.2    0.5   0.2   32
 -174   17.6  15.8    0.4   0.2    0.5   0.2   32
 -173   17.7  15.8    0.4   0.2    0.5   0.2   32
 -172   17.7  15.8    0.4   0.2    0.5   0.2   32
 -171   17.7  15.8    0.4   0.2    0.5   0.2   32
 -170   17.7  15.8    0.4   0.2    0.5   0.2   32
 -169   17.7  15.8    0.4   0.2    0.5   0.2   32
 -168   17.7  15.8    0.4   0.2    0.5   0.2   32
 -167   17.7  15.8    0.4   0.2    0.5   0.2   32
 -166   17.7  15.8    0.4   0.2    0.5   0.2   32
 -165   17.7  15.8    0.4   0.2    0.5   0.2   32
 -164   17.7  15.8    0.4   0.2    0.5   0.2   32
 -163   17.7  15.8    0.4   0.2    0.5   0.2   32
 -162   17.6  15.8    0.4   0.2    0.5   0.2   32
 -161   17.6  15.8    0.4   0.2    0.5   0.2   32
 -160   17.6  15.8    0.4   0.2    0.5   0.2   32
 -159   17.6  15.8    0.4   0.2    0.5   0.2   32
 -158   17.6  15.8    0.4   0.2    0.5   0.2   32
 -157   17.6  15.8    0.4   0.2    0.5   0.2   32
 -156   17.6  15.8    0.4   0.2    0.5   0.2   32
 -155   17.6  15.8    0.5   0.2    0.5   0.2   32
 -154   17.6  15.8    0.5   0.2    0.5   0.2   32
 -153   17.6  15.8    0.5   0.2    0.5   0.2   32
 -152   17.6  15.8    0.5   0.2    0.5   0.2   32
 -151   17.6  15.8    0.5   0.2    0.5   0.2   32
 -150   17.6  15.7    0.4   0.2    0.5   0.2   32
 -149   17.6  15.7    0.4   0.2    0.5   0.2   32
 -148   17.6  15.7    0.4   0.2    0.5   0.2   32
 -147   17.6  15.7    0.4   0.2    0.5   0.2   32
 -146   17.5  15.7    0.4   0.2    0.5   0.2   32
 -145   17.5  15.7    0.4   0.2    0.5   0.2   32
 -144   17.5  15.7    0.4   0.2    0.5   0.2   32
 -143   17.5  15.7    0.4   0.2    0.5   0.2   32
 -142   17.5  15.7    0.4   0.2    0.5   0.2   32
 -141   17.5  15.7    0.4   0.2    0.5   0.2   32
 -140   17.5  15.7    0.4   0.2    0.5   0.2   32
 -139   17.5  15.7    0.4   0.2    0.5   0.2   32
 -138   17.5  15.7    0.4   0.2    0.5   0.2   32
 -137   17.5  15.7    0.4   0.2    0.5   0.2   32
 -136   17.5  15.7    0.4   0.2    0.5   0.2   32
 -135   17.5  15.7    0.4   0.2    0.5   0.2   32
 -134   17.4  15.7    0.4   0.2    0.5   0.2   32
 -133   17.4  15.7    0.4   0.2    0.5   0.2   32
 -132   17.4  15.7    0.4   0.2    0.5   0.2   32
 -131   17.4  15.7    0.4   0.2    0.5   0.2   32
 -130   17.4  15.7    0.4   0.2    0.5   0.2   32
 -129   17.4  15.7    0.4   0.2    0.5   0.2   32
 -128   17.4  15.7    0.4   0.2    0.5   0.2   32
 -127   17.4  15.7    0.4   0.2    0.5   0.2   32
 -126   17.4  15.7    0.4   0.2    0.5   0.2   32
 -125   17.4  15.7    0.4   0.2    0.5   0.2   32
 -124   17.4  15.7    0.4   0.2    0.5   0.2   32
 -123   17.4  15.6    0.4   0.2    0.5   0.2   32
 -122   17.4  15.6    0.5   0.2    0.5   0.2   32
 -121   17.4  15.6    0.5   0.2    0.5   0.2   32
 -120   17.4  15.6    0.5   0.2    0.5   0.2   32
 -119   17.4  15.7    0.5   0.2    0.5   0.2   32
 -118   17.4  15.7    0.5   0.2    0.5   0.2   32
 -117   17.4  15.7    0.5   0.2    0.5   0.2   32
 -116   17.4  15.7    0.5   0.2    0.5   0.2   32
 -115   17.4  15.7    0.5   0.2    0.5   0.2   32
 -114   17.4  15.7    0.5   0.2    0.5   0.2   32
 -113   17.4  15.7    0.5   0.2    0.5   0.2   32
 -112   17.4  15.7    0.5   0.2    0.5   0.2   32
 -111   17.4  15.7    0.5   0.2    0.5   0.2   32
 -110   17.4  15.7    0.5   0.2    0.5   0.2   32
 -109   17.4  15.7    0.5   0.2    0.5   0.2   32
 -108   17.4  15.7    0.5   0.2    0.5   0.2   32
 -107   17.4  15.7    0.5   0.2    0.5   0.2   32
 -106   17.4  15.7    0.5   0.2    0.5   0.2   32
 -105   17.4  15.7    0.5   0.2    0.5   0.2   32
 -104   17.4  15.7    0.5   0.2    0.5   0.2   32
 -103   17.4  15.8    0.5   0.2    0.5   0.2   32
 -102   17.4  15.8    0.4   0.2    0.5   0.2   32
 -101   17.4  15.8    0.4   0.2    0.5   0.2   32
 -100   17.4  15.8    0.4   0.2    0.5   0.2   32
  -99   17.5  15.8    0.4   0.2    0.5   0.2   32
  -98   17.5  15.8    0.4   0.2    0.5   0.2   32
  -97   17.5  15.8    0.4   0.2    0.5   0.2   32
  -96   17.5  15.9    0.4   0.2    0.5   0.2   32
  -95   17.5  15.9    0.4   0.2    0.5   0.2   32
  -94   17.5  15.9    0.4   0.2    0.5   0.2   32
  -93   17.5  15.9    0.4   0.2    0.5   0.2   32
  -92   17.6  15.9    0.4   0.2    0.5   0.2   32
  -91   17.6  15.9    0.4   0.2    0.5   0.2   32
  -90   17.6  16.0    0.4   0.2    0.5   0.2   32
  -89   17.6  16.0    0.4   0.2    0.5   0.2   32
  -88   17.6  16.0    0.4   0.2    0.5   0.2   32
  -87   17.6  16.0    0.4   0.2    0.5   0.2   32
  -86   17.7  16.0    0.4   0.2    0.5   0.2   32
  -85   17.7  16.1    0.4   0.2    0.5   0.2   32
  -84   17.7  16.1    0.4   0.2    0.5   0.2   32
  -83   17.7  16.1    0.4   0.2    0.5   0.2   32
  -82   17.7  16.1    0.4   0.2    0.5   0.2   32
  -81   17.8  16.2    0.4   0.2    0.5   0.2   32
  -80   17.8  16.2    0.4   0.2    0.5   0.2   32
  -79   17.8  16.2    0.4   0.2    0.5   0.2   32
  -78   17.8  16.2    0.4   0.2    0.5   0.2   32
  -77   17.9  16.3    0.4   0.2    0.5   0.2   32
  -76   17.9  16.3    0.4   0.2    0.5   0.2   32
  -75   17.9  16.3    0.4   0.2    0.5   0.2   32
  -74   17.9  16.3    0.4   0.2    0.5   0.2   32
  -73   17.9  16.4    0.4   0.2    0.5   0.2   32
  -72   18.0  16.4    0.4   0.2    0.5   0.2   32
  -71   18.0  16.4    0.4   0.2    0.5   0.2   32
  -70   18.0  16.4    0.4   0.2    0.5   0.2   32
  -69   18.0  16.5    0.4   0.2    0.5   0.2   32
  -68   18.1  16.5    0.4   0.2    0.5   0.2   32
  -67   18.1  16.5    0.4   0.2    0.5   0.2   32
  -66   18.1  16.5    0.4   0.2    0.5   0.2   32
  -65   18.1  16.6    0.4   0.2    0.5   0.2   32
  -64   18.1  16.6    0.4   0.2    0.5   0.2   32
  -63   18.2  16.6    0.4   0.2    0.5   0.2   32
  -62   18.2  16.6    0.4   0.2    0.5   0.2   32
  -61   18.2  16.7    0.4   0.2    0.5   0.2   32
  -60   18.2  16.7    0.4   0.2    0.5   0.2   32
  -59   18.3  16.7    0.4   0.2    0.5   0.2   32
  -58   18.3  16.7    0.4   0.2    0.5   0.2   32
  -57   18.3  16.8    0.4   0.2    0.5   0.2   32
  -56   18.3  16.8    0.4   0.2    0.5   0.2   32
  -55   18.3  16.8    0.4   0.2    0.5   0.2   32
  -54   18.4  16.8    0.4   0.2    0.5   0.2   32
  -53   18.4  16.9    0.4   0.2    0.5   0.2   32
  -52   18.4  16.9    0.4   0.2    0.5   0.2   32
  -51   18.4  16.9    0.4   0.2    0.5   0.2   32
  -50   18.4  16.9    0.4   0.2    0.5   0.2   32
  -49   18.4  17.0    0.4   0.2    0.5   0.2   32
  -48   18.5  17.0    0.4   0.2    0.5   0.2   32
  -47   18.5  17.0    0.4   0.2    0.5   0.2   32
  -46   18.5  17.0    0.4   0.2    0.5   0.2   32
  -45   18.5  17.0    0.4   0.2    0.5   0.2   32
  -44   18.5  17.1    0.4   0.2    0.5   0.2   32
  -43   18.5  17.1    0.4   0.2    0.5   0.2   32
  -42   18.6  17.1    0.4   0.2    0.5   0.2   32
  -41   18.6  17.1    0.4   0.2    0.5   0.2   32
  -40   18.6  17.1    0.4   0.2    0.5   0.2   32
  -39   18.6  17.2    0.4   0.2    0.5   0.2   32
  -38   18.6  17.2    0.4   0.2    0.5   0.2   32
  -37   18.6  17.2    0.4   0.2    0.5   0.2   32
  -36   18.6  17.2    0.4   0.2    0.5   0.2   32
  -35   18.6  17.2    0.4   0.2    0.5   0.2   32
  -34   18.7  17.2    0.4   0.2    0.5   0.2   32
  -33   18.7  17.3    0.4   0.2    0.5   0.2   32
  -32   18.7  17.3    0.4   0.2    0.5   0.2   32
  -31   18.7  17.3    0.4   0.2    0.5   0.2   32
  -30   18.7  17.3    0.4   0.2    0.5   0.2   32
  -29   18.7  17.3    0.4   0.2    0.5   0.2   32
  -28   18.7  17.3    0.4   0.2    0.5   0.2   32
  -27   18.7  17.3    0.4   0.2    0.5   0.2   32
  -26   18.7  17.4    0.4   0.2    0.5   0.2   32
  -25   18.7  17.4    0.4   0.2    0.5   0.2   32
  -24   18.7  17.4    0.4   0.2    0.5   0.2   32
  -23   18.7  17.4    0.4   0.2    0.5   0.2   32
  -22   18.7  17.4    0.4   0.2    0.5   0.2   32
  -21   18.7  17.4    0.4   0.2    0.5   0.2   32
  -20   18.7  17.4    0.4   0.2    0.5   0.2   32
  -19   18.8  17.4    0.4   0.2    0.5   0.2   32
  -18   18.8  17.4    0.5   0.2    0.5   0.2   32
  -17   18.8  17.4    0.5   0.2    0.5   0.2   32
  -16   18.8  17.5    0.5   0.2    0.5   0.2   32
  -15   18.8  17.5    0.5   0.2    0.5   0.2   32
  -14   18.8  17.5    0.5   0.2    0.5   0.2   32
  -13   18.8  17.5    0.5   0.2    0.5   0.2   32
  -12   18.8  17.5    0.5   0.2    0.5   0.2   32
  -11   18.8  17.5    0.5   0.2    0.5   0.2   32
  -10   18.8  17.5    0.5   0.2    0.5   0.2   32
   -9   18.8  17.5    0.5   0.2    0.5   0.2   32
   -8   18.8  17.5    0.5   0.2    0.5   0.2   32
   -7   18.8  17.5    0.5   0.2    0.5   0.2   32
   -6   18.8  17.5    0.5   0.2    0.5   0.2   32
   -5   18.8  17.5    0.5   0.2    0.5   0.2   32
   -4   18.8  17.5    0.5   0.2    0.5   0.2   32
   -3   18.8  17.5    0.5   0.2    0.5   0.2   32
   -2   18.8  17.5    0.5   0.2    0.5   0.2   32
   -1   18.8  17.5    0.5   0.2    0.5   0.2   32
    0   18.8  17.5    0.5   0.2    0.5   0.2   32
    1   18.8  17.5    0.5   0.2    0.5   0.2   32
    2   18.8  17.5    0.5   0.2    0.5   0.2   32
    3   18.8  17.5    0.5   0.2    0.5   0.2   32
    4   18.8  17.5    0.5   0.2    0.5   0.2   32
    5   18.7  17.5    0.5   0.2    0.5   0.2   32
    6   18.7  17.5    0.5   0.2    0.5   0.2   32
    7   18.7  17.5    0.5   0.2    0.5   0.2   32
    8   18.7  17.5    0.5   0.2    0.5   0.2   32
    9   18.7  17.5    0.5   0.2    0.5   0.2   32
   10   18.7  17.5    0.5   0.2    0.5   0.2   32
   11   18.7  17.5    0.5   0.2    0.5   0.2   32
   12   18.7  17.5    0.5   0.2    0.5   0.2   32
   13   18.7  17.5    0.5   0.2    0.5   0.2   32
   14   18.7  17.5    0.4   0.2    0.5   0.2   32
   15   18.7  17.5    0.4   0.2    0.5   0.2   32
   16   18.7  17.5    0.4   0.2    0.5   0.2   32
   17   18.7  17.5    0.4   0.2    0.5   0.2   32
   18   18.7  17.5    0.4   0.2    0.5   0.2   32
   19   18.7  17.5    0.4   0.2    0.5   0.2   32
   20   18.7  17.5    0.4   0.2    0.5   0.2   32
   21   18.7  17.5    0.4   0.2    0.5   0.2   32
   22   18.6  17.5    0.4   0.2    0.5   0.2   32
   23   18.6  17.4    0.4   0.2    0.5   0.2   32
   24   18.6  17.4    0.4   0.2    0.5   0.2   32
   25   18.6  17.4    0.4   0.2    0.5   0.2   32
   26   18.6  17.4    0.4   0.2    0.5   0.2   32
   27   18.6  17.4    0.4   0.2    0.5   0.2   32
   28   18.6  17.4    0.4   0.2    0.5   0.2   32
   29   18.6  17.4    0.4   0.2    0.5   0.2   32
   30   18.6  17.4    0.4   0.2    0.5   0.2   32
   31   18.6  17.4    0.4   0.2    0.5   0.2   32
   32   18.5  17.4    0.4   0.2    0.5   0.2   32
   33   18.5  17.3    0.4   0.2    0.5   0.2   32
   34   18.5  17.3    0.5   0.2    0.5   0.2   32
   35   18.5  17.3    0.5   0.2    0.5   0.2   32
   36   18.5  17.3    0.5   0.2    0.5   0.2   32
   37   18.5  17.3    0.5   0.2    0.5   0.2   32
   38   18.5  17.3    0.5   0.2    0.5   0.2   32
   39   18.4  17.2    0.5   0.2    0.5   0.2   32
   40   18.4  17.2    0.5   0.2    0.5   0.2   32
   41   18.4  17.2    0.5   0.2    0.5   0.2   32
   42   18.4  17.2    0.5   0.2    0.5   0.2   32
   43   18.4  17.2    0.5   0.2    0.5   0.2   32
   44   18.4  17.1    0.5   0.2    0.5   0.2   32
   45   18.3  17.1    0.5   0.2    0.5   0.2   32
   46   18.3  17.1    0.5   0.2    0.5   0.2   32
   47   18.3  17.1    0.5   0.2    0.5   0.2   32
   48   18.3  17.1    0.5   0.2    0.5   0.2   32
   49   18.3  17.0    0.5   0.2    0.5   0.2   32
   50   18.3  17.0    0.5   0.2    0.5   0.2   32
   51   18.2  17.0    0.5   0.2    0.5   0.2   32
   52   18.2  17.0    0.5   0.2    0.5   0.2   32
   53   18.2  16.9    0.5   0.2    0.5   0.2   32
   54   18.2  16.9    0.5   0.2    0.5   0.2   32
   55   18.1  16.9    0.5   0.2    0.5   0.2   32
   56   18.1  16.9    0.5   0.2    0.5   0.2   32
   57   18.1  16.8    0.5   0.2    0.5   0.2   32
   58   18.1  16.8    0.5   0.2    0.5   0.2   32
   59   18.0  16.8    0.5   0.2    0.5   0.2   32
   60   18.0  16.7    0.5   0.2    0.5   0.2   32
   61   18.0  16.7    0.5   0.2    0.5   0.2   32
   62   18.0  16.7    0.5   0.2    0.5   0.2   32
   63   17.9  16.7    0.5   0.2    0.5   0.2   32
   64   17.9  16.6    0.5   0.2    0.5   0.2   32
   65   17.9  16.6    0.5   0.2    0.5   0.2   32
   66   17.9  16.6    0.5   0.2    0.5   0.2   32
   67   17.8  16.5    0.5   0.2    0.5   0.2   32
   68   17.8  16.5    0.5   0.2    0.5   0.2   32
   69   17.8  16.5    0.5   0.2    0.5   0.2   32
   70   17.7  16.4    0.5   0.2    0.5   0.2   32
   71   17.7  16.4    0.5   0.2    0.5   0.2   32
   72   17.7  16.4    0.5   0.2    0.5   0.2   32
   73   17.6  16.3    0.5   0.2    0.5   0.2   32
   74   17.6  16.3    0.5   0.2    0.5   0.2   32
   75   17.6  16.3    0.5   0.2    0.5   0.2   32
   76   17.6  16.2    0.5   0.2    0.5   0.2   32
   77   17.5  16.2    0.5   0.2    0.5   0.2   32
   78   17.5  16.1    0.5   0.2    0.5   0.2   32
   79   17.5  16.1    0.5   0.2    0.5   0.2   32
   80   17.4  16.1    0.5   0.2    0.5   0.2   32
   81   17.4  16.0    0.5   0.2    0.5   0.2   32
   82   17.4  16.0    0.5   0.2    0.5   0.2   32
   83   17.3  16.0    0.4   0.2    0.5   0.2   32
   84   17.3  15.9    0.4   0.2    0.5   0.2   32
   85   17.2  15.9    0.4   0.2    0.5   0.2   32
   86   17.2  15.8    0.4   0.2    0.5   0.2   32
   87   17.2  15.8    0.4   0.2    0.5   0.2   32
   88   17.1  15.8    0.4   0.2    0.5   0.2   32
   89   17.1  15.7    0.4   0.2    0.5   0.2   32
   90   17.1  15.7    0.4   0.2    0.5   0.2   32
   91   17.0  15.6    0.4   0.2    0.5   0.2   32
   92   17.0  15.6    0.4   0.2    0.5   0.2   32
   93   17.0  15.6    0.4   0.2    0.5   0.2   32
   94   16.9  15.5    0.4   0.2    0.5   0.2   32
   95   16.9  15.5    0.4   0.2    0.5   0.2   32
   96   16.9  15.5    0.4   0.2    0.5   0.2   32
   97   16.8  15.4    0.4   0.2    0.5   0.2   32
   98   16.8  15.4    0.4   0.2    0.5   0.2   32
   99   16.7  15.3    0.5   0.2    0.5   0.2   32
  100   16.7  15.3    0.5   0.2    0.5   0.2   32
  101   16.7  15.3    0.5   0.2    0.5   0.2   32
  102   16.6  15.2    0.5   0.2    0.5   0.2   32
  103   16.6  15.2    0.5   0.2    0.5   0.2   32
  104   16.6  15.2    0.5   0.2    0.5   0.2   32
  105   16.5  15.1    0.5   0.2    0.5   0.2   32
  106   16.5  15.1    0.5   0.2    0.5   0.2   32
  107   16.5  15.1    0.5   0.2    0.5   0.2   32
  108   16.4  15.0    0.5   0.2    0.5   0.2   32
  109   16.4  15.0    0.5   0.2    0.5   0.2   32
  110   16.4  15.0    0.5   0.2    0.5   0.2   32
  111   16.3  15.0    0.5   0.2    0.5   0.2   32
  112   16.3  14.9    0.5   0.2    0.5   0.2   32
  113   16.3  14.9    0.5   0.2    0.5   0.2   32
  114   16.2  14.9    0.5   0.2    0.5   0.2   32
  115   16.2  14.9    0.5   0.2    0.5   0.2   32
  116   16.2  14.8    0.5   0.2    0.5   0.2   32
  117   16.2  14.8    0.5   0.2    0.5   0.2   32
  118   16.1  14.8    0.5   0.2    0.5   0.2   32
  119   16.1  14.8    0.5   0.2    0.5   0.2   32
  120   16.1  14.8    0.5   0.2    0.5   0.2   32
  121   16.0  14.7    0.5   0.2    0.5   0.2   32
  122   16.0  14.7    0.5   0.2    0.5   0.2   32
  123   16.0  14.7    0.5   0.2    0.5   0.2   32
  124   16.0  14.7    0.5   0.2    0.5   0.2   32
  125   15.9  14.7    0.5   0.2    0.5   0.2   32
  126   15.9  14.7    0.5   0.2    0.5   0.2   32
  127   15.9  14.6    0.5   0.2    0.5   0.2   32
  128   15.9  14.6    0.5   0.2    0.5   0.2   32
  129   15.8  14.6    0.5   0.2    0.5   0.2   32
  130   15.8  14.6    0.5   0.2    0.5   0.2   32
  131   15.8  14.6    0.5   0.2    0.5   0.2   32
  132   15.8  14.6    0.5   0.2    0.5   0.2   32
  133   15.8  14.6    0.5   0.2    0.5   0.2   32
  134   15.7  14.6    0.5   0.2    0.5   0.2   32
  135   15.7  14.6    0.5   0.2    0.5   0.2   32
  136   15.7  14.6    0.5   0.2    0.5   0.2   32
  137   15.7  14.6    0.5   0.2    0.5   0.2   32
  138   15.7  14.5    0.5   0.2    0.5   0.2   32
  139   15.7  14.5    0.5   0.2    0.5   0.2   32
  140   15.6  14.5    0.5   0.2    0.5   0.2   32
  141   15.6  14.5    0.5   0.2    0.5   0.2   32
  142   15.6  14.5    0.5   0.1    0.5   0.2   32
  143   15.6  14.5    0.5   0.1    0.5   0.2   32
  144   15.6  14.5    0.5   0.1    0.5   0.2   32
  145   15.6  14.5    0.5   0.1    0.5   0.2   32
  146   15.6  14.5    0.5   0.1    0.5   0.2   32
  147   15.6  14.5    0.5   0.1    0.5   0.2   32
  148   15.6  14.5    0.5   0.1    0.5   0.2   32
  149   15.5  14.5    0.5   0.1    0.5   0.2   32
  150   15.5  14.5    0.5   0.1    0.5   0.2   32
  151   15.5  14.5    0.5   0.1    0.5   0.2   32
  152   15.5  14.5    0.5   0.1    0.5   0.2   32
  153   15.5  14.4    0.5   0.1    0.5   0.2   32
  154   15.5  14.4    0.5   0.1    0.5   0.2   32
  155   15.5  14.4    0.5   0.1    0.5   0.2   32
  156   15.5  14.4    0.5   0.1    0.5   0.2   32
  157   15.5  14.4    0.5   0.1    0.5   0.2   32
  158   15.5  14.4    0.5   0.1    0.5   0.2   32
  159   15.5  14.4    0.5   0.1    0.5   0.2   32
  160   15.5  14.4    0.5   0.2    0.5   0.2   32
  161   15.5  14.4    0.5   0.2    0.5   0.2   32
  162   15.5  14.4    0.5   0.2    0.5   0.2   32
  163   15.5  14.4    0.5   0.2    0.5   0.2   32
  164   15.4  14.4    0.5   0.2    0.5   0.2   32
  165   15.4  14.4    0.5   0.2    0.5   0.2   32
  166   15.4  14.3    0.5   0.2    0.5   0.2   32
  167   15.4  14.3    0.5   0.2    0.5   0.2   32
  168   15.4  14.3    0.5   0.2    0.5   0.2   32
  169   15.4  14.3    0.5   0.2    0.5   0.2   32
  170   15.4  14.3    0.5   0.2    0.5   0.2   32
  171   15.4  14.3    0.5   0.2    0.5   0.2   32
  172   15.4  14.3    0.5   0.2    0.5   0.2   32
  173   15.4  14.3    0.5   0.2    0.5   0.2   32
  174   15.4  14.3    0.5   0.2    0.5   0.2   32
  175   15.4  14.3    0.5   0.2    0.5   0.2   32
  176   15.4  14.3    0.5   0.2    0.5   0.2   32
  177   15.4  14.3    0.5   0.2    0.5   0.2   32
  178   15.4  14.3    0.5   0.2    0.5   0.2   32
  179   15.4  14.3    0.5   0.2    0.5   0.2   32
  180   15.4  14.3    0.5   0.2    0.5   0.2   32
  181   15.4  14.3    0.5   0.2    0.5   0.2   32
  182   15.4  14.3    0.5   0.2    0.5   0.2   32
  183   15.3  14.3    0.5   0.2    0.5   0.2   32
  184   15.3  14.3    0.5   0.2    0.5   0.2   32
  185   15.3  14.3    0.5   0.2    0.5   0.2   32
  186   15.3  14.3    0.5   0.2    0.5   0.2   32
  187   15.3  14.3    0.5   0.2    0.5   0.2   32
  188   15.3  14.3    0.5   0.2    0.5   0.2   32
  189   15.3  14.3    0.5   0.2    0.5   0.2   32
  190   15.3  14.3    0.5   0.2    0.5   0.2   32
  191   15.3  14.3    0.5   0.2    0.5   0.2   32
  192   15.3  14.3    0.5   0.2    0.5   0.2   32
  193   15.2  14.3    0.5   0.2    0.5   0.2   32
  194   15.2  14.3    0.5   0.2    0.5   0.2   32
  195   15.2  14.3    0.5   0.2    0.5   0.2   32
  196   15.2  14.3    0.5   0.2    0.5   0.2   32
  197   15.2  14.3    0.5   0.2    0.5   0.3   32
  198   15.2  14.3    0.5   0.2    0.5   0.3   32
  199   15.2  14.3    0.5   0.2    0.5   0.3   32
  200   15.1  14.4    0.5   0.2    0.5   0.2   32
  201   15.1  14.4    0.5   0.2    0.5   0.2   32
  202   15.1  14.4    0.5   0.2    0.5   0.2   32
  203   15.1  14.4    0.5   0.2    0.5   0.2   32
  204   15.1  14.4    0.5   0.2    0.5   0.2   32
  205   15.1  14.4    0.5   0.2    0.5   0.2   32
  206   15.0  14.4    0.5   0.2    0.5   0.2   32
  207   15.0  14.4    0.5   0.2    0.5   0.2   32
  208   15.0  14.4    0.5   0.2    0.5   0.2   32
  209   15.0  14.4    0.5   0.2    0.5   0.2   32
  210   15.0  14.5    0.5   0.2    0.5   0.2   32
  211   15.0  14.5    0.5   0.2    0.5   0.2   32
  212   14.9  14.5    0.5   0.2    0.5   0.2   32
  213   14.9  14.5    0.5   0.2    0.5   0.2   32
  214   14.9  14.5    0.5   0.2    0.5   0.3   32
  215   14.9  14.5    0.5   0.2    0.5   0.2   32
  216   14.8  14.5    0.5   0.2    0.5   0.2   32
  217   14.8  14.5    0.5   0.2    0.6   0.3   32
  218   14.8  14.6    0.5   0.2    0.6   0.3   32
  219   14.8  14.6    0.5   0.2    0.6   0.3   32
  220   14.8  14.6    0.5   0.2    0.6   0.3   32
  221   14.7  14.6    0.5   0.2    0.6   0.3   32
  222   14.7  14.6    0.5   0.2    0.6   0.3   32
  223   14.7  14.6    0.5   0.2    0.6   0.3   32
  224   14.7  14.6    0.5   0.2    0.6   0.3   32
  225   14.6  14.6    0.5   0.2    0.6   0.3   32
  226   14.6  14.7    0.5   0.2    0.6   0.3   32
  227   14.6  14.7    0.5   0.2    0.6   0.4   32
  228   14.6  14.7    0.5   0.2    0.6   0.4   32
  229   14.6  14.7    0.6   0.2    0.6   0.4   32
  230   14.5  14.7    0.6   0.2    0.6   0.3   32
  231   14.5  14.7    0.6   0.2    0.6   0.3   32
  232   14.5  14.7    0.6   0.3    0.6   0.3   32
  233   14.5  14.7    0.6   0.3    0.6   0.3   32
  234   14.4  14.8    0.6   0.3    0.6   0.3   32
  235   14.4  14.8    0.6   0.4    0.6   0.3   32
  236   14.4  14.8    0.6   0.4    0.6   0.3   32
  237   14.4  14.8    0.6   0.4    0.6   0.3   32
  238   14.3  14.8    0.7   0.5    0.6   0.3   32
  239   14.3  14.8    0.7   0.5    0.6   0.3   32
  240   14.3  14.8    0.7   0.6    0.6   0.3   32
  241   14.3  14.8    0.7   0.6    0.6   0.4   32
  242   14.3  14.9    0.7   0.7    0.7   0.4   32
  243   14.2  14.9    0.7   0.7    0.7   0.5   32
  244   14.2  14.9    0.7   0.7    0.7   0.6   32
  245   14.2  14.9    0.8   0.8    0.7   0.6   32
  246   14.2  14.9    0.8   0.8    0.7   0.7   32
  247   14.2  14.9    0.8   0.8    0.7   0.7   32
  248   14.1  14.9    0.8   0.9    0.8   0.7   32
  249   14.1  14.9    0.8   0.9    0.8   0.8   32
  250   14.1  14.9    0.8   0.9    0.8   0.8   32
  251   14.1  14.9    0.8   0.9    0.8   0.8   32
  252   14.1  15.0    0.8   0.9    0.8   0.8   32
  253   14.0  15.0    0.9   1.0    0.8   0.8   32
  254   14.0  15.0    0.9   1.0    0.8   0.8   32
  255   14.0  15.0    0.9   1.0    0.8   0.8   32
  256   14.0  15.0    0.9   1.0    0.8   0.8   32
  257   14.0  15.0    0.9   1.0    0.8   0.8   32
  258   13.9  15.0    0.9   1.0    0.8   0.8   32
  259   13.9  15.0    0.9   1.0    0.8   0.8   32
  260   13.9  15.0    0.9   1.0    0.8   0.8   32
  261   13.9  15.0    0.9   1.0    0.8   0.8   32
  262   13.9  15.0    1.0   1.0    0.8   0.8   32
  263   13.9  15.0    1.0   1.0    0.9   0.8   32
  264   13.8  15.0    1.0   1.0    0.9   0.8   32
  265   13.8  15.0    1.0   1.0    0.9   0.8   32
  266   13.8  15.0    1.0   1.1    0.9   0.8   32
  267   13.8  15.0    1.0   1.1    0.9   0.8   32
  268   13.8  15.0    1.0   1.1    0.9   0.9   32
  269   13.8  15.0    1.1   1.1    1.0   0.9   32
  270   13.8  15.0    1.1   1.1    1.0   0.9   32
  271   13.7  15.0    1.1   1.2    1.0   1.0   32
  272   13.7  15.0    1.1   1.2    1.0   1.0   32
  273   13.7  15.0    1.1   1.2    1.0   1.1   32
  274   13.7  15.0    1.1   1.2    1.1   1.1   32
  275   13.7  15.0    1.1   1.3    1.1   1.2   32
  276   13.7  15.0    1.1   1.3    1.1   1.2   32
  277   13.7  15.1    1.1   1.3    1.1   1.2   32
  278   13.7  15.1    1.2   1.3    1.1   1.3   32
  279   13.7  15.1    1.2   1.3    1.1   1.3   32
  280   13.6  15.1    1.2   1.3    1.1   1.3   32
  281   13.6  15.1    1.2   1.4    1.2   1.3   32
  282   13.6  15.1    1.2   1.4    1.2   1.3   32
  283   13.6  15.1    1.2   1.4    1.2   1.3   32
  284   13.6  15.1    1.2   1.4    1.2   1.3   32
  285   13.6  15.1    1.3   1.4    1.2   1.2   32
  286   13.6  15.1    1.3   1.5    1.2   1.2   32
  287   13.6  15.1    1.3   1.5    1.2   1.2   32
  288   13.6  15.1    1.3   1.5    1.2   1.1   32
  289   13.6  15.1    1.3   1.5    1.2   1.1   32
  290   13.6  15.1    1.4   1.6    1.2   1.1   32
  291   13.6  15.1    1.4   1.6    1.2   1.2   32
  292   13.6  15.1    1.4   1.6    1.2   1.2   32
  293   13.6  15.1    1.4   1.6    1.2   1.2   32
  294   13.5  15.1    1.5   1.6    1.3   1.3   32
  295   13.5  15.1    1.5   1.6    1.3   1.3   32
  296   13.5  15.1    1.5   1.6    1.3   1.3   32
  297   13.5  15.1    1.5   1.7    1.3   1.4   32
  298   13.5  15.1    1.5   1.7    1.4   1.5   32
  299   13.5  15.1    1.5   1.6    1.4   1.6   32
  300   13.5  15.1    1.5   1.6    1.5   1.6   32
  301   13.5  15.1    1.5   1.6    1.5   1.7   32
  302   13.5  15.1    1.6   1.6    1.5   1.8   32
  303   13.5  15.1    1.6   1.6    1.6   1.9   32
  304   13.5  15.1    1.6   1.7    1.6   1.9   32
  305   13.5  15.1    1.6   1.7    1.6   1.9   32
  306   13.5  15.1    1.6   1.7    1.6   1.9   32
  307   13.5  15.1    1.6   1.8    1.6   1.9   32
  308   13.5  15.1    1.7   1.8    1.6   1.9   32
  309   13.5  15.1    1.7   1.9    1.6   1.9   32
  310   13.5  15.1    1.7   1.9    1.6   1.8   32
  311   13.5  15.1    1.7   2.0    1.6   1.8   32
  312   13.5  15.1    1.8   2.1    1.6   1.8   32
  313   13.5  15.1    1.8   2.1    1.7   2.0   32
  314   13.5  15.1    1.8   2.2    1.7   2.1   32
  315   13.5  15.2    1.8   2.2    1.8   2.2   32
  316   13.5  15.2    1.9   2.3    1.8   2.3   32
  317   13.5  15.2    1.9   2.4    1.8   2.4   32
  318   13.5  15.2    1.9   2.5    1.9   2.5   32
  319   13.5  15.2    1.9   2.6    1.9   2.6   32
  320   13.5  15.2    2.0   2.6    1.9   2.7   32
  321   13.5  15.2    2.0   2.7    1.9   2.7   32
  322   13.5  15.2    2.0   2.8    2.0   2.8   32
  323   13.5  15.2    2.0   2.9    2.0   2.9   32
  324   13.5  15.2    2.1   3.0    2.0   2.9   32
  325   13.5  15.2    2.1   3.0    2.0   3.0   32
  326   13.5  15.2    2.1   3.1    2.0   3.0   32
  327   13.5  15.2    2.1   3.1    2.0   3.0   32
  328   13.5  15.2    2.1   3.1    2.0   3.0   32
  329   13.5  15.3    2.1   3.2    2.0   3.0   32
  330   13.5  15.3    2.1   3.2    2.0   2.9   32
  331   13.5  15.3    2.1   3.2    2.0   2.9   32
  332   13.5  15.3    2.1   3.1    2.0   2.9   32
  333   13.5  15.3    2.1   3.1    2.0   2.9   32
  334   13.5  15.3    2.1   3.1    2.0   3.0   32
  335   13.5  15.3    2.1   3.1    2.0   3.1   32
  336   13.5  15.3    2.1   3.0    2.0   3.1   32
  337   13.5  15.3    2.1   3.0    2.1   3.1   32
  338   13.5  15.3    2.1   3.0    2.1   3.2   32
  339   13.5  15.3    2.1   2.9    2.1   3.2   32
  340   13.5  15.3    2.1   2.9    2.1   3.1   32
  341   13.5  15.3    2.1   2.8    2.1   3.1   32
  342   13.5  15.3    2.1   2.8    2.1   3.1   32
  343   13.5  15.3    2.0   2.7    2.0   3.0   32
  344   13.5  15.3    2.0   2.7    2.0   3.0   32
  345   13.5  15.3    2.0   2.6    2.0   2.9   32
  346   13.5  15.3    2.0   2.6    2.0   2.9   32
  347   13.5  15.3    2.0   2.6    2.0   2.9   32
  348   13.5  15.3    2.0   2.5    2.0   2.9   32
  349   13.5  15.3    2.0   2.5    2.1   2.9   32
  350   13.5  15.3    2.0   2.5    2.1   3.0   32
  351   13.5  15.3    2.0   2.4    2.1   3.0   32
  352   13.4  15.3    1.9   2.4    2.1   3.0   32
  353   13.4  15.3    1.9   2.3    2.1   3.0   32
  354   13.4  15.3    1.9   2.3    2.1   2.9   32
  355   13.4  15.3    1.9   2.3    2.1   2.9   32
  356   13.4  15.3    1.9   2.3    2.1   2.9   32
  357   13.4  15.3    1.9   2.3    2.1   2.9   32
  358   13.4  15.3    1.9   2.2    2.1   2.9   32
  359   13.4  15.3    1.9   2.2    2.1   2.9   32
  360   13.4  15.3    1.9   2.2    2.1   2.8   32
  361   13.4  15.3    1.9   2.1    2.1   2.8   32
  362   13.4  15.2    1.9   2.1    2.1   2.7   32
  363   13.4  15.2    1.8   2.0    2.1   2.6   32
  364   13.3  15.2    1.8   1.9    2.0   2.5   32
  365   13.3  15.2    1.8   1.9    2.0   2.4   32
  366   13.3  15.2    1.8   1.8    2.0   2.2   32
  367   13.3  15.2    1.8   1.8    1.9   2.1   32
  368   13.3  15.2    1.7   1.7    1.9   2.1   32
  369   13.3  15.2    1.7   1.7    1.9   2.1   32
  370   13.3  15.2    1.7   1.6    1.9   2.0   32
  371   13.3  15.2    1.7   1.6    1.9   2.0   32
  372   13.3  15.2    1.7   1.6    1.9   1.9   32
  373   13.3  15.1    1.7   1.6    1.9   1.9   32
  374   13.2  15.1    1.6   1.6    1.8   1.8   32
  375   13.2  15.1    1.6   1.6    1.8   1.8   32
  376   13.2  15.1    1.6   1.6    1.9   1.9   32
  377   13.2  15.1    1.6   1.6    1.9   2.0   32
  378   13.2  15.1    1.6   1.7    1.9   2.1   32
  379   13.2  15.1    1.6   1.7    2.0   2.1   32
  380   13.2  15.1    1.6   1.7    2.0   2.2   32
  381   13.2  15.1    1.6   1.7    2.0   2.2   32
  382   13.1  15.0    1.6   1.8    2.0   2.3   32
  383   13.1  15.0    1.6   1.8    2.0   2.3   32
  384   13.1  15.0    1.6   1.8    2.0   2.3   32
  385   13.1  15.0    1.6   1.8    2.0   2.3   32
  386   13.1  15.0    1.6   1.8    2.0   2.3   32
  387   13.1  15.0    1.6   1.8    2.0   2.2   32
  388   13.1  15.0    1.6   1.8    2.0   2.2   32
  389   13.1  15.0    1.6   1.8    2.0   2.1   32
  390   13.1  15.0    1.6   1.8    2.0   2.1   32
  391   13.0  15.0    1.6   1.7    1.9   2.0   32
  392   13.0  15.0    1.6   1.7    1.9   2.0   32
  393   13.0  14.9    1.6   1.7    1.9   1.9   32
  394   13.0  14.9    1.6   1.7    1.9   1.8   32
  395   13.0  14.9    1.6   1.6    1.9   1.8   32
  396   13.0  14.9    1.6   1.6    1.9   1.8   32
  397   13.0  14.9    1.6   1.6    1.9   1.8   32
  398   13.0  14.9    1.6   1.6    1.9   1.8   32
  399   13.0  14.9    1.6   1.6    1.9   1.8   32
  400   13.0  14.9    1.6   1.6    1.9   1.8   32
  401   13.0  14.9    1.6   1.5    1.9   1.8   32
  402   12.9  14.9    1.6   1.5    1.9   1.8   32
  403   12.9  14.9    1.6   1.5    1.9   1.8   32
  404   12.9  14.9    1.6   1.5    1.9   1.7   32
  405   12.9  14.9    1.6   1.5    1.9   1.7   32
  406   12.9  14.9    1.6   1.5    1.9   1.7   32
  407   12.9  14.8    1.6   1.5    1.9   1.7   32
  408   12.9  14.8    1.6   1.5    1.9   1.7   32
  409   12.9  14.8    1.6   1.5    1.9   1.7   32
  410   12.9  14.8    1.6   1.5    1.9   1.7   32
  411   12.9  14.8    1.6   1.5    1.9   1.6   32
  412   12.9  14.8    1.7   1.5    1.9   1.6   32
  413   12.9  14.8    1.7   1.5    1.9   1.6   32
  414   12.9  14.8    1.7   1.5    1.9   1.6   32
  415   12.9  14.8    1.7   1.5    1.9   1.6   32
  416   12.9  14.8    1.7   1.5    1.9   1.5   32
  417   12.9  14.8    1.7   1.5    1.9   1.5   32
  418   12.9  14.8    1.7   1.5    1.9   1.5   32
  419   12.9  14.8    1.7   1.5    1.9   1.5   32
  420   12.9  14.8    1.7   1.5    1.9   1.4   32
  421   12.9  14.8    1.7   1.5    1.9   1.4   32
  422   12.9  14.8    1.7   1.4    1.9   1.4   32
  423   12.9  14.8    1.7   1.4    1.9   1.4   32
  424   12.8  14.8    1.7   1.4    1.9   1.3   32
  425   12.8  14.8    1.7   1.4    1.9   1.3   32
  426   12.8  14.8    1.7   1.4    1.9   1.3   32
  427   12.8  14.8    1.7   1.4    1.8   1.3   32
  428   12.8  14.8    1.7   1.4    1.9   1.3   32
  429   12.8  14.8    1.7   1.4    1.9   1.3   32
  430   12.8  14.8    1.7   1.4    1.9   1.3   32
  431   12.8  14.7    1.7   1.4    1.9   1.3   32
  432   12.8  14.7    1.7   1.4    1.9   1.3   32
  433   12.8  14.7    1.7   1.4    1.9   1.3   32
  434   12.8  14.7    1.7   1.4    1.9   1.3   32
  435   12.8  14.7    1.7   1.4    1.9   1.3   32
  436   12.8  14.7    1.7   1.4    1.9   1.3   32
  437   12.8  14.7    1.7   1.4    1.9   1.3   32
  438   12.8  14.7    1.7   1.4    1.9   1.3   32
  439   12.7  14.7    1.7   1.4    1.9   1.3   32
  440   12.7  14.7    1.7   1.4    1.9   1.3   32
  441   12.7  14.7    1.7   1.4    1.9   1.3   32
  442   12.7  14.7    1.7   1.4    1.9   1.3   32
  443   12.7  14.7    1.7   1.4    1.9   1.3   32
  444   12.7  14.6    1.7   1.5    1.9   1.3   32
  445   12.7  14.6    1.7   1.5    1.9   1.3   32
  446   12.7  14.6    1.7   1.5    1.9   1.3   32
  447   12.6  14.6    1.7   1.5    1.9   1.3   32
  448   12.6  14.6    1.7   1.5    1.9   1.2   32
  449   12.6  14.6    1.7   1.4    1.9   1.2   32
  450   12.6  14.6    1.8   1.4    1.9   1.2   32
  451   12.6  14.5    1.8   1.4    1.9   1.2   32
  452   12.5  14.5    1.8   1.4    1.9   1.2   32
  453   12.5  14.5    1.8   1.4    1.9   1.2   32
  454   12.5  14.5    1.8   1.4    1.9   1.2   32
  455   12.5  14.5    1.8   1.4    1.9   1.2   32
  456   12.5  14.4    1.8   1.4    1.9   1.1   32
  457   12.4  14.4    1.8   1.4    1.9   1.1   32
  458   12.4  14.4    1.8   1.4    1.9   1.1   32
  459   12.4  14.4    1.8   1.4    1.9   1.1   32
  460   12.4  14.3    1.8   1.4    1.9   1.1   32
  461   12.3  14.3    1.8   1.4    1.9   1.1   32
  462   12.3  14.3    1.8   1.4    1.9   1.1   32
  463   12.3  14.2    1.8   1.4    1.9   1.1   32
  464   12.3  14.2    1.8   1.4    1.9   1.1   32
  465   12.2  14.2    1.8   1.4    1.9   1.1   32
  466   12.2  14.2    1.8   1.4    1.9   1.1   32
  467   12.2  14.1    1.8   1.4    1.9   1.1   32
  468   12.1  14.1    1.8   1.4    1.9   1.1   32
  469   12.1  14.1    1.8   1.4    2.0   1.1   32
  470   12.1  14.0    1.8   1.4    2.0   1.2   32
  471   12.0  14.0    1.8   1.4    2.0   1.2   32
  472   12.0  14.0    1.8   1.4    2.0   1.2   32
  473   12.0  13.9    1.9   1.4    2.0   1.2   32
  474   11.9  13.9    1.9   1.4    2.0   1.2   32
  475   11.9  13.9    1.9   1.4    2.0   1.2   32
  476   11.9  13.8    1.9   1.4    2.1   1.2   32
  477   11.9  13.8    1.9   1.4    2.1   1.2   32
  478   11.8  13.7    1.9   1.4    2.1   1.2   32
  479   11.8  13.7    1.9   1.4    2.1   1.2   32
  480   11.8  13.7    1.9   1.4    2.1   1.2   32
  481   11.7  13.6    2.0   1.4    2.1   1.2   32
  482   11.7  13.6    2.0   1.4    2.1   1.3   32
  483   11.7  13.6    2.0   1.4    2.1   1.3   32
  484   11.6  13.6    2.0   1.4    2.2   1.3   32
  485   11.6  13.5    2.0   1.4    2.2   1.3   32
  486   11.6  13.5    2.0   1.4    2.2   1.3   32
  487   11.6  13.5    2.0   1.4    2.2   1.3   32
  488   11.5  13.4    2.0   1.4    2.2   1.3   32
  489   11.5  13.4    2.0   1.4    2.2   1.3   32
  490   11.5  13.4    2.0   1.4    2.2   1.3   32
  491   11.5  13.3    2.0   1.4    2.2   1.3   32
  492   11.4  13.3    2.0   1.4    2.2   1.3   32
  493   11.4  13.3    2.0   1.4    2.2   1.3   32
  494   11.4  13.3    2.0   1.4    2.2   1.3   32
  495   11.4  13.2    2.0   1.4    2.2   1.3   32
  496   11.3  13.2    2.0   1.4    2.2   1.3   32
  497   11.3  13.2    2.0   1.4    2.2   1.3   32
  498   11.3  13.2    2.0   1.4    2.2   1.3   32
  499   11.3  13.2    2.0   1.3    2.2   1.3   32
  500   11.3  13.1    2.0   1.3    2.2   1.3   32
  501   11.3  13.1    2.0   1.3    2.2   1.3   32
  502   11.2  13.1    2.0   1.3    2.2   1.3   32
  503   11.2  13.1    2.0   1.3    2.2   1.3   32
  504   11.2  13.1    2.0   1.3    2.2   1.3   32
  505   11.2  13.1    2.0   1.3    2.2   1.3   32
  506   11.2  13.1    2.0   1.3    2.2   1.3   32
  507   11.2  13.0    2.0   1.3    2.2   1.3   32
  508   11.2  13.0    2.0   1.3    2.2   1.3   32
  509   11.2  13.0    2.0   1.3    2.2   1.3   32
  510   11.2  13.0    2.0   1.3    2.2   1.3   32
  511   11.2  13.0    2.0   1.3    2.2   1.3   32
  512   11.2  13.0    2.0   1.3    2.2   1.3   32
  513   11.2  13.0    2.0   1.3    2.3   1.3   32
  514   11.2  13.0    2.0   1.3    2.3   1.3   32
  515   11.2  13.0    2.0   1.3    2.3   1.3   32
  516   11.2  13.0    2.0   1.3    2.3   1.3   32
  517   11.2  13.0    2.0   1.3    2.3   1.3   32
  518   11.2  13.0    2.0   1.3    2.3   1.3   32
  519   11.2  13.0    2.0   1.3    2.3   1.3   32
  520   11.2  13.0    2.0   1.3    2.3   1.3   32
  521   11.2  13.0    2.0   1.3    2.3   1.3   32
  522   11.2  13.0    2.0   1.3    2.3   1.3   32
  523   11.2  13.0    2.0   1.3    2.3   1.3   32
  524   11.2  13.0    2.0   1.3    2.3   1.3   32
  525   11.2  13.0    2.0   1.2    2.3   1.2   32
  526   11.3  13.0    2.0   1.2    2.3   1.2   32
  527   11.3  13.0    2.0   1.2    2.3   1.2   32
  528   11.3  13.0    2.0   1.2    2.3   1.2   32
  529   11.3  13.0    2.0   1.2    2.3   1.2   32
  530   11.3  13.0    2.0   1.1    2.3   1.1   32
  531   11.3  13.0    2.0   1.1    2.3   1.1   32
  532   11.3  13.0    2.0   1.1    2.3   1.1   32
  533   11.4  13.0    2.0   1.1    2.3   1.1   32
  534   11.4  13.0    2.1   1.1    2.3   1.1   32
  535   11.4  13.0    2.1   1.1    2.4   1.1   32
  536   11.4  13.0    2.1   1.1    2.4   1.1   32
  537   11.4  13.1    2.1   1.1    2.4   1.1   32
  538   11.5  13.1    2.1   1.1    2.4   1.1   32
  539   11.5  13.1    2.1   1.1    2.5   1.1   32
  540   11.5  13.1    2.1   1.1    2.5   1.1   32
  541   11.5  13.1    2.1   1.1    2.5   1.2   32
  542   11.5  13.1    2.1   1.2    2.5   1.2   32
  543   11.6  13.1    2.1   1.2    2.5   1.2   32
  544   11.6  13.2    2.1   1.2    2.6   1.2   32
  545   11.6  13.2    2.1   1.2    2.6   1.2   32
  546   11.6  13.2    2.1   1.2    2.6   1.2   32
  547   11.6  13.2    2.1   1.2    2.6   1.2   32
  548   11.7  13.2    2.1   1.2    2.6   1.2   32
  549   11.7  13.2    2.1   1.2    2.6   1.2   32
  550   11.7  13.3    2.1   1.2    2.6   1.2   32
  551   11.7  13.3    2.1   1.2    2.6   1.2   32
  552   11.8  13.3    2.1   1.2    2.6   1.2   32
  553   11.8  13.3    2.1   1.2    2.6   1.2   32
  554   11.8  13.3    2.1   1.2    2.6   1.2   32
  555   11.8  13.4    2.1   1.2    2.6   1.2   32
  556   11.8  13.4    2.1   1.2    2.6   1.2   32
  557   11.9  13.4    2.1   1.2    2.6   1.2   32
  558   11.9  13.4    2.1   1.2    2.6   1.2   32
  559   11.9  13.4    2.1   1.2    2.6   1.2   32
  560   11.9  13.5    2.1   1.2    2.6   1.2   32
  561   11.9  13.5    2.1   1.2    2.6   1.2   32
  562   12.0  13.5    2.1   1.2    2.6   1.2   32
  563   12.0  13.5    2.1   1.2    2.6   1.2   32
  564   12.0  13.5    2.1   1.2    2.6   1.2   32
  565   12.0  13.6    2.1   1.2    2.6   1.2   32
  566   12.0  13.6    2.1   1.1    2.6   1.2   32
  567   12.0  13.6    2.1   1.1    2.6   1.2   32
  568   12.1  13.6    2.1   1.1    2.6   1.2   32
  569   12.1  13.6    2.1   1.1    2.6   1.1   32
  570   12.1  13.7    2.1   1.1    2.6   1.1   32
  571   12.1  13.7    2.1   1.1    2.6   1.1   32
  572   12.1  13.7    2.1   1.1    2.6   1.1   32
  573   12.1  13.7    2.1   1.1    2.6   1.1   32
  574   12.2  13.7    2.1   1.0    2.5   1.1   32
  575   12.2  13.8    2.1   1.0    2.5   1.1   32
  576   12.2  13.8    2.1   1.0    2.5   1.1   32
  577   12.2  13.8    2.0   1.0    2.5   1.1   32
  578   12.2  13.8    2.0   1.0    2.5   1.1   32
  579   12.2  13.8    2.0   1.0    2.5   1.1   32
  580   12.3  13.8    2.0   1.0    2.5   1.1   32
  581   12.3  13.9    2.0   1.0    2.6   1.1   32
  582   12.3  13.9    2.0   1.0    2.6   1.1   32
  583   12.3  13.9    2.0   1.0    2.6   1.1   32
  584   12.3  13.9    2.0   1.0    2.6   1.1   32
  585   12.3  13.9    2.0   1.1    2.6   1.1   32
  586   12.3  13.9    2.0   1.0    2.6   1.1   32
  587   12.3  13.9    2.0   1.0    2.6   1.1   32
  588   12.4  13.9    2.0   1.0    2.6   1.1   32
  589   12.4  14.0    2.0   1.0    2.6   1.1   32
  590   12.4  14.0    2.0   1.0    2.6   1.1   32
  591   12.4  14.0    2.0   1.0    2.6   1.1   32
  592   12.4  14.0    2.0   1.0    2.6   1.1   32
  593   12.4  14.0    2.0   1.0    2.6   1.1   32
  594   12.4  14.0    2.0   1.0    2.6   1.1   32
  595   12.4  14.0    2.0   1.0    2.7   1.1   32
  596   12.5  14.0    2.0   1.0    2.7   1.1   32
  597   12.5  14.0    2.0   1.0    2.7   1.1   32
  598   12.5  14.0    2.0   1.0    2.7   1.1   32
  599   12.5  14.1    2.0   1.0    2.7   1.1   32
  600   12.5  14.1    2.0   1.0    2.7   1.1   32
  601   12.5  14.1    2.0   1.0    2.7   1.1   32
  602   12.5  14.1    2.0   1.0    2.7   1.1   32
  603   12.5  14.1    2.0   1.0    2.7   1.1   32
  604   12.6  14.1    2.0   1.0    2.7   1.1   32
  605   12.6  14.1    2.0   1.0    2.7   1.1   32
  606   12.6  14.1    2.0   1.0    2.7   1.1   32
  607   12.6  14.1    2.0   1.0    2.7   1.1   32
  608   12.6  14.1    2.0   1.0    2.7   1.1   32
  609   12.6  14.1    2.0   1.0    2.7   1.1   32
  610   12.6  14.1    2.0   1.0    2.7   1.1   32
  611   12.6  14.1    2.0   1.0    2.7   1.1   32
  612   12.7  14.1    2.0   1.0    2.7   1.1   32
  613   12.7  14.1    2.0   1.0    2.7   1.1   32
  614   12.7  14.1    2.0   1.0    2.7   1.1   32
  615   12.7  14.1    2.0   1.0    2.7   1.1   32
  616   12.7  14.1    2.0   1.0    2.7   1.1   32
  617   12.7  14.1    2.0   1.0    2.7   1.1   32
  618   12.7  14.1    2.0   1.0    2.7   1.1   32
  619   12.7  14.1    2.0   1.0    2.7   1.1   32
  620   12.8  14.1    2.0   1.0    2.7   1.1   32
  621   12.8  14.2    2.0   1.0    2.7   1.1   32
  622   12.8  14.2    2.0   1.0    2.7   1.1   32
  623   12.8  14.2    2.0   1.0    2.7   1.1   32
  624   12.8  14.2    2.0   1.0    2.7   1.1   32
  625   12.8  14.2    2.0   1.0    2.7   1.1   32
  626   12.8  14.2    2.0   1.0    2.7   1.1   32
  627   12.8  14.2    2.0   1.0    2.7   1.1   32
  628   12.9  14.2    2.0   1.0    2.7   1.1   32
  629   12.9  14.2    2.0   1.0    2.7   1.1   32
  630   12.9  14.2    2.0   1.0    2.7   1.1   32
  631   12.9  14.2    2.0   1.0    2.7   1.1   32
  632   12.9  14.2    2.0   1.0    2.7   1.1   32
  633   12.9  14.2    2.0   1.0    2.7   1.1   32
  634   12.9  14.2    2.0   1.0    2.7   1.1   32
  635   12.9  14.2    2.0   1.0    2.7   1.1   32
  636   13.0  14.2    2.0   1.0    2.7   1.1   32
  637   13.0  14.2    2.0   1.0    2.7   1.1   32
  638   13.0  14.2    2.0   1.0    2.7   1.1   32
  639   13.0  14.2    2.0   1.0    2.7   1.1   32
  640   13.0  14.3    2.0   1.0    2.7   1.1   32
  641   13.0  14.3    2.0   1.0    2.7   1.1   32
  642   13.0  14.3    2.0   1.0    2.7   1.1   32
  643   13.0  14.3    2.0   1.0    2.7   1.1   32
  644   13.1  14.3    2.0   1.0    2.7   1.1   32
  645   13.1  14.3    2.0   1.0    2.7   1.1   32
  646   13.1  14.3    2.0   1.0    2.7   1.1   32
  647   13.1  14.3    2.0   1.0    2.7   1.1   32
  648   13.1  14.3    2.0   1.0    2.7   1.1   32
  649   13.1  14.3    2.0   1.0    2.7   1.1   32
  650   13.1  14.3    2.0   1.0    2.7   1.1   32
  651   13.1  14.3    2.0   1.0    2.7   1.1   32
  652   13.1  14.3    2.0   1.0    2.7   1.1   32
  653   13.1  14.3    2.0   1.0    2.7   1.1   32
  654   13.1  14.3    2.0   1.0    2.7   1.1   32
  655   13.2  14.4    2.0   1.0    2.7   1.1   32
  656   13.2  14.4    2.0   1.0    2.7   1.1   32
  657   13.2  14.4    2.0   1.0    2.7   1.1   32
  658   13.2  14.4    2.0   1.0    2.7   1.1   32
  659   13.2  14.4    2.0   1.0    2.7   1.1   32
  660   13.2  14.4    2.0   1.0    2.7   1.1   32
  661   13.2  14.4    1.9   1.0    2.7   1.1   32
  662   13.2  14.4    1.9   1.0    2.7   1.1   32
  663   13.2  14.4    1.9   1.0    2.7   1.1   32
  664   13.2  14.4    1.9   1.0    2.7   1.1   32
  665   13.2  14.4    1.9   1.0    2.7   1.1   32
  666   13.2  14.4    1.9   0.9    2.7   1.1   32
  667   13.2  14.4    1.9   0.9    2.7   1.1   32
  668   13.2  14.4    1.9   0.9    2.7   1.1   32
  669   13.2  14.4    1.9   0.9    2.7   1.1   32
  670   13.2  14.4    1.9   0.9    2.7   1.1   32
  671   13.2  14.4    1.9   0.9    2.7   1.1   32
  672   13.2  14.4    1.9   0.9    2.7   1.1   32
  673   13.2  14.5    1.9   0.9    2.7   1.1   32
  674   13.2  14.5    1.9   0.9    2.7   1.1   32
  675   13.2  14.5    1.9   0.9    2.7   1.1   32
  676   13.2  14.5    1.9   0.9    2.7   1.1   32
  677   13.2  14.5    1.9   0.9    2.7   1.1   32
  678   13.2  14.5    1.9   0.9    2.7   1.1   32
  679   13.2  14.5    1.9   0.9    2.7   1.1   32
  680   13.2  14.5    1.9   0.9    2.7   1.1   32
  681   13.2  14.5    1.9   0.9    2.7   1.1   32
  682   13.2  14.5    1.9   0.9    2.7   1.1   32
  683   13.2  14.5    1.9   0.9    2.7   1.1   32
  684   13.2  14.5    1.9   0.9    2.7   1.1   32
  685   13.2  14.5    1.9   0.9    2.7   1.1   32
  686   13.2  14.5    1.9   0.9    2.7   1.1   32
  687   13.2  14.5    1.9   0.9    2.7   1.1   32
  688   13.2  14.5    1.9   0.9    2.7   1.1   32
  689   13.2  14.5    1.9   0.9    2.7   1.1   32
  690   13.2  14.5    1.9   0.9    2.7   1.1   32
  691   13.2  14.5    1.9   0.9    2.7   1.1   32
  692   13.2  14.5    1.9   0.9    2.7   1.1   32
  693   13.2  14.6    1.9   0.9    2.7   1.1   32
  694   13.2  14.6    1.9   0.9    2.7   1.1   32
  695   13.2  14.6    1.9   0.9    2.7   1.1   32
  696   13.2  14.6    1.8   0.9    2.7   1.1   32
  697   13.2  14.6    1.8   0.9    2.7   1.1   32
  698   13.2  14.6    1.8   0.9    2.7   1.1   32
  699   13.2  14.6    1.8   0.9    2.7   1.1   32
  700   13.2  14.6    1.8   0.9    2.7   1.1   32
  701   13.2  14.6    1.8   0.9    2.7   1.1   32
  702   13.2  14.6    1.8   0.9    2.7   1.1   32
  703   13.2  14.6    1.8   0.9    2.7   1.1   32
  704   13.2  14.6    1.8   0.9    2.7   1.1   32
  705   13.2  14.6    1.8   0.9    2.7   1.1   32
  706   13.2  14.6    1.8   0.9    2.7   1.1   32
  707   13.2  14.7    1.8   0.9    2.7   1.1   32
  708   13.2  14.7    1.8   0.9    2.7   1.1   32
  709   13.2  14.7    1.8   0.9    2.7   1.1   32
  710   13.2  14.7    1.8   0.9    2.7   1.1   32
  711   13.2  14.7    1.8   0.9    2.7   1.1   32
  712   13.2  14.7    1.8   0.9    2.7   1.1   32
  713   13.2  14.7    1.8   0.9    2.7   1.1   32
  714   13.2  14.7    1.8   0.9    2.7   1.1   32
  715   13.2  14.7    1.8   0.9    2.7   1.1   32
  716   13.2  14.7    1.8   0.9    2.7   1.1   32
  717   13.2  14.8    1.9   0.9    2.7   1.2   32
  718   13.2  14.8    1.9   0.9    2.7   1.2   32
  719   13.2  14.8    1.9   0.9    2.7   1.2   32
  720   13.2  14.8    1.9   0.9    2.7   1.2   32
  721   13.2  14.8    1.9   0.9    2.7   1.2   32
  722   13.2  14.8    1.9   0.9    2.8   1.2   32
  723   13.2  14.8    1.9   1.0    2.8   1.2   32
  724   13.2  14.9    1.9   1.0    2.8   1.1   32
  725   13.2  14.9    2.0   1.0    2.8   1.2   32
  726   13.2  14.9    2.0   1.0    2.8   1.2   32
  727   13.2  14.9    2.0   1.1    2.9   1.2   32
  728   13.2  14.9    2.0   1.1    2.9   1.2   32
  729   13.3  14.9    2.0   1.1    2.9   1.2   32
  730   13.3  15.0    2.0   1.1    2.9   1.2   32
  731   13.3  15.0    2.0   1.1    2.9   1.2   32
  732   13.3  15.0    2.0   1.2    3.0   1.2   32
  733   13.3  15.0    2.0   1.2    3.0   1.2   32
  734   13.3  15.0    2.0   1.2    3.0   1.2   32
  735   13.3  15.1    2.0   1.2    3.0   1.3   32
  736   13.3  15.1    2.0   1.2    3.0   1.3   32
  737   13.3  15.1    2.0   1.2    3.0   1.3   32
  738   13.3  15.1    2.0   1.2    3.0   1.3   32
  739   13.3  15.1    2.0   1.2    3.0   1.3   32
  740   13.3  15.2    2.0   1.2    3.0   1.3   32
  741   13.3  15.2    2.0   1.2    3.0   1.3   32
  742   13.3  15.2    2.0   1.2    3.0   1.3   32
  743   13.3  15.2    2.0   1.2    3.0   1.3   32
  744   13.3  15.2    2.0   1.2    3.0   1.3   32
  745   13.3  15.2    2.0   1.2    3.0   1.3   32
  746   13.3  15.3    2.0   1.2    3.0   1.3   32
  747   13.3  15.3    2.0   1.2    3.0   1.3   32
  748   13.3  15.3    2.0   1.2    3.0   1.3   32
  749   13.3  15.3    2.0   1.2    3.0   1.3   32
  750   13.3  15.3    2.0   1.2    3.0   1.3   32
  751   13.3  15.4    2.0   1.2    3.0   1.3   32
  752   13.3  15.4    2.0   1.2    3.0   1.3   32
  753   13.3  15.4    2.0   1.2    3.0   1.3   32
  754   13.3  15.4    2.0   1.2    2.9   1.3   32
  755   13.3  15.4    2.0   1.2    2.9   1.3   32
  756   13.3  15.4    2.0   1.2    2.9   1.3   32
  757   13.3  15.5    2.0   1.2    2.9   1.3   32
  758   13.3  15.5    2.0   1.2    2.9   1.3   32
  759   13.3  15.5    2.0   1.2    2.9   1.3   32
  760   13.3  15.5    1.9   1.2    2.9   1.3   32
  761   13.3  15.5    1.9   1.2    2.9   1.3   32
  762   13.3  15.5    1.9   1.2    2.9   1.3   32
  763   13.3  15.5    1.9   1.2    2.9   1.3   32
  764   13.3  15.5    1.9   1.2    2.9   1.3   32
  765   13.3  15.6    1.9   1.1    2.9   1.3   32
  766   13.3  15.6    1.9   1.1    2.9   1.3   32
  767   13.3  15.6    1.9   1.1    2.9   1.3   32
  768   13.3  15.6    1.9   1.1    2.9   1.3   32
  769   13.3  15.6    1.9   1.1    2.9   1.3   32
  770   13.3  15.6    1.9   1.1    2.9   1.3   32
  771   13.3  15.6    1.8   1.1    2.9   1.3   32
  772   13.3  15.6    1.8   1.1    2.9   1.3   32
  773   13.3  15.6    1.8   1.1    2.9   1.3   32
  774   13.3  15.6    1.8   1.1    2.9   1.3   32
  775   13.3  15.6    1.8   1.1    2.9   1.3   32
  776   13.3  15.6    1.8   1.0    2.9   1.2   32
  777   13.3  15.6    1.8   1.0    2.9   1.2   32
  778   13.3  15.6    1.8   1.0    2.9   1.2   32
  779   13.3  15.6    1.8   1.0    2.9   1.2   32
  780   13.3  15.6    1.7   0.9    2.9   1.2   32
  781   13.3  15.6    1.7   0.9    2.9   1.2   32
  782   13.3  15.6    1.7   0.9    2.9   1.2   32
  783   13.3  15.6    1.7   0.9    2.9   1.2   32
  784   13.3  15.6    1.7   0.9    2.9   1.3   32
  785   13.3  15.6    1.7   0.9    2.9   1.3   32
  786   13.3  15.6    1.7   0.9    2.9   1.3   32
  787   13.2  15.6    1.7   0.9    2.9   1.3   32
  788   13.2  15.6    1.7   0.9    2.9   1.3   32
  789   13.2  15.6    1.7   0.9    2.9   1.2   32
  790   13.2  15.5    1.7   1.0    2.9   1.3   32
  791   13.2  15.5    1.7   1.0    2.9   1.3   32
  792   13.2  15.5    1.7   1.0    2.9   1.3   32
  793   13.2  15.5    1.7   1.0    2.9   1.3   32
  794   13.2  15.5    1.7   1.0    3.0   1.3   32
  795   13.2  15.5    1.7   1.1    3.0   1.4   32
  796   13.2  15.5    1.7   1.1    3.0   1.4   32
  797   13.2  15.5    1.7   1.1    3.0   1.4   32
  798   13.2  15.5    1.7   1.1    3.0   1.4   32
  799   13.2  15.5    1.7   1.1    3.0   1.5   32
  800   13.2  15.5    1.7   1.1    3.0   1.5   32
  801   13.2  15.5    1.7   1.1    3.0   1.5   32
  802   13.2  15.5    1.7   1.1    3.0   1.5   32
  803   13.2  15.5    1.7   1.1    3.0   1.5   32
  804   13.2  15.5    1.7   1.1    3.0   1.5   32
  805   13.2  15.5    1.7   1.1    3.0   1.5   32
  806   13.2  15.5    1.7   1.1    3.0   1.5   32
  807   13.2  15.5    1.7   1.1    3.0   1.5   32
  808   13.2  15.5    1.7   1.1    3.0   1.5   32
  809   13.2  15.5    1.7   1.1    3.0   1.5   32
  810   13.2  15.5    1.7   1.1    3.0   1.5   32
  811   13.2  15.5    1.7   1.1    3.0   1.4   32
  812   13.2  15.5    1.7   1.1    2.9   1.4   32
  813   13.2  15.5    1.7   1.1    2.9   1.4   32
  814   13.1  15.5    1.7   1.1    2.9   1.4   32
  815   13.1  15.5    1.7   1.1    2.9   1.3   32
  816   13.1  15.5    1.7   1.0    2.9   1.3   32
  817   13.1  15.5    1.7   1.0    2.9   1.3   32
  818   13.1  15.5    1.7   1.0    2.9   1.3   32
  819   13.1  15.5    1.7   1.0    2.8   1.2   32
  820   13.1  15.6    1.7   1.0    2.8   1.2   32
  821   13.1  15.6    1.6   1.0    2.8   1.2   32
  822   13.1  15.6    1.6   1.0    2.8   1.2   32
  823   13.1  15.6    1.6   0.9    2.8   1.2   32
  824   13.1  15.6    1.6   0.9    2.8   1.2   32
  825   13.1  15.6    1.6   0.9    2.8   1.2   32
  826   13.1  15.6    1.6   0.9    2.8   1.3   32
  827   13.1  15.6    1.6   0.9    2.8   1.3   32
  828   13.1  15.6    1.6   0.9    2.8   1.3   32
  829   13.1  15.6    1.6   0.9    2.8   1.3   32
  830   13.1  15.6    1.6   0.9    2.8   1.3   32
  831   13.1  15.6    1.6   0.9    2.8   1.3   32
  832   13.1  15.7    1.6   0.9    2.8   1.3   32
  833   13.1  15.7    1.6   0.9    2.8   1.3   32
  834   13.1  15.7    1.6   0.9    2.8   1.3   32
  835   13.1  15.7    1.6   0.9    2.8   1.3   32
  836   13.1  15.7    1.6   0.9    2.8   1.3   32
  837   13.1  15.7    1.6   0.9    2.8   1.3   32
  838   13.1  15.7    1.6   0.9    2.8   1.3   32
  839   13.1  15.7    1.6   0.9    2.8   1.3   32
  840   13.1  15.7    1.6   0.9    2.8   1.3   32
  841   13.1  15.7    1.6   0.9    2.8   1.3   32
  842   13.1  15.7    1.6   0.9    2.8   1.3   32
  843   13.1  15.8    1.6   0.9    2.8   1.3   32
  844   13.1  15.8    1.6   0.9    2.8   1.3   32
  845   13.1  15.8    1.6   0.9    2.8   1.2   32
  846   13.1  15.8    1.6   0.9    2.8   1.2   32
  847   13.1  15.8    1.6   0.9    2.8   1.2   32
  848   13.1  15.8    1.6   0.9    2.8   1.2   32
  849   13.1  15.8    1.6   0.9    2.8   1.2   32
  850   13.1  15.8    1.6   0.9    2.8   1.2   32
  851   13.1  15.8    1.6   0.9    2.8   1.2   32
  852   13.1  15.8    1.6   0.9    2.8   1.2   32
  853   13.1  15.8    1.6   0.9    2.8   1.2   32
  854   13.0  15.8    1.6   0.9    2.8   1.2   32
  855   13.0  15.8    1.6   0.9    2.8   1.2   32
  856   13.0  15.8    1.6   0.9    2.7   1.2   32
  857   13.0  15.8    1.6   0.9    2.7   1.2   32
  858   13.0  15.8    1.6   0.9    2.7   1.2   32
  859   13.0  15.8    1.6   0.9    2.7   1.2   32
  860   13.0  15.8    1.6   0.9    2.7   1.2   32
  861   13.0  15.8    1.6   0.9    2.7   1.2   32
  862   13.0  15.8    1.6   0.9    2.7   1.2   32
  863   13.0  15.8    1.6   0.9    2.7   1.2   32
  864   13.0  15.8    1.6   0.9    2.7   1.2   32
  865   13.0  15.8    1.6   0.9    2.7   1.2   32
  866   13.0  15.8    1.6   0.9    2.7   1.2   32
  867   13.0  15.8    1.6   0.9    2.7   1.2   32
  868   13.0  15.8    1.6   0.9    2.7   1.2   32
  869   13.0  15.8    1.5   0.9    2.7   1.2   32
  870   12.9  15.8    1.5   0.9    2.7   1.2   32
  871   12.9  15.7    1.5   0.9    2.7   1.2   32
  872   12.9  15.7    1.5   0.9    2.7   1.2   32
  873   12.9  15.7    1.6   0.9    2.7   1.2   32
  874   12.9  15.7    1.6   0.9    2.7   1.2   32
  875   12.9  15.7    1.6   0.9    2.7   1.2   32
  876   12.9  15.7    1.6   0.9    2.7   1.2   32
  877   12.9  15.7    1.6   0.9    2.7   1.2   32
  878   12.9  15.7    1.6   0.9    2.7   1.2   32
  879   12.9  15.7    1.6   0.9    2.7   1.2   32
  880   12.9  15.7    1.6   0.9    2.7   1.2   32
  881   12.9  15.7    1.6   0.9    2.7   1.2   32
  882   12.9  15.7    1.6   0.9    2.7   1.2   32
  883   12.9  15.7    1.6   0.9    2.7   1.2   32
  884   12.9  15.7    1.6   0.9    2.7   1.3   32
  885   12.9  15.6    1.6   1.0    2.8   1.3   32
  886   12.9  15.6    1.6   1.0    2.8   1.3   32
  887   12.9  15.6    1.6   1.0    2.8   1.3   32
  888   12.9  15.6    1.6   1.0    2.8   1.3   32
  889   12.9  15.6    1.7   1.0    2.8   1.3   32
  890   12.9  15.6    1.7   1.0    2.8   1.3   32
  891   12.9  15.6    1.7   1.0    2.8   1.3   32
  892   12.9  15.6    1.7   1.0    2.8   1.3   32
  893   12.9  15.6    1.7   1.0    2.8   1.3   32
  894   12.9  15.6    1.7   1.0    2.8   1.3   32
  895   12.9  15.6    1.7   1.0    2.8   1.3   32
  896   12.9  15.6    1.7   1.0    2.8   1.3   32
  897   12.9  15.6    1.7   1.0    2.8   1.3   32
  898   12.9  15.6    1.7   1.0    2.8   1.3   32
  899   12.9  15.6    1.7   1.0    2.8   1.3   32
  900   12.9  15.6    1.7   1.0    2.8   1.3   32
  901   12.9  15.6    1.7   1.0    2.8   1.3   32
  902   12.9  15.6    1.7   1.0    2.8   1.3   32
  903   12.9  15.6    1.7   1.0    2.8   1.3   32
  904   12.9  15.7    1.6   1.0    2.8   1.3   32
  905   12.9  15.7    1.6   1.0    2.8   1.3   32
  906   12.9  15.7    1.6   1.0    2.8   1.3   32
  907   12.9  15.7    1.7   1.0    2.8   1.3   32
  908   13.0  15.7    1.7   1.0    2.8   1.3   32
  909   13.0  15.7    1.7   1.0    2.8   1.3   32
  910   13.0  15.7    1.7   1.0    2.8   1.3   32
  911   13.0  15.7    1.7   1.0    2.8   1.3   32
  912   13.0  15.7    1.7   1.0    2.8   1.3   32
  913   13.0  15.8    1.7   1.1    2.8   1.3   32
  914   13.0  15.8    1.7   1.1    2.8   1.3   32
  915   13.0  15.8    1.7   1.1    2.8   1.3   32
  916   13.0  15.8    1.7   1.1    2.8   1.3   32
  917   13.0  15.8    1.7   1.1    2.8   1.3   32
  918   13.0  15.9    1.7   1.2    2.8   1.4   32
  919   13.1  15.9    1.8   1.2    2.8   1.4   32
  920   13.1  15.9    1.8   1.2    2.8   1.4   32
  921   13.1  15.9    1.8   1.2    2.8   1.4   32
  922   13.1  15.9    1.8   1.3    2.8   1.4   32
  923   13.1  16.0    1.8   1.3    2.9   1.4   32
  924   13.1  16.0    1.8   1.3    2.9   1.4   32
  925   13.1  16.0    1.8   1.3    2.9   1.5   32
  926   13.1  16.0    1.8   1.3    2.9   1.5   32
  927   13.1  16.1    1.8   1.3    2.9   1.5   32
  928   13.1  16.1    1.8   1.3    2.9   1.5   32
  929   13.2  16.1    1.8   1.3    2.9   1.5   32
  930   13.2  16.1    1.8   1.3    2.8   1.5   32
  931   13.2  16.2    1.8   1.3    2.8   1.5   32
  932   13.2  16.2    1.8   1.3    2.8   1.4   32
  933   13.2  16.2    1.8   1.3    2.8   1.4   32
  934   13.2  16.2    1.8   1.2    2.8   1.4   32
  935   13.2  16.3    1.8   1.2    2.8   1.4   32
  936   13.2  16.3    1.8   1.2    2.8   1.4   32
  937   13.2  16.3    1.8   1.2    2.8   1.4   32
  938   13.2  16.3    1.7   1.1    2.7   1.4   32
  939   13.3  16.4    1.7   1.1    2.7   1.5   32
  940   13.3  16.4    1.7   1.1    2.7   1.4   32
  941   13.3  16.4    1.7   1.1    2.7   1.4   32
  942   13.3  16.4    1.7   1.1    2.7   1.4   32
  943   13.3  16.5    1.7   1.1    2.8   1.4   32
  944   13.3  16.5    1.7   1.1    2.8   1.4   32
  945   13.3  16.5    1.7   1.1    2.8   1.4   32
  946   13.3  16.5    1.7   1.1    2.8   1.4   32
  947   13.3  16.5    1.7   1.1    2.8   1.4   32
  948   13.3  16.6    1.7   1.1    2.8   1.4   32
  949   13.3  16.6    1.7   1.1    2.8   1.4   32
  950   13.3  16.6    1.7   1.1    2.8   1.5   32
  951   13.3  16.6    1.7   1.1    2.8   1.5   32
  952   13.3  16.6    1.7   1.1    2.8   1.5   32
  953   13.3  16.6    1.7   1.1    2.8   1.5   32
  954   13.4  16.7    1.7   1.1    2.8   1.4   32
  955   13.4  16.7    1.7   1.0    2.8   1.4   32
  956   13.4  16.7    1.7   1.0    2.8   1.4   32
  957   13.4  16.7    1.7   1.0    2.8   1.4   32
  958   13.4  16.7    1.7   1.0    2.7   1.4   32
  959   13.4  16.7    1.7   1.0    2.7   1.4   32
  960   13.4  16.7    1.7   1.0    2.7   1.4   32
  961   13.4  16.7    1.7   1.0    2.7   1.4   32
  962   13.4  16.7    1.6   0.9    2.7   1.3   32
  963   13.4  16.8    1.6   0.9    2.7   1.3   32
  964   13.4  16.8    1.6   0.9    2.7   1.3   32
  965   13.4  16.8    1.6   0.9    2.6   1.3   32
  966   13.4  16.8    1.6   0.9    2.6   1.3   32
  967   13.4  16.8    1.6   0.8    2.6   1.3   32
  968   13.4  16.8    1.6   0.8    2.6   1.3   32
  969   13.4  16.8    1.6   0.8    2.6   1.3   32
  970   13.4  16.8    1.6   0.8    2.6   1.3   32
  971   13.4  16.8    1.6   0.8    2.6   1.3   32
  972   13.4  16.8    1.6   0.8    2.6   1.3   32
  973   13.4  16.8    1.6   0.8    2.6   1.3   32
  974   13.4  16.8    1.6   0.8    2.6   1.3   32
  975   13.4  16.8    1.6   0.8    2.6   1.4   32
  976   13.4  16.8    1.6   0.8    2.6   1.4   32
  977   13.4  16.8    1.6   0.8    2.6   1.4   32
  978   13.4  16.8    1.6   0.8    2.6   1.4   32
  979   13.4  16.8    1.6   0.8    2.6   1.4   32
  980   13.4  16.7    1.6   0.8    2.6   1.4   32
  981   13.4  16.7    1.6   0.8    2.6   1.4   32
  982   13.4  16.7    1.6   0.8    2.6   1.4   32
  983   13.4  16.7    1.6   0.8    2.6   1.4   32
  984   13.4  16.7    1.6   0.8    2.6   1.4   32
  985   13.4  16.7    1.6   0.8    2.6   1.3   32
  986   13.4  16.7    1.6   0.8    2.6   1.3   32
  987   13.4  16.7    1.6   0.8    2.6   1.3   32
  988   13.4  16.7    1.6   0.8    2.6   1.3   32
  989   13.4  16.7    1.6   0.8    2.6   1.3   32
  990   13.4  16.7    1.6   0.8    2.6   1.3   32
  991   13.4  16.7    1.6   0.8    2.6   1.3   32
  992   13.4  16.6    1.6   0.8    2.6   1.3   32
  993   13.3  16.6    1.6   0.8    2.6   1.3   32
  994   13.3  16.6    1.6   0.8    2.6   1.3   32
  995   13.3  16.6    1.6   0.8    2.6   1.3   32
  996   13.3  16.6    1.6   0.8    2.6   1.3   32
  997   13.3  16.6    1.6   0.8    2.6   1.3   32
  998   13.3  16.6    1.6   0.8    2.6   1.3   32
  999   13.3  16.6    1.5   0.8    2.6   1.3   32
 1000   13.3  16.5    1.5   0.8    2.6   1.3   32
 1001   13.3  16.5    1.5   0.8    2.6   1.3   32
 1002   13.3  16.5    1.5   0.8    2.6   1.3   32
 1003   13.3  16.5    1.5   0.8    2.6   1.3   32
 1004   13.3  16.5    1.5   0.8    2.6   1.3   32
 1005   13.3  16.5    1.5   0.8    2.6   1.3   32
 1006   13.3  16.5    1.5   0.8    2.6   1.4   32
 1007   13.3  16.4    1.5   0.8    2.6   1.4   32
 1008   13.3  16.4    1.5   0.8    2.6   1.4   32
 1009   13.3  16.4    1.5   0.8    2.6   1.4   32
 1010   13.3  16.4    1.5   0.8    2.6   1.4   32
 1011   13.3  16.4    1.5   0.8    2.6   1.4   32
 1012   13.3  16.4    1.5   0.8    2.6   1.4   32
 1013   13.3  16.3    1.5   0.8    2.6   1.4   32
 1014   13.3  16.3    1.5   0.8    2.6   1.4   32
 1015   13.3  16.3    1.5   0.8    2.6   1.4   32
 1016   13.3  16.3    1.5   0.8    2.6   1.4   32
 1017   13.3  16.3    1.5   0.8    2.6   1.4   32
 1018   13.3  16.3    1.5   0.8    2.6   1.4   32
 1019   13.3  16.2    1.5   0.8    2.6   1.5   32
 1020   13.3  16.2    1.5   0.8    2.6   1.5   32
 1021   13.3  16.2    1.5   0.8    2.6   1.5   32
 1022   13.3  16.2    1.5   0.8    2.6   1.5   32
 1023   13.3  16.2    1.5   0.8    2.6   1.5   32
 1024   13.3  16.2    1.5   0.8    2.6   1.5   32
 1025   13.3  16.1    1.5   0.8    2.6   1.5   32
 1026   13.3  16.1    1.5   0.8    2.6   1.5   32
 1027   13.3  16.1    1.5   0.8    2.6   1.5   32
 1028   13.3  16.1    1.5   0.8    2.6   1.5   32
 1029   13.3  16.1    1.6   0.8    2.6   1.5   32
 1030   13.3  16.0    1.6   0.8    2.6   1.5   32
 1031   13.3  16.0    1.6   0.8    2.6   1.5   32
 1032   13.3  16.0    1.6   0.8    2.6   1.5   32
 1033   13.3  16.0    1.6   0.9    2.6   1.5   32
 1034   13.3  16.0    1.6   0.9    2.6   1.5   32
 1035   13.3  16.0    1.6   0.9    2.6   1.5   32
 1036   13.3  15.9    1.6   0.9    2.7   1.5   32
 1037   13.3  15.9    1.6   0.9    2.7   1.5   32
 1038   13.3  15.9    1.6   0.9    2.7   1.5   32
 1039   13.3  15.9    1.6   0.9    2.7   1.5   32
 1040   13.3  15.9    1.6   1.0    2.7   1.5   32
 1041   13.3  15.8    1.7   1.0    2.7   1.5   32
 1042   13.3  15.8    1.7   1.0    2.7   1.5   32
 1043   13.3  15.8    1.7   1.0    2.7   1.5   32
 1044   13.3  15.8    1.7   1.0    2.7   1.5   32
 1045   13.3  15.8    1.7   1.0    2.7   1.5   32
 1046   13.3  15.8    1.7   1.0    2.7   1.5   32
 1047   13.3  15.7    1.7   1.0    2.7   1.5   32
 1048   13.3  15.7    1.7   1.1    2.7   1.6   32
 1049   13.3  15.7    1.7   1.1    2.7   1.6   32
 1050   13.3  15.7    1.7   1.1    2.7   1.6   32
 1051   13.3  15.7    1.7   1.1    2.7   1.6   32
 1052   13.3  15.7    1.7   1.1    2.7   1.6   32
 1053   13.3  15.6    1.7   1.1    2.7   1.6   32
 1054   13.3  15.6    1.7   1.1    2.7   1.6   32
 1055   13.3  15.6    1.7   1.1    2.7   1.6   32
 1056   13.3  15.5    1.7   1.1    2.7   1.6   32
 1057   13.3  15.5    1.7   1.1    2.7   1.6   32
 1058   13.3  15.5    1.7   1.1    2.7   1.6   32
 1059   13.3  15.5    1.7   1.1    2.7   1.6   32
 1060   13.3  15.5    1.7   1.1    2.7   1.6   32
 1061   13.3  15.5    1.7   1.1    2.7   1.6   32
 1062   13.3  15.5    1.7   1.1    2.7   1.6   32
 1063   13.3  15.5    1.7   1.1    2.7   1.6   32
 1064   13.3  15.4    1.7   1.1    2.7   1.6   32
 1065   13.3  15.4    1.7   1.1    2.7   1.6   32
 1066   13.4  15.4    1.7   1.1    2.7   1.6   32
 1067   13.4  15.4    1.7   1.1    2.7   1.6   32
 1068   13.4  15.4    1.7   1.1    2.7   1.6   32
 1069   13.3  15.4    1.7   1.1    2.7   1.5   32
 1070   13.3  15.4    1.7   1.1    2.7   1.5   32
 1071   13.3  15.4    1.7   1.1    2.7   1.5   32
 1072   13.3  15.3    1.6   1.0    2.7   1.5   32
 1073   13.3  15.3    1.6   1.0    2.6   1.5   32
 1074   13.3  15.3    1.6   1.0    2.6   1.5   32
 1075   13.3  15.3    1.6   1.0    2.6   1.4   32
 1076   13.3  15.3    1.6   1.0    2.6   1.4   32
 1077   13.3  15.3    1.6   1.0    2.6   1.4   32
 1078   13.3  15.2    1.6   1.0    2.6   1.4   32
 1079   13.3  15.2    1.6   1.0    2.6   1.4   32
 1080   13.3  15.2    1.6   0.9    2.5   1.4   32
 1081   13.3  15.2    1.6   0.9    2.5   1.4   32
 1082   13.3  15.2    1.6   0.9    2.5   1.4   32
 1083   13.3  15.1    1.6   0.9    2.5   1.4   32
 1084   13.3  15.1    1.6   0.9    2.5   1.4   32
 1085   13.3  15.1    1.6   0.9    2.6   1.4   32
 1086   13.3  15.1    1.6   0.9    2.6   1.4   32
 1087   13.2  15.1    1.5   0.9    2.6   1.4   32
 1088   13.2  15.0    1.5   0.9    2.6   1.4   32
 1089   13.2  15.0    1.5   0.9    2.6   1.4   32
 1090   13.2  15.0    1.5   0.9    2.6   1.4   32
 1091   13.2  15.0    1.5   0.9    2.6   1.4   32
 1092   13.2  14.9    1.5   0.9    2.6   1.4   32
 1093   13.2  14.9    1.5   0.9    2.6   1.3   32
 1094   13.2  14.9    1.5   0.9    2.5   1.3   32
 1095   13.1  14.9    1.5   0.9    2.5   1.3   32
 1096   13.1  14.8    1.5   0.9    2.5   1.3   32
 1097   13.1  14.8    1.5   0.9    2.5   1.3   32
 1098   13.1  14.8    1.5   0.9    2.5   1.3   32
 1099   13.1  14.8    1.5   0.8    2.5   1.4   32
 1100   13.1  14.7    1.5   0.8    2.5   1.4   32
 1101   13.1  14.7    1.5   0.8    2.5   1.4   32
 1102   13.0  14.7    1.5   0.8    2.5   1.3   32
 1103   13.0  14.7    1.5   0.8    2.5   1.3   32
 1104   13.0  14.6    1.5   0.8    2.5   1.3   32
 1105   13.0  14.6    1.5   0.8    2.5   1.3   32
 1106   13.0  14.6    1.5   0.8    2.5   1.3   32
 1107   12.9  14.6    1.5   0.8    2.5   1.3   32
 1108   12.9  14.5    1.5   0.8    2.5   1.3   32
 1109   12.9  14.5    1.5   0.8    2.5   1.3   32
 1110   12.9  14.5    1.5   0.8    2.5   1.3   32
 1111   12.9  14.5    1.5   0.8    2.4   1.3   32
 1112   12.8  14.5    1.5   0.8    2.4   1.4   32
 1113   12.8  14.4    1.5   0.9    2.4   1.4   32
 1114   12.8  14.4    1.5   0.9    2.5   1.3   32
 1115   12.8  14.4    1.5   0.9    2.5   1.3   32
 1116   12.8  14.4    1.5   0.9    2.5   1.3   32
 1117   12.7  14.4    1.5   0.9    2.5   1.3   32
 1118   12.7  14.3    1.5   0.9    2.5   1.3   32
 1119   12.7  14.3    1.6   0.9    2.5   1.3   32
 1120   12.7  14.3    1.6   0.9    2.5   1.4   32
 1121   12.7  14.3    1.6   1.0    2.5   1.4   32
 1122   12.7  14.3    1.6   1.0    2.5   1.4   32
 1123   12.6  14.2    1.6   1.0    2.5   1.4   32
 1124   12.6  14.2    1.6   1.0    2.5   1.4   32
 1125   12.6  14.2    1.6   1.0    2.5   1.4   32
 1126   12.6  14.2    1.6   1.0    2.5   1.4   32
 1127   12.6  14.2    1.6   1.0    2.5   1.4   32
 1128   12.5  14.2    1.6   1.0    2.5   1.4   32
 1129   12.5  14.2    1.6   1.0    2.5   1.4   32
 1130   12.5  14.2    1.6   1.0    2.5   1.4   32
 1131   12.5  14.1    1.6   1.0    2.5   1.4   32
 1132   12.5  14.1    1.6   1.0    2.5   1.4   32
 1133   12.4  14.1    1.6   1.0    2.5   1.4   32
 1134   12.4  14.1    1.6   0.9    2.5   1.4   32
 1135   12.4  14.1    1.5   0.9    2.5   1.4   32
 1136   12.4  14.1    1.5   0.9    2.5   1.3   32
 1137   12.4  14.1    1.5   0.9    2.5   1.3   32
 1138   12.4  14.1    1.5   0.9    2.4   1.3   32
 1139   12.3  14.1    1.5   0.9    2.4   1.3   32
 1140   12.3  14.1    1.5   0.9    2.4   1.3   32
 1141   12.3  14.1    1.5   0.8    2.4   1.3   32
 1142   12.3  14.1    1.5   0.8    2.4   1.3   32
 1143   12.3  14.1    1.5   0.8    2.4   1.3   32
 1144   12.3  14.1    1.5   0.8    2.4   1.3   32
 1145   12.3  14.1    1.5   0.8    2.4   1.3   32
 1146   12.2  14.0    1.5   0.8    2.4   1.3   32
 1147   12.2  14.0    1.5   0.8    2.4   1.3   32
 1148   12.2  14.0    1.5   0.8    2.4   1.4   32
 1149   12.2  14.0    1.5   0.8    2.4   1.4   32
 1150   12.2  14.0    1.5   0.8    2.4   1.4   32
 1151   12.2  14.0    1.5   0.8    2.4   1.4   32
 1152   12.2  14.0    1.5   0.8    2.4   1.4   32
 1153   12.2  14.0    1.5   0.8    2.4   1.4   32
 1154   12.2  14.0    1.5   0.8    2.4   1.4   32
 1155   12.1  14.0    1.5   0.8    2.4   1.4   32
 1156   12.1  14.3    1.5   0.8    2.4   1.4   32
 1157   12.1  14.2    1.5   0.8    2.4   1.4   32
 1158   12.1  14.2    1.4   0.8    2.4   1.4   32
 1159   12.0  14.2    1.4   0.8    2.4   1.4   32
 1160   12.0  14.2    1.4   0.8    2.4   1.4   32
 1161   12.0  14.2    1.4   0.8    2.4   1.4   32
 1162   12.0  14.2    1.4   0.8    2.4   1.4   32
 1163   12.0  14.2    1.4   0.9    2.4   1.4   32
 1164   12.0  14.2    1.4   0.9    2.4   1.4   32
 1165   12.0  14.2    1.4   0.9    2.4   1.4   32
 1166   12.0  14.2    1.4   0.9    2.4   1.4   32
 1167   12.0  14.2    1.4   0.9    2.4   1.4   32
 1168   12.0  14.2    1.4   0.9    2.4   1.4   32
 1169   12.0  14.2    1.4   0.9    2.4   1.4   32
 1170   12.0  14.2    1.4   0.9    2.4   1.4   32
 1171   12.0  14.2    1.4   0.9    2.4   1.4   32
 1172   12.0  14.2    1.4   0.9    2.4   1.4   32
 1173   12.0  14.2    1.4   0.9    2.4   1.4   32
 1174   12.0  14.1    1.4   0.9    2.4   1.4   32
 1175   12.0  14.1    1.4   0.9    2.4   1.4   32
 1176   12.0  14.1    1.4   0.9    2.4   1.4   32
 1177   12.0  14.1    1.4   0.9    2.4   1.4   32
 1178   12.0  14.1    1.4   0.9    2.4   1.4   32
 1179   12.0  14.1    1.4   0.9    2.4   1.4   32
 1180   12.1  14.1    1.4   0.9    2.4   1.4   32
 1181   12.1  14.1    1.4   0.9    2.4   1.4   32
 1182   12.1  14.1    1.4   0.9    2.4   1.4   32
 1183   12.1  14.1    1.4   0.9    2.4   1.4   32
 1184   12.1  14.1    1.4   0.9    2.4   1.4   32
 1185   12.1  14.1    1.4   0.9    2.4   1.4   32
 1186   12.1  14.1    1.4   0.9    2.4   1.4   32
 1187   12.1  14.1    1.4   0.9    2.4   1.4   32
 1188   12.2  14.1    1.4   0.9    2.4   1.4   32
 1189   12.2  14.1    1.4   0.9    2.4   1.4   32
 1190   12.2  14.1    1.4   0.9    2.4   1.4   32
 1191   12.2  14.1    1.4   0.9    2.4   1.4   32
 1192   12.2  14.1    1.4   0.9    2.4   1.4   32
 1193   12.2  14.1    1.4   0.9    2.4   1.4   32
 1194   12.3  14.1    1.4   0.9    2.4   1.4   32
 1195   12.3  14.1    1.4   0.9    2.4   1.4   32
 1196   12.3  14.1    1.4   0.9    2.4   1.5   32
 1197   12.3  14.1    1.4   0.9    2.4   1.5   32
 1198   12.3  14.1    1.4   0.9    2.4   1.5   32
 1199   12.4  14.1    1.4   0.9    2.4   1.5   32
 1200   12.4  14.1    1.4   0.9    2.4   1.5   32
 1201   12.4  14.1    1.4   0.9    2.4   1.5   32
 1202   12.4  14.1    1.4   0.9    2.4   1.5   32
 1203   12.4  14.1    1.4   0.9    2.4   1.5   32
 1204   12.5  14.1    1.4   0.9    2.4   1.5   32
 1205   12.5  14.1    1.4   0.9    2.4   1.5   32
 1206   12.5  14.2    1.4   0.9    2.4   1.5   32
 1207   12.5  14.2    1.4   0.9    2.4   1.5   32
 1208   12.6  14.2    1.4   0.9    2.4   1.5   32
 1209   12.6  14.2    1.4   0.9    2.4   1.5   32
 1210   12.6  14.2    1.4   0.9    2.4   1.4   32
 1211   12.6  14.2    1.5   0.9    2.4   1.4   32
 1212   12.7  14.2    1.5   0.9    2.4   1.4   32
 1213   12.7  14.2    1.5   0.9    2.4   1.4   32
 1214   12.7  14.2    1.5   0.9    2.4   1.4   32
 1215   12.7  14.2    1.5   1.0    2.4   1.4   32
 1216   12.8  14.2    1.5   1.0    2.4   1.4   32
 1217   12.8  14.3    1.5   1.0    2.4   1.4   32
 1218   12.8  14.3    1.5   1.0    2.4   1.4   32
 1219   12.8  14.3    1.5   1.0    2.4   1.5   32
 1220   12.8  14.3    1.5   1.0    2.4   1.5   32
 1221   12.9  14.3    1.5   1.0    2.4   1.5   32
 1222   12.9  14.3    1.5   1.1    2.4   1.5   32
 1223   12.9  14.3    1.5   1.1    2.4   1.5   32
 1224   12.9  14.3    1.5   1.1    2.4   1.5   32
 1225   13.0  14.3    1.5   1.1    2.4   1.5   32
 1226   13.0  14.3    1.5   1.1    2.4   1.5   32
 1227   13.0  14.4    1.5   1.1    2.4   1.5   32
 1228   13.0  14.4    1.5   1.1    2.4   1.5   32
 1229   13.0  14.4    1.5   1.1    2.4   1.5   32
 1230   13.0  14.4    1.5   1.1    2.4   1.5   32
 1231   13.1  14.4    1.5   1.1    2.4   1.5   32
 1232   13.1  14.4    1.5   1.1    2.4   1.5   32
 1233   13.1  14.4    1.5   1.1    2.4   1.5   32
 1234   13.1  14.4    1.5   1.1    2.4   1.5   32
 1235   13.1  14.4    1.5   1.1    2.4   1.5   32
 1236   13.1  14.5    1.5   1.1    2.4   1.5   32
 1237   13.1  14.5    1.5   1.1    2.4   1.5   32
 1238   13.1  14.5    1.5   1.1    2.4   1.5   32
 1239   13.1  14.5    1.5   1.1    2.4   1.5   32
 1240   13.2  14.5    1.5   1.1    2.4   1.5   32
 1241   13.2  14.5    1.5   1.0    2.4   1.5   32
 1242   13.2  14.5    1.5   1.0    2.4   1.5   32
 1243   13.2  14.5    1.5   1.0    2.4   1.5   32
 1244   13.2  14.5    1.5   1.0    2.4   1.4   32
 1245   13.2  14.5    1.5   1.0    2.4   1.4   32
 1246   13.2  14.5    1.5   1.0    2.4   1.4   32
 1247   13.2  14.5    1.5   1.0    2.3   1.4   32
 1248   13.2  14.5    1.5   0.9    2.3   1.4   32
 1249   13.2  14.6    1.5   0.9    2.3   1.4   32
 1250   13.2  14.6    1.5   0.9    2.3   1.4   32
 1251   13.2  14.6    1.5   0.9    2.3   1.4   32
 1252   13.2  14.6    1.5   0.9    2.3   1.4   32
 1253   13.1  14.6    1.4   0.9    2.3   1.3   32
 1254   13.1  14.6    1.4   0.9    2.3   1.3   32
 1255   13.1  14.6    1.4   0.9    2.3   1.3   32
 1256   12.8  14.3    1.4   0.8    2.3   1.3   31
 1257   12.8  14.2    1.4   0.8    2.3   1.4   31
 1258   12.8  14.2    1.4   0.8    2.4   1.4   31
 1259   12.8  14.2    1.4   0.8    2.4   1.4   31
 1260   12.8  14.2    1.4   0.9    2.4   1.4   31
 1261   12.7  14.2    1.4   0.9    2.4   1.4   31
 1262   12.7  14.1    1.4   0.9    2.4   1.4   31
 1263   12.7  14.1    1.4   0.9    2.4   1.4   31
 1264   12.7  14.1    1.4   0.9    2.4   1.4   31
 1265   12.7  14.1    1.4   0.9    2.4   1.4   31
 1266   12.6  14.1    1.4   0.9    2.4   1.4   31
 1267   12.6  14.0    1.4   0.9    2.4   1.4   31
 1268   12.6  14.0    1.4   0.9    2.4   1.4   31
 1269   12.6  14.0    1.4   0.9    2.4   1.4   31
 1270   12.6  14.0    1.4   0.9    2.4   1.4   31
 1271   12.5  13.9    1.4   0.9    2.4   1.4   31
 1272   12.5  13.9    1.4   0.9    2.4   1.4   31
 1273   12.5  13.9    1.4   0.9    2.4   1.4   31
 1274   12.5  13.9    1.4   0.9    2.4   1.4   31
 1275   12.5  13.8    1.4   0.9    2.4   1.4   31
 1276   12.4  13.8    1.4   0.9    2.4   1.4   31
 1277   12.4  13.8    1.4   0.9    2.4   1.4   31
 1278   12.4  13.8    1.4   0.9    2.4   1.4   31
 1279   12.4  13.7    1.4   0.9    2.4   1.4   31
 1280   12.4  13.7    1.4   0.9    2.4   1.4   31
 1281   12.4  13.7    1.4   0.9    2.4   1.4   31
 1282   12.3  13.7    1.4   0.9    2.4   1.4   31
 1283   12.3  13.6    1.4   0.9    2.4   1.4   31
 1284   12.3  13.6    1.4   0.9    2.4   1.4   31
 1285   12.3  13.6    1.4   0.9    2.4   1.4   31
 1286   12.3  13.6    1.4   0.9    2.4   1.4   31
 1287   12.3  13.5    1.4   0.9    2.4   1.4   31
 1288   12.2  13.5    1.4   0.9    2.4   1.4   31
 1289   12.2  13.5    1.4   0.9    2.4   1.4   31
 1290   12.2  13.5    1.4   0.9    2.4   1.4   31
 1291   12.2  13.5    1.4   0.9    2.4   1.4   31
 1292   12.2  13.4    1.4   0.9    2.3   1.4   31
 1293   12.2  13.4    1.4   0.9    2.3   1.4   31
 1294   12.2  13.4    1.4   0.9    2.3   1.4   31
 1295   12.1  13.4    1.4   0.9    2.3   1.4   31
 1296   12.1  13.4    1.4   0.9    2.3   1.4   31
 1297   12.1  13.4    1.4   0.9    2.3   1.4   31
 1298   12.1  13.3    1.4   0.9    2.4   1.4   31
 ms      H   H.sd     V   V.sd   rate rate.sd  N     Register 31
 -350   17.5  15.5    0.6   0.3    0.7   0.2   32
 -349   17.4  15.5    0.6   0.3    0.7   0.2   32
 -348   17.4  15.5    0.6   0.3    0.7   0.2   32
 -347   17.4  15.4    0.6   0.3    0.7   0.2   32
 -346   17.4  15.4    0.6   0.3    0.7   0.2   32
 -345   17.3  15.4    0.6   0.3    0.7   0.2   32
 -344   17.3  15.3    0.6   0.3    0.7   0.2   32
 -343   17.3  15.3    0.6   0.3    0.7   0.2   32
 -342   17.3  15.3    0.6   0.2    0.7   0.2   32
 -341   17.2  15.3    0.6   0.2    0.7   0.2   32
 -340   17.2  15.2    0.6   0.2    0.7   0.2   32
 -339   17.2  15.2    0.6   0.2    0.6   0.2   32
 -338   17.2  15.2    0.6   0.2    0.6   0.2   32
 -337   17.1  15.1    0.6   0.2    0.6   0.2   32
 -336   17.1  15.1    0.6   0.2    0.6   0.2   32
 -335   17.1  15.1    0.6   0.2    0.6   0.2   32
 -334   17.1  15.0    0.6   0.2    0.6   0.2   32
 -333   17.0  15.0    0.6   0.2    0.6   0.2   32
 -332   17.0  15.0    0.6   0.2    0.6   0.2   32
 -331   17.0  14.9    0.6   0.2    0.6   0.2   32
 -330   17.0  14.9    0.6   0.2    0.6   0.2   32
 -329   17.0  14.9    0.6   0.2    0.6   0.2   32
 -328   16.9  14.8    0.6   0.2    0.6   0.2   32
 -327   16.9  14.8    0.5   0.2    0.6   0.2   32
 -326   16.9  14.8    0.5   0.2    0.6   0.2   32
 -325   16.9  14.7    0.5   0.2    0.6   0.2   32
 -324   16.8  14.7    0.5   0.2    0.6   0.2   32
 -323   16.8  14.7    0.5   0.2    0.6   0.2   32
 -322   16.8  14.6    0.5   0.2    0.6   0.2   32
 -321   16.8  14.6    0.5   0.2    0.6   0.2   32
 -320   16.8  14.6    0.6   0.2    0.6   0.2   32
 -319   16.8  14.6    0.6   0.2    0.6   0.2   32
 -318   16.7  14.5    0.6   0.2    0.6   0.2   32
 -317   16.7  14.5    0.6   0.2    0.6   0.2   32
 -316   16.7  14.5    0.6   0.2    0.6   0.2   32
 -315   16.7  14.4    0.6   0.2    0.6   0.2   32
 -314   16.7  14.4    0.6   0.2    0.6   0.2   32
 -313   16.7  14.4    0.6   0.2    0.6   0.2   32
 -312   16.7  14.4    0.6   0.2    0.6   0.2   32
 -311   16.7  14.3    0.5   0.2    0.6   0.2   32
 -310   16.7  14.3    0.5   0.2    0.6   0.2   32
 -309   16.6  14.3    0.5   0.2    0.6   0.2   32
 -308   16.6  14.3    0.5   0.2    0.6   0.2   32
 -307   16.6  14.3    0.5   0.2    0.6   0.2   32
 -306   16.6  14.2    0.5   0.2    0.6   0.2   32
 -305   16.6  14.2    0.5   0.2    0.6   0.2   32
 -304   16.6  14.2    0.5   0.2    0.6   0.2   32
 -303   16.6  14.2    0.5   0.2    0.6   0.2   32
 -302   16.6  14.2    0.5   0.2    0.6   0.2   32
 -301   16.6  14.1    0.5   0.2    0.6   0.2   32
 -300   16.6  14.1    0.5   0.2    0.6   0.2   32
 -299   16.6  14.1    0.5   0.2    0.6   0.2   32
 -298   16.6  14.1    0.5   0.2    0.6   0.2   32
 -297   16.6  14.1    0.5   0.2    0.6   0.2   32
 -296   16.6  14.1    0.5   0.2    0.6   0.2   32
 -295   16.6  14.1    0.5   0.2    0.6   0.2   32
 -294   16.6  14.1    0.5   0.2    0.6   0.2   32
 -293   16.6  14.0    0.5   0.2    0.6   0.2   32
 -292   16.6  14.0    0.5   0.2    0.6   0.2   32
 -291   16.6  14.0    0.5   0.2    0.6   0.2   32
 -290   16.6  14.0    0.5   0.2    0.6   0.2   32
 -289   16.6  14.0    0.5   0.2    0.6   0.2   32
 -288   16.6  14.0    0.5   0.2    0.6   0.2   32
 -287   16.6  14.0    0.5   0.2    0.6   0.2   32
 -286   16.6  14.0    0.5   0.2    0.6   0.2   32
 -285   16.6  14.0    0.5   0.2    0.6   0.2   32
 -284   16.6  14.0    0.5   0.2    0.6   0.2   32
 -283   16.7  14.0    0.5   0.2    0.6   0.2   32
 -282   16.7  14.0    0.5   0.2    0.6   0.2   32
 -281   16.7  14.0    0.5   0.2    0.6   0.2   32
 -280   16.7  14.0    0.5   0.2    0.6   0.2   32
 -279   16.7  14.0    0.5   0.2    0.6   0.2   32
 -278   16.7  14.0    0.5   0.2    0.6   0.2   32
 -277   16.7  14.0    0.5   0.2    0.6   0.2   32
 -276   16.7  14.0    0.5   0.2    0.6   0.2   32
 -275   16.7  14.0    0.5   0.2    0.6   0.2   32
 -274   16.7  14.0    0.5   0.2    0.6   0.2   32
 -273   16.7  14.0    0.5   0.2    0.6   0.2   32
 -272   16.7  14.0    0.5   0.2    0.6   0.2   32
 -271   16.8  14.0    0.5   0.2    0.6   0.2   32
 -270   16.8  14.0    0.5   0.2    0.6   0.2   32
 -269   16.8  14.1    0.5   0.2    0.6   0.2   32
 -268   16.8  14.1    0.5   0.2    0.6   0.2   32
 -267   16.8  14.1    0.5   0.2    0.6   0.2   32
 -266   16.8  14.1    0.5   0.2    0.6   0.2   32
 -265   16.8  14.1    0.5   0.2    0.6   0.2   32
 -264   16.8  14.1    0.5   0.2    0.6   0.2   32
 -263   16.8  14.1    0.5   0.2    0.6   0.2   32
 -262   16.8  14.1    0.5   0.2    0.6   0.2   32
 -261   16.8  14.2    0.5   0.2    0.6   0.2   32
 -260   16.8  14.2    0.5   0.2    0.6   0.2   32
 -259   16.8  14.2    0.5   0.2    0.6   0.2   32
 -258   16.8  14.2    0.5   0.2    0.6   0.2   32
 -257   16.9  14.2    0.5   0.2    0.6   0.2   32
 -256   16.9  14.2    0.5   0.2    0.6   0.2   32
 -255   16.9  14.2    0.5   0.2    0.6   0.2   32
 -254   16.9  14.3    0.5   0.2    0.6   0.2   32
 -253   16.9  14.3    0.5   0.2    0.6   0.2   32
 -252   16.9  14.3    0.5   0.2    0.6   0.2   32
 -251   16.9  14.3    0.5   0.2    0.6   0.2   32
 -250   16.9  14.3    0.5   0.2    0.6   0.3   32
 -249   16.9  14.3    0.5   0.2    0.6   0.3   32
 -248   16.9  14.3    0.5   0.2    0.6   0.3   32
 -247   16.9  14.3    0.5   0.2    0.6   0.3   32
 -246   16.9  14.4    0.5   0.2    0.6   0.3   32
 -245   16.9  14.4    0.5   0.2    0.6   0.3   32
 -244   16.9  14.4    0.5   0.2    0.6   0.3   32
 -243   16.9  14.4    0.5   0.2    0.6   0.3   32
 -242   16.9  14.4    0.5   0.2    0.6   0.3   32
 -241   16.9  14.4    0.5   0.2    0.6   0.3   32
 -240   16.9  14.4    0.5   0.2    0.6   0.3   32
 -239   16.9  14.4    0.5   0.2    0.6   0.3   32
 -238   16.9  14.4    0.5   0.2    0.6   0.3   32
 -237   16.9  14.4    0.5   0.2    0.6   0.3   32
 -236   16.9  14.4    0.5   0.2    0.6   0.3   32
 -235   16.9  14.4    0.5   0.2    0.6   0.3   32
 -234   16.9  14.4    0.5   0.2    0.6   0.3   32
 -233   16.9  14.4    0.5   0.2    0.6   0.3   32
 -232   16.9  14.4    0.5   0.2    0.6   0.3   32
 -231   16.9  14.4    0.5   0.2    0.6   0.3   32
 -230   16.9  14.4    0.5   0.2    0.6   0.3   32
 -229   16.9  14.5    0.5   0.1    0.6   0.3   32
 -228   16.9  14.5    0.5   0.1    0.6   0.3   32
 -227   17.0  14.5    0.5   0.1    0.6   0.3   32
 -226   17.0  14.5    0.5   0.2    0.6   0.3   32
 -225   17.0  14.5    0.5   0.2    0.6   0.3   32
 -224   17.0  14.5    0.5   0.2    0.6   0.3   32
 -223   17.0  14.5    0.5   0.2    0.6   0.3   32
 -222   17.0  14.5    0.5   0.2    0.6   0.3   32
 -221   17.0  14.5    0.5   0.2    0.6   0.3   32
 -220   17.0  14.5    0.5   0.2    0.6   0.3   32
 -219   17.0  14.5    0.5   0.2    0.6   0.3   32
 -218   17.0  14.5    0.5   0.2    0.6   0.3   32
 -217   17.0  14.5    0.5   0.2    0.6   0.3   32
 -216   17.0  14.5    0.5   0.2    0.6   0.3   32
 -215   17.0  14.5    0.5   0.2    0.6   0.4   32
 -214   17.0  14.5    0.5   0.2    0.6   0.4   32
 -213   17.0  14.5    0.5   0.2    0.6   0.4   32
 -212   17.0  14.5    0.5   0.2    0.6   0.4   32
 -211   17.0  14.5    0.5   0.2    0.6   0.4   32
 -210   17.0  14.5    0.5   0.2    0.6   0.4   32
 -209   17.0  14.5    0.5   0.2    0.6   0.4   32
 -208   17.0  14.5    0.5   0.2    0.6   0.4   32
 -207   17.1  14.5    0.5   0.1    0.6   0.4   32
 -206   17.1  14.5    0.5   0.1    0.6   0.4   32
 -205   17.1  14.5    0.5   0.1    0.6   0.4   32
 -204   17.1  14.5    0.5   0.1    0.6   0.4   32
 -203   17.1  14.5    0.5   0.1    0.6   0.4   32
 -202   17.1  14.5    0.5   0.1    0.6   0.4   32
 -201   17.1  14.5    0.5   0.1    0.6   0.4   32
 -200   17.1  14.6    0.5   0.1    0.6   0.4   32
 -199   17.1  14.6    0.4   0.1    0.6   0.4   32
 -198   17.1  14.6    0.4   0.1    0.6   0.4   32
 -197   17.1  14.6    0.4   0.1    0.6   0.4   32
 -196   17.2  14.6    0.4   0.1    0.6   0.4   32
 -195   17.2  14.6    0.4   0.1    0.6   0.4   32
 -194   17.2  14.6    0.4   0.1    0.6   0.4   32
 -193   17.2  14.6    0.4   0.1    0.6   0.4   32
 -192   17.2  14.6    0.4   0.1    0.6   0.4   32
 -191   17.2  14.6    0.4   0.1    0.6   0.4   32
 -190   17.2  14.6    0.4   0.1    0.6   0.4   32
 -189   17.2  14.6    0.4   0.1    0.6   0.4   32
 -188   17.2  14.7    0.4   0.1    0.6   0.4   32
 -187   17.2  14.7    0.4   0.1    0.6   0.4   32
 -186   17.3  14.7    0.4   0.1    0.6   0.4   32
 -185   17.3  14.7    0.4   0.1    0.6   0.4   32
 -184   17.3  14.7    0.4   0.1    0.6   0.4   32
 -183   17.3  14.7    0.4   0.1    0.6   0.4   32
 -182   17.3  14.7    0.4   0.1    0.6   0.4   32
 -181   17.3  14.7    0.4   0.1    0.6   0.4   32
 -180   17.3  14.7    0.4   0.1    0.6   0.4   32
 -179   17.3  14.7    0.4   0.1    0.6   0.4   32
 -178   17.3  14.7    0.4   0.1    0.6   0.4   32
 -177   17.3  14.7    0.4   0.1    0.6   0.4   32
 -176   17.3  14.7    0.4   0.1    0.6   0.4   32
 -175   17.4  14.7    0.4   0.2    0.6   0.4   32
 -174   17.4  14.7    0.4   0.2    0.6   0.4   32
 -173   17.4  14.7    0.4   0.2    0.6   0.4   32
 -172   17.4  14.7    0.4   0.2    0.6   0.4   32
 -171   17.4  14.7    0.4   0.2    0.6   0.4   32
 -170   17.4  14.7    0.4   0.2    0.6   0.4   32
 -169   17.4  14.7    0.5   0.2    0.6   0.4   32
 -168   17.4  14.7    0.5   0.2    0.6   0.4   32
 -167   17.4  14.7    0.5   0.2    0.6   0.4   32
 -166   17.4  14.7    0.5   0.2    0.6   0.3   32
 -165   17.4  14.7    0.5   0.2    0.6   0.3   32
 -164   17.4  14.7    0.5   0.2    0.6   0.3   32
 -163   17.4  14.7    0.5   0.2    0.6   0.3   32
 -162   17.4  14.7    0.5   0.2    0.6   0.3   32
 -161   17.4  14.7    0.5   0.2    0.6   0.3   32
 -160   17.4  14.7    0.5   0.2    0.6   0.3   32
 -159   17.4  14.7    0.5   0.2    0.6   0.3   32
 -158   17.4  14.7    0.5   0.2    0.6   0.3   32
 -157   17.4  14.7    0.5   0.2    0.6   0.3   32
 -156   17.4  14.7    0.5   0.2    0.6   0.3   32
 -155   17.4  14.7    0.5   0.2    0.6   0.3   32
 -154   17.4  14.7    0.5   0.2    0.6   0.3   32
 -153   17.4  14.7    0.5   0.2    0.6   0.3   32
 -152   17.4  14.6    0.5   0.2    0.6   0.3   32
 -151   17.4  14.6    0.5   0.2    0.6   0.3   32
 -150   17.4  14.6    0.5   0.2    0.6   0.3   32
 -149   17.4  14.6    0.5   0.2    0.6   0.3   32
 -148   17.4  14.6    0.5   0.2    0.6   0.3   32
 -147   17.4  14.6    0.5   0.2    0.6   0.3   32
 -146   17.4  14.6    0.5   0.2    0.6   0.3   32
 -145   17.4  14.6    0.5   0.2    0.6   0.3   32
 -144   17.4  14.6    0.5   0.2    0.6   0.3   32
 -143   17.4  14.6    0.5   0.2    0.6   0.3   32
 -142   17.4  14.6    0.5   0.2    0.6   0.3   32
 -141   17.4  14.6    0.5   0.2    0.6   0.3   32
 -140   17.4  14.6    0.5   0.2    0.6   0.3   32
 -139   17.4  14.6    0.5   0.2    0.6   0.3   32
 -138   17.4  14.6    0.5   0.2    0.6   0.3   32
 -137   17.4  14.6    0.5   0.2    0.6   0.3   32
 -136   17.4  14.6    0.5   0.2    0.6   0.3   32
 -135   17.4  14.6    0.5   0.2    0.6   0.3   32
 -134   17.4  14.6    0.5   0.2    0.6   0.3   32
 -133   17.4  14.6    0.5   0.2    0.6   0.3   32
 -132   17.4  14.6    0.5   0.2    0.6   0.3   32
 -131   17.4  14.6    0.5   0.2    0.6   0.3   32
 -130   17.4  14.6    0.5   0.2    0.6   0.3   32
 -129   17.4  14.6    0.5   0.2    0.6   0.3   32
 -128   17.4  14.6    0.5   0.2    0.6   0.3   32
 -127   17.4  14.6    0.5   0.2    0.6   0.3   32
 -126   17.4  14.6    0.5   0.2    0.6   0.3   32
 -125   17.4  14.6    0.5   0.2    0.5   0.3   32
 -124   17.4  14.6    0.5   0.2    0.5   0.3   32
 -123   17.4  14.6    0.5   0.2    0.5   0.3   32
 -122   17.4  14.6    0.5   0.2    0.5   0.3   32
 -121   17.4  14.7    0.5   0.2    0.5   0.3   32
 -120   17.4  14.7    0.5   0.2    0.5   0.3   32
 -119   17.4  14.7    0.5   0.2    0.5   0.3   32
 -118   17.4  14.7    0.5   0.2    0.5   0.3   32
 -117   17.4  14.7    0.5   0.2    0.5   0.3   32
 -116   17.4  14.7    0.5   0.2    0.5   0.2   32
 -115   17.4  14.7    0.5   0.2    0.5   0.2   32
 -114   17.4  14.7    0.5   0.2    0.5   0.2   32
 -113   17.4  14.8    0.5   0.2    0.5   0.2   32
 -112   17.4  14.8    0.5   0.2    0.5   0.2   32
 -111   17.4  14.8    0.5   0.2    0.5   0.2   32
 -110   17.4  14.8    0.5   0.2    0.5   0.2   32
 -109   17.4  14.8    0.5   0.2    0.5   0.2   32
 -108   17.5  14.8    0.5   0.2    0.5   0.2   32
 -107   17.5  14.9    0.5   0.2    0.5   0.2   32
 -106   17.5  14.9    0.5   0.2    0.5   0.2   32
 -105   17.5  14.9    0.5   0.2    0.5   0.2   32
 -104   17.5  14.9    0.5   0.2    0.5   0.2   32
 -103   17.5  14.9    0.5   0.2    0.5   0.2   32
 -102   17.5  14.9    0.5   0.2    0.5   0.2   32
 -101   17.5  15.0    0.5   0.2    0.5   0.2   32
 -100   17.5  15.0    0.4   0.2    0.5   0.2   32
  -99   17.5  15.0    0.4   0.2    0.5   0.2   32
  -98   17.5  15.0    0.4   0.2    0.5   0.2   32
  -97   17.5  15.0    0.4   0.2    0.5   0.2   32
  -96   17.5  15.0    0.4   0.2    0.5   0.2   32
  -95   17.5  15.0    0.4   0.2    0.5   0.2   32
  -94   17.5  15.1    0.4   0.2    0.5   0.2   32
  -93   17.6  15.1    0.4   0.2    0.5   0.2   32
  -92   17.6  15.1    0.4   0.2    0.5   0.2   32
  -91   17.6  15.1    0.4   0.2    0.5   0.2   32
  -90   17.6  15.1    0.4   0.2    0.5   0.2   32
  -89   17.6  15.1    0.4   0.2    0.5   0.2   32
  -88   17.6  15.1    0.4   0.2    0.5   0.2   32
  -87   17.6  15.2    0.4   0.2    0.5   0.2   32
  -86   17.6  15.2    0.4   0.2    0.5   0.2   32
  -85   17.6  15.2    0.4   0.2    0.5   0.2   32
  -84   17.6  15.2    0.4   0.2    0.5   0.2   32
  -83   17.6  15.2    0.4   0.2    0.5   0.2   32
  -82   17.6  15.2    0.4   0.2    0.5   0.2   32
  -81   17.6  15.2    0.4   0.2    0.5   0.2   32
  -80   17.7  15.2    0.4   0.2    0.5   0.2   32
  -79   17.7  15.3    0.4   0.2    0.5   0.2   32
  -78   17.7  15.3    0.4   0.2    0.5   0.2   32
  -77   17.7  15.3    0.4   0.2    0.5   0.2   32
  -76   17.7  15.3    0.4   0.2    0.5   0.2   32
  -75   17.7  15.3    0.4   0.2    0.5   0.2   32
  -74   17.7  15.3    0.4   0.2    0.5   0.2   32
  -73   17.7  15.3    0.4   0.2    0.5   0.2   32
  -72   17.7  15.3    0.4   0.2    0.5   0.2   32
  -71   17.7  15.3    0.4   0.2    0.5   0.2   32
  -70   17.7  15.3    0.4   0.2    0.5   0.2   32
  -69   17.7  15.3    0.4   0.2    0.5   0.2   32
  -68   17.7  15.4    0.4   0.2    0.5   0.2   32
  -67   17.7  15.4    0.4   0.2    0.5   0.2   32
  -66   17.7  15.4    0.4   0.2    0.5   0.2   32
  -65   17.7  15.4    0.4   0.2    0.5   0.2   32
  -64   17.7  15.4    0.4   0.2    0.5   0.2   32
  -63   17.7  15.4    0.4   0.2    0.5   0.2   32
  -62   17.7  15.4    0.4   0.2    0.5   0.2   32
  -61   17.7  15.4    0.4   0.2    0.5   0.2   32
  -60   17.8  15.4    0.4   0.2    0.5   0.2   32
  -59   17.8  15.4    0.4   0.2    0.5   0.2   32
  -58   17.8  15.4    0.4   0.2    0.5   0.2   32
  -57   17.8  15.4    0.4   0.2    0.5   0.2   32
  -56   17.8  15.4    0.4   0.2    0.5   0.2   32
  -55   17.8  15.5    0.4   0.2    0.5   0.2   32
  -54   17.8  15.5    0.4   0.2    0.5   0.2   32
  -53   17.8  15.5    0.4   0.2    0.5   0.2   32
  -52   17.8  15.5    0.4   0.2    0.5   0.2   32
  -51   17.8  15.5    0.4   0.2    0.5   0.2   32
  -50   17.8  15.5    0.4   0.2    0.5   0.2   32
  -49   17.8  15.5    0.4   0.2    0.5   0.2   32
  -48   17.8  15.5    0.5   0.2    0.5   0.2   32
  -47   17.8  15.5    0.5   0.2    0.5   0.2   32
  -46   17.8  15.5    0.5   0.2    0.5   0.2   32
  -45   17.8  15.5    0.5   0.2    0.5   0.2   32
  -44   17.8  15.5    0.5   0.2    0.5   0.2   32
  -43   17.8  15.5    0.5   0.2    0.6   0.2   32
  -42   17.8  15.6    0.5   0.2    0.6   0.2   32
  -41   17.8  15.6    0.5   0.2    0.6   0.2   32
  -40   17.8  15.6    0.5   0.2    0.6   0.2   32
  -39   17.8  15.6    0.5   0.2    0.5   0.2   32
  -38   17.8  15.6    0.5   0.2    0.5   0.2   32
  -37   17.8  15.6    0.5   0.2    0.5   0.2   32
  -36   17.8  15.6    0.5   0.2    0.5   0.2   32
  -35   17.9  15.6    0.5   0.2    0.5   0.2   32
  -34   17.9  15.6    0.5   0.2    0.5   0.2   32
  -33   17.9  15.6    0.5   0.2    0.5   0.2   32
  -32   17.9  15.6    0.5   0.2    0.5   0.2   32
  -31   17.9  15.6    0.5   0.2    0.5   0.2   32
  -30   17.9  15.6    0.5   0.2    0.5   0.2   32
  -29   17.9  15.7    0.5   0.2    0.5   0.2   32
  -28   17.9  15.7    0.5   0.2    0.5   0.2   32
  -27   17.9  15.7    0.5   0.2    0.5   0.2   32
  -26   17.9  15.7    0.5   0.2    0.5   0.2   32
  -25   17.9  15.7    0.5   0.2    0.5   0.2   32
  -24   17.9  15.7    0.5   0.2    0.5   0.2   32
  -23   17.9  15.7    0.5   0.2    0.5   0.2   32
  -22   17.9  15.7    0.5   0.2    0.5   0.2   32
  -21   17.9  15.7    0.5   0.2    0.5   0.2   32
  -20   17.9  15.7    0.5   0.2    0.5   0.2   32
  -19   18.0  15.7    0.5   0.2    0.5   0.2   32
  -18   18.0  15.7    0.5   0.2    0.5   0.2   32
  -17   18.0  15.7    0.5   0.2    0.5   0.2   32
  -16   18.0  15.8    0.5   0.2    0.5   0.2   32
  -15   18.0  15.8    0.5   0.2    0.5   0.2   32
  -14   18.0  15.8    0.5   0.2    0.5   0.2   32
  -13   18.0  15.8    0.5   0.2    0.5   0.2   32
  -12   18.0  15.8    0.5   0.2    0.5   0.2   32
  -11   18.0  15.8    0.5   0.2    0.5   0.2   32
  -10   18.0  15.8    0.5   0.2    0.5   0.2   32
   -9   18.1  15.8    0.5   0.2    0.5   0.2   32
   -8   18.1  15.8    0.4   0.2    0.5   0.2   32
   -7   18.1  15.8    0.4   0.2    0.5   0.2   32
   -6   18.1  15.8    0.4   0.2    0.5   0.2   32
   -5   18.1  15.9    0.4   0.2    0.5   0.2   32
   -4   18.1  15.9    0.4   0.2    0.5   0.2   32
   -3   18.1  15.9    0.4   0.2    0.5   0.2   32
   -2   18.1  15.9    0.4   0.2    0.5   0.2   32
   -1   18.2  15.9    0.4   0.2    0.5   0.2   32
    0   18.2  15.9    0.4   0.2    0.5   0.2   32
    1   18.2  15.9    0.4   0.2    0.5   0.2   32
    2   18.2  15.9    0.4   0.2    0.5   0.2   32
    3   18.2  16.0    0.4   0.2    0.5   0.2   32
    4   18.2  16.0    0.4   0.2    0.5   0.2   32
    5   18.3  16.0    0.4   0.2    0.5   0.2   32
    6   18.3  16.0    0.4   0.2    0.5   0.2   32
    7   18.3  16.0    0.4   0.2    0.5   0.2   32
    8   18.3  16.0    0.4   0.2    0.5   0.2   32
    9   18.3  16.1    0.4   0.2    0.5   0.2   32
   10   18.4  16.1    0.4   0.2    0.5   0.2   32
   11   18.4  16.1    0.4   0.2    0.5   0.2   32
   12   18.4  16.1    0.4   0.2    0.5   0.2   32
   13   18.5  16.2    0.4   0.2    0.5   0.2   32
   14   18.5  16.2    0.4   0.2    0.5   0.2   32
   15   18.5  16.2    0.4   0.2    0.5   0.2   32
   16   18.6  16.3    0.4   0.2    0.5   0.2   32
   17   18.6  16.3    0.4   0.2    0.5   0.2   32
   18   18.6  16.3    0.4   0.2    0.5   0.2   32
   19   18.7  16.4    0.4   0.2    0.5   0.2   32
   20   18.7  16.4    0.4   0.2    0.5   0.2   32
   21   18.8  16.5    0.4   0.2    0.5   0.2   32
   22   18.8  16.5    0.4   0.2    0.5   0.2   32
   23   18.8  16.5    0.4   0.2    0.5   0.2   32
   24   18.9  16.6    0.4   0.2    0.5   0.2   32
   25   19.0  16.7    0.4   0.2    0.5   0.2   32
   26   19.0  16.7    0.4   0.2    0.5   0.2   32
   27   19.1  16.8    0.4   0.2    0.5   0.2   32
   28   19.1  16.8    0.4   0.2    0.5   0.2   32
   29   19.2  16.9    0.4   0.2    0.5   0.2   32
   30   19.3  17.0    0.4   0.2    0.5   0.2   32
   31   19.3  17.1    0.4   0.2    0.5   0.2   32
   32   19.4  17.1    0.4   0.2    0.5   0.2   32
   33   19.5  17.2    0.4   0.2    0.5   0.2   32
   34   19.5  17.3    0.4   0.2    0.5   0.2   32
   35   19.6  17.4    0.4   0.2    0.5   0.2   32
   36   19.7  17.5    0.4   0.2    0.5   0.2   32
   37   19.8  17.6    0.4   0.2    0.5   0.2   32
   38   19.9  17.7    0.4   0.2    0.5   0.2   32
   39   19.9  17.8    0.4   0.2    0.5   0.2   32
   40   20.0  17.9    0.4   0.2    0.5   0.2   32
   41   20.1  18.1    0.4   0.2    0.5   0.2   32
   42   20.2  18.2    0.4   0.2    0.5   0.2   32
   43   20.3  18.3    0.4   0.2    0.5   0.2   32
   44   20.4  18.5    0.4   0.2    0.5   0.2   32
   45   20.5  18.6    0.4   0.2    0.5   0.2   32
   46   20.6  18.7    0.4   0.2    0.5   0.2   32
   47   20.7  18.9    0.4   0.2    0.5   0.2   32
   48   20.9  19.0    0.4   0.2    0.5   0.2   32
   49   21.0  19.2    0.4   0.2    0.5   0.2   32
   50   21.1  19.4    0.4   0.2    0.5   0.2   32
   51   21.2  19.5    0.4   0.2    0.5   0.2   32
   52   21.3  19.7    0.4   0.2    0.5   0.2   32
   53   21.5  19.9    0.4   0.2    0.5   0.2   32
   54   21.6  20.0    0.4   0.2    0.5   0.2   32
   55   21.7  20.2    0.4   0.2    0.5   0.2   32
   56   21.8  20.4    0.4   0.2    0.5   0.2   32
   57   22.0  20.6    0.4   0.2    0.5   0.2   32
   58   22.1  20.8    0.4   0.2    0.5   0.2   32
   59   22.2  21.0    0.4   0.2    0.5   0.2   32
   60   22.4  21.2    0.4   0.2    0.5   0.2   32
   61   22.5  21.4    0.4   0.2    0.5   0.2   32
   62   22.6  21.6    0.4   0.2    0.5   0.2   32
   63   22.8  21.8    0.4   0.2    0.5   0.2   32
   64   22.9  22.0    0.4   0.2    0.5   0.2   32
   65   23.1  22.3    0.4   0.2    0.5   0.2   32
   66   23.2  22.5    0.4   0.2    0.5   0.2   32
   67   23.3  22.7    0.4   0.2    0.5   0.2   32
   68   23.5  22.9    0.4   0.2    0.5   0.2   32
   69   23.6  23.1    0.4   0.2    0.5   0.2   32
   70   23.8  23.4    0.4   0.2    0.5   0.2   32
   71   23.9  23.6    0.4   0.2    0.5   0.2   32
   72   24.1  23.8    0.4   0.2    0.5   0.2   32
   73   24.2  24.0    0.4   0.2    0.5   0.2   32
   74   24.4  24.3    0.4   0.2    0.5   0.2   32
   75   24.5  24.5    0.4   0.2    0.5   0.2   32
   76   24.6  24.7    0.4   0.2    0.5   0.2   32
   77   24.8  24.9    0.4   0.2    0.5   0.2   32
   78   24.9  25.1    0.4   0.2    0.5   0.2   32
   79   25.1  25.4    0.4   0.2    0.5   0.2   32
   80   25.2  25.6    0.4   0.2    0.5   0.2   32
   81   25.4  25.8    0.4   0.2    0.5   0.2   32
   82   25.5  26.0    0.4   0.2    0.5   0.2   32
   83   25.6  26.2    0.4   0.2    0.5   0.2   32
   84   25.8  26.4    0.5   0.2    0.5   0.2   32
   85   25.9  26.6    0.5   0.2    0.5   0.2   32
   86   26.0  26.8    0.5   0.2    0.5   0.2   32
   87   26.2  27.0    0.5   0.2    0.5   0.2   32
   88   26.3  27.2    0.5   0.2    0.5   0.2   32
   89   26.4  27.4    0.5   0.2    0.5   0.2   32
   90   26.6  27.6    0.5   0.2    0.5   0.2   32
   91   26.7  27.8    0.5   0.2    0.5   0.2   32
   92   26.8  28.0    0.5   0.2    0.5   0.2   32
   93   26.9  28.1    0.5   0.2    0.5   0.2   32
   94   27.0  28.3    0.5   0.2    0.5   0.2   32
   95   27.2  28.5    0.5   0.2    0.5   0.2   32
   96   27.3  28.6    0.5   0.2    0.5   0.2   32
   97   27.4  28.8    0.5   0.2    0.5   0.2   32
   98   27.5  28.9    0.5   0.2    0.5   0.2   32
   99   27.6  29.1    0.5   0.2    0.5   0.2   32
  100   27.7  29.2    0.5   0.2    0.5   0.2   32
  101   27.8  29.4    0.5   0.2    0.5   0.2   32
  102   27.9  29.5    0.5   0.2    0.5   0.2   32
  103   28.0  29.6    0.5   0.2    0.5   0.2   32
  104   28.1  29.7    0.5   0.2    0.5   0.2   32
  105   28.2  29.8    0.5   0.2    0.5   0.2   32
  106   28.3  29.9    0.5   0.2    0.5   0.2   32
  107   28.3  30.0    0.5   0.2    0.5   0.2   32
  108   28.4  30.1    0.5   0.2    0.5   0.2   32
  109   28.5  30.2    0.5   0.2    0.5   0.2   32
  110   28.6  30.3    0.5   0.2    0.5   0.2   32
  111   28.6  30.3    0.5   0.2    0.5   0.2   32
  112   28.7  30.4    0.5   0.2    0.5   0.2   32
  113   28.8  30.4    0.5   0.2    0.5   0.2   32
  114   28.8  30.5    0.5   0.2    0.5   0.2   32
  115   28.9  30.5    0.5   0.2    0.5   0.3   32
  116   29.0  30.6    0.5   0.2    0.5   0.3   32
  117   29.0  30.6    0.5   0.2    0.5   0.3   32
  118   29.1  30.6    0.5   0.2    0.5   0.3   32
  119   29.1  30.6    0.5   0.2    0.5   0.3   32
  120   29.1  30.6    0.5   0.2    0.5   0.3   32
  121   29.2  30.6    0.5   0.2    0.5   0.3   32
  122   29.2  30.6    0.5   0.2    0.5   0.3   32
  123   29.3  30.6    0.5   0.2    0.5   0.3   32
  124   29.3  30.6    0.5   0.2    0.5   0.3   32
  125   29.3  30.6    0.5   0.2    0.5   0.3   32
  126   29.4  30.5    0.5   0.2    0.5   0.3   32
  127   29.4  30.5    0.5   0.2    0.6   0.3   32
  128   29.4  30.4    0.5   0.2    0.6   0.3   32
  129   29.4  30.4    0.5   0.2    0.6   0.4   32
  130   29.4  30.3    0.5   0.2    0.6   0.4   32
  131   29.5  30.3    0.5   0.2    0.6   0.4   32
  132   29.5  30.2    0.5   0.2    0.6   0.4   32
  133   29.5  30.1    0.5   0.2    0.6   0.4   32
  134   29.5  30.0    0.5   0.2    0.6   0.4   32
  135   29.5  29.9    0.5   0.2    0.6   0.4   32
  136   29.5  29.9    0.5   0.2    0.6   0.4   32
  137   29.5  29.8    0.5   0.2    0.6   0.4   32
  138   29.5  29.7    0.5   0.2    0.6   0.4   32
  139   29.5  29.6    0.5   0.2    0.6   0.4   32
  140   29.5  29.4    0.5   0.2    0.6   0.4   32
  141   29.5  29.3    0.5   0.2    0.6   0.4   32
  142   29.5  29.2    0.5   0.2    0.6   0.4   32
  143   29.5  29.1    0.5   0.2    0.6   0.4   32
  144   29.5  29.0    0.5   0.2    0.6   0.4   32
  145   29.5  28.8    0.5   0.2    0.6   0.4   32
  146   29.5  28.7    0.5   0.2    0.6   0.4   32
  147   29.5  28.6    0.5   0.2    0.6   0.4   32
  148   29.5  28.4    0.5   0.2    0.6   0.4   32
  149   29.5  28.3    0.5   0.2    0.6   0.4   32
  150   29.5  28.2    0.5   0.2    0.6   0.4   32
  151   29.5  28.0    0.5   0.2    0.6   0.3   32
  152   29.4  27.9    0.5   0.2    0.6   0.3   32
  153   29.4  27.7    0.5   0.2    0.6   0.3   32
  154   29.4  27.6    0.5   0.2    0.6   0.3   32
  155   29.4  27.5    0.5   0.2    0.6   0.3   32
  156   29.4  27.3    0.5   0.2    0.6   0.3   32
  157   29.4  27.2    0.5   0.2    0.6   0.3   32
  158   29.4  27.0    0.5   0.2    0.6   0.3   32
  159   29.4  26.9    0.5   0.2    0.6   0.3   32
  160   29.3  26.8    0.5   0.2    0.6   0.3   32
  161   29.3  26.6    0.5   0.2    0.6   0.3   32
  162   29.3  26.5    0.5   0.2    0.6   0.3   32
  163   29.3  26.4    0.5   0.2    0.6   0.3   32
  164   29.3  26.3    0.5   0.2    0.6   0.3   32
  165   29.3  26.1    0.5   0.2    0.6   0.3   32
  166   29.3  26.0    0.5   0.2    0.6   0.3   32
  167   29.3  25.9    0.5   0.2    0.6   0.3   32
  168   29.3  25.8    0.5   0.2    0.6   0.3   32
  169   29.3  25.7    0.5   0.2    0.6   0.3   32
  170   29.2  25.6    0.5   0.2    0.6   0.3   32
  171   29.2  25.5    0.5   0.2    0.6   0.3   32
  172   29.2  25.4    0.5   0.2    0.6   0.3   32
  173   29.2  25.3    0.5   0.2    0.6   0.3   32
  174   29.2  25.2    0.5   0.2    0.6   0.3   32
  175   29.2  25.1    0.5   0.2    0.6   0.3   32
  176   29.2  25.0    0.5   0.2    0.6   0.3   32
  177   29.2  24.9    0.5   0.2    0.6   0.3   32
  178   29.2  24.9    0.5   0.2    0.6   0.3   32
  179   29.2  24.8    0.5   0.2    0.6   0.3   32
  180   29.2  24.7    0.5   0.2    0.6   0.3   32
  181   29.2  24.7    0.5   0.2    0.6   0.3   32
  182   29.2  24.6    0.5   0.2    0.6   0.4   32
  183   29.3  24.6    0.5   0.2    0.6   0.4   32
  184   29.3  24.5    0.5   0.2    0.6   0.4   32
  185   29.3  24.5    0.5   0.3    0.6   0.4   32
  186   29.3  24.4    0.5   0.3    0.6   0.4   32
  187   29.3  24.4    0.5   0.3    0.6   0.4   32
  188   29.3  24.4    0.5   0.3    0.6   0.4   32
  189   29.3  24.3    0.5   0.3    0.6   0.4   32
  190   29.3  24.3    0.5   0.3    0.6   0.4   32
  191   29.3  24.3    0.5   0.3    0.6   0.4   32
  192   29.4  24.3    0.5   0.3    0.6   0.4   32
  193   29.4  24.3    0.5   0.3    0.6   0.4   32
  194   29.4  24.3    0.5   0.3    0.6   0.4   32
  195   29.4  24.2    0.5   0.3    0.6   0.4   32
  196   29.4  24.2    0.5   0.3    0.6   0.4   32
  197   29.5  24.2    0.5   0.3    0.6   0.4   32
  198   29.5  24.2    0.5   0.3    0.6   0.4   32
  199   29.5  24.2    0.5   0.2    0.6   0.4   32
  200   29.5  24.2    0.5   0.2    0.6   0.4   32
  201   29.6  24.2    0.5   0.2    0.6   0.4   32
  202   29.6  24.2    0.5   0.2    0.6   0.4   32
  203   29.6  24.2    0.5   0.2    0.6   0.4   32
  204   29.6  24.2    0.5   0.2    0.6   0.4   32
  205   29.7  24.3    0.5   0.2    0.6   0.4   32
  206   29.7  24.3    0.5   0.2    0.6   0.4   32
  207   29.7  24.3    0.5   0.2    0.6   0.4   32
  208   29.7  24.3    0.5   0.2    0.6   0.4   32
  209   29.8  24.3    0.5   0.2    0.6   0.4   32
  210   29.8  24.3    0.5   0.2    0.6   0.4   32
  211   29.8  24.3    0.5   0.2    0.6   0.4   32
  212   29.9  24.3    0.5   0.2    0.6   0.4   32
  213   29.9  24.3    0.6   0.2    0.6   0.4   32
  214   29.9  24.4    0.6   0.2    0.6   0.4   32
  215   30.0  24.4    0.6   0.2    0.6   0.4   32
  216   30.0  24.4    0.6   0.2    0.6   0.4   32
  217   30.0  24.4    0.6   0.2    0.6   0.4   32
  218   30.0  24.4    0.6   0.2    0.6   0.4   32
  219   30.1  24.4    0.6   0.2    0.6   0.4   32
  220   30.1  24.5    0.6   0.2    0.6   0.4   32
  221   30.1  24.5    0.6   0.2    0.6   0.4   32
  222   30.2  24.5    0.6   0.2    0.6   0.4   32
  223   30.2  24.5    0.6   0.2    0.6   0.4   32
  224   30.2  24.5    0.6   0.2    0.6   0.4   32
  225   30.3  24.5    0.6   0.2    0.6   0.4   32
  226   30.3  24.6    0.6   0.2    0.6   0.4   32
  227   30.3  24.6    0.6   0.2    0.7   0.4   32
  228   30.3  24.6    0.6   0.2    0.7   0.4   32
  229   30.4  24.6    0.6   0.2    0.6   0.4   32
  230   30.4  24.6    0.6   0.2    0.6   0.4   32
  231   30.4  24.6    0.6   0.2    0.6   0.4   32
  232   30.5  24.7    0.6   0.2    0.6   0.4   32
  233   30.5  24.7    0.6   0.2    0.6   0.4   32
  234   30.5  24.7    0.6   0.2    0.6   0.4   32
  235   30.5  24.7    0.6   0.3    0.6   0.4   32
  236   30.6  24.7    0.6   0.3    0.6   0.4   32
  237   30.6  24.8    0.6   0.3    0.6   0.4   32
  238   30.6  24.8    0.6   0.3    0.6   0.4   32
  239   30.7  24.8    0.6   0.3    0.6   0.4   32
  240   30.7  24.8    0.6   0.3    0.6   0.4   32
  241   30.7  24.8    0.6   0.3    0.6   0.4   32
  242   30.7  24.9    0.6   0.3    0.6   0.4   32
  243   30.8  24.9    0.6   0.3    0.6   0.4   32
  244   30.8  24.9    0.6   0.3    0.6   0.4   32
  245   30.8  24.9    0.6   0.3    0.6   0.4   32
  246   30.8  24.9    0.6   0.3    0.7   0.4   32
  247   30.9  25.0    0.6   0.3    0.7   0.4   32
  248   30.9  25.0    0.6   0.3    0.7   0.4   32
  249   30.9  25.0    0.6   0.3    0.7   0.4   32
  250   30.9  25.0    0.6   0.3    0.7   0.4   32
  251   31.0  25.1    0.6   0.3    0.7   0.4   32
  252   31.0  25.1    0.6   0.3    0.7   0.4   32
  253   31.0  25.1    0.6   0.3    0.7   0.4   32
  254   31.0  25.1    0.6   0.3    0.7   0.4   32
  255   31.0  25.1    0.6   0.3    0.7   0.4   32
  256   31.1  25.2    0.6   0.3    0.7   0.4   32
  257   31.1  25.2    0.6   0.3    0.7   0.4   32
  258   31.1  25.2    0.6   0.3    0.7   0.4   32
  259   31.1  25.2    0.6   0.3    0.7   0.4   32
  260   31.1  25.3    0.6   0.3    0.7   0.4   32
  261   31.2  25.3    0.6   0.3    0.7   0.4   32
  262   31.2  25.3    0.6   0.3    0.7   0.4   32
  263   31.2  25.3    0.7   0.4    0.7   0.5   32
  264   31.2  25.3    0.7   0.4    0.7   0.5   32
  265   31.2  25.4    0.7   0.4    0.7   0.5   32
  266   31.3  25.4    0.7   0.4    0.7   0.5   32
  267   31.3  25.4    0.7   0.4    0.7   0.5   32
  268   31.3  25.4    0.7   0.4    0.7   0.5   32
  269   31.3  25.4    0.7   0.4    0.8   0.5   32
  270   31.3  25.5    0.7   0.5    0.8   0.5   32
  271   31.3  25.5    0.7   0.5    0.8   0.5   32
  272   31.3  25.5    0.7   0.5    0.8   0.6   32
  273   31.4  25.5    0.8   0.5    0.8   0.6   32
  274   31.4  25.5    0.8   0.6    0.8   0.6   32
  275   31.4  25.5    0.8   0.6    0.8   0.6   32
  276   31.4  25.5    0.8   0.6    0.8   0.6   32
  277   31.4  25.5    0.8   0.6    0.8   0.6   32
  278   31.4  25.6    0.8   0.6    0.8   0.7   32
  279   31.4  25.6    0.8   0.6    0.8   0.7   32
  280   31.4  25.6    0.8   0.7    0.8   0.7   32
  281   31.4  25.6    0.8   0.7    0.8   0.7   32
  282   31.4  25.6    0.8   0.7    0.8   0.7   32
  283   31.4  25.6    0.8   0.7    0.9   0.7   32
  284   31.4  25.6    0.8   0.7    0.9   0.7   32
  285   31.4  25.6    0.8   0.7    0.9   0.7   32
  286   31.4  25.6    0.8   0.7    0.9   0.7   32
  287   31.4  25.6    0.8   0.7    0.9   0.7   32
  288   31.4  25.6    0.8   0.7    0.9   0.7   32
  289   31.4  25.6    0.8   0.7    0.9   0.7   32
  290   31.4  25.5    0.8   0.7    0.9   0.7   32
  291   31.4  25.5    0.8   0.7    0.9   0.7   32
  292   31.4  25.5    0.8   0.7    0.9   0.7   32
  293   31.4  25.5    0.8   0.7    0.9   0.7   32
  294   31.4  25.5    0.8   0.7    0.9   0.7   32
  295   31.4  25.5    0.8   0.7    0.9   0.7   32
  296   31.4  25.5    0.8   0.7    0.9   0.7   32
  297   31.4  25.5    0.8   0.7    0.9   0.7   32
  298   31.4  25.4    0.8   0.7    0.9   0.7   32
  299   31.3  25.4    0.8   0.7    0.9   0.7   32
  300   31.3  25.4    0.8   0.7    0.9   0.8   32
  301   31.3  25.4    0.8   0.7    0.9   0.8   32
  302   31.3  25.4    0.8   0.7    0.9   0.8   32
  303   31.3  25.3    0.8   0.7    0.9   0.8   32
  304   31.3  25.3    0.8   0.7    0.9   0.8   32
  305   31.2  25.3    0.8   0.7    1.0   0.8   32
  306   31.2  25.3    0.8   0.7    1.0   0.8   32
  307   31.2  25.3    0.9   0.7    1.0   0.8   32
  308   31.2  25.2    0.9   0.7    1.0   0.8   32
  309   31.1  25.2    0.9   0.7    1.0   0.8   32
  310   31.1  25.2    0.9   0.7    1.0   0.8   32
  311   31.1  25.2    0.9   0.7    1.0   0.8   32
  312   31.1  25.2    0.9   0.7    1.0   0.8   32
  313   31.0  25.1    0.9   0.8    1.0   0.8   32
  314   31.0  25.1    0.9   0.8    1.0   0.8   32
  315   31.0  25.1    0.9   0.8    1.0   0.8   32
  316   30.9  25.1    0.9   0.9    1.0   0.8   32
  317   30.9  25.0    0.9   0.9    1.0   0.8   32
  318   30.9  25.0    0.9   0.9    1.0   0.9   32
  319   30.8  25.0    1.0   1.0    1.0   0.9   32
  320   30.8  25.0    1.0   1.0    1.0   0.9   32
  321   30.8  25.0    1.0   1.0    1.1   1.0   32
  322   30.7  25.0    1.0   1.0    1.1   1.0   32
  323   30.7  24.9    1.0   1.1    1.1   1.1   32
  324   30.7  24.9    1.0   1.1    1.1   1.1   32
  325   30.6  24.9    1.0   1.1    1.1   1.1   32
  326   30.6  24.9    1.0   1.2    1.1   1.2   32
  327   30.6  24.9    1.1   1.2    1.1   1.2   32
  328   30.5  24.9    1.1   1.2    1.1   1.2   32
  329   30.5  24.9    1.1   1.2    1.1   1.2   32
  330   30.4  24.9    1.1   1.2    1.1   1.3   32
  331   30.4  24.9    1.1   1.3    1.1   1.3   32
  332   30.4  24.9    1.1   1.3    1.2   1.3   32
  333   30.3  24.9    1.2   1.3    1.2   1.3   32
  334   30.3  24.9    1.2   1.3    1.2   1.3   32
  335   30.3  24.9    1.2   1.3    1.2   1.3   32
  336   30.3  24.9    1.2   1.3    1.2   1.4   32
  337   30.2  24.9    1.2   1.3    1.2   1.4   32
  338   30.2  24.9    1.2   1.3    1.2   1.3   32
  339   30.2  24.9    1.2   1.3    1.2   1.3   32
  340   30.1  24.9    1.2   1.3    1.2   1.3   32
  341   30.1  24.9    1.2   1.3    1.2   1.3   32
  342   30.1  24.9    1.2   1.3    1.2   1.3   32
  343   30.1  25.0    1.2   1.4    1.2   1.2   32
  344   30.0  25.0    1.2   1.4    1.2   1.2   32
  345   30.0  25.0    1.2   1.4    1.2   1.2   32
  346   30.0  25.0    1.3   1.4    1.3   1.2   32
  347   30.0  25.0    1.3   1.4    1.3   1.3   32
  348   30.0  25.0    1.3   1.4    1.3   1.4   32
  349   29.9  25.1    1.3   1.4    1.3   1.4   32
  350   29.9  25.1    1.3   1.4    1.4   1.5   32
  351   29.9  25.1    1.3   1.4    1.4   1.5   32
  352   29.9  25.1    1.3   1.3    1.4   1.6   32
  353   29.9  25.2    1.3   1.3    1.4   1.6   32
  354   29.9  25.2    1.3   1.3    1.4   1.7   32
  355   29.8  25.2    1.3   1.3    1.4   1.7   32
  356   29.8  25.3    1.3   1.3    1.4   1.7   32
  357   29.8  25.3    1.3   1.3    1.4   1.7   32
  358   29.8  25.3    1.3   1.3    1.4   1.7   32
  359   29.8  25.4    1.3   1.3    1.4   1.6   32
  360   29.8  25.4    1.3   1.3    1.4   1.6   32
  361   29.8  25.4    1.3   1.3    1.4   1.6   32
  362   29.8  25.5    1.3   1.3    1.4   1.6   32
  363   29.8  25.5    1.3   1.3    1.4   1.6   32
  364   29.8  25.5    1.3   1.3    1.4   1.5   32
  365   29.8  25.6    1.3   1.3    1.4   1.5   32
  366   29.8  25.6    1.3   1.3    1.4   1.5   32
  367   29.8  25.6    1.3   1.3    1.4   1.5   32
  368   29.8  25.7    1.3   1.3    1.4   1.5   32
  369   29.8  25.7    1.3   1.3    1.4   1.5   32
  370   29.8  25.7    1.3   1.3    1.4   1.5   32
  371   29.8  25.7    1.3   1.3    1.4   1.5   32
  372   29.8  25.8    1.3   1.3    1.4   1.5   32
  373   29.8  25.8    1.3   1.3    1.4   1.5   32
  374   29.8  25.8    1.3   1.3    1.4   1.5   32
  375   29.8  25.9    1.3   1.3    1.4   1.5   32
  376   29.8  25.9    1.3   1.3    1.5   1.5   32
  377   29.8  25.9    1.3   1.2    1.5   1.6   32
  378   29.8  25.9    1.3   1.2    1.5   1.7   32
  379   29.8  26.0    1.3   1.2    1.5   1.7   32
  380   29.9  26.0    1.3   1.2    1.6   1.8   32
  381   29.9  26.0    1.3   1.2    1.6   1.8   32
  382   29.9  26.0    1.3   1.2    1.6   1.9   32
  383   29.9  26.1    1.3   1.1    1.6   1.9   32
  384   29.9  26.1    1.3   1.1    1.6   1.9   32
  385   29.9  26.1    1.4   1.1    1.6   1.9   32
  386   29.9  26.1    1.4   1.1    1.6   1.9   32
  387   29.9  26.1    1.4   1.1    1.6   1.9   32
  388   29.9  26.1    1.4   1.1    1.6   1.8   32
  389   29.9  26.1    1.4   1.1    1.6   1.8   32
  390   29.9  26.1    1.4   1.1    1.6   1.7   32
  391   29.9  26.1    1.4   1.0    1.5   1.6   32
  392   29.9  26.1    1.3   1.0    1.5   1.5   32
  393   29.9  26.1    1.3   1.0    1.5   1.5   32
  394   29.8  26.1    1.3   0.9    1.5   1.4   32
  395   29.8  26.1    1.3   0.9    1.4   1.3   32
  396   29.8  26.1    1.3   0.9    1.4   1.2   32
  397   29.8  26.1    1.3   0.8    1.4   1.1   32
  398   29.8  26.1    1.3   0.8    1.4   1.0   32
  399   29.8  26.1    1.3   0.8    1.4   1.0   32
  400   29.8  26.1    1.3   0.8    1.4   0.9   32
  401   29.8  26.1    1.3   0.7    1.4   0.9   32
  402   29.8  26.1    1.3   0.7    1.4   1.0   32
  403   29.7  26.1    1.3   0.7    1.4   1.1   32
  404   29.7  26.1    1.2   0.7    1.4   1.1   32
  405   29.7  26.0    1.2   0.7    1.5   1.2   32
  406   29.7  26.0    1.2   0.7    1.5   1.2   32
  407   29.7  26.0    1.2   0.7    1.5   1.3   32
  408   29.7  26.0    1.2   0.7    1.5   1.3   32
  409   29.6  26.0    1.2   0.7    1.5   1.3   32
  410   29.6  25.9    1.2   0.8    1.5   1.4   32
  411   29.6  25.9    1.2   0.8    1.5   1.4   32
  412   29.6  25.9    1.3   0.8    1.5   1.4   32
  413   29.5  25.9    1.3   0.8    1.5   1.4   32
  414   29.5  25.8    1.3   0.8    1.5   1.4   32
  415   29.5  25.8    1.3   0.8    1.5   1.4   32
  416   29.4  25.8    1.3   0.8    1.5   1.4   32
  417   29.4  25.7    1.3   0.8    1.5   1.3   32
  418   29.4  25.7    1.3   0.8    1.5   1.3   32
  419   29.4  25.7    1.3   0.8    1.5   1.3   32
  420   29.3  25.7    1.3   0.8    1.5   1.3   32
  421   29.3  25.6    1.3   0.8    1.5   1.2   32
  422   29.3  25.6    1.3   0.8    1.5   1.2   32
  423   29.2  25.6    1.4   0.8    1.5   1.2   32
  424   29.2  25.5    1.4   0.8    1.5   1.1   32
  425   29.2  25.5    1.4   0.8    1.5   1.1   32
  426   29.1  25.5    1.4   0.8    1.5   1.1   32
  427   29.1  25.4    1.4   0.8    1.5   1.1   32
  428   29.1  25.4    1.4   0.8    1.5   1.1   32
  429   29.0  25.4    1.4   0.8    1.5   1.1   32
  430   29.0  25.4    1.5   0.9    1.5   1.1   32
  431   29.0  25.3    1.5   0.9    1.5   1.1   32
  432   28.9  25.3    1.5   0.9    1.5   1.1   32
  433   28.9  25.3    1.5   0.9    1.6   1.2   32
  434   28.9  25.3    1.5   0.9    1.6   1.2   32
  435   28.8  25.2    1.5   0.9    1.6   1.2   32
  436   28.8  25.2    1.5   0.9    1.6   1.2   32
  437   28.8  25.2    1.5   1.0    1.6   1.3   32
  438   28.8  25.2    1.5   1.0    1.6   1.3   32
  439   28.7  25.1    1.5   1.0    1.6   1.3   32
  440   28.7  25.1    1.5   1.0    1.6   1.3   32
  441   28.7  25.1    1.6   1.0    1.6   1.3   32
  442   28.6  25.1    1.6   1.0    1.6   1.3   32
  443   28.6  25.1    1.6   1.0    1.6   1.3   32
  444   28.6  25.0    1.6   1.0    1.6   1.3   32
  445   28.6  25.0    1.6   1.0    1.6   1.4   32
  446   28.6  25.0    1.6   1.0    1.6   1.4   32
  447   28.5  25.0    1.6   1.0    1.7   1.4   32
  448   28.5  25.0    1.6   1.0    1.7   1.4   32
  449   28.5  25.0    1.6   1.0    1.7   1.4   32
  450   28.5  25.0    1.6   1.0    1.7   1.4   32
  451   28.5  25.0    1.6   1.0    1.7   1.4   32
  452   28.4  24.9    1.6   1.0    1.7   1.4   32
  453   28.4  24.9    1.6   1.0    1.7   1.4   32
  454   28.4  24.9    1.6   1.1    1.7   1.4   32
  455   28.4  24.9    1.6   1.1    1.7   1.4   32
  456   28.4  24.9    1.6   1.1    1.7   1.4   32
  457   28.4  24.9    1.6   1.1    1.7   1.4   32
  458   28.4  24.9    1.6   1.1    1.7   1.4   32
  459   28.3  24.9    1.6   1.1    1.7   1.4   32
  460   28.3  24.9    1.7   1.1    1.7   1.4   32
  461   28.3  24.9    1.7   1.1    1.7   1.4   32
  462   28.3  24.9    1.7   1.1    1.7   1.4   32
  463   28.3  24.9    1.7   1.1    1.7   1.5   32
  464   28.3  24.9    1.7   1.1    1.7   1.5   32
  465   28.3  24.9    1.7   1.1    1.7   1.5   32
  466   28.3  24.9    1.7   1.1    1.8   1.5   32
  467   28.3  24.9    1.7   1.1    1.8   1.5   32
  468   28.3  24.9    1.7   1.1    1.8   1.5   32
  469   28.3  24.9    1.7   1.1    1.8   1.5   32
  470   28.3  24.9    1.7   1.1    1.8   1.5   32
  471   28.3  24.9    1.7   1.1    1.8   1.5   32
  472   28.3  24.9    1.7   1.1    1.8   1.5   32
  473   28.3  24.9    1.8   1.1    1.8   1.5   32
  474   28.3  24.9    1.8   1.1    1.8   1.5   32
  475   28.3  24.9    1.8   1.1    1.8   1.5   32
  476   28.3  24.9    1.8   1.1    1.8   1.4   32
  477   28.3  25.0    1.8   1.1    1.8   1.4   32
  478   28.3  25.0    1.8   1.1    1.8   1.4   32
  479   28.3  25.0    1.8   1.1    1.8   1.3   32
  480   28.3  25.0    1.8   1.0    1.8   1.3   32
  481   28.3  25.0    1.8   1.0    1.8   1.2   32
  482   28.3  25.0    1.8   1.0    1.8   1.2   32
  483   28.3  25.0    1.8   1.0    1.8   1.1   32
  484   28.3  25.0    1.8   1.0    1.7   1.1   32
  485   28.3  25.0    1.8   1.0    1.8   1.1   32
  486   28.3  25.0    1.8   0.9    1.8   1.1   32
  487   28.3  25.0    1.8   0.9    1.8   1.2   32
  488   28.3  25.0    1.8   0.9    1.8   1.2   32
  489   28.3  25.0    1.8   0.9    1.8   1.3   32
  490   28.3  25.0    1.8   0.9    1.8   1.3   32
  491   28.3  25.0    1.8   0.9    1.8   1.3   32
  492   28.3  25.0    1.8   0.9    1.8   1.4   32
  493   28.3  25.0    1.8   0.9    1.8   1.4   32
  494   28.3  25.0    1.8   0.9    1.9   1.4   32
  495   28.3  25.0    1.8   0.9    1.9   1.4   32
  496   28.3  25.0    1.8   0.9    1.9   1.5   32
  497   28.3  25.0    1.8   0.9    1.9   1.5   32
  498   28.3  25.0    1.8   0.9    1.9   1.5   32
  499   28.3  25.0    1.8   0.9    1.9   1.5   32
  500   28.3  25.0    1.8   0.9    1.9   1.5   32
  501   28.3  25.0    1.8   0.9    1.9   1.4   32
  502   28.3  25.0    1.8   0.9    1.9   1.4   32
  503   28.3  25.0    1.8   0.9    1.9   1.4   32
  504   28.3  25.0    1.8   0.9    1.9   1.4   32
  505   28.3  25.0    1.8   0.9    1.9   1.4   32
  506   28.3  24.9    1.8   0.9    1.9   1.4   32
  507   28.3  24.9    1.8   0.9    1.9   1.3   32
  508   28.3  24.9    1.8   0.9    1.9   1.3   32
  509   28.3  24.9    1.8   0.9    1.9   1.3   32
  510   28.3  24.9    1.8   0.9    1.9   1.3   32
  511   28.3  24.9    1.8   0.9    1.9   1.3   32
  512   28.3  24.9    1.8   0.9    1.9   1.3   32
  513   28.3  24.9    1.8   0.9    1.9   1.2   32
  514   28.2  24.9    1.8   0.9    1.9   1.2   32
  515   28.2  24.9    1.8   0.9    1.9   1.2   32
  516   28.2  24.8    1.9   0.9    1.9   1.2   32
  517   28.2  24.8    1.9   0.9    1.9   1.2   32
  518   28.2  24.8    1.9   0.9    1.9   1.2   32
  519   28.2  24.8    1.9   0.9    1.9   1.2   32
  520   28.2  24.8    1.9   0.9    1.9   1.2   32
  521   28.2  24.8    1.9   0.9    1.9   1.2   32
  522   28.1  24.7    1.9   0.9    1.9   1.2   32
  523   28.1  24.7    1.9   0.9    1.9   1.2   32
  524   28.1  24.7    1.9   0.9    1.9   1.2   32
  525   28.1  24.7    1.9   0.9    1.9   1.2   32
  526   28.1  24.7    1.9   0.9    1.9   1.1   32
  527   28.1  24.6    1.9   0.9    1.9   1.1   32
  528   28.0  24.6    1.9   0.9    1.9   1.1   32
  529   28.0  24.6    1.9   0.9    1.9   1.1   32
  530   28.0  24.6    1.9   0.9    1.9   1.1   32
  531   28.0  24.5    1.9   0.9    1.9   1.1   32
  532   28.0  24.5    1.9   0.9    1.9   1.1   32
  533   28.0  24.5    1.9   0.9    1.9   1.1   32
  534   27.9  24.5    1.9   0.9    1.9   1.1   32
  535   27.9  24.4    1.9   0.9    1.9   1.1   32
  536   27.9  24.4    1.9   0.9    1.9   1.1   32
  537   27.9  24.4    1.9   0.9    1.9   1.1   32
  538   27.9  24.3    1.9   0.9    1.9   1.1   32
  539   27.8  24.3    1.9   0.9    1.9   1.1   32
  540   27.8  24.3    1.9   0.9    2.0   1.0   32
  541   27.8  24.3    1.9   0.9    2.0   1.0   32
  542   27.8  24.2    1.9   1.0    2.0   1.0   32
  543   27.8  24.2    1.9   1.0    2.0   1.0   32
  544   27.7  24.2    1.9   1.0    2.0   1.0   32
  545   27.7  24.2    1.9   1.0    2.0   1.0   32
  546   27.7  24.1    1.9   1.0    2.0   1.0   32
  547   27.7  24.1    1.9   1.0    2.0   1.0   32
  548   27.6  24.1    1.9   1.0    2.0   1.0   32
  549   27.6  24.0    1.9   1.0    2.0   1.0   32
  550   27.6  24.0    1.9   1.0    2.0   1.0   32
  551   27.6  24.0    1.9   1.0    2.0   1.0   32
  552   27.6  24.0    1.9   1.0    2.0   0.9   32
  553   27.5  23.9    1.9   1.0    2.0   0.9   32
  554   27.5  23.9    2.0   1.0    2.0   0.9   32
  555   27.5  23.9    2.0   1.0    2.0   0.9   32
  556   27.5  23.8    2.0   1.0    2.0   0.9   32
  557   27.4  23.8    2.0   1.0    2.0   0.9   32
  558   27.4  23.8    2.0   1.0    2.0   0.9   32
  559   27.4  23.8    2.0   1.0    2.0   0.8   32
  560   27.4  23.7    2.0   1.0    2.0   0.8   32
  561   27.4  23.7    2.0   1.0    2.0   0.8   32
  562   27.3  23.7    2.0   1.0    2.0   0.8   32
  563   27.3  23.7    2.0   1.0    2.0   0.8   32
  564   27.3  23.6    2.0   1.0    2.0   0.8   32
  565   27.3  23.6    2.0   1.0    2.0   0.8   32
  566   27.2  23.6    2.0   1.0    2.0   0.8   32
  567   27.2  23.6    2.0   1.0    2.0   0.7   32
  568   27.2  23.5    2.0   1.0    2.0   0.7   32
  569   27.2  23.5    2.0   1.0    2.0   0.7   32
  570   27.1  23.5    2.0   1.0    2.0   0.7   32
  571   27.1  23.5    2.0   1.0    2.0   0.7   32
  572   27.1  23.4    2.0   1.0    2.0   0.7   32
  573   27.1  23.4    2.0   1.0    2.0   0.7   32
  574   27.0  23.4    2.0   1.0    2.0   0.7   32
  575   27.0  23.4    2.0   1.0    2.0   0.7   32
  576   27.0  23.3    2.0   1.0    2.0   0.7   32
  577   27.0  23.3    2.0   1.0    2.0   0.7   32
  578   26.9  23.3    2.0   1.0    2.0   0.7   32
  579   26.9  23.3    2.0   1.0    2.0   0.7   32
  580   26.9  23.2    2.0   1.0    2.0   0.7   32
  581   26.9  23.2    2.0   1.0    2.0   0.7   32
  582   26.9  23.2    2.0   1.0    2.0   0.7   32
  583   26.8  23.2    2.0   1.0    2.0   0.7   32
  584   26.8  23.2    2.0   1.0    2.0   0.7   32
  585   26.8  23.1    2.0   1.0    2.0   0.7   32
  586   26.8  23.1    2.0   1.0    2.0   0.7   32
  587   26.7  23.1    2.1   1.0    2.0   0.7   32
  588   26.7  23.1    2.1   1.0    2.0   0.7   32
  589   26.7  23.1    2.1   1.0    2.0   0.7   32
  590   26.7  23.0    2.1   1.0    2.0   0.7   32
  591   26.6  23.0    2.1   1.1    2.1   0.7   32
  592   26.6  23.0    2.1   1.1    2.1   0.8   32
  593   26.6  23.0    2.1   1.1    2.1   0.8   32
  594   26.6  22.9    2.1   1.1    2.1   0.8   32
  595   26.5  22.9    2.1   1.1    2.1   0.8   32
  596   26.5  22.9    2.1   1.1    2.1   0.8   32
  597   26.5  22.9    2.1   1.1    2.1   0.9   32
  598   26.5  22.9    2.2   1.1    2.1   0.9   32
  599   26.4  22.8    2.2   1.1    2.1   0.9   32
  600   26.4  22.8    2.2   1.2    2.1   0.9   32
  601   26.4  22.8    2.2   1.2    2.1   0.9   32
  602   26.4  22.8    2.2   1.2    2.1   0.9   32
  603   26.4  22.8    2.2   1.2    2.1   0.9   32
  604   26.3  22.7    2.2   1.2    2.2   0.9   32
  605   26.3  22.7    2.2   1.2    2.2   0.9   32
  606   26.3  22.7    2.2   1.2    2.2   0.9   32
  607   26.3  22.7    2.2   1.2    2.2   0.9   32
  608   26.2  22.7    2.2   1.2    2.2   0.9   32
  609   26.2  22.6    2.2   1.2    2.2   0.9   32
  610   26.2  22.6    2.2   1.2    2.2   0.9   32
  611   26.2  22.6    2.2   1.2    2.2   0.9   32
  612   26.2  22.6    2.2   1.2    2.2   0.9   32
  613   26.1  22.6    2.2   1.2    2.2   0.9   32
  614   26.1  22.5    2.2   1.2    2.2   0.9   32
  615   26.1  22.5    2.2   1.2    2.2   0.9   32
  616   26.1  22.5    2.2   1.2    2.2   0.9   32
  617   26.1  22.5    2.2   1.2    2.2   0.9   32
  618   26.1  22.4    2.2   1.2    2.2   0.9   32
  619   26.0  22.4    2.2   1.2    2.2   0.9   32
  620   26.0  22.4    2.2   1.2    2.2   0.9   32
  621   26.0  22.4    2.2   1.2    2.2   0.9   32
  622   26.0  22.4    2.2   1.1    2.2   0.9   32
  623   26.0  22.3    2.2   1.1    2.2   0.9   32
  624   26.0  22.3    2.2   1.1    2.2   0.9   32
  625   25.9  22.3    2.2   1.1    2.2   0.9   32
  626   25.9  22.3    2.2   1.1    2.2   0.9   32
  627   25.9  22.2    2.2   1.1    2.2   0.9   32
  628   25.9  22.2    2.2   1.1    2.2   0.9   32
  629   25.9  22.2    2.2   1.1    2.2   0.9   32
  630   25.9  22.2    2.2   1.1    2.2   0.9   32
  631   25.9  22.2    2.2   1.1    2.2   0.9   32
  632   25.8  22.1    2.2   1.1    2.2   0.9   32
  633   25.8  22.1    2.2   1.1    2.2   1.0   32
  634   25.8  22.1    2.2   1.1    2.2   1.0   32
  635   25.8  22.1    2.2   1.1    2.2   1.0   32
  636   25.8  22.0    2.2   1.1    2.2   1.0   32
  637   25.8  22.0    2.2   1.1    2.2   1.0   32
  638   25.8  22.0    2.2   1.1    2.2   1.0   32
  639   25.8  22.0    2.2   1.1    2.2   1.0   32
  640   25.8  22.0    2.2   1.1    2.2   1.0   32
  641   25.8  21.9    2.2   1.1    2.2   1.0   32
  642   25.8  21.9    2.2   1.1    2.2   1.0   32
  643   25.8  21.9    2.2   1.1    2.2   1.0   32
  644   25.7  21.9    2.2   1.1    2.2   1.0   32
  645   25.7  21.9    2.2   1.1    2.2   1.0   32
  646   25.7  21.8    2.2   1.1    2.2   1.0   32
  647   25.7  21.8    2.2   1.1    2.2   1.0   32
  648   25.7  21.8    2.2   1.1    2.2   0.9   32
  649   25.7  21.8    2.2   1.1    2.2   0.9   32
  650   25.7  21.8    2.2   1.1    2.2   0.9   32
  651   25.7  21.8    2.2   1.1    2.2   0.9   32
  652   25.7  21.7    2.2   1.1    2.2   0.8   32
  653   25.7  21.7    2.2   1.1    2.2   0.8   32
  654   25.7  21.7    2.2   1.1    2.2   0.8   32
  655   25.7  21.7    2.2   1.0    2.2   0.7   32
  656   25.7  21.7    2.2   1.0    2.1   0.7   32
  657   25.7  21.6    2.2   1.0    2.1   0.7   32
  658   25.7  21.6    2.1   1.0    2.1   0.7   32
  659   25.7  21.6    2.1   1.0    2.1   0.7   32
  660   25.7  21.6    2.1   1.0    2.1   0.7   32
  661   25.7  21.6    2.1   1.0    2.2   0.7   32
  662   25.7  21.6    2.1   1.0    2.2   0.8   32
  663   25.7  21.5    2.1   1.0    2.2   0.8   32
  664   25.7  21.5    2.1   1.0    2.2   0.8   32
  665   25.6  21.5    2.1   1.0    2.2   0.9   32
  666   25.6  21.5    2.1   1.0    2.2   0.9   32
  667   25.6  21.5    2.1   1.0    2.2   0.9   32
  668   25.6  21.5    2.1   1.0    2.2   0.9   32
  669   25.6  21.5    2.1   1.0    2.2   0.9   32
  670   25.6  21.4    2.1   1.0    2.2   0.9   32
  671   25.6  21.4    2.1   1.0    2.2   0.9   32
  672   25.6  21.4    2.1   1.0    2.2   0.9   32
  673   25.6  21.4    2.1   1.0    2.2   0.9   32
  674   25.6  21.4    2.1   1.0    2.2   0.9   32
  675   25.6  21.4    2.1   1.0    2.2   0.9   32
  676   25.6  21.3    2.1   1.0    2.2   0.9   32
  677   25.6  21.3    2.1   1.0    2.2   0.9   32
  678   25.6  21.3    2.1   1.0    2.2   0.9   32
  679   25.6  21.3    2.1   1.0    2.2   0.9   32
  680   25.6  21.3    2.1   1.0    2.2   0.9   32
  681   25.6  21.3    2.1   1.0    2.2   0.9   32
  682   25.5  21.3    2.1   1.0    2.2   0.9   32
  683   25.5  21.2    2.1   1.0    2.2   0.8   32
  684   25.5  21.2    2.1   1.0    2.2   0.8   32
  685   25.5  21.2    2.1   1.0    2.2   0.8   32
  686   25.5  21.2    2.1   1.0    2.2   0.8   32
  687   25.5  21.2    2.1   1.0    2.2   0.8   32
  688   25.5  21.2    2.1   1.0    2.2   0.8   32
  689   25.5  21.1    2.1   1.0    2.2   0.8   32
  690   25.5  21.1    2.1   1.0    2.2   0.8   32
  691   25.5  21.1    2.1   1.0    2.2   0.8   32
  692   25.4  21.1    2.1   1.0    2.2   0.8   32
  693   25.4  21.1    2.0   1.0    2.2   0.8   32
  694   25.4  21.0    2.0   1.0    2.2   0.8   32
  695   25.4  21.0    2.0   1.0    2.2   0.8   32
  696   25.4  21.0    2.0   1.0    2.2   0.8   32
  697   25.4  21.0    2.0   1.0    2.2   0.8   32
  698   25.4  21.0    2.0   1.0    2.2   0.8   32
  699   25.4  21.0    2.0   1.0    2.2   0.8   32
  700   25.3  20.9    2.0   1.0    2.2   0.8   32
  701   25.3  20.9    2.0   1.0    2.2   0.7   32
  702   25.3  20.9    2.0   1.0    2.2   0.7   32
  703   25.3  20.9    2.0   1.0    2.2   0.7   32
  704   25.3  20.9    2.0   1.0    2.2   0.7   32
  705   25.3  20.9    2.0   1.0    2.2   0.7   32
  706   25.2  20.8    2.0   1.0    2.2   0.7   32
  707   25.2  20.8    2.0   1.0    2.2   0.7   32
  708   25.2  20.8    2.0   1.0    2.2   0.7   32
  709   25.2  20.8    2.0   1.0    2.2   0.7   32
  710   25.2  20.8    2.0   1.0    2.2   0.7   32
  711   25.2  20.8    2.0   1.0    2.2   0.7   32
  712   25.1  20.8    2.0   1.0    2.2   0.7   32
  713   25.1  20.7    2.0   1.0    2.2   0.7   32
  714   25.1  20.7    2.0   1.0    2.2   0.7   32
  715   25.1  20.7    2.0   1.0    2.2   0.7   32
  716   25.1  20.7    2.0   1.0    2.2   0.7   32
  717   25.1  20.7    2.0   1.0    2.2   0.7   32
  718   25.0  20.7    2.0   1.0    2.2   0.7   32
  719   25.0  20.7    2.0   1.0    2.2   0.7   32
  720   25.0  20.7    2.0   1.0    2.2   0.7   32
  721   25.0  20.7    2.0   1.0    2.2   0.7   32
  722   25.0  20.6    2.0   1.0    2.2   0.6   32
  723   25.0  20.6    2.0   1.0    2.2   0.6   32
  724   24.9  20.6    2.0   1.0    2.2   0.6   32
  725   24.9  20.6    2.0   1.0    2.2   0.7   32
  726   24.9  20.6    2.0   1.0    2.2   0.7   32
  727   24.9  20.6    2.0   1.0    2.2   0.7   32
  728   24.9  20.6    2.0   1.0    2.2   0.7   32
  729   24.9  20.6    2.0   1.0    2.2   0.7   32
  730   24.9  20.6    1.9   1.0    2.2   0.7   32
  731   24.8  20.6    1.9   1.0    2.2   0.7   32
  732   24.8  20.6    1.9   1.0    2.2   0.7   32
  733   24.8  20.6    1.9   1.0    2.2   0.7   32
  734   24.8  20.6    1.9   0.9    2.2   0.7   32
  735   24.8  20.6    1.9   0.9    2.2   0.7   32
  736   24.8  20.6    1.9   0.9    2.2   0.7   32
  737   24.8  20.6    1.9   0.9    2.2   0.7   32
  738   24.8  20.6    1.9   0.9    2.2   0.7   32
  739   24.7  20.6    1.9   0.9    2.2   0.7   32
  740   24.7  20.6    1.9   0.9    2.2   0.7   32
  741   24.7  20.6    1.9   0.9    2.2   0.7   32
  742   24.7  20.6    1.9   0.9    2.2   0.7   32
  743   24.7  20.6    1.9   0.9    2.2   0.7   32
  744   24.7  20.6    1.9   0.9    2.2   0.7   32
  745   24.7  20.6    2.0   0.9    2.2   0.7   32
  746   24.7  20.6    2.0   0.9    2.2   0.7   32
  747   24.7  20.7    2.0   0.9    2.2   0.7   32
  748   24.7  20.7    2.0   0.9    2.2   0.7   32
  749   24.6  20.7    2.0   0.9    2.2   0.7   32
  750   24.6  20.7    2.0   0.9    2.2   0.7   32
  751   24.6  20.7    2.0   0.9    2.2   0.7   32
  752   24.6  20.7    2.0   0.9    2.2   0.7   32
  753   24.6  20.7    2.0   0.9    2.2   0.7   32
  754   24.6  20.7    2.0   0.9    2.2   0.7   32
  755   24.6  20.7    2.0   0.9    2.2   0.7   32
  756   24.6  20.7    2.0   0.9    2.2   0.7   32
  757   24.6  20.7    2.0   0.9    2.2   0.7   32
  758   24.5  20.7    2.0   0.9    2.2   0.7   32
  759   24.5  20.7    1.9   0.9    2.2   0.7   32
  760   24.5  20.7    1.9   0.9    2.2   0.7   32
  761   24.5  20.7    1.9   0.9    2.2   0.7   32
  762   24.5  20.7    1.9   0.9    2.2   0.7   32
  763   24.5  20.7    1.9   0.8    2.2   0.7   32
  764   24.5  20.7    1.9   0.8    2.2   0.7   32
  765   24.5  20.7    1.9   0.8    2.2   0.7   32
  766   24.4  20.7    1.9   0.8    2.2   0.8   32
  767   24.4  20.7    1.9   0.8    2.2   0.8   32
  768   24.4  20.7    1.9   0.8    2.2   0.8   32
  769   24.4  20.7    1.9   0.8    2.2   0.8   32
  770   24.4  20.7    1.9   0.8    2.2   0.8   32
  771   24.4  20.7    1.9   0.8    2.2   0.8   32
  772   24.3  20.7    1.9   0.8    2.2   0.8   32
  773   24.3  20.7    1.9   0.8    2.2   0.8   32
  774   24.3  20.7    1.9   0.8    2.2   0.8   32
  775   24.3  20.7    1.9   0.8    2.2   0.8   32
  776   24.3  20.7    1.9   0.8    2.2   0.8   32
  777   24.2  20.7    1.9   0.8    2.2   0.8   32
  778   24.2  20.7    1.9   0.8    2.2   0.8   32
  779   24.2  20.7    1.9   0.8    2.3   0.8   32
  780   24.2  20.7    1.9   0.8    2.3   0.8   32
  781   24.1  20.6    1.9   0.8    2.3   0.8   32
  782   24.1  20.6    1.9   0.8    2.3   0.9   32
  783   24.1  20.6    1.9   0.8    2.3   0.9   32
  784   24.1  20.6    1.9   0.8    2.3   0.9   32
  785   24.0  20.6    1.9   0.8    2.3   0.9   32
  786   24.0  20.6    1.9   0.9    2.3   0.9   32
  787   24.0  20.5    1.9   0.9    2.3   0.9   32
  788   23.9  20.5    1.9   0.9    2.3   1.0   32
  789   23.9  20.5    1.9   0.9    2.3   1.0   32
  790   23.9  20.5    1.9   0.9    2.3   1.0   32
  791   23.8  20.4    1.9   0.9    2.3   1.0   32
  792   23.8  20.4    1.9   0.9    2.3   1.0   32
  793   23.8  20.4    1.9   0.9    2.3   1.0   32
  794   23.8  20.4    1.9   0.9    2.3   1.0   32
  795   23.7  20.3    1.9   0.9    2.3   1.0   32
  796   23.7  20.3    1.9   0.9    2.3   1.0   32
  797   23.7  20.3    1.9   0.9    2.3   1.0   32
  798   23.6  20.2    1.9   0.9    2.3   1.0   32
  799   23.6  20.2    1.9   0.9    2.3   1.0   32
  800   23.6  20.2    1.9   0.9    2.3   1.0   32
  801   23.5  20.1    1.9   0.8    2.3   1.0   32
  802   23.5  20.1    1.9   0.8    2.3   1.0   32
  803   23.5  20.1    1.9   0.8    2.3   1.0   32
  804   23.4  20.1    1.9   0.8    2.3   1.0   32
  805   23.4  20.0    1.9   0.8    2.3   0.9   32
  806   23.4  20.0    1.9   0.8    2.3   0.9   32
  807   23.4  20.0    1.9   0.8    2.3   0.9   32
  808   23.3  19.9    1.9   0.8    2.3   0.9   32
  809   23.3  19.9    1.9   0.8    2.3   0.9   32
  810   23.3  19.9    1.8   0.8    2.3   0.9   32
  811   23.3  19.8    1.8   0.8    2.3   0.9   32
  812   23.2  19.8    1.8   0.8    2.3   0.9   32
  813   23.2  19.8    1.8   0.8    2.3   0.9   32
  814   23.2  19.7    1.8   0.8    2.3   0.9   32
  815   23.2  19.7    1.8   0.8    2.3   0.9   32
  816   23.1  19.7    1.8   0.8    2.3   0.9   32
  817   23.1  19.7    1.8   0.8    2.3   0.9   32
  818   23.1  19.6    1.8   0.8    2.3   0.9   32
  819   23.1  19.6    1.8   0.8    2.3   0.9   32
  820   23.1  19.6    1.8   0.8    2.3   0.9   32
  821   23.1  19.6    1.8   0.8    2.3   0.9   32
  822   23.0  19.5    1.8   0.8    2.3   0.9   32
  823   23.0  19.5    1.8   0.8    2.3   0.9   32
  824   23.0  19.5    1.8   0.8    2.3   0.9   32
  825   23.0  19.5    1.8   0.8    2.3   0.9   32
  826   23.0  19.5    1.8   0.8    2.3   0.9   32
  827   23.0  19.5    1.8   0.8    2.3   0.9   32
  828   23.0  19.5    1.8   0.8    2.3   0.9   32
  829   23.0  19.5    1.8   0.8    2.3   0.9   32
  830   23.0  19.5    1.8   0.8    2.3   1.0   32
  831   23.0  19.5    1.8   0.8    2.3   1.0   32
  832   23.0  19.5    1.8   0.8    2.3   1.0   32
  833   23.0  19.5    1.8   0.9    2.3   1.0   32
  834   23.0  19.5    1.8   0.9    2.3   1.0   32
  835   23.0  19.5    1.8   0.9    2.3   1.0   32
  836   23.0  19.5    1.8   0.9    2.3   1.0   32
  837   23.1  19.5    1.8   0.9    2.3   1.0   32
  838   23.1  19.5    1.8   0.9    2.3   1.0   32
  839   23.1  19.5    1.8   0.9    2.3   1.0   32
  840   23.1  19.5    1.8   0.9    2.3   1.0   32
  841   23.1  19.5    1.8   0.9    2.3   1.0   32
  842   23.1  19.6    1.8   0.9    2.3   1.0   32
  843   23.2  19.6    1.8   0.8    2.3   1.0   32
  844   23.2  19.6    1.8   0.8    2.3   1.0   32
  845   23.2  19.6    1.8   0.8    2.3   1.0   32
  846   23.2  19.7    1.8   0.8    2.3   1.0   32
  847   23.2  19.7    1.7   0.8    2.3   1.0   32
  848   23.3  19.7    1.7   0.8    2.3   1.0   32
  849   23.3  19.8    1.7   0.8    2.3   1.0   32
  850   23.3  19.8    1.7   0.8    2.3   1.0   32
  851   23.4  19.8    1.7   0.8    2.3   1.0   32
  852   23.4  19.9    1.7   0.8    2.3   1.0   32
  853   23.4  19.9    1.7   0.8    2.2   1.0   32
  854   23.4  19.9    1.7   0.8    2.2   0.9   32
  855   23.5  20.0    1.7   0.8    2.2   0.9   32
  856   23.5  20.0    1.7   0.8    2.2   0.9   32
  857   23.5  20.1    1.7   0.8    2.2   0.9   32
  858   23.6  20.1    1.7   0.9    2.2   0.9   32
  859   23.6  20.1    1.7   0.9    2.2   0.9   32
  860   23.6  20.2    1.7   0.9    2.2   1.0   32
  861   23.7  20.2    1.7   0.9    2.3   1.0   32
  862   23.7  20.3    1.7   0.9    2.3   1.0   32
  863   23.7  20.3    1.7   0.9    2.3   1.1   32
  864   23.8  20.3    1.7   1.0    2.3   1.1   32
  865   23.8  20.4    1.7   1.0    2.3   1.1   32
  866   23.8  20.4    1.7   1.0    2.3   1.2   32
  867   23.9  20.5    1.7   1.0    2.3   1.2   32
  868   23.9  20.5    1.7   1.0    2.3   1.2   32
  869   23.9  20.5    1.7   1.0    2.3   1.2   32
  870   24.0  20.6    1.7   1.0    2.3   1.3   32
  871   24.0  20.6    1.7   1.1    2.3   1.3   32
  872   24.0  20.6    1.7   1.1    2.3   1.3   32
  873   24.1  20.7    1.7   1.1    2.3   1.3   32
  874   24.1  20.7    1.7   1.1    2.3   1.3   32
  875   24.1  20.7    1.7   1.1    2.3   1.3   32
  876   24.2  20.8    1.7   1.1    2.4   1.3   32
  877   24.2  20.8    1.7   1.1    2.4   1.3   32
  878   24.2  20.8    1.7   1.0    2.4   1.3   32
  879   24.2  20.8    1.7   1.0    2.4   1.3   32
  880   24.2  20.9    1.7   1.0    2.4   1.3   32
  881   24.3  20.9    1.7   1.0    2.3   1.3   32
  882   24.3  20.9    1.7   1.0    2.3   1.3   32
  883   24.3  20.9    1.7   1.0    2.3   1.3   32
  884   24.3  20.9    1.7   1.0    2.3   1.2   32
  885   24.3  20.9    1.7   0.9    2.3   1.2   32
  886   24.4  21.0    1.7   0.9    2.3   1.2   32
  887   24.4  21.0    1.6   0.9    2.3   1.1   32
  888   24.4  21.0    1.6   0.9    2.3   1.1   32
  889   24.4  21.0    1.6   0.9    2.3   1.0   32
  890   24.4  21.0    1.6   0.9    2.3   1.0   32
  891   24.4  21.0    1.6   0.8    2.3   1.0   32
  892   24.4  21.0    1.6   0.8    2.3   0.9   32
  893   24.4  21.0    1.6   0.8    2.3   0.9   32
  894   24.4  21.0    1.6   0.8    2.3   0.9   32
  895   24.4  21.0    1.6   0.8    2.3   0.9   32
  896   24.5  21.0    1.6   0.8    2.3   1.0   32
  897   24.5  21.0    1.6   0.8    2.3   1.0   32
  898   24.5  20.9    1.6   0.8    2.3   1.0   32
  899   24.5  20.9    1.6   0.8    2.3   1.1   32
  900   24.4  20.9    1.5   0.8    2.3   1.1   32
  901   24.4  20.9    1.5   0.8    2.3   1.1   32
  902   24.4  20.9    1.5   0.8    2.4   1.1   32
  903   24.4  20.9    1.5   0.8    2.4   1.1   32
  904   24.4  20.9    1.5   0.8    2.4   1.1   32
  905   24.4  20.8    1.5   0.8    2.4   1.2   32
  906   24.4  20.8    1.5   0.8    2.4   1.1   32
  907   24.4  20.8    1.5   0.8    2.4   1.1   32
  908   24.4  20.8    1.5   0.8    2.4   1.1   32
  909   24.4  20.7    1.5   0.8    2.4   1.1   32
  910   24.4  20.7    1.5   0.8    2.4   1.1   32
  911   24.3  20.7    1.5   0.8    2.4   1.1   32
  912   24.3  20.7    1.5   0.8    2.4   1.1   32
  913   24.3  20.6    1.5   0.8    2.4   1.1   32
  914   24.3  20.6    1.5   0.8    2.4   1.1   32
  915   24.3  20.6    1.5   0.8    2.4   1.0   32
  916   24.3  20.6    1.5   0.8    2.4   1.0   32
  917   24.2  20.5    1.5   0.8    2.4   1.0   32
  918   24.2  20.5    1.5   0.8    2.4   1.0   32
  919   24.2  20.5    1.5   0.8    2.4   1.0   32
  920   24.2  20.4    1.5   0.8    2.4   1.0   32
  921   24.1  20.4    1.5   0.8    2.4   1.0   32
  922   24.1  20.4    1.5   0.8    2.4   1.0   32
  923   24.1  20.3    1.5   0.8    2.4   1.0   32
  924   24.1  20.3    1.5   0.8    2.4   1.0   32
  925   24.0  20.3    1.5   0.8    2.4   1.0   32
  926   24.0  20.3    1.5   0.8    2.4   1.0   32
  927   24.0  20.2    1.5   0.8    2.4   1.0   32
  928   24.0  20.2    1.5   0.8    2.4   1.0   32
  929   23.9  20.2    1.5   0.8    2.4   1.0   32
  930   23.9  20.1    1.5   0.8    2.4   1.0   32
  931   23.9  20.1    1.5   0.8    2.4   1.0   32
  932   23.9  20.1    1.5   0.8    2.4   1.0   32
  933   23.8  20.0    1.5   0.8    2.4   1.0   32
  934   23.8  20.0    1.5   0.8    2.4   1.0   32
  935   23.8  20.0    1.5   0.8    2.4   1.0   32
  936   23.7  19.9    1.5   0.8    2.4   1.0   32
  937   23.7  19.9    1.5   0.8    2.4   1.0   32
  938   23.7  19.9    1.5   0.8    2.4   1.0   32
  939   23.7  19.8    1.5   0.8    2.4   1.0   32
  940   23.6  19.8    1.5   0.8    2.4   1.0   32
  941   23.6  19.8    1.5   0.8    2.4   1.0   32
  942   23.6  19.8    1.5   0.8    2.4   1.0   32
  943   23.6  19.7    1.5   0.8    2.4   1.0   32
  944   23.5  19.7    1.5   0.8    2.4   1.0   32
  945   23.5  19.7    1.5   0.8    2.4   1.0   32
  946   23.5  19.6    1.5   0.8    2.4   1.0   32
  947   23.5  19.6    1.5   0.9    2.4   1.0   32
  948   23.4  19.6    1.5   0.9    2.4   1.0   32
  949   23.4  19.6    1.5   0.9    2.4   1.0   32
  950   23.4  19.5    1.5   0.9    2.4   1.0   32
  951   23.4  19.5    1.5   0.9    2.4   1.0   32
  952   23.3  19.5    1.5   0.9    2.4   1.0   32
  953   23.3  19.5    1.5   0.9    2.4   1.0   32
  954   23.3  19.4    1.5   0.9    2.4   1.0   32
  955   23.3  19.4    1.5   0.9    2.4   1.0   32
  956   23.2  19.4    1.5   0.9    2.4   1.0   32
  957   23.2  19.4    1.5   0.9    2.3   1.0   32
  958   23.2  19.4    1.5   0.9    2.3   1.0   32
  959   23.2  19.4    1.5   0.9    2.3   1.0   32
  960   23.2  19.3    1.5   0.9    2.3   1.0   32
  961   23.1  19.3    1.5   0.9    2.3   1.0   32
  962   23.1  19.3    1.5   0.9    2.3   1.0   32
  963   23.1  19.3    1.5   0.9    2.3   0.9   32
  964   23.1  19.3    1.5   0.9    2.3   0.9   32
  965   23.1  19.3    1.5   0.9    2.3   0.9   32
  966   23.0  19.3    1.5   0.9    2.3   0.9   32
  967   23.0  19.3    1.5   0.9    2.3   0.9   32
  968   23.0  19.3    1.5   0.9    2.3   0.9   32
  969   23.0  19.3    1.5   0.9    2.3   0.9   32
  970   23.0  19.2    1.5   0.9    2.3   0.9   32
  971   23.0  19.2    1.5   0.9    2.3   0.9   32
  972   23.0  19.2    1.5   0.9    2.3   0.9   32
  973   22.9  19.2    1.5   0.9    2.3   0.9   32
  974   22.9  19.2    1.5   0.9    2.3   0.9   32
  975   22.9  19.2    1.5   0.9    2.3   0.9   32
  976   22.9  19.2    1.5   0.9    2.3   0.9   32
  977   22.9  19.3    1.5   0.9    2.3   0.9   32
  978   22.9  19.3    1.5   0.9    2.3   0.9   32
  979   22.9  19.3    1.5   0.9    2.3   0.9   32
  980   22.9  19.3    1.5   0.9    2.3   0.9   32
  981   22.9  19.3    1.5   0.9    2.3   0.8   32
  982   22.8  19.3    1.5   0.9    2.3   0.8   32
  983   22.8  19.3    1.5   0.9    2.3   0.8   32
  984   22.8  19.3    1.5   0.9    2.3   0.8   32
  985   22.8  19.3    1.4   0.9    2.3   0.8   32
  986   22.8  19.3    1.4   0.9    2.3   0.8   32
  987   22.8  19.3    1.4   0.9    2.3   0.8   32
  988   22.8  19.4    1.4   0.9    2.3   0.8   32
  989   22.8  19.4    1.4   0.9    2.3   0.8   32
  990   22.8  19.4    1.4   0.9    2.3   0.8   32
  991   22.8  19.4    1.4   0.9    2.3   0.8   32
  992   22.8  19.4    1.4   0.9    2.3   0.8   32
  993   22.8  19.4    1.4   0.9    2.3   0.8   32
  994   22.8  19.5    1.4   0.9    2.3   0.8   32
  995   22.8  19.5    1.4   0.9    2.3   0.8   32
  996   22.8  19.5    1.4   0.9    2.3   0.8   32
  997   22.8  19.5    1.4   0.9    2.3   0.8   32
  998   22.8  19.5    1.4   0.9    2.3   0.8   32
  999   22.8  19.6    1.4   0.9    2.3   0.8   32
 1000   22.8  19.6    1.4   0.9    2.3   0.8   32
 1001   22.8  19.6    1.4   0.9    2.3   0.8   32
 1002   22.8  19.6    1.4   0.9    2.3   0.9   32
 1003   22.8  19.6    1.4   0.9    2.3   0.9   32
 1004   22.8  19.7    1.4   0.9    2.3   0.9   32
 1005   22.8  19.7    1.4   0.9    2.3   0.9   32
 1006   22.8  19.7    1.4   0.9    2.3   0.9   32
 1007   22.8  19.7    1.4   0.9    2.3   0.9   32
 1008   22.8  19.8    1.4   0.9    2.3   0.9   32
 1009   22.8  19.8    1.4   0.9    2.3   0.9   32
 1010   22.8  19.8    1.4   0.9    2.3   0.9   32
 1011   22.8  19.8    1.4   0.9    2.3   0.9   32
 1012   22.8  19.8    1.4   0.9    2.4   0.9   32
 1013   22.8  19.9    1.4   0.9    2.4   0.9   32
 1014   22.8  19.9    1.4   0.9    2.4   0.9   32
 1015   22.8  19.9    1.4   0.9    2.4   1.0   32
 1016   22.8  19.9    1.4   0.9    2.4   1.0   32
 1017   22.8  19.9    1.4   0.9    2.4   1.0   32
 1018   22.8  20.0    1.4   0.9    2.4   1.0   32
 1019   22.8  20.0    1.4   0.9    2.4   1.0   32
 1020   22.8  20.0    1.4   0.9    2.4   1.0   32
 1021   22.8  20.0    1.4   0.9    2.4   1.0   32
 1022   22.8  20.0    1.4   0.9    2.4   1.0   32
 1023   22.8  20.0    1.4   0.9    2.4   1.0   32
 1024   22.8  20.1    1.4   0.9    2.4   1.0   32
 1025   22.8  20.1    1.4   0.9    2.4   1.0   32
 1026   22.8  20.1    1.4   0.9    2.4   1.0   32
 1027   22.8  20.1    1.4   0.9    2.4   1.0   32
 1028   22.8  20.1    1.4   0.9    2.4   1.0   32
 1029   22.8  20.1    1.4   0.9    2.4   1.0   32
 1030   22.8  20.1    1.4   0.9    2.4   1.0   32
 1031   22.8  20.1    1.5   0.9    2.4   1.0   32
 1032   22.8  20.1    1.5   0.9    2.4   1.0   32
 1033   22.9  20.1    1.5   0.9    2.4   1.0   32
 1034   22.9  20.1    1.5   0.9    2.4   0.9   32
 1035   22.9  20.1    1.5   0.9    2.4   0.9   32
 1036   22.9  20.2    1.5   0.9    2.4   0.9   32
 1037   22.9  20.2    1.5   0.9    2.4   0.9   32
 1038   22.9  20.2    1.5   0.9    2.4   0.9   32
 1039   22.9  20.2    1.5   0.9    2.4   0.9   32
 1040   22.9  20.2    1.5   0.9    2.4   0.9   32
 1041   22.9  20.2    1.5   0.9    2.4   0.9   32
 1042   22.9  20.2    1.5   0.9    2.4   1.0   32
 1043   22.9  20.2    1.5   0.9    2.4   1.0   32
 1044   22.9  20.1    1.5   0.9    2.4   1.0   32
 1045   22.9  20.1    1.5   0.9    2.4   1.0   32
 1046   22.9  20.1    1.5   0.9    2.4   1.0   32
 1047   22.9  20.1    1.5   0.9    2.4   1.0   32
 1048   22.9  20.1    1.5   0.9    2.4   1.0   32
 1049   22.9  20.1    1.5   0.9    2.4   1.0   32
 1050   22.9  20.1    1.5   0.9    2.4   1.0   32
 1051   22.9  20.1    1.5   0.9    2.4   1.0   32
 1052   22.9  20.1    1.5   0.9    2.4   1.0   32
 1053   22.9  20.1    1.5   0.9    2.4   1.0   32
 1054   22.9  20.1    1.5   0.9    2.4   1.0   32
 1055   22.9  20.1    1.5   0.9    2.4   1.0   32
 1056   23.0  19.9    1.5   0.9    2.4   1.0   32
 1057   23.0  19.9    1.5   0.9    2.4   1.0   32
 1058   23.0  19.9    1.5   0.9    2.4   1.0   32
 1059   23.0  19.9    1.5   0.9    2.4   1.0   32
 1060   23.1  19.9    1.5   0.9    2.4   1.0   32
 1061   23.1  19.9    1.5   0.9    2.4   1.0   32
 1062   23.1  19.9    1.5   0.9    2.4   1.0   32
 1063   23.1  19.9    1.5   0.9    2.4   1.0   32
 1064   23.1  19.9    1.5   0.9    2.4   1.0   32
 1065   23.1  19.9    1.5   1.0    2.4   1.0   32
 1066   23.1  19.9    1.5   1.0    2.4   1.0   32
 1067   23.1  19.9    1.5   1.0    2.4   1.0   32
 1068   23.1  19.9    1.5   1.0    2.4   1.0   32
 1069   23.1  19.9    1.5   1.0    2.4   1.0   32
 1070   23.1  19.9    1.5   1.0    2.4   1.0   32
 1071   23.1  19.9    1.5   1.0    2.4   1.0   32
 1072   23.1  19.9    1.5   1.0    2.4   1.0   32
 1073   23.1  19.8    1.5   1.0    2.4   1.0   32
 1074   23.1  19.8    1.5   1.0    2.4   1.0   32
 1075   23.1  19.8    1.5   1.0    2.4   1.0   32
 1076   23.1  19.8    1.5   1.0    2.4   1.1   32
 1077   23.1  19.8    1.5   1.0    2.4   1.1   32
 1078   23.1  19.8    1.5   1.0    2.4   1.1   32
 1079   23.1  19.8    1.5   1.0    2.4   1.1   32
 1080   23.1  19.8    1.5   1.0    2.4   1.1   32
 1081   23.1  19.8    1.5   1.0    2.4   1.1   32
 1082   23.1  19.8    1.5   1.0    2.4   1.2   32
 1083   23.1  19.8    1.5   1.0    2.5   1.2   32
 1084   23.1  19.8    1.5   1.0    2.5   1.2   32
 1085   23.1  19.8    1.5   1.0    2.5   1.2   32
 1086   23.1  19.8    1.5   1.0    2.5   1.2   32
 1087   23.1  19.8    1.5   1.0    2.5   1.3   32
 1088   23.1  19.8    1.5   1.0    2.5   1.3   32
 1089   23.1  19.8    1.5   1.0    2.5   1.3   32
 1090   23.1  19.7    1.5   1.0    2.5   1.3   32
 1091   23.1  19.7    1.5   1.0    2.5   1.3   32
 1092   23.1  19.7    1.5   1.0    2.5   1.4   32
 1093   23.1  19.7    1.5   1.0    2.5   1.4   32
 1094   23.1  19.7    1.5   1.0    2.5   1.4   32
 1095   23.1  19.7    1.5   1.0    2.5   1.4   32
 1096   23.1  19.7    1.5   1.0    2.5   1.4   32
 1097   23.1  19.7    1.5   1.0    2.5   1.4   32
 1098   23.1  19.7    1.5   1.0    2.5   1.4   32
 1099   23.1  19.7    1.5   1.0    2.5   1.4   32
 1100   23.1  19.7    1.5   1.0    2.5   1.4   32
 1101   23.1  19.7    1.5   1.0    2.5   1.5   32
 1102   23.1  19.7    1.5   1.0    2.5   1.5   32
 1103   23.1  19.7    1.5   1.0    2.5   1.5   32
 1104   23.1  19.7    1.5   1.0    2.5   1.5   32
 1105   23.1  19.7    1.5   1.0    2.5   1.5   32
 1106   23.1  19.7    1.5   1.0    2.5   1.5   32
 1107   23.1  19.7    1.5   1.0    2.5   1.5   32
 1108   23.1  19.8    1.5   1.0    2.5   1.5   32
 1109   23.1  19.8    1.5   1.0    2.5   1.5   32
 1110   23.1  19.8    1.5   1.0    2.5   1.5   32
 1111   23.1  19.8    1.5   1.0    2.5   1.5   32
 1112   23.1  19.8    1.5   1.0    2.5   1.5   32
 1113   23.1  19.8    1.5   1.0    2.5   1.5   32
 1114   23.1  19.8    1.5   1.0    2.5   1.5   32
 1115   23.1  19.8    1.5   1.0    2.5   1.5   32
 1116   23.1  19.8    1.5   1.0    2.5   1.5   32
 1117   23.1  19.9    1.5   1.0    2.5   1.5   32
 1118   23.1  19.9    1.5   1.0    2.5   1.5   32
 1119   23.1  19.9    1.5   1.0    2.5   1.6   32
 1120   23.1  19.9    1.5   1.0    2.5   1.6   32
 1121   23.1  19.9    1.5   1.0    2.5   1.6   32
 1122   23.1  20.0    1.5   1.0    2.5   1.6   32
 1123   23.1  20.0    1.5   1.0    2.5   1.6   32
 1124   23.1  20.0    1.5   1.0    2.5   1.6   32
 1125   23.1  20.0    1.5   1.0    2.5   1.6   32
 1126   23.1  20.0    1.5   1.0    2.5   1.6   32
 1127   23.1  20.1    1.5   1.0    2.5   1.6   32
 1128   23.1  20.1    1.5   1.0    2.5   1.6   32
 1129   23.1  20.1    1.5   1.0    2.5   1.6   32
 1130   23.1  20.2    1.5   1.0    2.5   1.6   32
 1131   23.1  20.2    1.5   1.0    2.5   1.7   32
 1132   23.1  20.2    1.5   1.0    2.5   1.7   32
 1133   23.1  20.3    1.5   1.0    2.5   1.7   32
 1134   23.1  20.3    1.5   1.0    2.6   1.7   32
 1135   23.1  20.3    1.5   1.0    2.6   1.7   32
 1136   23.1  20.3    1.5   1.0    2.6   1.7   32
 1137   23.1  20.4    1.5   1.0    2.6   1.7   32
 1138   23.2  20.4    1.5   1.0    2.5   1.7   32
 1139   23.2  20.5    1.5   1.0    2.5   1.7   32
 1140   23.2  20.5    1.5   1.0    2.5   1.7   32
 1141   23.2  20.5    1.5   1.0    2.5   1.7   32
 1142   23.2  20.6    1.5   1.0    2.5   1.7   32
 1143   23.2  20.6    1.5   1.0    2.5   1.7   32
 1144   23.2  20.6    1.5   1.0    2.5   1.7   32
 1145   23.2  20.7    1.5   1.0    2.5   1.7   32
 1146   23.2  20.7    1.5   1.0    2.5   1.7   32
 1147   23.2  20.7    1.5   1.0    2.5   1.7   32
 1148   23.2  20.8    1.5   1.0    2.5   1.7   32
 1149   23.2  20.8    1.5   1.0    2.5   1.7   32
 1150   23.3  20.9    1.5   1.0    2.5   1.7   32
 1151   23.3  20.9    1.5   1.0    2.5   1.7   32
 1152   23.3  20.9    1.5   1.0    2.5   1.7   32
 1153   23.3  21.0    1.5   1.0    2.5   1.7   32
 1154   23.3  21.0    1.5   1.0    2.5   1.7   32
 1155   23.3  21.0    1.5   1.0    2.5   1.7   32
 1156   23.2  21.0    1.5   1.0    2.5   1.7   32
 1157   23.2  21.0    1.5   1.0    2.5   1.7   32
 1158   23.2  21.0    1.5   1.0    2.5   1.6   32
 1159   23.2  21.1    1.5   1.0    2.5   1.6   32
 1160   23.2  21.1    1.5   1.0    2.5   1.6   32
 1161   23.2  21.1    1.5   1.0    2.5   1.6   32
 1162   23.2  21.1    1.5   1.0    2.5   1.6   32
 1163   23.2  21.2    1.5   1.0    2.5   1.6   32
 1164   23.2  21.2    1.5   1.0    2.5   1.6   32
 1165   23.2  21.2    1.5   1.0    2.5   1.6   32
 1166   23.2  21.2    1.5   1.0    2.5   1.6   32
 1167   23.2  21.3    1.5   1.0    2.5   1.6   32
 1168   23.2  21.3    1.5   1.0    2.5   1.6   32
 1169   23.2  21.3    1.5   1.0    2.5   1.6   32
 1170   23.2  21.3    1.5   1.0    2.5   1.7   32
 1171   23.2  21.3    1.5   1.0    2.5   1.7   32
 1172   23.2  21.4    1.5   1.0    2.5   1.7   32
 1173   23.2  21.4    1.5   1.0    2.5   1.7   32
 1174   23.2  21.4    1.5   1.0    2.5   1.7   32
 1175   23.2  21.4    1.5   1.0    2.5   1.7   32
 1176   23.2  21.4    1.5   1.0    2.5   1.7   32
 1177   23.2  21.4    1.5   1.0    2.5   1.7   32
 1178   23.2  21.4    1.5   1.0    2.5   1.7   32
 1179   23.2  21.4    1.5   1.0    2.5   1.7   32
 1180   23.2  21.4    1.5   1.0    2.5   1.7   32
 1181   23.2  21.5    1.5   1.0    2.5   1.7   32
 1182   23.2  21.5    1.5   1.0    2.5   1.7   32
 1183   23.2  21.5    1.5   1.0    2.5   1.6   32
 1184   23.2  21.5    1.5   1.0    2.5   1.6   32
 1185   23.2  21.5    1.5   1.0    2.5   1.6   32
 1186   23.2  21.5    1.5   1.0    2.5   1.6   32
 1187   23.2  21.5    1.5   1.0    2.5   1.6   32
 1188   23.2  21.5    1.5   1.0    2.5   1.6   32
 1189   23.2  21.5    1.5   1.0    2.5   1.6   32
 1190   23.2  21.4    1.5   1.0    2.5   1.6   32
 1191   23.2  21.4    1.5   1.0    2.5   1.6   32
 1192   23.2  21.4    1.5   1.0    2.5   1.5   32
 1193   23.2  21.4    1.5   1.0    2.5   1.5   32
 1194   23.2  21.4    1.5   1.0    2.5   1.5   32
 1195   23.3  21.4    1.5   1.0    2.5   1.5   32
 1196   23.3  21.4    1.5   1.0    2.5   1.5   32
 1197   23.3  21.4    1.5   1.0    2.5   1.4   32
 1198   23.3  21.4    1.5   1.0    2.5   1.4   32
 1199   23.3  21.4    1.5   0.9    2.5   1.4   32
 1200   23.3  21.3    1.5   0.9    2.5   1.4   32
 1201   23.3  21.3    1.5   0.9    2.5   1.4   32
 1202   23.3  21.3    1.5   0.9    2.5   1.4   32
 1203   23.3  21.3    1.5   0.9    2.5   1.3   32
 1204   23.3  21.3    1.5   0.9    2.5   1.3   32
 1205   23.3  21.3    1.5   0.9    2.4   1.3   32
 1206   23.3  21.2    1.4   0.9    2.4   1.3   32
 1207   23.3  21.2    1.4   0.9    2.4   1.3   32
 1208   23.3  21.2    1.4   0.9    2.4   1.3   32
 1209   23.4  21.2    1.4   0.9    2.4   1.3   32
 1210   23.4  21.2    1.4   0.9    2.4   1.3   32
 1211   23.4  21.1    1.4   0.9    2.4   1.3   32
 1212   23.4  21.1    1.4   0.9    2.4   1.2   32
 1213   23.4  21.1    1.4   0.9    2.4   1.2   32
 1214   23.4  21.1    1.4   0.9    2.4   1.2   32
 1215   23.4  21.1    1.4   0.9    2.4   1.2   32
 1216   23.4  21.1    1.4   0.9    2.4   1.2   32
 1217   23.5  21.0    1.4   1.0    2.4   1.2   32
 1218   23.5  21.0    1.4   1.0    2.4   1.2   32
 1219   23.5  21.0    1.4   1.0    2.4   1.2   32
 1220   23.5  21.0    1.4   1.0    2.4   1.2   32
 1221   23.5  21.0    1.4   1.0    2.4   1.2   32
 1222   23.5  20.9    1.4   1.0    2.4   1.2   32
 1223   23.6  20.9    1.4   1.0    2.4   1.2   32
 1224   23.6  20.9    1.4   1.0    2.4   1.2   32
 1225   23.6  20.9    1.4   1.0    2.4   1.2   32
 1226   23.6  20.9    1.4   1.0    2.4   1.2   32
 1227   23.7  20.9    1.4   1.0    2.4   1.2   32
 1228   23.7  20.9    1.4   1.0    2.4   1.2   32
 1229   23.7  20.8    1.4   1.0    2.4   1.2   32
 1230   23.7  20.8    1.4   1.0    2.4   1.2   32
 1231   23.7  20.8    1.4   1.0    2.4   1.2   32
 1232   23.8  20.8    1.4   1.0    2.4   1.2   32
 1233   23.8  20.8    1.4   1.0    2.4   1.2   32
 1234   23.8  20.8    1.4   1.0    2.4   1.2   32
 1235   23.8  20.8    1.4   1.0    2.4   1.2   32
 1236   23.9  20.8    1.4   1.0    2.4   1.2   32
 1237   23.9  20.8    1.4   1.0    2.4   1.2   32
 1238   23.9  20.8    1.4   1.0    2.4   1.2   32
 1239   23.9  20.8    1.4   1.0    2.4   1.2   32
 1240   24.0  20.8    1.4   1.0    2.4   1.2   32
 1241   24.0  20.8    1.4   1.0    2.4   1.2   32
 1242   24.0  20.8    1.4   1.0    2.4   1.2   32
 1243   24.0  20.8    1.4   1.0    2.4   1.2   32
 1244   24.1  20.8    1.4   1.0    2.4   1.2   32
 1245   24.1  20.8    1.4   1.0    2.4   1.2   32
 1246   24.1  20.8    1.4   1.0    2.4   1.2   32
 1247   24.1  20.8    1.4   1.0    2.4   1.2   32
 1248   24.2  20.8    1.4   1.0    2.4   1.2   32
 1249   24.2  20.8    1.4   1.0    2.4   1.2   32
 1250   24.2  20.8    1.4   1.0    2.4   1.2   32
 1251   24.2  20.8    1.4   1.0    2.3   1.2   32
 1252   24.2  20.8    1.4   1.0    2.3   1.2   32
 1253   24.3  20.8    1.4   1.0    2.3   1.2   32
 1254   24.3  20.8    1.4   1.0    2.3   1.2   32
 1255   24.3  20.8    1.4   1.0    2.3   1.2   32
 1256   25.7  20.4    1.3   0.9    2.3   1.2   31
 1257   25.7  20.4    1.3   0.9    2.3   1.2   31
 1258   25.7  20.4    1.3   0.9    2.3   1.2   31
 1259   25.7  20.4    1.3   0.9    2.3   1.2   31
 1260   25.8  20.4    1.3   0.9    2.3   1.2   31
 1261   25.8  20.5    1.3   0.9    2.3   1.2   31
 1262   25.8  20.5    1.3   0.9    2.3   1.2   31
 1263   25.8  20.5    1.3   0.9    2.3   1.2   31
 1264   25.8  20.5    1.3   0.9    2.3   1.2   31
 1265   25.8  20.6    1.3   0.9    2.3   1.2   31
 1266   25.9  20.6    1.3   0.9    2.3   1.2   31
 1267   25.9  20.6    1.3   0.9    2.3   1.2   31
 1268   25.9  20.7    1.3   0.9    2.3   1.2   31
 1269   25.9  20.7    1.3   0.9    2.3   1.2   31
 1270   25.9  20.7    1.3   0.9    2.3   1.2   31
 1271   25.9  20.7    1.3   0.9    2.3   1.2   31
 1272   25.9  20.8    1.3   0.9    2.3   1.2   31
 1273   25.9  20.8    1.3   0.9    2.3   1.2   31
 1274   25.9  20.9    1.3   0.9    2.3   1.2   31
 1275   25.9  20.9    1.3   0.9    2.3   1.2   31
 1276   25.9  20.9    1.3   0.9    2.3   1.2   31
 1277   26.0  21.0    1.3   0.9    2.3   1.2   31
 1278   26.0  21.0    1.3   0.9    2.3   1.2   31
 1279   26.0  21.0    1.3   0.9    2.3   1.2   31
 1280   26.0  21.1    1.3   0.9    2.3   1.2   31
 1281   26.0  21.1    1.3   0.9    2.3   1.2   31
 1282   26.0  21.2    1.3   0.9    2.3   1.2   31
 1283   26.0  21.2    1.3   0.9    2.3   1.2   31
 1284   26.0  21.2    1.3   0.9    2.3   1.2   31
 1285   26.0  21.3    1.3   0.9    2.3   1.2   31
 1286   26.0  21.3    1.3   0.9    2.3   1.2   31
 1287   26.0  21.4    1.3   0.9    2.3   1.2   31
 1288   26.0  21.4    1.3   0.9    2.3   1.2   31
 1289   26.0  21.4    1.3   0.9    2.3   1.2   31
 1290   26.0  21.5    1.3   0.9    2.3   1.2   31
 1291   26.0  21.5    1.3   0.9    2.3   1.2   31
 1292   25.9  21.5    1.3   0.9    2.3   1.2   31
 1293   25.9  21.6    1.3   0.9    2.3   1.2   31
 1294   25.9  21.6    1.3   0.9    2.3   1.2   31
 1295   25.9  21.6    1.3   0.9    2.3   1.2   31
 1296   25.9  21.7    1.3   0.9    2.3   1.2   31
 1297   25.9  21.7    1.3   0.9    2.3   1.2   31
 1298   25.9  21.8    1.3   0.9    2.3   1.2   31
 ms      H   H.sd     V   V.sd   rate rate.sd  N     Register 32
 -350   16.1  14.1    0.7   0.2    0.7   0.3   32
 -349   16.0  14.1    0.7   0.2    0.7   0.3   32
 -348   16.0  14.1    0.7   0.2    0.7   0.2   32
 -347   16.0  14.1    0.7   0.2    0.7   0.2   32
 -346   16.0  14.0    0.7   0.2    0.7   0.2   32
 -345   16.0  14.0    0.7   0.2    0.7   0.2   32
 -344   16.0  14.0    0.7   0.2    0.7   0.2   32
 -343   16.0  14.0    0.6   0.2    0.7   0.2   32
 -342   16.0  14.0    0.6   0.2    0.7   0.2   32
 -341   16.0  14.0    0.6   0.2    0.7   0.2   32
 -340   16.0  13.9    0.6   0.2    0.7   0.2   32
 -339   15.9  13.9    0.6   0.2    0.7   0.2   32
 -338   15.9  13.9    0.6   0.2    0.7   0.2   32
 -337   15.9  13.9    0.6   0.2    0.7   0.2   32
 -336   15.9  13.9    0.6   0.2    0.7   0.2   32
 -335   15.9  13.9    0.6   0.2    0.7   0.2   32
 -334   15.9  13.9    0.6   0.2    0.7   0.2   32
 -333   15.9  13.9    0.6   0.2    0.7   0.2   32
 -332   15.9  13.9    0.6   0.2    0.7   0.2   32
 -331   15.9  13.9    0.6   0.2    0.7   0.2   32
 -330   15.9  13.8    0.6   0.2    0.7   0.2   32
 -329   15.9  13.8    0.6   0.2    0.7   0.2   32
 -328   15.9  13.8    0.6   0.2    0.7   0.2   32
 -327   15.9  13.8    0.6   0.2    0.7   0.2   32
 -326   15.9  13.8    0.6   0.2    0.7   0.2   32
 -325   15.9  13.8    0.6   0.2    0.6   0.2   32
 -324   15.9  13.8    0.6   0.2    0.6   0.2   32
 -323   15.9  13.8    0.6   0.2    0.6   0.2   32
 -322   15.9  13.8    0.6   0.2    0.6   0.3   32
 -321   15.9  13.8    0.6   0.2    0.6   0.3   32
 -320   15.9  13.8    0.6   0.2    0.6   0.3   32
 -319   15.9  13.8    0.6   0.2    0.6   0.3   32
 -318   15.9  13.8    0.6   0.2    0.6   0.3   32
 -317   15.9  13.8    0.6   0.2    0.6   0.3   32
 -316   15.9  13.8    0.6   0.2    0.6   0.3   32
 -315   15.9  13.8    0.6   0.2    0.6   0.3   32
 -314   15.9  13.8    0.6   0.2    0.6   0.3   32
 -313   15.9  13.8    0.6   0.2    0.6   0.3   32
 -312   15.9  13.8    0.6   0.2    0.6   0.3   32
 -311   15.9  13.8    0.6   0.2    0.6   0.3   32
 -310   15.9  13.8    0.6   0.2    0.6   0.3   32
 -309   15.9  13.8    0.6   0.2    0.6   0.3   32
 -308   15.9  13.8    0.6   0.2    0.6   0.3   32
 -307   15.9  13.8    0.6   0.2    0.6   0.3   32
 -306   15.9  13.8    0.6   0.2    0.6   0.3   32
 -305   15.9  13.8    0.6   0.2    0.6   0.3   32
 -304   15.9  13.8    0.6   0.2    0.6   0.3   32
 -303   15.9  13.8    0.6   0.2    0.6   0.3   32
 -302   15.9  13.8    0.6   0.2    0.6   0.3   32
 -301   15.9  13.8    0.6   0.2    0.6   0.3   32
 -300   15.9  13.8    0.6   0.2    0.6   0.3   32
 -299   15.9  13.8    0.6   0.2    0.6   0.3   32
 -298   15.9  13.8    0.6   0.2    0.6   0.3   32
 -297   15.9  13.8    0.6   0.2    0.6   0.3   32
 -296   15.9  13.8    0.6   0.2    0.6   0.3   32
 -295   15.9  13.8    0.6   0.2    0.6   0.3   32
 -294   15.9  13.8    0.6   0.2    0.6   0.3   32
 -293   15.9  13.7    0.6   0.2    0.6   0.3   32
 -292   16.0  13.7    0.6   0.2    0.6   0.3   32
 -291   16.0  13.7    0.6   0.2    0.6   0.3   32
 -290   16.0  13.7    0.6   0.2    0.6   0.3   32
 -289   16.0  13.7    0.6   0.2    0.6   0.3   32
 -288   16.0  13.7    0.6   0.2    0.6   0.3   32
 -287   16.0  13.7    0.6   0.2    0.6   0.3   32
 -286   16.0  13.7    0.6   0.2    0.6   0.3   32
 -285   16.0  13.7    0.6   0.2    0.6   0.3   32
 -284   16.0  13.7    0.6   0.2    0.6   0.3   32
 -283   16.0  13.7    0.6   0.2    0.6   0.3   32
 -282   16.0  13.7    0.6   0.2    0.6   0.3   32
 -281   16.0  13.7    0.6   0.2    0.6   0.3   32
 -280   16.0  13.7    0.6   0.2    0.6   0.3   32
 -279   16.0  13.7    0.6   0.2    0.6   0.3   32
 -278   16.1  13.6    0.6   0.2    0.6   0.3   32
 -277   16.1  13.6    0.6   0.2    0.6   0.3   32
 -276   16.1  13.6    0.6   0.2    0.6   0.3   32
 -275   16.1  13.6    0.6   0.2    0.6   0.3   32
 -274   16.1  13.6    0.6   0.2    0.6   0.3   32
 -273   16.1  13.6    0.6   0.2    0.6   0.3   32
 -272   16.1  13.6    0.6   0.2    0.6   0.3   32
 -271   16.1  13.6    0.6   0.2    0.6   0.3   32
 -270   16.1  13.6    0.6   0.2    0.6   0.3   32
 -269   16.1  13.6    0.6   0.2    0.6   0.3   32
 -268   16.1  13.6    0.6   0.2    0.6   0.3   32
 -267   16.1  13.6    0.6   0.2    0.6   0.3   32
 -266   16.2  13.6    0.6   0.2    0.6   0.3   32
 -265   16.2  13.6    0.6   0.2    0.6   0.3   32
 -264   16.2  13.6    0.6   0.2    0.6   0.3   32
 -263   16.2  13.6    0.6   0.2    0.6   0.3   32
 -262   16.2  13.6    0.6   0.2    0.6   0.3   32
 -261   16.2  13.6    0.6   0.2    0.6   0.3   32
 -260   16.2  13.6    0.6   0.2    0.6   0.2   32
 -259   16.2  13.6    0.6   0.2    0.6   0.2   32
 -258   16.2  13.6    0.6   0.2    0.6   0.2   32
 -257   16.2  13.6    0.5   0.2    0.6   0.2   32
 -256   16.2  13.6    0.5   0.2    0.6   0.2   32
 -255   16.3  13.6    0.5   0.2    0.6   0.2   32
 -254   16.3  13.6    0.5   0.2    0.6   0.2   32
 -253   16.3  13.6    0.5   0.2    0.6   0.2   32
 -252   16.3  13.6    0.5   0.2    0.6   0.2   32
 -251   16.3  13.6    0.5   0.2    0.6   0.2   32
 -250   16.3  13.6    0.5   0.2    0.6   0.2   32
 -249   16.3  13.6    0.5   0.2    0.6   0.2   32
 -248   16.3  13.6    0.5   0.2    0.6   0.2   32
 -247   16.3  13.7    0.5   0.2    0.5   0.2   32
 -246   16.4  13.7    0.5   0.2    0.5   0.2   32
 -245   16.4  13.7    0.5   0.2    0.5   0.2   32
 -244   16.4  13.7    0.5   0.2    0.5   0.2   32
 -243   16.4  13.7    0.5   0.2    0.5   0.2   32
 -242   16.4  13.7    0.5   0.2    0.5   0.2   32
 -241   16.4  13.7    0.5   0.2    0.5   0.2   32
 -240   16.4  13.7    0.5   0.2    0.5   0.2   32
 -239   16.4  13.7    0.5   0.2    0.5   0.2   32
 -238   16.4  13.8    0.5   0.2    0.6   0.2   32
 -237   16.4  13.8    0.5   0.2    0.6   0.2   32
 -236   16.5  13.8    0.5   0.2    0.6   0.2   32
 -235   16.5  13.8    0.5   0.2    0.6   0.2   32
 -234   16.5  13.8    0.5   0.2    0.6   0.2   32
 -233   16.5  13.8    0.5   0.2    0.6   0.2   32
 -232   16.5  13.8    0.5   0.2    0.6   0.2   32
 -231   16.5  13.8    0.5   0.2    0.6   0.2   32
 -230   16.5  13.8    0.5   0.2    0.6   0.2   32
 -229   16.5  13.9    0.5   0.2    0.6   0.2   32
 -228   16.5  13.9    0.5   0.2    0.6   0.2   32
 -227   16.5  13.9    0.5   0.2    0.6   0.2   32
 -226   16.6  13.9    0.5   0.2    0.6   0.2   32
 -225   16.6  13.9    0.5   0.2    0.6   0.2   32
 -224   16.6  13.9    0.5   0.2    0.6   0.2   32
 -223   16.6  13.9    0.5   0.2    0.6   0.2   32
 -222   16.6  13.9    0.5   0.2    0.6   0.2   32
 -221   16.6  13.9    0.5   0.2    0.6   0.2   32
 -220   16.6  13.9    0.5   0.2    0.6   0.2   32
 -219   16.6  13.9    0.5   0.2    0.6   0.2   32
 -218   16.6  13.9    0.5   0.2    0.6   0.2   32
 -217   16.6  14.0    0.5   0.2    0.6   0.2   32
 -216   16.6  14.0    0.5   0.2    0.6   0.2   32
 -215   16.6  14.0    0.5   0.2    0.6   0.2   32
 -214   16.6  14.0    0.5   0.2    0.6   0.2   32
 -213   16.6  14.0    0.5   0.2    0.6   0.2   32
 -212   16.6  14.0    0.5   0.2    0.6   0.2   32
 -211   16.6  14.0    0.5   0.2    0.6   0.2   32
 -210   16.6  14.0    0.5   0.2    0.6   0.2   32
 -209   16.6  14.0    0.5   0.2    0.6   0.2   32
 -208   16.6  14.0    0.5   0.2    0.6   0.2   32
 -207   16.6  14.0    0.5   0.2    0.6   0.2   32
 -206   16.6  14.0    0.5   0.2    0.6   0.2   32
 -205   16.6  14.0    0.5   0.2    0.6   0.2   32
 -204   16.6  14.0    0.5   0.2    0.6   0.2   32
 -203   16.6  14.0    0.5   0.2    0.6   0.2   32
 -202   16.6  14.0    0.5   0.2    0.6   0.2   32
 -201   16.6  14.0    0.5   0.2    0.6   0.2   32
 -200   16.6  14.0    0.5   0.2    0.6   0.2   32
 -199   16.6  14.0    0.5   0.2    0.6   0.2   32
 -198   16.6  14.0    0.5   0.2    0.6   0.2   32
 -197   16.6  14.0    0.5   0.2    0.6   0.2   32
 -196   16.5  14.0    0.5   0.2    0.6   0.2   32
 -195   16.5  14.0    0.5   0.2    0.6   0.2   32
 -194   16.5  14.1    0.5   0.2    0.6   0.2   32
 -193   16.5  14.1    0.5   0.2    0.6   0.2   32
 -192   16.5  14.1    0.5   0.2    0.6   0.2   32
 -191   16.5  14.1    0.5   0.2    0.6   0.2   32
 -190   16.5  14.1    0.5   0.2    0.6   0.2   32
 -189   16.5  14.1    0.5   0.2    0.6   0.2   32
 -188   16.5  14.1    0.5   0.2    0.6   0.2   32
 -187   16.5  14.1    0.5   0.2    0.6   0.2   32
 -186   16.5  14.1    0.5   0.2    0.6   0.2   32
 -185   16.4  14.1    0.5   0.2    0.6   0.2   32
 -184   16.4  14.1    0.5   0.2    0.6   0.2   32
 -183   16.4  14.1    0.5   0.2    0.6   0.2   32
 -182   16.4  14.1    0.5   0.2    0.6   0.2   32
 -181   16.4  14.1    0.5   0.2    0.6   0.2   32
 -180   16.4  14.1    0.5   0.2    0.6   0.2   32
 -179   16.4  14.1    0.5   0.2    0.6   0.2   32
 -178   16.4  14.2    0.5   0.2    0.6   0.2   32
 -177   16.3  14.2    0.5   0.2    0.6   0.2   32
 -176   16.3  14.2    0.5   0.2    0.6   0.2   32
 -175   16.3  14.2    0.5   0.2    0.6   0.2   32
 -174   16.3  14.2    0.5   0.2    0.6   0.2   32
 -173   16.3  14.2    0.5   0.2    0.6   0.2   32
 -172   16.3  14.2    0.5   0.2    0.6   0.2   32
 -171   16.3  14.2    0.5   0.2    0.6   0.2   32
 -170   16.3  14.2    0.5   0.2    0.6   0.2   32
 -169   16.3  14.3    0.5   0.2    0.6   0.2   32
 -168   16.3  14.3    0.5   0.2    0.6   0.2   32
 -167   16.2  14.3    0.5   0.2    0.6   0.2   32
 -166   16.2  14.3    0.5   0.2    0.6   0.2   32
 -165   16.2  14.3    0.5   0.2    0.6   0.2   32
 -164   16.2  14.3    0.5   0.2    0.6   0.2   32
 -163   16.2  14.3    0.5   0.2    0.6   0.2   32
 -162   16.2  14.4    0.5   0.2    0.6   0.2   32
 -161   16.2  14.4    0.5   0.2    0.6   0.2   32
 -160   16.2  14.4    0.5   0.2    0.6   0.2   32
 -159   16.2  14.4    0.5   0.2    0.6   0.2   32
 -158   16.2  14.4    0.5   0.2    0.6   0.2   32
 -157   16.2  14.4    0.5   0.2    0.6   0.2   32
 -156   16.2  14.5    0.5   0.2    0.6   0.2   32
 -155   16.2  14.5    0.5   0.2    0.6   0.2   32
 -154   16.2  14.5    0.5   0.2    0.6   0.2   32
 -153   16.2  14.5    0.5   0.2    0.6   0.2   32
 -152   16.2  14.5    0.5   0.2    0.6   0.2   32
 -151   16.2  14.6    0.5   0.2    0.6   0.2   32
 -150   16.2  14.6    0.5   0.2    0.6   0.2   32
 -149   16.2  14.6    0.5   0.2    0.6   0.2   32
 -148   16.2  14.6    0.5   0.2    0.6   0.2   32
 -147   16.2  14.6    0.5   0.2    0.6   0.2   32
 -146   16.2  14.6    0.5   0.2    0.6   0.2   32
 -145   16.2  14.7    0.5   0.2    0.6   0.2   32
 -144   16.2  14.7    0.5   0.2    0.6   0.2   32
 -143   16.2  14.7    0.5   0.2    0.6   0.2   32
 -142   16.2  14.7    0.5   0.2    0.6   0.2   32
 -141   16.2  14.7    0.5   0.2    0.6   0.2   32
 -140   16.2  14.7    0.5   0.2    0.5   0.2   32
 -139   16.2  14.7    0.5   0.2    0.5   0.2   32
 -138   16.2  14.8    0.5   0.2    0.5   0.2   32
 -137   16.2  14.8    0.5   0.2    0.5   0.2   32
 -136   16.3  14.8    0.5   0.2    0.5   0.2   32
 -135   16.3  14.8    0.5   0.2    0.5   0.2   32
 -134   16.3  14.8    0.5   0.2    0.5   0.2   32
 -133   16.3  14.8    0.5   0.2    0.5   0.2   32
 -132   16.3  14.8    0.5   0.2    0.5   0.2   32
 -131   16.3  14.8    0.5   0.2    0.5   0.2   32
 -130   16.3  14.9    0.5   0.2    0.5   0.2   32
 -129   16.3  14.9    0.5   0.2    0.5   0.2   32
 -128   16.4  14.9    0.5   0.2    0.5   0.2   32
 -127   16.4  14.9    0.5   0.2    0.5   0.2   32
 -126   16.4  14.9    0.5   0.2    0.5   0.2   32
 -125   16.4  14.9    0.5   0.2    0.5   0.2   32
 -124   16.4  14.9    0.5   0.2    0.5   0.2   32
 -123   16.4  14.9    0.5   0.2    0.5   0.2   32
 -122   16.5  15.0    0.5   0.2    0.5   0.2   32
 -121   16.5  15.0    0.5   0.2    0.5   0.2   32
 -120   16.5  15.0    0.5   0.2    0.5   0.2   32
 -119   16.5  15.0    0.5   0.2    0.5   0.2   32
 -118   16.5  15.0    0.5   0.2    0.5   0.2   32
 -117   16.6  15.0    0.5   0.2    0.5   0.2   32
 -116   16.6  15.0    0.5   0.2    0.5   0.2   32
 -115   16.6  15.0    0.5   0.2    0.5   0.2   32
 -114   16.6  15.1    0.5   0.2    0.5   0.2   32
 -113   16.6  15.1    0.5   0.2    0.5   0.2   32
 -112   16.7  15.1    0.5   0.2    0.5   0.2   32
 -111   16.7  15.1    0.5   0.2    0.5   0.2   32
 -110   16.7  15.1    0.5   0.2    0.5   0.2   32
 -109   16.7  15.1    0.5   0.2    0.5   0.2   32
 -108   16.8  15.2    0.5   0.2    0.5   0.2   32
 -107   16.8  15.2    0.5   0.2    0.5   0.2   32
 -106   16.8  15.2    0.5   0.2    0.5   0.2   32
 -105   16.8  15.2    0.5   0.2    0.5   0.2   32
 -104   16.8  15.2    0.4   0.2    0.5   0.2   32
 -103   16.9  15.3    0.4   0.2    0.5   0.2   32
 -102   16.9  15.3    0.4   0.2    0.5   0.2   32
 -101   16.9  15.3    0.4   0.2    0.5   0.2   32
 -100   16.9  15.3    0.4   0.2    0.5   0.2   32
  -99   17.0  15.4    0.4   0.2    0.5   0.2   32
  -98   17.0  15.4    0.4   0.2    0.5   0.2   32
  -97   17.0  15.4    0.4   0.2    0.5   0.2   32
  -96   17.0  15.4    0.4   0.2    0.5   0.2   32
  -95   17.0  15.5    0.4   0.2    0.5   0.2   32
  -94   17.1  15.5    0.4   0.2    0.5   0.2   32
  -93   17.1  15.5    0.4   0.2    0.5   0.2   32
  -92   17.1  15.6    0.4   0.2    0.5   0.2   32
  -91   17.1  15.6    0.4   0.2    0.5   0.2   32
  -90   17.2  15.6    0.4   0.2    0.5   0.2   32
  -89   17.2  15.7    0.4   0.2    0.5   0.2   32
  -88   17.2  15.7    0.4   0.2    0.5   0.2   32
  -87   17.2  15.7    0.4   0.2    0.5   0.2   32
  -86   17.2  15.7    0.4   0.2    0.5   0.2   32
  -85   17.3  15.8    0.4   0.2    0.5   0.2   32
  -84   17.3  15.8    0.5   0.2    0.5   0.2   32
  -83   17.3  15.8    0.5   0.2    0.5   0.2   32
  -82   17.3  15.9    0.5   0.2    0.5   0.2   32
  -81   17.3  15.9    0.5   0.2    0.5   0.2   32
  -80   17.4  15.9    0.5   0.2    0.5   0.2   32
  -79   17.4  16.0    0.5   0.2    0.5   0.2   32
  -78   17.4  16.0    0.5   0.2    0.5   0.2   32
  -77   17.4  16.0    0.5   0.2    0.5   0.2   32
  -76   17.4  16.1    0.5   0.2    0.5   0.2   32
  -75   17.4  16.1    0.5   0.2    0.5   0.2   32
  -74   17.5  16.1    0.5   0.2    0.5   0.2   32
  -73   17.5  16.2    0.5   0.2    0.5   0.3   32
  -72   17.5  16.2    0.5   0.2    0.5   0.3   32
  -71   17.5  16.2    0.5   0.2    0.5   0.3   32
  -70   17.5  16.2    0.5   0.2    0.5   0.3   32
  -69   17.5  16.3    0.5   0.2    0.5   0.3   32
  -68   17.5  16.3    0.5   0.2    0.5   0.3   32
  -67   17.6  16.3    0.5   0.2    0.5   0.3   32
  -66   17.6  16.4    0.5   0.2    0.5   0.3   32
  -65   17.6  16.4    0.5   0.2    0.5   0.3   32
  -64   17.6  16.4    0.5   0.2    0.5   0.3   32
  -63   17.6  16.4    0.5   0.2    0.5   0.3   32
  -62   17.6  16.4    0.5   0.2    0.5   0.3   32
  -61   17.6  16.5    0.5   0.2    0.5   0.3   32
  -60   17.6  16.5    0.5   0.2    0.5   0.3   32
  -59   17.6  16.5    0.5   0.2    0.5   0.3   32
  -58   17.6  16.5    0.5   0.2    0.5   0.3   32
  -57   17.7  16.5    0.5   0.2    0.5   0.3   32
  -56   17.7  16.5    0.5   0.2    0.5   0.3   32
  -55   17.7  16.5    0.5   0.2    0.5   0.3   32
  -54   17.7  16.6    0.5   0.2    0.5   0.3   32
  -53   17.7  16.6    0.5   0.2    0.5   0.3   32
  -52   17.7  16.6    0.5   0.2    0.5   0.3   32
  -51   17.7  16.6    0.5   0.2    0.5   0.3   32
  -50   17.7  16.6    0.5   0.2    0.5   0.3   32
  -49   17.7  16.6    0.5   0.2    0.5   0.3   32
  -48   17.7  16.6    0.5   0.2    0.5   0.3   32
  -47   17.7  16.6    0.5   0.2    0.5   0.3   32
  -46   17.7  16.6    0.5   0.2    0.5   0.3   32
  -45   17.7  16.6    0.5   0.2    0.5   0.3   32
  -44   17.7  16.6    0.5   0.2    0.5   0.3   32
  -43   17.7  16.6    0.5   0.2    0.5   0.3   32
  -42   17.7  16.6    0.5   0.2    0.5   0.3   32
  -41   17.7  16.6    0.5   0.2    0.5   0.3   32
  -40   17.7  16.6    0.5   0.2    0.5   0.3   32
  -39   17.7  16.6    0.5   0.2    0.5   0.3   32
  -38   17.7  16.5    0.5   0.2    0.5   0.3   32
  -37   17.7  16.5    0.5   0.2    0.5   0.3   32
  -36   17.7  16.5    0.5   0.2    0.5   0.3   32
  -35   17.7  16.5    0.5   0.2    0.5   0.3   32
  -34   17.7  16.5    0.5   0.2    0.5   0.3   32
  -33   17.7  16.5    0.5   0.2    0.5   0.3   32
  -32   17.7  16.5    0.5   0.2    0.5   0.3   32
  -31   17.7  16.5    0.5   0.2    0.5   0.3   32
  -30   17.7  16.5    0.5   0.2    0.5   0.3   32
  -29   17.7  16.5    0.5   0.2    0.5   0.3   32
  -28   17.7  16.4    0.5   0.2    0.5   0.3   32
  -27   17.7  16.4    0.5   0.2    0.5   0.3   32
  -26   17.7  16.4    0.5   0.2    0.5   0.3   32
  -25   17.7  16.4    0.5   0.2    0.5   0.3   32
  -24   17.7  16.4    0.5   0.2    0.5   0.3   32
  -23   17.7  16.4    0.5   0.2    0.5   0.3   32
  -22   17.7  16.4    0.5   0.2    0.5   0.3   32
  -21   17.7  16.4    0.5   0.2    0.5   0.3   32
  -20   17.7  16.4    0.5   0.2    0.5   0.3   32
  -19   17.7  16.4    0.5   0.2    0.5   0.3   32
  -18   17.7  16.3    0.5   0.2    0.5   0.3   32
  -17   17.7  16.3    0.5   0.2    0.5   0.3   32
  -16   17.7  16.3    0.5   0.2    0.5   0.3   32
  -15   17.7  16.3    0.5   0.2    0.5   0.3   32
  -14   17.7  16.3    0.5   0.2    0.5   0.3   32
  -13   17.7  16.3    0.5   0.2    0.5   0.3   32
  -12   17.7  16.3    0.5   0.2    0.5   0.3   32
  -11   17.7  16.3    0.5   0.2    0.5   0.3   32
  -10   17.7  16.3    0.5   0.2    0.5   0.3   32
   -9   17.7  16.3    0.5   0.2    0.5   0.3   32
   -8   17.7  16.3    0.5   0.2    0.5   0.3   32
   -7   17.7  16.3    0.5   0.2    0.5   0.3   32
   -6   17.7  16.3    0.5   0.2    0.5   0.3   32
   -5   17.7  16.3    0.5   0.2    0.5   0.3   32
   -4   17.7  16.3    0.5   0.2    0.5   0.3   32
   -3   17.7  16.3    0.5   0.2    0.5   0.3   32
   -2   17.7  16.3    0.5   0.2    0.5   0.3   32
   -1   17.7  16.3    0.5   0.2    0.5   0.3   32
    0   17.7  16.3    0.5   0.2    0.5   0.3   32
    1   17.7  16.4    0.5   0.2    0.5   0.3   32
    2   17.8  16.4    0.5   0.2    0.5   0.3   32
    3   17.8  16.4    0.5   0.2    0.5   0.3   32
    4   17.8  16.4    0.5   0.2    0.5   0.3   32
    5   17.8  16.4    0.5   0.2    0.5   0.3   32
    6   17.8  16.4    0.5   0.2    0.5   0.3   32
    7   17.8  16.4    0.5   0.2    0.5   0.3   32
    8   17.8  16.4    0.5   0.2    0.5   0.3   32
    9   17.8  16.5    0.5   0.2    0.5   0.3   32
   10   17.8  16.5    0.5   0.2    0.5   0.3   32
   11   17.8  16.5    0.5   0.2    0.5   0.3   32
   12   17.9  16.5    0.5   0.2    0.5   0.3   32
   13   17.9  16.5    0.5   0.2    0.5   0.3   32
   14   17.9  16.6    0.5   0.2    0.5   0.3   32
   15   17.9  16.6    0.5   0.2    0.5   0.3   32
   16   17.9  16.6    0.5   0.2    0.5   0.3   32
   17   17.9  16.6    0.5   0.2    0.5   0.3   32
   18   17.9  16.6    0.5   0.2    0.5   0.3   32
   19   17.9  16.7    0.5   0.2    0.5   0.3   32
   20   17.9  16.7    0.5   0.2    0.5   0.3   32
   21   18.0  16.7    0.5   0.2    0.5   0.3   32
   22   18.0  16.7    0.5   0.2    0.5   0.3   32
   23   18.0  16.7    0.5   0.2    0.5   0.3   32
   24   18.0  16.8    0.5   0.2    0.5   0.3   32
   25   18.0  16.8    0.5   0.2    0.5   0.3   32
   26   18.0  16.8    0.5   0.2    0.5   0.3   32
   27   18.0  16.8    0.5   0.2    0.5   0.3   32
   28   18.0  16.9    0.5   0.2    0.5   0.3   32
   29   18.1  16.9    0.5   0.2    0.5   0.3   32
   30   18.1  16.9    0.5   0.2    0.5   0.3   32
   31   18.1  16.9    0.5   0.2    0.5   0.2   32
   32   18.1  16.9    0.5   0.2    0.5   0.2   32
   33   18.1  17.0    0.5   0.2    0.5   0.2   32
   34   18.1  17.0    0.5   0.2    0.5   0.2   32
   35   18.1  17.0    0.5   0.2    0.5   0.2   32
   36   18.1  17.0    0.5   0.2    0.5   0.2   32
   37   18.1  17.0    0.5   0.2    0.5   0.2   32
   38   18.1  17.0    0.5   0.2    0.5   0.2   32
   39   18.1  17.1    0.5   0.2    0.5   0.2   32
   40   18.1  17.1    0.5   0.2    0.5   0.2   32
   41   18.1  17.1    0.5   0.2    0.5   0.2   32
   42   18.1  17.1    0.5   0.2    0.5   0.2   32
   43   18.1  17.1    0.5   0.2    0.5   0.2   32
   44   18.1  17.1    0.5   0.2    0.5   0.2   32
   45   18.1  17.1    0.5   0.2    0.5   0.2   32
   46   18.1  17.1    0.5   0.2    0.5   0.2   32
   47   18.1  17.1    0.5   0.2    0.5   0.2   32
   48   18.1  17.1    0.5   0.2    0.5   0.2   32
   49   18.1  17.1    0.5   0.2    0.5   0.2   32
   50   18.1  17.1    0.5   0.2    0.5   0.2   32
   51   18.1  17.1    0.5   0.2    0.5   0.2   32
   52   18.1  17.1    0.5   0.2    0.5   0.2   32
   53   18.1  17.1    0.5   0.2    0.5   0.2   32
   54   18.1  17.1    0.5   0.2    0.5   0.2   32
   55   18.0  17.1    0.5   0.2    0.5   0.2   32
   56   18.0  17.0    0.5   0.2    0.5   0.2   32
   57   18.0  17.0    0.5   0.2    0.5   0.3   32
   58   18.0  17.0    0.5   0.2    0.5   0.3   32
   59   18.0  17.0    0.5   0.2    0.5   0.3   32
   60   18.0  17.0    0.5   0.2    0.6   0.3   32
   61   17.9  16.9    0.5   0.2    0.6   0.3   32
   62   17.9  16.9    0.5   0.2    0.6   0.3   32
   63   17.9  16.9    0.5   0.2    0.6   0.3   32
   64   17.9  16.8    0.5   0.2    0.6   0.3   32
   65   17.8  16.8    0.5   0.2    0.6   0.3   32
   66   17.8  16.8    0.5   0.2    0.6   0.3   32
   67   17.8  16.7    0.5   0.2    0.6   0.3   32
   68   17.7  16.7    0.5   0.2    0.6   0.3   32
   69   17.7  16.7    0.5   0.2    0.6   0.3   32
   70   17.7  16.6    0.5   0.2    0.6   0.3   32
   71   17.6  16.6    0.5   0.2    0.6   0.3   32
   72   17.6  16.5    0.5   0.2    0.6   0.3   32
   73   17.5  16.5    0.5   0.2    0.6   0.3   32
   74   17.5  16.4    0.5   0.2    0.6   0.3   32
   75   17.4  16.4    0.5   0.2    0.6   0.3   32
   76   17.4  16.3    0.5   0.2    0.6   0.3   32
   77   17.4  16.3    0.5   0.2    0.6   0.3   32
   78   17.3  16.2    0.5   0.2    0.6   0.3   32
   79   17.3  16.2    0.5   0.2    0.6   0.3   32
   80   17.2  16.2    0.5   0.2    0.6   0.3   32
   81   17.2  16.1    0.5   0.2    0.6   0.3   32
   82   17.1  16.1    0.5   0.2    0.6   0.3   32
   83   17.1  16.0    0.5   0.2    0.6   0.3   32
   84   17.0  15.9    0.5   0.2    0.6   0.3   32
   85   16.9  15.9    0.5   0.2    0.6   0.3   32
   86   16.9  15.8    0.5   0.2    0.6   0.3   32
   87   16.8  15.8    0.5   0.2    0.6   0.3   32
   88   16.8  15.7    0.5   0.2    0.6   0.3   32
   89   16.7  15.7    0.5   0.2    0.6   0.3   32
   90   16.7  15.6    0.5   0.2    0.6   0.3   32
   91   16.6  15.6    0.5   0.2    0.6   0.3   32
   92   16.6  15.6    0.5   0.2    0.6   0.3   32
   93   16.5  15.5    0.5   0.2    0.6   0.3   32
   94   16.4  15.5    0.5   0.2    0.6   0.3   32
   95   16.4  15.4    0.5   0.2    0.6   0.3   32
   96   16.3  15.4    0.5   0.2    0.6   0.3   32
   97   16.3  15.3    0.5   0.2    0.6   0.3   32
   98   16.2  15.3    0.5   0.2    0.6   0.3   32
   99   16.1  15.2    0.5   0.2    0.6   0.3   32
  100   16.1  15.2    0.5   0.2    0.6   0.3   32
  101   16.0  15.1    0.5   0.2    0.6   0.3   32
  102   16.0  15.1    0.5   0.2    0.6   0.3   32
  103   15.9  15.1    0.5   0.2    0.6   0.3   32
  104   15.8  15.0    0.5   0.2    0.6   0.3   32
  105   15.8  15.0    0.5   0.2    0.6   0.3   32
  106   15.7  15.0    0.5   0.2    0.6   0.3   32
  107   15.7  14.9    0.5   0.2    0.6   0.3   32
  108   15.6  14.9    0.5   0.2    0.6   0.3   32
  109   15.6  14.9    0.5   0.2    0.6   0.3   32
  110   15.5  14.8    0.5   0.2    0.6   0.3   32
  111   15.5  14.8    0.5   0.2    0.6   0.3   32
  112   15.4  14.8    0.5   0.2    0.6   0.3   32
  113   15.4  14.7    0.5   0.2    0.6   0.3   32
  114   15.3  14.7    0.5   0.2    0.6   0.3   32
  115   15.2  14.7    0.5   0.2    0.6   0.3   32
  116   15.2  14.7    0.5   0.2    0.6   0.3   32
  117   15.1  14.6    0.5   0.2    0.6   0.3   32
  118   15.1  14.6    0.5   0.2    0.6   0.3   32
  119   15.1  14.6    0.5   0.2    0.6   0.3   32
  120   15.0  14.6    0.5   0.2    0.6   0.3   32
  121   15.0  14.5    0.5   0.2    0.6   0.3   32
  122   14.9  14.5    0.5   0.2    0.6   0.3   32
  123   14.9  14.5    0.5   0.2    0.6   0.3   32
  124   14.8  14.5    0.5   0.2    0.6   0.3   32
  125   14.8  14.5    0.5   0.2    0.6   0.3   32
  126   14.8  14.5    0.5   0.2    0.6   0.3   32
  127   14.7  14.4    0.5   0.2    0.6   0.3   32
  128   14.7  14.4    0.5   0.2    0.6   0.3   32
  129   14.6  14.4    0.5   0.2    0.6   0.3   32
  130   14.6  14.4    0.5   0.2    0.6   0.3   32
  131   14.6  14.4    0.5   0.2    0.6   0.3   32
  132   14.5  14.4    0.5   0.2    0.6   0.3   32
  133   14.5  14.4    0.5   0.2    0.6   0.3   32
  134   14.5  14.4    0.5   0.2    0.6   0.3   32
  135   14.4  14.4    0.5   0.2    0.6   0.3   32
  136   14.4  14.4    0.5   0.2    0.6   0.3   32
  137   14.4  14.4    0.5   0.2    0.6   0.3   32
  138   14.3  14.4    0.5   0.2    0.6   0.3   32
  139   14.3  14.4    0.5   0.2    0.6   0.3   32
  140   14.3  14.4    0.5   0.2    0.6   0.3   32
  141   14.3  14.4    0.5   0.2    0.6   0.3   32
  142   14.2  14.4    0.5   0.2    0.6   0.3   32
  143   14.2  14.4    0.5   0.2    0.6   0.3   32
  144   14.2  14.4    0.5   0.2    0.6   0.3   32
  145   14.2  14.4    0.5   0.2    0.6   0.3   32
  146   14.1  14.4    0.5   0.2    0.6   0.3   32
  147   14.1  14.4    0.5   0.2    0.6   0.3   32
  148   14.1  14.4    0.5   0.2    0.6   0.3   32
  149   14.1  14.4    0.5   0.2    0.6   0.3   32
  150   14.1  14.4    0.5   0.2    0.6   0.3   32
  151   14.0  14.4    0.5   0.2    0.6   0.3   32
  152   14.0  14.4    0.5   0.2    0.6   0.3   32
  153   14.0  14.4    0.5   0.2    0.6   0.3   32
  154   14.0  14.5    0.5   0.2    0.6   0.3   32
  155   14.0  14.5    0.5   0.2    0.6   0.3   32
  156   14.0  14.5    0.5   0.2    0.6   0.3   32
  157   13.9  14.5    0.5   0.2    0.6   0.3   32
  158   13.9  14.5    0.5   0.2    0.6   0.3   32
  159   13.9  14.5    0.5   0.2    0.6   0.3   32
  160   13.9  14.6    0.5   0.2    0.6   0.3   32
  161   13.9  14.6    0.5   0.2    0.6   0.3   32
  162   13.9  14.6    0.5   0.2    0.6   0.3   32
  163   13.8  14.6    0.5   0.2    0.6   0.3   32
  164   13.8  14.7    0.5   0.2    0.6   0.3   32
  165   13.8  14.7    0.5   0.2    0.6   0.3   32
  166   13.8  14.7    0.5   0.2    0.6   0.3   32
  167   13.8  14.7    0.5   0.2    0.6   0.3   32
  168   13.8  14.7    0.5   0.2    0.6   0.3   32
  169   13.8  14.8    0.5   0.2    0.6   0.3   32
  170   13.7  14.8    0.5   0.2    0.6   0.3   32
  171   13.7  14.8    0.5   0.2    0.6   0.3   32
  172   13.7  14.9    0.5   0.2    0.6   0.3   32
  173   13.7  14.9    0.5   0.2    0.6   0.3   32
  174   13.7  14.9    0.5   0.2    0.6   0.3   32
  175   13.7  14.9    0.5   0.2    0.6   0.3   32
  176   13.7  15.0    0.5   0.2    0.6   0.3   32
  177   13.6  15.0    0.5   0.2    0.6   0.3   32
  178   13.6  15.0    0.5   0.2    0.6   0.3   32
  179   13.6  15.0    0.5   0.2    0.6   0.3   32
  180   13.6  15.1    0.5   0.2    0.6   0.3   32
  181   13.6  15.1    0.5   0.2    0.6   0.3   32
  182   13.6  15.1    0.5   0.2    0.6   0.3   32
  183   13.6  15.2    0.5   0.2    0.6   0.3   32
  184   13.6  15.2    0.5   0.2    0.6   0.3   32
  185   13.5  15.2    0.5   0.2    0.6   0.3   32
  186   13.5  15.2    0.5   0.2    0.6   0.3   32
  187   13.5  15.3    0.5   0.2    0.6   0.3   32
  188   13.5  15.3    0.5   0.2    0.6   0.3   32
  189   13.5  15.3    0.5   0.2    0.6   0.3   32
  190   13.5  15.3    0.5   0.2    0.6   0.3   32
  191   13.5  15.4    0.5   0.2    0.6   0.3   32
  192   13.5  15.4    0.5   0.2    0.6   0.3   32
  193   13.5  15.4    0.5   0.2    0.6   0.3   32
  194   13.4  15.4    0.5   0.2    0.6   0.3   32
  195   13.4  15.4    0.5   0.2    0.6   0.3   32
  196   13.4  15.5    0.5   0.2    0.6   0.3   32
  197   13.4  15.5    0.5   0.2    0.6   0.3   32
  198   13.4  15.5    0.5   0.2    0.6   0.3   32
  199   13.4  15.5    0.5   0.2    0.6   0.3   32
  200   13.4  15.5    0.5   0.2    0.6   0.3   32
  201   13.4  15.6    0.5   0.2    0.6   0.3   32
  202   13.4  15.6    0.5   0.2    0.6   0.3   32
  203   13.4  15.6    0.5   0.2    0.6   0.3   32
  204   13.4  15.6    0.5   0.2    0.6   0.3   32
  205   13.4  15.6    0.5   0.2    0.6   0.3   32
  206   13.4  15.6    0.5   0.2    0.6   0.3   32
  207   13.4  15.6    0.5   0.2    0.6   0.3   32
  208   13.3  15.7    0.5   0.2    0.6   0.3   32
  209   13.3  15.7    0.6   0.2    0.6   0.3   32
  210   13.3  15.7    0.6   0.2    0.6   0.3   32
  211   13.3  15.7    0.6   0.2    0.6   0.3   32
  212   13.3  15.7    0.6   0.2    0.6   0.3   32
  213   13.3  15.7    0.6   0.2    0.6   0.3   32
  214   13.3  15.7    0.6   0.2    0.6   0.3   32
  215   13.3  15.7    0.6   0.2    0.6   0.3   32
  216   13.3  15.7    0.6   0.2    0.6   0.3   32
  217   13.3  15.7    0.6   0.2    0.6   0.3   32
  218   13.3  15.7    0.6   0.2    0.6   0.3   32
  219   13.3  15.7    0.6   0.2    0.6   0.3   32
  220   13.3  15.7    0.6   0.2    0.6   0.3   32
  221   13.3  15.7    0.6   0.2    0.6   0.3   32
  222   13.3  15.7    0.6   0.2    0.6   0.3   32
  223   13.3  15.7    0.6   0.2    0.6   0.3   32
  224   13.3  15.7    0.6   0.2    0.6   0.3   32
  225   13.3  15.7    0.6   0.2    0.6   0.3   32
  226   13.3  15.7    0.6   0.2    0.6   0.3   32
  227   13.3  15.7    0.6   0.2    0.6   0.3   32
  228   13.3  15.7    0.6   0.2    0.6   0.3   32
  229   13.3  15.7    0.6   0.2    0.6   0.3   32
  230   13.3  15.7    0.6   0.2    0.6   0.3   32
  231   13.3  15.7    0.6   0.2    0.6   0.3   32
  232   13.3  15.7    0.6   0.2    0.6   0.3   32
  233   13.3  15.7    0.6   0.2    0.6   0.3   32
  234   13.3  15.7    0.6   0.2    0.6   0.3   32
  235   13.3  15.7    0.6   0.2    0.6   0.3   32
  236   13.3  15.6    0.6   0.2    0.6   0.3   32
  237   13.3  15.6    0.6   0.2    0.6   0.3   32
  238   13.3  15.6    0.6   0.2    0.6   0.3   32
  239   13.3  15.6    0.6   0.2    0.6   0.3   32
  240   13.3  15.6    0.6   0.2    0.6   0.3   32
  241   13.3  15.6    0.6   0.2    0.6   0.3   32
  242   13.3  15.6    0.6   0.2    0.6   0.3   32
  243   13.3  15.6    0.6   0.2    0.6   0.3   32
  244   13.3  15.6    0.6   0.2    0.6   0.3   32
  245   13.3  15.6    0.6   0.2    0.6   0.3   32
  246   13.3  15.5    0.6   0.2    0.6   0.3   32
  247   13.3  15.5    0.6   0.2    0.6   0.3   32
  248   13.3  15.5    0.6   0.2    0.6   0.3   32
  249   13.3  15.5    0.6   0.2    0.6   0.3   32
  250   13.3  15.5    0.6   0.2    0.6   0.3   32
  251   13.3  15.5    0.6   0.2    0.6   0.3   32
  252   13.3  15.5    0.6   0.2    0.6   0.3   32
  253   13.3  15.5    0.6   0.2    0.6   0.3   32
  254   13.3  15.4    0.6   0.2    0.6   0.3   32
  255   13.3  15.4    0.6   0.2    0.6   0.3   32
  256   13.3  15.4    0.6   0.2    0.6   0.3   32
  257   13.3  15.4    0.6   0.2    0.6   0.3   32
  258   13.3  15.4    0.6   0.2    0.6   0.3   32
  259   13.3  15.4    0.6   0.2    0.6   0.3   32
  260   13.3  15.4    0.6   0.2    0.6   0.3   32
  261   13.3  15.4    0.6   0.2    0.6   0.3   32
  262   13.3  15.4    0.6   0.2    0.6   0.3   32
  263   13.3  15.4    0.6   0.2    0.6   0.3   32
  264   13.3  15.3    0.6   0.2    0.6   0.3   32
  265   13.3  15.3    0.6   0.2    0.6   0.3   32
  266   13.3  15.3    0.6   0.2    0.6   0.3   32
  267   13.3  15.3    0.6   0.2    0.6   0.3   32
  268   13.3  15.3    0.6   0.2    0.6   0.3   32
  269   13.3  15.3    0.6   0.2    0.7   0.3   32
  270   13.2  15.3    0.6   0.2    0.7   0.3   32
  271   13.2  15.3    0.6   0.2    0.7   0.4   32
  272   13.2  15.3    0.6   0.2    0.7   0.4   32
  273   13.2  15.3    0.6   0.2    0.7   0.4   32
  274   13.2  15.3    0.6   0.3    0.7   0.4   32
  275   13.2  15.3    0.6   0.3    0.7   0.4   32
  276   13.2  15.3    0.6   0.3    0.7   0.4   32
  277   13.2  15.3    0.6   0.3    0.7   0.4   32
  278   13.2  15.3    0.6   0.3    0.7   0.4   32
  279   13.2  15.3    0.6   0.3    0.7   0.4   32
  280   13.2  15.3    0.6   0.3    0.7   0.4   32
  281   13.2  15.3    0.6   0.3    0.7   0.5   32
  282   13.2  15.3    0.6   0.3    0.7   0.5   32
  283   13.2  15.3    0.6   0.4    0.8   0.5   32
  284   13.2  15.3    0.7   0.4    0.8   0.6   32
  285   13.2  15.3    0.7   0.5    0.8   0.6   32
  286   13.2  15.3    0.7   0.6    0.8   0.6   32
  287   13.2  15.3    0.7   0.7    0.8   0.7   32
  288   13.2  15.3    0.7   0.8    0.8   0.7   32
  289   13.2  15.3    0.8   0.8    0.8   0.7   32
  290   13.2  15.3    0.8   0.9    0.8   0.7   32
  291   13.2  15.3    0.8   1.0    0.8   0.7   32
  292   13.2  15.3    0.8   1.1    0.8   0.8   32
  293   13.2  15.3    0.9   1.2    0.9   0.9   32
  294   13.2  15.3    0.9   1.3    0.9   1.0   32
  295   13.2  15.3    0.9   1.4    0.9   1.1   32
  296   13.2  15.3    0.9   1.5    0.9   1.2   32
  297   13.2  15.3    1.0   1.5    1.0   1.3   32
  298   13.2  15.3    1.0   1.6    1.0   1.4   32
  299   13.2  15.3    1.0   1.7    1.0   1.5   32
  300   13.2  15.3    1.0   1.7    1.0   1.5   32
  301   13.2  15.3    1.0   1.8    1.1   1.6   32
  302   13.2  15.3    1.0   1.8    1.1   1.7   32
  303   13.2  15.3    1.0   1.8    1.1   1.7   32
  304   13.2  15.3    1.1   1.8    1.1   1.8   32
  305   13.2  15.3    1.1   1.9    1.1   1.8   32
  306   13.2  15.3    1.1   1.9    1.1   1.8   32
  307   13.2  15.4    1.1   1.9    1.2   1.8   32
  308   13.2  15.4    1.1   1.9    1.2   1.8   32
  309   13.2  15.4    1.1   1.9    1.2   1.9   32
  310   13.2  15.4    1.1   1.9    1.2   1.9   32
  311   13.2  15.4    1.1   1.9    1.2   1.9   32
  312   13.2  15.4    1.1   1.9    1.2   2.0   32
  313   13.2  15.4    1.1   2.0    1.2   2.0   32
  314   13.2  15.4    1.1   2.0    1.2   2.0   32
  315   13.2  15.4    1.1   2.0    1.2   2.1   32
  316   13.2  15.4    1.2   2.0    1.3   2.1   32
  317   13.3  15.4    1.2   2.0    1.3   2.2   32
  318   13.3  15.4    1.2   2.0    1.3   2.2   32
  319   13.3  15.4    1.2   2.0    1.3   2.2   32
  320   13.3  15.4    1.2   2.0    1.3   2.3   32
  321   13.3  15.4    1.2   2.1    1.3   2.3   32
  322   13.3  15.4    1.2   2.1    1.3   2.3   32
  323   13.3  15.4    1.2   2.2    1.3   2.4   32
  324   13.3  15.5    1.2   2.2    1.3   2.4   32
  325   13.3  15.5    1.3   2.2    1.4   2.4   32
  326   13.3  15.5    1.3   2.3    1.4   2.5   32
  327   13.4  15.5    1.3   2.3    1.4   2.5   32
  328   13.4  15.5    1.3   2.4    1.4   2.4   32
  329   13.4  15.5    1.3   2.4    1.4   2.4   32
  330   13.4  15.5    1.3   2.5    1.4   2.4   32
  331   13.4  15.5    1.3   2.5    1.4   2.3   32
  332   13.4  15.5    1.4   2.6    1.4   2.3   32
  333   13.4  15.5    1.4   2.6    1.4   2.3   32
  334   13.4  15.5    1.4   2.6    1.4   2.3   32
  335   13.4  15.5    1.4   2.6    1.4   2.3   32
  336   13.4  15.5    1.4   2.7    1.3   2.2   32
  337   13.5  15.4    1.4   2.7    1.3   2.1   32
  338   13.5  15.4    1.4   2.7    1.3   2.0   32
  339   13.5  15.4    1.4   2.7    1.3   1.9   32
  340   13.5  15.4    1.4   2.7    1.3   1.9   32
  341   13.5  15.4    1.4   2.7    1.3   1.9   32
  342   13.5  15.4    1.4   2.6    1.3   1.8   32
  343   13.5  15.4    1.4   2.6    1.3   1.8   32
  344   13.5  15.4    1.4   2.6    1.3   1.8   32
  345   13.5  15.4    1.4   2.5    1.3   1.8   32
  346   13.5  15.4    1.4   2.5    1.3   2.0   32
  347   13.5  15.4    1.4   2.4    1.4   2.3   32
  348   13.5  15.4    1.4   2.4    1.5   2.6   32
  349   13.5  15.4    1.4   2.3    1.5   2.8   32
  350   13.5  15.4    1.4   2.3    1.6   3.0   32
  351   13.6  15.3    1.4   2.2    1.6   3.1   32
  352   13.6  15.3    1.4   2.2    1.7   3.2   32
  353   13.6  15.3    1.4   2.2    1.7   3.3   32
  354   13.6  15.3    1.4   2.2    1.7   3.3   32
  355   13.6  15.3    1.4   2.2    1.7   3.3   32
  356   13.6  15.3    1.4   2.2    1.7   3.3   32
  357   13.6  15.3    1.4   2.3    1.7   3.2   32
  358   13.6  15.3    1.4   2.3    1.7   3.1   32
  359   13.6  15.3    1.4   2.3    1.6   3.0   32
  360   13.6  15.2    1.4   2.3    1.6   2.8   32
  361   13.5  15.2    1.4   2.3    1.6   2.7   32
  362   13.5  15.2    1.4   2.3    1.6   2.6   32
  363   13.5  15.2    1.4   2.3    1.6   2.6   32
  364   13.5  15.2    1.4   2.3    1.6   2.6   32
  365   13.5  15.2    1.4   2.3    1.6   2.6   32
  366   13.5  15.2    1.4   2.3    1.6   2.5   32
  367   13.5  15.1    1.4   2.3    1.6   2.5   32
  368   13.5  15.1    1.4   2.3    1.6   2.6   32
  369   13.5  15.1    1.4   2.3    1.6   2.7   32
  370   13.5  15.1    1.4   2.3    1.6   2.8   32
  371   13.5  15.1    1.4   2.2    1.7   2.9   32
  372   13.5  15.1    1.4   2.2    1.7   3.0   32
  373   13.4  15.0    1.4   2.2    1.7   3.0   32
  374   13.4  15.0    1.4   2.1    1.7   3.0   32
  375   13.4  15.0    1.4   2.1    1.7   3.0   32
  376   13.4  15.0    1.4   2.0    1.7   2.9   32
  377   13.4  15.0    1.4   2.0    1.6   2.9   32
  378   13.4  15.0    1.4   1.9    1.6   2.8   32
  379   13.3  14.9    1.3   1.9    1.6   2.7   32
  380   13.3  14.9    1.3   1.8    1.6   2.6   32
  381   13.3  14.9    1.3   1.7    1.6   2.4   32
  382   13.3  14.9    1.3   1.7    1.5   2.3   32
  383   13.3  14.9    1.3   1.6    1.5   2.2   32
  384   13.2  14.8    1.3   1.6    1.5   2.2   32
  385   13.2  14.8    1.3   1.5    1.5   2.2   32
  386   13.2  14.8    1.3   1.5    1.5   2.2   32
  387   13.2  14.8    1.3   1.4    1.5   2.3   32
  388   13.1  14.7    1.3   1.4    1.5   2.3   32
  389   13.1  14.7    1.3   1.4    1.5   2.3   32
  390   13.1  14.7    1.3   1.4    1.6   2.4   32
  391   13.0  14.7    1.3   1.3    1.6   2.4   32
  392   13.0  14.6    1.3   1.3    1.6   2.4   32
  393   13.0  14.6    1.3   1.3    1.6   2.5   32
  394   13.0  14.6    1.3   1.3    1.6   2.5   32
  395   12.9  14.6    1.3   1.3    1.6   2.5   32
  396   12.9  14.5    1.3   1.3    1.6   2.5   32
  397   12.9  14.5    1.3   1.3    1.7   2.5   32
  398   12.8  14.5    1.3   1.3    1.7   2.4   32
  399   12.8  14.5    1.3   1.3    1.7   2.4   32
  400   12.8  14.4    1.3   1.3    1.7   2.4   32
  401   12.7  14.4    1.3   1.3    1.7   2.3   32
  402   12.7  14.4    1.3   1.3    1.7   2.3   32
  403   12.7  14.4    1.3   1.3    1.6   2.2   32
  404   12.6  14.3    1.3   1.3    1.6   2.1   32
  405   12.6  14.3    1.3   1.2    1.6   2.1   32
  406   12.6  14.3    1.3   1.2    1.6   2.0   32
  407   12.5  14.3    1.3   1.2    1.6   1.9   32
  408   12.5  14.2    1.3   1.2    1.6   1.8   32
  409   12.5  14.2    1.3   1.2    1.6   1.8   32
  410   12.4  14.2    1.3   1.1    1.6   1.7   32
  411   12.4  14.1    1.3   1.1    1.6   1.6   32
  412   12.4  14.1    1.3   1.1    1.5   1.6   32
  413   12.3  14.1    1.3   1.1    1.5   1.5   32
  414   12.3  14.1    1.3   1.1    1.5   1.5   32
  415   12.3  14.0    1.3   1.1    1.5   1.5   32
  416   12.2  14.0    1.3   1.1    1.5   1.6   32
  417   12.2  14.0    1.3   1.1    1.6   1.6   32
  418   12.2  14.0    1.3   1.1    1.6   1.6   32
  419   12.1  13.9    1.3   1.1    1.6   1.6   32
  420   12.1  13.9    1.3   1.1    1.6   1.6   32
  421   12.1  13.9    1.3   1.1    1.6   1.6   32
  422   12.1  13.9    1.3   1.1    1.6   1.6   32
  423   12.0  13.8    1.3   1.1    1.6   1.6   32
  424   12.0  13.8    1.3   1.1    1.6   1.6   32
  425   12.0  13.8    1.4   1.1    1.6   1.6   32
  426   11.9  13.8    1.4   1.1    1.6   1.6   32
  427   11.9  13.8    1.4   1.2    1.6   1.6   32
  428   11.9  13.7    1.4   1.2    1.6   1.6   32
  429   11.9  13.7    1.4   1.2    1.6   1.6   32
  430   11.8  13.7    1.4   1.2    1.6   1.6   32
  431   11.8  13.7    1.4   1.2    1.6   1.6   32
  432   11.8  13.7    1.4   1.2    1.6   1.6   32
  433   11.8  13.6    1.4   1.2    1.6   1.6   32
  434   11.8  13.6    1.4   1.2    1.6   1.6   32
  435   11.7  13.6    1.4   1.2    1.6   1.6   32
  436   11.7  13.6    1.5   1.3    1.6   1.6   32
  437   11.7  13.6    1.5   1.3    1.6   1.6   32
  438   11.7  13.6    1.5   1.3    1.6   1.6   32
  439   11.7  13.5    1.5   1.3    1.6   1.6   32
  440   11.7  13.5    1.5   1.3    1.6   1.6   32
  441   11.6  13.5    1.5   1.3    1.6   1.5   32
  442   11.6  13.5    1.5   1.3    1.6   1.5   32
  443   11.6  13.5    1.5   1.3    1.6   1.5   32
  444   11.6  13.5    1.5   1.3    1.6   1.5   32
  445   11.6  13.5    1.5   1.3    1.6   1.5   32
  446   11.6  13.5    1.5   1.3    1.6   1.5   32
  447   11.6  13.5    1.5   1.3    1.6   1.5   32
  448   11.6  13.4    1.5   1.3    1.6   1.5   32
  449   11.6  13.4    1.5   1.3    1.6   1.4   32
  450   11.6  13.4    1.5   1.3    1.6   1.4   32
  451   11.5  13.4    1.5   1.3    1.6   1.4   32
  452   11.5  13.4    1.5   1.3    1.6   1.4   32
  453   11.5  13.4    1.5   1.3    1.6   1.4   32
  454   11.5  13.4    1.5   1.3    1.6   1.4   32
  455   11.5  13.4    1.6   1.3    1.6   1.4   32
  456   11.5  13.4    1.6   1.3    1.6   1.4   32
  457   11.5  13.4    1.6   1.3    1.6   1.4   32
  458   11.5  13.3    1.6   1.3    1.6   1.4   32
  459   11.5  13.3    1.6   1.3    1.6   1.3   32
  460   11.5  13.3    1.6   1.3    1.6   1.3   32
  461   11.5  13.3    1.6   1.3    1.6   1.3   32
  462   11.5  13.3    1.6   1.3    1.6   1.3   32
  463   11.5  13.3    1.6   1.3    1.6   1.3   32
  464   11.5  13.3    1.6   1.3    1.6   1.3   32
  465   11.5  13.3    1.6   1.3    1.6   1.3   32
  466   11.5  13.3    1.6   1.3    1.6   1.3   32
  467   11.5  13.3    1.6   1.3    1.6   1.3   32
  468   11.5  13.2    1.6   1.3    1.6   1.3   32
  469   11.5  13.2    1.6   1.3    1.6   1.3   32
  470   11.5  13.2    1.6   1.3    1.6   1.2   32
  471   11.5  13.2    1.6   1.3    1.6   1.2   32
  472   11.5  13.2    1.6   1.3    1.6   1.2   32
  473   11.5  13.2    1.6   1.3    1.6   1.2   32
  474   11.5  13.2    1.6   1.3    1.6   1.2   32
  475   11.5  13.2    1.6   1.3    1.6   1.1   32
  476   11.5  13.2    1.6   1.3    1.6   1.1   32
  477   11.5  13.1    1.6   1.3    1.6   1.1   32
  478   11.5  13.1    1.6   1.3    1.6   1.0   32
  479   11.5  13.1    1.6   1.3    1.6   1.0   32
  480   11.5  13.1    1.6   1.3    1.6   1.0   32
  481   11.5  13.1    1.6   1.3    1.6   1.0   32
  482   11.5  13.1    1.6   1.3    1.5   1.0   32
  483   11.5  13.1    1.5   1.3    1.5   0.9   32
  484   11.5  13.1    1.5   1.3    1.5   0.9   32
  485   11.5  13.0    1.5   1.3    1.6   1.0   32
  486   11.5  13.0    1.5   1.3    1.6   1.0   32
  487   11.5  13.0    1.5   1.3    1.6   1.0   32
  488   11.4  13.0    1.5   1.3    1.6   1.0   32
  489   11.4  13.0    1.5   1.3    1.6   1.0   32
  490   11.4  13.0    1.5   1.3    1.6   1.1   32
  491   11.4  13.0    1.5   1.3    1.6   1.1   32
  492   11.4  12.9    1.5   1.3    1.6   1.1   32
  493   11.4  12.9    1.5   1.3    1.6   1.1   32
  494   11.4  12.9    1.5   1.3    1.6   1.1   32
  495   11.4  12.9    1.6   1.3    1.7   1.1   32
  496   11.4  12.9    1.6   1.3    1.7   1.1   32
  497   11.4  12.9    1.6   1.3    1.7   1.1   32
  498   11.3  12.9    1.6   1.3    1.7   1.1   32
  499   11.3  12.8    1.6   1.3    1.7   1.1   32
  500   11.3  12.8    1.6   1.3    1.7   1.1   32
  501   11.3  12.8    1.6   1.3    1.7   1.1   32
  502   11.3  12.8    1.6   1.3    1.7   1.1   32
  503   11.3  12.8    1.6   1.3    1.7   1.1   32
  504   11.3  12.8    1.6   1.3    1.7   1.1   32
  505   11.2  12.8    1.6   1.3    1.7   1.1   32
  506   11.2  12.8    1.6   1.3    1.7   1.1   32
  507   11.2  12.7    1.6   1.3    1.7   1.1   32
  508   11.2  12.7    1.6   1.3    1.7   1.1   32
  509   11.2  12.7    1.6   1.3    1.7   1.1   32
  510   11.2  12.7    1.6   1.3    1.7   1.1   32
  511   11.1  12.7    1.6   1.3    1.7   1.0   32
  512   11.1  12.7    1.6   1.3    1.7   1.0   32
  513   11.1  12.7    1.6   1.3    1.7   1.0   32
  514   11.1  12.7    1.7   1.3    1.7   1.0   32
  515   11.1  12.6    1.7   1.3    1.7   1.0   32
  516   11.0  12.6    1.7   1.3    1.7   1.0   32
  517   11.0  12.6    1.7   1.3    1.7   1.0   32
  518   11.0  12.6    1.7   1.3    1.7   1.0   32
  519   11.0  12.6    1.7   1.3    1.7   1.0   32
  520   11.0  12.6    1.7   1.3    1.8   1.0   32
  521   10.9  12.6    1.7   1.3    1.8   1.0   32
  522   10.9  12.6    1.7   1.3    1.8   1.0   32
  523   10.9  12.6    1.7   1.3    1.8   1.1   32
  524   10.9  12.6    1.7   1.3    1.8   1.1   32
  525   10.9  12.6    1.7   1.3    1.8   1.1   32
  526   10.9  12.5    1.7   1.4    1.8   1.1   32
  527   10.8  12.5    1.7   1.4    1.8   1.1   32
  528   10.8  12.5    1.7   1.4    1.8   1.1   32
  529   10.8  12.5    1.7   1.4    1.8   1.1   32
  530   10.8  12.5    1.7   1.4    1.8   1.1   32
  531   10.8  12.5    1.7   1.4    1.8   1.1   32
  532   10.8  12.5    1.7   1.4    1.8   1.1   32
  533   10.7  12.5    1.7   1.4    1.8   1.1   32
  534   10.7  12.5    1.8   1.4    1.8   1.1   32
  535   10.7  12.5    1.8   1.4    1.8   1.1   32
  536   10.7  12.5    1.8   1.4    1.8   1.1   32
  537   10.7  12.5    1.8   1.4    1.8   1.1   32
  538   10.7  12.5    1.8   1.4    1.9   1.1   32
  539   10.7  12.5    1.8   1.4    1.9   1.1   32
  540   10.7  12.5    1.8   1.4    1.9   1.1   32
  541   10.6  12.5    1.8   1.4    1.9   1.1   32
  542   10.6  12.5    1.8   1.4    1.9   1.1   32
  543   10.6  12.5    1.8   1.4    1.9   1.1   32
  544   10.6  12.5    1.8   1.4    1.9   1.1   32
  545   10.6  12.5    1.8   1.4    1.9   1.1   32
  546   10.6  12.5    1.8   1.4    1.9   1.1   32
  547   10.6  12.5    1.8   1.4    1.9   1.1   32
  548   10.6  12.5    1.8   1.4    1.9   1.1   32
  549   10.6  12.5    1.8   1.4    1.9   1.1   32
  550   10.6  12.5    1.8   1.4    1.9   1.1   32
  551   10.6  12.5    1.8   1.4    1.9   1.1   32
  552   10.6  12.5    1.8   1.4    1.9   1.1   32
  553   10.6  12.5    1.8   1.4    1.9   1.1   32
  554   10.6  12.5    1.8   1.3    1.9   1.1   32
  555   10.6  12.5    1.8   1.3    1.9   1.1   32
  556   10.6  12.5    1.8   1.3    1.9   1.1   32
  557   10.6  12.6    1.8   1.3    1.9   1.1   32
  558   10.6  12.6    1.8   1.3    1.9   1.1   32
  559   10.6  12.6    1.8   1.3    1.9   1.1   32
  560   10.6  12.6    1.8   1.3    1.9   1.1   32
  561   10.6  12.6    1.8   1.3    1.9   1.1   32
  562   10.6  12.6    1.8   1.3    1.9   1.1   32
  563   10.6  12.6    1.8   1.3    1.9   1.1   32
  564   10.7  12.6    1.8   1.3    1.9   1.1   32
  565   10.7  12.6    1.9   1.3    1.9   1.1   32
  566   10.7  12.7    1.9   1.3    1.9   1.1   32
  567   10.7  12.7    1.9   1.3    1.9   1.1   32
  568   10.7  12.7    1.9   1.3    1.9   1.1   32
  569   10.7  12.7    1.9   1.3    1.9   1.1   32
  570   10.7  12.7    1.9   1.3    1.9   1.1   32
  571   10.7  12.7    1.9   1.3    1.9   1.1   32
  572   10.7  12.8    1.9   1.3    1.9   1.1   32
  573   10.8  12.8    1.9   1.3    1.9   1.1   32
  574   10.8  12.8    1.9   1.3    1.9   1.1   32
  575   10.8  12.8    1.9   1.3    1.9   1.1   32
  576   10.8  12.8    1.9   1.3    1.9   1.1   32
  577   10.8  12.9    1.9   1.3    2.0   1.1   32
  578   10.8  12.9    1.9   1.3    2.0   1.1   32
  579   10.9  12.9    1.9   1.3    2.0   1.1   32
  580   10.9  12.9    1.9   1.3    2.0   1.1   32
  581   10.9  13.0    1.9   1.3    2.0   1.1   32
  582   10.9  13.0    1.9   1.3    2.0   1.1   32
  583   10.9  13.0    1.9   1.3    2.0   1.1   32
  584   10.9  13.0    1.9   1.3    2.0   1.1   32
  585   11.0  13.1    1.9   1.3    2.0   1.1   32
  586   11.0  13.1    1.9   1.3    2.0   1.1   32
  587   11.0  13.1    1.9   1.3    2.0   1.1   32
  588   11.0  13.1    1.9   1.3    2.0   1.1   32
  589   11.0  13.2    1.9   1.3    2.0   1.1   32
  590   11.1  13.2    1.9   1.3    2.0   1.1   32
  591   11.1  13.2    1.9   1.3    2.0   1.1   32
  592   11.1  13.3    1.9   1.3    2.0   1.1   32
  593   11.1  13.3    1.9   1.3    2.0   1.1   32
  594   11.1  13.3    1.9   1.3    2.0   1.1   32
  595   11.2  13.4    1.9   1.3    2.0   1.1   32
  596   11.2  13.4    1.9   1.3    2.1   1.1   32
  597   11.2  13.4    1.9   1.3    2.1   1.1   32
  598   11.2  13.5    1.9   1.3    2.1   1.1   32
  599   11.2  13.5    1.9   1.3    2.1   1.1   32
  600   11.3  13.5    1.9   1.3    2.1   1.1   32
  601   11.3  13.6    1.9   1.3    2.1   1.1   32
  602   11.3  13.6    1.9   1.3    2.1   1.1   32
  603   11.3  13.6    2.0   1.3    2.1   1.1   32
  604   11.3  13.7    2.0   1.3    2.1   1.1   32
  605   11.4  13.7    2.0   1.3    2.1   1.1   32
  606   11.4  13.7    2.0   1.3    2.1   1.1   32
  607   11.4  13.8    2.0   1.3    2.1   1.1   32
  608   11.4  13.8    2.0   1.3    2.1   1.1   32
  609   11.4  13.8    2.0   1.3    2.1   1.1   32
  610   11.5  13.9    2.0   1.3    2.1   1.1   32
  611   11.5  13.9    2.0   1.3    2.1   1.1   32
  612   11.5  13.9    2.0   1.3    2.1   1.1   32
  613   11.5  14.0    2.0   1.3    2.1   1.1   32
  614   11.5  14.0    2.1   1.3    2.2   1.1   32
  615   11.6  14.0    2.1   1.3    2.2   1.1   32
  616   11.6  14.1    2.1   1.3    2.2   1.1   32
  617   11.6  14.1    2.1   1.3    2.2   1.1   32
  618   11.6  14.1    2.1   1.3    2.2   1.1   32
  619   11.6  14.2    2.1   1.3    2.3   1.1   32
  620   11.6  14.2    2.1   1.3    2.3   1.2   32
  621   11.7  14.2    2.1   1.3    2.3   1.2   32
  622   11.7  14.3    2.1   1.3    2.3   1.2   32
  623   11.7  14.3    2.1   1.3    2.3   1.2   32
  624   11.7  14.3    2.1   1.3    2.3   1.2   32
  625   11.7  14.3    2.1   1.3    2.3   1.2   32
  626   11.7  14.4    2.1   1.3    2.4   1.3   32
  627   11.8  14.4    2.1   1.3    2.4   1.3   32
  628   11.8  14.4    2.1   1.3    2.4   1.3   32
  629   11.8  14.5    2.1   1.3    2.4   1.3   32
  630   11.8  14.5    2.1   1.3    2.4   1.3   32
  631   11.8  14.5    2.1   1.3    2.4   1.3   32
  632   11.8  14.5    2.1   1.3    2.4   1.3   32
  633   11.8  14.5    2.1   1.3    2.4   1.3   32
  634   11.9  14.6    2.1   1.3    2.4   1.3   32
  635   11.9  14.6    2.1   1.3    2.4   1.3   32
  636   11.9  14.6    2.1   1.3    2.5   1.4   32
  637   11.9  14.6    2.1   1.3    2.5   1.4   32
  638   11.9  14.6    2.1   1.3    2.5   1.4   32
  639   11.9  14.7    2.1   1.3    2.5   1.4   32
  640   11.9  14.7    2.1   1.3    2.5   1.4   32
  641   11.9  14.7    2.1   1.3    2.5   1.4   32
  642   12.0  14.7    2.1   1.3    2.5   1.4   32
  643   12.0  14.7    2.1   1.2    2.5   1.4   32
  644   12.0  14.7    2.1   1.2    2.5   1.3   32
  645   12.0  14.7    2.1   1.2    2.5   1.3   32
  646   12.0  14.8    2.1   1.2    2.5   1.3   32
  647   12.0  14.8    2.0   1.2    2.4   1.3   32
  648   12.0  14.8    2.0   1.2    2.4   1.3   32
  649   12.0  14.8    2.0   1.2    2.4   1.3   32
  650   12.0  14.8    2.0   1.2    2.4   1.3   32
  651   12.0  14.8    2.0   1.2    2.4   1.2   32
  652   12.0  14.8    2.0   1.2    2.4   1.2   32
  653   12.1  14.8    2.0   1.2    2.4   1.3   32
  654   12.1  14.8    2.0   1.1    2.4   1.3   32
  655   12.1  14.8    2.0   1.1    2.4   1.3   32
  656   12.1  14.8    2.0   1.1    2.4   1.3   32
  657   12.1  14.8    2.0   1.1    2.4   1.3   32
  658   12.1  14.8    2.0   1.1    2.4   1.3   32
  659   12.1  14.8    1.9   1.1    2.4   1.4   32
  660   12.1  14.8    1.9   1.1    2.5   1.4   32
  661   12.1  14.8    1.9   1.1    2.5   1.4   32
  662   12.1  14.8    1.9   1.1    2.5   1.4   32
  663   12.1  14.8    1.9   1.1    2.5   1.4   32
  664   12.1  14.8    1.9   1.1    2.5   1.4   32
  665   12.1  14.8    1.9   1.1    2.5   1.4   32
  666   12.1  14.8    1.9   1.1    2.5   1.4   32
  667   12.1  14.8    1.9   1.1    2.5   1.4   32
  668   12.1  14.8    1.9   1.1    2.5   1.4   32
  669   12.1  14.8    1.9   1.1    2.5   1.4   32
  670   12.1  14.8    1.9   1.1    2.5   1.4   32
  671   12.1  14.8    1.9   1.1    2.5   1.4   32
  672   12.1  14.8    1.9   1.1    2.5   1.4   32
  673   12.1  14.7    1.9   1.1    2.5   1.4   32
  674   12.1  14.7    1.9   1.1    2.5   1.4   32
  675   12.1  14.7    1.9   1.1    2.5   1.4   32
  676   12.1  14.7    1.9   1.1    2.5   1.4   32
  677   12.1  14.7    1.9   1.1    2.5   1.4   32
  678   12.1  14.7    1.9   1.1    2.5   1.4   32
  679   12.1  14.7    1.9   1.1    2.5   1.4   32
  680   12.1  14.7    1.9   1.1    2.5   1.5   32
  681   12.1  14.6    1.9   1.1    2.5   1.5   32
  682   12.1  14.6    1.9   1.0    2.5   1.5   32
  683   12.1  14.6    1.9   1.0    2.5   1.5   32
  684   12.1  14.6    1.9   1.0    2.5   1.5   32
  685   12.1  14.6    1.9   1.0    2.6   1.5   32
  686   12.1  14.6    1.9   1.0    2.6   1.5   32
  687   12.1  14.6    1.9   1.0    2.6   1.5   32
  688   12.0  14.6    1.9   1.0    2.6   1.5   32
  689   12.0  14.5    1.9   1.0    2.6   1.5   32
  690   12.0  14.5    1.9   1.0    2.6   1.6   32
  691   12.0  14.5    1.9   1.0    2.6   1.6   32
  692   12.0  14.5    1.9   1.0    2.6   1.6   32
  693   12.0  14.5    1.9   1.0    2.6   1.6   32
  694   12.0  14.5    1.9   1.0    2.6   1.5   32
  695   12.0  14.5    1.9   1.0    2.6   1.5   32
  696   12.0  14.4    1.9   1.0    2.6   1.5   32
  697   12.0  14.4    1.9   1.0    2.6   1.5   32
  698   12.0  14.4    1.9   1.0    2.6   1.5   32
  699   12.0  14.4    1.9   1.0    2.6   1.5   32
  700   12.0  14.4    1.9   1.0    2.6   1.5   32
  701   12.0  14.4    1.9   1.0    2.6   1.5   32
  702   12.0  14.4    1.9   1.0    2.6   1.5   32
  703   12.0  14.4    1.9   1.0    2.6   1.5   32
  704   11.9  14.4    1.9   1.0    2.6   1.5   32
  705   11.9  14.3    1.9   1.0    2.6   1.4   32
  706   11.9  14.3    1.9   1.0    2.6   1.4   32
  707   11.9  14.3    1.9   1.0    2.6   1.4   32
  708   11.9  14.3    1.9   1.0    2.6   1.4   32
  709   11.9  14.3    1.9   1.0    2.6   1.4   32
  710   11.9  14.3    1.9   1.0    2.6   1.4   32
  711   11.9  14.3    1.9   1.0    2.6   1.4   32
  712   11.9  14.3    1.9   1.0    2.6   1.4   32
  713   11.9  14.3    1.9   1.0    2.6   1.4   32
  714   11.9  14.3    1.9   1.0    2.6   1.4   32
  715   11.9  14.3    1.9   1.0    2.6   1.4   32
  716   11.9  14.3    1.9   1.0    2.6   1.4   32
  717   11.9  14.3    1.9   1.0    2.6   1.4   32
  718   11.9  14.3    1.9   1.0    2.6   1.3   32
  719   11.9  14.3    1.9   1.0    2.6   1.3   32
  720   11.9  14.3    1.9   1.0    2.6   1.3   32
  721   11.9  14.3    1.9   1.0    2.6   1.3   32
  722   11.9  14.4    1.9   1.0    2.6   1.3   32
  723   11.9  14.4    1.9   1.0    2.6   1.3   32
  724   11.9  14.4    1.9   1.0    2.6   1.3   32
  725   11.9  14.4    1.9   0.9    2.6   1.3   32
  726   11.9  14.4    1.8   0.9    2.6   1.3   32
  727   11.9  14.4    1.8   0.9    2.6   1.3   32
  728   12.0  14.4    1.8   0.9    2.6   1.3   32
  729   12.0  14.5    1.8   0.9    2.6   1.3   32
  730   12.0  14.5    1.8   0.9    2.6   1.3   32
  731   12.0  14.5    1.8   0.9    2.6   1.3   32
  732   12.0  14.5    1.8   0.9    2.6   1.3   32
  733   12.0  14.6    1.8   0.9    2.6   1.3   32
  734   12.0  14.6    1.8   0.9    2.6   1.3   32
  735   12.0  14.6    1.8   0.9    2.6   1.3   32
  736   12.0  14.6    1.8   0.9    2.6   1.3   32
  737   12.1  14.7    1.8   0.9    2.6   1.3   32
  738   12.1  14.7    1.8   0.9    2.6   1.3   32
  739   12.1  14.7    1.8   0.9    2.6   1.3   32
  740   12.1  14.8    1.8   0.9    2.6   1.3   32
  741   12.1  14.8    1.8   0.9    2.6   1.3   32
  742   12.1  14.8    1.8   0.9    2.6   1.3   32
  743   12.2  14.8    1.8   0.9    2.6   1.3   32
  744   12.2  14.9    1.8   0.9    2.6   1.3   32
  745   12.2  14.9    1.8   0.9    2.6   1.3   32
  746   12.2  14.9    1.7   0.9    2.6   1.3   32
  747   12.2  15.0    1.7   0.9    2.6   1.3   32
  748   12.3  15.0    1.7   0.9    2.6   1.3   32
  749   12.3  15.1    1.7   0.9    2.6   1.3   32
  750   12.3  15.1    1.7   0.9    2.6   1.3   32
  751   12.3  15.1    1.7   0.9    2.6   1.3   32
  752   12.3  15.2    1.7   0.9    2.6   1.3   32
  753   12.4  15.2    1.7   0.9    2.6   1.3   32
  754   12.4  15.2    1.7   0.9    2.6   1.3   32
  755   12.4  15.3    1.7   0.9    2.6   1.3   32
  756   12.4  15.3    1.7   0.9    2.6   1.3   32
  757   12.5  15.3    1.7   0.9    2.6   1.3   32
  758   12.5  15.4    1.7   0.9    2.6   1.3   32
  759   12.5  15.4    1.7   0.9    2.6   1.3   32
  760   12.5  15.4    1.7   0.8    2.6   1.3   32
  761   12.5  15.5    1.7   0.8    2.6   1.3   32
  762   12.6  15.5    1.7   0.8    2.6   1.2   32
  763   12.6  15.5    1.7   0.8    2.6   1.2   32
  764   12.6  15.6    1.7   0.8    2.6   1.2   32
  765   12.6  15.6    1.7   0.8    2.6   1.2   32
  766   12.6  15.6    1.7   0.8    2.5   1.2   32
  767   12.7  15.6    1.7   0.8    2.5   1.2   32
  768   12.7  15.7    1.6   0.8    2.5   1.2   32
  769   12.7  15.7    1.6   0.8    2.5   1.2   32
  770   12.7  15.7    1.6   0.8    2.5   1.2   32
  771   12.7  15.7    1.6   0.8    2.5   1.2   32
  772   12.8  15.8    1.6   0.8    2.5   1.2   32
  773   12.8  15.8    1.6   0.8    2.5   1.2   32
  774   12.8  15.8    1.6   0.8    2.5   1.2   32
  775   12.8  15.8    1.6   0.8    2.5   1.2   32
  776   12.8  15.8    1.6   0.8    2.5   1.2   32
  777   12.8  15.8    1.6   0.8    2.5   1.1   32
  778   12.8  15.9    1.6   0.8    2.5   1.1   32
  779   12.8  15.9    1.6   0.8    2.5   1.1   32
  780   12.8  15.9    1.6   0.8    2.5   1.1   32
  781   12.8  15.9    1.6   0.8    2.5   1.1   32
  782   12.8  15.9    1.6   0.8    2.5   1.1   32
  783   12.9  15.9    1.6   0.8    2.5   1.1   32
  784   12.9  15.9    1.6   0.8    2.5   1.1   32
  785   12.9  15.9    1.6   0.8    2.5   1.1   32
  786   12.9  15.9    1.6   0.8    2.5   1.1   32
  787   12.9  15.9    1.6   0.8    2.5   1.1   32
  788   12.9  15.9    1.6   0.8    2.5   1.1   32
  789   12.8  15.9    1.6   0.8    2.5   1.1   32
  790   12.8  15.9    1.6   0.8    2.5   1.2   32
  791   12.8  15.9    1.6   0.8    2.5   1.2   32
  792   12.8  15.9    1.6   0.8    2.5   1.2   32
  793   12.8  15.9    1.6   0.8    2.5   1.2   32
  794   12.8  15.9    1.6   0.8    2.5   1.2   32
  795   12.8  15.9    1.6   0.8    2.5   1.2   32
  796   12.8  15.9    1.6   0.8    2.5   1.2   32
  797   12.8  15.8    1.6   0.8    2.5   1.2   32
  798   12.7  15.8    1.6   0.8    2.5   1.2   32
  799   12.7  15.8    1.6   0.8    2.5   1.2   32
  800   12.7  15.8    1.6   0.8    2.5   1.2   32
  801   12.7  15.8    1.6   0.8    2.5   1.2   32
  802   12.7  15.7    1.6   0.9    2.5   1.2   32
  803   12.7  15.7    1.6   0.9    2.5   1.2   32
  804   12.6  15.7    1.6   0.9    2.5   1.2   32
  805   12.6  15.7    1.6   0.9    2.5   1.2   32
  806   12.6  15.6    1.6   0.9    2.5   1.2   32
  807   12.6  15.6    1.6   0.9    2.5   1.2   32
  808   12.5  15.6    1.6   0.9    2.5   1.2   32
  809   12.5  15.6    1.6   0.9    2.5   1.2   32
  810   12.5  15.5    1.6   0.9    2.5   1.2   32
  811   12.4  15.5    1.6   0.9    2.5   1.2   32
  812   12.4  15.4    1.6   0.9    2.5   1.2   32
  813   12.4  15.4    1.6   0.9    2.5   1.2   32
  814   12.3  15.4    1.6   0.9    2.5   1.2   32
  815   12.3  15.3    1.6   0.9    2.5   1.2   32
  816   12.3  15.3    1.6   0.9    2.5   1.2   32
  817   12.2  15.3    1.6   0.9    2.5   1.2   32
  818   12.2  15.2    1.6   0.9    2.5   1.2   32
  819   12.2  15.2    1.6   0.9    2.5   1.2   32
  820   12.1  15.1    1.6   0.9    2.5   1.2   32
  821   12.1  15.1    1.6   0.9    2.5   1.2   32
  822   12.1  15.1    1.6   0.9    2.5   1.2   32
  823   12.0  15.0    1.6   0.9    2.5   1.2   32
  824   12.0  15.0    1.6   0.8    2.5   1.2   32
  825   12.0  14.9    1.6   0.8    2.5   1.2   32
  826   11.9  14.9    1.6   0.8    2.5   1.2   32
  827   11.9  14.9    1.6   0.8    2.5   1.2   32
  828   11.9  14.8    1.6   0.8    2.5   1.2   32
  829   11.8  14.8    1.6   0.8    2.5   1.2   32
  830   11.8  14.7    1.6   0.8    2.5   1.2   32
  831   11.8  14.7    1.6   0.8    2.5   1.2   32
  832   11.7  14.6    1.6   0.8    2.5   1.2   32
  833   11.7  14.6    1.6   0.8    2.5   1.2   32
  834   11.7  14.6    1.6   0.8    2.5   1.2   32
  835   11.6  14.5    1.6   0.8    2.5   1.2   32
  836   11.6  14.5    1.6   0.9    2.5   1.2   32
  837   11.6  14.4    1.6   0.9    2.5   1.2   32
  838   11.5  14.4    1.6   0.9    2.5   1.2   32
  839   11.5  14.4    1.6   0.9    2.5   1.2   32
  840   11.5  14.3    1.6   0.9    2.5   1.2   32
  841   11.5  14.3    1.6   0.9    2.5   1.2   32
  842   11.4  14.3    1.6   0.9    2.5   1.2   32
  843   11.4  14.2    1.6   0.9    2.5   1.2   32
  844   11.4  14.2    1.6   0.9    2.5   1.2   32
  845   11.4  14.2    1.6   0.9    2.5   1.2   32
  846   11.3  14.1    1.6   0.9    2.5   1.2   32
  847   11.3  14.1    1.6   0.9    2.5   1.2   32
  848   11.3  14.1    1.6   0.9    2.5   1.2   32
  849   11.3  14.0    1.6   0.9    2.5   1.2   32
  850   11.2  14.0    1.6   0.9    2.5   1.2   32
  851   11.2  14.0    1.6   0.9    2.5   1.2   32
  852   11.2  13.9    1.6   0.9    2.5   1.2   32
  853   11.2  13.9    1.6   0.9    2.5   1.2   32
  854   11.2  13.9    1.6   0.9    2.5   1.2   32
  855   11.2  13.9    1.6   0.9    2.5   1.2   32
  856   11.1  13.8    1.6   0.9    2.5   1.2   32
  857   11.1  13.8    1.6   0.9    2.5   1.2   32
  858   11.1  13.8    1.6   0.9    2.5   1.2   32
  859   11.1  13.8    1.6   0.9    2.5   1.2   32
  860   11.1  13.8    1.6   0.9    2.5   1.2   32
  861   11.1  13.7    1.6   0.9    2.5   1.2   32
  862   11.1  13.7    1.6   0.9    2.5   1.2   32
  863   11.1  13.7    1.6   0.9    2.5   1.2   32
  864   11.1  13.7    1.6   0.9    2.5   1.2   32
  865   11.1  13.7    1.6   0.9    2.5   1.2   32
  866   11.1  13.7    1.6   0.9    2.5   1.1   32
  867   11.1  13.7    1.6   0.9    2.5   1.1   32
  868   11.1  13.6    1.6   0.9    2.5   1.1   32
  869   11.1  13.6    1.6   0.8    2.5   1.1   32
  870   11.1  13.6    1.6   0.8    2.5   1.1   32
  871   11.1  13.6    1.6   0.8    2.5   1.1   32
  872   11.1  13.6    1.6   0.8    2.5   1.1   32
  873   11.1  13.6    1.6   0.8    2.5   1.1   32
  874   11.1  13.6    1.6   0.8    2.5   1.1   32
  875   11.1  13.6    1.6   0.8    2.5   1.1   32
  876   11.1  13.6    1.6   0.8    2.5   1.1   32
  877   11.1  13.6    1.6   0.8    2.5   1.1   32
  878   11.1  13.6    1.6   0.8    2.5   1.1   32
  879   11.1  13.6    1.6   0.8    2.5   1.1   32
  880   11.1  13.6    1.6   0.8    2.5   1.1   32
  881   11.1  13.6    1.6   0.8    2.5   1.1   32
  882   11.1  13.6    1.6   0.8    2.5   1.1   32
  883   11.1  13.6    1.6   0.8    2.5   1.1   32
  884   11.1  13.6    1.6   0.8    2.5   1.1   32
  885   11.1  13.6    1.6   0.8    2.5   1.1   32
  886   11.1  13.6    1.6   0.8    2.5   1.1   32
  887   11.1  13.6    1.6   0.7    2.5   1.1   32
  888   11.1  13.6    1.6   0.7    2.5   1.1   32
  889   11.2  13.6    1.6   0.7    2.5   1.1   32
  890   11.2  13.6    1.6   0.7    2.5   1.1   32
  891   11.2  13.6    1.6   0.7    2.5   1.1   32
  892   11.2  13.6    1.6   0.7    2.5   1.1   32
  893   11.2  13.7    1.6   0.7    2.5   1.1   32
  894   11.2  13.7    1.6   0.7    2.5   1.1   32
  895   11.2  13.7    1.6   0.7    2.5   1.1   32
  896   11.2  13.7    1.6   0.7    2.5   1.1   32
  897   11.2  13.7    1.6   0.7    2.5   1.1   32
  898   11.2  13.7    1.6   0.7    2.5   1.1   32
  899   11.2  13.7    1.6   0.7    2.5   1.1   32
  900   11.3  13.7    1.6   0.7    2.5   1.2   32
  901   11.3  13.7    1.6   0.7    2.5   1.2   32
  902   11.3  13.8    1.6   0.7    2.5   1.2   32
  903   11.3  13.8    1.6   0.7    2.5   1.1   32
  904   11.3  13.8    1.6   0.7    2.5   1.1   32
  905   11.3  13.8    1.6   0.7    2.5   1.1   32
  906   11.3  13.8    1.6   0.7    2.5   1.1   32
  907   11.3  13.8    1.6   0.7    2.5   1.1   32
  908   11.3  13.8    1.6   0.7    2.5   1.1   32
  909   11.3  13.9    1.6   0.7    2.5   1.1   32
  910   11.4  13.9    1.6   0.7    2.5   1.1   32
  911   11.4  13.9    1.6   0.7    2.5   1.1   32
  912   11.4  13.9    1.6   0.7    2.5   1.1   32
  913   11.4  13.9    1.6   0.7    2.5   1.1   32
  914   11.4  13.9    1.6   0.7    2.5   1.1   32
  915   11.4  13.9    1.6   0.7    2.5   1.1   32
  916   11.4  14.0    1.6   0.7    2.5   1.1   32
  917   11.4  14.0    1.6   0.7    2.5   1.1   32
  918   11.4  14.0    1.6   0.7    2.5   1.1   32
  919   11.4  14.0    1.6   0.8    2.5   1.1   32
  920   11.4  14.0    1.6   0.8    2.5   1.1   32
  921   11.4  14.0    1.6   0.8    2.5   1.1   32
  922   11.4  14.0    1.6   0.8    2.5   1.1   32
  923   11.4  14.0    1.6   0.8    2.5   1.1   32
  924   11.4  14.1    1.6   0.8    2.5   1.1   32
  925   11.4  14.1    1.6   0.8    2.5   1.1   32
  926   11.4  14.1    1.6   0.8    2.5   1.1   32
  927   11.4  14.1    1.6   0.8    2.5   1.1   32
  928   11.4  14.1    1.6   0.8    2.5   1.1   32
  929   11.4  14.1    1.6   0.8    2.5   1.1   32
  930   11.4  14.1    1.6   0.8    2.5   1.1   32
  931   11.4  14.1    1.6   0.8    2.5   1.1   32
  932   11.4  14.1    1.6   0.8    2.5   1.1   32
  933   11.4  14.1    1.6   0.8    2.5   1.1   32
  934   11.4  14.1    1.6   0.8    2.5   1.1   32
  935   11.4  14.1    1.6   0.8    2.5   1.1   32
  936   11.4  14.1    1.6   0.8    2.5   1.1   32
  937   11.4  14.1    1.6   0.8    2.5   1.1   32
  938   11.4  14.1    1.6   0.8    2.5   1.1   32
  939   11.4  14.1    1.6   0.8    2.5   1.1   32
  940   11.4  14.1    1.6   0.8    2.5   1.1   32
  941   11.4  14.1    1.6   0.8    2.5   1.1   32
  942   11.4  14.1    1.6   0.8    2.5   1.1   32
  943   11.4  14.1    1.6   0.8    2.5   1.1   32
  944   11.4  14.1    1.6   0.8    2.5   1.1   32
  945   11.4  14.1    1.6   0.8    2.5   1.1   32
  946   11.4  14.1    1.6   0.8    2.5   1.1   32
  947   11.4  14.1    1.6   0.9    2.5   1.1   32
  948   11.4  14.1    1.6   0.9    2.5   1.1   32
  949   11.4  14.1    1.6   0.9    2.5   1.1   32
  950   11.4  14.1    1.6   0.9    2.5   1.1   32
  951   11.4  14.1    1.6   0.9    2.5   1.1   32
  952   11.3  14.1    1.6   0.9    2.5   1.1   32
  953   11.3  14.0    1.6   0.9    2.5   1.1   32
  954   11.3  14.0    1.6   0.9    2.5   1.1   32
  955   11.3  14.0    1.6   0.9    2.5   1.1   32
  956   11.3  14.0    1.6   0.9    2.5   1.1   32
  957   11.3  14.0    1.6   0.9    2.5   1.1   32
  958   11.3  14.0    1.6   0.9    2.5   1.1   32
  959   11.3  14.0    1.6   0.9    2.4   1.1   32
  960   11.3  13.9    1.6   0.9    2.4   1.1   32
  961   11.2  13.9    1.5   0.9    2.4   1.1   32
  962   11.2  13.9    1.5   0.9    2.4   1.1   32
  963   11.2  13.9    1.5   0.9    2.4   1.1   32
  964   11.2  13.9    1.5   0.9    2.4   1.2   32
  965   11.2  13.8    1.5   0.9    2.4   1.2   32
  966   11.2  13.8    1.5   0.9    2.4   1.2   32
  967   11.2  13.8    1.5   0.9    2.4   1.2   32
  968   11.2  13.8    1.5   0.9    2.4   1.2   32
  969   11.2  13.8    1.5   0.9    2.4   1.2   32
  970   11.1  13.7    1.5   0.9    2.4   1.2   32
  971   11.1  13.7    1.5   0.9    2.4   1.2   32
  972   11.1  13.7    1.5   0.9    2.4   1.2   32
  973   11.1  13.7    1.5   0.9    2.4   1.2   32
  974   11.1  13.7    1.5   0.9    2.4   1.2   32
  975   11.1  13.6    1.5   0.9    2.4   1.2   32
  976   11.1  13.6    1.5   0.9    2.4   1.2   32
  977   11.1  13.6    1.5   0.9    2.4   1.2   32
  978   11.0  13.6    1.5   0.9    2.4   1.2   32
  979   11.0  13.5    1.5   0.9    2.4   1.2   32
  980   11.0  13.5    1.5   0.9    2.4   1.2   32
  981   11.0  13.5    1.5   0.9    2.4   1.2   32
  982   11.0  13.5    1.5   0.8    2.4   1.2   32
  983   11.0  13.5    1.5   0.8    2.4   1.2   32
  984   11.0  13.4    1.5   0.8    2.4   1.2   32
  985   11.0  13.4    1.5   0.8    2.4   1.2   32
  986   11.0  13.4    1.5   0.8    2.4   1.2   32
  987   11.0  13.4    1.5   0.8    2.4   1.2   32
  988   11.0  13.4    1.5   0.8    2.4   1.2   32
  989   10.9  13.4    1.5   0.8    2.4   1.1   32
  990   10.9  13.3    1.5   0.8    2.4   1.1   32
  991   10.9  13.3    1.5   0.8    2.4   1.1   32
  992   10.9  13.3    1.5   0.8    2.4   1.1   32
  993   10.9  13.3    1.5   0.8    2.4   1.1   32
  994   10.9  13.3    1.5   0.8    2.4   1.1   32
  995   10.9  13.3    1.5   0.8    2.4   1.1   32
  996   10.9  13.3    1.5   0.8    2.4   1.1   32
  997   10.9  13.3    1.5   0.8    2.4   1.1   32
  998   10.9  13.3    1.5   0.8    2.4   1.1   32
  999   10.9  13.2    1.5   0.8    2.4   1.1   32
 1000   10.9  13.2    1.5   0.8    2.4   1.1   32
 1001   10.9  13.2    1.5   0.8    2.4   1.1   32
 1002   10.9  13.2    1.5   0.8    2.3   1.1   32
 1003   10.9  13.2    1.5   0.8    2.3   1.1   32
 1004   10.9  13.2    1.5   0.8    2.3   1.1   32
 1005   10.9  13.2    1.5   0.8    2.3   1.1   32
 1006   10.9  13.2    1.5   0.8    2.3   1.1   32
 1007   10.9  13.2    1.5   0.8    2.3   1.1   32
 1008   10.9  13.2    1.5   0.8    2.3   1.1   32
 1009   10.9  13.2    1.5   0.8    2.3   1.1   32
 1010   11.0  13.2    1.5   0.8    2.3   1.1   32
 1011   11.0  13.2    1.4   0.8    2.3   1.1   32
 1012   11.0  13.3    1.4   0.8    2.3   1.1   32
 1013   11.0  13.3    1.4   0.8    2.3   1.1   32
 1014   11.0  13.3    1.4   0.8    2.3   1.1   32
 1015   11.0  13.3    1.4   0.8    2.3   1.1   32
 1016   11.0  13.3    1.4   0.8    2.3   1.1   32
 1017   11.0  13.3    1.4   0.8    2.3   1.1   32
 1018   11.0  13.3    1.4   0.8    2.3   1.1   32
 1019   11.0  13.3    1.4   0.8    2.3   1.1   32
 1020   11.1  13.3    1.4   0.8    2.3   1.1   32
 1021   11.1  13.4    1.4   0.8    2.3   1.1   32
 1022   11.1  13.4    1.4   0.8    2.3   1.1   32
 1023   11.1  13.4    1.4   0.8    2.3   1.1   32
 1024   11.1  13.4    1.4   0.8    2.3   1.1   32
 1025   11.1  13.4    1.4   0.8    2.3   1.1   32
 1026   11.1  13.5    1.4   0.8    2.3   1.1   32
 1027   11.2  13.5    1.4   0.8    2.3   1.1   32
 1028   11.2  13.5    1.4   0.8    2.3   1.1   32
 1029   11.2  13.5    1.4   0.8    2.3   1.1   32
 1030   11.2  13.5    1.4   0.7    2.3   1.1   32
 1031   11.2  13.6    1.4   0.7    2.3   1.1   32
 1032   11.2  13.6    1.4   0.7    2.3   1.1   32
 1033   11.2  13.6    1.4   0.7    2.3   1.1   32
 1034   11.3  13.6    1.4   0.7    2.3   1.1   32
 1035   11.3  13.6    1.4   0.7    2.3   1.1   32
 1036   11.3  13.7    1.4   0.7    2.3   1.1   32
 1037   11.3  13.7    1.4   0.7    2.3   1.1   32
 1038   11.3  13.7    1.4   0.7    2.3   1.1   32
 1039   11.3  13.7    1.4   0.7    2.3   1.1   32
 1040   11.4  13.8    1.4   0.7    2.3   1.1   32
 1041   11.4  13.8    1.4   0.7    2.3   1.1   32
 1042   11.4  13.8    1.4   0.7    2.3   1.1   32
 1043   11.4  13.8    1.4   0.7    2.3   1.1   32
 1044   11.4  13.9    1.4   0.7    2.3   1.1   32
 1045   11.4  13.9    1.4   0.7    2.3   1.1   32
 1046   11.4  13.9    1.4   0.7    2.3   1.1   32
 1047   11.4  14.0    1.4   0.7    2.3   1.1   32
 1048   11.5  14.0    1.4   0.7    2.3   1.1   32
 1049   11.5  14.0    1.4   0.7    2.3   1.1   32
 1050   11.5  14.0    1.4   0.7    2.3   1.1   32
 1051   11.5  14.0    1.4   0.7    2.3   1.1   32
 1052   11.5  14.1    1.4   0.7    2.3   1.1   32
 1053   11.5  14.1    1.4   0.7    2.3   1.1   32
 1054   11.5  14.1    1.4   0.7    2.3   1.1   32
 1055   11.5  14.1    1.4   0.7    2.3   1.1   32
 1056   11.0  13.2    1.4   0.8    2.3   1.1   32
 1057   11.0  13.2    1.4   0.8    2.3   1.1   32
 1058   11.0  13.2    1.4   0.8    2.3   1.1   32
 1059   11.0  13.2    1.4   0.8    2.3   1.1   32
 1060   11.0  13.2    1.4   0.8    2.2   1.1   32
 1061   11.0  13.2    1.4   0.8    2.2   1.1   32
 1062   11.0  13.3    1.4   0.8    2.2   1.1   32
 1063   11.0  13.3    1.4   0.8    2.2   1.1   32
 1064   11.0  13.3    1.4   0.8    2.2   1.1   32
 1065   11.0  13.3    1.4   0.8    2.2   1.1   32
 1066   11.0  13.3    1.4   0.8    2.2   1.1   32
 1067   11.0  13.3    1.4   0.8    2.2   1.1   32
 1068   11.0  13.4    1.4   0.8    2.2   1.1   32
 1069   11.0  13.4    1.4   0.8    2.2   1.1   32
 1070   11.0  13.4    1.4   0.8    2.2   1.1   32
 1071   11.0  13.4    1.4   0.8    2.2   1.1   32
 1072   11.0  13.4    1.4   0.8    2.2   1.1   32
 1073   11.1  13.5    1.4   0.8    2.2   1.1   32
 1074   11.1  13.5    1.4   0.8    2.2   1.1   32
 1075   11.1  13.5    1.4   0.8    2.2   1.1   32
 1076   11.1  13.5    1.4   0.8    2.2   1.1   32
 1077   11.1  13.5    1.4   0.8    2.2   1.1   32
 1078   11.1  13.5    1.4   0.8    2.2   1.1   32
 1079   11.1  13.6    1.4   0.8    2.2   1.1   32
 1080   11.1  13.6    1.4   0.8    2.2   1.1   32
 1081   11.1  13.6    1.4   0.8    2.2   1.1   32
 1082   11.1  13.6    1.4   0.8    2.2   1.1   32
 1083   11.1  13.6    1.4   0.8    2.2   1.1   32
 1084   11.1  13.6    1.4   0.8    2.3   1.1   32
 1085   11.1  13.7    1.4   0.8    2.3   1.1   32
 1086   11.1  13.7    1.4   0.8    2.3   1.1   32
 1087   11.1  13.7    1.4   0.8    2.3   1.1   32
 1088   11.1  13.7    1.4   0.8    2.3   1.1   32
 1089   11.1  13.7    1.4   0.8    2.3   1.1   32
 1090   11.1  13.7    1.4   0.8    2.3   1.1   32
 1091   11.0  13.7    1.4   0.8    2.3   1.2   32
 1092   11.0  13.8    1.4   0.8    2.3   1.2   32
 1093   11.0  13.8    1.4   0.8    2.3   1.2   32
 1094   11.0  13.8    1.4   0.8    2.3   1.2   32
 1095   11.0  13.8    1.4   0.8    2.3   1.2   32
 1096   11.0  13.8    1.4   0.8    2.3   1.2   32
 1097   11.0  13.8    1.4   0.8    2.3   1.2   32
 1098   11.0  13.8    1.4   0.8    2.3   1.2   32
 1099   11.0  13.8    1.4   0.8    2.3   1.2   32
 1100   11.0  13.8    1.4   0.8    2.3   1.2   32
 1101   11.0  13.9    1.4   0.8    2.3   1.2   32
 1102   11.0  13.9    1.4   0.8    2.3   1.2   32
 1103   11.0  13.9    1.4   0.8    2.3   1.2   32
 1104   11.0  13.9    1.4   0.8    2.3   1.2   32
 1105   11.0  13.9    1.4   0.8    2.3   1.2   32
 1106   11.0  13.9    1.4   0.8    2.3   1.2   32
 1107   11.0  13.9    1.4   0.8    2.3   1.2   32
 1108   11.0  13.9    1.4   0.8    2.3   1.2   32
 1109   11.0  13.9    1.4   0.8    2.3   1.2   32
 1110   11.0  13.9    1.4   0.7    2.3   1.2   32
 1111   11.0  13.9    1.4   0.7    2.3   1.2   32
 1112   11.0  13.9    1.4   0.7    2.3   1.2   32
 1113   11.0  13.9    1.4   0.7    2.3   1.2   32
 1114   11.0  13.9    1.4   0.7    2.3   1.2   32
 1115   11.0  13.9    1.4   0.7    2.3   1.2   32
 1116   11.0  13.9    1.4   0.7    2.3   1.2   32
 1117   10.9  13.9    1.5   0.7    2.3   1.2   32
 1118   10.9  13.8    1.5   0.7    2.3   1.2   32
 1119   10.9  13.8    1.5   0.7    2.3   1.2   32
 1120   10.9  13.8    1.5   0.7    2.3   1.2   32
 1121   10.9  13.8    1.5   0.7    2.3   1.2   32
 1122   10.9  13.8    1.5   0.7    2.3   1.2   32
 1123   10.9  13.8    1.5   0.7    2.3   1.2   32
 1124   10.9  13.8    1.5   0.7    2.3   1.2   32
 1125   10.9  13.8    1.5   0.7    2.3   1.2   32
 1126   10.9  13.8    1.5   0.7    2.3   1.2   32
 1127   10.9  13.7    1.4   0.7    2.3   1.2   32
 1128   10.9  13.7    1.4   0.7    2.3   1.2   32
 1129   10.9  13.7    1.4   0.7    2.3   1.2   32
 1130   10.9  13.7    1.4   0.7    2.3   1.2   32
 1131   10.9  13.7    1.4   0.7    2.3   1.2   32
 1132   10.9  13.7    1.4   0.7    2.3   1.2   32
 1133   10.9  13.6    1.4   0.7    2.3   1.2   32
 1134   10.9  13.6    1.4   0.7    2.3   1.2   32
 1135   10.8  13.6    1.4   0.7    2.4   1.2   32
 1136   10.8  13.6    1.4   0.7    2.4   1.2   32
 1137   10.8  13.6    1.4   0.7    2.4   1.2   32
 1138   10.8  13.5    1.4   0.7    2.4   1.2   32
 1139   10.8  13.5    1.4   0.7    2.4   1.2   32
 1140   10.8  13.5    1.4   0.7    2.4   1.2   32
 1141   10.8  13.5    1.4   0.7    2.4   1.2   32
 1142   10.8  13.5    1.4   0.7    2.4   1.2   32
 1143   10.8  13.4    1.4   0.7    2.4   1.2   32
 1144   10.8  13.4    1.4   0.7    2.4   1.2   32
 1145   10.8  13.4    1.4   0.7    2.4   1.2   32
 1146   10.8  13.4    1.4   0.7    2.4   1.2   32
 1147   10.8  13.3    1.4   0.7    2.4   1.2   32
 1148   10.8  13.3    1.4   0.7    2.4   1.3   32
 1149   10.8  13.3    1.4   0.8    2.4   1.3   32
 1150   10.7  13.3    1.4   0.8    2.4   1.3   32
 1151   10.7  13.3    1.4   0.8    2.4   1.3   32
 1152   10.7  13.2    1.4   0.8    2.4   1.3   32
 1153   10.7  13.2    1.4   0.8    2.4   1.3   32
 1154   10.7  13.2    1.4   0.8    2.4   1.3   32
 1155   10.7  13.2    1.4   0.8    2.4   1.3   32
 1156   10.7  13.1    1.5   0.8    2.4   1.3   32
 1157   10.7  13.1    1.5   0.8    2.4   1.3   32
 1158   10.7  13.1    1.5   0.8    2.4   1.3   32
 1159   10.7  13.1    1.5   0.8    2.4   1.3   32
 1160   10.7  13.0    1.5   0.8    2.4   1.3   32
 1161   10.7  13.0    1.5   0.8    2.4   1.3   32
 1162   10.7  13.0    1.5   0.8    2.4   1.3   32
 1163   10.7  13.0    1.5   0.8    2.4   1.3   32
 1164   10.7  13.0    1.5   0.8    2.4   1.3   32
 1165   10.7  13.0    1.5   0.8    2.4   1.3   32
 1166   10.7  13.0    1.5   0.8    2.4   1.2   32
 1167   10.7  12.9    1.5   0.8    2.4   1.2   32
 1168   10.7  12.9    1.5   0.8    2.4   1.2   32
 1169   10.7  12.9    1.5   0.8    2.4   1.2   32
 1170   10.7  12.9    1.5   0.8    2.4   1.2   32
 1171   10.7  12.9    1.5   0.8    2.4   1.2   32
 1172   10.7  12.9    1.5   0.8    2.4   1.2   32
 1173   10.7  12.9    1.5   0.7    2.4   1.2   32
 1174   10.7  12.9    1.5   0.7    2.4   1.2   32
 1175   10.7  12.9    1.5   0.7    2.4   1.2   32
 1176   10.7  12.9    1.5   0.7    2.4   1.2   32
 1177   10.7  12.9    1.5   0.7    2.4   1.2   32
 1178   10.7  12.9    1.5   0.7    2.4   1.2   32
 1179   10.7  12.9    1.5   0.7    2.4   1.2   32
 1180   10.7  12.9    1.5   0.7    2.4   1.2   32
 1181   10.7  12.9    1.5   0.8    2.4   1.2   32
 1182   10.7  12.9    1.5   0.8    2.4   1.2   32
 1183   10.7  12.9    1.5   0.8    2.4   1.2   32
 1184   10.7  12.9    1.5   0.8    2.4   1.2   32
 1185   10.7  12.9    1.5   0.8    2.4   1.2   32
 1186   10.7  12.9    1.5   0.8    2.4   1.2   32
 1187   10.7  12.9    1.5   0.8    2.4   1.2   32
 1188   10.7  13.0    1.5   0.8    2.4   1.2   32
 1189   10.7  13.0    1.5   0.8    2.4   1.2   32
 1190   10.8  13.0    1.5   0.8    2.4   1.2   32
 1191   10.8  13.0    1.5   0.8    2.4   1.2   32
 1192   10.8  13.0    1.5   0.8    2.4   1.2   32
 1193   10.8  13.0    1.5   0.8    2.4   1.2   32
 1194   10.8  13.0    1.5   0.8    2.4   1.2   32
 1195   10.8  13.1    1.5   0.8    2.4   1.2   32
 1196   10.8  13.1    1.5   0.8    2.4   1.2   32
 1197   10.8  13.1    1.5   0.8    2.4   1.2   32
 1198   10.8  13.1    1.5   0.8    2.4   1.2   32
 1199   10.8  13.1    1.5   0.8    2.4   1.2   32
 1200   10.9  13.1    1.5   0.8    2.4   1.2   32
 1201   10.9  13.2    1.5   0.8    2.4   1.2   32
 1202   10.9  13.2    1.5   0.8    2.5   1.2   32
 1203   10.9  13.2    1.5   0.7    2.5   1.2   32
 1204   10.9  13.2    1.5   0.7    2.5   1.2   32
 1205   10.9  13.3    1.5   0.7    2.5   1.2   32
 1206   10.9  13.3    1.5   0.7    2.5   1.2   32
 1207   11.0  13.3    1.5   0.7    2.5   1.2   32
 1208   11.0  13.3    1.5   0.7    2.5   1.2   32
 1209   11.0  13.4    1.5   0.7    2.5   1.2   32
 1210   11.0  13.4    1.5   0.7    2.5   1.2   32
 1211   11.0  13.4    1.5   0.7    2.5   1.2   32
 1212   11.0  13.4    1.5   0.7    2.5   1.2   32
 1213   11.0  13.5    1.5   0.7    2.5   1.2   32
 1214   11.1  13.5    1.5   0.7    2.5   1.2   32
 1215   11.1  13.5    1.5   0.8    2.5   1.2   32
 1216   11.1  13.6    1.5   0.8    2.5   1.2   32
 1217   11.1  13.6    1.5   0.8    2.5   1.2   32
 1218   11.1  13.6    1.5   0.8    2.5   1.2   32
 1219   11.1  13.7    1.5   0.8    2.5   1.2   32
 1220   11.1  13.7    1.5   0.8    2.5   1.2   32
 1221   11.2  13.7    1.5   0.8    2.5   1.2   32
 1222   11.2  13.7    1.5   0.8    2.5   1.2   32
 1223   11.2  13.8    1.5   0.8    2.5   1.2   32
 1224   11.2  13.8    1.5   0.8    2.5   1.2   32
 1225   11.2  13.8    1.5   0.8    2.5   1.2   32
 1226   11.2  13.9    1.5   0.8    2.5   1.2   32
 1227   11.3  13.9    1.5   0.8    2.5   1.2   32
 1228   11.3  13.9    1.5   0.8    2.5   1.2   32
 1229   11.3  13.9    1.5   0.8    2.5   1.2   32
 1230   11.3  14.0    1.5   0.8    2.5   1.2   32
 1231   11.3  14.0    1.5   0.8    2.5   1.2   32
 1232   11.3  14.0    1.5   0.8    2.5   1.2   32
 1233   11.3  14.0    1.5   0.8    2.5   1.2   32
 1234   11.3  14.1    1.5   0.8    2.5   1.3   32
 1235   11.3  14.1    1.5   0.8    2.5   1.3   32
 1236   11.4  14.1    1.5   0.8    2.5   1.3   32
 1237   11.4  14.1    1.5   0.8    2.5   1.3   32
 1238   11.4  14.1    1.6   0.8    2.5   1.3   32
 1239   11.4  14.2    1.6   0.8    2.5   1.3   32
 1240   11.4  14.2    1.6   0.8    2.5   1.3   32
 1241   11.4  14.2    1.6   0.8    2.5   1.3   32
 1242   11.4  14.2    1.6   0.8    2.5   1.3   32
 1243   11.4  14.2    1.6   0.8    2.5   1.3   32
 1244   11.4  14.2    1.6   0.8    2.5   1.3   32
 1245   11.4  14.2    1.6   0.8    2.5   1.3   32
 1246   11.4  14.3    1.6   0.8    2.5   1.3   32
 1247   11.4  14.3    1.6   0.8    2.5   1.3   32
 1248   11.4  14.3    1.6   0.8    2.5   1.3   32
 1249   11.4  14.3    1.6   0.8    2.5   1.3   32
 1250   11.4  14.3    1.5   0.8    2.5   1.2   32
 1251   11.4  14.3    1.5   0.8    2.5   1.2   32
 1252   11.4  14.3    1.5   0.8    2.5   1.2   32
 1253   11.4  14.3    1.5   0.8    2.5   1.2   32
 1254   11.4  14.3    1.5   0.8    2.5   1.2   32
 1255   11.4  14.3    1.5   0.7    2.5   1.2   32
 1256   12.4  15.2    1.5   0.8    2.5   1.2   31
 1257   12.4  15.3    1.5   0.8    2.5   1.2   31
 1258   12.4  15.3    1.5   0.8    2.5   1.2   31
 1259   12.4  15.3    1.5   0.8    2.5   1.2   31
 1260   12.4  15.3    1.5   0.8    2.5   1.2   31
 1261   12.4  15.3    1.5   0.8    2.5   1.2   31
 1262   12.4  15.3    1.5   0.8    2.4   1.2   31
 1263   12.4  15.3    1.5   0.8    2.4   1.2   31
 1264   12.4  15.3    1.5   0.8    2.4   1.2   31
 1265   12.4  15.3    1.5   0.8    2.4   1.2   31
 1266   12.4  15.3    1.4   0.8    2.4   1.2   31
 1267   12.4  15.4    1.4   0.8    2.4   1.2   31
 1268   12.4  15.4    1.4   0.8    2.4   1.2   31
 1269   12.4  15.3    1.4   0.8    2.4   1.2   31
 1270   12.3  15.3    1.4   0.8    2.4   1.2   31
 1271   12.3  15.3    1.4   0.8    2.4   1.2   31
 1272   12.3  15.3    1.4   0.8    2.4   1.2   31
 1273   12.3  15.3    1.4   0.8    2.4   1.2   31
 1274   12.3  15.3    1.4   0.8    2.4   1.2   31
 1275   12.3  15.3    1.4   0.8    2.4   1.2   31
 1276   12.3  15.3    1.4   0.8    2.4   1.2   31
 1277   12.2  15.3    1.4   0.8    2.4   1.2   31
 1278   12.2  15.3    1.4   0.8    2.4   1.2   31
 1279   12.2  15.2    1.4   0.8    2.4   1.2   31
 1280   12.2  15.2    1.4   0.8    2.4   1.2   31
 1281   12.2  15.2    1.4   0.8    2.4   1.2   31
 1282   12.2  15.2    1.4   0.8    2.4   1.2   31
 1283   12.1  15.2    1.4   0.8    2.4   1.2   31
 1284   12.1  15.1    1.4   0.8    2.4   1.2   31
 1285   12.1  15.1    1.4   0.8    2.4   1.2   31
 1286   12.1  15.1    1.4   0.8    2.4   1.2   31
 1287   12.0  15.1    1.4   0.8    2.4   1.2   31
 1288   12.0  15.0    1.4   0.8    2.4   1.2   31
 1289   12.0  15.0    1.4   0.8    2.4   1.2   31
 1290   12.0  15.0    1.4   0.8    2.4   1.2   31
 1291   12.0  15.0    1.4   0.8    2.4   1.2   31
 1292   11.9  14.9    1.4   0.8    2.4   1.2   31
 1293   11.9  14.9    1.4   0.8    2.4   1.2   31
 1294   11.9  14.9    1.4   0.8    2.4   1.1   31
 1295   11.9  14.9    1.4   0.8    2.4   1.1   31
 1296   11.8  14.8    1.4   0.8    2.4   1.1   31
 1297   11.8  14.8    1.4   0.8    2.4   1.1   31
 1298   11.8  14.8    1.4   0.8    2.4   1.1   31
 ms      H   H.sd     V   V.sd   rate rate.sd  N     Register 33
 -350   15.6  12.8    0.7   0.3    0.7   0.2   32
 -349   15.6  12.8    0.7   0.3    0.6   0.2   32
 -348   15.6  12.7    0.6   0.3    0.6   0.2   32
 -347   15.6  12.7    0.6   0.3    0.6   0.2   32
 -346   15.7  12.7    0.6   0.3    0.6   0.2   32
 -345   15.7  12.7    0.6   0.3    0.6   0.2   32
 -344   15.7  12.7    0.6   0.3    0.6   0.2   32
 -343   15.7  12.7    0.6   0.3    0.6   0.2   32
 -342   15.7  12.6    0.6   0.3    0.6   0.2   32
 -341   15.7  12.6    0.6   0.3    0.6   0.2   32
 -340   15.7  12.6    0.6   0.3    0.6   0.2   32
 -339   15.7  12.6    0.6   0.3    0.6   0.2   32
 -338   15.7  12.6    0.6   0.3    0.6   0.2   32
 -337   15.7  12.6    0.6   0.3    0.6   0.2   32
 -336   15.8  12.5    0.6   0.3    0.6   0.2   32
 -335   15.8  12.5    0.6   0.3    0.6   0.2   32
 -334   15.8  12.5    0.6   0.3    0.6   0.2   32
 -333   15.8  12.5    0.6   0.3    0.6   0.2   32
 -332   15.8  12.5    0.6   0.3    0.6   0.2   32
 -331   15.8  12.5    0.6   0.3    0.6   0.2   32
 -330   15.9  12.5    0.6   0.3    0.6   0.2   32
 -329   15.9  12.5    0.6   0.3    0.6   0.2   32
 -328   15.9  12.4    0.6   0.3    0.6   0.2   32
 -327   15.9  12.4    0.6   0.3    0.6   0.2   32
 -326   16.0  12.4    0.6   0.3    0.6   0.2   32
 -325   16.0  12.4    0.6   0.3    0.6   0.2   32
 -324   16.0  12.4    0.6   0.3    0.6   0.2   32
 -323   16.0  12.4    0.6   0.3    0.6   0.2   32
 -322   16.0  12.4    0.6   0.3    0.6   0.2   32
 -321   16.1  12.4    0.6   0.3    0.6   0.2   32
 -320   16.1  12.4    0.6   0.3    0.6   0.2   32
 -319   16.1  12.4    0.6   0.2    0.6   0.2   32
 -318   16.1  12.4    0.6   0.2    0.6   0.2   32
 -317   16.2  12.4    0.6   0.2    0.6   0.2   32
 -316   16.2  12.4    0.6   0.2    0.6   0.2   32
 -315   16.2  12.4    0.6   0.2    0.6   0.2   32
 -314   16.2  12.3    0.6   0.2    0.6   0.2   32
 -313   16.3  12.3    0.6   0.2    0.6   0.2   32
 -312   16.3  12.3    0.6   0.2    0.6   0.2   32
 -311   16.3  12.3    0.6   0.2    0.6   0.2   32
 -310   16.3  12.3    0.6   0.2    0.6   0.2   32
 -309   16.4  12.3    0.6   0.2    0.6   0.2   32
 -308   16.4  12.3    0.6   0.2    0.6   0.2   32
 -307   16.4  12.4    0.6   0.2    0.6   0.2   32
 -306   16.4  12.4    0.6   0.2    0.6   0.2   32
 -305   16.5  12.4    0.6   0.2    0.6   0.2   32
 -304   16.5  12.4    0.6   0.2    0.6   0.2   32
 -303   16.5  12.4    0.6   0.2    0.6   0.2   32
 -302   16.5  12.4    0.6   0.2    0.6   0.2   32
 -301   16.5  12.4    0.5   0.2    0.6   0.2   32
 -300   16.6  12.4    0.5   0.2    0.6   0.2   32
 -299   16.6  12.4    0.5   0.2    0.6   0.2   32
 -298   16.6  12.4    0.5   0.2    0.6   0.2   32
 -297   16.6  12.4    0.5   0.2    0.6   0.2   32
 -296   16.6  12.4    0.5   0.2    0.6   0.2   32
 -295   16.7  12.4    0.5   0.2    0.6   0.2   32
 -294   16.7  12.5    0.5   0.2    0.6   0.2   32
 -293   16.7  12.5    0.5   0.2    0.6   0.2   32
 -292   16.7  12.5    0.5   0.2    0.5   0.2   32
 -291   16.7  12.5    0.5   0.2    0.5   0.2   32
 -290   16.8  12.5    0.5   0.2    0.5   0.2   32
 -289   16.8  12.5    0.5   0.2    0.5   0.2   32
 -288   16.8  12.6    0.5   0.2    0.5   0.2   32
 -287   16.8  12.6    0.5   0.2    0.5   0.2   32
 -286   16.8  12.6    0.5   0.2    0.5   0.2   32
 -285   16.8  12.6    0.5   0.2    0.5   0.2   32
 -284   16.9  12.6    0.5   0.2    0.5   0.2   32
 -283   16.9  12.7    0.5   0.2    0.5   0.2   32
 -282   16.9  12.7    0.5   0.2    0.5   0.2   32
 -281   16.9  12.7    0.5   0.2    0.5   0.2   32
 -280   16.9  12.7    0.5   0.2    0.5   0.2   32
 -279   16.9  12.7    0.5   0.2    0.5   0.2   32
 -278   16.9  12.8    0.5   0.2    0.5   0.2   32
 -277   16.9  12.8    0.5   0.2    0.5   0.2   32
 -276   17.0  12.8    0.5   0.2    0.5   0.2   32
 -275   17.0  12.8    0.5   0.2    0.5   0.2   32
 -274   17.0  12.9    0.5   0.2    0.5   0.2   32
 -273   17.0  12.9    0.5   0.2    0.5   0.2   32
 -272   17.0  12.9    0.5   0.2    0.5   0.2   32
 -271   17.0  12.9    0.5   0.2    0.5   0.2   32
 -270   17.0  13.0    0.5   0.2    0.5   0.2   32
 -269   17.0  13.0    0.5   0.2    0.5   0.2   32
 -268   17.0  13.0    0.5   0.2    0.5   0.2   32
 -267   17.1  13.1    0.5   0.2    0.5   0.2   32
 -266   17.1  13.1    0.5   0.2    0.5   0.2   32
 -265   17.1  13.1    0.5   0.2    0.5   0.2   32
 -264   17.1  13.1    0.5   0.2    0.5   0.2   32
 -263   17.1  13.2    0.5   0.2    0.5   0.2   32
 -262   17.1  13.2    0.5   0.2    0.5   0.2   32
 -261   17.1  13.2    0.5   0.2    0.5   0.2   32
 -260   17.1  13.3    0.5   0.2    0.5   0.2   32
 -259   17.1  13.3    0.5   0.2    0.5   0.2   32
 -258   17.1  13.3    0.5   0.2    0.5   0.2   32
 -257   17.1  13.4    0.5   0.2    0.5   0.2   32
 -256   17.2  13.4    0.5   0.2    0.5   0.2   32
 -255   17.2  13.4    0.5   0.2    0.5   0.2   32
 -254   17.2  13.5    0.5   0.2    0.5   0.2   32
 -253   17.2  13.5    0.5   0.2    0.5   0.2   32
 -252   17.2  13.5    0.5   0.2    0.5   0.2   32
 -251   17.2  13.6    0.5   0.2    0.5   0.2   32
 -250   17.2  13.6    0.5   0.2    0.5   0.2   32
 -249   17.2  13.6    0.5   0.2    0.5   0.2   32
 -248   17.2  13.7    0.5   0.2    0.5   0.2   32
 -247   17.2  13.7    0.5   0.2    0.5   0.2   32
 -246   17.3  13.7    0.5   0.2    0.5   0.2   32
 -245   17.3  13.8    0.5   0.2    0.5   0.2   32
 -244   17.3  13.8    0.5   0.2    0.5   0.2   32
 -243   17.3  13.8    0.5   0.2    0.5   0.2   32
 -242   17.3  13.9    0.5   0.2    0.5   0.2   32
 -241   17.3  13.9    0.5   0.2    0.5   0.2   32
 -240   17.3  13.9    0.5   0.2    0.5   0.2   32
 -239   17.3  14.0    0.5   0.2    0.5   0.2   32
 -238   17.4  14.0    0.5   0.2    0.5   0.2   32
 -237   17.4  14.0    0.5   0.2    0.5   0.2   32
 -236   17.4  14.1    0.5   0.2    0.5   0.2   32
 -235   17.4  14.1    0.5   0.2    0.5   0.2   32
 -234   17.4  14.1    0.5   0.2    0.5   0.2   32
 -233   17.4  14.2    0.5   0.2    0.5   0.2   32
 -232   17.4  14.2    0.5   0.2    0.5   0.2   32
 -231   17.4  14.2    0.5   0.2    0.5   0.2   32
 -230   17.5  14.3    0.5   0.2    0.5   0.2   32
 -229   17.5  14.3    0.5   0.2    0.5   0.2   32
 -228   17.5  14.3    0.5   0.2    0.5   0.2   32
 -227   17.5  14.4    0.5   0.2    0.5   0.2   32
 -226   17.5  14.4    0.5   0.2    0.5   0.2   32
 -225   17.5  14.4    0.5   0.2    0.5   0.2   32
 -224   17.5  14.4    0.5   0.2    0.5   0.2   32
 -223   17.6  14.5    0.5   0.2    0.5   0.2   32
 -222   17.6  14.5    0.5   0.2    0.5   0.2   32
 -221   17.6  14.5    0.5   0.2    0.5   0.2   32
 -220   17.6  14.5    0.5   0.2    0.5   0.2   32
 -219   17.6  14.6    0.5   0.2    0.5   0.2   32
 -218   17.6  14.6    0.5   0.2    0.5   0.2   32
 -217   17.6  14.6    0.5   0.2    0.5   0.2   32
 -216   17.7  14.6    0.5   0.2    0.5   0.2   32
 -215   17.7  14.7    0.5   0.2    0.5   0.2   32
 -214   17.7  14.7    0.5   0.2    0.5   0.2   32
 -213   17.7  14.7    0.5   0.2    0.5   0.2   32
 -212   17.7  14.7    0.5   0.2    0.5   0.2   32
 -211   17.7  14.7    0.5   0.2    0.5   0.2   32
 -210   17.7  14.7    0.5   0.2    0.5   0.2   32
 -209   17.7  14.8    0.5   0.2    0.5   0.2   32
 -208   17.8  14.8    0.5   0.2    0.5   0.2   32
 -207   17.8  14.8    0.5   0.2    0.5   0.2   32
 -206   17.8  14.8    0.5   0.2    0.5   0.2   32
 -205   17.8  14.8    0.5   0.2    0.5   0.2   32
 -204   17.8  14.8    0.5   0.2    0.5   0.2   32
 -203   17.8  14.8    0.5   0.2    0.5   0.2   32
 -202   17.8  14.8    0.5   0.2    0.5   0.2   32
 -201   17.8  14.8    0.5   0.2    0.5   0.2   32
 -200   17.8  14.8    0.5   0.2    0.5   0.2   32
 -199   17.9  14.8    0.5   0.2    0.5   0.2   32
 -198   17.9  14.8    0.5   0.2    0.5   0.2   32
 -197   17.9  14.8    0.5   0.2    0.5   0.2   32
 -196   17.9  14.8    0.5   0.2    0.5   0.2   32
 -195   17.9  14.8    0.5   0.2    0.5   0.2   32
 -194   17.9  14.8    0.5   0.2    0.5   0.2   32
 -193   17.9  14.8    0.5   0.2    0.5   0.2   32
 -192   17.9  14.8    0.5   0.2    0.5   0.2   32
 -191   17.9  14.8    0.5   0.2    0.5   0.2   32
 -190   17.9  14.8    0.5   0.2    0.5   0.2   32
 -189   17.9  14.8    0.5   0.2    0.5   0.2   32
 -188   17.9  14.8    0.5   0.2    0.5   0.2   32
 -187   17.9  14.8    0.5   0.2    0.5   0.2   32
 -186   17.9  14.8    0.5   0.2    0.5   0.2   32
 -185   17.9  14.8    0.5   0.2    0.5   0.2   32
 -184   17.9  14.8    0.5   0.2    0.5   0.2   32
 -183   17.9  14.8    0.5   0.2    0.5   0.2   32
 -182   17.9  14.8    0.5   0.2    0.5   0.2   32
 -181   17.9  14.8    0.5   0.2    0.5   0.2   32
 -180   17.9  14.8    0.5   0.2    0.5   0.2   32
 -179   17.9  14.7    0.5   0.2    0.5   0.2   32
 -178   17.9  14.7    0.5   0.2    0.5   0.2   32
 -177   17.9  14.7    0.5   0.2    0.5   0.2   32
 -176   17.8  14.7    0.5   0.2    0.5   0.2   32
 -175   17.8  14.7    0.5   0.2    0.5   0.2   32
 -174   17.8  14.7    0.5   0.2    0.5   0.2   32
 -173   17.8  14.7    0.5   0.2    0.5   0.2   32
 -172   17.8  14.7    0.5   0.2    0.5   0.2   32
 -171   17.8  14.6    0.5   0.2    0.5   0.2   32
 -170   17.8  14.6    0.5   0.2    0.5   0.2   32
 -169   17.7  14.6    0.5   0.2    0.5   0.2   32
 -168   17.7  14.6    0.5   0.2    0.5   0.2   32
 -167   17.7  14.6    0.5   0.2    0.5   0.2   32
 -166   17.7  14.6    0.5   0.2    0.5   0.2   32
 -165   17.7  14.6    0.5   0.2    0.5   0.2   32
 -164   17.7  14.5    0.5   0.2    0.5   0.2   32
 -163   17.6  14.5    0.5   0.2    0.5   0.2   32
 -162   17.6  14.5    0.5   0.2    0.5   0.2   32
 -161   17.6  14.5    0.5   0.2    0.5   0.2   32
 -160   17.6  14.5    0.5   0.2    0.5   0.2   32
 -159   17.5  14.5    0.5   0.2    0.5   0.2   32
 -158   17.5  14.5    0.5   0.2    0.5   0.2   32
 -157   17.5  14.5    0.5   0.2    0.5   0.2   32
 -156   17.5  14.4    0.5   0.2    0.5   0.2   32
 -155   17.4  14.4    0.5   0.2    0.5   0.2   32
 -154   17.4  14.4    0.5   0.2    0.5   0.2   32
 -153   17.4  14.4    0.4   0.2    0.5   0.2   32
 -152   17.4  14.4    0.4   0.2    0.5   0.2   32
 -151   17.3  14.4    0.4   0.2    0.5   0.2   32
 -150   17.3  14.4    0.4   0.2    0.5   0.2   32
 -149   17.3  14.4    0.4   0.2    0.5   0.2   32
 -148   17.3  14.4    0.5   0.2    0.5   0.2   32
 -147   17.2  14.4    0.5   0.2    0.5   0.2   32
 -146   17.2  14.4    0.5   0.2    0.5   0.2   32
 -145   17.2  14.4    0.5   0.2    0.5   0.2   32
 -144   17.2  14.4    0.5   0.2    0.5   0.2   32
 -143   17.1  14.4    0.5   0.2    0.5   0.2   32
 -142   17.1  14.4    0.5   0.2    0.5   0.2   32
 -141   17.1  14.4    0.5   0.2    0.5   0.2   32
 -140   17.1  14.4    0.5   0.2    0.5   0.2   32
 -139   17.1  14.4    0.5   0.2    0.5   0.2   32
 -138   17.0  14.4    0.5   0.2    0.5   0.2   32
 -137   17.0  14.4    0.5   0.2    0.5   0.2   32
 -136   17.0  14.4    0.5   0.2    0.5   0.2   32
 -135   17.0  14.4    0.5   0.2    0.5   0.2   32
 -134   16.9  14.4    0.5   0.2    0.5   0.2   32
 -133   16.9  14.4    0.5   0.2    0.5   0.2   32
 -132   16.9  14.4    0.5   0.2    0.5   0.2   32
 -131   16.9  14.4    0.5   0.2    0.5   0.2   32
 -130   16.9  14.4    0.5   0.2    0.5   0.2   32
 -129   16.9  14.4    0.5   0.2    0.5   0.2   32
 -128   16.8  14.4    0.5   0.2    0.5   0.2   32
 -127   16.8  14.4    0.5   0.2    0.5   0.2   32
 -126   16.8  14.4    0.5   0.2    0.5   0.2   32
 -125   16.8  14.4    0.5   0.2    0.5   0.2   32
 -124   16.8  14.5    0.5   0.2    0.5   0.2   32
 -123   16.8  14.5    0.5   0.2    0.5   0.2   32
 -122   16.8  14.5    0.5   0.2    0.5   0.2   32
 -121   16.8  14.5    0.5   0.2    0.5   0.2   32
 -120   16.8  14.5    0.5   0.2    0.5   0.2   32
 -119   16.8  14.5    0.5   0.2    0.5   0.2   32
 -118   16.8  14.5    0.5   0.2    0.5   0.2   32
 -117   16.7  14.6    0.5   0.2    0.5   0.2   32
 -116   16.7  14.6    0.5   0.2    0.5   0.2   32
 -115   16.7  14.6    0.5   0.2    0.5   0.2   32
 -114   16.7  14.6    0.5   0.2    0.5   0.2   32
 -113   16.7  14.6    0.5   0.2    0.5   0.2   32
 -112   16.8  14.7    0.5   0.2    0.5   0.2   32
 -111   16.8  14.7    0.5   0.2    0.5   0.2   32
 -110   16.8  14.7    0.5   0.2    0.5   0.2   32
 -109   16.8  14.7    0.5   0.2    0.5   0.2   32
 -108   16.8  14.7    0.5   0.2    0.5   0.2   32
 -107   16.8  14.7    0.5   0.2    0.5   0.2   32
 -106   16.8  14.8    0.5   0.2    0.5   0.2   32
 -105   16.8  14.8    0.5   0.2    0.5   0.2   32
 -104   16.8  14.8    0.5   0.2    0.5   0.2   32
 -103   16.8  14.8    0.5   0.2    0.5   0.2   32
 -102   16.8  14.8    0.5   0.2    0.5   0.2   32
 -101   16.8  14.9    0.5   0.2    0.5   0.2   32
 -100   16.9  14.9    0.5   0.2    0.5   0.2   32
  -99   16.9  14.9    0.5   0.2    0.5   0.2   32
  -98   16.9  14.9    0.5   0.2    0.5   0.2   32
  -97   16.9  14.9    0.5   0.2    0.5   0.2   32
  -96   16.9  15.0    0.5   0.2    0.5   0.2   32
  -95   16.9  15.0    0.5   0.2    0.5   0.2   32
  -94   17.0  15.0    0.5   0.2    0.5   0.2   32
  -93   17.0  15.0    0.5   0.2    0.5   0.2   32
  -92   17.0  15.1    0.5   0.2    0.5   0.2   32
  -91   17.0  15.1    0.5   0.2    0.5   0.2   32
  -90   17.0  15.1    0.5   0.2    0.5   0.2   32
  -89   17.1  15.1    0.5   0.2    0.5   0.2   32
  -88   17.1  15.1    0.5   0.2    0.5   0.2   32
  -87   17.1  15.2    0.5   0.2    0.5   0.2   32
  -86   17.1  15.2    0.5   0.2    0.5   0.2   32
  -85   17.2  15.2    0.5   0.2    0.5   0.2   32
  -84   17.2  15.2    0.5   0.2    0.5   0.2   32
  -83   17.2  15.2    0.5   0.2    0.5   0.2   32
  -82   17.2  15.3    0.5   0.2    0.5   0.2   32
  -81   17.3  15.3    0.5   0.2    0.5   0.2   32
  -80   17.3  15.3    0.5   0.2    0.5   0.2   32
  -79   17.3  15.3    0.5   0.2    0.5   0.2   32
  -78   17.3  15.3    0.5   0.2    0.5   0.2   32
  -77   17.4  15.4    0.5   0.2    0.5   0.2   32
  -76   17.4  15.4    0.5   0.2    0.5   0.2   32
  -75   17.4  15.4    0.5   0.2    0.5   0.2   32
  -74   17.4  15.4    0.5   0.2    0.5   0.2   32
  -73   17.5  15.4    0.5   0.2    0.5   0.2   32
  -72   17.5  15.5    0.5   0.2    0.5   0.2   32
  -71   17.5  15.5    0.5   0.2    0.5   0.2   32
  -70   17.5  15.5    0.5   0.2    0.5   0.2   32
  -69   17.6  15.5    0.5   0.2    0.5   0.2   32
  -68   17.6  15.5    0.5   0.2    0.5   0.2   32
  -67   17.6  15.6    0.5   0.2    0.5   0.2   32
  -66   17.6  15.6    0.5   0.2    0.5   0.2   32
  -65   17.6  15.6    0.5   0.2    0.5   0.2   32
  -64   17.7  15.6    0.5   0.2    0.5   0.2   32
  -63   17.7  15.6    0.5   0.2    0.5   0.2   32
  -62   17.7  15.7    0.5   0.2    0.5   0.2   32
  -61   17.7  15.7    0.5   0.2    0.5   0.2   32
  -60   17.7  15.7    0.5   0.2    0.5   0.2   32
  -59   17.8  15.7    0.5   0.2    0.5   0.2   32
  -58   17.8  15.7    0.5   0.2    0.5   0.2   32
  -57   17.8  15.8    0.5   0.2    0.5   0.2   32
  -56   17.8  15.8    0.5   0.2    0.5   0.2   32
  -55   17.8  15.8    0.5   0.2    0.5   0.2   32
  -54   17.8  15.8    0.5   0.2    0.5   0.2   32
  -53   17.9  15.8    0.5   0.2    0.5   0.2   32
  -52   17.9  15.8    0.5   0.2    0.5   0.2   32
  -51   17.9  15.9    0.5   0.2    0.5   0.2   32
  -50   17.9  15.9    0.5   0.2    0.5   0.2   32
  -49   17.9  15.9    0.5   0.2    0.5   0.2   32
  -48   17.9  15.9    0.5   0.2    0.5   0.2   32
  -47   17.9  15.9    0.5   0.2    0.5   0.2   32
  -46   17.9  15.9    0.5   0.2    0.5   0.2   32
  -45   18.0  15.9    0.5   0.2    0.5   0.2   32
  -44   18.0  16.0    0.5   0.2    0.5   0.2   32
  -43   18.0  16.0    0.5   0.2    0.5   0.2   32
  -42   18.0  16.0    0.5   0.2    0.5   0.2   32
  -41   18.0  16.0    0.5   0.2    0.5   0.2   32
  -40   18.0  16.0    0.5   0.2    0.5   0.2   32
  -39   18.0  16.0    0.5   0.2    0.5   0.2   32
  -38   18.0  16.0    0.5   0.2    0.5   0.2   32
  -37   18.0  16.0    0.5   0.2    0.5   0.2   32
  -36   18.0  16.0    0.5   0.2    0.5   0.2   32
  -35   18.0  16.0    0.5   0.2    0.5   0.2   32
  -34   18.0  16.0    0.5   0.2    0.5   0.2   32
  -33   18.0  16.1    0.5   0.2    0.5   0.2   32
  -32   18.0  16.1    0.5   0.2    0.5   0.2   32
  -31   18.0  16.1    0.5   0.2    0.5   0.2   32
  -30   18.0  16.1    0.5   0.2    0.5   0.2   32
  -29   18.0  16.1    0.5   0.2    0.5   0.2   32
  -28   18.0  16.1    0.5   0.2    0.5   0.2   32
  -27   18.0  16.1    0.5   0.2    0.5   0.2   32
  -26   18.0  16.1    0.5   0.2    0.5   0.2   32
  -25   18.0  16.1    0.5   0.2    0.5   0.2   32
  -24   18.0  16.1    0.5   0.2    0.5   0.2   32
  -23   18.0  16.1    0.5   0.2    0.5   0.2   32
  -22   18.0  16.1    0.5   0.2    0.5   0.2   32
  -21   18.0  16.1    0.5   0.2    0.5   0.2   32
  -20   18.0  16.1    0.5   0.2    0.5   0.2   32
  -19   18.0  16.1    0.5   0.2    0.5   0.2   32
  -18   18.0  16.1    0.5   0.2    0.5   0.2   32
  -17   18.0  16.1    0.5   0.2    0.5   0.2   32
  -16   18.0  16.2    0.5   0.2    0.5   0.2   32
  -15   17.9  16.2    0.5   0.2    0.5   0.2   32
  -14   17.9  16.2    0.5   0.2    0.5   0.2   32
  -13   17.9  16.2    0.5   0.2    0.5   0.2   32
  -12   17.9  16.2    0.5   0.2    0.5   0.2   32
  -11   17.9  16.2    0.5   0.2    0.5   0.2   32
  -10   17.9  16.2    0.5   0.2    0.5   0.2   32
   -9   17.9  16.2    0.5   0.2    0.5   0.2   32
   -8   17.9  16.2    0.5   0.2    0.5   0.2   32
   -7   17.9  16.2    0.5   0.2    0.5   0.2   32
   -6   17.9  16.2    0.5   0.2    0.5   0.2   32
   -5   17.9  16.3    0.5   0.2    0.5   0.2   32
   -4   18.0  16.3    0.5   0.2    0.5   0.2   32
   -3   18.0  16.3    0.5   0.2    0.5   0.2   32
   -2   18.0  16.3    0.5   0.2    0.5   0.2   32
   -1   18.0  16.3    0.5   0.2    0.5   0.2   32
    0   18.0  16.4    0.5   0.2    0.5   0.2   32
    1   18.0  16.4    0.5   0.2    0.5   0.2   32
    2   18.0  16.4    0.5   0.2    0.5   0.2   32
    3   18.0  16.4    0.5   0.2    0.5   0.2   32
    4   18.0  16.5    0.5   0.2    0.5   0.2   32
    5   18.1  16.5    0.5   0.2    0.5   0.2   32
    6   18.1  16.5    0.5   0.2    0.5   0.2   32
    7   18.1  16.6    0.5   0.2    0.5   0.2   32
    8   18.1  16.6    0.5   0.2    0.5   0.2   32
    9   18.2  16.6    0.5   0.2    0.5   0.2   32
   10   18.2  16.7    0.5   0.2    0.5   0.2   32
   11   18.2  16.7    0.5   0.2    0.5   0.2   32
   12   18.3  16.8    0.5   0.2    0.5   0.2   32
   13   18.3  16.8    0.5   0.2    0.5   0.2   32
   14   18.3  16.9    0.5   0.2    0.5   0.2   32
   15   18.4  16.9    0.5   0.2    0.5   0.2   32
   16   18.4  17.0    0.5   0.2    0.5   0.2   32
   17   18.5  17.1    0.5   0.2    0.5   0.2   32
   18   18.5  17.1    0.5   0.2    0.5   0.2   32
   19   18.6  17.2    0.5   0.2    0.5   0.2   32
   20   18.6  17.3    0.5   0.2    0.5   0.2   32
   21   18.7  17.3    0.5   0.2    0.5   0.2   32
   22   18.8  17.4    0.5   0.2    0.5   0.2   32
   23   18.8  17.5    0.5   0.2    0.5   0.2   32
   24   18.9  17.6    0.5   0.2    0.5   0.2   32
   25   19.0  17.6    0.5   0.2    0.5   0.2   32
   26   19.1  17.7    0.5   0.2    0.5   0.2   32
   27   19.1  17.8    0.5   0.2    0.5   0.2   32
   28   19.2  17.9    0.5   0.2    0.5   0.2   32
   29   19.3  18.0    0.5   0.2    0.5   0.2   32
   30   19.4  18.1    0.5   0.2    0.5   0.2   32
   31   19.5  18.2    0.5   0.2    0.5   0.2   32
   32   19.6  18.3    0.5   0.2    0.5   0.2   32
   33   19.7  18.4    0.5   0.2    0.5   0.2   32
   34   19.8  18.6    0.5   0.2    0.5   0.2   32
   35   19.9  18.7    0.5   0.2    0.5   0.2   32
   36   20.0  18.8    0.5   0.2    0.5   0.2   32
   37   20.1  18.9    0.5   0.2    0.5   0.2   32
   38   20.2  19.0    0.5   0.2    0.5   0.2   32
   39   20.3  19.2    0.5   0.2    0.5   0.2   32
   40   20.4  19.3    0.5   0.2    0.5   0.2   32
   41   20.5  19.4    0.5   0.2    0.5   0.2   32
   42   20.6  19.6    0.5   0.2    0.5   0.2   32
   43   20.8  19.7    0.5   0.2    0.5   0.2   32
   44   20.9  19.9    0.5   0.2    0.5   0.2   32
   45   21.0  20.0    0.5   0.2    0.5   0.2   32
   46   21.1  20.1    0.5   0.2    0.5   0.2   32
   47   21.3  20.3    0.5   0.2    0.5   0.2   32
   48   21.4  20.4    0.5   0.2    0.5   0.2   32
   49   21.5  20.6    0.5   0.2    0.5   0.2   32
   50   21.7  20.8    0.5   0.2    0.5   0.2   32
   51   21.8  20.9    0.5   0.2    0.5   0.2   32
   52   21.9  21.1    0.5   0.2    0.5   0.2   32
   53   22.1  21.2    0.5   0.2    0.5   0.2   32
   54   22.2  21.4    0.5   0.2    0.5   0.2   32
   55   22.3  21.6    0.5   0.2    0.5   0.2   32
   56   22.5  21.7    0.5   0.2    0.5   0.2   32
   57   22.6  21.9    0.5   0.2    0.5   0.2   32
   58   22.8  22.1    0.5   0.2    0.5   0.2   32
   59   22.9  22.3    0.5   0.2    0.5   0.2   32
   60   23.0  22.4    0.5   0.2    0.5   0.2   32
   61   23.2  22.6    0.5   0.2    0.5   0.2   32
   62   23.3  22.8    0.5   0.2    0.5   0.2   32
   63   23.5  23.0    0.5   0.2    0.5   0.2   32
   64   23.6  23.1    0.5   0.2    0.5   0.2   32
   65   23.7  23.3    0.5   0.2    0.5   0.2   32
   66   23.9  23.5    0.5   0.2    0.5   0.2   32
   67   24.0  23.7    0.5   0.2    0.5   0.2   32
   68   24.2  23.8    0.5   0.2    0.5   0.2   32
   69   24.3  24.0    0.5   0.2    0.5   0.2   32
   70   24.5  24.2    0.5   0.2    0.5   0.2   32
   71   24.6  24.4    0.5   0.2    0.5   0.2   32
   72   24.7  24.6    0.5   0.2    0.5   0.2   32
   73   24.9  24.7    0.5   0.2    0.5   0.2   32
   74   25.0  24.9    0.5   0.2    0.5   0.2   32
   75   25.1  25.1    0.5   0.2    0.5   0.2   32
   76   25.3  25.2    0.5   0.2    0.5   0.2   32
   77   25.4  25.4    0.5   0.2    0.5   0.2   32
   78   25.5  25.6    0.5   0.2    0.5   0.2   32
   79   25.7  25.8    0.5   0.2    0.5   0.2   32
   80   25.8  25.9    0.5   0.2    0.5   0.2   32
   81   25.9  26.1    0.5   0.2    0.5   0.2   32
   82   26.0  26.3    0.5   0.2    0.6   0.2   32
   83   26.2  26.4    0.5   0.2    0.6   0.2   32
   84   26.3  26.6    0.5   0.2    0.6   0.2   32
   85   26.4  26.7    0.5   0.2    0.6   0.3   32
   86   26.5  26.9    0.5   0.2    0.6   0.3   32
   87   26.6  27.0    0.5   0.2    0.6   0.3   32
   88   26.7  27.2    0.5   0.2    0.6   0.3   32
   89   26.9  27.3    0.5   0.2    0.6   0.3   32
   90   27.0  27.5    0.5   0.2    0.6   0.3   32
   91   27.1  27.6    0.5   0.2    0.6   0.3   32
   92   27.2  27.7    0.5   0.2    0.6   0.3   32
   93   27.3  27.9    0.5   0.2    0.6   0.3   32
   94   27.4  28.0    0.5   0.2    0.6   0.3   32
   95   27.5  28.1    0.5   0.2    0.6   0.3   32
   96   27.6  28.2    0.5   0.2    0.6   0.3   32
   97   27.7  28.3    0.5   0.2    0.6   0.3   32
   98   27.8  28.4    0.5   0.2    0.6   0.3   32
   99   27.9  28.6    0.5   0.2    0.6   0.3   32
  100   28.0  28.7    0.5   0.2    0.6   0.3   32
  101   28.1  28.8    0.5   0.2    0.6   0.3   32
  102   28.1  28.9    0.5   0.2    0.6   0.3   32
  103   28.2  28.9    0.5   0.2    0.6   0.3   32
  104   28.3  29.0    0.5   0.2    0.6   0.3   32
  105   28.4  29.1    0.5   0.2    0.6   0.3   32
  106   28.5  29.2    0.5   0.2    0.6   0.3   32
  107   28.6  29.3    0.5   0.2    0.6   0.3   32
  108   28.6  29.3    0.5   0.2    0.6   0.3   32
  109   28.7  29.4    0.5   0.2    0.5   0.3   32
  110   28.8  29.5    0.5   0.2    0.5   0.3   32
  111   28.9  29.5    0.5   0.2    0.5   0.3   32
  112   28.9  29.6    0.5   0.2    0.5   0.3   32
  113   29.0  29.6    0.5   0.2    0.5   0.3   32
  114   29.1  29.6    0.5   0.2    0.5   0.3   32
  115   29.2  29.7    0.5   0.2    0.5   0.3   32
  116   29.2  29.7    0.5   0.2    0.5   0.3   32
  117   29.3  29.8    0.5   0.2    0.5   0.3   32
  118   29.4  29.8    0.5   0.2    0.5   0.3   32
  119   29.4  29.8    0.5   0.2    0.5   0.3   32
  120   29.5  29.8    0.5   0.2    0.5   0.3   32
  121   29.6  29.8    0.5   0.2    0.5   0.3   32
  122   29.6  29.8    0.5   0.2    0.5   0.3   32
  123   29.7  29.8    0.5   0.2    0.5   0.3   32
  124   29.7  29.8    0.5   0.2    0.5   0.3   32
  125   29.8  29.8    0.5   0.2    0.5   0.3   32
  126   29.8  29.8    0.5   0.2    0.5   0.3   32
  127   29.9  29.8    0.5   0.2    0.5   0.3   32
  128   30.0  29.8    0.5   0.2    0.5   0.3   32
  129   30.0  29.8    0.5   0.2    0.5   0.3   32
  130   30.1  29.8    0.5   0.2    0.5   0.3   32
  131   30.1  29.8    0.5   0.2    0.5   0.3   32
  132   30.2  29.7    0.5   0.2    0.5   0.3   32
  133   30.2  29.7    0.5   0.2    0.5   0.3   32
  134   30.3  29.7    0.5   0.2    0.5   0.3   32
  135   30.3  29.7    0.5   0.2    0.5   0.3   32
  136   30.4  29.6    0.5   0.2    0.5   0.3   32
  137   30.4  29.6    0.5   0.2    0.5   0.3   32
  138   30.5  29.5    0.5   0.2    0.5   0.3   32
  139   30.5  29.5    0.5   0.2    0.5   0.3   32
  140   30.5  29.5    0.5   0.2    0.5   0.3   32
  141   30.6  29.4    0.5   0.2    0.5   0.3   32
  142   30.6  29.4    0.5   0.2    0.5   0.3   32
  143   30.7  29.3    0.5   0.2    0.5   0.3   32
  144   30.7  29.2    0.5   0.2    0.5   0.3   32
  145   30.8  29.2    0.5   0.2    0.5   0.3   32
  146   30.8  29.1    0.5   0.2    0.5   0.3   32
  147   30.8  29.1    0.5   0.2    0.5   0.3   32
  148   30.9  29.0    0.5   0.2    0.5   0.3   32
  149   30.9  28.9    0.5   0.2    0.5   0.3   32
  150   31.0  28.9    0.5   0.2    0.5   0.3   32
  151   31.0  28.8    0.5   0.2    0.5   0.3   32
  152   31.0  28.7    0.5   0.2    0.5   0.3   32
  153   31.1  28.7    0.5   0.2    0.5   0.3   32
  154   31.1  28.6    0.5   0.2    0.5   0.3   32
  155   31.2  28.5    0.5   0.2    0.5   0.3   32
  156   31.2  28.5    0.5   0.2    0.5   0.3   32
  157   31.2  28.4    0.5   0.2    0.5   0.3   32
  158   31.3  28.3    0.5   0.2    0.5   0.3   32
  159   31.3  28.2    0.5   0.2    0.5   0.3   32
  160   31.3  28.2    0.5   0.2    0.5   0.3   32
  161   31.4  28.1    0.5   0.2    0.5   0.3   32
  162   31.4  28.0    0.5   0.2    0.5   0.3   32
  163   31.5  27.9    0.5   0.2    0.5   0.3   32
  164   31.5  27.9    0.5   0.2    0.5   0.3   32
  165   31.5  27.8    0.5   0.2    0.5   0.3   32
  166   31.6  27.7    0.5   0.2    0.5   0.3   32
  167   31.6  27.7    0.5   0.2    0.5   0.3   32
  168   31.6  27.6    0.5   0.2    0.5   0.3   32
  169   31.7  27.5    0.5   0.2    0.5   0.3   32
  170   31.7  27.4    0.5   0.2    0.5   0.3   32
  171   31.8  27.4    0.5   0.2    0.5   0.3   32
  172   31.8  27.3    0.5   0.2    0.5   0.3   32
  173   31.8  27.2    0.5   0.2    0.5   0.3   32
  174   31.9  27.2    0.5   0.2    0.5   0.3   32
  175   31.9  27.1    0.5   0.2    0.5   0.3   32
  176   31.9  27.0    0.5   0.2    0.5   0.3   32
  177   32.0  27.0    0.5   0.3    0.5   0.3   32
  178   32.0  26.9    0.5   0.3    0.5   0.3   32
  179   32.1  26.8    0.5   0.3    0.5   0.3   32
  180   32.1  26.8    0.5   0.3    0.5   0.3   32
  181   32.2  26.7    0.5   0.3    0.5   0.3   32
  182   32.2  26.6    0.5   0.3    0.5   0.3   32
  183   32.2  26.6    0.5   0.3    0.5   0.3   32
  184   32.3  26.5    0.5   0.3    0.6   0.3   32
  185   32.3  26.5    0.5   0.3    0.6   0.3   32
  186   32.4  26.4    0.5   0.3    0.6   0.3   32
  187   32.4  26.4    0.5   0.3    0.6   0.3   32
  188   32.5  26.3    0.5   0.3    0.6   0.3   32
  189   32.5  26.3    0.5   0.3    0.6   0.3   32
  190   32.6  26.2    0.5   0.3    0.6   0.3   32
  191   32.6  26.2    0.5   0.3    0.6   0.3   32
  192   32.7  26.2    0.5   0.3    0.6   0.3   32
  193   32.7  26.1    0.5   0.3    0.6   0.3   32
  194   32.8  26.1    0.5   0.3    0.6   0.3   32
  195   32.8  26.1    0.5   0.3    0.6   0.3   32
  196   32.9  26.0    0.5   0.3    0.6   0.3   32
  197   33.0  26.0    0.5   0.3    0.6   0.3   32
  198   33.0  26.0    0.5   0.3    0.6   0.3   32
  199   33.1  25.9    0.5   0.3    0.6   0.3   32
  200   33.1  25.9    0.5   0.3    0.6   0.3   32
  201   33.2  25.9    0.5   0.3    0.6   0.3   32
  202   33.3  25.9    0.5   0.3    0.6   0.3   32
  203   33.3  25.8    0.5   0.3    0.6   0.3   32
  204   33.4  25.8    0.5   0.3    0.6   0.3   32
  205   33.5  25.8    0.5   0.3    0.6   0.3   32
  206   33.5  25.8    0.5   0.3    0.6   0.3   32
  207   33.6  25.8    0.5   0.2    0.6   0.3   32
  208   33.7  25.8    0.5   0.2    0.6   0.3   32
  209   33.7  25.7    0.5   0.2    0.6   0.3   32
  210   33.8  25.7    0.5   0.2    0.6   0.3   32
  211   33.9  25.7    0.5   0.2    0.6   0.3   32
  212   33.9  25.7    0.5   0.2    0.6   0.3   32
  213   34.0  25.7    0.5   0.2    0.6   0.3   32
  214   34.1  25.7    0.5   0.2    0.6   0.3   32
  215   34.1  25.7    0.5   0.2    0.6   0.3   32
  216   34.2  25.7    0.5   0.2    0.6   0.3   32
  217   34.3  25.7    0.5   0.2    0.6   0.3   32
  218   34.3  25.7    0.5   0.2    0.6   0.4   32
  219   34.4  25.7    0.5   0.2    0.6   0.4   32
  220   34.5  25.7    0.5   0.2    0.6   0.4   32
  221   34.6  25.7    0.5   0.2    0.6   0.4   32
  222   34.6  25.7    0.5   0.2    0.6   0.4   32
  223   34.7  25.7    0.5   0.2    0.6   0.4   32
  224   34.8  25.7    0.5   0.2    0.6   0.4   32
  225   34.8  25.7    0.5   0.2    0.6   0.4   32
  226   34.9  25.7    0.5   0.2    0.6   0.4   32
  227   35.0  25.7    0.5   0.2    0.6   0.4   32
  228   35.0  25.7    0.5   0.2    0.6   0.4   32
  229   35.1  25.7    0.5   0.2    0.7   0.4   32
  230   35.2  25.7    0.5   0.2    0.7   0.4   32
  231   35.2  25.7    0.5   0.2    0.7   0.4   32
  232   35.3  25.7    0.5   0.2    0.7   0.4   32
  233   35.3  25.7    0.5   0.2    0.7   0.5   32
  234   35.4  25.7    0.5   0.2    0.7   0.5   32
  235   35.5  25.7    0.5   0.2    0.7   0.5   32
  236   35.5  25.7    0.5   0.2    0.7   0.5   32
  237   35.6  25.7    0.5   0.2    0.7   0.5   32
  238   35.6  25.6    0.5   0.2    0.7   0.5   32
  239   35.7  25.6    0.5   0.2    0.7   0.5   32
  240   35.7  25.6    0.6   0.2    0.7   0.5   32
  241   35.8  25.6    0.6   0.2    0.7   0.5   32
  242   35.8  25.6    0.6   0.2    0.7   0.5   32
  243   35.9  25.6    0.6   0.2    0.7   0.5   32
  244   35.9  25.6    0.6   0.2    0.7   0.5   32
  245   36.0  25.6    0.6   0.2    0.7   0.5   32
  246   36.0  25.6    0.6   0.2    0.7   0.5   32
  247   36.1  25.5    0.6   0.2    0.7   0.5   32
  248   36.1  25.5    0.6   0.3    0.7   0.5   32
  249   36.2  25.5    0.6   0.3    0.7   0.5   32
  250   36.2  25.5    0.6   0.3    0.7   0.5   32
  251   36.2  25.5    0.6   0.3    0.7   0.5   32
  252   36.3  25.4    0.6   0.3    0.7   0.5   32
  253   36.3  25.4    0.6   0.3    0.7   0.5   32
  254   36.3  25.4    0.6   0.3    0.7   0.5   32
  255   36.3  25.4    0.6   0.3    0.7   0.5   32
  256   36.4  25.3    0.6   0.3    0.7   0.5   32
  257   36.4  25.3    0.6   0.3    0.7   0.5   32
  258   36.4  25.3    0.6   0.3    0.7   0.5   32
  259   36.4  25.3    0.6   0.3    0.7   0.5   32
  260   36.5  25.2    0.6   0.3    0.7   0.5   32
  261   36.5  25.2    0.6   0.3    0.7   0.5   32
  262   36.5  25.2    0.6   0.3    0.7   0.5   32
  263   36.5  25.1    0.6   0.3    0.7   0.5   32
  264   36.5  25.1    0.6   0.3    0.7   0.5   32
  265   36.5  25.0    0.6   0.3    0.7   0.5   32
  266   36.5  25.0    0.6   0.3    0.7   0.5   32
  267   36.5  25.0    0.6   0.3    0.7   0.5   32
  268   36.6  24.9    0.6   0.3    0.7   0.5   32
  269   36.6  24.9    0.6   0.3    0.7   0.5   32
  270   36.6  24.8    0.6   0.3    0.7   0.5   32
  271   36.6  24.8    0.6   0.3    0.7   0.5   32
  272   36.6  24.8    0.6   0.3    0.7   0.5   32
  273   36.6  24.7    0.6   0.3    0.7   0.5   32
  274   36.6  24.7    0.6   0.3    0.7   0.5   32
  275   36.6  24.6    0.6   0.3    0.7   0.5   32
  276   36.6  24.6    0.6   0.3    0.8   0.5   32
  277   36.6  24.5    0.6   0.3    0.8   0.5   32
  278   36.6  24.5    0.7   0.3    0.8   0.5   32
  279   36.6  24.4    0.7   0.3    0.8   0.5   32
  280   36.6  24.4    0.7   0.3    0.8   0.6   32
  281   36.6  24.3    0.7   0.3    0.8   0.6   32
  282   36.5  24.3    0.7   0.3    0.8   0.6   32
  283   36.5  24.3    0.7   0.3    0.8   0.6   32
  284   36.5  24.2    0.7   0.3    0.8   0.6   32
  285   36.5  24.2    0.7   0.3    0.8   0.6   32
  286   36.5  24.1    0.7   0.3    0.8   0.6   32
  287   36.5  24.1    0.7   0.4    0.8   0.6   32
  288   36.5  24.0    0.7   0.4    0.8   0.6   32
  289   36.5  24.0    0.7   0.4    0.8   0.6   32
  290   36.5  23.9    0.7   0.4    0.8   0.6   32
  291   36.5  23.9    0.7   0.4    0.8   0.6   32
  292   36.5  23.8    0.7   0.4    0.8   0.6   32
  293   36.5  23.8    0.7   0.4    0.8   0.6   32
  294   36.5  23.7    0.7   0.4    0.8   0.6   32
  295   36.5  23.7    0.7   0.4    0.8   0.6   32
  296   36.4  23.6    0.8   0.4    0.8   0.6   32
  297   36.4  23.6    0.8   0.5    0.9   0.6   32
  298   36.4  23.6    0.8   0.5    0.9   0.6   32
  299   36.4  23.5    0.8   0.5    0.9   0.6   32
  300   36.4  23.5    0.8   0.6    0.9   0.7   32
  301   36.4  23.4    0.8   0.6    0.9   0.7   32
  302   36.4  23.4    0.8   0.6    0.9   0.7   32
  303   36.4  23.3    0.8   0.7    0.9   0.7   32
  304   36.4  23.3    0.9   0.7    0.9   0.8   32
  305   36.4  23.2    0.9   0.7    1.0   0.8   32
  306   36.4  23.2    0.9   0.7    1.0   0.8   32
  307   36.4  23.2    0.9   0.7    1.0   0.8   32
  308   36.4  23.1    0.9   0.8    1.0   0.9   32
  309   36.4  23.1    0.9   0.8    1.0   0.9   32
  310   36.4  23.0    0.9   0.8    1.0   0.9   32
  311   36.3  23.0    0.9   0.8    1.0   0.9   32
  312   36.3  23.0    0.9   0.8    1.0   0.9   32
  313   36.3  22.9    0.9   0.8    1.0   0.9   32
  314   36.3  22.9    0.9   0.8    1.0   0.9   32
  315   36.3  22.9    1.0   0.8    1.0   0.9   32
  316   36.3  22.8    1.0   0.8    1.1   0.9   32
  317   36.3  22.8    1.0   0.8    1.1   0.9   32
  318   36.3  22.8    1.0   0.8    1.1   0.9   32
  319   36.3  22.7    1.0   0.9    1.1   1.0   32
  320   36.3  22.7    1.0   0.9    1.1   1.0   32
  321   36.3  22.7    1.1   0.9    1.1   1.0   32
  322   36.3  22.6    1.1   1.0    1.1   1.0   32
  323   36.3  22.6    1.1   1.0    1.2   1.1   32
  324   36.2  22.6    1.1   1.0    1.2   1.1   32
  325   36.2  22.6    1.1   1.1    1.2   1.1   32
  326   36.2  22.5    1.1   1.1    1.2   1.2   32
  327   36.2  22.5    1.2   1.2    1.2   1.2   32
  328   36.2  22.5    1.2   1.2    1.3   1.3   32
  329   36.2  22.5    1.2   1.2    1.3   1.3   32
  330   36.2  22.4    1.2   1.3    1.3   1.3   32
  331   36.1  22.4    1.2   1.3    1.3   1.4   32
  332   36.1  22.4    1.3   1.3    1.3   1.4   32
  333   36.1  22.4    1.3   1.4    1.3   1.4   32
  334   36.1  22.4    1.3   1.4    1.4   1.4   32
  335   36.1  22.3    1.3   1.4    1.4   1.4   32
  336   36.1  22.3    1.3   1.4    1.4   1.4   32
  337   36.0  22.3    1.4   1.4    1.4   1.4   32
  338   36.0  22.3    1.4   1.4    1.4   1.4   32
  339   36.0  22.3    1.4   1.4    1.4   1.4   32
  340   36.0  22.3    1.4   1.4    1.3   1.4   32
  341   35.9  22.2    1.4   1.4    1.3   1.3   32
  342   35.9  22.2    1.4   1.4    1.3   1.3   32
  343   35.9  22.2    1.4   1.4    1.4   1.3   32
  344   35.9  22.2    1.4   1.4    1.4   1.2   32
  345   35.8  22.2    1.4   1.4    1.4   1.2   32
  346   35.8  22.2    1.5   1.3    1.4   1.1   32
  347   35.8  22.1    1.5   1.3    1.4   1.1   32
  348   35.7  22.1    1.5   1.3    1.4   1.1   32
  349   35.7  22.1    1.5   1.3    1.4   1.2   32
  350   35.6  22.1    1.5   1.3    1.5   1.3   32
  351   35.6  22.1    1.5   1.3    1.5   1.3   32
  352   35.6  22.1    1.5   1.3    1.5   1.4   32
  353   35.5  22.1    1.5   1.3    1.5   1.5   32
  354   35.5  22.1    1.5   1.3    1.6   1.5   32
  355   35.4  22.0    1.5   1.3    1.6   1.6   32
  356   35.4  22.0    1.5   1.3    1.6   1.6   32
  357   35.4  22.0    1.5   1.3    1.6   1.6   32
  358   35.3  22.0    1.5   1.3    1.6   1.7   32
  359   35.3  22.0    1.5   1.3    1.6   1.7   32
  360   35.2  22.0    1.5   1.3    1.6   1.7   32
  361   35.2  22.0    1.5   1.3    1.6   1.7   32
  362   35.1  21.9    1.5   1.3    1.6   1.7   32
  363   35.1  21.9    1.5   1.3    1.6   1.6   32
  364   35.0  21.9    1.6   1.3    1.6   1.6   32
  365   35.0  21.9    1.6   1.3    1.6   1.6   32
  366   34.9  21.9    1.6   1.3    1.6   1.5   32
  367   34.9  21.9    1.6   1.3    1.6   1.5   32
  368   34.8  21.8    1.6   1.3    1.6   1.4   32
  369   34.8  21.8    1.6   1.2    1.6   1.4   32
  370   34.7  21.8    1.6   1.2    1.6   1.3   32
  371   34.6  21.8    1.6   1.2    1.6   1.3   32
  372   34.6  21.8    1.6   1.2    1.6   1.2   32
  373   34.5  21.7    1.6   1.2    1.6   1.2   32
  374   34.5  21.7    1.6   1.2    1.6   1.1   32
  375   34.4  21.7    1.6   1.2    1.6   1.1   32
  376   34.4  21.7    1.6   1.1    1.6   1.1   32
  377   34.3  21.7    1.5   1.1    1.6   1.1   32
  378   34.2  21.6    1.5   1.1    1.6   1.2   32
  379   34.2  21.6    1.5   1.1    1.6   1.2   32
  380   34.1  21.6    1.5   1.1    1.6   1.2   32
  381   34.1  21.6    1.5   1.0    1.6   1.2   32
  382   34.0  21.6    1.5   1.0    1.6   1.2   32
  383   34.0  21.5    1.5   1.0    1.6   1.2   32
  384   33.9  21.5    1.5   1.0    1.6   1.2   32
  385   33.8  21.5    1.5   1.0    1.6   1.2   32
  386   33.8  21.5    1.5   1.0    1.6   1.2   32
  387   33.7  21.5    1.5   1.0    1.6   1.2   32
  388   33.7  21.4    1.5   1.0    1.6   1.2   32
  389   33.6  21.4    1.5   1.0    1.6   1.2   32
  390   33.6  21.4    1.5   1.0    1.6   1.2   32
  391   33.5  21.4    1.5   1.0    1.6   1.2   32
  392   33.5  21.4    1.5   1.0    1.7   1.2   32
  393   33.4  21.3    1.5   1.0    1.7   1.2   32
  394   33.4  21.3    1.5   1.0    1.7   1.3   32
  395   33.3  21.3    1.5   1.0    1.7   1.3   32
  396   33.3  21.3    1.5   1.0    1.7   1.3   32
  397   33.2  21.3    1.5   1.0    1.7   1.3   32
  398   33.2  21.2    1.5   1.0    1.7   1.3   32
  399   33.1  21.2    1.5   1.1    1.7   1.4   32
  400   33.1  21.2    1.5   1.1    1.7   1.4   32
  401   33.0  21.2    1.5   1.1    1.7   1.4   32
  402   33.0  21.2    1.5   1.1    1.7   1.4   32
  403   32.9  21.2    1.5   1.1    1.7   1.4   32
  404   32.9  21.2    1.5   1.1    1.7   1.4   32
  405   32.9  21.1    1.5   1.2    1.7   1.4   32
  406   32.8  21.1    1.6   1.2    1.8   1.4   32
  407   32.8  21.1    1.6   1.2    1.8   1.5   32
  408   32.7  21.1    1.6   1.2    1.8   1.5   32
  409   32.7  21.1    1.6   1.2    1.8   1.5   32
  410   32.7  21.1    1.6   1.2    1.8   1.5   32
  411   32.6  21.1    1.6   1.2    1.8   1.5   32
  412   32.6  21.1    1.6   1.2    1.8   1.5   32
  413   32.6  21.1    1.6   1.2    1.8   1.4   32
  414   32.5  21.1    1.6   1.3    1.8   1.4   32
  415   32.5  21.1    1.6   1.3    1.8   1.4   32
  416   32.5  21.1    1.6   1.3    1.8   1.4   32
  417   32.5  21.1    1.6   1.3    1.8   1.4   32
  418   32.4  21.1    1.6   1.3    1.8   1.4   32
  419   32.4  21.1    1.6   1.3    1.8   1.4   32
  420   32.4  21.1    1.6   1.3    1.8   1.4   32
  421   32.4  21.1    1.6   1.3    1.8   1.4   32
  422   32.3  21.1    1.6   1.3    1.8   1.4   32
  423   32.3  21.1    1.6   1.3    1.8   1.4   32
  424   32.3  21.1    1.6   1.3    1.8   1.4   32
  425   32.3  21.1    1.6   1.3    1.8   1.4   32
  426   32.3  21.1    1.6   1.3    1.8   1.4   32
  427   32.3  21.1    1.6   1.3    1.8   1.4   32
  428   32.3  21.1    1.6   1.3    1.8   1.3   32
  429   32.2  21.1    1.6   1.3    1.8   1.3   32
  430   32.2  21.1    1.7   1.3    1.8   1.3   32
  431   32.2  21.1    1.7   1.3    1.8   1.3   32
  432   32.2  21.1    1.7   1.3    1.8   1.3   32
  433   32.2  21.1    1.7   1.3    1.8   1.3   32
  434   32.2  21.1    1.7   1.3    1.8   1.3   32
  435   32.2  21.1    1.7   1.3    1.8   1.3   32
  436   32.2  21.1    1.7   1.3    1.8   1.3   32
  437   32.2  21.1    1.7   1.3    1.8   1.3   32
  438   32.2  21.1    1.7   1.3    1.8   1.3   32
  439   32.2  21.2    1.7   1.3    1.8   1.3   32
  440   32.2  21.2    1.7   1.3    1.8   1.3   32
  441   32.2  21.2    1.7   1.3    1.8   1.3   32
  442   32.2  21.2    1.7   1.3    1.8   1.3   32
  443   32.2  21.2    1.7   1.3    1.8   1.3   32
  444   32.2  21.2    1.7   1.3    1.8   1.3   32
  445   32.2  21.2    1.7   1.3    1.8   1.3   32
  446   32.2  21.2    1.7   1.3    1.8   1.3   32
  447   32.2  21.2    1.7   1.3    1.8   1.3   32
  448   32.2  21.2    1.7   1.3    1.8   1.3   32
  449   32.2  21.2    1.7   1.3    1.8   1.3   32
  450   32.3  21.2    1.7   1.3    1.8   1.3   32
  451   32.3  21.2    1.7   1.3    1.8   1.2   32
  452   32.3  21.2    1.7   1.2    1.8   1.2   32
  453   32.3  21.2    1.7   1.2    1.8   1.2   32
  454   32.3  21.2    1.7   1.2    1.8   1.2   32
  455   32.3  21.2    1.7   1.2    1.8   1.1   32
  456   32.3  21.2    1.7   1.2    1.8   1.1   32
  457   32.3  21.2    1.7   1.2    1.8   1.1   32
  458   32.3  21.2    1.7   1.1    1.8   1.0   32
  459   32.4  21.2    1.7   1.1    1.7   1.0   32
  460   32.4  21.2    1.7   1.1    1.7   0.9   32
  461   32.4  21.2    1.7   1.1    1.7   0.9   32
  462   32.4  21.2    1.7   1.1    1.7   0.9   32
  463   32.4  21.2    1.7   1.1    1.7   0.9   32
  464   32.4  21.2    1.7   1.1    1.7   0.9   32
  465   32.4  21.2    1.7   1.1    1.7   0.9   32
  466   32.5  21.2    1.7   1.1    1.7   0.9   32
  467   32.5  21.2    1.7   1.1    1.7   1.0   32
  468   32.5  21.2    1.7   1.1    1.8   1.0   32
  469   32.5  21.2    1.7   1.1    1.8   1.0   32
  470   32.5  21.2    1.7   1.1    1.8   1.0   32
  471   32.6  21.2    1.7   1.1    1.8   1.0   32
  472   32.6  21.2    1.7   1.1    1.8   1.1   32
  473   32.6  21.2    1.7   1.1    1.8   1.1   32
  474   32.6  21.2    1.7   1.1    1.8   1.1   32
  475   32.6  21.2    1.7   1.1    1.8   1.1   32
  476   32.6  21.2    1.7   1.1    1.8   1.1   32
  477   32.7  21.2    1.7   1.1    1.8   1.1   32
  478   32.7  21.2    1.7   1.1    1.8   1.0   32
  479   32.7  21.1    1.7   1.1    1.8   1.0   32
  480   32.7  21.1    1.7   1.1    1.8   1.0   32
  481   32.7  21.1    1.7   1.1    1.8   1.0   32
  482   32.8  21.1    1.7   1.1    1.8   1.0   32
  483   32.8  21.1    1.7   1.1    1.8   1.0   32
  484   32.8  21.1    1.7   1.1    1.8   1.0   32
  485   32.8  21.1    1.7   1.1    1.8   1.0   32
  486   32.8  21.1    1.7   1.1    1.8   1.0   32
  487   32.9  21.1    1.7   1.1    1.8   0.9   32
  488   32.9  21.1    1.7   1.1    1.8   0.9   32
  489   32.9  21.1    1.7   1.1    1.8   0.9   32
  490   32.9  21.1    1.7   1.1    1.8   0.9   32
  491   32.9  21.1    1.7   1.1    1.8   0.9   32
  492   33.0  21.1    1.7   1.1    1.8   0.9   32
  493   33.0  21.1    1.7   1.1    1.8   0.9   32
  494   33.0  21.1    1.7   1.1    1.8   0.9   32
  495   33.0  21.1    1.7   1.1    1.8   0.9   32
  496   33.0  21.1    1.7   1.1    1.8   0.9   32
  497   33.1  21.1    1.7   1.1    1.8   0.9   32
  498   33.1  21.1    1.7   1.1    1.8   0.9   32
  499   33.1  21.1    1.7   1.1    1.8   0.9   32
  500   33.1  21.1    1.7   1.1    1.8   0.9   32
  501   33.1  21.1    1.7   1.1    1.8   0.9   32
  502   33.2  21.1    1.7   1.1    1.8   0.9   32
  503   33.2  21.1    1.7   1.1    1.8   0.9   32
  504   33.2  21.1    1.7   1.1    1.8   0.9   32
  505   33.2  21.1    1.7   1.1    1.8   0.9   32
  506   33.3  21.1    1.8   1.1    1.8   0.9   32
  507   33.3  21.1    1.8   1.1    1.8   0.9   32
  508   33.3  21.2    1.8   1.1    1.8   0.9   32
  509   33.3  21.2    1.8   1.1    1.8   0.9   32
  510   33.3  21.2    1.8   1.1    1.8   0.9   32
  511   33.4  21.2    1.8   1.1    1.8   0.9   32
  512   33.4  21.2    1.8   1.1    1.8   0.9   32
  513   33.4  21.2    1.8   1.1    1.8   0.9   32
  514   33.4  21.2    1.8   1.1    1.8   0.9   32
  515   33.4  21.3    1.8   1.1    1.8   0.9   32
  516   33.5  21.3    1.8   1.1    1.8   0.9   32
  517   33.5  21.3    1.8   1.1    1.8   0.9   32
  518   33.5  21.3    1.8   1.1    1.8   0.9   32
  519   33.5  21.3    1.8   1.1    1.8   0.9   32
  520   33.5  21.4    1.8   1.1    1.8   0.9   32
  521   33.6  21.4    1.8   1.1    1.8   0.9   32
  522   33.6  21.4    1.8   1.1    1.8   0.9   32
  523   33.6  21.4    1.8   1.1    1.8   0.9   32
  524   33.6  21.5    1.8   1.1    1.8   0.9   32
  525   33.6  21.5    1.8   1.1    1.8   0.9   32
  526   33.7  21.5    1.8   1.1    1.8   0.9   32
  527   33.7  21.5    1.8   1.1    1.8   0.9   32
  528   33.7  21.6    1.8   1.1    1.8   0.9   32
  529   33.7  21.6    1.8   1.1    1.8   0.9   32
  530   33.7  21.6    1.8   1.1    1.8   0.9   32
  531   33.8  21.7    1.8   1.1    1.8   0.8   32
  532   33.8  21.7    1.8   1.1    1.8   0.8   32
  533   33.8  21.7    1.8   1.1    1.8   0.8   32
  534   33.8  21.7    1.8   1.1    1.8   0.8   32
  535   33.8  21.8    1.8   1.1    1.8   0.8   32
  536   33.8  21.8    1.8   1.1    1.8   0.8   32
  537   33.8  21.8    1.8   1.1    1.8   0.8   32
  538   33.9  21.9    1.8   1.1    1.8   0.8   32
  539   33.9  21.9    1.8   1.1    1.8   0.8   32
  540   33.9  21.9    1.8   1.1    1.8   0.8   32
  541   33.9  22.0    1.8   1.1    1.8   0.8   32
  542   33.9  22.0    1.8   1.1    1.8   0.8   32
  543   33.9  22.0    1.8   1.1    1.8   0.8   32
  544   33.9  22.1    1.8   1.1    1.8   0.8   32
  545   33.9  22.1    1.8   1.1    1.8   0.7   32
  546   34.0  22.1    1.8   1.1    1.9   0.7   32
  547   34.0  22.2    1.8   1.1    1.9   0.7   32
  548   34.0  22.2    1.8   1.1    1.9   0.7   32
  549   34.0  22.2    1.8   1.1    1.9   0.7   32
  550   34.0  22.3    1.8   1.1    1.9   0.7   32
  551   34.0  22.3    1.8   1.1    1.9   0.7   32
  552   34.0  22.3    1.8   1.1    1.9   0.7   32
  553   34.0  22.4    1.8   1.1    1.9   0.7   32
  554   34.0  22.4    1.9   1.1    1.9   0.7   32
  555   34.0  22.4    1.9   1.1    1.9   0.7   32
  556   34.0  22.4    1.9   1.1    1.9   0.7   32
  557   34.0  22.5    1.9   1.1    1.9   0.7   32
  558   34.0  22.5    1.9   1.1    1.9   0.7   32
  559   34.0  22.5    1.9   1.1    1.9   0.7   32
  560   34.0  22.6    1.9   1.1    1.8   0.7   32
  561   34.0  22.6    1.9   1.1    1.8   0.7   32
  562   34.0  22.6    1.9   1.1    1.9   0.7   32
  563   34.0  22.6    2.0   1.1    1.9   0.7   32
  564   33.9  22.7    2.0   1.1    1.9   0.7   32
  565   33.9  22.7    2.0   1.1    1.9   0.7   32
  566   33.9  22.7    2.0   1.1    1.9   0.7   32
  567   33.9  22.7    2.0   1.1    1.9   0.7   32
  568   33.9  22.7    2.0   1.1    1.9   0.7   32
  569   33.9  22.7    2.0   1.1    1.9   0.8   32
  570   33.9  22.8    2.0   1.1    1.9   0.8   32
  571   33.9  22.8    2.0   1.2    1.9   0.8   32
  572   33.9  22.8    2.0   1.2    2.0   0.8   32
  573   33.8  22.8    2.0   1.2    2.0   0.9   32
  574   33.8  22.8    2.0   1.2    2.0   0.9   32
  575   33.8  22.8    2.0   1.2    2.0   0.9   32
  576   33.8  22.8    2.1   1.2    2.0   0.9   32
  577   33.8  22.8    2.1   1.2    2.0   0.9   32
  578   33.8  22.9    2.1   1.2    2.0   0.9   32
  579   33.7  22.9    2.1   1.2    2.0   0.9   32
  580   33.7  22.9    2.1   1.2    2.0   0.9   32
  581   33.7  22.9    2.1   1.2    2.0   0.9   32
  582   33.7  22.9    2.1   1.2    2.0   0.9   32
  583   33.7  22.9    2.1   1.2    2.0   0.9   32
  584   33.6  22.9    2.1   1.2    2.0   0.9   32
  585   33.6  22.9    2.1   1.2    2.0   0.9   32
  586   33.6  22.9    2.1   1.2    2.0   0.9   32
  587   33.6  22.9    2.1   1.2    2.0   0.9   32
  588   33.5  22.9    2.1   1.2    2.0   0.9   32
  589   33.5  22.9    2.1   1.2    2.0   0.9   32
  590   33.5  22.9    2.1   1.2    2.0   0.9   32
  591   33.5  22.8    2.1   1.2    2.0   0.9   32
  592   33.5  22.8    2.1   1.2    2.0   0.9   32
  593   33.4  22.8    2.1   1.2    2.0   0.9   32
  594   33.4  22.8    2.1   1.2    2.0   0.8   32
  595   33.4  22.8    2.1   1.2    2.0   0.8   32
  596   33.4  22.8    2.1   1.1    2.0   0.8   32
  597   33.4  22.8    2.1   1.1    1.9   0.8   32
  598   33.3  22.8    2.1   1.1    1.9   0.7   32
  599   33.3  22.8    2.1   1.1    1.9   0.7   32
  600   33.3  22.8    2.0   1.1    1.9   0.7   32
  601   33.3  22.8    2.0   1.1    1.9   0.7   32
  602   33.2  22.8    2.0   1.1    1.9   0.7   32
  603   33.2  22.7    2.0   1.1    1.9   0.7   32
  604   33.2  22.7    2.0   1.1    1.9   0.7   32
  605   33.2  22.7    2.0   1.1    1.9   0.7   32
  606   33.2  22.7    2.0   1.1    1.9   0.7   32
  607   33.2  22.7    2.0   1.1    1.9   0.7   32
  608   33.1  22.7    2.0   1.1    1.9   0.7   32
  609   33.1  22.7    2.0   1.1    1.9   0.7   32
  610   33.1  22.7    2.0   1.1    2.0   0.7   32
  611   33.1  22.7    2.0   1.1    2.0   0.7   32
  612   33.1  22.7    2.0   1.1    2.0   0.8   32
  613   33.1  22.6    2.0   1.1    2.0   0.8   32
  614   33.0  22.6    2.0   1.1    2.0   0.8   32
  615   33.0  22.6    2.0   1.1    2.0   0.8   32
  616   33.0  22.6    2.0   1.1    2.0   0.8   32
  617   33.0  22.6    2.0   1.1    2.0   0.8   32
  618   33.0  22.6    2.0   1.1    2.0   0.8   32
  619   33.0  22.6    2.0   1.1    2.0   0.8   32
  620   33.0  22.6    2.0   1.1    2.0   0.8   32
  621   32.9  22.6    2.0   1.1    2.0   0.8   32
  622   32.9  22.6    2.0   1.1    2.0   0.8   32
  623   32.9  22.6    2.0   1.1    2.0   0.8   32
  624   32.9  22.6    2.0   1.1    2.0   0.7   32
  625   32.9  22.6    2.0   1.1    2.0   0.7   32
  626   32.9  22.6    2.0   1.1    2.0   0.7   32
  627   32.9  22.6    2.0   1.1    2.0   0.7   32
  628   32.9  22.6    2.0   1.1    2.0   0.7   32
  629   32.9  22.6    2.0   1.1    2.0   0.7   32
  630   32.9  22.6    2.0   1.1    2.0   0.7   32
  631   32.9  22.5    2.0   1.1    2.0   0.7   32
  632   32.8  22.5    2.0   1.1    2.0   0.7   32
  633   32.8  22.5    2.0   1.1    2.0   0.7   32
  634   32.8  22.5    2.0   1.1    2.0   0.7   32
  635   32.8  22.5    2.0   1.1    2.0   0.7   32
  636   32.8  22.5    2.0   1.1    2.0   0.7   32
  637   32.8  22.5    2.0   1.1    2.0   0.7   32
  638   32.8  22.5    2.0   1.1    2.0   0.7   32
  639   32.8  22.5    2.0   1.1    2.0   0.7   32
  640   32.8  22.5    2.0   1.1    2.0   0.7   32
  641   32.8  22.5    2.0   1.1    2.0   0.7   32
  642   32.8  22.5    2.0   1.1    2.0   0.7   32
  643   32.8  22.5    2.0   1.1    2.0   0.7   32
  644   32.7  22.5    2.0   1.1    2.0   0.7   32
  645   32.7  22.5    2.0   1.1    2.0   0.7   32
  646   32.7  22.5    2.0   1.1    2.0   0.7   32
  647   32.7  22.5    2.0   1.1    2.0   0.7   32
  648   32.7  22.5    2.0   1.1    2.0   0.7   32
  649   32.7  22.5    2.0   1.1    2.0   0.7   32
  650   32.7  22.5    2.0   1.1    2.0   0.7   32
  651   32.7  22.5    2.0   1.1    2.0   0.7   32
  652   32.6  22.4    2.0   1.1    2.0   0.7   32
  653   32.6  22.4    2.0   1.1    2.0   0.7   32
  654   32.6  22.4    2.0   1.1    2.0   0.7   32
  655   32.6  22.4    2.0   1.1    2.0   0.7   32
  656   32.6  22.4    2.0   1.1    2.0   0.7   32
  657   32.6  22.4    2.0   1.1    2.0   0.7   32
  658   32.5  22.4    2.0   1.1    2.0   0.7   32
  659   32.5  22.4    2.0   1.1    2.0   0.7   32
  660   32.5  22.3    2.0   1.1    2.0   0.6   32
  661   32.5  22.3    2.0   1.1    2.0   0.6   32
  662   32.5  22.3    2.0   1.1    2.0   0.6   32
  663   32.4  22.3    2.0   1.1    2.0   0.6   32
  664   32.4  22.3    2.0   1.1    2.0   0.6   32
  665   32.4  22.2    2.0   1.1    2.0   0.6   32
  666   32.4  22.2    2.0   1.1    2.0   0.6   32
  667   32.3  22.2    2.0   1.1    2.0   0.6   32
  668   32.3  22.2    2.0   1.1    2.0   0.6   32
  669   32.3  22.1    2.0   1.1    2.0   0.6   32
  670   32.2  22.1    2.0   1.1    2.0   0.6   32
  671   32.2  22.1    2.0   1.1    2.0   0.6   32
  672   32.2  22.1    2.0   1.1    2.0   0.6   32
  673   32.2  22.0    2.0   1.1    2.0   0.6   32
  674   32.1  22.0    2.0   1.1    2.0   0.6   32
  675   32.1  22.0    1.9   1.1    2.0   0.6   32
  676   32.1  21.9    1.9   1.1    2.0   0.7   32
  677   32.0  21.9    1.9   1.1    2.0   0.7   32
  678   32.0  21.9    1.9   1.1    2.0   0.7   32
  679   31.9  21.8    1.9   1.1    2.1   0.7   32
  680   31.9  21.8    1.9   1.1    2.1   0.7   32
  681   31.9  21.7    1.9   1.1    2.1   0.7   32
  682   31.8  21.7    1.9   1.1    2.1   0.7   32
  683   31.8  21.7    1.9   1.1    2.1   0.7   32
  684   31.8  21.6    1.9   1.1    2.1   0.7   32
  685   31.7  21.6    1.9   1.1    2.1   0.7   32
  686   31.7  21.5    1.9   1.1    2.1   0.7   32
  687   31.6  21.5    1.9   1.1    2.1   0.7   32
  688   31.6  21.5    1.9   1.1    2.1   0.7   32
  689   31.5  21.4    1.9   1.1    2.1   0.7   32
  690   31.5  21.4    1.9   1.1    2.1   0.7   32
  691   31.5  21.3    1.9   1.1    2.1   0.7   32
  692   31.4  21.3    1.9   1.1    2.1   0.7   32
  693   31.4  21.2    1.9   1.1    2.1   0.7   32
  694   31.3  21.2    1.9   1.1    2.1   0.7   32
  695   31.3  21.1    1.9   1.1    2.1   0.7   32
  696   31.3  21.1    1.9   1.1    2.1   0.7   32
  697   31.2  21.1    1.9   1.1    2.1   0.7   32
  698   31.2  21.0    1.9   1.1    2.1   0.7   32
  699   31.1  21.0    1.9   1.0    2.1   0.7   32
  700   31.1  20.9    1.9   1.0    2.1   0.7   32
  701   31.1  20.9    1.9   1.0    2.1   0.7   32
  702   31.0  20.8    2.0   1.0    2.1   0.7   32
  703   31.0  20.8    2.0   1.0    2.1   0.7   32
  704   30.9  20.8    2.0   1.0    2.1   0.7   32
  705   30.9  20.7    2.0   1.0    2.1   0.7   32
  706   30.9  20.7    2.0   1.0    2.1   0.7   32
  707   30.8  20.6    2.0   1.0    2.1   0.7   32
  708   30.8  20.6    2.0   1.0    2.1   0.7   32
  709   30.8  20.6    2.0   1.0    2.1   0.7   32
  710   30.7  20.5    2.0   1.0    2.1   0.7   32
  711   30.7  20.5    2.0   1.0    2.1   0.7   32
  712   30.7  20.4    2.0   1.0    2.1   0.7   32
  713   30.7  20.4    2.0   1.0    2.1   0.7   32
  714   30.6  20.4    2.0   1.0    2.1   0.7   32
  715   30.6  20.3    2.0   1.0    2.1   0.7   32
  716   30.6  20.3    2.0   1.0    2.1   0.7   32
  717   30.6  20.3    2.0   1.0    2.1   0.7   32
  718   30.5  20.2    2.0   1.0    2.1   0.7   32
  719   30.5  20.2    2.0   1.0    2.1   0.7   32
  720   30.5  20.2    2.0   1.0    2.1   0.7   32
  721   30.5  20.2    2.0   1.0    2.1   0.7   32
  722   30.5  20.1    2.0   1.0    2.1   0.7   32
  723   30.5  20.1    2.0   1.0    2.1   0.7   32
  724   30.4  20.1    2.0   1.0    2.1   0.7   32
  725   30.4  20.1    2.0   1.0    2.1   0.7   32
  726   30.4  20.0    2.0   1.0    2.1   0.7   32
  727   30.4  20.0    2.0   1.0    2.1   0.7   32
  728   30.4  20.0    2.0   1.0    2.1   0.7   32
  729   30.4  20.0    2.0   1.0    2.1   0.7   32
  730   30.4  20.0    2.0   1.0    2.1   0.7   32
  731   30.4  20.0    2.0   1.0    2.1   0.7   32
  732   30.4  19.9    2.0   1.0    2.1   0.7   32
  733   30.4  19.9    2.0   1.0    2.1   0.7   32
  734   30.4  19.9    2.0   1.0    2.1   0.7   32
  735   30.4  19.9    2.0   1.0    2.1   0.7   32
  736   30.4  19.9    2.0   1.0    2.1   0.7   32
  737   30.4  19.9    2.0   1.0    2.1   0.7   32
  738   30.4  19.9    2.0   1.0    2.1   0.7   32
  739   30.4  19.9    2.0   1.0    2.1   0.7   32
  740   30.4  19.9    2.0   1.0    2.1   0.7   32
  741   30.4  19.9    2.0   1.0    2.1   0.7   32
  742   30.4  19.9    2.0   1.0    2.1   0.7   32
  743   30.4  19.9    2.0   1.0    2.1   0.7   32
  744   30.4  19.9    2.0   1.0    2.1   0.7   32
  745   30.4  19.9    2.0   1.0    2.1   0.7   32
  746   30.4  19.9    2.0   1.0    2.1   0.7   32
  747   30.4  19.9    2.0   1.0    2.1   0.7   32
  748   30.4  19.9    2.0   1.0    2.1   0.7   32
  749   30.4  19.9    2.0   1.0    2.1   0.7   32
  750   30.4  19.9    2.0   1.0    2.1   0.7   32
  751   30.4  19.9    2.0   1.0    2.1   0.7   32
  752   30.4  20.0    2.0   1.0    2.1   0.7   32
  753   30.4  20.0    2.0   1.0    2.1   0.7   32
  754   30.4  20.0    2.0   1.0    2.1   0.7   32
  755   30.4  20.0    2.0   1.0    2.1   0.7   32
  756   30.4  20.0    2.0   1.0    2.1   0.7   32
  757   30.4  20.0    2.0   1.0    2.1   0.7   32
  758   30.4  20.0    2.0   1.0    2.1   0.7   32
  759   30.4  20.0    2.0   1.0    2.1   0.7   32
  760   30.4  20.0    2.0   1.0    2.1   0.7   32
  761   30.4  20.0    2.0   1.1    2.1   0.7   32
  762   30.4  20.0    2.0   1.1    2.2   0.7   32
  763   30.4  20.0    2.0   1.1    2.2   0.7   32
  764   30.4  20.0    2.0   1.1    2.2   0.7   32
  765   30.3  20.0    2.0   1.1    2.2   0.7   32
  766   30.3  20.0    2.0   1.1    2.2   0.7   32
  767   30.3  20.0    2.0   1.1    2.2   0.7   32
  768   30.3  20.0    2.0   1.1    2.2   0.8   32
  769   30.3  20.0    2.0   1.1    2.2   0.8   32
  770   30.3  20.0    2.0   1.0    2.2   0.8   32
  771   30.2  20.0    2.0   1.0    2.2   0.8   32
  772   30.2  20.0    2.0   1.0    2.2   0.8   32
  773   30.2  20.0    2.0   1.0    2.2   0.8   32
  774   30.2  20.0    2.0   1.0    2.2   0.8   32
  775   30.1  19.9    2.0   1.0    2.2   0.8   32
  776   30.1  19.9    2.0   1.0    2.2   0.8   32
  777   30.1  19.9    2.0   1.0    2.2   0.8   32
  778   30.1  19.9    2.0   1.0    2.2   0.8   32
  779   30.0  19.9    2.0   1.0    2.2   0.8   32
  780   30.0  19.9    2.0   1.0    2.2   0.8   32
  781   30.0  19.8    2.0   1.0    2.2   0.8   32
  782   29.9  19.8    2.0   1.0    2.2   0.8   32
  783   29.9  19.8    2.0   1.0    2.2   0.8   32
  784   29.9  19.8    2.0   1.0    2.3   0.8   32
  785   29.8  19.7    2.0   1.0    2.3   0.8   32
  786   29.8  19.7    1.9   1.0    2.3   0.8   32
  787   29.7  19.7    1.9   1.0    2.3   0.8   32
  788   29.7  19.7    1.9   1.0    2.3   0.8   32
  789   29.7  19.6    1.9   1.0    2.3   0.8   32
  790   29.6  19.6    1.9   1.0    2.3   0.8   32
  791   29.6  19.6    1.9   1.0    2.3   0.9   32
  792   29.5  19.5    1.9   1.0    2.3   0.9   32
  793   29.5  19.5    1.9   1.0    2.3   0.9   32
  794   29.4  19.5    1.9   1.0    2.3   0.9   32
  795   29.4  19.5    1.9   1.0    2.3   0.9   32
  796   29.4  19.4    1.9   1.0    2.3   0.9   32
  797   29.3  19.4    1.9   1.0    2.3   0.9   32
  798   29.3  19.4    1.9   1.0    2.3   0.9   32
  799   29.2  19.3    1.9   1.0    2.3   0.9   32
  800   29.2  19.3    1.9   1.0    2.3   0.9   32
  801   29.1  19.3    1.9   1.0    2.3   0.9   32
  802   29.1  19.3    1.9   1.0    2.3   0.9   32
  803   29.1  19.3    1.9   1.0    2.3   0.9   32
  804   29.0  19.2    1.9   1.0    2.3   0.9   32
  805   29.0  19.2    1.9   1.0    2.3   0.9   32
  806   28.9  19.2    1.9   1.0    2.3   0.9   32
  807   28.9  19.2    1.9   1.0    2.3   0.9   32
  808   28.9  19.2    1.9   1.0    2.3   0.9   32
  809   28.8  19.2    1.9   1.0    2.3   0.9   32
  810   28.8  19.1    1.9   1.0    2.3   0.9   32
  811   28.8  19.1    1.9   1.0    2.3   0.9   32
  812   28.7  19.1    1.9   1.0    2.3   0.9   32
  813   28.7  19.1    1.9   1.0    2.3   0.9   32
  814   28.7  19.1    1.9   1.0    2.3   0.9   32
  815   28.6  19.1    1.9   1.0    2.3   0.9   32
  816   28.6  19.1    1.9   1.0    2.3   0.9   32
  817   28.6  19.1    1.9   1.0    2.3   0.9   32
  818   28.6  19.1    1.9   1.0    2.3   0.9   32
  819   28.5  19.1    1.9   1.0    2.3   0.9   32
  820   28.5  19.1    1.9   1.0    2.3   0.9   32
  821   28.5  19.1    1.9   1.0    2.3   0.9   32
  822   28.5  19.1    1.8   1.0    2.3   0.9   32
  823   28.5  19.1    1.8   1.0    2.3   0.9   32
  824   28.5  19.1    1.8   1.0    2.3   0.9   32
  825   28.5  19.1    1.8   1.0    2.2   0.9   32
  826   28.5  19.2    1.8   1.0    2.2   0.9   32
  827   28.5  19.2    1.8   1.0    2.2   0.9   32
  828   28.5  19.2    1.8   1.0    2.2   0.9   32
  829   28.5  19.2    1.8   1.0    2.2   0.9   32
  830   28.5  19.2    1.8   1.0    2.2   0.9   32
  831   28.5  19.2    1.8   1.0    2.2   0.9   32
  832   28.5  19.3    1.8   1.0    2.2   0.9   32
  833   28.5  19.3    1.8   1.0    2.2   0.9   32
  834   28.5  19.3    1.8   1.0    2.2   0.9   32
  835   28.5  19.3    1.8   0.9    2.2   0.9   32
  836   28.5  19.3    1.7   0.9    2.2   0.9   32
  837   28.5  19.3    1.7   0.9    2.2   0.9   32
  838   28.5  19.4    1.7   0.9    2.2   0.9   32
  839   28.5  19.4    1.7   0.9    2.2   0.9   32
  840   28.6  19.4    1.7   0.9    2.2   0.9   32
  841   28.6  19.4    1.7   0.9    2.2   0.9   32
  842   28.6  19.5    1.7   0.9    2.3   0.9   32
  843   28.6  19.5    1.7   0.9    2.3   0.9   32
  844   28.6  19.5    1.7   0.9    2.3   0.9   32
  845   28.7  19.5    1.7   0.9    2.3   0.9   32
  846   28.7  19.5    1.7   0.9    2.3   1.0   32
  847   28.7  19.6    1.7   0.9    2.3   1.0   32
  848   28.7  19.6    1.7   0.9    2.3   1.0   32
  849   28.8  19.6    1.7   0.9    2.3   1.0   32
  850   28.8  19.6    1.7   0.9    2.3   1.0   32
  851   28.8  19.6    1.7   0.9    2.3   1.0   32
  852   28.8  19.7    1.7   0.9    2.3   1.0   32
  853   28.9  19.7    1.7   0.9    2.3   1.0   32
  854   28.9  19.7    1.7   0.9    2.3   1.0   32
  855   28.9  19.7    1.7   0.9    2.3   1.0   32
  856   29.0  19.7    1.7   0.9    2.3   1.0   32
  857   29.0  19.8    1.7   0.9    2.3   1.0   32
  858   29.0  19.8    1.7   0.9    2.3   1.0   32
  859   29.0  19.8    1.7   0.9    2.3   1.0   32
  860   29.1  19.8    1.7   0.9    2.3   1.0   32
  861   29.1  19.8    1.7   0.9    2.3   1.0   32
  862   29.1  19.9    1.6   0.9    2.3   1.0   32
  863   29.1  19.9    1.6   0.9    2.3   1.0   32
  864   29.2  19.9    1.6   0.9    2.3   1.0   32
  865   29.2  19.9    1.6   0.9    2.3   1.0   32
  866   29.2  19.9    1.6   0.9    2.3   1.0   32
  867   29.2  19.9    1.6   0.9    2.3   1.0   32
  868   29.3  19.9    1.6   0.9    2.3   1.0   32
  869   29.3  20.0    1.6   0.9    2.3   1.0   32
  870   29.3  20.0    1.6   0.9    2.3   1.0   32
  871   29.3  20.0    1.6   0.9    2.3   1.0   32
  872   29.3  20.0    1.6   0.9    2.2   1.0   32
  873   29.3  20.0    1.6   0.9    2.2   1.0   32
  874   29.3  20.0    1.6   0.9    2.2   1.0   32
  875   29.4  20.0    1.6   0.9    2.2   1.0   32
  876   29.4  20.1    1.6   0.9    2.2   1.0   32
  877   29.4  20.1    1.6   0.9    2.2   1.0   32
  878   29.4  20.1    1.6   0.9    2.2   1.0   32
  879   29.4  20.1    1.6   0.9    2.2   1.0   32
  880   29.4  20.1    1.6   0.9    2.2   1.0   32
  881   29.4  20.1    1.6   0.9    2.2   1.0   32
  882   29.4  20.1    1.6   0.9    2.2   1.0   32
  883   29.4  20.1    1.6   0.9    2.2   1.0   32
  884   29.4  20.1    1.6   0.9    2.3   1.0   32
  885   29.4  20.2    1.6   0.9    2.3   1.0   32
  886   29.4  20.2    1.6   0.9    2.3   1.0   32
  887   29.4  20.2    1.6   0.9    2.3   1.0   32
  888   29.4  20.2    1.6   0.9    2.3   1.0   32
  889   29.4  20.2    1.6   0.9    2.3   1.0   32
  890   29.4  20.2    1.6   0.9    2.3   1.1   32
  891   29.4  20.2    1.6   0.9    2.3   1.1   32
  892   29.4  20.2    1.6   0.9    2.3   1.1   32
  893   29.3  20.2    1.6   0.9    2.3   1.1   32
  894   29.3  20.2    1.6   0.9    2.3   1.1   32
  895   29.3  20.2    1.6   0.9    2.3   1.1   32
  896   29.3  20.3    1.6   0.9    2.3   1.1   32
  897   29.3  20.3    1.6   0.9    2.3   1.1   32
  898   29.3  20.3    1.6   0.9    2.3   1.1   32
  899   29.3  20.3    1.6   0.9    2.3   1.1   32
  900   29.2  20.3    1.6   0.9    2.4   1.1   32
  901   29.2  20.3    1.6   0.9    2.4   1.1   32
  902   29.2  20.3    1.6   0.9    2.4   1.1   32
  903   29.2  20.3    1.6   0.9    2.4   1.1   32
  904   29.2  20.3    1.6   0.9    2.4   1.1   32
  905   29.1  20.3    1.6   0.9    2.4   1.1   32
  906   29.1  20.3    1.6   0.9    2.4   1.1   32
  907   29.1  20.3    1.6   0.9    2.4   1.1   32
  908   29.1  20.4    1.6   0.9    2.4   1.1   32
  909   29.1  20.4    1.6   0.9    2.4   1.1   32
  910   29.0  20.4    1.6   0.9    2.4   1.1   32
  911   29.0  20.4    1.6   0.9    2.4   1.1   32
  912   29.0  20.4    1.6   0.9    2.4   1.1   32
  913   29.0  20.4    1.6   0.9    2.4   1.1   32
  914   29.0  20.4    1.6   0.9    2.4   1.1   32
  915   28.9  20.4    1.7   0.9    2.4   1.1   32
  916   28.9  20.4    1.7   0.9    2.4   1.1   32
  917   28.9  20.4    1.7   0.9    2.4   1.1   32
  918   28.9  20.4    1.7   0.9    2.4   1.1   32
  919   28.8  20.4    1.7   0.9    2.4   1.1   32
  920   28.8  20.4    1.7   0.9    2.4   1.1   32
  921   28.8  20.5    1.7   0.9    2.4   1.1   32
  922   28.8  20.5    1.7   0.9    2.4   1.1   32
  923   28.8  20.5    1.7   0.9    2.4   1.1   32
  924   28.8  20.5    1.7   0.9    2.4   1.1   32
  925   28.7  20.5    1.7   0.9    2.4   1.1   32
  926   28.7  20.5    1.7   0.9    2.4   1.1   32
  927   28.7  20.5    1.7   0.9    2.4   1.2   32
  928   28.7  20.5    1.7   0.9    2.4   1.2   32
  929   28.7  20.5    1.7   0.9    2.4   1.2   32
  930   28.7  20.5    1.7   0.9    2.4   1.2   32
  931   28.6  20.5    1.7   1.0    2.4   1.2   32
  932   28.6  20.6    1.7   1.0    2.4   1.2   32
  933   28.6  20.6    1.7   1.0    2.4   1.2   32
  934   28.6  20.6    1.7   1.0    2.4   1.2   32
  935   28.6  20.6    1.7   1.0    2.4   1.2   32
  936   28.6  20.6    1.7   1.0    2.4   1.2   32
  937   28.6  20.6    1.7   1.0    2.5   1.2   32
  938   28.6  20.6    1.7   1.0    2.5   1.2   32
  939   28.6  20.6    1.7   1.0    2.5   1.2   32
  940   28.5  20.6    1.7   1.0    2.5   1.2   32
  941   28.5  20.6    1.7   1.0    2.5   1.2   32
  942   28.5  20.6    1.7   1.0    2.5   1.2   32
  943   28.5  20.6    1.7   1.0    2.5   1.2   32
  944   28.5  20.6    1.7   1.0    2.5   1.2   32
  945   28.5  20.7    1.7   1.0    2.5   1.2   32
  946   28.5  20.7    1.7   1.0    2.5   1.2   32
  947   28.5  20.7    1.7   1.0    2.5   1.2   32
  948   28.5  20.7    1.7   1.0    2.5   1.2   32
  949   28.5  20.7    1.7   1.0    2.5   1.2   32
  950   28.5  20.7    1.7   1.0    2.5   1.2   32
  951   28.5  20.7    1.7   1.0    2.5   1.2   32
  952   28.5  20.7    1.7   1.0    2.5   1.2   32
  953   28.5  20.7    1.7   1.0    2.5   1.2   32
  954   28.5  20.7    1.7   1.0    2.5   1.2   32
  955   28.5  20.7    1.7   1.0    2.5   1.2   32
  956   28.5  20.7    1.7   1.0    2.5   1.2   32
  957   28.5  20.7    1.7   0.9    2.5   1.2   32
  958   28.5  20.7    1.7   0.9    2.5   1.2   32
  959   28.5  20.7    1.7   0.9    2.5   1.2   32
  960   28.5  20.7    1.7   0.9    2.5   1.2   32
  961   28.5  20.7    1.7   0.9    2.5   1.2   32
  962   28.5  20.7    1.7   0.9    2.5   1.2   32
  963   28.5  20.7    1.7   0.9    2.5   1.2   32
  964   28.5  20.7    1.7   0.9    2.5   1.2   32
  965   28.5  20.7    1.7   0.9    2.5   1.2   32
  966   28.4  20.7    1.7   0.9    2.5   1.2   32
  967   28.4  20.8    1.7   0.9    2.5   1.2   32
  968   28.4  20.7    1.7   0.9    2.6   1.2   32
  969   28.4  20.7    1.7   0.9    2.6   1.2   32
  970   28.4  20.7    1.7   0.9    2.6   1.2   32
  971   28.4  20.7    1.7   0.9    2.6   1.2   32
  972   28.4  20.7    1.7   0.9    2.6   1.2   32
  973   28.4  20.7    1.7   0.9    2.6   1.2   32
  974   28.4  20.7    1.7   0.9    2.6   1.2   32
  975   28.4  20.7    1.7   0.9    2.6   1.3   32
  976   28.4  20.7    1.7   0.9    2.6   1.3   32
  977   28.4  20.7    1.7   0.9    2.6   1.3   32
  978   28.4  20.7    1.7   0.9    2.6   1.3   32
  979   28.4  20.7    1.7   0.9    2.6   1.3   32
  980   28.4  20.7    1.7   0.9    2.6   1.2   32
  981   28.4  20.7    1.7   0.9    2.6   1.2   32
  982   28.4  20.7    1.7   0.9    2.6   1.2   32
  983   28.4  20.7    1.7   0.9    2.6   1.2   32
  984   28.4  20.7    1.7   0.9    2.6   1.2   32
  985   28.3  20.7    1.7   0.9    2.6   1.2   32
  986   28.3  20.7    1.7   0.9    2.6   1.2   32
  987   28.3  20.7    1.7   0.9    2.6   1.2   32
  988   28.3  20.6    1.7   0.9    2.6   1.2   32
  989   28.3  20.6    1.7   0.9    2.6   1.2   32
  990   28.3  20.6    1.7   0.9    2.6   1.2   32
  991   28.3  20.6    1.7   0.9    2.6   1.2   32
  992   28.3  20.6    1.7   0.9    2.6   1.2   32
  993   28.3  20.6    1.7   0.9    2.5   1.2   32
  994   28.3  20.6    1.7   0.9    2.5   1.2   32
  995   28.2  20.6    1.7   0.9    2.5   1.2   32
  996   28.2  20.6    1.7   0.9    2.5   1.2   32
  997   28.2  20.6    1.7   0.9    2.5   1.2   32
  998   28.2  20.5    1.7   0.9    2.5   1.1   32
  999   28.2  20.5    1.7   0.9    2.5   1.1   32
 1000   28.2  20.5    1.7   0.9    2.5   1.1   32
 1001   28.2  20.5    1.7   0.9    2.5   1.1   32
 1002   28.2  20.5    1.7   0.9    2.5   1.1   32
 1003   28.1  20.5    1.7   0.9    2.5   1.1   32
 1004   28.1  20.5    1.7   0.9    2.5   1.1   32
 1005   28.1  20.5    1.7   0.9    2.5   1.1   32
 1006   28.1  20.5    1.7   0.9    2.5   1.1   32
 1007   28.1  20.5    1.7   0.9    2.5   1.1   32
 1008   28.1  20.4    1.7   0.9    2.5   1.1   32
 1009   28.1  20.4    1.7   0.9    2.5   1.1   32
 1010   28.1  20.4    1.7   0.9    2.5   1.2   32
 1011   28.1  20.4    1.7   0.9    2.5   1.2   32
 1012   28.0  20.4    1.7   0.9    2.5   1.2   32
 1013   28.0  20.4    1.7   0.9    2.5   1.2   32
 1014   28.0  20.4    1.7   0.9    2.5   1.2   32
 1015   28.0  20.4    1.7   0.9    2.5   1.2   32
 1016   28.0  20.4    1.7   0.9    2.5   1.2   32
 1017   28.0  20.4    1.7   0.9    2.5   1.2   32
 1018   28.0  20.4    1.7   0.9    2.5   1.2   32
 1019   28.0  20.4    1.7   0.9    2.5   1.2   32
 1020   28.0  20.4    1.7   0.9    2.5   1.2   32
 1021   28.0  20.4    1.7   0.9    2.5   1.2   32
 1022   28.0  20.4    1.7   0.9    2.5   1.2   32
 1023   28.0  20.4    1.7   0.9    2.5   1.2   32
 1024   28.0  20.4    1.7   0.9    2.5   1.2   32
 1025   28.0  20.4    1.7   0.9    2.5   1.2   32
 1026   28.0  20.4    1.6   0.9    2.5   1.2   32
 1027   28.0  20.4    1.6   0.9    2.5   1.2   32
 1028   28.0  20.5    1.6   0.9    2.5   1.2   32
 1029   28.0  20.5    1.6   0.9    2.5   1.2   32
 1030   28.0  20.5    1.6   0.9    2.5   1.2   32
[truncated: 425,976 more chars]
