# Supplementary material for: Local field potentials in the parietal reach region reveal mechanisms of bimanual coordination
Source: Nat Commun. 2021 May 4;12:2514. doi: 10.1038/s41467-021-22701-3 (PMC8096826; doi:10.1038/s41467-021-22701-3)
Supplement: Supplementary file 4 — Source Data [file 41467_2021_22701_MOESM4_ESM.zip › AllFigureData/FigureS8_MkT_Data.txt]

Raw data dimensions:

$Times (ms)
 [1] "-250" "-150" "-50"  "50"   "150"  "250"  "350"  "450"  "550"  "650" 
[11] "750"  "850"  "950"  "1050" "1150"

$Frequencies (Hz)
  [1] "4"   "6"   "8"   "10"  "12"  "14"  "16"  "18"  "20"  "22"  "24"  "26" 
 [13] "28"  "30"  "32"  "34"  "36"  "38"  "40"  "42"  "44"  "46"  "48"  "50" 
 [25] "52"  "54"  "56"  "58"  "60"  "62"  "64"  "66"  "68"  "70"  "72"  "74" 
 [37] "76"  "78"  "80"  "82"  "84"  "86"  "88"  "90"  "92"  "94"  "96"  "98" 
 [49] "100" "102" "104" "106" "108" "110" "112" "114" "116" "118" "120" "122"
 [61] "124" "126" "128" "130" "132" "134" "136" "138" "140" "142" "144" "146"
 [73] "148" "150" "152" "154" "156" "158" "160" "162" "164" "166" "168" "170"
 [85] "172" "174" "176" "178" "180" "182" "184" "186" "188" "190" "192" "194"
 [97] "196" "198" "200" "202" "204" "206" "208" "210" "212" "214" "216" "218"
[109] "220" "222" "224" "226" "228" "230" "232" "234" "236" "238" "240"

$directions (preferred, null)
[1] "1" "2"

$tasks (saccades, ipsilateral arm reach, contra reach, together, apart)
[1] "62" "63" "64" "65" "66"

$files (unique identifiers)
 [1] "data/PRR+2_tyr_4:240:2_PN/data_870.1_1"  
 [2] "data/PRR+2_tyr_4:240:2_PN/data_909.2_1"  
 [3] "data/PRR+2_tyr_4:240:2_PN/data_915.2_2"  
 [4] "data/PRR+2_tyr_4:240:2_PN/data_916.2_2"  
 [5] "data/PRR+2_tyr_4:240:2_PN/data_918.2_1"  
 [6] "data/PRR+2_tyr_4:240:2_PN/data_963.3_1"  
 [7] "data/PRR+2_tyr_4:240:2_PN/data_964.2_2"  
 [8] "data/PRR+2_tyr_4:240:2_PN/data_974.2_1"  
 [9] "data/PRR+2_tyr_4:240:2_PN/data_975.2_2"  
[10] "data/PRR+2_tyr_4:240:2_PN/data_976.2_1"  
[11] "data/PRR+2_tyr_4:240:2_PN/data_982.2_1"  
[12] "data/PRR+2_tyr_4:240:2_PN/data_983.2_2"  
[13] "data/PRR+2_tyr_4:240:2_PN/data_985.2_2"  
[14] "data/PRR+2_tyr_4:240:2_PN/data_987.2_2"  
[15] "data/PRR+2_tyr_4:240:2_PN/data_988.2_2"  
[16] "data/PRR+2_tyr_4:240:2_PN/data_989.3_1"  
[17] "data/PRR+2_tyr_4:240:2_PN/data_994.2_2"  
[18] "data/PRR+2_tyr_4:240:2_PN/data_997.2_2"  
[19] "data/PRR+2_tyr_4:240:2_PN/data_1001.3_2" 
[20] "data/PRR+2_tyr_4:240:2_PN/data_1002.2_2" 
[21] "data/PRR+2_tyr_4:240:2_PN/data_1005.2_1" 
[22] "data/PRR+2_tyr_4:240:2_PN/data_1006.2_1" 
[23] "data/PRR+2_tyr_4:240:2_PN/data_1011.2_1" 
[24] "data/PRR+2_tyr_4:240:2_PN/data_1012.3_1" 
[25] "data/PRR+2_tyr_4:240:2_PN/data_1026.3_2" 
[26] "data/PRR+2_tyr_4:240:2_PN/data_1033.2_1" 
[27] "data/PRR+2_tyr_4:240:2_PN/data_1034.2_1" 
[28] "data/PRR+2_tyr_4:240:2_PN/data_1035.2_1" 
[29] "data/PRR+2_tyr_4:240:2_PN/data_1042.4_1" 
[30] "data/PRR+2_tyr_4:240:2_PN/data_1042.4_2" 
[31] "data/PRR+2_tyr_4:240:2_PN/data_1046.2_2" 
[32] "data/PRR+2_tyr_4:240:2_PN/data_1099.3_2" 
[33] "data/PRR+2_tyr_4:240:2_PN/data_1105.2_1" 
[34] "data/PRR+2_tyr_4:240:2_PN/data_1803.1_2" 
[35] "data/PRR+2_tyr_4:240:2_PN/data_1804.1_1" 
[36] "data/PRR+2_tyr_4:240:2_PN/data_10929.2_2"
[37] "data/PRR+2_tyr_4:240:2_PN/data_11023.4_2"
[38] "data/PRR+2_tyr_4:240:2_PN/data_11040.2_2"
[39] "data/PRR+2_tyr_4:240:2_PN/data_11047.2_2"
[40] "data/PRR+2_tyr_4:240:2_PN/data_11116.3_2"


Data:
, , directions = 1, tasks = 62, files = data/PRR+2_tyr_4:240:2_PN/data_870.1_1

      Frequencies
Times        4       6       8      10      12      14      16      18      20
  -250 0.96992 0.94840 1.02980 0.99388 0.99592 0.99388 1.03130 1.02309 1.02449
  -150 0.99715 0.99341 1.00123 1.00671 1.00267 1.01077 1.01809 1.03962 1.01006
  -50  1.03292 1.05819 0.96897 0.99941 1.00141 0.99535 0.95060 0.93729 0.96545
  50   1.08762 1.07061 1.15777 1.24158 1.12206 0.99834 0.98110 0.94069 0.90669
  150  1.20383 1.22159 1.47496 1.08538 1.12683 1.00888 0.94152 0.91109 0.91404
  250  1.32738 1.41957 1.19238 1.23800 1.04845 1.01211 0.97374 0.95826 1.00797
  350  1.42754 1.55794 1.07384 1.03179 1.05561 1.08977 1.15962 1.29126 1.37324
  450  1.45162 1.43726 1.28176 1.10838 1.08604 1.09290 1.23655 1.38976 1.52180
  550  1.39044 1.35846 1.16324 1.15249 1.10877 1.18558 1.33582 1.39675 1.71896
  650  1.34352 1.35273 1.16356 1.12916 1.08859 1.24841 1.37413 1.48692 1.57440
  750  1.30600 1.31055 1.17548 1.12333 1.16392 1.19095 1.40350 1.54085 1.53120
  850  1.27907 1.28147 1.18454 1.21332 1.24453 1.25020 1.57434 1.65573 1.64134
  950  1.26440 1.25707 1.17597 1.22343 1.26707 1.33290 1.66000 1.61805 1.63933
  1050 1.26166 1.23315 1.20826 1.19931 1.29129 1.44336 1.72893 1.73273 1.74258
  1150 1.26738 1.27309 1.19661 1.16942 1.21455 1.39648 1.53766 1.60356 1.59700
      Frequencies
Times       22      24      26      28      30      32      34      36      38
  -250 1.04595 1.06340 1.08469 1.08960 1.07744 1.03863 1.01934 1.01911 1.00391
  -150 1.02264 1.02092 1.01122 0.99341 1.00487 1.03324 1.04951 1.02223 1.02839
  -50  0.93141 0.91568 0.90409 0.91699 0.91769 0.92814 0.93115 0.95867 0.96770
  50   0.89175 0.84380 0.84182 0.89121 0.91891 0.93421 0.94742 0.96947 0.95097
  150  0.86907 0.82980 0.84104 0.88427 0.91709 0.93949 0.95685 1.00228 1.05628
  250  1.07883 1.12310 1.16637 1.19623 1.19140 1.11825 1.08495 1.15738 1.14714
  350  1.41809 1.53837 1.59646 1.53806 1.44066 1.29311 1.18338 1.26919 1.24357
  450  1.60803 1.67559 1.72034 1.69628 1.58033 1.31107 1.24614 1.25407 1.28941
  550  1.82484 1.89188 1.94918 1.86622 1.74484 1.29547 1.29710 1.25140 1.31480
  650  1.57517 1.74658 1.65090 1.66020 1.56143 1.42149 1.39876 1.32713 1.38143
  750  1.57997 1.77773 1.77391 1.75273 1.71741 1.55947 1.49080 1.38431 1.40124
  850  1.66525 1.86656 1.82276 1.69448 1.65535 1.60870 1.51529 1.41913 1.40189
  950  1.67093 1.80045 1.80064 1.72690 1.60938 1.54768 1.39608 1.25592 1.20738
  1050 1.72347 1.77722 1.75881 1.62206 1.59287 1.47019 1.21510 1.16814 1.18716
  1150 1.65062 1.76111 1.63106 1.62200 1.49621 1.38873 1.16776 1.10818 1.14577
      Frequencies
Times       40      42     44      46     48      50      52      54      56
  -250 1.02010 1.01173 0.9849 0.98746 0.9569 0.96516 1.01674 1.13812 1.29476
  -150 1.00681 0.99883 1.0012 0.98968 1.0048 1.00681 0.94711 0.84364 0.84312
  -50  0.97309 0.98944 1.0139 1.02286 1.0383 1.02803 1.03615 1.01824 0.86212
  50   0.99397 1.04796 1.0438 1.12697 1.1991 1.23667 1.17977 1.20183 0.82704
  150  1.15963 1.17990 1.2373 1.27966 1.3509 1.39814 1.47087 1.32691 0.72545
  250  1.20521 1.33138 1.3770 1.35630 1.4616 1.65907 1.59887 1.47145 0.50766
  350  1.34710 1.43851 1.5644 1.46869 1.5454 1.66443 1.71003 1.38551 0.49755
  450  1.39477 1.46606 1.5298 1.45600 1.4898 1.63405 1.67243 1.18125 0.44564
  550  1.49299 1.53091 1.5223 1.52186 1.5176 1.51870 1.60062 1.26233 0.55779
  650  1.39833 1.46921 1.4502 1.48526 1.4903 1.52490 1.48463 1.32482 0.63143
  750  1.42251 1.44499 1.4143 1.45170 1.3657 1.45393 1.44362 1.24853 0.42805
  850  1.39304 1.44762 1.3818 1.35177 1.2975 1.34958 1.37996 1.07851 0.40639
  950  1.32344 1.33827 1.3340 1.30703 1.3324 1.24873 1.15611 0.91859 0.25043
  1050 1.29348 1.29335 1.3449 1.34087 1.2891 1.23290 1.15703 0.93148 0.23737
  1150 1.20887 1.24648 1.2340 1.27913 1.2491 1.19147 1.16701 0.92658 0.20629
      Frequencies
Times       58      60      62      64      66      68      70      72      74
  -250 1.36518 1.31581 1.22380 1.20317 0.99047 0.90897 0.91775 0.93164 0.91320
  -150 0.76730 0.80356 0.90096 0.89604 0.95210 1.05055 1.05223 0.98740 1.01659
  -50  0.86752 0.88063 0.87524 0.90080 1.05742 1.04048 1.03002 1.08096 1.07021
  50   0.80597 0.74026 0.73119 0.73259 1.13332 1.02941 1.06382 1.20251 1.18255
  150  0.86180 0.80758 0.70584 0.61943 1.18971 1.14328 1.19511 1.15848 1.16758
  250  0.59472 0.35864 0.33757 0.24867 0.89960 1.14057 1.16775 1.23135 1.17589
  350  0.50546 0.41458 0.29534 0.17837 0.89185 1.15571 1.14323 1.22587 1.23767
  450  0.48664 0.46355 0.36795 0.19470 1.03765 1.10976 1.11358 1.10976 1.12898
  550  0.58780 0.52787 0.40835 0.31506 1.05662 1.07738 1.17672 1.22379 1.16501
  650  0.66751 0.58182 0.43671 0.40864 0.92108 1.07389 1.13571 1.22709 1.19917
  750  0.47507 0.32464 0.28269 0.24073 0.84733 0.96307 1.03655 1.08962 1.01209
  850  0.45034 0.34525 0.23791 0.17895 0.66282 0.88415 0.95348 0.96972 0.90489
  950  0.33457 0.37936 0.23233 0.19527 0.62441 0.90897 0.90017 0.94769 0.86384
  1050 0.32531 0.36546 0.30363 0.22322 0.88549 0.92790 0.90042 0.99840 1.03921
  1150 0.27492 0.35687 0.36789 0.27193 0.96754 0.95891 1.03050 1.13778 1.11150
      Frequencies
Times       76      78      80      82      84      86      88      90      92
  -250 0.88304 0.89872 0.96945 0.97229 0.96462 0.96710 1.02276 1.01864 1.02595
  -150 1.04808 0.99409 0.96308 0.99169 0.99785 0.99588 1.00155 1.04035 1.01591
  -50  1.06889 1.10719 1.06746 1.03602 1.03753 1.03702 0.97568 0.94100 0.95814
  50   1.16121 1.25028 1.15677 1.05934 1.09686 1.08898 0.99834 1.07341 1.14554
  150  1.18990 1.22938 1.24242 1.16526 1.16408 1.20544 1.16079 1.21121 1.29824
  250  1.27008 1.21524 1.23240 1.19213 1.19995 1.19438 1.22017 1.29784 1.36597
  350  1.15139 1.14197 1.13846 1.10385 1.20797 1.20157 1.22269 1.32989 1.26398
  450  1.08706 1.06480 1.08872 1.01770 1.08475 1.11047 1.11361 1.28903 1.29280
  550  1.10765 1.01575 1.00131 1.02679 1.07119 1.16540 1.10955 1.25932 1.28157
  650  1.08235 1.05071 1.06241 1.03539 1.03477 1.19654 1.14155 1.16670 1.24102
  750  0.98701 0.96876 1.04584 1.03683 1.07119 1.11980 1.00601 1.06493 1.12940
  850  0.95188 1.10334 1.10343 1.06961 1.18050 1.14665 1.07493 1.10316 1.14052
  950  0.82014 0.95584 1.07171 1.07992 1.15329 1.12651 1.12388 1.08955 1.05447
  1050 0.94721 0.94231 1.01479 0.98142 0.96386 0.96096 1.00401 1.02504 1.02238
  1150 0.99167 1.01000 1.00721 0.94108 0.82270 0.85696 0.86021 0.92751 0.99529
      Frequencies
Times       94      96      98     100     102     104     106     108     110
  -250 0.99919 1.00801 0.97563 0.91909 0.92416 0.88983 0.82517 0.85865 0.88275
  -150 1.00104 0.96354 0.99574 0.98121 0.93926 0.96033 0.96527 0.97252 0.97576
  -50  0.99976 1.02845 1.02863 1.09970 1.13658 1.14985 1.20956 1.16883 1.14149
  50   1.12963 1.21551 1.32249 1.44615 1.41931 1.49467 1.54176 1.49378 1.42147
  150  1.31018 1.28337 1.46455 1.66116 1.61180 1.63626 1.65692 1.54742 1.42643
  250  1.46441 1.44326 1.42026 1.56482 1.52276 1.47460 1.49520 1.40623 1.24943
  350  1.24798 1.19755 1.20380 1.26031 1.19840 1.17029 1.15428 1.03074 1.04501
  450  1.20419 1.15035 1.15043 1.08361 1.02379 1.02896 0.99314 1.01760 1.05111
  550  1.16786 1.12105 1.14731 1.10048 1.01120 1.03168 1.02012 1.08025 1.12229
  650  1.15029 1.08979 1.11818 1.14449 1.01293 1.02934 1.01435 1.05850 1.08385
  750  1.12292 1.12493 1.15521 1.10208 1.03407 1.02389 1.01513 0.99285 1.06262
  850  1.06788 1.05656 1.10044 1.08640 1.05383 1.08239 1.02164 0.96490 1.03221
  950  0.99544 0.93953 0.99547 1.04090 1.06175 0.99657 1.00506 0.98089 0.97010
  1050 0.95465 1.01442 1.01487 0.99238 1.01582 0.96518 0.97068 0.95963 0.96455
  1150 0.97359 1.07141 1.07609 1.04399 1.05766 0.98189 0.89677 0.90604 0.93667
      Frequencies
Times      112     114     116     118     120     122     124     126     128
  -250 0.87658 0.89027 0.92976 0.89860 0.88703 0.87052 0.89366 0.91136 0.89224
  -150 0.99181 0.99709 0.97969 0.99096 0.97839 1.00054 0.97380 0.93690 0.95241
  -50  1.13161 1.11264 1.09055 1.11045 1.13458 1.12895 1.13255 1.15174 1.15535
  50   1.32048 1.30531 1.32996 1.26220 1.22356 1.19367 1.14472 1.22264 1.27100
  150  1.38505 1.28917 1.35783 1.33505 1.33221 1.33852 1.37035 1.34540 1.41161
  250  1.23332 1.27310 1.26973 1.22356 1.24407 1.34703 1.30653 1.33715 1.40789
  350  1.06528 1.10604 1.14387 1.13074 1.25975 1.33455 1.25064 1.33501 1.25662
  450  1.10082 1.07433 1.12637 1.09428 1.15644 1.16844 1.11082 1.20244 1.10349
  550  1.19112 1.20577 1.26025 1.23196 1.25873 1.17610 1.14463 1.12348 1.02326
  650  1.18180 1.26556 1.27554 1.16331 1.19585 1.18299 1.04528 1.02995 0.99527
  750  1.11009 1.13208 1.23315 1.17521 1.08297 1.01055 0.89339 0.88708 0.86337
  850  1.10050 1.04823 1.09594 0.96857 0.90830 0.87657 0.83533 0.86474 0.83519
  950  1.03145 0.99024 0.98937 0.94291 0.92847 0.89584 0.84345 0.86008 0.85007
  1050 1.01158 1.07190 1.05051 0.96717 1.01475 0.98135 0.90817 0.91184 0.94331
  1150 0.95223 0.95710 1.03688 1.00759 1.03754 1.04495 0.94207 0.97439 1.04498
      Frequencies
Times      130     132     134     136     138     140     142     144     146
  -250 0.91479 0.93262 0.99261 0.99419 1.01005 0.98012 0.95767 0.97120 0.99284
  -150 0.97307 0.94492 0.96102 0.94381 0.94310 0.98264 0.98101 0.98236 0.98869
  -50  1.11214 1.12246 1.04637 1.06199 1.04685 1.03724 1.06132 1.04644 1.01847
  50   1.27877 1.39005 1.33193 1.23734 1.16975 1.22600 1.17570 1.12893 1.15160
  150  1.46875 1.45762 1.43178 1.31896 1.24566 1.25292 1.18714 1.14571 1.24525
  250  1.47149 1.39225 1.46147 1.27005 1.26936 1.21625 1.15653 1.13213 1.20701
  350  1.14128 1.13132 1.12533 1.00564 1.02456 1.01553 1.03807 1.06434 1.13534
  450  1.03124 1.03259 0.98639 0.99681 1.09649 1.12548 1.07454 1.08007 1.12531
  550  1.02988 1.05851 1.07727 1.10730 1.07345 1.09267 1.12698 1.13844 1.15276
  650  1.00200 0.96779 1.02471 1.08424 1.10552 1.17368 1.15964 1.07869 1.05969
  750  0.78803 0.93529 0.96016 0.94880 0.98238 1.02588 1.06185 1.05975 1.06683
  850  0.76857 0.82294 0.85358 0.85442 0.90506 0.99223 0.98350 1.02240 1.15392
  950  0.84263 0.82151 0.88853 0.86800 0.89395 0.97373 1.03115 1.09400 1.17383
  1050 0.94383 0.91023 0.95636 0.91969 0.98602 1.04388 1.07818 1.14052 1.19432
  1150 1.09362 1.06118 1.09358 1.03435 1.07701 1.10689 1.08439 1.12193 1.16753
      Frequencies
Times      148     150     152     154     156     158     160     162     164
  -250 1.01823 1.00271 1.01038 0.98976 0.98347 0.98139 0.98513 0.97735 0.96882
  -150 0.96016 0.96577 0.97575 0.98138 0.98210 1.00179 1.00233 1.00697 0.99321
  -50  1.02161 1.03152 1.01386 1.02886 1.03443 1.01681 1.01254 1.01569 1.03797
  50   1.21436 1.19872 1.17690 1.16076 1.14184 1.10437 1.11854 1.12182 1.15813
  150  1.40556 1.31074 1.33166 1.26433 1.18186 1.11834 1.14296 1.17392 1.19697
  250  1.41906 1.34716 1.36761 1.33595 1.23446 1.15090 1.15978 1.17404 1.18952
  350  1.20363 1.22208 1.24459 1.24770 1.20278 1.14938 1.16022 1.14697 1.14619
  450  1.19324 1.18471 1.24624 1.22992 1.21249 1.16434 1.19491 1.18661 1.14841
  550  1.14175 1.16629 1.19388 1.24221 1.24338 1.19795 1.19136 1.17347 1.11173
  650  1.16650 1.13688 1.14252 1.19639 1.20206 1.16528 1.14685 1.14663 1.08796
  750  1.10825 1.03152 1.12454 1.14905 1.12255 1.12746 1.12615 1.09690 1.05492
  850  1.19775 1.11689 1.08188 1.07519 1.11779 1.13266 1.17826 1.18276 1.14835
  950  1.22925 1.13592 1.09778 1.06247 1.07615 1.10478 1.15440 1.15942 1.12322
  1050 1.21523 1.12874 1.03283 0.97979 1.07452 1.13699 1.17793 1.18383 1.11059
  1150 1.09734 1.07234 1.12438 1.10244 1.11460 1.13167 1.20989 1.18078 1.12936
      Frequencies
Times      166     168     170     172     174     176     178     180     182
  -250 0.99382 0.98441 0.99292 1.00523 1.01142 1.02107 1.01632 1.00448 1.01278
  -150 0.98239 0.98481 0.98613 0.99808 0.99496 1.00462 0.98842 0.99162 0.98154
  -50  1.02380 1.03078 1.02095 0.99670 0.99363 0.97431 0.99526 1.00390 1.00568
  50   1.13483 1.13599 1.07357 1.02438 1.00375 1.00946 1.04577 1.04431 1.05296
  150  1.21326 1.21352 1.16359 1.11155 1.09791 1.08345 1.12256 1.13670 1.14119
  250  1.18979 1.17689 1.13260 1.09384 1.10850 1.12738 1.14883 1.13638 1.14334
  350  1.14614 1.11313 1.09995 1.09469 1.08205 1.15581 1.12772 1.09680 1.10931
  450  1.11896 1.08737 1.06968 1.08295 1.09611 1.15079 1.13437 1.11207 1.11083
  550  1.06502 1.06128 1.06210 1.05088 1.07692 1.05872 1.10306 1.08904 1.08161
  650  1.02282 0.99607 0.98639 1.00805 1.04567 1.04623 1.07870 1.06709 1.06919
  750  1.02538 1.01129 1.02339 1.02103 1.01481 1.02358 1.02412 1.02757 1.05062
  850  1.07274 1.01313 1.00921 1.02143 1.04180 1.04134 1.07469 1.07129 1.03978
  950  1.07043 1.04396 1.01633 1.02871 1.10783 1.04460 1.06191 1.07091 1.03908
  1050 1.05134 1.03111 0.99398 1.07272 1.15041 1.09029 1.10864 1.07924 1.05176
  1150 1.08217 1.02993 1.03480 1.08236 1.13995 1.10441 1.11794 1.09744 1.05759
      Frequencies
Times      184     186     188     190    192     194    196     198     200
  -250 0.99687 0.94287 0.97457 0.97336 0.9746 0.93836 0.9818 0.97096 0.97736
  -150 0.98591 0.92507 0.99623 1.00461 1.0035 0.98852 1.0021 0.98899 0.98763
  -50  1.01722 1.13206 1.02920 1.02203 1.0219 1.07312 1.0161 1.04005 1.03502
  50   1.07392 1.31681 1.07291 1.05923 1.0483 1.16435 1.0743 1.05589 1.08222
  150  1.13148 1.36248 1.06864 1.04453 1.0324 1.09129 1.0810 1.07113 1.07928
  250  1.11077 1.27912 1.07446 1.03524 1.0266 1.04927 1.0461 1.06698 1.08623
  350  1.05157 1.01030 1.01110 1.01893 1.0333 1.21810 1.1145 1.09325 1.10926
  450  1.04012 1.17000 1.09605 1.08719 1.0958 1.34567 1.1309 1.14675 1.15816
  550  1.09835 1.39947 1.11984 1.14962 1.1593 1.44580 1.1536 1.12314 1.11095
  650  1.06558 1.31237 1.12948 1.12972 1.0947 1.20088 1.0755 1.02659 1.02625
  750  1.01752 1.17726 1.06463 1.04559 1.0350 1.03413 1.0015 1.01514 1.01298
  850  1.02641 0.97471 1.00062 0.98173 0.9977 1.00006 1.0345 1.02428 1.05085
  950  0.98713 0.96253 0.99093 0.98167 1.0063 1.06120 1.0506 1.06010 1.06964
  1050 1.01040 1.11029 1.04879 1.03660 1.0109 1.05628 1.0442 1.05998 1.06989
  1150 1.02178 1.38449 1.11053 1.07057 1.0461 1.02940 1.0397 1.05512 1.08860
      Frequencies
Times      202     204     206     208     210     212     214     216     218
  -250 0.96804 0.93033 0.95026 0.92138 0.97347 0.90170 0.89381 0.90881 0.97894
  -150 0.99450 0.94850 0.92647 0.96042 0.98490 0.93779 0.96414 0.99612 1.00227
  -50  1.03746 1.12117 1.12328 1.11819 1.04163 1.16051 1.14204 1.09507 1.01879
  50   1.09273 1.32891 1.44920 1.59834 1.16001 1.57430 1.38830 1.24599 1.06573
  150  1.09243 1.34916 1.58156 1.86068 1.24465 1.76710 1.58220 1.33309 1.07062
  250  1.07006 1.32870 1.60102 1.85726 1.24305 1.83063 1.54867 1.35762 1.07353
  350  1.05710 1.19048 1.20567 1.48738 1.13475 1.54043 1.35478 1.22437 1.06566
  450  1.11545 1.33246 1.24979 1.21568 1.05694 1.16446 1.20054 1.18737 1.06573
  550  1.08723 1.18860 1.24763 1.26272 1.06333 1.32464 1.24589 1.23435 1.07750
  650  1.04799 1.13453 1.17734 1.27687 1.05835 1.21958 1.18236 1.20629 1.06041
  750  1.00805 1.12325 1.15290 1.18737 1.05792 1.25814 1.18608 1.22084 1.04113
  850  1.03462 1.18464 1.12457 1.08486 1.02491 1.06658 1.04783 1.13852 1.04283
  950  1.05598 1.18673 1.15247 1.08623 1.03340 1.13999 1.13416 1.11253 1.03418
  1050 1.06782 1.13808 1.16112 1.21066 1.04489 1.14320 1.17754 1.13103 1.05836
  1150 1.09326 1.25041 1.22860 1.17527 1.04575 1.24850 1.13679 1.08904 1.03177
      Frequencies
Times      220     222     224     226     228     230     232     234     236
  -250 0.97850 0.98156 0.98501 0.93136 0.98892 0.98844 0.99752 0.97276 0.99147
  -150 0.99836 1.00722 1.00387 1.00375 0.99238 0.99553 0.98983 0.97976 0.98768
  -50  1.02314 1.01122 1.01112 1.06488 1.01870 1.01603 1.01265 1.04747 1.02085
  50   1.08896 1.07600 1.06205 1.34023 1.06666 1.05215 1.07482 1.23137 1.06584
  150  1.11212 1.11932 1.10341 1.51611 1.13284 1.09294 1.11208 1.43077 1.09892
  250  1.12139 1.14202 1.10483 1.60244 1.13049 1.11563 1.19676 1.60092 1.14236
  350  1.09190 1.09952 1.09568 1.38983 1.05724 1.09754 1.13936 1.45700 1.13672
  450  1.07344 1.05903 1.06028 1.27106 1.05864 1.08057 1.09833 1.50323 1.12513
  550  1.08249 1.06958 1.09066 1.30001 1.06776 1.06564 1.08050 1.25361 1.07789
  650  1.04895 1.04640 1.07798 1.28017 1.07107 1.06783 1.04254 1.13168 1.02641
  750  1.05873 1.04599 1.02895 1.14478 1.03540 1.03451 1.02241 1.03623 0.99356
  850  1.05410 1.02247 0.99193 1.05443 1.03349 1.02810 1.04792 1.08795 0.99495
  950  1.03351 1.00156 1.00787 1.12521 1.06085 1.07477 1.06805 1.14117 1.03515
  1050 1.03910 1.02502 1.05554 1.28017 1.11056 1.11510 1.11354 1.23537 1.04628
  1150 1.05013 1.07241 1.09093 1.49975 1.17248 1.16041 1.13490 1.34381 1.09575
      Frequencies
Times      238     240
  -250 0.98989 1.00110
  -150 0.98478 0.98899
  -50  1.02533 1.00991
  50   1.03707 1.03436
  150  1.10497 1.07957
  250  1.10718 1.09672
  350  1.11397 1.12306
  450  1.08767 1.11677
  550  1.05254 1.10442
  650  1.03417 1.06196
  750  1.00567 1.01801
  850  0.99774 1.01463
  950  1.01009 1.04498
  1050 1.06359 1.06652
  1150 1.09072 1.07808

, , directions = 2, tasks = 62, files = data/PRR+2_tyr_4:240:2_PN/data_870.1_1

      Frequencies
Times        4       6       8      10      12      14      16      18      20
  -250 0.96618 0.95973 1.00873 0.98952 1.01084 1.02206 1.00990 1.01042 1.04060
  -150 0.98754 0.98746 0.98977 0.98329 0.99869 0.99807 1.02462 1.03956 1.01731
  -50  1.04628 1.05281 1.00150 1.02719 0.99047 0.97987 0.96548 0.95002 0.94210
  50   1.10731 1.15217 0.97628 0.98144 1.02793 0.97927 0.96668 0.95185 0.93380
  150  1.16077 1.19407 0.97497 1.04204 1.03262 0.98733 0.96390 0.93337 0.88734
  250  1.18095 1.22423 1.04625 1.01785 1.00771 1.00049 0.97390 0.95539 0.93109
  350  1.16385 1.19012 1.03152 1.05956 1.01233 1.00140 0.99770 0.97082 0.97422
  450  1.12799 1.14784 1.06799 1.02073 1.03750 1.05615 1.08610 1.08954 1.17947
  550  1.07972 1.09207 1.01316 1.10246 1.18711 1.28209 1.41560 1.45901 1.43692
  650  1.02636 1.05526 1.03735 1.06639 1.18084 1.38125 1.53005 1.51268 1.54441
  750  0.97142 1.00112 1.04433 1.12935 1.33506 1.61191 1.82487 1.85319 1.87180
  850  0.93246 0.95919 1.04031 1.14541 1.38952 1.71358 1.98882 1.97218 1.82201
  950  0.90766 0.92224 1.04042 1.14088 1.40437 1.62465 1.85614 1.83915 1.88857
  1050 0.89937 0.91781 1.08665 1.15325 1.31746 1.55736 1.91232 1.96237 1.96756
  1150 0.91180 0.91724 1.07639 1.13588 1.24547 1.38373 1.67659 1.76111 1.76820
      Frequencies
Times       22      24      26      28      30      32      34      36      38
  -250 1.02013 1.01999 1.02292 1.02234 1.02875 1.01066 1.02046 1.00981 0.99943
  -150 1.02223 1.02026 1.01319 1.00013 1.02947 1.01892 0.99422 0.99141 0.99205
  -50  0.95764 0.95975 0.96389 0.97753 0.94178 0.97041 0.98532 0.99878 1.00852
  50   0.90688 0.90872 0.90572 0.93533 0.95006 1.00180 0.98253 1.03005 1.04176
  150  0.89315 0.87440 0.87537 0.94434 0.97282 1.04141 1.06302 1.09125 1.05391
  250  0.92250 0.92758 0.93795 1.02892 1.08864 1.12446 1.15997 1.14175 1.14209
  350  0.99456 1.05860 1.07733 1.16977 1.15790 1.26079 1.25565 1.23144 1.27532
  450  1.23236 1.37476 1.32767 1.44551 1.44099 1.36529 1.33705 1.24035 1.25587
  550  1.45684 1.54328 1.46967 1.56918 1.41744 1.40841 1.35853 1.25152 1.22239
  650  1.60399 1.68929 1.52751 1.58772 1.48054 1.41088 1.34622 1.21880 1.17689
  750  1.83931 1.75614 1.69131 1.54032 1.41833 1.42570 1.38195 1.27143 1.19774
  850  1.80227 1.67897 1.63009 1.52999 1.36575 1.36485 1.34056 1.30132 1.23486
  950  1.77438 1.84006 1.73692 1.64053 1.44589 1.49078 1.41698 1.36754 1.32580
  1050 1.97064 1.97489 1.85617 1.69306 1.43911 1.45139 1.33551 1.22397 1.24325
  1150 1.85383 1.88463 1.86784 1.74352 1.47950 1.37750 1.25221 1.20608 1.20204
      Frequencies
Times       40      42      44      46      48      50      52      54       56
  -250 0.99715 0.99498 0.99026 0.99259 0.99694 0.99928 0.98084 1.27242 1.539981
  -150 0.99141 0.99546 0.99411 1.00960 0.99285 0.97750 0.94525 0.87110 0.793440
  -50  1.01144 1.00956 1.01563 0.99781 1.01021 1.02322 1.07391 0.85648 0.666579
  50   1.01018 1.00804 1.03500 1.06367 1.03692 1.08436 1.10024 0.71709 0.588480
  150  1.08633 1.09249 1.10858 1.12698 1.09172 1.08131 1.09612 0.74025 0.471070
  250  1.14140 1.16096 1.16798 1.16761 1.08063 1.07464 1.11436 0.73375 0.367022
  350  1.25370 1.25031 1.24171 1.22605 1.06587 1.04650 1.04984 0.71727 0.243544
  450  1.26579 1.30212 1.24885 1.20160 1.08788 1.02013 1.01774 0.66521 0.152329
  550  1.20823 1.21333 1.21567 1.17672 1.06025 1.03513 1.10850 0.77166 0.419999
  650  1.16524 1.11994 1.12768 1.11344 1.05421 1.03031 1.04031 0.77962 0.449807
  750  1.17730 1.14706 1.13528 1.10823 1.06065 0.99492 0.99260 0.86282 0.378798
  850  1.23789 1.20236 1.16863 1.13731 1.09418 1.01746 0.96185 0.73746 0.126656
  950  1.26737 1.22395 1.21439 1.17475 1.10959 1.12865 1.09486 0.73252 0.154726
  1050 1.22717 1.17391 1.24663 1.22473 1.16638 1.10997 1.15249 0.81850 0.080900
  1150 1.14736 1.18564 1.20077 1.19844 1.14621 1.09074 1.07943 0.83736 0.055748
      Frequencies
Times        58       60       62       64      66      68      70      72
  -250 1.545494 1.486856 1.390859 1.368430 0.82517 0.87901 0.91539 0.94811
  -150 0.801303 0.800323 0.886675 0.918836 0.96843 0.97099 0.96725 0.95057
  -50  0.653203 0.712821 0.722466 0.712734 1.20640 1.15000 1.11736 1.10132
  50   0.519149 0.549085 0.685214 0.705057 1.04811 1.16493 1.25712 1.27065
  150  0.426490 0.611408 0.572753 0.575159 1.09004 1.05611 1.16558 1.33319
  250  0.357675 0.338572 0.401903 0.390411 0.66493 0.93881 1.04425 1.08134
  350  0.258740 0.331620 0.349308 0.294487 0.74208 0.88359 0.98787 1.00295
  450  0.132321 0.197405 0.254337 0.222345 0.80058 0.88826 1.02098 1.11539
  550  0.367539 0.410136 0.427198 0.376397 0.92764 0.92072 1.04584 1.13197
  650  0.438127 0.409822 0.413969 0.407929 0.89838 0.95406 1.06332 1.15560
  750  0.383913 0.371943 0.358665 0.374393 0.71205 0.88452 1.00998 1.06142
  850  0.088890 0.212570 0.257182 0.237826 0.80152 0.88671 0.96960 1.05193
  950  0.075102 0.030278 0.057425 0.056754 0.62601 0.79705 0.87999 0.91770
  1050 0.022312 0.020948 0.035235 0.034989 0.61654 0.79558 0.87796 0.97800
  1150 0.028843 0.015127 0.072474 0.080695 0.50799 0.80510 0.91928 0.97383
      Frequencies
Times       74      76      78      80      82      84      86      88      90
  -250 0.92682 0.91478 0.89538 0.89449 0.87751 0.81137 0.89272 0.93272 0.91459
  -150 1.01317 1.00597 1.01204 1.00325 0.97436 1.04065 1.04733 1.02488 1.00413
  -50  1.06000 1.07925 1.09257 1.10226 1.14813 1.14798 1.05995 1.04239 1.08128
  50   1.21680 1.24660 1.25584 1.22343 1.22324 1.23182 1.18280 1.12911 1.09537
  150  1.21634 1.21344 1.18768 1.19593 1.18118 1.16943 1.16928 1.11645 1.09593
  250  1.09754 1.20390 1.14731 1.14378 1.17780 1.09622 1.12007 1.12954 1.09987
  350  1.04095 1.11288 1.16086 1.07564 1.06891 1.09013 1.07415 1.14295 1.08775
  450  1.04130 1.06797 1.06464 1.05795 1.00447 0.99929 0.99044 0.98767 0.98003
  550  1.04502 1.03008 1.05452 1.00256 0.97299 1.00662 0.97524 0.89299 0.89649
  650  1.00883 0.93876 0.99266 0.92449 0.89642 0.89804 0.87623 0.81906 0.75843
  750  0.94580 0.92401 0.90413 0.87242 0.82516 0.81730 0.78358 0.82663 0.79542
  850  0.94405 0.95479 0.88649 0.83654 0.79706 0.79038 0.82053 0.83725 0.82684
  950  0.84224 0.94424 0.94793 0.88295 0.80997 0.76123 0.80369 0.84191 0.81889
  1050 0.91651 1.02357 0.99215 0.95454 0.86374 0.80440 0.80750 0.84666 0.82130
  1150 0.92938 0.98679 0.98780 0.92914 0.89774 0.81690 0.84461 0.89889 0.98100
      Frequencies
Times       92      94      96      98     100     102     104     106     108
  -250 0.95623 0.98813 0.92103 0.94121 0.93700 0.92678 0.99376 0.97955 0.98806
  -150 0.94753 0.97064 1.01130 1.01319 1.05163 1.06175 1.01638 1.03970 1.00253
  -50  1.09625 1.04123 1.06767 1.04560 1.01136 1.01147 0.98986 0.98075 1.00942
  50   1.05550 1.09645 1.10080 1.10558 1.02621 0.98095 0.94337 0.96805 1.01901
  150  1.10909 1.11791 1.13299 1.07102 1.09125 0.97072 0.93307 0.98112 1.00543
  250  1.04588 1.07416 1.06938 0.98298 1.06327 1.02877 0.95346 0.91887 0.99022
  350  1.07980 1.00472 0.95980 0.93326 0.93878 0.95090 0.88990 0.95766 0.94938
  450  1.01054 0.91706 0.93563 0.92133 0.94211 0.93858 0.88899 0.90706 0.92817
  550  0.90441 0.86086 0.91052 0.88789 0.85338 0.87854 0.87906 0.92296 1.00366
  650  0.80827 0.83566 0.86648 0.89569 0.89976 0.94466 0.88739 0.90743 0.96527
  750  0.84059 0.88020 0.92181 0.88419 0.88646 0.86470 0.89897 0.94207 0.92398
  850  0.90847 0.91458 0.89774 0.91224 0.91859 0.87991 0.83733 0.85452 0.86778
  950  0.92794 0.94178 0.92098 0.89859 0.87891 0.87891 0.81326 0.82245 0.84982
  1050 0.87949 0.86987 0.88459 0.87983 0.84482 0.85180 0.81112 0.77982 0.80917
  1150 0.95408 0.89865 0.92724 0.86854 0.79351 0.82448 0.85980 0.85877 0.90504
      Frequencies
Times      110     112     114     116     118     120     122     124     126
  -250 0.98307 0.94486 0.90679 0.91743 0.91257 0.95989 0.98265 1.02674 1.00220
  -150 1.01427 1.01801 1.00733 1.00705 0.98525 0.98667 0.99304 1.01178 1.04474
  -50  1.00266 1.03713 1.08588 1.07552 1.10218 1.05345 1.02432 0.96148 0.95306
  50   1.04557 1.10890 1.17414 1.13057 1.14548 1.09802 1.07581 1.01475 0.93344
  150  1.02508 1.08178 1.13191 1.11812 1.13382 1.06557 1.02072 1.13095 1.08058
  250  1.00946 1.05067 1.11111 1.06514 1.07567 1.09624 1.05569 1.13726 1.18586
  350  0.98406 0.98316 1.02782 1.00173 1.02918 1.05218 1.00721 1.10481 1.25482
  450  1.00906 1.04262 1.05673 1.00422 0.97243 0.96006 0.93323 1.03648 1.11535
  550  1.05753 1.07475 1.05455 1.00436 0.94257 0.87946 0.91981 1.00826 1.03396
  650  1.04339 1.04060 1.01181 0.93686 0.88621 0.82412 0.86009 0.94904 0.97122
  750  0.98292 0.98157 0.95812 0.90374 0.86654 0.85556 0.88844 0.95958 0.96461
  850  0.86853 0.89046 0.89296 0.91183 0.91218 0.93124 0.94372 1.07317 1.03241
  950  0.86640 0.86718 0.88667 0.88562 0.98207 1.02243 1.04321 1.12645 1.10476
  1050 0.85067 0.88237 0.91514 0.97635 1.06098 1.07141 1.08158 1.13871 1.11749
  1150 0.96486 0.96484 0.97793 0.96321 0.99692 1.00667 1.12589 1.23192 1.21053
      Frequencies
Times      128     130     132     134     136     138     140     142     144
  -250 1.00757 0.95789 0.94641 0.89851 0.87634 0.88202 0.90452 0.90520 0.90745
  -150 1.03565 1.00070 0.96509 0.98731 0.98021 0.98677 0.98738 0.98089 0.98198
  -50  0.95678 1.04141 1.08850 1.11417 1.14345 1.13121 1.10810 1.11391 1.11057
  50   0.99485 1.08065 1.13319 1.15689 1.23513 1.28651 1.24883 1.27975 1.20102
  150  1.14446 1.21277 1.10718 1.16397 1.15686 1.20836 1.23899 1.23911 1.09734
  250  1.26960 1.23844 1.15235 1.12341 1.08105 1.07677 1.15436 1.11994 1.00749
  350  1.31344 1.21067 1.12462 1.02045 1.01039 1.03873 1.05905 1.02171 0.90909
  450  1.12958 1.04867 1.01226 0.97618 0.91470 0.99970 0.97375 0.94247 0.86525
  550  1.05052 0.94768 0.92840 0.88540 0.87462 0.92926 0.91108 0.86279 0.85037
  650  0.98751 0.92696 0.93755 0.92734 0.86923 0.91376 0.87542 0.84504 0.87190
  750  0.96520 0.92654 0.91677 0.89756 0.83193 0.89685 0.91487 0.86048 0.83827
  850  0.96412 0.91623 0.93355 0.92760 0.88853 0.95627 0.93826 0.90538 0.91782
  950  1.04172 0.93201 0.92802 0.92147 0.90987 0.97036 0.98705 0.95551 0.90105
  1050 1.12332 0.98261 0.98405 0.94934 0.91372 0.96713 0.98730 0.96439 0.95725
  1150 1.17596 1.08980 1.01588 0.91784 0.86178 0.93497 0.94751 0.90582 0.87666
      Frequencies
Times      146     148     150     152     154     156     158     160     162
  -250 0.94053 0.96099 0.99164 1.00527 1.02260 1.02368 0.99947 1.00618 0.99568
  -150 0.98988 1.00012 0.98281 0.97437 0.97772 0.98660 0.99924 0.98187 0.99970
  -50  1.06959 1.03889 1.02555 1.02035 0.99969 0.98972 1.00129 1.01195 1.00463
  50   1.18680 1.08753 1.00210 0.97371 0.99390 1.02316 1.04325 1.04708 1.05463
  150  1.06827 0.99111 0.98091 1.03833 1.00186 1.04050 1.04968 1.04231 1.05763
  250  0.99900 0.95312 0.92192 0.95954 0.95770 1.00458 1.01648 1.01761 1.01454
  350  0.86969 0.87150 0.87356 0.91307 0.92980 0.94697 0.98492 1.00440 1.00984
  450  0.85368 0.84865 0.88351 0.92574 0.91679 0.94123 0.96610 0.97577 0.98684
  550  0.86264 0.91313 0.97451 0.97007 0.96391 0.94365 0.95704 0.97232 0.97263
  650  0.89673 0.89236 0.97693 0.97868 0.98191 0.98066 0.95669 0.97288 0.96136
  750  0.88545 0.87868 0.94311 0.95913 0.95437 0.95518 0.96511 0.97055 0.95813
  850  0.88197 0.87946 0.88853 0.95250 0.97215 1.02700 1.01584 0.99081 0.98174
  950  0.87492 0.88284 0.95046 0.95656 0.95661 1.01951 1.01753 1.01550 1.00564
  1050 0.94360 0.94221 0.97174 1.01165 0.98769 1.00758 1.02262 1.02061 0.99936
  1150 0.90718 0.91720 0.92693 0.97156 0.93406 0.93876 0.97229 0.98914 0.99364
      Frequencies
Times      164     166     168     170     172     174     176     178     180
  -250 0.97310 0.95871 0.96234 0.97604 0.97269 0.98861 0.98178 0.99790 0.98053
  -150 0.99204 0.99629 0.99541 0.98910 1.00916 1.01066 1.02427 1.01782 1.03347
  -50  1.03486 1.04500 1.04225 1.03486 1.01815 1.00073 0.99395 0.98428 0.98600
  50   1.03640 1.05065 1.03928 1.02273 1.03559 1.01639 0.99596 0.97019 1.01686
  150  1.02616 1.04299 1.05463 1.03308 1.02379 1.02439 0.99370 0.98734 1.00382
  250  1.04339 1.05965 1.05536 1.02148 1.01546 1.00620 1.01190 1.01638 1.03150
  350  1.01916 1.05637 1.00720 0.99028 1.01985 0.97961 0.97211 0.95075 0.95151
  450  1.00705 1.02165 0.99897 0.97894 0.99362 0.97635 0.96314 0.95393 0.92943
  550  0.98641 0.97507 0.96886 0.97037 0.99027 0.99960 0.98875 0.97420 0.94820
  650  0.96377 0.96595 0.94825 0.95659 0.96508 0.97028 0.97946 0.99388 0.97811
  750  0.95530 0.96121 0.94937 0.92876 0.94305 0.94623 1.00349 1.00882 1.02176
  850  0.95786 0.94230 0.93632 0.95243 0.95256 0.96695 0.98623 0.97942 0.98778
  950  0.99227 0.97495 0.95490 0.96602 0.95433 0.96668 0.98479 0.96983 0.97900
  1050 0.99500 0.98522 0.97651 0.97037 0.96240 0.95103 0.96301 0.96815 0.98307
  1150 1.00836 1.01696 0.98566 0.97960 0.97197 0.98288 1.04209 1.06929 1.08794
      Frequencies
Times      182     184     186     188     190     192     194     196     198
  -250 0.98697 0.98550 0.95574 0.98530 1.01496 1.00260 0.92713 0.97596 0.97756
  -150 1.02417 1.03557 0.98829 0.99843 0.98911 0.98925 0.99394 1.00595 0.99423
  -50  0.98887 0.97893 1.05596 1.01627 0.99593 1.00815 1.07893 1.01810 1.02821
  50   1.03925 1.02576 1.12293 1.04672 1.02674 1.03208 1.15426 1.06148 1.06374
  150  1.02810 1.04014 1.13277 1.01853 1.04020 1.03727 1.19722 1.07772 1.04209
  250  1.03101 1.02053 1.09343 0.99881 1.02122 1.04696 1.21085 1.08649 1.06362
  350  0.96763 0.93733 0.90915 0.96901 1.01453 1.06391 1.22580 1.07067 1.05875
  450  0.92688 0.91656 0.87730 0.98491 1.01918 1.06055 1.16334 1.03659 1.01558
  550  0.94780 0.92380 0.80588 0.98356 1.00864 1.03450 1.09331 1.01347 1.00129
  650  0.96719 0.95286 0.80588 0.95459 1.01323 1.03674 1.06738 1.00583 0.98136
  750  1.01821 0.99117 0.78270 0.95220 1.00479 1.01855 1.05054 1.02094 0.97311
  850  0.98139 0.95359 0.83749 0.98918 1.02494 1.05009 1.11962 1.02965 1.01279
  950  0.98633 0.97588 0.88995 0.99442 1.02067 1.03556 1.10334 1.02213 1.02275
  1050 0.99229 1.00481 1.00866 1.01808 1.04261 1.03928 1.05773 1.03025 1.00947
  1150 1.08508 1.07857 1.01405 0.99733 1.01930 1.02694 1.00984 1.01033 1.01552
      Frequencies
Times      200     202     204     206     208     210     212     214     216
  -250 0.97010 0.95209 0.82657 0.80038 0.79649 0.95261 0.81626 0.88052 0.93098
  -150 0.99307 0.99972 0.98859 0.99481 0.97595 1.00074 1.00783 0.99335 1.00395
  -50  1.03683 1.04819 1.18485 1.20481 1.22756 1.04665 1.17591 1.12612 1.06507
  50   1.05655 1.05896 1.21783 1.23963 1.23715 1.06878 1.28789 1.20675 1.11912
  150  1.04904 1.04529 1.14142 1.11398 1.13029 1.03878 1.24735 1.24509 1.18668
  250  1.02287 1.00978 0.94516 0.87002 0.91225 0.99754 1.11140 1.16600 1.21578
  350  1.02437 1.01487 0.96687 0.89922 0.92595 0.97123 0.94974 1.05930 1.07359
  450  1.00672 1.00955 1.01615 0.97210 0.99193 0.99533 1.01055 1.05733 1.05488
  550  0.99977 0.99801 1.01823 1.06012 1.02504 0.99146 1.02538 1.02644 1.07504
  650  0.97949 0.98404 0.91614 0.95739 0.90266 0.98199 1.00115 1.03476 1.02453
  750  0.96559 0.97321 0.88461 0.90506 0.83325 0.93860 0.81379 0.94472 0.97651
  850  1.01066 1.01706 0.99610 1.01687 0.96408 0.97080 0.93738 0.98306 0.99002
  950  1.02563 1.03458 1.12618 1.11873 1.03394 1.00836 1.04664 1.06675 1.06423
  1050 1.02394 1.04038 1.17817 1.16458 1.15952 1.02883 1.15317 1.20215 1.14843
  1150 1.03176 1.04227 1.09256 1.07505 1.07664 1.01647 1.19841 1.22230 1.16235
      Frequencies
Times      218     220     222     224     226     228     230     232     234
  -250 0.98896 0.99772 0.98984 0.99356 0.98257 0.99657 0.98542 0.99034 0.95178
  -150 1.00371 1.00581 1.01274 1.00136 1.02654 1.00539 1.00518 0.99726 0.94003
  -50  1.00733 0.99647 0.99742 1.00509 0.99088 0.99804 1.00940 1.01240 1.10819
  50   1.02399 1.02721 0.99867 1.01254 1.04585 1.01510 1.02176 1.01547 1.09495
  150  1.03640 1.01000 0.98618 1.01349 1.05872 1.01797 1.02380 1.00825 1.01949
  250  1.04774 1.02956 0.99874 0.99708 1.06515 1.05195 1.04702 1.03576 1.08570
  350  1.00903 1.02919 1.02378 1.00983 1.10295 1.04209 1.04250 1.04436 1.06322
  450  1.01740 1.03243 1.00439 1.01126 1.05040 1.03202 1.03609 1.03168 1.00900
  550  1.03378 1.02199 1.01840 0.98840 0.96112 1.00414 1.01143 1.01463 1.06821
  650  0.99619 0.96816 0.95493 0.95681 0.85308 0.99002 0.99010 1.00402 0.96302
  750  0.98038 0.97654 0.96949 0.93578 0.89410 0.98796 0.98150 0.98942 0.96877
  850  0.98889 0.98478 0.97314 0.96576 0.84450 0.97120 0.97185 0.97936 0.92179
  950  1.01250 1.00780 0.99184 0.97647 0.88713 0.99392 0.98874 0.99180 0.98476
  1050 1.02059 1.01235 0.98618 0.97105 0.87292 0.99164 1.00292 1.00940 1.00525
  1150 1.03945 1.01412 0.98908 0.98115 0.91474 0.99532 0.99153 1.00325 0.97776
      Frequencies
Times      236     238     240
  -250 0.95895 0.96520 0.98842
  -150 1.00178 0.99995 0.98315
  -50  1.03927 1.03486 1.02844
  50   1.01747 1.02983 1.04526
  150  1.02698 1.02548 1.02561
  250  1.02311 1.02106 1.04644
  350  1.01886 1.03089 1.03890
  450  0.99683 1.00231 1.02396
  550  0.99150 0.99339 1.02608
  650  0.97967 0.98463 1.02113
  750  0.96467 0.99179 1.01405
  850  0.96583 0.96855 1.00870
  950  0.96545 0.96032 0.99062
  1050 0.97812 0.97282 0.99966
  1150 0.98137 0.98943 1.00831

, , directions = 1, tasks = 63, files = data/PRR+2_tyr_4:240:2_PN/data_870.1_1

      Frequencies
Times        4       6       8      10      12      14      16      18      20
  -250 0.96144 0.95004 0.97448 0.99693 1.01396 1.02064 1.02392 1.02899 1.04428
  -150 0.99405 0.99716 0.98755 0.97939 0.98398 0.99510 1.00930 0.99229 0.99430
  -50  1.04451 1.05280 1.03797 1.02369 1.00205 0.98426 0.96678 0.97873 0.96142
  50   1.14416 1.14735 1.17001 1.17575 1.10857 0.99199 0.96187 1.02311 0.93825
  150  1.33651 1.42035 1.32645 1.01207 1.06661 0.98549 0.93644 0.97276 0.94453
  250  1.50889 1.65500 1.10246 1.22852 0.97492 0.96764 0.92278 0.94066 0.93085
  350  1.60980 1.77360 1.14747 0.98137 0.97703 0.95862 0.93264 0.96455 0.96491
  450  1.58244 1.54911 1.26882 1.15229 1.03224 0.97548 0.96262 1.02005 1.01269
  550  1.48934 1.46224 1.22184 1.08687 1.04549 0.96391 0.94781 1.03221 1.06446
  650  1.42291 1.42332 1.15194 1.09065 0.99973 0.96655 0.95650 1.05292 1.06258
  750  1.38770 1.41328 1.22621 1.06453 0.98245 0.98371 0.96900 1.03329 1.08266
  850  1.36983 1.38996 1.15083 1.03321 1.02129 1.01989 1.03200 1.09072 1.07890
  950  1.36513 1.37461 1.08516 1.04926 1.01068 1.01331 1.04351 1.08382 1.06290
  1050 1.36922 1.37551 1.17665 1.06387 0.97963 0.99656 1.02467 1.06823 1.03666
  1150 1.35453 1.35238 1.12682 1.05663 0.98330 0.96339 0.99848 1.05112 1.03532
      Frequencies
Times       22      24      26      28      30      32      34      36      38
  -250 1.02726 1.03182 1.03130 1.01775 1.03695 1.01937 1.00626 1.00213 1.02170
  -150 0.99665 0.99098 0.99382 1.00277 0.98809 0.98364 1.01019 1.02133 1.00701
  -50  0.97609 0.97720 0.97488 0.97948 0.97497 0.99699 0.98356 0.97654 0.97129
  50   0.93687 0.95995 0.95888 0.96526 0.96859 0.95733 0.97402 0.95105 0.94046
  150  0.93359 0.93157 0.93163 0.94748 0.95158 0.99098 0.97709 0.98870 0.98566
  250  0.94783 0.95862 0.95645 0.99517 1.02853 1.05269 1.02111 1.01156 1.03872
  350  0.96917 1.00974 1.04479 1.09593 1.14492 1.23214 1.22075 1.16854 1.16668
  450  1.02522 1.09839 1.15809 1.23985 1.36606 1.37015 1.34414 1.20921 1.20136
  550  1.05067 1.11556 1.16872 1.22364 1.29957 1.35652 1.32756 1.23667 1.18449
  650  1.06997 1.14450 1.18125 1.24272 1.33132 1.33970 1.31486 1.17514 1.09095
  750  1.08298 1.12886 1.22002 1.25352 1.26160 1.35701 1.37322 1.25598 1.20912
  850  1.08300 1.13907 1.20267 1.30077 1.39655 1.45373 1.36025 1.25957 1.13871
  950  1.09350 1.13658 1.19057 1.27461 1.41027 1.49776 1.34259 1.28003 1.18961
  1050 1.13883 1.18345 1.24032 1.34899 1.46431 1.48907 1.36527 1.32207 1.29831
  1150 1.10602 1.14434 1.17556 1.28000 1.37583 1.44707 1.44547 1.42254 1.33164
      Frequencies
Times       40      42      44      46      48      50      52      54      56
  -250 1.01463 1.04439 1.00271 0.99589 0.96173 0.95007 0.87891 1.03794 1.27904
  -150 1.03219 0.98195 0.97998 0.98582 1.00370 0.96287 0.99170 0.99739 0.91124
  -50  0.95318 0.97366 1.01731 1.01828 1.03457 1.08706 1.12939 0.96467 0.80972
  50   0.94257 0.96963 1.06886 1.11676 1.19515 1.31948 1.35087 1.19813 0.76385
  150  0.97460 1.10034 1.23523 1.28615 1.38945 1.61338 1.78098 1.58452 1.15899
  250  1.09591 1.25251 1.34442 1.38947 1.56001 1.73570 1.76185 1.57610 1.26465
  350  1.13452 1.25046 1.35510 1.35023 1.50013 1.58769 1.57630 1.54204 1.16474
  450  1.14874 1.17179 1.27198 1.24936 1.33604 1.37273 1.46777 1.27666 0.79717
  550  1.14417 1.16094 1.17355 1.17093 1.21283 1.29041 1.10689 0.90070 0.52522
  650  1.03061 1.11362 1.12642 1.19520 1.24664 1.30751 1.17318 0.80644 0.47673
  750  1.17201 1.10287 1.18453 1.20170 1.28432 1.27364 1.22512 0.86952 0.37425
  850  1.19689 1.12067 1.29339 1.33495 1.43261 1.44564 1.31985 1.01472 0.43815
  950  1.17556 1.18531 1.28426 1.28960 1.35179 1.42766 1.44185 1.22727 0.50830
  1050 1.11566 1.11792 1.27126 1.31243 1.41126 1.52076 1.57790 1.22903 0.53382
  1150 1.30343 1.20374 1.23537 1.29256 1.38924 1.42239 1.50102 1.26582 0.47529
      Frequencies
Times       58      60      62      64      66      68      70      72      74
  -250 1.24927 1.18319 1.18915 1.26615 0.78464 0.92355 0.92005 0.88956 0.83872
  -150 0.95116 0.97645 1.01221 0.97501 1.08262 0.95756 0.95629 0.90539 0.90983
  -50  0.79957 0.84036 0.79864 0.75884 1.13274 1.11889 1.12366 1.20505 1.25145
  50   0.72659 0.77660 0.73343 0.76733 1.03935 1.39245 1.31937 1.38454 1.44886
  150  1.06819 1.20198 0.96272 0.94872 1.06190 1.49690 1.43335 1.68525 1.57222
  250  1.16566 1.17431 0.99105 0.84638 1.14583 1.35900 1.44656 1.69284 1.67111
  350  1.06856 1.14142 1.03206 0.86869 1.06244 1.29470 1.39607 1.52792 1.47909
  450  0.74172 0.76979 0.67100 0.61883 0.73932 1.19359 1.30961 1.27880 1.13530
  550  0.51193 0.51688 0.48273 0.49440 0.62073 1.02681 1.08292 1.06538 0.95049
  650  0.47150 0.41144 0.41829 0.42348 0.61750 0.89605 0.87098 0.82569 0.77437
  750  0.35140 0.37688 0.29055 0.29730 0.72318 0.88982 0.90540 0.86665 0.83149
  850  0.36210 0.37427 0.34871 0.33263 0.60591 0.91966 0.94667 0.97817 0.91918
  950  0.53807 0.53767 0.46056 0.43753 0.68881 1.03629 1.00626 1.08178 0.94374
  1050 0.50882 0.46032 0.39581 0.39888 0.84269 1.01907 1.06662 1.18023 1.08077
  1150 0.41465 0.47720 0.35634 0.38620 0.87672 0.99492 1.08868 1.24813 1.16268
      Frequencies
Times       76      78      80      82      84      86      88      90      92
  -250 0.83573 0.85335 0.83466 0.83230 0.83974 0.89812 0.88736 0.90024 0.92057
  -150 0.94888 0.96684 0.95314 0.96239 0.95273 0.93168 0.97109 0.99234 0.96595
  -50  1.21539 1.17981 1.21220 1.20531 1.20754 1.17019 1.14155 1.10742 1.11348
  50   1.49226 1.42504 1.48658 1.45220 1.51413 1.49170 1.49078 1.46779 1.34749
  150  1.74212 1.68849 1.58832 1.57654 1.73054 1.58012 1.55347 1.51776 1.69387
  250  1.74327 1.69273 1.60761 1.45443 1.51690 1.47266 1.51989 1.53007 1.51667
  350  1.52805 1.40461 1.22076 1.15299 1.14308 1.13476 1.18620 1.25109 1.23905
  450  1.21150 1.20663 1.01634 1.03877 1.12557 1.10181 1.12007 1.13452 1.08726
  550  1.06056 0.98953 0.96501 1.07495 1.23244 1.23186 1.27675 1.28496 1.16423
  650  0.87081 0.94306 0.98310 1.03615 1.19924 1.27611 1.21531 1.30664 1.26205
  750  0.86024 0.92728 0.91315 0.97172 1.12455 1.29921 1.31751 1.37859 1.33261
  850  0.94212 0.99631 0.99050 1.05753 1.29391 1.33529 1.25836 1.30441 1.23468
  950  1.07238 1.09668 1.05193 1.16014 1.26176 1.33474 1.23843 1.20822 1.13111
  1050 1.16716 1.19341 1.12220 1.11245 1.13939 1.21886 1.28390 1.21915 1.13541
  1150 1.24956 1.24373 1.21591 1.11468 1.17239 1.25790 1.34246 1.27935 1.23192
      Frequencies
Times       94      96      98     100     102     104     106     108     110
  -250 0.90097 0.89486 0.91317 0.86882 0.87519 0.86803 0.86890 0.88425 0.90018
  -150 0.93788 0.91561 0.93408 0.92085 0.92526 0.96421 0.94511 0.99444 0.96764
  -50  1.16115 1.18953 1.15274 1.21034 1.19955 1.16776 1.18599 1.12131 1.13218
  50   1.35286 1.39787 1.54233 1.61570 1.48611 1.41230 1.41001 1.28582 1.31567
  150  1.71921 1.78498 1.93008 1.79424 1.59538 1.54476 1.47526 1.42583 1.41573
  250  1.50264 1.66143 1.74609 1.71822 1.49062 1.41732 1.39432 1.40290 1.39331
  350  1.37626 1.31256 1.29093 1.19941 1.18607 1.19839 1.29811 1.27416 1.29256
  450  1.11736 1.13487 1.16505 1.10016 1.16127 1.17048 1.30556 1.22426 1.20099
  550  1.09944 1.04398 1.15516 1.05353 1.10590 1.19631 1.27459 1.12800 1.11070
  650  1.26798 1.32214 1.27470 1.10675 1.15435 1.12602 1.19334 1.08327 1.02613
  750  1.30206 1.27188 1.25046 1.08365 1.05619 1.04154 1.11770 1.02702 1.00003
  850  1.22701 1.24993 1.18010 1.03892 0.98257 1.05189 1.12426 1.12205 1.07687
  950  1.17417 1.11427 1.04626 0.88919 0.92400 0.96047 1.05823 1.09045 1.15436
  1050 1.16278 1.09020 1.00025 0.96830 0.99186 1.04506 1.16473 1.22229 1.24003
  1150 1.24074 1.13135 1.04777 0.97490 0.99012 1.06972 1.20499 1.27175 1.23239
      Frequencies
Times      112     114     116     118     120     122     124     126     128
  -250 0.89185 0.88088 0.80837 0.85154 0.86912 0.86211 0.82581 0.78021 0.77629
  -150 0.96143 0.97295 1.02220 1.01099 0.98540 0.95953 0.96400 0.97135 0.95457
  -50  1.14672 1.14617 1.16943 1.13748 1.14548 1.17836 1.21019 1.24844 1.26915
  50   1.37214 1.39914 1.33001 1.40359 1.39591 1.46996 1.52724 1.49174 1.46729
  150  1.41828 1.49351 1.46459 1.56623 1.70303 1.78082 1.68085 1.59382 1.41797
  250  1.36532 1.47899 1.53665 1.64319 1.73464 1.82523 1.67021 1.39733 1.16122
  350  1.23245 1.27418 1.24778 1.27531 1.41540 1.39030 1.34181 1.21047 1.05545
  450  1.13079 1.13116 1.00947 1.00391 1.09684 1.08406 1.08191 0.96727 0.93461
  550  1.02744 0.94529 0.97421 1.05367 1.06904 1.13811 1.14727 1.09538 1.00623
  650  0.95855 0.91639 0.97822 1.06937 1.08574 1.16542 1.21064 1.12539 1.07120
  750  0.99100 0.98416 0.90616 0.97064 1.03726 1.14595 1.18234 1.14200 1.10036
  850  1.02397 1.05884 1.00595 0.95431 0.97785 1.03540 1.05171 1.04167 1.05770
  950  1.19643 1.22728 1.15830 1.01114 1.05540 1.10646 1.05235 1.01632 1.06298
  1050 1.24688 1.29586 1.17807 1.12519 1.09082 1.03398 0.98266 0.94736 0.94126
  1150 1.28897 1.34544 1.21466 1.25844 1.38726 1.26567 1.26103 1.14219 1.04879
      Frequencies
Times      130     132     134     136     138     140     142     144     146
  -250 0.74427 0.75794 0.83974 0.89267 0.91655 0.89454 0.88979 0.94480 0.94172
  -150 0.95908 0.98990 0.99137 0.94485 0.92815 0.94098 0.91570 0.93399 0.94371
  -50  1.29665 1.25216 1.16889 1.16248 1.15530 1.16448 1.19451 1.12121 1.11458
  50   1.51598 1.39282 1.43615 1.47310 1.49151 1.52814 1.53046 1.36895 1.24597
  150  1.56164 1.53024 1.44703 1.52143 1.56228 1.55068 1.60447 1.55893 1.39179
  250  1.20324 1.37481 1.38032 1.59308 1.57057 1.39262 1.36044 1.28914 1.17040
  350  1.03650 1.16896 1.20090 1.20607 1.22292 1.16280 1.15964 1.02539 0.98526
  450  0.87787 0.96684 1.12168 1.18988 1.17245 1.13412 1.03940 0.94532 0.91376
  550  0.94267 1.01706 1.00501 1.01379 1.10541 1.08171 1.02414 0.96599 0.92587
  650  1.02525 1.03983 1.00164 1.06581 1.08875 1.05210 1.00133 0.95734 0.95631
  750  1.00726 1.01544 1.00526 1.06687 1.03182 0.99725 0.98003 0.93174 0.94412
  850  0.99390 1.03821 1.01527 1.11750 1.10458 1.04150 1.02600 0.99228 1.00708
  950  1.04218 1.04813 1.07318 1.16690 1.16044 1.08112 1.08013 1.08887 1.13026
  1050 0.92952 0.98818 0.98809 1.07816 1.13699 1.12596 1.17206 1.12812 1.18434
  1150 1.01462 1.05642 1.08500 1.21221 1.22698 1.15052 1.26266 1.21200 1.24962
      Frequencies
Times      148     150     152     154     156     158     160     162     164
  -250 0.97773 0.97313 0.97617 0.95305 0.96137 0.96512 0.97845 0.97427 0.95976
  -150 0.94466 0.97062 0.97559 0.98073 0.97656 0.98798 0.97989 0.99126 0.98768
  -50  1.07761 1.05626 1.04824 1.06623 1.06207 1.04690 1.04166 1.03447 1.05257
  50   1.19411 1.08238 1.08486 1.13048 1.15853 1.16362 1.22403 1.23258 1.24524
  150  1.27625 1.17217 1.20764 1.26823 1.32537 1.31121 1.36233 1.33106 1.31336
  250  1.14140 1.14579 1.26016 1.30610 1.29872 1.29297 1.29767 1.27403 1.27128
  350  1.03719 1.12303 1.16174 1.20687 1.18166 1.14883 1.11592 1.11161 1.08765
  450  0.94890 0.97615 1.07252 1.09253 1.08071 1.02971 1.02240 1.02875 1.05569
  550  0.95773 1.02797 1.10980 1.11263 1.10059 1.02024 1.00742 1.01029 1.00730
  650  0.99902 1.11015 1.17798 1.17088 1.14425 1.05642 1.02290 1.04365 1.03300
  750  1.06740 1.13238 1.14865 1.13142 1.09505 1.04240 1.05492 1.07559 1.05029
  850  1.12167 1.15841 1.13912 1.07591 1.09003 1.06694 1.09660 1.10272 1.06559
  950  1.13768 1.20443 1.17160 1.12751 1.08175 1.03836 1.05409 1.05690 1.02140
  1050 1.27279 1.26594 1.21957 1.15462 1.08208 0.99382 1.02934 1.00134 0.95077
  1150 1.34835 1.30140 1.30059 1.20752 1.15253 1.08886 1.10193 1.08527 1.05632
      Frequencies
Times      166     168     170     172     174     176     178     180     182
  -250 0.96216 0.94416 0.93744 0.93717 0.94170 0.95902 0.95967 0.95378 0.95988
  -150 0.98466 0.97809 0.98545 0.99534 1.00993 0.99253 0.99326 1.00055 0.97275
  -50  1.05318 1.07775 1.07711 1.06749 1.04838 1.04845 1.04707 1.04567 1.06737
  50   1.29865 1.28420 1.24600 1.22714 1.16232 1.16336 1.18960 1.19552 1.17201
  150  1.34049 1.29626 1.24158 1.21723 1.21749 1.23654 1.27293 1.27709 1.25916
  250  1.28959 1.24837 1.20267 1.13977 1.12061 1.16323 1.19488 1.19100 1.21764
  350  1.09921 1.05825 1.01763 1.03089 1.03205 1.11008 1.08876 1.05419 1.05920
  450  1.06699 1.04547 1.03392 1.01253 1.03998 1.02830 1.02296 1.00017 0.97078
  550  1.02175 1.00944 0.98156 0.95533 1.00433 1.07267 1.08144 1.04592 1.00577
  650  1.03099 0.99528 0.99224 0.98032 0.99847 1.01544 1.03387 1.02785 1.01261
  750  1.03342 1.01524 0.98947 1.01069 1.03611 1.08115 1.10430 1.09733 1.08594
  850  1.02984 1.01866 1.00925 1.01338 1.02665 1.03201 1.08774 1.10503 1.09215
  950  1.00515 0.97940 0.96705 1.00171 1.05337 1.04782 1.08480 1.07602 1.06946
  1050 0.95042 0.94627 0.95795 0.99665 1.02965 1.02146 1.04713 1.04866 1.01306
  1150 1.07319 1.08131 1.10534 1.18877 1.17091 1.12778 1.12548 1.08213 1.01800
      Frequencies
Times      184     186     188     190     192     194     196     198     200
  -250 0.96796 0.83164 0.96823 0.97138 0.97220 0.88082 0.94891 0.94834 0.94748
  -150 0.97832 1.00937 0.98543 0.98824 0.98602 0.94385 0.97813 0.97645 0.95987
  -50  1.05372 1.15899 1.04633 1.04038 1.04178 1.17533 1.07296 1.07520 1.09265
  50   1.13473 1.42663 1.09547 1.08638 1.07002 1.37747 1.12435 1.13795 1.15682
  150  1.21452 1.54465 1.12741 1.10306 1.08815 1.26523 1.12707 1.12603 1.16058
  250  1.13351 1.35405 1.11868 1.08521 1.06978 1.19369 1.03864 1.02177 1.01916
  350  1.02028 1.16836 1.08131 1.05185 1.03363 1.05382 1.02270 1.02942 1.02492
  450  0.96431 1.16438 1.07659 1.05464 1.04787 1.14694 1.02987 1.02669 1.06411
  550  0.99159 1.10420 1.03683 1.04113 1.03020 1.03356 1.00865 1.01364 1.00789
  650  0.98599 1.11380 1.02002 1.03474 1.05531 1.08221 1.03248 1.03090 1.00764
  750  1.01815 1.10841 1.00651 1.01112 1.03611 1.10473 1.04149 1.04721 1.03481
  850  1.03856 1.25195 1.03567 1.04212 1.04716 1.15829 1.05678 1.06731 1.07456
  950  1.01523 1.15923 1.01239 1.01143 1.05371 1.12612 1.04836 1.05219 1.01196
  1050 1.00091 1.15595 1.03670 1.03462 1.04509 1.10435 1.01008 1.01382 1.02661
  1150 1.00956 1.20700 1.04633 1.04522 1.03753 1.13899 1.04510 1.07360 1.07174
      Frequencies
Times      202     204     206     208     210     212     214     216     218
  -250 0.95376 0.91092 0.89504 0.86971 0.95679 0.76542 0.83817 0.86495 0.95476
  -150 0.96187 0.90653 0.90996 0.94071 0.99287 1.00049 1.00665 0.99217 1.00035
  -50  1.08437 1.18255 1.19501 1.18958 1.05034 1.23409 1.15519 1.14288 1.04488
  50   1.14396 1.42892 1.36132 1.36150 1.08261 1.36633 1.23954 1.17864 1.05254
  150  1.13810 1.47088 1.48632 1.37794 1.08359 1.26968 1.18214 1.18446 1.03950
  250  1.04063 1.14204 1.24237 1.22040 1.05870 1.15227 0.98408 0.97221 0.99248
  350  1.02833 1.16439 1.23220 1.20488 1.03504 1.05957 0.94399 0.95766 0.98646
  450  1.06744 1.33350 1.32758 1.25168 1.05520 1.04993 0.94180 0.94852 0.99532
  550  1.03750 1.23558 1.24129 1.16469 1.03553 0.96317 0.86577 0.95704 1.00610
  650  1.00187 1.13703 1.00382 1.10602 1.00891 0.92757 0.86687 0.93126 1.02134
  750  0.99986 1.05895 1.05291 1.02359 1.00449 0.88629 0.90148 0.95912 1.02205
  850  1.03957 1.14163 1.04102 1.02839 1.02047 1.01211 0.99087 1.01857 1.01553
  950  1.00217 1.05206 0.98847 0.89368 1.00326 0.96737 1.00248 1.08031 1.04644
  1050 1.01377 1.05561 0.99971 0.94848 0.97548 0.91077 1.01147 1.16388 1.08417
  1150 1.06655 1.28110 1.09768 0.91126 0.97320 1.00148 1.05178 1.25867 1.11714
      Frequencies
Times      220     222     224     226     228     230     232     234     236
  -250 0.95857 0.97947 0.97089 0.91653 0.98997 0.98794 0.97700 0.92945 0.97619
  -150 1.00431 1.00596 1.00337 1.00795 1.00049 0.99774 0.99037 0.92621 0.96436
  -50  1.03711 1.01458 1.02575 1.07552 1.00954 1.01432 1.03263 1.14434 1.05945
  50   1.05756 1.05383 1.06202 1.16962 1.05984 1.08286 1.08972 1.30400 1.11363
  150  1.03638 1.06363 1.06135 1.28974 1.09624 1.12696 1.12292 1.49690 1.17207
  250  0.99961 1.04107 1.04215 1.23477 1.09632 1.10442 1.09687 1.26177 1.09269
  350  0.99828 1.01941 1.01557 1.09750 1.05388 1.08067 1.06944 1.15433 1.02822
  450  1.02726 1.05694 1.05660 1.18062 1.06903 1.08014 1.06229 1.24503 1.04391
  550  1.04072 1.07818 1.05734 1.13236 1.05947 1.06763 1.05445 1.13459 1.03556
  650  1.05498 1.07673 1.04602 1.03101 1.02086 1.00844 1.00781 1.11211 1.03023
  750  1.04939 1.04804 1.02113 1.01117 1.00248 1.00143 0.99229 1.02440 1.03193
  850  1.05086 1.07080 1.03470 1.07847 0.99571 1.00219 1.00474 1.07712 1.03510
  950  1.03005 1.04838 1.04039 1.09670 1.02358 1.00573 1.01004 1.12460 1.06424
  1050 1.08182 1.08246 1.04121 1.03905 1.00659 1.02104 1.02894 1.19881 1.07390
  1150 1.12852 1.12213 1.09111 1.26507 1.03469 1.02676 1.03686 1.41544 1.14123
      Frequencies
Times      238     240
  -250 0.97927 0.97258
  -150 0.96532 0.97203
  -50  1.05541 1.05538
  50   1.17781 1.19597
  150  1.19915 1.22758
  250  1.12621 1.13857
  350  1.02104 1.03651
  450  1.03392 1.03557
  550  1.03483 1.03360
  650  1.06059 1.05656
  750  1.06882 1.05672
  850  1.04611 1.05098
  950  1.05808 1.03675
  1050 1.08597 1.06191
  1150 1.18543 1.18245

, , directions = 2, tasks = 63, files = data/PRR+2_tyr_4:240:2_PN/data_870.1_1

      Frequencies
Times        4       6       8      10      12      14      16      18      20
  -250 0.96534 0.96935 0.96022 0.97907 1.01051 1.00973 1.00288 1.01341 1.01489
  -150 0.99197 0.99171 1.01999 0.97410 0.99680 0.98777 1.00450 1.00819 1.02178
  -50  1.04268 1.03895 1.01980 1.04683 0.99269 1.00250 0.99263 0.97840 0.96333
  50   1.11500 1.16729 1.01944 0.96965 0.99286 1.00307 0.99264 0.98899 0.98757
  150  1.18594 1.23629 0.96353 1.02134 1.02277 1.01140 0.99927 0.99690 0.96117
  250  1.23763 1.28517 1.05843 1.02321 1.00413 0.99765 0.98369 0.96976 0.98826
  350  1.24875 1.28820 1.08688 1.00421 0.96665 0.96273 0.95399 0.94939 0.93979
  450  1.23024 1.22684 1.02850 1.05155 0.97506 0.96051 0.95026 0.96102 0.96746
  550  1.20499 1.21783 1.09764 0.94934 0.97569 0.96382 0.94232 0.94365 0.95900
  650  1.16852 1.17062 1.02975 1.05505 0.96444 0.99060 0.98902 0.99813 0.98270
  750  1.13137 1.15944 1.00302 0.94551 0.99847 0.99714 1.01123 1.01624 1.05020
  850  1.10606 1.09479 1.06015 1.03608 1.00226 1.00958 1.03482 1.05853 1.12052
  950  1.10250 1.09457 1.05743 0.97352 0.97908 1.01204 1.03981 1.09921 1.15783
  1050 1.09777 1.11068 0.97856 1.00028 0.99646 1.01688 1.03687 1.14251 1.22026
  1150 1.09799 1.11991 1.01680 0.98920 0.98763 1.00647 1.02330 1.14357 1.18757
      Frequencies
Times       22      24      26      28      30      32      34      36      38
  -250 1.01801 1.01890 1.00729 1.03520 1.06212 1.04469 1.04481 1.00900 1.00789
  -150 1.00328 1.00890 1.01002 1.00027 0.98329 1.00453 0.99114 1.00933 1.01169
  -50  0.97871 0.97219 0.98268 0.96453 0.95459 0.95077 0.96405 0.98167 0.98041
  50   0.97245 0.94996 0.94946 0.93557 0.94489 0.94362 0.94121 0.97331 0.94263
  150  0.96832 0.93747 0.92465 0.92116 0.90755 0.93046 0.91576 0.95635 0.93688
  250  0.95123 0.92011 0.91006 0.91958 0.92493 0.90901 0.90693 0.96572 0.94999
  350  0.94130 0.91766 0.91142 0.92779 0.93503 0.95343 0.96603 1.01771 1.03871
  450  0.95727 0.93799 0.95861 1.01121 1.01757 1.09969 1.14510 1.19033 1.13731
  550  0.98491 0.96979 1.02689 1.08167 1.11715 1.15944 1.18121 1.25025 1.19072
  650  1.01801 1.01874 1.07935 1.13275 1.22185 1.27177 1.24144 1.29029 1.23648
  750  1.07960 1.12320 1.20959 1.31757 1.39742 1.38415 1.27936 1.22498 1.11968
  850  1.22082 1.28759 1.42561 1.54791 1.68021 1.47654 1.32120 1.27547 1.18147
  950  1.22801 1.31370 1.43215 1.53602 1.59621 1.55114 1.38653 1.26816 1.18470
  1050 1.34008 1.47632 1.57333 1.71833 1.65059 1.65612 1.44665 1.33282 1.18813
  1150 1.29117 1.45674 1.55904 1.58922 1.58480 1.51550 1.31002 1.29436 1.24320
      Frequencies
Times       40      42      44      46      48      50      52      54      56
  -250 1.00592 1.02969 1.03384 1.03669 1.01370 0.99150 0.99781 1.09646 1.33318
  -150 0.98854 0.97226 1.00223 0.99467 0.98275 0.99967 0.98211 0.98438 0.90127
  -50  1.00553 0.99804 0.96393 0.96864 1.00355 1.00883 1.02008 0.91916 0.76555
  50   0.99777 0.99372 0.96995 0.96828 1.06720 1.10026 1.06989 0.88881 0.75617
  150  0.99430 0.96248 0.98518 0.94393 1.01521 1.05002 1.13705 0.99056 0.68827
  250  0.94330 0.97538 0.99460 0.98862 1.07381 1.10860 1.12448 0.99571 0.64447
  350  1.09573 1.08500 1.06324 1.04609 1.12020 1.10957 1.06403 0.91161 0.71269
  450  1.17363 1.15725 1.10992 1.07382 1.13964 1.08145 1.01288 0.90392 0.44238
  550  1.16490 1.18033 1.13415 1.09867 1.06790 1.07005 1.03612 0.88017 0.62519
  650  1.12920 1.09510 1.09147 1.05401 1.01881 1.00991 1.03439 0.84624 0.50867
  750  1.00155 0.99456 1.04573 1.01440 1.01542 0.98820 1.01410 0.81900 0.41970
  850  1.04681 1.02098 1.02844 1.05312 1.01377 1.04785 1.05198 0.89144 0.44162
  950  1.09732 1.00339 1.01790 1.01390 1.04359 1.04014 1.01594 0.85891 0.41295
  1050 1.11111 0.99778 0.97774 0.96431 1.03349 0.96131 0.97257 0.91447 0.51190
  1150 1.14565 1.10268 0.97107 0.92781 0.98318 0.96533 1.01597 0.90514 0.45812
      Frequencies
Times       58      60      62      64      66      68      70      72      74
  -250 1.35248 1.30794 1.27219 1.28451 1.01521 0.90610 0.88811 0.91637 0.91358
  -150 0.94480 0.89540 0.94904 0.96572 0.97281 1.02979 1.03158 1.00038 0.99728
  -50  0.70272 0.79666 0.77877 0.74977 1.01198 1.06411 1.08031 1.08325 1.08915
  50   0.74358 0.69746 0.69693 0.68178 0.98777 1.12806 1.09066 1.17223 1.13146
  150  0.74945 0.73422 0.65012 0.62064 0.93783 1.08826 1.08068 1.19139 1.15588
  250  0.68030 0.64895 0.59656 0.54861 0.78334 1.06621 1.04804 1.03478 1.03717
  350  0.74002 0.68347 0.62650 0.60313 0.73629 0.96469 1.00598 1.00525 0.97583
  450  0.51700 0.58399 0.56105 0.53116 0.82467 0.91611 0.92264 0.90621 0.91371
  550  0.66485 0.69161 0.64330 0.63638 0.82889 0.98743 0.91500 0.93193 0.90328
  650  0.58788 0.57373 0.48919 0.51105 0.90178 1.01551 1.04842 1.05537 1.02081
  750  0.45526 0.48776 0.47396 0.47656 0.83974 0.96972 0.96101 0.96637 0.98386
  850  0.49734 0.53877 0.52010 0.47626 0.72433 0.95544 0.93766 0.97447 0.97368
  950  0.46231 0.47412 0.44717 0.41890 0.79692 0.87867 0.83593 0.78951 0.77922
  1050 0.51199 0.56322 0.51098 0.46190 0.83874 0.87004 0.81187 0.77818 0.80383
  1150 0.50022 0.51499 0.53930 0.47584 0.83954 0.90907 0.86918 0.82238 0.86702
      Frequencies
Times       76      78      80      82      84      86      88      90      92
  -250 0.92842 0.88940 0.97501 0.95282 0.93407 0.86937 0.87502 0.83526 0.87571
  -150 0.99917 0.99885 0.95847 0.96698 0.97523 1.00400 1.00082 1.01544 0.97253
  -50  1.07240 1.11175 1.06652 1.08020 1.09069 1.12663 1.12416 1.14930 1.15176
  50   1.16178 1.19934 1.18185 1.18668 1.21754 1.19469 1.18006 1.26025 1.23965
  150  1.15942 1.09763 1.17519 1.15204 1.24758 1.21653 1.23894 1.24281 1.16062
  250  0.98472 0.94372 1.04926 1.07576 1.12607 1.11201 1.11262 1.07746 1.12252
  350  0.93223 0.86840 0.92632 0.94966 0.98418 0.98796 1.00702 1.10453 1.12945
  450  0.90980 0.89102 0.92664 0.92798 0.84905 0.85259 0.91895 1.01604 1.07399
  550  0.85620 0.83749 0.88926 0.94883 0.92647 0.87460 0.93899 1.03351 0.97456
  650  0.97231 0.87100 0.91559 0.94905 0.91219 0.87421 0.94885 0.99492 0.94555
  750  0.94193 0.86507 0.89178 0.89028 0.79048 0.80173 0.86968 0.94298 0.91120
  850  0.91708 0.83386 0.84039 0.84394 0.78357 0.75433 0.83581 0.87248 0.83477
  950  0.78761 0.75947 0.80258 0.81440 0.77350 0.73574 0.81611 0.87679 0.86394
  1050 0.78194 0.75224 0.81512 0.83470 0.84984 0.76752 0.85722 0.89497 0.89326
  1150 0.80994 0.78428 0.84412 0.88223 0.85500 0.80041 0.90404 0.95755 0.95727
      Frequencies
Times       94      96      98     100     102     104     106     108     110
  -250 0.89314 0.93209 0.87120 0.85537 0.87638 0.95387 0.93701 0.98601 0.96908
  -150 0.99450 1.00875 1.01272 1.01443 1.04359 0.97111 0.98210 0.96416 0.98064
  -50  1.11236 1.05916 1.11608 1.13019 1.08003 1.07502 1.08089 1.04984 1.05028
  50   1.18546 1.19881 1.18983 1.23787 1.19959 1.18854 1.20350 1.13773 1.07767
  150  1.17778 1.19892 1.12221 1.31515 1.34651 1.40106 1.31667 1.26937 1.14414
  250  1.17072 1.27671 1.22127 1.30885 1.42453 1.37544 1.33667 1.27277 1.18710
  350  1.09470 1.14043 1.13662 1.28925 1.25150 1.21586 1.21237 1.16233 1.08317
  450  1.14295 1.16972 1.07642 1.13376 1.07122 1.03206 0.96803 0.97562 1.00177
  550  1.06958 1.09131 0.95537 0.96935 0.99546 0.94079 0.92079 0.96809 0.97374
  650  0.92546 0.84229 0.80686 0.86179 0.99755 1.00431 0.99113 1.01849 0.97265
  750  0.84260 0.82432 0.77294 0.79901 0.97044 0.93471 0.97465 1.00121 0.93480
  850  0.83390 0.87546 0.83862 0.87022 0.88712 0.92334 0.92741 0.94575 0.92463
  950  0.85553 0.88768 0.80960 0.77424 0.80590 0.82456 0.84558 0.89477 0.91997
  1050 0.91380 0.93835 0.81771 0.79052 0.80129 0.81628 0.84657 0.91327 0.93406
  1150 0.91760 0.96051 0.80358 0.81819 0.85063 0.87841 0.93943 0.98734 0.92691
      Frequencies
Times      112     114     116     118     120     122     124     126     128
  -250 0.95821 0.94797 0.94087 0.91573 0.93136 0.92003 0.94648 0.97378 0.93454
  -150 0.97729 1.00801 1.02573 1.00272 1.00492 0.99997 0.99931 1.00894 1.02661
  -50  1.06450 1.04402 1.03340 1.08155 1.06373 1.08000 1.05421 1.01729 1.03885
  50   1.06679 1.07423 1.11826 1.18752 1.15720 1.12101 1.12002 1.06468 1.02436
  150  1.18501 1.16605 1.22724 1.26642 1.25687 1.24526 1.12515 1.08974 1.03288
  250  1.12326 1.26596 1.35684 1.39851 1.27814 1.18999 1.06151 1.17181 1.06429
  350  1.15097 1.19644 1.26321 1.21667 1.16178 1.09200 1.03636 1.05284 1.05577
  450  1.03776 1.02440 1.02600 1.02177 0.89441 0.91720 0.95288 1.06643 1.06683
  550  0.92646 0.91850 0.88859 0.84109 0.83669 0.84161 0.86959 0.97067 0.93708
  650  0.89950 0.87783 0.88423 0.82920 0.86576 0.88602 0.89258 0.97572 0.93865
  750  0.91522 0.88275 0.85035 0.85680 0.86576 0.82942 0.87815 0.92628 0.88288
  850  0.95374 0.94118 0.90968 0.98492 0.94297 0.89745 0.94270 1.01748 0.96536
  950  0.93855 0.94909 0.91508 0.94597 0.88813 0.87846 0.90447 1.02001 1.00372
  1050 0.95022 0.90374 0.87808 0.88875 0.89661 0.85474 0.90538 0.93901 0.99364
  1150 0.91058 0.87509 0.84136 0.81971 0.85144 0.84264 0.87437 0.95950 0.95313
      Frequencies
Times      130     132     134     136     138     140     142    144     146
  -250 0.93892 0.94552 0.93433 0.93561 0.93274 0.96803 0.96717 0.9789 0.98877
  -150 1.01823 1.01023 1.03167 1.06000 1.04793 1.00984 1.02529 0.9981 0.97492
  -50  1.04285 1.04425 1.03400 1.00439 1.01934 1.02212 1.00754 1.0230 1.03630
  50   1.02570 1.08523 1.01415 0.98484 0.99273 1.08622 1.12876 1.1293 1.13924
  150  1.01287 1.00194 0.94580 0.93201 0.96091 1.07201 1.12148 1.1927 1.18047
  250  1.04043 1.02014 0.94460 0.86544 0.91160 1.08850 1.13790 1.2491 1.19963
  350  0.95785 0.96782 0.94744 0.89488 0.92437 1.02372 1.05803 1.1462 1.10930
  450  1.03233 0.99622 0.90852 0.92800 0.93912 0.99840 1.07835 1.1915 1.14579
  550  0.89337 0.89120 0.85830 0.87321 0.88525 1.01035 1.10906 1.1625 1.12149
  650  0.81973 0.85832 0.79090 0.78766 0.83735 0.95340 1.01890 1.0810 1.04700
  750  0.76682 0.79581 0.77148 0.73393 0.76467 0.88349 0.94543 1.0412 1.03008
  850  0.94554 0.91617 0.85907 0.77662 0.74155 0.86515 0.93274 1.0202 1.05538
  950  0.96953 0.99060 0.96634 0.88654 0.89810 0.98713 1.02422 1.0855 1.03307
  1050 0.95838 1.04778 1.01389 0.91966 0.92254 0.95811 1.00222 1.0461 0.99632
  1150 0.89894 0.95743 0.93260 0.86372 0.94840 0.98503 1.03061 1.0387 0.99176
      Frequencies
Times      148     150     152     154     156     158     160     162     164
  -250 0.95990 0.97249 0.97658 0.96249 0.97767 0.97337 0.97693 0.99698 1.00870
  -150 0.98976 1.00753 0.97592 0.98193 0.99533 1.00095 1.00351 1.00480 0.99886
  -50  1.05035 1.01998 1.04750 1.05558 1.02700 1.02568 1.01955 0.99823 0.99244
  50   1.11379 1.04100 1.05239 1.06201 1.06461 1.04462 1.04275 1.02201 1.00546
  150  1.13595 1.11799 1.07069 1.01829 1.03300 1.02656 0.98487 1.01136 1.02110
  250  1.08055 1.08495 1.06465 1.00491 1.02583 1.00218 0.98992 1.00610 1.04481
  350  1.12089 1.12612 1.05570 1.02602 1.00067 0.97255 0.97638 0.99704 1.00995
  450  1.12469 1.12309 1.02356 1.00325 0.99702 0.97407 0.98559 0.99772 0.97930
  550  1.06549 1.05545 0.99017 0.97044 0.97591 0.95747 0.96744 0.97523 0.95979
  650  1.01694 1.02517 0.96424 0.96545 0.99376 0.97196 0.96722 0.97098 0.96508
  750  1.00127 0.96272 0.94121 0.97268 0.99566 0.98862 0.97676 0.99024 0.98732
  850  1.00049 0.96453 0.92489 0.94074 0.97688 0.98535 0.98836 1.01403 1.01410
  950  1.00508 0.94853 0.91959 0.92433 0.94071 0.93771 0.98659 0.98016 0.97958
  1050 0.99184 0.97267 0.94842 0.93083 0.92585 0.92608 0.94946 0.98497 0.97629
  1150 0.95739 0.95069 0.94195 0.94652 0.94853 0.94116 0.96145 0.97755 0.98954
      Frequencies
Times      166     168     170     172     174     176     178     180     182
  -250 1.01281 0.99726 0.98004 0.97422 0.96046 0.99736 0.99004 0.99531 1.00809
  -150 0.98958 0.98204 0.99125 0.98295 0.99058 0.98494 0.99760 0.99531 1.00562
  -50  0.99761 1.02071 1.02871 1.04283 1.04895 1.01770 1.01236 1.00937 0.98629
  50   1.00083 1.01076 1.03135 1.02401 1.02803 1.02743 1.00612 0.98959 0.98528
  150  1.01986 1.01596 1.02739 1.01666 0.98932 1.02617 1.02957 1.00371 0.99041
  250  1.03573 1.01326 1.02930 0.97567 0.95967 1.00521 1.03107 1.02274 1.02146
  350  0.98849 0.96735 0.98307 0.98170 0.98985 1.03100 1.04241 1.01663 1.00562
  450  0.96982 0.96247 0.98433 0.98892 1.00364 1.03383 1.04721 1.00148 0.98901
  550  0.96678 0.94489 0.97325 0.99561 0.98132 1.03351 1.02550 0.98672 0.98230
  650  0.96587 0.95569 0.97002 0.95730 0.94041 0.98331 1.00492 1.01217 1.00359
  750  0.96532 0.95246 0.98940 0.98557 0.93928 0.96611 1.02154 1.03674 1.01405
  850  1.00545 0.96998 1.00226 1.00052 0.98012 0.98902 1.03155 1.05201 1.04232
  950  0.99524 0.96952 1.00095 0.99442 0.98559 1.02197 1.01422 1.02401 1.02863
  1050 0.97207 0.93626 0.94331 0.96707 0.95240 1.00527 1.01416 1.00212 0.99592
  1150 0.95881 0.93329 0.94938 0.95297 0.95553 1.00245 1.02903 1.01587 1.01367
      Frequencies
Times      184     186     188     190     192     194     196     198     200
  -250 1.00081 0.89525 0.97433 0.96576 0.97048 0.93344 0.97268 0.97080 0.96363
  -150 1.01275 1.06853 0.99535 0.99440 0.99795 0.98246 0.99544 0.99423 0.98836
  -50  0.98644 1.03622 1.03032 1.03984 1.03156 1.08410 1.03189 1.03497 1.04802
  50   1.00014 1.07930 1.06743 1.06260 1.06925 1.24252 1.05636 1.06024 1.06223
  150  0.98266 1.03458 1.05799 1.07028 1.06576 1.19728 1.04765 1.05520 1.05177
  250  1.00191 1.05706 1.02877 1.02441 1.04101 1.09337 0.99550 0.97738 1.00682
  350  0.99362 1.02006 1.02114 0.99638 1.01372 0.91906 0.96171 0.96819 1.00326
  450  0.98522 0.94021 0.99444 0.99192 0.99110 1.00479 0.98009 0.97228 1.01603
  550  0.93936 0.78590 0.95752 0.97344 0.97704 0.94764 0.96645 0.98231 1.03543
  650  0.98461 0.92944 0.98164 0.98820 1.00681 0.97451 0.97357 0.98195 1.00977
  750  1.02195 0.97721 0.96567 0.97419 0.99063 0.98719 0.96758 0.97679 0.99756
  850  1.05935 0.99618 0.98390 0.95980 0.97716 0.96808 0.96497 0.97602 0.98260
  950  1.01994 0.95215 0.96367 0.96166 0.98555 0.98833 0.98666 0.98646 0.96989
  1050 1.00361 0.88448 0.96205 0.95491 0.98378 0.94726 0.97902 0.97501 0.96932
  1150 0.98625 0.91820 0.97543 0.98460 0.99955 1.00782 0.98512 0.97394 0.94954
      Frequencies
Times      202     204     206     208     210     212     214     216     218
  -250 0.95848 0.83805 0.90498 0.95982 0.97064 0.92164 0.93128 0.93729 0.99480
  -150 0.98588 0.96353 0.97051 0.95525 0.98699 0.93326 0.98671 0.97949 0.99147
  -50  1.05565 1.19842 1.12450 1.08493 1.04237 1.14510 1.08201 1.08322 1.01373
  50   1.05884 1.22055 1.14267 1.11758 1.04421 1.16487 1.14796 1.12251 1.03437
  150  1.03979 1.16543 1.09574 1.09087 1.02338 1.13200 1.04126 1.05391 1.02160
  250  0.98262 1.01448 0.99387 1.00639 0.99461 0.97578 0.96940 1.00797 1.01678
  350  0.99570 1.05435 0.97311 0.95730 0.97802 1.03658 1.10721 1.02273 1.01338
  450  1.01523 1.11803 1.06914 1.05662 0.98957 1.10950 1.12715 1.09881 1.03827
  550  1.01020 1.13495 1.12364 1.08585 1.02030 1.21678 1.12715 1.08197 1.02061
  650  1.01357 1.11824 1.12991 1.09361 1.02153 1.09269 0.99328 1.00714 0.99891
  750  0.99327 1.01573 1.01550 1.05388 1.01330 1.04326 0.97773 0.91754 0.97388
  850  0.97398 1.02972 1.01290 1.09201 1.02737 1.04326 0.99197 0.92627 0.99069
  950  0.94765 0.88983 0.91818 1.01644 1.00352 1.03461 0.97685 0.93771 0.98416
  1050 0.95481 0.89797 0.90131 0.99680 1.01502 1.03016 0.98605 0.98988 0.99317
  1150 0.93351 0.86645 0.93786 1.08037 1.03727 1.20393 1.11269 1.07428 1.01189
      Frequencies
Times      220     222     224     226     228     230     232     234     236
  -250 0.99282 0.98498 0.98406 0.91590 0.97058 0.98711 0.98937 0.94428 0.97016
  -150 0.99046 0.98968 0.98732 0.97328 0.98926 0.98530 0.99229 1.03273 1.01152
  -50  1.01672 1.02534 1.02862 1.11082 1.04015 1.02759 1.01834 1.02299 1.01832
  50   1.03621 1.03424 1.01587 1.09205 1.01566 1.00769 1.00205 1.02549 1.01198
  150  1.02790 1.03472 1.03302 1.14835 1.02103 1.00920 1.00166 0.97851 0.97665
  250  1.00267 1.00099 1.00292 1.02529 1.01640 1.00731 1.00666 1.07246 1.00657
  350  0.99966 0.99913 1.01621 1.07891 1.02390 1.00875 0.99813 0.99825 1.01716
  450  1.01304 1.00044 1.00861 1.07570 1.00162 0.99163 0.98161 0.95952 0.99644
  550  0.98892 0.98857 0.99139 0.98776 1.00228 0.99427 0.97147 0.95627 0.98995
  650  0.98774 0.97864 0.97979 0.91617 0.97911 0.99012 0.98453 1.00175 1.00023
  750  0.97230 0.98036 0.98440 0.90384 0.96029 0.97165 0.98046 0.99450 1.00835
  850  0.99583 1.01734 1.01763 1.02958 1.00721 1.00188 1.00766 1.03423 1.03618
  950  0.99392 1.01237 1.01024 1.00626 0.99368 0.98281 0.97815 0.98826 1.00502
  1050 0.98318 0.98554 0.97905 0.98427 0.98875 0.98696 0.98906 0.94303 1.00533
  1150 1.01348 1.00278 0.97064 0.90920 0.97595 0.97889 0.98153 0.94478 0.98570
      Frequencies
Times      238     240
  -250 0.97645 0.97950
  -150 1.01059 1.00828
  -50  1.01296 1.01221
  50   1.01677 1.00262
  150  1.01258 1.00364
  250  0.98681 0.99775
  350  1.00152 0.99468
  450  0.99855 1.00003
  550  0.99535 0.99012
  650  1.01562 1.02157
  750  1.02584 1.00907
  850  1.04573 1.03101
  950  1.00785 1.00427
  1050 1.01128 0.98595
  1150 0.98758 0.96739

, , directions = 1, tasks = 64, files = data/PRR+2_tyr_4:240:2_PN/data_870.1_1

      Frequencies
Times        4       6       8      10      12      14      16      18      20
  -250 0.98078 0.96856 0.98022 0.98721 1.00539 1.00770 1.00868 1.03198 1.05189
  -150 0.99267 0.98989 1.00148 0.98363 0.98841 1.00919 1.02686 1.00077 0.97608
  -50  1.02655 1.04155 1.01831 1.02916 1.00619 0.98311 0.96447 0.96725 0.97202
  50   1.09441 1.13567 1.02634 1.03987 1.09901 1.04429 0.99100 0.99551 0.92755
  150  1.23825 1.31792 1.17038 1.12425 1.03424 1.04772 1.00891 0.97949 0.93318
  250  1.39286 1.51272 1.11217 1.09317 1.03599 1.04246 0.99739 0.92560 0.91386
  350  1.50663 1.62110 1.03017 1.04148 1.01672 0.98896 0.97112 0.95266 0.94596
  450  1.55857 1.56914 1.22246 1.06849 1.00841 0.98929 0.96754 0.97729 0.94601
  550  1.51678 1.48436 1.17192 1.11302 1.03414 0.98965 0.98556 0.97793 0.97454
  650  1.49845 1.48493 1.23723 1.04685 1.03093 0.99387 1.00681 0.99518 1.00547
  750  1.48192 1.49600 1.15317 1.12431 1.01994 1.02102 1.06314 1.04449 1.00018
  850  1.46787 1.50788 1.09460 1.04135 1.03417 1.01200 1.05010 1.02715 1.11627
  950  1.46568 1.46222 1.22280 1.10923 1.02945 1.01711 1.01577 1.17794 1.21038
  1050 1.44836 1.46730 1.17087 1.07363 1.04071 1.02763 1.02037 1.23364 1.27741
  1150 1.43980 1.45609 1.14667 1.07613 1.02961 1.05689 1.05667 1.13028 1.18723
      Frequencies
Times       22      24      26      28      30      32      34      36      38
  -250 1.03221 1.06265 1.06923 1.05446 1.06775 1.05959 1.05282 1.04465 1.03232
  -150 0.99777 0.99783 1.00389 1.00682 0.99726 1.01650 1.01518 1.00805 1.00819
  -50  0.97001 0.93952 0.92687 0.93872 0.93500 0.92391 0.93200 0.94730 0.95949
  50   0.92127 0.87638 0.88904 0.91406 0.92818 0.89547 0.91209 0.94276 0.95595
  150  0.91249 0.88743 0.89133 0.94105 0.93082 0.90426 0.91674 0.99346 1.02402
  250  0.92585 0.89673 0.90543 0.97316 1.00631 0.99359 0.99101 1.03181 1.08122
  350  0.94476 0.91848 0.92369 0.98431 1.04328 1.01657 0.98758 1.03824 1.07514
  450  0.96273 0.93165 0.94589 1.02223 1.04670 1.02812 1.00343 1.03954 1.09259
  550  0.99936 0.97910 1.03810 1.14847 1.19554 1.09857 1.03790 1.10651 1.06609
  650  0.99509 1.00435 1.04596 1.10245 1.14282 1.16297 1.08670 1.10152 1.13525
  750  1.03170 1.12344 1.13918 1.21099 1.29412 1.22666 1.18019 1.18622 1.17527
  850  1.13633 1.26551 1.33704 1.40290 1.29759 1.30735 1.29343 1.30471 1.34134
  950  1.26472 1.38636 1.43267 1.44184 1.44655 1.34410 1.32970 1.38106 1.41022
  1050 1.30794 1.38356 1.47783 1.55991 1.56062 1.52987 1.46929 1.48863 1.42310
  1150 1.22271 1.29574 1.31397 1.34507 1.39822 1.38604 1.37264 1.43867 1.48803
      Frequencies
Times       40      42      44      46      48      50      52      54      56
  -250 1.02907 1.02079 0.98541 0.99612 0.96731 0.95738 0.89198 0.96350 1.05736
  -150 1.01778 1.00329 1.00020 0.99809 0.98764 0.98503 0.98629 0.92461 0.90867
  -50  0.95315 0.97592 1.01439 1.00579 1.04505 1.05759 1.12174 1.11188 1.03398
  50   0.99272 0.97640 1.08899 1.11769 1.14057 1.23610 1.30329 1.41078 0.98334
  150  1.05840 1.14437 1.28053 1.33674 1.46494 1.57660 1.62052 1.57764 1.01531
  250  1.15376 1.17735 1.29926 1.38481 1.45819 1.65418 1.68914 1.43540 0.85563
  350  1.11183 1.22486 1.29665 1.42836 1.52390 1.70582 1.65939 1.20137 0.62523
  450  1.12892 1.15839 1.22717 1.31912 1.38590 1.46688 1.39138 1.08363 0.65983
  550  1.11013 1.15366 1.21809 1.23063 1.27303 1.30265 1.29307 0.98250 0.55952
  650  1.13067 1.21014 1.30814 1.28953 1.28682 1.35364 1.26527 0.94442 0.55468
  750  1.26987 1.27461 1.34644 1.31177 1.32180 1.28810 1.19451 0.87937 0.31828
  850  1.31027 1.35797 1.36637 1.33602 1.31024 1.44295 1.32491 0.95167 0.28277
  950  1.52834 1.55117 1.50399 1.47810 1.54276 1.55610 1.48483 1.27533 0.36704
  1050 1.44502 1.53493 1.42575 1.47729 1.60769 1.66091 1.57272 1.29534 0.58444
  1150 1.50796 1.50386 1.45856 1.52010 1.66977 1.72408 1.70332 1.47221 0.61309
      Frequencies
Times       58      60      62      64      66      68      70      72      74
  -250 1.10138 1.09890 1.06973 1.08356 0.98594 0.87911 0.92032 0.91124 0.94092
  -150 0.93805 0.93571 0.95074 0.91605 1.07821 0.97815 0.94430 0.99210 0.99771
  -50  0.96057 0.96539 0.97953 1.00039 0.93585 1.14274 1.13537 1.09666 1.06137
  50   0.93986 1.01820 0.93740 0.87994 1.34760 1.40541 1.37939 1.48060 1.34585
  150  1.03400 0.97573 0.98114 0.85452 1.18966 1.61629 1.62202 1.79267 1.56257
  250  0.96562 0.84503 0.83850 0.69809 1.31932 1.79554 1.75808 1.76852 1.64825
  350  0.64121 0.53230 0.57410 0.51256 1.19000 1.62542 1.57971 1.75876 1.64537
  450  0.62097 0.72433 0.76621 0.63742 1.13881 1.41512 1.47628 1.55691 1.37478
  550  0.63891 0.69499 0.71675 0.61749 1.04482 1.35452 1.45438 1.61148 1.48527
  650  0.55315 0.58787 0.60136 0.56340 0.93145 1.26499 1.31732 1.41714 1.38492
  750  0.37411 0.47804 0.41758 0.42527 0.93573 1.21725 1.22468 1.34773 1.31025
  850  0.30747 0.29353 0.31490 0.27253 0.98528 1.30382 1.23542 1.25537 1.24429
  950  0.39850 0.49541 0.45457 0.31642 0.98055 1.29358 1.29096 1.32637 1.31153
  1050 0.50614 0.40991 0.42778 0.28997 1.07914 1.32738 1.39980 1.40425 1.33115
  1150 0.56426 0.49435 0.49300 0.39310 1.18525 1.39763 1.37689 1.48736 1.29644
      Frequencies
Times       76      78      80      82      84      86      88      90      92
  -250 0.89594 0.88311 0.86738 0.85526 0.78719 0.79054 0.83805 0.84520 0.82301
  -150 0.97283 0.92314 0.91397 0.90065 0.87626 0.92795 0.94047 0.96704 0.98664
  -50  1.13124 1.19375 1.21864 1.24408 1.33655 1.28151 1.22148 1.18776 1.19036
  50   1.40316 1.45564 1.41980 1.43245 1.50864 1.48084 1.46980 1.47443 1.35468
  150  1.53057 1.55776 1.53683 1.59552 1.69507 1.69437 1.62402 1.61412 1.53682
  250  1.51497 1.52386 1.49257 1.47101 1.48811 1.48145 1.46540 1.54448 1.44736
  350  1.42587 1.26105 1.18008 1.17334 1.22580 1.33853 1.30433 1.28655 1.24065
  450  1.25075 1.17674 1.14230 1.20195 1.20336 1.16159 1.14384 1.21193 1.28783
  550  1.28857 1.27246 1.19968 1.09870 1.11962 1.16856 1.23023 1.25141 1.24253
  650  1.27284 1.22791 1.25904 1.22331 1.11139 1.17611 1.30177 1.31414 1.33233
  750  1.22393 1.13445 1.12723 1.15024 1.00284 1.16378 1.21367 1.30295 1.26637
  850  1.17289 1.13466 1.16970 1.15208 1.20013 1.20641 1.18718 1.23308 1.21409
  950  1.17180 1.20068 1.17165 1.21121 1.14291 1.22145 1.17669 1.10923 1.08016
  1050 1.22067 1.24230 1.18189 1.12741 1.12435 1.15626 1.18292 1.23487 1.18530
  1150 1.20515 1.25393 1.18034 1.10100 1.01469 1.14871 1.19050 1.27075 1.23934
      Frequencies
Times       94      96      98     100     102     104     106     108     110
  -250 0.88607 0.87198 0.84785 0.87967 0.93003 0.89271 0.91267 0.95520 0.94299
  -150 0.97272 0.99895 1.00238 0.99454 0.95221 0.96236 0.99356 0.95038 0.96263
  -50  1.14121 1.12907 1.14977 1.12580 1.11775 1.14494 1.09376 1.09442 1.09438
  50   1.36586 1.26427 1.35370 1.59139 1.50902 1.56159 1.55572 1.56213 1.48146
  150  1.59615 1.40045 1.50984 1.75959 1.80974 1.91773 1.97065 2.02955 1.81411
  250  1.56887 1.37582 1.43276 1.81970 1.90580 1.90167 1.98299 1.96921 1.81015
  350  1.37058 1.31241 1.22926 1.50705 1.47038 1.55748 1.60890 1.66936 1.47580
  450  1.33465 1.27990 1.18965 1.22219 1.11529 1.15065 1.20425 1.18763 1.19727
  550  1.31425 1.14108 1.16498 1.27719 1.16510 1.22488 1.14258 1.14162 1.13516
  650  1.49365 1.21909 1.19341 1.28527 1.18634 1.18373 1.11376 1.20195 1.26245
  750  1.30812 1.17700 1.14439 1.20521 1.20888 1.17413 1.17586 1.28212 1.27172
  850  1.35120 1.21877 1.21223 1.20366 1.22168 1.26705 1.30792 1.38703 1.38349
  950  1.18465 1.06986 1.13316 1.19808 1.17852 1.24212 1.31254 1.39127 1.47441
  1050 1.26353 1.20092 1.24243 1.24512 1.24632 1.30270 1.36666 1.43182 1.44152
  1150 1.27121 1.19367 1.16294 1.26888 1.30830 1.33120 1.37170 1.31720 1.33006
      Frequencies
Times      112     114     116     118     120     122     124     126     128
  -250 0.93964 0.92967 0.90189 0.89717 0.89319 0.94576 0.92368 0.88811 0.87136
  -150 0.99329 0.99371 0.98391 0.98207 0.91336 0.93036 0.97587 0.94843 0.93379
  -50  1.06708 1.07662 1.11420 1.12076 1.19345 1.12387 1.10045 1.16346 1.19485
  50   1.51545 1.57506 1.57560 1.55573 1.64938 1.70640 1.57643 1.74038 1.67714
  150  1.66596 1.75988 1.83279 1.81594 1.81286 1.89434 1.88410 1.78224 1.87645
  250  1.70922 1.81532 1.79897 1.80241 1.84998 1.97371 1.90916 1.84634 1.79309
  350  1.46015 1.42364 1.57380 1.56467 1.59252 1.62920 1.49286 1.31264 1.41021
  450  1.23841 1.30933 1.34884 1.36573 1.29972 1.30681 1.19132 1.12655 1.20492
  550  1.22429 1.34459 1.37540 1.33308 1.45252 1.32939 1.16311 1.15656 1.14123
  650  1.25962 1.37461 1.38259 1.36332 1.32328 1.20910 1.16031 1.17968 1.20160
  750  1.28658 1.31363 1.30182 1.38524 1.42116 1.46460 1.36900 1.35538 1.40463
  850  1.38141 1.35543 1.29850 1.39154 1.30413 1.37342 1.35953 1.43550 1.52009
  950  1.47629 1.41062 1.28633 1.25549 1.27565 1.37238 1.33844 1.33906 1.29837
  1050 1.42046 1.51458 1.46433 1.47480 1.44303 1.44986 1.40163 1.42375 1.29093
  1150 1.41188 1.49141 1.54995 1.61093 1.50065 1.53216 1.38405 1.31711 1.43330
      Frequencies
Times      130     132     134     136     138     140     142     144     146
  -250 0.82352 0.86102 0.87878 0.94338 0.91738 0.93573 0.93043 0.94177 0.93660
  -150 0.93965 0.92373 0.95697 0.95654 0.96793 0.94986 0.93158 0.96322 0.97525
  -50  1.23683 1.21525 1.16426 1.10008 1.11469 1.11440 1.13798 1.09500 1.08815
  50   1.76670 1.66229 1.64149 1.55652 1.48629 1.45787 1.40597 1.33652 1.20842
  150  1.89493 1.85012 1.79933 1.70488 1.60239 1.63520 1.55868 1.40432 1.25255
  250  1.80899 1.66143 1.80572 1.62228 1.56891 1.54586 1.50916 1.32718 1.32687
  350  1.31036 1.21591 1.27532 1.21989 1.16881 1.25270 1.35130 1.33246 1.34462
  450  1.20127 1.11490 1.17314 1.08470 1.07956 1.23402 1.25299 1.37440 1.35391
  550  1.14657 1.09022 1.09841 1.01028 1.01724 1.17363 1.19699 1.36722 1.40849
  650  1.26029 1.24498 1.18307 1.05518 1.04690 1.11070 1.15538 1.37578 1.38974
  750  1.47436 1.46207 1.28801 1.14441 1.09389 1.03802 1.23506 1.44159 1.41305
  850  1.64404 1.58872 1.34755 1.22562 1.08784 1.07731 1.23435 1.33600 1.40359
  950  1.47930 1.47751 1.30009 1.29047 1.22317 1.22191 1.24642 1.34586 1.42723
  1050 1.47678 1.51067 1.50712 1.44325 1.38203 1.31722 1.30969 1.34188 1.45071
  1150 1.59102 1.63704 1.58056 1.55709 1.40764 1.33245 1.44652 1.38555 1.42010
      Frequencies
Times      148     150     152     154     156     158     160     162     164
  -250 0.96033 0.91448 0.91075 0.90443 0.91167 0.93824 0.94097 0.94314 0.95737
  -150 0.97098 0.97295 0.98440 0.98292 0.97847 0.99073 0.98165 0.99332 0.99752
  -50  1.06869 1.11257 1.10485 1.11265 1.10986 1.07104 1.07738 1.06354 1.04512
  50   1.16996 1.23428 1.26185 1.30706 1.31816 1.27187 1.20897 1.17596 1.11660
  150  1.27365 1.30512 1.40144 1.44980 1.39253 1.33272 1.25420 1.19358 1.14344
  250  1.37830 1.33332 1.35546 1.38895 1.31314 1.26299 1.19759 1.09537 1.10625
  350  1.36938 1.30694 1.21736 1.18355 1.09057 1.06724 1.01273 1.01371 1.06627
  450  1.30853 1.28030 1.20452 1.09465 1.00532 1.04017 0.99180 1.00311 1.03050
  550  1.33026 1.34811 1.27088 1.17119 1.09852 1.08407 1.01561 1.00833 1.04876
  650  1.46571 1.44448 1.34179 1.20610 1.10133 1.08132 1.03865 1.02396 1.05535
  750  1.53799 1.57535 1.35074 1.19931 1.12107 1.06922 1.04619 1.06252 1.07389
  850  1.51972 1.58747 1.41511 1.30555 1.21362 1.16058 1.07122 1.08909 1.10329
  950  1.50458 1.47449 1.49895 1.35527 1.28114 1.18507 1.15913 1.14974 1.13485
  1050 1.49480 1.57051 1.49348 1.36633 1.33283 1.29215 1.22712 1.20972 1.19991
  1150 1.47402 1.46472 1.37808 1.36084 1.34919 1.34242 1.26153 1.22671 1.21777
      Frequencies
Times      166     168     170     172     174     176     178     180     182
  -250 0.96806 0.97117 0.97931 0.97276 0.95958 0.95942 0.97418 0.96456 0.96210
  -150 0.99280 0.98896 0.98762 0.98306 0.97743 0.97931 0.98000 0.98778 0.97991
  -50  1.03914 1.03988 1.03306 1.04419 1.06299 1.06127 1.04581 1.04766 1.05799
  50   1.12007 1.13210 1.12334 1.17490 1.19359 1.17932 1.14383 1.14482 1.17492
  150  1.14676 1.20001 1.24567 1.26699 1.25189 1.21465 1.20166 1.20763 1.22556
  250  1.14585 1.22268 1.26770 1.26181 1.23404 1.18798 1.18456 1.18370 1.21733
  350  1.11131 1.22083 1.28722 1.27506 1.21904 1.22332 1.17455 1.15927 1.15014
  450  1.06078 1.14962 1.19126 1.21846 1.19279 1.18623 1.13016 1.05078 1.11535
  550  1.05817 1.07413 1.13119 1.18960 1.20319 1.17455 1.12068 1.05409 1.05362
  650  1.05063 1.08487 1.07045 1.15497 1.22317 1.19514 1.16231 1.11982 1.08284
  750  1.06887 1.09896 1.11173 1.21321 1.24969 1.23963 1.22818 1.17187 1.17708
  850  1.10888 1.15186 1.16311 1.22010 1.22491 1.24974 1.22170 1.20788 1.19584
  950  1.15637 1.17564 1.16963 1.19091 1.20072 1.17644 1.19278 1.19605 1.18335
  1050 1.20647 1.19705 1.18150 1.17320 1.15681 1.19068 1.19452 1.22124 1.22645
  1150 1.22052 1.24659 1.23960 1.25223 1.24350 1.22846 1.24545 1.26623 1.25054
      Frequencies
Times      184     186     188     190     192     194     196     198     200
  -250 0.98254 0.96253 0.98636 0.99502 0.97653 0.92492 0.97147 0.96967 0.95699
  -150 0.98163 0.90400 0.98002 0.98820 0.98752 0.93609 0.97906 0.97436 0.97602
  -50  1.03583 1.13347 1.03362 1.01678 1.03595 1.13899 1.04947 1.05597 1.06699
  50   1.14559 1.48775 1.15407 1.14357 1.16396 1.58586 1.14928 1.18413 1.22863
  150  1.21905 1.71676 1.25505 1.28703 1.24489 1.91197 1.30397 1.27048 1.24816
  250  1.24298 1.72401 1.21038 1.25448 1.28570 1.99922 1.33106 1.23905 1.20409
  350  1.13530 1.47651 1.16751 1.20048 1.23443 1.88263 1.24156 1.17393 1.12915
  450  1.09510 1.39783 1.13486 1.18492 1.17501 1.62674 1.22182 1.19635 1.13422
  550  1.05825 1.37278 1.07648 1.08027 1.10046 1.33507 1.14181 1.13265 1.11037
  650  1.08499 1.49993 1.10642 1.10507 1.07742 1.21848 1.13339 1.11528 1.12421
  750  1.16313 1.54207 1.12381 1.12794 1.12054 1.29987 1.12782 1.09754 1.09797
  850  1.19207 1.81838 1.21555 1.18275 1.16579 1.42138 1.14815 1.15608 1.13303
  950  1.15936 1.82751 1.20094 1.18796 1.23762 1.75620 1.21507 1.18348 1.16177
  1050 1.18841 1.83149 1.22143 1.25336 1.23473 1.70756 1.24067 1.27357 1.22919
  1150 1.23525 2.04013 1.25512 1.29248 1.30478 2.00907 1.31511 1.33086 1.28009
      Frequencies
Times      202     204     206     208     210     212     214     216     218
  -250 0.96012 0.84327 0.83304 0.84611 0.95743 0.90022 0.91733 0.93715 0.98858
  -150 0.98550 0.93785 0.95739 0.93561 0.98293 0.89379 0.92587 0.92904 0.96972
  -50  1.05438 1.21888 1.20957 1.21827 1.05964 1.20599 1.15680 1.13381 1.04169
  50   1.22534 1.74774 1.71500 1.80436 1.17944 1.66946 1.59366 1.58158 1.20109
  150  1.26665 1.97845 1.97128 1.98496 1.24822 1.95941 1.91485 1.78364 1.21804
  250  1.20546 1.57716 1.66223 1.80071 1.24275 1.87512 1.72030 1.64228 1.23357
  350  1.10604 1.30824 1.37026 1.41988 1.12787 1.51818 1.40897 1.45893 1.17358
  450  1.09498 1.14372 1.18772 1.31599 1.09320 1.44774 1.35682 1.41091 1.13352
  550  1.10279 1.30135 1.24309 1.21485 1.05755 1.26581 1.27883 1.32630 1.15238
  650  1.10658 1.30573 1.22903 1.33905 1.07808 1.30363 1.30797 1.37141 1.15373
  750  1.13812 1.47861 1.54046 1.63175 1.16450 1.40127 1.35595 1.35104 1.14118
  850  1.13877 1.51097 1.61465 1.67102 1.18589 1.62892 1.48039 1.28327 1.09750
  950  1.14676 1.52935 1.45569 1.58723 1.16339 1.54266 1.53100 1.53023 1.19776
  1050 1.19593 1.52788 1.43190 1.51577 1.13979 1.64796 1.58796 1.61463 1.21903
  1150 1.22191 1.67049 1.64255 1.70893 1.19419 1.78440 1.76981 1.79341 1.26668
      Frequencies
Times      220     222     224     226     228     230     232     234     236
  -250 0.98872 0.98899 0.99717 1.00572 0.99336 0.97886 0.96875 0.90297 0.96668
  -150 0.97769 0.98064 0.99250 0.98373 0.99049 0.98618 0.97982 0.91846 0.97580
  -50  1.03358 1.03038 1.01033 1.01055 1.01616 1.03496 1.05143 1.17857 1.05751
  50   1.17978 1.14613 1.12344 1.40788 1.13956 1.18318 1.20288 1.67480 1.21869
  150  1.21853 1.19339 1.17504 1.65508 1.18413 1.22608 1.21917 1.80673 1.30921
  250  1.20177 1.23954 1.22325 1.73149 1.19215 1.19547 1.20765 1.84196 1.35288
  350  1.13904 1.15400 1.15897 1.47437 1.11853 1.09490 1.13265 1.58160 1.21490
  450  1.16088 1.17021 1.17382 1.50547 1.10176 1.06640 1.08816 1.39870 1.18761
  550  1.16286 1.17138 1.15924 1.48671 1.09558 1.08019 1.09561 1.35597 1.13574
  650  1.16992 1.18704 1.17572 1.54086 1.10058 1.08042 1.07656 1.32199 1.10846
  750  1.14382 1.14524 1.15660 1.55132 1.12426 1.12717 1.11790 1.38121 1.11008
  850  1.09491 1.13475 1.13340 1.54462 1.17552 1.19231 1.20926 1.59709 1.17911
  950  1.18265 1.14613 1.15849 1.60280 1.18001 1.21673 1.24445 1.67730 1.20578
  1050 1.22795 1.23864 1.23349 1.84302 1.17780 1.17202 1.17461 1.57785 1.22588
  1150 1.28236 1.25913 1.23553 2.00335 1.22693 1.24455 1.23700 1.65331 1.19488
      Frequencies
Times      238     240
  -250 0.97678 0.98239
  -150 0.97762 0.97201
  -50  1.04560 1.04561
  50   1.17799 1.14657
  150  1.24323 1.22142
  250  1.28065 1.25791
  350  1.21892 1.22158
  450  1.19491 1.15907
  550  1.15314 1.12502
  650  1.11145 1.10623
  750  1.10482 1.07163
  850  1.12730 1.10639
  950  1.16625 1.18164
  1050 1.20184 1.16630
  1150 1.13935 1.12070

, , directions = 2, tasks = 64, files = data/PRR+2_tyr_4:240:2_PN/data_870.1_1

      Frequencies
Times        4       6       8      10      12      14      16      18      20
  -250 0.98196 0.97469 1.03394 1.00474 0.99707 1.01034 1.02410 1.01775 1.03330
  -150 0.99282 0.99983 0.97281 0.98867 0.99361 0.99469 0.99323 0.99653 1.01459
  -50  1.02522 1.02548 0.99325 1.00659 1.00932 0.99497 0.98267 0.98572 0.95211
  50   1.07403 1.09513 1.05518 0.98168 0.99202 0.97847 0.96759 0.95379 0.94180
  150  1.11239 1.14560 0.97314 1.00711 0.97896 0.97319 0.97370 0.97022 0.91644
  250  1.11885 1.16319 0.96222 0.98885 0.98493 0.96564 0.96110 0.97162 0.92535
  350  1.08133 1.10473 0.99987 1.00983 0.99074 0.96427 0.95838 0.96617 0.92915
  450  1.02636 1.02624 1.02087 1.02383 1.00496 0.98760 1.00341 0.99271 0.96248
  550  0.99270 0.98194 1.05995 1.04081 1.03419 1.02003 1.03344 1.02133 1.01221
  650  0.98157 0.97805 1.04798 1.05947 1.05287 1.04456 1.05226 1.05057 1.04737
  750  0.97904 0.98846 1.00533 1.04348 1.07178 1.08510 1.08599 1.11404 1.14023
  850  0.98216 0.98730 1.04400 1.04157 1.06896 1.06903 1.11141 1.13114 1.14492
  950  0.97140 0.97649 0.98455 1.04362 1.10792 1.15680 1.26195 1.32489 1.30783
  1050 0.96460 0.96729 1.02657 1.07489 1.11555 1.20797 1.36573 1.42484 1.50567
  1150 0.96755 0.96091 1.09562 1.08647 1.14831 1.25492 1.39237 1.52705 1.57513
      Frequencies
Times       22      24      26      28      30      32      34      36      38
  -250 1.03668 1.05614 1.04502 1.04285 1.08485 1.04616 1.05064 1.05693 1.03378
  -150 1.01563 1.01897 1.01595 1.01496 0.98922 0.98730 0.98356 0.97750 0.99485
  -50  0.94768 0.92488 0.93903 0.94219 0.92593 0.96654 0.96580 0.96557 0.97137
  50   0.92490 0.89649 0.90949 0.89957 0.87632 0.92571 0.93430 0.95508 0.98110
  150  0.90288 0.88699 0.89194 0.87849 0.88194 0.92961 0.93979 0.98875 1.02601
  250  0.90570 0.89667 0.89560 0.88174 0.88398 0.92797 0.92000 0.99297 1.03937
  350  0.92706 0.93015 0.93221 0.94184 0.95825 0.96744 0.94185 1.03911 1.08009
  450  0.96006 1.01594 1.06240 1.06818 1.15102 1.20835 1.12680 1.15598 1.16860
  550  1.04182 1.10445 1.19282 1.22015 1.33122 1.36400 1.33279 1.31179 1.22168
  650  1.08376 1.19646 1.33083 1.40551 1.52711 1.57097 1.51288 1.37692 1.30675
  750  1.15827 1.31385 1.39938 1.45829 1.62700 1.69563 1.57082 1.45395 1.36518
  850  1.23514 1.39022 1.47003 1.53427 1.54959 1.62217 1.35946 1.33800 1.26010
  950  1.36571 1.53243 1.58034 1.54400 1.51583 1.55173 1.29835 1.21862 1.13921
  1050 1.59542 1.77734 1.66800 1.62448 1.54502 1.36720 1.24140 1.21411 1.21524
  1150 1.60154 1.77926 1.65687 1.67974 1.41591 1.30898 1.15759 1.12584 1.10876
      Frequencies
Times       40      42      44      46      48      50      52      54      56
  -250 1.03370 1.02018 1.00883 0.97332 0.96680 0.94365 0.92543 1.06702 1.28543
  -150 0.99372 0.98395 0.98535 0.99439 0.97633 0.95623 0.97847 1.00072 0.86910
  -50  0.97258 0.99587 1.00582 1.03229 1.05687 1.10011 1.09610 0.93226 0.84547
  50   1.02470 1.01280 1.01551 1.06316 1.09228 1.10330 1.17679 1.02929 0.75929
  150  1.09640 1.12987 1.12500 1.15756 1.17128 1.22126 1.27567 1.13778 0.80145
  250  1.11573 1.16493 1.19649 1.15319 1.14612 1.18192 1.22259 1.20847 0.80614
  350  1.14845 1.15572 1.18566 1.14363 1.09327 1.13232 1.09479 1.07417 0.62543
  450  1.20639 1.23730 1.26758 1.23321 1.18718 1.15434 1.17054 1.03867 0.71413
  550  1.21108 1.17269 1.20670 1.16802 1.15502 1.10553 1.14551 0.94108 0.64059
  650  1.35021 1.24252 1.18182 1.19142 1.10504 1.06229 1.07154 0.96485 0.48955
  750  1.32741 1.25071 1.13745 1.12754 1.07285 1.02706 0.98554 0.90829 0.33632
  850  1.22467 1.22357 1.10340 1.07672 1.03248 0.96718 1.00992 0.87222 0.30657
  950  1.20619 1.13762 1.14862 1.10298 1.00294 1.00576 1.06474 0.92694 0.36567
  1050 1.16450 1.14867 1.16999 1.08994 1.05284 1.01874 0.98275 0.84004 0.30123
  1150 1.12634 1.09337 1.14409 1.12752 1.13559 1.11344 1.06072 0.84457 0.46586
      Frequencies
Times       58      60      62      64      66      68      70      72      74
  -250 1.31066 1.24877 1.24762 1.24613 0.97585 0.88761 0.90196 0.80936 0.86068
  -150 0.89185 0.96075 0.95430 0.97984 0.96244 1.04048 0.96397 0.98253 0.94532
  -50  0.79749 0.79048 0.79809 0.77403 1.06171 1.07191 1.13407 1.20811 1.19400
  50   0.72984 0.84119 0.84744 0.70953 1.30426 1.16823 1.13815 1.22992 1.28945
  150  0.81467 0.77328 0.79995 0.70987 1.18108 1.14471 1.24870 1.31424 1.29741
  250  0.78724 0.81228 0.72212 0.68114 0.97095 1.05743 1.16219 1.20122 1.20111
  350  0.60525 0.62982 0.63368 0.63105 0.94131 1.01770 1.14217 1.20617 1.18966
  450  0.74660 0.70931 0.66183 0.61693 0.97921 0.94721 1.07547 1.12579 1.10592
  550  0.60825 0.64347 0.69283 0.62023 1.06878 0.99441 1.07726 1.08831 1.07188
  650  0.48352 0.56755 0.53382 0.50968 0.99178 0.97854 1.02675 1.07872 1.03666
  750  0.36290 0.38444 0.41767 0.38337 0.88232 0.95648 0.96527 0.96767 1.01301
  850  0.33026 0.30078 0.34319 0.26453 0.81760 0.82253 0.84666 0.83085 0.89649
  950  0.32391 0.30023 0.28720 0.19373 0.85603 0.77872 0.83505 0.85380 0.90519
  1050 0.25959 0.32139 0.39561 0.32006 0.88571 0.80950 0.88439 0.93989 0.98400
  1150 0.43026 0.46800 0.52815 0.42136 0.94771 0.91588 0.89965 0.89512 0.95174
      Frequencies
Times       76      78      80      82      84      86      88      90      92
  -250 0.90915 0.93494 0.88092 0.86880 0.86351 0.83179 0.86048 0.86845 0.88422
  -150 0.96085 0.95409 0.91119 0.92063 0.92096 0.96380 0.95988 0.97025 0.94999
  -50  1.13000 1.11097 1.20789 1.21056 1.21552 1.20441 1.17964 1.16130 1.16579
  50   1.23883 1.22711 1.22252 1.32253 1.28798 1.29031 1.21649 1.11671 1.04854
  150  1.28670 1.27716 1.27856 1.30874 1.36737 1.27089 1.12837 0.94393 0.96157
  250  1.18833 1.17366 1.09522 1.05896 1.06275 0.99214 0.84772 0.73314 0.74880
  350  1.17620 1.17762 1.00320 0.97742 0.95061 0.89181 0.74714 0.65398 0.68640
  450  1.07464 1.01897 0.88219 0.82008 0.74671 0.76292 0.74402 0.70712 0.75819
  550  1.12846 1.05409 0.89333 0.86508 0.77448 0.73936 0.74179 0.71954 0.78069
  650  1.07858 0.99868 0.87381 0.87566 0.79804 0.73404 0.71317 0.66778 0.76014
  750  1.01590 1.00651 0.94841 0.94388 0.87194 0.83153 0.76346 0.67897 0.74573
  850  0.95644 0.99086 0.95983 0.96181 0.96193 0.94260 0.85012 0.72891 0.69893
  950  0.95261 0.99169 0.98340 0.94616 0.98852 0.95080 0.91346 0.77854 0.82385
  1050 0.97493 1.03147 0.97352 0.95187 1.01287 0.94347 0.88687 0.75995 0.77398
  1150 0.93942 0.97383 0.94841 0.90518 0.87875 0.88652 0.82959 0.74954 0.75731
      Frequencies
Times       94      96      98     100     102     104     106     108     110
  -250 0.88143 0.89070 0.84502 0.86173 0.90473 0.95222 0.98707 1.01109 0.99974
  -150 0.99823 0.95462 0.99058 1.00784 0.96995 0.97954 0.98875 0.98481 0.99983
  -50  1.12033 1.15468 1.16441 1.13043 1.12532 1.06824 1.02418 1.00410 1.00043
  50   1.04233 1.12362 1.15930 1.16375 1.19270 1.18614 1.11158 1.09564 1.04329
  150  0.86523 1.01435 0.99649 1.13079 1.09963 1.15993 1.08565 1.10626 1.06611
  250  0.73823 0.81632 0.81067 0.88596 0.88417 0.92804 0.93726 0.98304 0.95668
  350  0.68614 0.73423 0.69333 0.82621 0.84511 0.86373 0.87779 0.93501 0.90042
  450  0.77849 0.83469 0.79175 0.76896 0.82256 0.84606 0.89752 0.92531 0.93222
  550  0.82462 0.88920 0.83416 0.84700 0.83614 0.87851 0.88844 0.93299 0.96114
  650  0.80100 0.86684 0.89329 0.87272 0.85439 0.84750 0.92912 0.93732 0.91779
  750  0.79699 0.84303 0.87797 0.87723 0.84117 0.86517 0.88435 0.90528 0.89388
  850  0.75668 0.81409 0.82846 0.83857 0.83635 0.86448 0.89332 0.91488 0.89031
  950  0.77862 0.77382 0.75816 0.73825 0.78460 0.87595 0.87091 0.90824 0.92081
  1050 0.74680 0.77476 0.73709 0.79343 0.80389 0.89666 0.88435 0.90765 0.93029
  1150 0.72764 0.71689 0.73800 0.75494 0.82623 0.89041 0.85784 0.87994 0.93272
      Frequencies
Times      112     114     116     118     120     122     124     126     128
  -250 0.97597 0.96709 0.93463 0.98005 0.96638 0.96917 1.00051 0.97313 0.89097
  -150 1.01470 1.00478 1.03386 1.01177 1.02952 1.02935 1.02124 1.02528 1.05065
  -50  1.00932 1.02813 1.03151 1.00819 1.00410 1.00148 0.97824 1.00159 1.05838
  50   1.01066 1.10936 1.04818 0.97771 0.90511 0.86806 0.88828 0.97468 1.01856
  150  1.05141 1.07280 0.96118 0.94716 0.82062 0.81269 0.83762 0.91078 0.91719
  250  0.98546 0.99400 0.98359 0.89624 0.76282 0.72349 0.77064 0.75373 0.84928
  350  0.94086 0.96734 0.95212 0.86615 0.74655 0.71849 0.77145 0.75411 0.82521
  450  0.93218 0.93152 0.90869 0.88396 0.76681 0.73597 0.73918 0.74061 0.79459
  550  0.95956 0.94367 0.89500 0.82223 0.81045 0.73663 0.75883 0.81181 0.81748
  650  0.89520 0.90156 0.85351 0.78468 0.78977 0.81666 0.77217 0.82900 0.90417
  750  0.85306 0.86680 0.82654 0.79992 0.78952 0.77849 0.78317 0.84123 0.89048
  850  0.88007 0.87926 0.81948 0.83373 0.79477 0.71537 0.70393 0.77529 0.83881
  950  0.89552 0.91551 0.86741 0.84578 0.75037 0.72444 0.69311 0.69895 0.69459
  1050 0.89004 0.90511 0.90364 0.85822 0.76062 0.70082 0.70429 0.70439 0.72697
  1150 0.92467 0.96036 0.93781 0.93006 0.79231 0.76677 0.75883 0.75713 0.78235
      Frequencies
Times      130     132     134     136     138     140     142     144     146
  -250 0.92998 0.97513 0.94624 0.92626 0.93362 0.94891 0.95164 0.96798 0.98239
  -150 0.96721 0.96693 0.95331 0.97361 0.94531 0.97221 0.97205 0.98700 0.99002
  -50  1.10281 1.05794 1.10045 1.10013 1.12107 1.07888 1.07631 1.04502 1.02759
  50   1.12564 1.10540 1.08949 1.10193 1.15729 1.15080 1.15946 1.10287 1.03746
  150  1.02486 1.01449 1.03504 1.04182 1.09754 1.07324 1.07152 1.03672 1.02370
  250  0.93218 0.88421 0.95487 0.91325 0.92807 0.92056 0.94161 0.90693 0.91669
  350  0.86875 0.80207 0.89946 0.88896 0.88572 0.88590 0.84170 0.83412 0.87912
  450  0.83867 0.84705 0.89929 0.90426 0.91663 0.93276 0.94081 0.89992 0.91329
  550  0.81731 0.82799 0.90455 0.86803 0.90370 0.89819 0.89121 0.88202 0.93992
  650  0.90368 0.90632 0.95754 0.87105 0.82150 0.83232 0.86663 0.86862 0.91711
  750  0.90452 0.88174 0.89894 0.84259 0.81810 0.82399 0.83211 0.85911 0.87331
  850  0.87727 0.84266 0.88824 0.84897 0.86293 0.85486 0.85066 0.87113 0.88575
  950  0.77050 0.84114 0.89661 0.86386 0.90147 0.88170 0.90434 0.87735 0.88799
  1050 0.80805 0.86048 0.89014 0.85895 0.90395 0.87749 0.89733 0.90511 0.93320
  1150 0.84119 0.86239 0.91681 0.88267 0.91531 0.88717 0.92262 0.92241 0.94506
      Frequencies
Times      148     150     152     154     156     158     160     162     164
  -250 0.96702 0.94392 0.92964 0.95702 0.96680 0.97837 0.97094 0.95996 0.96535
  -150 0.98511 0.99469 1.01729 1.02055 1.00891 0.99819 1.00640 1.01569 1.00396
  -50  1.04786 1.06139 1.05308 1.02243 1.02429 1.02344 1.02266 1.02435 1.03069
  50   1.00000 0.99703 1.00453 0.98080 0.99685 1.02297 1.04053 1.04010 1.05321
  150  0.97871 0.99374 0.95714 0.95738 0.98551 0.96996 1.00385 1.01750 1.02062
  250  0.89605 0.92696 0.91555 0.94184 0.97691 0.99638 1.01312 0.99139 0.98258
  350  0.88497 0.88120 0.89285 0.93346 0.97508 0.98147 1.00035 0.99926 1.00021
  450  0.89588 0.91035 0.92607 0.94264 0.98245 0.99977 1.01550 1.00946 1.00976
  550  0.93197 0.90361 0.93544 0.94192 0.95494 0.98428 1.00240 1.00362 1.03268
  650  0.90574 0.92359 0.95391 0.95023 0.95885 0.97978 1.00968 1.01608 1.03120
  750  0.86532 0.88371 0.90760 0.91583 0.95631 0.97796 1.01134 1.01535 1.01408
  850  0.86489 0.88605 0.93146 0.95789 1.01380 1.01403 1.02122 1.01314 1.00891
  950  0.89060 0.90300 0.94231 0.94806 1.02116 1.03226 1.04303 1.02044 1.00174
  1050 0.93967 0.94253 0.97843 0.97502 1.02540 1.01900 1.02544 0.99592 0.99469
  1150 0.94218 0.95265 0.93660 0.95016 0.97854 0.98889 1.00046 0.99100 0.98576
      Frequencies
Times      166     168     170     172     174     176     178     180     182
  -250 0.95681 0.97413 0.97681 0.97755 0.96788 0.94239 0.94407 0.93705 0.94412
  -150 0.99031 0.98869 0.97714 0.98306 0.98168 1.00703 0.99596 0.99342 0.98500
  -50  1.05288 1.03717 1.04605 1.03940 1.05044 1.05058 1.05997 1.06953 1.07088
  50   1.07933 1.02235 1.01506 1.02444 1.00546 1.05309 1.11312 1.10376 1.10079
  150  1.03762 0.99785 1.00550 0.99919 0.97241 1.01833 1.07623 1.06762 1.06441
  250  0.98758 0.97367 0.93526 0.92042 0.89619 0.95864 1.01942 1.02600 1.04287
  350  1.00162 0.97196 0.94806 0.93603 0.92164 0.97866 1.02757 1.02588 1.02746
  450  1.02351 0.98250 0.96685 0.92816 0.92277 0.97107 1.01900 1.02352 1.02803
  550  1.03190 1.00332 0.99336 0.96699 0.95356 1.00559 1.03555 1.03205 1.02588
  650  1.03981 1.01418 0.99712 0.98902 1.00346 1.01914 1.05157 1.04821 1.05529
  750  1.03531 0.99554 0.98288 0.98017 0.99007 1.02272 1.03465 1.02810 1.02822
  850  0.99791 0.96274 0.94621 0.95092 0.94236 0.97257 1.00460 1.00182 0.99520
  950  0.97985 0.95668 0.94469 0.95958 0.94856 0.96762 1.02020 1.01703 0.99026
  1050 0.99408 0.96629 0.97542 0.97532 0.97328 1.00075 1.04659 1.03090 1.04236
  1150 0.98229 0.96867 0.96494 0.96567 0.97368 0.99429 1.04209 1.02479 1.03608
      Frequencies
Times      184     186     188     190     192     194     196     198     200
  -250 0.96297 0.94388 0.98961 0.99175 0.98480 0.89704 0.96807 0.97523 0.97402
  -150 0.98514 0.96378 0.99925 0.99058 0.98704 0.95685 0.98212 0.98039 0.97746
  -50  1.05189 1.09234 1.01114 1.01767 1.02816 1.14612 1.04981 1.04438 1.04852
  50   1.08442 1.15345 1.00119 1.02585 1.04298 1.17413 1.06539 1.06603 1.07481
  150  1.05598 1.02865 1.00991 1.04365 1.04865 1.13514 1.04103 1.05292 1.05778
  250  1.01681 0.95559 0.97604 0.98152 0.98072 0.91672 0.98212 0.98045 0.98748
  350  0.99050 0.83664 0.96563 0.97594 0.97623 0.91237 0.97827 0.99047 0.98635
  450  1.00767 0.89588 0.97429 0.98016 0.99277 0.95533 1.00867 1.02321 1.03111
  550  1.02144 0.94084 1.00106 1.00862 1.01941 1.04959 1.02450 1.03353 1.03800
  650  1.03856 1.04387 1.02058 1.00800 1.02172 1.08006 1.02385 1.04456 1.04288
  750  0.98965 0.93592 1.00209 1.00180 1.01091 1.04770 1.02041 1.01959 1.02529
  850  0.98020 0.96004 1.00474 1.02058 1.01357 1.03653 0.99996 1.00856 0.99674
  950  1.00049 1.07243 0.99466 1.00000 0.99850 0.94265 0.98497 0.96408 0.96125
  1050 1.03143 1.09257 1.03228 1.00620 1.00022 0.96442 0.99000 0.97505 0.98366
  1150 1.04550 1.13448 1.03784 1.03602 1.01747 1.02839 1.00263 1.01283 1.00814
      Frequencies
Times      202     204     206     208     210     212     214     216     218
  -250 0.99175 0.97738 0.98753 0.95335 0.98601 0.96111 0.99803 0.98212 0.99832
  -150 0.97169 0.89428 0.91767 0.90129 0.98533 0.90030 0.96122 0.95156 0.99279
  -50  1.03655 1.12833 1.09480 1.14536 1.02866 1.13859 1.04075 1.06631 1.00889
  50   1.05809 1.20914 1.21094 1.21066 1.05669 1.20879 1.11305 1.07588 1.00477
  150  1.06330 1.15777 1.17266 1.19925 1.05817 1.22115 1.18710 1.07858 1.00272
  250  0.98672 0.89554 0.88761 0.91727 0.99547 1.05776 1.02980 0.99501 0.98279
  350  0.99998 0.99053 0.93735 0.98189 1.02430 1.10645 1.08654 1.03700 0.98535
  450  1.03572 1.13877 1.11708 1.09947 1.04194 1.11313 1.06967 1.00561 0.97854
  550  1.03016 1.13877 1.13567 1.10997 1.03610 1.07679 1.04053 0.99148 0.99421
  650  1.03856 1.06006 1.06257 0.95243 1.01244 0.97223 0.97919 0.98046 0.98464
  750  1.00110 0.99805 1.00007 0.94627 0.99099 0.98459 0.97415 0.97776 0.98329
  850  0.99306 0.97049 0.98645 0.97595 1.00488 1.05801 1.05631 1.01206 0.98868
  950  0.96986 0.91850 0.93043 1.02846 1.01256 1.09706 1.08325 1.04282 0.99251
  1050 0.98087 0.93395 0.96590 1.07641 1.04046 1.23277 1.25831 1.23761 1.06327
  1150 0.99820 1.00473 0.99402 1.04741 1.04895 1.26119 1.24604 1.27648 1.07568
      Frequencies
Times      220     222     224     226     228     230     232     234     236
  -250 1.00321 0.99680 0.98630 0.97828 0.99404 0.99196 0.99273 0.96585 0.98377
  -150 0.98872 0.99225 1.00366 1.01099 0.99654 1.00342 0.99780 0.95011 0.99057
  -50  1.00806 1.01095 1.01004 1.01072 1.00941 1.00462 1.00948 1.08404 1.02566
  50   0.99475 1.00301 1.00278 0.98874 0.99515 0.98027 0.99672 0.99109 1.00959
  150  0.98534 0.98873 0.99695 0.93807 0.98279 0.97077 0.98327 0.95636 1.00070
  250  0.96666 0.96645 0.98549 0.96970 0.98345 0.96301 0.96376 0.87165 0.97457
  350  0.97703 0.98777 1.00034 0.94370 0.98147 0.98268 0.97098 0.87565 0.97171
  450  0.98027 0.99673 1.00542 1.03244 1.01684 0.97469 0.97313 0.94761 0.99436
  550  0.98872 0.99266 1.00529 1.05148 0.99426 0.97454 0.97106 0.94836 0.98701
  650  0.98100 0.99329 1.01316 1.05657 0.99912 0.97024 0.98335 0.90488 0.98949
  750  0.97703 0.98742 0.99146 0.97212 0.98794 0.96851 0.95838 0.88540 0.97774
  850  0.97232 0.98790 0.99376 0.99598 0.99500 0.97854 0.97282 0.90663 0.97457
  950  0.97725 0.98956 0.99607 0.95281 0.99250 0.97447 0.97482 0.92387 0.99536
  1050 1.02851 1.02440 1.02970 1.00885 1.00257 1.01050 1.00971 1.07154 1.04252
  1150 1.05020 1.04875 1.03506 1.06998 1.02309 1.01231 1.02246 1.09028 1.05550
      Frequencies
Times      238     240
  -250 0.99657 1.00925
  -150 0.99009 0.98912
  -50  1.01334 1.00163
  50   1.00198 0.98653
  150  0.98941 0.96663
  250  0.96357 0.95806
  350  0.96753 0.95287
  450  0.98826 0.97796
  550  0.99886 0.99596
  650  0.99497 0.99793
  750  0.99055 0.97638
  850  0.97996 0.96962
  950  0.99078 0.98590
  1050 1.01181 0.99046
  1150 1.00747 1.00391

, , directions = 1, tasks = 65, files = data/PRR+2_tyr_4:240:2_PN/data_870.1_1

      Frequencies
Times        4       6       8      10      12      14      16      18      20
  -250 0.97404 0.98192 0.92538 0.94714 0.97168 0.98918 1.00398 1.03252 1.02383
  -150 0.99084 0.99263 0.96987 0.94607 0.99047 1.01006 1.01427 1.01826 1.01676
  -50  1.03512 1.02544 1.10475 1.10679 1.03785 1.00076 0.98174 0.94922 0.95941
  50   1.11794 1.15825 1.09939 1.03512 1.08494 1.00307 0.96465 0.97107 0.94453
  150  1.25960 1.31693 1.11824 1.14974 1.07006 1.02552 0.93668 0.97213 0.93090
  250  1.45894 1.56182 1.28765 1.01473 1.01219 1.01438 0.91887 0.91112 0.92903
  350  1.61929 1.73465 1.04698 1.07150 1.02357 0.96347 0.92568 0.94434 0.92557
  450  1.74010 1.80594 1.24541 1.06761 1.00576 0.94812 0.94066 0.96018 0.94547
  550  1.76721 1.78557 1.33774 1.08657 1.02449 0.97018 0.98163 0.98319 0.97459
  650  1.71539 1.76844 1.17016 1.08073 1.01320 0.95472 1.01170 1.04946 1.00301
  750  1.65465 1.72439 1.24075 1.05744 1.00412 0.97527 1.00143 1.03603 1.05842
  850  1.57656 1.59089 1.25365 1.13421 1.01699 0.97197 1.04352 1.12695 1.09814
  950  1.50865 1.51005 1.20518 1.05225 1.04872 0.97028 1.06951 1.14575 1.17692
  1050 1.46525 1.47841 1.20251 1.16273 1.04738 1.02145 1.09922 1.12626 1.24201
  1150 1.43722 1.47043 1.17756 1.07024 1.07894 1.13345 1.21144 1.35890 1.42059
      Frequencies
Times       22      24      26      28      30      32      34      36      38
  -250 1.02613 1.03894 1.04465 1.05252 1.04707 1.04026 1.02404 1.02256 1.03898
  -150 1.01137 1.02387 1.01893 0.99414 0.99337 0.99357 0.98090 0.97202 0.98417
  -50  0.96250 0.93720 0.93642 0.95333 0.95956 0.96617 0.99507 1.00542 0.97685
  50   0.92836 0.89692 0.92911 0.90320 0.90898 0.94794 0.97285 0.99956 0.94636
  150  0.89924 0.86833 0.90779 0.88956 0.91050 0.96874 1.00926 1.06683 1.06818
  250  0.91405 0.86578 0.92562 0.93918 0.97047 1.09736 1.16987 1.22678 1.30251
  350  0.92068 0.91031 0.97018 1.02897 1.11880 1.25034 1.34709 1.47378 1.53238
  450  0.92146 0.94191 1.00260 1.09415 1.26102 1.38602 1.43653 1.54945 1.61020
  550  0.95447 0.96830 1.06650 1.20085 1.23563 1.35727 1.35567 1.42913 1.42943
  650  1.01545 1.02218 1.18326 1.32124 1.42931 1.50466 1.39971 1.34424 1.24870
  750  1.03366 1.06621 1.21104 1.29703 1.42563 1.54729 1.41011 1.36485 1.33533
  850  1.13834 1.22378 1.30672 1.36816 1.48777 1.54416 1.39713 1.43027 1.36495
  950  1.24252 1.34857 1.41264 1.47771 1.61312 1.46466 1.49460 1.41718 1.36576
  1050 1.25637 1.34561 1.50163 1.59190 1.64155 1.60674 1.63156 1.41706 1.35601
  1150 1.52920 1.73576 1.89556 1.98389 1.92043 1.87123 1.72527 1.37818 1.28741
      Frequencies
Times       40      42      44     46      48     50      52      54
  -250 1.00119 1.05936 1.04710 1.0306 1.00275 0.9704 0.97264 1.04500
  -150 0.99293 0.96094 0.96932 1.0031 0.98753 0.9836 0.96520 0.97343
  -50  1.00588 0.97969 0.98358 0.9663 1.00972 1.0460 1.06216 0.98158
  50   0.97972 0.98102 1.00443 1.0118 1.06163 1.1519 1.16524 0.97864
  150  1.12353 1.13965 1.23170 1.3095 1.38361 1.4852 1.56938 1.45736
  250  1.43324 1.47361 1.54494 1.5837 1.60302 1.8067 1.95786 1.69865
  350  1.64053 1.81919 1.87546 1.9218 1.93978 2.0044 1.99535 1.90682
  450  1.65831 1.72801 1.85415 1.7281 1.67607 1.7825 1.88029 1.45689
  550  1.52300 1.57565 1.59731 1.4061 1.37873 1.4790 1.65062 1.27455
  650  1.32682 1.26904 1.24649 1.3228 1.31428 1.4654 1.56050 1.20682
  750  1.33074 1.31478 1.29728 1.3806 1.42082 1.4903 1.52497 1.21045
  850  1.39798 1.36977 1.41234 1.3942 1.44565 1.4930 1.59703 1.15776
  950  1.34870 1.43042 1.42039 1.4866 1.52908 1.5187 1.59936 1.17390
  1050 1.36735 1.36588 1.26516 1.3180 1.33296 1.4317 1.49884 1.12970
  1150 1.28567 1.33349 1.30591 1.3758 1.45289 1.5880 1.54477 1.10936
      Frequencies
Times           56        58        60          62        64      66      68
  -250  1.28531617  1.298472  1.248327  1.30295451  1.234968 1.01682 0.92092
  -150  0.85855135  0.823457  0.837096  0.87391051  0.905996 1.05442 0.92594
  -50   0.85613248  0.878070  0.914576  0.82313498  0.859036 0.92876 1.15314
  50    0.63505167  0.671840  0.772921  0.83245147  0.869673 1.25207 1.43839
  150   0.78253785  0.864588  0.927196  0.96136372  0.935537 1.44488 1.85508
  250   1.08219587  1.296122  1.299986  1.15971183  1.163171 1.76204 1.93917
  350   1.22230956  1.286158  1.360879  1.09525571  1.013545 1.65011 1.74470
  450   0.94547876  1.009938  1.083454  0.98685067  0.820344 1.49886 1.45818
  550   0.71801762  0.813365  1.027222  0.81355856  0.562040 1.11333 1.33549
  650   0.16602896  0.366725  0.328304  0.33010000  0.149738 0.86915 1.30419
  750   0.09904640  0.347516  0.344716  0.10533466  0.043317 0.72400 1.16107
  850  -0.04896121  0.085498 -0.042648 -0.07262253 -0.143077 0.58580 1.11882
  950   0.00039397  0.083845  0.138557 -0.04918767 -0.082103 0.61465 1.07506
  1050 -0.00097479  0.030294  0.025006 -0.00043003 -0.092282 0.71833 1.17939
  1150 -0.05016341 -0.018956  0.118118  0.01242289 -0.106508 0.72728 1.15614
      Frequencies
Times       70      72      74      76      78      80      82      84      86
  -250 0.87180 0.77873 0.84407 0.86582 0.84592 0.91207 0.89108 0.90516 0.92974
  -150 0.96517 0.95527 1.00222 1.03118 1.02974 0.99154 0.99820 0.96876 0.96707
  -50  1.16303 1.26600 1.15371 1.10300 1.12434 1.09639 1.11071 1.12608 1.10319
  50   1.51443 1.55345 1.41642 1.52207 1.49004 1.48111 1.35670 1.49134 1.36529
  150  1.93158 1.78289 1.65343 1.73207 1.60449 1.54384 1.51246 1.64211 1.52083
  250  1.69078 1.85411 1.88245 1.93400 1.89018 1.82911 1.66872 1.61388 1.54700
  350  1.67155 1.77855 1.82592 1.79426 1.72187 1.74693 1.74899 1.84960 1.64840
  450  1.41544 1.63615 1.75595 1.72302 1.68043 1.73941 1.69593 1.86727 1.60257
  550  1.34435 1.45347 1.52349 1.64264 1.67599 1.64286 1.64337 1.74148 1.48162
  650  1.27727 1.27270 1.28284 1.34954 1.47640 1.46736 1.37984 1.48506 1.29981
  750  1.20241 1.19968 1.14318 1.28359 1.24502 1.26632 1.23233 1.41198 1.29446
  850  1.19676 1.09341 1.11098 1.17846 1.18080 1.20835 1.27958 1.38217 1.37394
  950  1.08752 1.01730 1.04190 1.08545 1.05367 1.17446 1.18809 1.30224 1.33718
  1050 1.09765 0.99032 0.98083 1.02765 1.07518 1.17410 1.19623 1.26937 1.27206
  1150 1.07290 1.02130 1.09511 1.19888 1.18342 1.37671 1.32470 1.29915 1.27484
      Frequencies
Times       88      90      92      94      96      98     100     102     104
  -250 0.93569 0.90475 0.92662 0.93596 0.94267 0.95152 0.92067 0.93696 0.94078
  -150 0.94214 0.95710 0.97756 0.97649 0.90633 0.93184 0.93083 0.94650 0.96421
  -50  1.12217 1.13814 1.09581 1.08755 1.15100 1.11664 1.14851 1.11655 1.09502
  50   1.30964 1.33060 1.37987 1.39461 1.41353 1.36002 1.34611 1.36829 1.26975
  150  1.37724 1.48706 1.57294 1.71593 1.75784 1.61808 1.54199 1.55826 1.44085
  250  1.46422 1.63999 1.62967 1.76497 1.93595 1.76326 1.73449 1.67823 1.74271
  350  1.61694 1.66423 1.75597 1.86941 1.98580 1.79793 1.56979 1.69758 1.65796
  450  1.53770 1.58474 1.68540 1.62870 1.69563 1.87339 1.78563 1.66879 1.47640
  550  1.47698 1.48944 1.65627 1.64278 1.65939 1.63436 1.62057 1.34369 1.28854
  650  1.26118 1.26620 1.39153 1.50973 1.52047 1.48736 1.48771 1.44547 1.47859
  750  1.40547 1.41552 1.41150 1.45036 1.44878 1.24908 1.29729 1.45077 1.46129
  850  1.40826 1.42207 1.36910 1.39359 1.27414 1.20436 1.26106 1.34133 1.37601
  950  1.35111 1.29007 1.35531 1.28469 1.16120 1.10825 1.09850 1.17249 1.19055
  1050 1.31397 1.33417 1.30885 1.26810 1.14505 1.08756 1.16662 1.16930 1.18772
  1150 1.27836 1.21712 1.23595 1.18467 1.18698 1.03693 1.10550 1.16510 1.16194
      Frequencies
Times      106     108     110     112     114     116     118     120     122
  -250 0.95199 0.98325 0.96463 0.95894 0.93042 0.94246 0.94680 0.94260 0.92690
  -150 0.99151 0.94467 0.95094 0.94099 0.94425 0.97116 0.97657 0.99277 0.99323
  -50  1.05650 1.07208 1.08443 1.10007 1.12533 1.08638 1.07663 1.06463 1.07987
  50   1.17612 1.11834 1.13850 1.17413 1.21851 1.39778 1.45858 1.37692 1.33651
  150  1.40051 1.38403 1.47121 1.31680 1.37343 1.55954 1.62223 1.44023 1.46189
  250  1.51048 1.50829 1.39868 1.35399 1.43740 1.65379 1.73542 1.72693 1.59427
  350  1.53347 1.42960 1.35428 1.25921 1.40725 1.50276 1.59999 1.63938 1.63717
  450  1.31186 1.24550 1.24778 1.17716 1.31226 1.55172 1.55047 1.64015 1.64284
  550  1.14205 1.09600 1.15174 1.26273 1.37798 1.57344 1.60715 1.54277 1.50942
  650  1.31055 1.20160 1.22119 1.20172 1.34702 1.57938 1.66856 1.54226 1.42551
  750  1.31322 1.23512 1.23265 1.19650 1.28056 1.55622 1.61336 1.58006 1.63103
  850  1.27590 1.19452 1.10249 1.00460 1.04946 1.25843 1.43588 1.52260 1.59304
  950  1.15544 1.14019 1.12044 1.04663 1.09344 1.27503 1.34966 1.49972 1.53323
  1050 1.13885 1.10579 1.05090 0.98931 1.09823 1.22441 1.38348 1.43760 1.39471
  1150 1.17990 1.15909 1.11538 1.10822 1.21858 1.27316 1.33131 1.35769 1.27736
      Frequencies
Times      124     126     128     130     132     134     136     138     140
  -250 0.94143 0.92832 0.92003 0.96024 0.97093 0.92771 0.96014 0.93680 0.91439
  -150 1.01310 1.00049 0.96719 0.94351 0.94149 0.98182 0.97560 0.95478 0.95057
  -50  1.04546 1.07119 1.11279 1.09625 1.08758 1.09047 1.06426 1.10842 1.13504
  50   1.31167 1.27525 1.36142 1.37102 1.28418 1.23968 1.24958 1.28212 1.21723
  150  1.49827 1.53204 1.56993 1.66378 1.50355 1.38535 1.40759 1.35405 1.31977
  250  1.56831 1.53884 1.55701 1.63927 1.49231 1.45241 1.55946 1.48507 1.47708
  350  1.62015 1.46445 1.42453 1.43940 1.29314 1.36153 1.44047 1.48582 1.48448
  450  1.56931 1.38918 1.25780 1.29444 1.21442 1.26057 1.35320 1.48532 1.42846
  550  1.37802 1.28613 1.14175 1.14622 1.09311 1.09056 1.22938 1.22859 1.21151
  650  1.28120 1.24135 1.16592 1.12487 1.17411 1.20715 1.30634 1.24740 1.21563
  750  1.42192 1.37509 1.30329 1.33231 1.38653 1.32796 1.39115 1.37286 1.32507
  850  1.45148 1.33527 1.35789 1.43246 1.40921 1.39174 1.45494 1.36259 1.31212
  950  1.42065 1.23756 1.21758 1.23090 1.28008 1.24771 1.18333 1.15823 1.10341
  1050 1.31563 1.15909 1.16660 1.20839 1.19203 1.24192 1.21556 1.21615 1.16718
  1150 1.17239 1.13384 1.13108 1.10835 1.09063 1.13319 1.17099 1.15649 1.11090
      Frequencies
Times      142     144     146     148     150     152     154     156     158
  -250 0.96107 0.94993 0.94550 0.95095 0.94325 0.96311 0.96027 0.97988 0.97902
  -150 0.95699 0.96870 0.99934 1.01327 0.99792 0.97296 0.98608 0.97278 0.99714
  -50  1.08193 1.08137 1.05516 1.03578 1.05882 1.06393 1.05365 1.04734 1.02385
  50   1.22471 1.15496 1.13155 1.06901 1.14809 1.11413 1.10822 1.10156 1.10369
  150  1.33057 1.32678 1.26186 1.26601 1.27482 1.23202 1.14811 1.15605 1.10305
  250  1.46651 1.37797 1.35385 1.34451 1.28433 1.22051 1.13424 1.17997 1.12982
  350  1.50706 1.48615 1.38587 1.33845 1.31876 1.25174 1.16184 1.15657 1.12941
  450  1.38372 1.39873 1.28111 1.23372 1.23831 1.19027 1.11212 1.09980 1.08025
  550  1.18833 1.14527 1.09630 1.10614 1.16773 1.12648 1.06803 1.05783 1.05646
  650  1.25674 1.10913 1.09638 1.05101 1.11937 1.13327 1.11241 1.07647 1.06342
  750  1.30590 1.24256 1.24337 1.16569 1.15242 1.17743 1.09326 1.09674 1.05927
  850  1.30022 1.30015 1.22611 1.11878 1.12180 1.14512 1.10186 1.12627 1.10223
  950  1.21175 1.23806 1.23126 1.18534 1.14731 1.10535 1.05278 1.10007 1.11497
  1050 1.17324 1.13715 1.08419 1.11869 1.14766 1.11090 1.12686 1.16485 1.13473
  1150 1.15825 1.08397 1.07996 1.06953 1.14930 1.12929 1.12043 1.17000 1.14151
      Frequencies
Times      160     162     164     166     168     170     172     174     176
  -250 0.98971 0.96598 0.95907 0.95758 0.94886 0.94949 0.95009 0.95040 0.95096
  -150 0.99354 0.99537 1.00315 1.01705 1.01177 1.00976 1.01010 1.00564 0.97004
  -50  1.01674 1.03864 1.03778 1.02538 1.03937 1.04075 1.03981 1.04396 1.07899
  50   1.07518 1.09766 1.06547 1.08059 1.11433 1.12985 1.13649 1.14377 1.10836
  150  1.08906 1.11493 1.09709 1.11215 1.16236 1.13835 1.13072 1.16729 1.14564
  250  1.13301 1.12218 1.09419 1.09907 1.16361 1.16440 1.15486 1.16803 1.15694
  350  1.05420 1.07642 1.06837 1.07858 1.10979 1.14996 1.12423 1.14417 1.18079
  450  1.04050 1.02720 1.01412 1.04143 1.08706 1.14825 1.15564 1.15896 1.15236
  550  1.01103 1.01667 1.00815 0.99832 1.02126 1.06535 1.06874 1.12451 1.09462
  650  1.03261 1.01695 1.02908 1.01364 1.01717 1.04418 1.02387 1.00597 1.03255
  750  1.04710 1.02273 1.00167 0.99412 1.02461 1.02526 1.02302 1.00404 1.00600
  850  1.05648 1.03989 1.00451 1.03790 1.03074 1.00963 0.99751 0.98499 1.04033
  950  1.08867 1.06458 1.00707 1.01285 1.00795 1.01596 1.00846 1.00491 1.06123
  1050 1.13257 1.12846 1.10790 1.08740 1.04154 1.02882 1.02742 1.02317 1.03494
  1150 1.12901 1.14387 1.10813 1.09001 1.08812 1.07841 1.03529 1.06754 1.08464
      Frequencies
Times      178     180     182     184     186     188     190     192     194
  -250 0.96435 0.94967 0.94520 0.96847 0.95309 0.97940 0.96487 0.95316 0.81704
  -150 0.98174 0.98969 0.98678 0.97663 0.93600 0.98063 0.97671 0.98529 0.94480
  -50  1.05391 1.06064 1.06803 1.05490 1.11091 1.03998 1.05842 1.06155 1.23817
  50   1.13555 1.13286 1.11955 1.07134 1.36685 1.08038 1.07293 1.08512 1.30763
  150  1.10460 1.14158 1.11049 1.11757 1.57009 1.12409 1.10077 1.13007 1.51564
  250  1.15967 1.18249 1.16823 1.14681 1.52771 1.13553 1.07987 1.08187 1.28662
  350  1.19434 1.19026 1.21500 1.18427 1.52326 1.06506 1.02718 1.05576 1.19179
  450  1.19896 1.19936 1.16550 1.17373 1.53263 1.10805 1.06828 1.01382 0.99382
  550  1.11192 1.07807 1.08469 1.07780 1.31440 1.09338 1.08074 1.04371 1.08486
  650  1.06495 1.04747 1.08292 1.04077 1.37692 1.12900 1.08093 1.07915 1.21394
  750  1.07311 1.11288 1.15726 1.11398 1.33547 1.10754 1.06506 1.06439 1.20202
  850  1.13189 1.15233 1.21259 1.14389 1.54504 1.16178 1.09048 1.07153 1.15981
  950  1.10466 1.16932 1.20816 1.09662 1.34320 1.09609 1.05755 1.04253 1.11098
  1050 1.09824 1.11396 1.12000 1.11167 1.23127 1.08847 1.06475 1.05234 1.09110
  1150 1.14257 1.16054 1.15745 1.14669 1.29473 1.10153 1.08942 1.06870 1.24990
      Frequencies
Times      196     198     200     202     204     206     208     210     212
  -250 0.93808 0.94057 0.96052 0.97538 0.92059 0.94348 0.94353 0.97136 0.82063
  -150 0.97513 0.98517 0.97936 0.98254 0.91829 0.89828 0.89855 0.96841 0.91283
  -50  1.08679 1.07425 1.06012 1.04207 1.16111 1.15824 1.15792 1.06024 1.26655
  50   1.13083 1.14952 1.11822 1.12983 1.41750 1.43009 1.34582 1.11353 1.55452
  150  1.14173 1.17199 1.17581 1.16593 1.70166 1.69157 1.54035 1.17038 1.71124
  250  1.08560 1.11719 1.11922 1.11107 1.40727 1.38143 1.32162 1.09705 1.40893
  350  1.08549 1.11215 1.13787 1.10486 1.37366 1.33277 1.24993 1.09933 1.55699
  450  1.04868 1.10492 1.15277 1.13498 1.40832 1.27438 1.22071 1.06282 1.40324
  550  1.06077 1.08190 1.13462 1.14735 1.49016 1.36132 1.28646 1.04087 1.24752
  650  1.09444 1.09578 1.09862 1.11971 1.34673 1.38143 1.41752 1.07529 1.21958
  750  1.05348 1.06340 1.07997 1.08533 1.27950 1.30530 1.26477 1.05544 1.16990
  850  1.06652 1.07396 1.08416 1.04852 1.11288 1.10482 1.05655 1.00436 1.14938
  950  1.03149 1.01987 1.05881 1.06503 1.15694 1.14483 1.01499 0.96085 0.94545
  1050 1.02473 1.04152 1.05849 1.07882 1.23043 1.13856 1.05860 0.99914 1.03370
  1150 1.06693 1.08422 1.08660 1.07947 1.16571 1.21447 1.18646 1.05415 1.23219
      Frequencies
Times      214     216     218     220     222     224     226     228     230
  -250 0.82436 0.80002 0.92448 0.93051 0.94506 0.96207 0.90929 0.99782 1.00729
  -150 0.90696 0.92142 0.96263 0.98103 0.98832 0.98926 0.97551 1.00135 1.00917
  -50  1.26868 1.27856 1.11288 1.08847 1.06662 1.04866 1.11520 1.00083 0.98354
  50   1.48908 1.44091 1.17046 1.18936 1.13884 1.08033 1.22030 1.03474 0.99854
  150  1.64135 1.69141 1.22109 1.21385 1.13967 1.10800 1.33478 1.04702 1.04913
  250  1.40320 1.48291 1.16259 1.13678 1.10104 1.07382 1.30689 1.04636 1.05954
  350  1.46301 1.47792 1.12409 1.06045 1.03316 1.01320 1.15568 1.06974 1.07318
  450  1.40539 1.34820 1.10998 1.04721 1.01660 1.01340 1.17928 1.07783 1.10063
  550  1.21938 1.18231 1.08445 1.05023 1.04468 1.03456 1.14549 1.06224 1.08924
  650  1.17973 1.15238 1.03666 1.05582 1.04496 1.06765 1.39081 1.07850 1.05765
  750  1.16264 1.09646 1.01574 1.05508 1.06634 1.07586 1.38009 1.11056 1.07160
  850  1.12649 1.04407 1.02063 1.02243 1.03461 1.04066 1.30395 1.07805 1.06798
  950  0.97115 1.07671 1.01227 1.00750 1.01902 1.03008 1.15541 1.04570 1.05599
  1050 0.99306 1.05426 1.00503 1.01140 0.98597 1.01184 1.14469 1.03731 1.02418
  1150 1.17447 1.13949 1.02879 1.01868 1.03668 1.05043 1.25408 1.05084 1.04514
      Frequencies
Times     232     234     236     238     240
  -250 1.0088 1.04939 1.00922 0.98476 0.96871
  -150 1.0091 1.00192 0.99005 1.00191 1.00008
  -50  0.9821 0.94869 1.00072 1.01334 1.03122
  50   1.0051 1.04839 1.01827 1.03658 1.06809
  150  1.0532 1.14659 1.07223 1.10640 1.13572
  250  1.0608 1.21330 1.06519 1.08010 1.13422
  350  1.0610 1.17407 1.01324 1.04786 1.05418
  450  1.0786 1.25853 1.03930 1.01928 1.01714
  550  1.0978 1.20531 1.05700 1.03651 1.03074
  650  1.0682 1.10286 1.02584 1.02172 1.02540
  750  1.0679 1.19006 1.04154 1.02485 1.01816
  850  1.0768 1.20456 1.05963 1.05457 1.07187
  950  1.0404 1.19731 1.05460 1.05091 1.03358
  1050 1.0140 0.99592 1.02368 1.01951 1.03263
  1150 1.0463 1.11435 1.02662 1.02645 1.03759

, , directions = 2, tasks = 65, files = data/PRR+2_tyr_4:240:2_PN/data_870.1_1

      Frequencies
Times        4       6       8      10      12      14      16      18      20
  -250 0.95988 0.94367 1.01926 0.99431 0.99015 1.00772 1.01714 1.05584 1.04691
  -150 0.99190 0.99966 0.99023 0.98444 0.99380 0.99209 0.99156 0.99438 1.02759
  -50  1.04823 1.05667 0.99050 1.02125 1.01605 1.00019 0.99130 0.94978 0.92550
  50   1.12090 1.16284 1.08587 1.01760 0.99611 0.98563 0.98787 0.94923 0.92656
  150  1.17799 1.21007 1.04576 1.06279 1.01079 0.98652 0.96988 0.93006 0.89531
  250  1.21988 1.26381 1.05602 0.99810 0.98801 0.97684 0.99589 0.96091 0.90854
  350  1.21591 1.25200 1.09018 1.04623 0.97459 0.97771 0.98074 0.91804 0.89368
  450  1.17074 1.16948 1.04702 1.04414 1.01497 0.97634 0.98619 0.92384 0.91646
  550  1.12499 1.10266 1.11223 1.04994 1.05471 1.00715 1.02400 1.04060 0.96899
  650  1.08425 1.08454 1.10102 1.07533 1.02517 1.03263 1.10195 1.10010 1.08652
  750  1.05431 1.09377 0.99014 1.01870 1.02163 1.03318 1.09774 1.11782 1.08658
  850  1.03126 1.05731 1.03044 1.04484 1.03501 1.06328 1.16427 1.19825 1.13460
  950  1.00549 1.00705 1.02605 1.02299 1.03702 1.02648 1.09132 1.12520 1.16972
  1050 0.97302 0.97911 0.99617 1.02677 1.07070 1.07635 1.22264 1.31426 1.31787
  1150 0.95295 0.95897 1.05857 1.03196 1.04690 1.13687 1.33610 1.28181 1.41214
      Frequencies
Times       22      24      26      28      30      32      34      36      38
  -250 1.03717 1.05623 1.07113 1.09376 1.07384 1.08142 1.02844 1.04196 1.02262
  -150 1.01727 1.01346 1.01546 1.00740 1.00067 0.98714 1.01103 0.99997 1.00149
  -50  0.94556 0.93031 0.91341 0.89884 0.92549 0.93144 0.96053 0.95807 0.97589
  50   0.88662 0.86404 0.85587 0.86308 0.88796 0.93964 0.94776 0.96046 0.95408
  150  0.88797 0.87011 0.86949 0.86871 0.89702 0.98449 0.99032 1.01317 1.03776
  250  0.87970 0.86391 0.86206 0.88115 0.92092 0.99646 1.03024 1.08468 1.09944
  350  0.88956 0.87592 0.87051 0.89597 0.88682 0.97347 1.05944 1.12711 1.15066
  450  0.91529 0.88178 0.88520 0.94411 1.00330 1.09119 1.15238 1.20128 1.19337
  550  0.98121 0.97581 0.99262 1.02174 1.11961 1.21470 1.18133 1.24078 1.23352
  650  1.05715 1.06297 1.08501 1.11503 1.15049 1.23698 1.23748 1.27524 1.24793
  750  1.09804 1.11975 1.16747 1.20506 1.25243 1.31495 1.31615 1.33973 1.20709
  850  1.16226 1.21107 1.24775 1.29049 1.31590 1.43781 1.41139 1.39215 1.28074
  950  1.20092 1.32885 1.50908 1.49834 1.48872 1.61996 1.47497 1.34302 1.31014
  1050 1.38039 1.56612 1.63450 1.52880 1.70053 1.71422 1.54545 1.32041 1.25097
  1150 1.62839 1.82844 1.90294 1.92727 1.97947 1.85197 1.57733 1.42613 1.24622
      Frequencies
Times       40      42      44      46      48      50      52      54
  -250 1.01267 1.02199 1.00989 0.98895 0.97703 0.92015 0.89680 1.06092
  -150 1.00673 1.01085 0.97958 0.99936 0.96553 1.00524 1.00665 0.98076
  -50  0.98060 0.96716 1.01053 1.01169 1.05744 1.07461 1.09655 0.95832
  50   0.95356 0.97521 1.02195 1.04532 1.07926 1.10098 1.10504 0.91869
  150  1.09368 1.09637 1.08292 1.10752 1.06975 1.06767 1.15731 0.97930
  250  1.10034 1.11172 1.09557 1.10435 1.09023 1.07305 1.12918 0.92244
  350  1.16218 1.19015 1.19493 1.15149 1.16806 1.16881 1.15980 0.99634
  450  1.23262 1.28567 1.30359 1.28776 1.25783 1.27604 1.22003 0.91852
  550  1.28652 1.33128 1.31148 1.28928 1.24990 1.22132 1.19530 0.88894
  650  1.26409 1.26960 1.25164 1.26632 1.24943 1.21593 1.17699 0.84301
  750  1.19976 1.20510 1.21096 1.19880 1.11107 1.06577 1.01508 0.80929
  850  1.25225 1.19832 1.17708 1.14212 1.08039 1.00847 0.91563 0.86435
  950  1.18795 1.11677 1.14303 1.10096 1.04315 1.07464 1.01060 0.93839
  1050 1.17426 1.16905 1.16903 1.14139 1.09636 1.09983 1.05146 0.83082
  1150 1.20502 1.30866 1.26821 1.23845 1.18673 1.16342 1.06333 0.88355
      Frequencies
Times          56        58        60        62        64      66      68
  -250  1.3114193  1.262586  1.256429  1.256990  1.277772 0.85510 0.90924
  -150  1.0304025  1.068413  1.009123  1.001457  1.001533 1.10633 0.97089
  -50   0.6581782  0.669001  0.734448  0.741553  0.720695 1.03857 1.11987
  50    0.3303266  0.313168  0.202795  0.384216  0.421151 0.79046 1.21449
  150   0.2218972  0.240643  0.210600  0.202558  0.268904 0.65662 1.21874
  250   0.1518947  0.121766  0.117474  0.125304  0.238726 0.44935 1.10124
  350   0.2617073  0.184634  0.174165  0.204268  0.233517 0.54188 1.01474
  450   0.1793714  0.103776  0.095511  0.092128  0.132716 0.50321 1.02370
  550   0.0732161  0.015197 -0.006048  0.089426  0.116399 0.42513 1.09554
  650   0.0027935 -0.032536 -0.063476 -0.026010  0.029546 0.56451 1.06464
  750   0.1268659  0.056449  0.088822  0.066997  0.128058 0.56089 0.99601
  850   0.1687834  0.168937  0.142639  0.193666  0.280105 0.61725 0.91515
  950   0.1173932  0.122436  0.066691  0.059295  0.173584 0.51357 0.86051
  1050 -0.0092719 -0.069337 -0.046539  0.027836  0.100387 0.41691 0.92428
  1150 -0.0558968 -0.064152 -0.022920 -0.028117 -0.017142 0.54812 0.95253
      Frequencies
Times       70      72      74      76      78      80      82      84      86
  -250 0.86326 0.83884 0.84528 0.86102 0.89699 0.92468 0.92320 0.91640 0.90777
  -150 0.98252 0.95223 0.97524 1.00221 1.03352 0.98108 0.97545 0.94615 0.94943
  -50  1.15421 1.20893 1.17949 1.13677 1.06950 1.09424 1.10135 1.13745 1.14280
  50   1.31025 1.36202 1.26778 1.24515 1.24174 1.19608 1.15461 1.18138 1.13925
  150  1.28445 1.46300 1.26708 1.19596 1.25482 1.18291 1.19841 1.26584 1.17487
  250  1.14776 1.16417 1.10789 1.09450 1.14371 1.12273 1.09969 1.21336 1.13515
  350  1.11022 1.09125 1.05654 1.12928 1.17582 1.11392 1.11394 1.19859 1.09452
  450  1.11849 1.19533 1.07021 1.09584 1.14176 1.10598 1.10799 1.15627 1.10995
  550  1.17425 1.19040 1.14258 1.14364 1.05645 1.06252 1.11025 1.05917 1.03269
  650  1.13844 1.15408 1.13519 1.12800 1.04580 1.01846 0.95904 0.83128 0.87569
  750  1.03161 1.08109 1.00119 0.95396 0.94932 0.92850 0.86909 0.79341 0.81754
  850  0.94316 0.86617 0.87183 0.83201 0.86418 0.87169 0.81559 0.73559 0.75433
  950  0.85859 0.85425 0.80151 0.72222 0.79180 0.80404 0.81072 0.72859 0.72448
  1050 0.92586 0.88087 0.81017 0.77772 0.76575 0.79018 0.78041 0.78646 0.81780
  1150 0.92848 0.92122 0.87170 0.86123 0.80457 0.82229 0.81241 0.82588 0.82058
      Frequencies
Times       88      90      92      94      96      98     100     102     104
  -250 0.90573 0.92390 0.91465 0.91076 0.93247 0.94274 0.87412 0.88678 0.90160
  -150 0.94950 0.98804 0.98146 0.98942 0.96042 0.97235 1.02267 1.00381 1.01592
  -50  1.14477 1.08806 1.10389 1.09982 1.10711 1.08491 1.10321 1.10941 1.08247
  50   1.12762 1.13521 1.08970 1.16542 1.25473 1.19080 1.15435 1.13490 1.12186
  150  1.11890 1.16135 1.12823 1.14238 1.19376 1.12167 1.14805 1.11267 1.03743
  250  1.04353 1.10249 1.07299 1.06791 1.13082 1.04744 1.05361 0.91284 0.94633
  350  1.08140 1.08081 1.08840 1.04535 1.00400 0.93468 0.88066 0.81441 0.82443
  450  1.07264 1.07519 0.97368 0.98059 0.92072 0.92903 0.87834 0.86486 0.84017
  550  1.05504 1.02749 0.94788 0.92727 0.89784 0.84798 0.85387 0.84782 0.89899
  650  0.91825 0.88817 0.85053 0.84737 0.85074 0.85555 0.82548 0.84603 0.84759
  750  0.86409 0.83385 0.79019 0.78469 0.86818 0.82594 0.79430 0.79113 0.76941
  850  0.80046 0.81975 0.84278 0.85474 0.90022 0.80788 0.74435 0.70629 0.66587
  950  0.74813 0.75982 0.78146 0.83201 0.90618 0.84674 0.79234 0.71091 0.64239
  1050 0.83203 0.78860 0.85367 0.89544 0.91037 0.82916 0.75652 0.74143 0.66459
  1150 0.86091 0.82154 0.84413 0.83766 0.82527 0.79213 0.72694 0.72601 0.67958
      Frequencies
Times      106     108     110     112     114     116     118     120     122
  -250 0.91295 0.90174 0.90330 0.96624 0.96076 0.96902 1.04087 1.05232 1.00507
  -150 1.04854 1.04972 1.02107 0.99309 1.00554 1.00768 1.01552 0.95850 1.01376
  -50  1.03851 1.04854 1.07563 1.04067 1.03370 1.02331 0.94361 0.98918 0.98117
  50   1.12638 1.10420 1.08992 1.11217 1.00498 0.99640 0.93047 1.02723 1.00838
  150  1.04302 1.00646 1.00360 0.98633 0.94045 0.90132 0.89650 0.96621 0.96255
  250  0.96875 0.92270 0.93877 0.96214 0.86514 0.85090 0.84876 0.91554 0.86608
  350  0.85779 0.88191 0.91744 0.96874 0.85380 0.79316 0.82591 0.84596 0.76422
  450  0.92560 0.90563 0.95281 0.99954 0.90152 0.82891 0.81464 0.83265 0.74967
  550  0.95757 0.92935 0.95211 1.00364 0.91466 0.91798 0.88701 0.92901 0.87902
  650  0.86608 0.82216 0.94695 1.00551 0.95353 0.96190 0.95341 0.96918 0.95707
  750  0.76451 0.79889 0.85216 0.91035 0.91086 0.92172 0.94244 0.91511 0.88620
  850  0.71943 0.80307 0.86749 0.96139 0.91908 0.89011 0.80678 0.85698 0.79351
  950  0.71045 0.76350 0.83470 0.88739 0.84751 0.81688 0.79092 0.81562 0.79748
  1050 0.70368 0.74234 0.80642 0.88739 0.84751 0.80443 0.78579 0.80325 0.80778
  1150 0.73816 0.73742 0.80999 0.87306 0.81898 0.76134 0.78299 0.79231 0.76309
      Frequencies
Times      124     126     128     130     132     134     136     138     140
  -250 1.03047 1.03678 1.00382 0.97949 0.95794 0.95441 0.96584 0.98517 0.97636
  -150 0.97891 0.97578 0.95108 0.95771 0.98196 0.97097 0.96641 0.95716 0.95247
  -50  0.99062 0.98744 1.04511 1.06280 1.06010 1.07462 1.06775 1.05768 1.07117
  50   1.06563 1.13711 1.18748 1.17725 1.17856 1.16644 1.15305 1.12630 1.18237
  150  1.04318 1.12798 1.14217 1.18378 1.17589 1.12174 1.12753 1.17925 1.23949
  250  0.98792 1.06961 1.03131 1.05007 1.08516 1.03881 1.04485 1.18422 1.22729
  350  0.84242 0.85370 0.92202 0.97528 1.03999 1.02180 1.06578 1.20743 1.21619
  450  0.80051 0.83806 0.88072 0.91816 1.06277 1.06375 1.12696 1.21115 1.19592
  550  0.89886 0.95918 0.99139 0.97896 1.03199 1.04122 1.07985 1.11892 1.12887
  650  0.94140 0.93101 0.95382 0.96623 1.03389 1.06703 1.07813 1.09762 1.07857
  750  0.94186 0.96228 0.95127 0.93057 0.98177 0.96968 0.98858 1.05544 1.03634
  850  0.84973 0.87992 0.87975 0.90469 0.95727 0.94224 0.96061 0.99122 0.98831
  950  0.89985 0.94927 0.88914 0.94109 0.97119 0.93620 0.93313 0.97000 0.98679
  1050 0.90913 0.91702 0.90323 0.92699 0.95756 0.93637 0.93280 0.97232 1.00665
  1150 0.83116 0.86351 0.83121 0.86503 0.94441 0.98168 0.97827 0.99751 1.01699
      Frequencies
Times      142     144     146     148     150     152     154     156     158
  -250 0.92972 0.90822 0.89524 0.89974 0.91330 0.94190 0.95237 0.95631 0.96559
  -150 0.97081 0.96694 0.95844 0.96474 0.95309 0.95747 0.97405 0.97769 0.97962
  -50  1.09947 1.12484 1.14632 1.13551 1.13362 1.10063 1.07357 1.06600 1.05479
  50   1.16531 1.21166 1.21168 1.15092 1.17047 1.18115 1.10913 1.12003 1.12037
  150  1.20631 1.21408 1.19476 1.07700 1.05923 1.11248 1.04336 1.07571 1.08559
  250  1.19034 1.20344 1.09249 0.92190 0.96978 1.01041 0.99400 1.01288 1.00148
  350  1.19832 1.20197 1.09207 0.94501 0.93535 0.99774 0.97391 0.99346 0.98143
  450  1.16966 1.17231 1.05093 0.96258 0.92143 0.96145 0.95266 0.98206 0.97091
  550  1.07427 1.02660 0.96276 0.89870 0.89850 0.89285 0.92064 0.95038 0.95560
  650  0.99379 0.93062 0.88047 0.82011 0.84928 0.86759 0.88595 0.93089 0.91784
  750  0.96672 0.93875 0.89980 0.82557 0.85378 0.87943 0.88386 0.91395 0.92374
  850  0.94658 0.93909 0.90552 0.85274 0.87904 0.88805 0.88603 0.93937 0.95355
  950  0.95403 0.96832 0.95479 0.91550 0.88760 0.93900 0.92354 0.95644 0.96144
  1050 0.97560 0.99228 0.96981 0.90303 0.87601 0.91506 0.90959 0.94334 0.94683
  1150 1.01349 1.00326 0.98001 0.94423 0.92402 0.92086 0.90872 0.92314 0.91486
      Frequencies
Times      160     162     164     166     168     170     172     174     176
  -250 0.98146 0.99958 1.00601 1.00578 0.98788 0.96808 0.96565 0.94978 0.98688
  -150 0.97935 0.95977 0.96967 0.99289 0.98531 0.97336 0.98894 1.00375 0.98826
  -50  1.03918 1.04064 1.02432 1.00134 1.02681 1.05856 1.04541 1.04647 1.02485
  50   1.08441 1.05225 1.04900 1.04706 1.08807 1.08045 1.07991 1.08864 1.03213
  150  1.03968 1.04421 1.03996 1.03861 1.06192 1.06878 1.06227 1.00682 0.96103
  250  0.95888 0.94284 0.95415 0.99130 1.02418 1.03983 1.05203 1.03687 0.97960
  350  0.94705 0.91044 0.93714 0.97604 1.02536 1.02315 1.04220 1.03394 0.96680
  450  0.94467 0.91350 0.95045 0.96388 0.98689 1.00811 1.01091 1.02114 1.00659
  550  0.93440 0.92092 0.95124 0.97817 0.98643 0.97026 0.96906 0.95631 0.98707
  650  0.90754 0.92420 0.95267 0.98729 1.00422 0.98899 1.00369 0.98203 0.95852
  750  0.91154 0.93553 0.96848 1.01727 1.04611 1.01345 0.99628 0.97377 0.95149
  850  0.93290 0.95286 0.97325 0.99574 1.02003 1.00092 0.98212 0.93526 0.88973
  950  0.93906 0.93598 0.97274 0.99447 0.99539 0.98351 0.93929 0.90427 0.90122
  1050 0.92968 0.92341 0.95466 0.95549 0.95797 0.94098 0.90551 0.90121 0.88735
  1150 0.89294 0.90421 0.93390 0.94296 0.93650 0.91994 0.92066 0.92206 0.91936
      Frequencies
Times      178     180     182     184     186     188     190     192     194
  -250 0.99302 0.99506 0.97828 0.99133 0.90657 0.95720 0.96644 0.97655 0.87306
  -150 0.98780 0.98952 0.99153 0.98268 0.98759 1.00233 0.99465 0.99846 0.95085
  -50  1.01918 1.01542 1.03019 1.02599 1.10584 1.04047 1.03891 1.02499 1.17608
  50   1.00076 1.01485 0.98487 1.03104 1.32103 1.08644 1.09360 1.09463 1.33450
  150  0.96579 0.97832 0.99432 1.02836 1.28708 1.07196 1.07041 1.08701 1.23173
  250  0.98084 0.98717 0.97949 0.98457 1.16368 1.04965 1.02087 1.03603 1.07634
  350  0.98060 0.97692 0.95623 0.94510 0.93280 0.98435 0.97878 0.99019 0.94177
  450  1.02068 1.02929 1.01118 0.95673 0.85880 0.94595 0.96650 1.00561 1.02543
  550  1.03693 1.04030 1.03577 0.98585 0.88737 0.94770 0.97363 0.99504 1.02107
  650  0.99818 1.03044 1.02721 0.99669 0.97096 0.96561 0.96117 0.98287 1.00006
  750  0.96153 0.99620 0.98627 0.97543 0.95247 0.97336 0.95813 0.96279 0.95312
  850  0.91954 0.95083 0.96700 0.96008 0.96675 0.94679 0.92775 0.96030 0.91716
  950  0.93273 0.96776 0.96789 0.97367 0.88198 0.93593 0.91386 0.94932 0.84600
  1050 0.90454 0.94065 0.96117 0.95740 0.92132 0.95688 0.92292 0.93804 0.85073
  1150 0.93165 0.97361 0.97321 0.98341 0.97120 0.94556 0.93147 0.94270 0.80000
      Frequencies
Times      196     198     200     202     204     206     208     210     212
  -250 0.96096 0.97501 0.95785 0.96230 0.88155 0.88155 0.87382 0.96716 0.86792
  -150 0.97744 0.97294 0.98020 0.98047 0.94940 0.95119 0.97222 0.98769 0.92922
  -50  1.06160 1.05205 1.06196 1.05722 1.16905 1.16725 1.15396 1.04516 1.20286
  50   1.10451 1.10282 1.09075 1.07592 1.23920 1.26284 1.23364 1.04055 1.13290
  150  1.06836 1.08770 1.08161 1.04645 1.10036 1.14627 1.17223 1.02838 1.11090
  250  0.99694 0.99458 0.97519 0.97059 0.92769 0.93735 0.97245 0.97023 0.90623
  350  0.99237 1.00093 0.98070 0.96674 0.81724 0.83873 0.93683 0.95904 0.93590
  450  1.00826 1.00787 0.99121 0.98544 0.89324 0.92243 0.96240 0.97054 0.94405
  550  1.01223 1.01872 1.00248 0.99142 0.92518 0.95660 0.98113 0.97367 0.85729
  650  0.99374 0.99435 0.98890 0.96834 0.87090 0.90556 0.84025 0.95075 0.87138
  750  0.98497 1.00170 1.00054 0.97343 0.87466 0.93130 0.89117 0.94884 0.81651
  850  0.97394 0.99939 0.98182 0.96331 0.84626 0.87572 0.81742 0.94085 0.82738
  950  0.95758 0.97922 0.96361 0.95224 0.75899 0.81494 0.80121 0.93759 0.76756
  1050 0.96428 0.97620 0.97650 0.95958 0.77653 0.74228 0.74847 0.93433 0.78561
  1150 0.94816 0.97632 0.97412 0.95686 0.82100 0.77861 0.78135 0.93200 0.76336
      Frequencies
Times      214     216     218     220     222     224     226     228     230
  -250 0.92054 0.89634 0.95289 0.96053 0.97227 0.98481 0.95523 0.99510 0.99110
  -150 0.96042 0.98801 1.00281 1.00429 0.99696 0.99566 0.96810 0.98333 0.99178
  -50  1.11904 1.11565 1.04429 1.03518 1.03077 1.01953 1.07668 1.02157 1.01711
  50   1.07062 1.11212 1.07415 1.07253 1.05029 1.03106 1.05925 1.04106 1.04049
  150  1.13109 1.15182 1.06783 1.05084 1.05774 1.03065 1.00938 1.03371 1.03182
  250  1.03754 1.09258 1.05819 1.03929 1.01732 1.00183 0.93297 0.98833 0.97791
  350  1.01212 1.01088 1.01614 1.01385 0.99966 0.99532 0.94102 0.99642 0.98583
  450  0.91068 0.98240 1.01061 0.99760 1.00490 0.98386 0.95442 1.00017 0.98756
  550  0.93128 0.95538 0.97870 0.98311 0.98772 0.96582 0.89812 0.97877 0.97806
  650  0.92471 0.98198 0.99012 0.98326 0.97130 0.94290 0.79919 0.95906 0.96539
  750  0.84342 0.88532 0.96991 0.95090 0.94529 0.94548 0.80509 0.95516 0.96019
  850  0.84386 0.86370 0.96013 0.95914 0.95716 0.95199 0.81715 0.95862 0.96494
  950  0.85219 0.90361 0.96466 0.96987 0.96130 0.95701 0.82734 0.96627 0.96358
  1050 0.87782 0.92045 0.96665 0.97215 0.97165 0.96548 0.88713 0.97701 0.97203
  1150 0.84846 0.87950 0.96885 0.99480 0.99897 0.99024 0.95683 0.98958 0.97633
      Frequencies
Times      232     234     236     238     240
  -250 0.98135 0.91430 0.97379 0.97002 0.96755
  -150 0.99795 1.00100 1.00015 0.99167 0.99507
  -50  1.02070 1.08470 1.02605 1.03831 1.03738
  50   1.04236 1.12543 1.03015 1.04250 1.04492
  150  1.02999 1.05672 1.02064 1.01735 1.02212
  250  0.98558 0.93204 0.98060 0.98946 0.99326
  350  0.98158 0.89431 0.97264 0.96652 0.97093
  450  0.98120 0.91230 0.96846 0.97216 0.97652
  550  0.98235 0.94528 0.97897 0.98435 0.99547
  650  0.96583 0.91779 0.98779 0.98504 0.98367
  750  0.95761 0.89431 0.97426 0.97109 0.96622
  850  0.96745 0.85183 0.96800 0.96530 0.96590
  950  0.95515 0.88331 0.96382 0.96636 0.96897
  1050 0.95431 0.82509 0.95547 0.95562 0.97919
  1150 0.99019 0.92304 0.97140 0.97292 0.99334

, , directions = 1, tasks = 66, files = data/PRR+2_tyr_4:240:2_PN/data_870.1_1

      Frequencies
Times       4       6       8      10      12      14      16      18      20
  -250 0.9706 0.97015 0.97409 0.97479 0.98008 1.00076 1.02033 1.04328 1.03693
  -150 0.9911 0.99293 0.99431 0.98124 0.97093 0.98203 0.99539 0.99932 1.01447
  -50  1.0383 1.03692 1.03161 1.04397 1.04899 1.01721 0.98428 0.95740 0.94860
  50   1.1109 1.16354 1.07056 1.02237 1.06113 0.98586 0.94533 0.95252 0.93345
  150  1.2563 1.36062 1.20441 1.12942 0.99704 1.01654 0.96318 0.93259 0.91152
  250  1.4498 1.58764 1.27350 1.05961 0.96135 0.99577 0.95311 0.93980 0.98330
  350  1.6513 1.80074 1.17121 1.07178 1.01324 1.00220 0.98102 0.94640 0.92372
  450  1.7862 1.81301 1.22292 1.13474 1.02065 0.99656 0.98191 0.95637 1.00108
  550  1.8177 1.81992 1.33238 1.14191 1.05769 1.03186 1.00505 0.99317 0.95955
  650  1.7892 1.82408 1.31815 1.16538 1.00854 1.00592 1.00943 0.98430 1.04010
  750  1.7361 1.81720 1.25892 1.11370 1.02501 1.02900 1.05743 1.09185 1.04446
  850  1.6943 1.72861 1.35186 1.17154 1.04005 1.02264 1.05949 1.13191 1.11009
  950  1.6514 1.64759 1.26270 1.13848 1.07973 1.00149 1.03997 1.06845 1.06930
  1050 1.6250 1.63371 1.24834 1.13490 1.01094 0.98877 1.00921 1.08466 1.12745
  1150 1.5852 1.63487 1.22130 1.09882 0.98988 0.99541 1.01037 1.06265 1.04183
      Frequencies
Times       22      24      26      28      30      32      34      36      38
  -250 1.04498 1.06379 1.05630 1.05910 1.05859 1.05604 1.04212 1.07233 1.04149
  -150 0.99928 1.00570 1.00063 1.00486 0.98202 1.00111 1.00937 0.97482 0.99915
  -50  0.95574 0.93051 0.94306 0.93604 0.95939 0.94285 0.94850 0.95286 0.95936
  50   0.90767 0.89302 0.90712 0.92573 0.92015 0.95753 0.94990 0.89880 0.94185
  150  0.92681 0.90996 0.91787 0.96358 0.98723 1.01122 0.98793 0.97345 0.99489
  250  0.94520 0.93709 0.93338 0.97307 0.98182 1.02239 0.98956 0.98070 1.00279
  350  0.94283 0.95964 0.96116 0.99229 1.04157 1.03203 1.01150 1.03210 1.09828
  450  0.95179 0.94054 0.94345 0.99458 1.01360 1.02314 1.00967 1.00076 1.06988
  550  0.94001 0.95267 0.95988 1.00911 1.06316 1.16178 1.06665 1.07674 1.12919
  650  1.03237 1.05858 1.08554 1.13812 1.11315 1.12704 1.12683 1.11354 1.22277
  750  1.04955 1.09774 1.12328 1.14710 1.13237 1.14342 1.14584 1.14767 1.26698
  850  1.08558 1.11478 1.14389 1.14199 1.15316 1.23740 1.19877 1.21198 1.21631
  950  1.07870 1.05381 1.07429 1.13333 1.11819 1.10530 1.09344 1.13015 1.20165
  1050 1.06552 1.06599 1.06901 1.08287 1.12343 1.16351 1.14483 1.22346 1.20731
  1150 1.04100 1.06361 1.10144 1.13655 1.14776 1.16698 1.13046 1.13286 1.25323
      Frequencies
Times       40      42      44      46      48      50      52      54      56
  -250 1.01886 1.03067 1.02333 1.00874 0.97613 0.93975 0.90401 1.11203 1.29269
  -150 1.01156 1.00131 1.00405 0.98993 1.01467 1.03690 0.98044 0.93697 0.97767
  -50  0.96958 0.96802 0.97262 1.00132 1.00920 1.02335 1.11556 0.95099 0.72964
  50   0.98628 0.99131 1.02364 1.08753 1.15341 1.19852 1.22436 1.04182 0.67269
  150  1.00319 0.99342 1.10826 1.18409 1.24931 1.35637 1.51506 1.11343 0.68679
  250  1.06046 1.09129 1.17709 1.25590 1.32366 1.40553 1.55664 1.13156 0.72080
  350  1.09171 1.12005 1.17577 1.24135 1.29017 1.40990 1.50691 1.07217 0.49833
  450  1.07006 1.10544 1.15511 1.18938 1.16278 1.24967 1.44126 1.19585 0.51734
  550  1.15778 1.14677 1.19024 1.18175 1.16563 1.19259 1.26554 1.02684 0.37926
  650  1.20322 1.18021 1.21280 1.26412 1.28406 1.39718 1.49374 1.22193 0.33569
  750  1.34250 1.27544 1.36214 1.32064 1.41447 1.46822 1.58373 1.26574 0.31100
  850  1.32314 1.35215 1.45909 1.46581 1.56709 1.65671 1.69463 1.31292 0.50146
  950  1.28132 1.36864 1.49572 1.45512 1.57678 1.70080 1.72300 1.54746 0.56662
  1050 1.33871 1.36664 1.46852 1.57291 1.63391 1.71899 1.69966 1.45876 0.58402
  1150 1.36271 1.40511 1.52994 1.53628 1.52289 1.57951 1.69985 1.36145 0.61360
      Frequencies
Times       58      60      62      64     66      68      70      72      74
  -250 1.31128 1.29504 1.27766 1.28827 0.9185 0.91841 0.90788 0.82665 0.89141
  -150 0.98477 0.96953 1.06248 1.00778 1.0100 1.00861 0.94143 0.96268 0.97291
  -50  0.70395 0.73543 0.65986 0.70395 1.0715 1.07298 1.15069 1.21067 1.13568
  50   0.64814 0.70495 0.76239 0.74852 1.0148 1.26107 1.29413 1.38927 1.42683
  150  0.75124 0.79250 0.75731 0.77557 1.0375 1.41054 1.56075 1.77618 1.83172
  250  0.81251 0.96460 0.74890 0.67863 1.1257 1.43472 1.50437 1.81867 1.85493
  350  0.66397 0.72284 0.68415 0.60745 1.2470 1.50938 1.42916 1.86838 1.93186
  450  0.58079 0.71401 0.62682 0.50887 1.2077 1.55921 1.56073 1.85378 1.89253
  550  0.46256 0.54550 0.57470 0.54673 1.1342 1.58967 1.72216 1.84765 1.81317
  650  0.43870 0.36948 0.34673 0.27719 1.1847 1.57502 1.80336 1.91520 1.71207
  750  0.35888 0.48558 0.34659 0.32166 1.0616 1.42316 1.56002 1.73166 1.58894
  850  0.48366 0.51997 0.59682 0.51709 1.1034 1.50909 1.41966 1.37908 1.35283
  950  0.66480 0.67024 0.52933 0.31188 0.8939 1.25098 1.23903 1.34961 1.30706
  1050 0.61904 0.77953 0.65212 0.46006 1.0421 1.41752 1.36526 1.27027 1.20873
  1150 0.63573 0.55240 0.47583 0.41213 1.0966 1.37930 1.42714 1.44686 1.31394
      Frequencies
Times       76      78      80      82      84      86      88      90      92
  -250 0.92113 0.96588 0.96105 0.91365 0.89052 0.86269 0.86517 0.90241 0.92233
  -150 0.98355 1.01810 1.00699 0.98810 0.97890 0.98206 0.97176 0.96424 0.97553
  -50  1.09532 1.01602 1.03196 1.09825 1.13058 1.15525 1.16306 1.13335 1.10214
  50   1.37253 1.31641 1.28369 1.24606 1.28810 1.30328 1.36647 1.28773 1.35745
  150  1.74286 1.67050 1.52122 1.46551 1.61605 1.78478 1.74029 1.72023 1.74539
  250  1.84747 1.95543 1.86152 1.62412 1.90261 1.94146 1.93559 1.93165 1.96402
  350  1.96833 1.98998 1.92863 1.66569 1.91877 1.93552 1.95290 1.89391 1.95245
  450  1.81489 1.94694 1.97594 1.96314 1.91390 1.73025 1.57551 1.49948 1.53438
  550  1.93271 1.87680 1.76454 1.73741 1.75724 1.44985 1.40843 1.35733 1.31770
  650  1.67158 1.66757 1.54955 1.52016 1.47568 1.23777 1.23421 1.27799 1.32054
  750  1.58293 1.49582 1.29422 1.09169 1.21396 1.18830 1.22575 1.25702 1.20862
  850  1.33239 1.25090 1.18673 1.14200 1.13559 1.10391 1.15625 1.20262 1.16553
  950  1.28669 1.28650 1.18644 1.24329 1.15451 1.15174 1.20224 1.13974 1.12180
  1050 1.18208 1.25472 1.22436 1.29370 1.35986 1.26271 1.31519 1.35532 1.32403
  1150 1.20070 1.27109 1.31794 1.35759 1.45331 1.36917 1.35883 1.48174 1.42012
      Frequencies
Times       94      96      98    100     102     104     106     108     110
  -250 0.93754 0.90260 0.88617 0.8487 0.88933 0.89805 0.95628 0.98509 0.99516
  -150 0.98658 0.98594 0.96696 0.9669 0.92981 0.92489 0.92840 0.94971 0.93712
  -50  1.07588 1.11146 1.14686 1.1844 1.18087 1.17706 1.11532 1.06521 1.06773
  50   1.31624 1.48496 1.49694 1.6428 1.53763 1.56693 1.54395 1.58926 1.56319
  150  1.67592 1.84035 1.77274 1.8921 1.92539 1.96582 1.93605 1.77366 1.79088
  250  1.97892 2.00764 1.97763 2.0132 1.85041 1.94116 1.97835 1.97002 1.97378
  350  2.00319 1.89144 1.70662 1.8223 1.65771 1.66438 1.52133 1.53429 1.68314
  450  1.79475 1.79987 1.53688 1.5717 1.40985 1.42251 1.48269 1.39822 1.51884
  550  1.40069 1.46721 1.37149 1.5234 1.41966 1.34614 1.48159 1.39433 1.40892
  650  1.38594 1.35830 1.30048 1.3941 1.48069 1.46222 1.46411 1.39079 1.25663
  750  1.26658 1.26296 1.32209 1.4403 1.48494 1.39385 1.35047 1.35113 1.25757
  850  1.23722 1.23123 1.26076 1.3543 1.37996 1.38110 1.36417 1.23174 1.19229
  950  1.21882 1.26757 1.27409 1.3409 1.34011 1.21005 1.27935 1.24813 1.23936
  1050 1.29254 1.41498 1.26146 1.2687 1.33523 1.20823 1.21316 1.23440 1.24810
  1150 1.48584 1.54278 1.38734 1.4183 1.39984 1.24735 1.20109 1.24129 1.25048
      Frequencies
Times      112     114     116     118     120     122     124     126     128
  -250 0.99219 0.96524 0.92563 0.90702 0.86652 0.91061 0.93900 1.01201 0.98735
  -150 0.95761 0.96879 0.94763 0.97411 0.97297 0.95880 0.97344 0.93052 0.92815
  -50  1.05020 1.06597 1.12674 1.11887 1.16051 1.13058 1.08756 1.05746 1.08451
  50   1.54541 1.51159 1.44229 1.42370 1.47017 1.72303 1.74013 1.64400 1.54958
  150  1.76789 1.87362 1.78683 1.85727 1.90552 2.01509 1.94035 1.95829 1.93461
  250  2.00977 2.03744 1.93288 2.01695 1.98747 1.99431 2.01012 2.07153 2.10359
  350  1.81590 2.04286 2.02790 1.82197 1.80077 1.72492 1.66919 1.71985 1.74811
  450  1.68318 1.80074 1.84174 1.59147 1.62263 1.56929 1.52108 1.54872 1.63245
  550  1.42250 1.49110 1.52141 1.47268 1.52941 1.59859 1.53280 1.55464 1.43069
  650  1.29123 1.31276 1.24555 1.24108 1.27339 1.45260 1.36323 1.31397 1.32785
  750  1.13252 1.22524 1.09099 1.05566 1.11729 1.18520 1.28480 1.41226 1.49586
  850  1.19474 1.21665 1.21602 1.30405 1.29144 1.43852 1.35151 1.50103 1.66259
  950  1.26598 1.31756 1.40945 1.48348 1.46094 1.54237 1.50431 1.60825 1.73235
  1050 1.23609 1.35780 1.37701 1.39027 1.41204 1.51118 1.38865 1.42566 1.57697
  1150 1.26448 1.50225 1.49084 1.30040 1.34560 1.31323 1.32925 1.51298 1.57903
      Frequencies
Times      130     132     134     136     138    140     142     144     146
  -250 0.96350 0.96337 0.94362 0.93310 0.93124 0.9384 0.92437 0.93437 0.94686
  -150 0.92373 0.95442 0.93749 0.96598 0.95909 0.9585 0.94717 0.93722 0.94064
  -50  1.11277 1.08221 1.11889 1.10092 1.10967 1.1031 1.12846 1.12841 1.11250
  50   1.56406 1.49914 1.34163 1.29426 1.40775 1.5205 1.56202 1.55464 1.64204
  150  2.11675 1.95142 1.72859 1.52629 1.61559 1.8493 1.97375 2.01882 2.01522
  250  2.10907 1.91245 1.79979 1.61936 1.63515 1.7066 1.99230 1.99003 1.92390
  350  1.90521 1.81524 1.71280 1.50437 1.45358 1.5973 1.63425 1.73277 1.58597
  450  1.56122 1.59482 1.64298 1.40974 1.44761 1.3709 1.34781 1.36872 1.49879
  550  1.34914 1.50200 1.50059 1.42168 1.40435 1.3534 1.27230 1.32963 1.44977
  650  1.42246 1.40136 1.29088 1.29680 1.23215 1.1966 1.15499 1.23469 1.28445
  750  1.46328 1.34114 1.27466 1.32330 1.19908 1.1539 1.05232 1.04401 1.05063
  850  1.67977 1.59253 1.45157 1.29091 1.22883 1.1984 1.02845 1.05301 1.06174
  950  1.80464 1.67277 1.55444 1.38881 1.33814 1.2900 1.25012 1.21333 1.17413
  1050 1.67335 1.63913 1.48161 1.38300 1.36764 1.3275 1.29049 1.30179 1.28694
  1150 1.62844 1.57338 1.53477 1.45702 1.40800 1.2962 1.26032 1.23253 1.20308
      Frequencies
Times      148     150     152     154     156     158     160     162     164
  -250 0.97727 0.98215 0.97277 0.97808 0.95045 0.96600 0.97358 0.97884 0.98887
  -150 0.95208 0.94271 0.95687 0.97258 0.98538 0.98137 0.98463 0.99141 1.00036
  -50  1.07066 1.07514 1.07036 1.04934 1.06418 1.05262 1.04179 1.02975 1.01077
  50   1.67402 1.57867 1.50149 1.50892 1.38444 1.28075 1.21383 1.24723 1.24808
  150  2.03209 1.91067 1.85540 1.78754 1.62618 1.43015 1.35735 1.29899 1.30580
  250  1.91472 1.97797 1.90991 1.78074 1.63530 1.46826 1.43172 1.41656 1.41362
  350  1.48170 1.43681 1.44167 1.47192 1.42524 1.33961 1.30624 1.32040 1.27208
  450  1.44448 1.42089 1.36579 1.27512 1.18703 1.19618 1.17804 1.17196 1.19121
  550  1.52896 1.40921 1.35833 1.20429 1.13567 1.11429 1.08874 1.08191 1.04955
  650  1.41644 1.39183 1.31509 1.30584 1.21558 1.10009 1.08730 1.05671 1.04978
  750  1.16664 1.26181 1.21857 1.31501 1.26172 1.19799 1.20851 1.15180 1.13002
  850  1.13921 1.21052 1.20192 1.38100 1.31119 1.21091 1.26661 1.26127 1.23153
  950  1.12718 1.16640 1.12338 1.18391 1.17843 1.25656 1.26806 1.27350 1.26309
  1050 1.20629 1.12332 1.16390 1.15999 1.13606 1.17420 1.18781 1.21421 1.19246
  1150 1.21832 1.18898 1.13581 1.12819 1.14356 1.15053 1.14868 1.19422 1.12104
      Frequencies
Times      166     168     170     172     174     176     178     180    182
  -250 0.99258 1.00224 0.99763 0.99709 1.00764 1.01889 0.97115 0.96759 0.9708
  -150 0.99520 0.99223 0.97342 0.98601 0.98705 0.98575 0.99304 0.99368 1.0054
  -50  1.01222 1.00553 1.02895 1.01690 1.00531 0.99536 1.03581 1.03873 1.0238
  50   1.21148 1.17667 1.19869 1.17294 1.17682 1.21175 1.17571 1.14868 1.0940
  150  1.31491 1.33299 1.33059 1.39850 1.44602 1.35672 1.26725 1.25571 1.2148
  250  1.48291 1.44359 1.36903 1.43588 1.45961 1.34869 1.28992 1.19978 1.1034
  350  1.26998 1.18800 1.20806 1.30713 1.28143 1.17020 1.15477 1.08416 1.0661
  450  1.16715 1.10434 1.09199 1.13522 1.12811 1.06106 1.06653 1.08397 1.1377
  550  1.01137 1.00455 1.06502 1.11915 1.15503 1.11215 1.10006 1.11547 1.1427
  650  1.03515 1.03992 1.11541 1.16264 1.18768 1.13016 1.15813 1.17089 1.1751
  750  1.11212 1.09677 1.17317 1.20658 1.23466 1.19926 1.12388 1.12132 1.1007
  850  1.15025 1.11502 1.16480 1.23184 1.27057 1.22323 1.17055 1.13392 1.1485
  950  1.18102 1.12141 1.15181 1.22318 1.24132 1.21470 1.16839 1.12959 1.1325
  1050 1.14593 1.05487 1.13506 1.20619 1.21773 1.19637 1.13587 1.11534 1.1620
  1150 1.10039 1.14360 1.23826 1.28621 1.30689 1.17629 1.13359 1.10064 1.1405
      Frequencies
Times      184     186     188     190     192     194     196     198     200
  -250 0.96946 0.86934 0.94634 0.95412 0.95721 0.91167 0.99674 0.99383 0.97166
  -150 0.99675 0.99438 1.00252 0.99417 0.98291 0.93685 0.97807 0.96946 0.97316
  -50  1.03378 1.13628 1.05114 1.05171 1.05988 1.15148 1.02519 1.03671 1.05517
  50   1.07782 1.56081 1.20062 1.19542 1.15640 1.42365 1.10443 1.12739 1.15753
  150  1.14592 1.84156 1.27005 1.27639 1.20306 1.54630 1.15730 1.17686 1.23291
  250  1.15883 1.93241 1.28951 1.26504 1.20915 1.47873 1.14082 1.15705 1.19140
  350  1.19306 2.02046 1.23055 1.21222 1.12426 1.37482 1.14983 1.16227 1.13543
  450  1.14311 1.76148 1.22189 1.21904 1.17146 1.50333 1.16732 1.19257 1.18251
  550  1.13666 1.87224 1.20301 1.16392 1.16815 1.52548 1.16477 1.22152 1.24273
  650  1.10182 1.49407 1.12071 1.14600 1.11103 1.36744 1.14011 1.16304 1.16567
  750  1.11851 1.59101 1.13409 1.15072 1.10518 1.20202 1.08624 1.08766 1.08942
  850  1.11845 1.57673 1.16137 1.12170 1.11818 1.32864 1.04670 1.03594 1.03852
  950  1.10212 1.60811 1.18859 1.13962 1.08971 1.32201 1.07065 1.06079 1.03664
  1050 1.17071 1.78209 1.19182 1.15971 1.14724 1.47703 1.11895 1.12384 1.08573
  1150 1.12113 1.65775 1.14275 1.09324 1.12214 1.47816 1.16589 1.18042 1.15691
      Frequencies
Times      202     204     206     208     210     212    214     216     218
  -250 0.96714 0.83137 0.84681 0.92405 0.99170 1.01310 1.0496 1.04033 1.01411
  -150 0.98335 0.96186 0.96835 0.97633 0.98187 0.93944 0.9453 0.98898 1.00071
  -50  1.04951 1.20677 1.18484 1.09962 1.02643 1.04746 1.0051 0.97069 0.98518
  50   1.14396 1.57110 1.58970 1.47680 1.11598 1.45458 1.3600 1.39913 1.16217
  150  1.23674 1.90266 1.94006 1.85398 1.23430 2.04832 1.9744 2.02111 1.33468
  250  1.22639 1.75066 1.82609 1.82133 1.22472 2.06117 2.1152 2.11839 1.41339
  350  1.16822 1.54083 1.49779 1.41927 1.15243 1.94425 1.9170 1.73693 1.28767
  450  1.18875 1.61161 1.56894 1.43593 1.14088 1.72253 1.7897 1.76541 1.26661
  550  1.22154 1.66589 1.57435 1.49027 1.14905 1.70399 1.7331 1.77435 1.22017
  650  1.20988 1.67758 1.67232 1.54142 1.11715 1.61920 1.6028 1.67935 1.24250
  750  1.14431 1.47757 1.58494 1.45968 1.07659 1.49437 1.6067 1.60306 1.22825
  850  1.07176 1.35041 1.42447 1.61585 1.16159 1.81744 1.6803 1.67041 1.25179
  950  1.04075 1.20844 1.27741 1.48959 1.14899 1.81720 1.7746 1.68912 1.20670
  1050 1.06454 1.16731 1.33904 1.58137 1.19810 1.76356 1.7448 1.72218 1.23889
  1150 1.09206 1.27400 1.36089 1.64051 1.23357 1.99591 1.8784 1.77913 1.22740
      Frequencies
Times      220     222     224     226     228     230     232     234     236
  -250 1.00704 0.99147 0.98655 0.93896 0.97497 0.96353 0.96120 0.87240 0.97287
  -150 0.99865 0.99223 0.99218 0.97810 0.98755 0.98804 0.98494 0.92188 0.97395
  -50  0.99431 1.01630 1.02127 1.08293 1.03748 1.04843 1.05386 1.20572 1.05318
  50   1.16228 1.15917 1.12366 1.47464 1.14861 1.18821 1.21146 1.78566 1.24706
  150  1.34700 1.31073 1.27664 2.00845 1.24701 1.23601 1.27655 2.03977 1.32104
  250  1.42385 1.36840 1.32234 2.02158 1.19575 1.21776 1.18249 1.68946 1.26043
  350  1.20728 1.21139 1.24735 1.92453 1.22767 1.19907 1.13117 1.45759 1.17741
  450  1.21324 1.15959 1.19195 1.83578 1.24907 1.24785 1.19794 1.62175 1.13273
  550  1.17757 1.14938 1.13756 1.61486 1.25275 1.25365 1.21254 1.73019 1.18452
  650  1.21522 1.14951 1.14672 1.63202 1.19501 1.16491 1.17481 1.50306 1.14881
  750  1.20846 1.15979 1.17662 1.72640 1.17803 1.16062 1.14892 1.30192 1.07089
  850  1.25339 1.24044 1.22843 1.73337 1.11338 1.11741 1.13608 1.51006 1.14695
  950  1.26714 1.23444 1.20931 1.68001 1.12993 1.13573 1.17558 1.60026 1.18931
  1050 1.26221 1.23478 1.18083 1.57679 1.14294 1.15172 1.24581 1.95881 1.27527
  1150 1.20802 1.17104 1.13438 1.50279 1.14309 1.18165 1.20409 1.72019 1.25371
      Frequencies
Times      238     240
  -250 0.98864 0.99670
  -150 0.98224 0.98577
  -50  1.02911 1.01753
  50   1.23627 1.18824
  150  1.33870 1.29644
  250  1.30471 1.33992
  350  1.15860 1.20656
  450  1.18109 1.20200
  550  1.20578 1.19744
  650  1.16691 1.17519
  750  1.09756 1.11519
  850  1.16127 1.16685
  950  1.25235 1.23062
  1050 1.27552 1.25232
  1150 1.27971 1.25303

, , directions = 2, tasks = 66, files = data/PRR+2_tyr_4:240:2_PN/data_870.1_1

      Frequencies
Times        4       6       8      10      12      14      16      18      20
  -250 1.02969 1.04227 1.07391 0.94923 1.00536 1.00256 1.00401 1.01392 1.01224
  -150 0.99743 1.00600 0.92511 1.01446 0.99234 0.98466 0.98632 0.99042 1.01681
  -50  0.97288 0.95173 1.00099 1.03631 1.00231 1.01278 1.00967 0.99566 0.97096
  50   0.92983 0.94927 1.02504 1.01173 1.07355 1.02064 1.01266 1.00642 0.99804
  150  0.95286 0.98665 1.14429 1.11426 1.00303 1.01931 1.01036 0.97837 0.96121
  250  0.97944 1.06467 1.01985 1.00742 1.01106 1.03818 1.01702 0.99803 0.97151
  350  0.97131 1.07128 0.92774 0.96994 1.00235 0.99047 0.97967 0.96141 0.96558
  450  0.91877 0.91510 1.01686 1.00630 0.98092 0.99321 0.99539 0.97874 0.97700
  550  0.77540 0.77585 0.88773 0.94900 1.01937 1.01505 1.02678 1.02425 1.02358
  650  0.65530 0.64009 0.89421 1.00025 1.00905 1.01386 1.02202 1.04635 1.08182
  750  0.68800 0.81156 0.89298 1.91172 1.99217 2.01074 1.98906 1.73625 1.46986
  850  0.67964 0.83260 1.78539 0.98713 1.05600 1.98009 1.90593 1.65934 1.55204
  950  0.67739 0.83096 1.76224 0.98713 1.05600 1.97695 1.91985 1.64896 1.55429
  1050 0.62699 0.61984 1.19598 1.14598 1.22049 1.14651 1.20849 1.25078 1.28339
  1150 0.51707 0.51265 0.86742 1.00737 1.03786 1.02774 1.08037 1.14235 1.16543
      Frequencies
Times       22      24      26      28      30      32      34      36      38
  -250 1.01731 1.02010 1.01541 1.00652 1.02137 1.03369 1.05410 1.04256 1.04015
  -150 1.00024 1.00115 1.02109 1.01566 0.99184 1.01628 0.99639 0.97306 0.99166
  -50  0.98245 0.97875 0.96350 0.97782 0.98678 0.95003 0.94951 0.98438 0.96820
  50   0.95828 0.94872 0.93343 0.96816 0.94445 0.97901 0.93719 0.98128 0.92988
  150  0.94661 0.93122 0.90086 0.92994 0.92384 0.92727 0.93259 1.00147 1.00108
  250  0.92165 0.92093 0.88458 0.86948 0.86001 0.90090 0.92842 1.00807 1.05294
  350  0.91459 0.89543 0.86466 0.82446 0.82155 0.87983 0.92609 0.97114 1.05599
  450  0.94028 0.92736 0.89894 0.85675 0.84691 0.93747 0.97855 1.04175 1.15538
  550  0.98211 0.99158 0.98893 0.98591 1.02913 1.07389 1.13965 1.15317 1.15680
  650  1.05382 1.08943 1.07375 1.15824 1.18238 1.24432 1.25297 1.28512 1.26832
  750  1.38478 1.46912 1.44881 1.52424 1.65130 1.86845 1.98496 1.99306 2.00937
  850  1.41612 1.52428 1.60593 1.61661 1.81157 1.91500 1.94859 1.86263 1.89834
  950  1.44831 1.52775 1.58711 1.61899 1.76207 1.95822 1.96304 1.80857 1.87176
  1050 1.24191 1.38231 1.44471 1.51709 1.57052 1.60413 1.52622 1.33759 1.39505
  1150 1.21656 1.32836 1.41349 1.49580 1.55297 1.49826 1.47623 1.37636 1.33399
      Frequencies
Times       40      42      44      46     48      50      52      54       56
  -250 1.04616 1.05367 1.01725 1.00238 1.0178 1.00482 0.97975 1.01700  1.22587
  -150 0.98886 0.97149 0.97928 0.98417 0.9657 0.96925 0.96684 0.95870  0.96627
  -50  0.96497 0.97484 1.00347 1.01346 1.0165 1.02594 1.05341 1.02430  0.80786
  50   0.96271 0.97357 1.05016 1.11107 1.1679 1.17845 1.15969 0.93981  0.58459
  150  1.10243 1.16074 1.23104 1.25195 1.2743 1.24643 1.26025 1.03095  0.51740
  250  1.12649 1.21948 1.26294 1.25776 1.3085 1.34632 1.19584 0.98753  0.38927
  350  1.15325 1.24035 1.24632 1.22783 1.2935 1.27152 1.19764 0.95997  0.52669
  450  1.18653 1.18107 1.19174 1.10826 1.0996 1.12934 1.17120 0.84968  0.39296
  550  1.16424 1.13768 1.06473 1.06092 1.0604 1.11899 1.14372 0.83711  0.32040
  650  1.26142 1.18368 1.17823 1.16721 1.1048 1.11909 1.11717 0.84949  0.13005
  750  1.90582 1.91501 1.99086 1.97649 1.9307 1.94521 1.80600 1.56476  0.95596
  850  2.00764 1.92922 1.99586 2.00669 1.9896 1.90200 1.87488 1.56317  0.85190
  950  1.95406 2.00694 2.00625 1.90935 1.9100 1.95951 1.97220 1.61018  0.93490
  1050 1.39522 1.41706 1.40276 1.29129 1.2186 1.25323 1.19397 0.89166  0.31186
  1150 1.22489 1.25607 1.28764 1.18963 1.0840 1.16580 1.11778 0.82169 -0.01121
      Frequencies
Times       58      60      62      64      66      68      70      72      74
  -250 1.16371 1.19160 1.17575 1.15239 0.92804 0.93655 0.91357 0.90766 0.98899
  -150 0.99353 0.95375 0.99966 1.01305 0.99733 0.98719 0.97431 0.97073 0.94732
  -50  0.84276 0.85464 0.82459 0.83456 1.07463 1.07626 1.11212 1.12161 1.06369
  50   0.63475 0.63277 0.70896 0.66948 1.08995 1.26455 1.24793 1.28004 1.25983
  150  0.54308 0.49937 0.52082 0.52173 0.95294 1.27019 1.30319 1.30674 1.38641
  250  0.37110 0.43384 0.48610 0.46801 1.08472 1.20381 1.23255 1.27384 1.38289
  350  0.47299 0.41577 0.45802 0.47714 1.08747 1.11042 1.14221 1.18189 1.33098
  450  0.41960 0.51448 0.50295 0.49758 1.11862 1.23216 1.22805 1.34136 1.33632
  550  0.40166 0.30613 0.38746 0.40959 0.90061 1.18779 1.30864 1.34124 1.29837
  650  0.23802 0.24708 0.30058 0.30630 0.97033 1.20416 1.36581 1.33358 1.38912
  750  0.89344 0.83325 0.82744 0.82473 1.62026 1.79401 1.78933 1.75174 1.71151
  850  0.84449 0.81265 0.93774 0.87660 1.77888 1.78709 1.67754 1.82296 1.70850
  950  0.91134 0.94989 0.88563 0.87812 1.86764 1.77241 1.76416 1.86642 1.75144
  1050 0.40116 0.39347 0.42926 0.48109 1.01402 1.16719 1.20215 1.32368 1.29593
  1150 0.12492 0.12736 0.20933 0.25445 0.95812 1.19126 1.28909 1.31260 1.31650
      Frequencies
Times       76      78      80      82      84      86      88      90      92
  -250 0.91163 0.95445 0.96928 0.94319 0.92535 0.92625 0.94966 0.92676 0.90025
  -150 0.96384 1.01580 1.00589 0.98501 1.00373 0.99182 1.00025 0.97874 1.02835
  -50  1.12454 1.02975 1.02483 1.07180 1.07092 1.08192 1.05009 1.09449 1.07140
  50   1.26344 1.24864 1.27242 1.20701 1.30500 1.32292 1.22021 1.03816 1.15867
  150  1.41926 1.41298 1.43620 1.33995 1.32685 1.35887 1.17657 1.06906 1.21923
  250  1.39492 1.39501 1.45753 1.38771 1.32342 1.33834 1.24283 1.17566 1.26140
  350  1.28457 1.30688 1.33475 1.30259 1.20201 1.20000 1.17061 1.16127 1.10873
  450  1.14626 1.13869 1.15760 1.12681 1.11034 1.09241 1.07956 1.00685 0.95813
  550  1.22275 1.23898 1.15331 1.07505 0.91861 0.93567 0.88317 0.85047 0.91271
  650  1.22397 1.20578 1.12273 1.01362 0.83371 0.85868 0.86498 0.86530 0.90090
  750  1.60911 1.47613 1.48214 1.40178 1.54385 1.49899 1.45964 1.43880 1.42852
  850  1.53473 1.55257 1.56709 1.48697 1.60284 1.57973 1.58479 1.54031 1.47156
  950  1.68791 1.80349 1.76740 1.75490 1.83024 1.73827 1.70629 1.62159 1.63002
  1050 1.38047 1.36089 1.34526 1.33289 1.31642 1.19432 1.08349 1.13792 1.16799
  1150 1.34860 1.35184 1.29583 1.25059 1.24455 1.18277 1.07776 1.08207 1.09006
      Frequencies
Times       94      96      98     100     102     104     106     108     110
  -250 0.89207 0.87819 0.88051 0.80420 0.90244 0.86727 0.89696 0.90765 0.95405
  -150 0.99594 0.98347 0.91368 0.98327 0.98880 0.97091 0.98305 1.02758 0.99105
  -50  1.11199 1.13834 1.20581 1.21253 1.10877 1.16182 1.11999 1.06478 1.05490
  50   1.19842 1.26246 1.34503 1.37040 1.25480 1.25425 1.16770 1.10641 1.14285
  150  1.31112 1.42157 1.48951 1.51259 1.35485 1.33815 1.15852 1.13550 1.14538
  250  1.23506 1.26505 1.28112 1.29319 1.25968 1.27069 1.17862 1.08402 1.10812
  350  1.02004 1.00557 1.08218 1.10295 1.14815 1.18776 1.07081 0.99810 0.96729
  450  0.89882 0.86416 0.88051 0.89560 1.02178 1.02556 0.95019 0.92384 0.88867
  550  0.83274 0.77757 0.81607 0.84144 0.94816 0.95821 0.89591 0.92344 0.95926
  650  0.88938 0.89123 0.97511 0.96884 0.93175 0.89454 0.86033 0.90145 0.96060
  750  1.43900 1.50030 1.43721 1.37296 1.24735 1.27827 1.11721 1.17004 1.21245
  850  1.49833 1.60242 1.52676 1.53510 1.34137 1.26979 1.14907 1.19465 1.24290
  950  1.51162 1.53586 1.47795 1.47975 1.38583 1.38079 1.27095 1.29854 1.29787
  1050 1.12373 1.18927 1.17195 1.12766 1.17373 1.14250 1.14750 1.10730 1.12315
  1150 1.11910 1.19015 1.17550 1.12819 1.16561 1.09334 1.02457 1.08604 1.11328
      Frequencies
Times      112     114     116     118     120     122     124     126     128
  -250 0.97423 0.99045 1.00643 0.97893 0.97345 0.90009 0.93633 0.84321 0.86096
  -150 0.97546 0.95768 0.96674 0.98049 0.94251 0.99061 0.96319 0.99094 0.96546
  -50  1.05031 1.05187 1.02683 1.04058 1.08404 1.10929 1.10048 1.16586 1.17358
  50   1.14205 1.12032 1.12953 1.12734 1.08277 1.10211 1.19784 1.22568 1.25910
  150  1.11744 1.08189 1.17801 1.12936 1.06675 1.14586 1.19180 1.22151 1.25264
  250  1.04040 1.06694 1.10795 1.03599 1.08336 1.08378 1.05244 1.10204 1.26840
  350  0.94498 1.02926 1.11030 1.07043 1.04345 0.95036 0.96319 0.99395 0.97896
  450  0.87375 1.00054 1.08236 1.11195 0.95463 0.86249 0.94615 0.96597 1.00734
  550  0.95223 0.98690 0.97704 0.94900 0.85302 0.75212 0.81977 0.88458 0.93317
  650  0.96725 0.97805 1.00636 0.95779 0.89743 0.82762 0.82310 0.91430 0.91252
  750  1.24818 1.30396 1.32572 1.25741 1.28972 1.33068 1.40338 1.47879 1.58454
  850  1.24600 1.29393 1.36632 1.37604 1.32438 1.39975 1.51588 1.52143 1.66027
  950  1.36997 1.37428 1.46735 1.42968 1.37226 1.44265 1.54319 1.58533 1.69658
  1050 1.08862 1.10973 1.13133 1.07339 1.03819 1.01452 1.04009 1.07446 1.08875
  1150 1.09203 1.09317 1.15657 1.03879 0.96709 0.96274 1.04531 1.08884 1.03180
      Frequencies
Times      130     132     134     136     138     140     142     144     146
  -250 0.88025 0.92252 0.90749 0.91432 0.91207 0.87819 0.82250 0.86450 0.92468
  -150 0.99860 1.01229 1.02468 1.03560 1.00920 0.96391 0.94966 0.94250 0.92925
  -50  1.12115 1.06518 1.06783 1.05008 1.07873 1.15789 1.22784 1.19301 1.14607
  50   1.26727 1.26560 1.15378 1.13497 1.21115 1.33043 1.31125 1.28700 1.24179
  150  1.26358 1.19450 1.11892 1.13759 1.22441 1.25783 1.31924 1.34477 1.21110
  250  1.28315 1.22281 1.15378 1.12647 1.13268 1.10195 1.11559 1.14882 1.04363
  350  1.03594 1.04755 0.97454 1.03053 1.02105 0.94507 0.96323 0.96991 1.02414
  450  1.06119 1.01782 0.93001 1.00305 0.96909 0.90166 0.90263 0.96628 0.97055
  550  0.97482 0.98056 0.92363 0.97721 0.99776 0.92774 0.87317 0.93350 0.94434
  650  0.97230 0.96302 0.93640 0.98531 1.02627 0.90520 0.93111 0.99654 1.00100
  750  1.78020 1.92334 1.86549 1.88003 1.82258 1.81412 1.83870 1.87459 1.76229
  850  1.90265 1.91181 1.91546 1.90662 1.92542 1.86333 1.85476 1.84423 1.71874
  950  1.94672 2.00711 1.97414 2.01187 2.00232 1.96175 1.94492 1.85401 1.76652
  1050 1.10684 1.15572 1.13627 1.17783 1.15895 1.10969 1.01816 0.99127 1.00722
  1150 1.10316 1.15152 1.12073 1.17824 1.21091 1.07907 0.98364 1.02940 0.99378
      Frequencies
Times      148     150     152     154    156     158     160     162     164
  -250 0.92490 0.94167 0.97570 0.97974 0.9738 0.97945 0.97910 0.98324 0.99062
  -150 0.95320 0.95620 0.93825 0.97208 1.0001 1.00300 0.99885 0.98556 0.98396
  -50  1.12190 1.10213 1.08605 1.04818 1.0261 1.01755 1.02205 1.03121 1.02542
  50   1.16509 1.15196 1.11239 1.09205 1.0983 1.07922 1.06456 1.07527 1.09400
  150  1.15210 1.18119 1.14081 1.12804 1.1521 1.09775 1.10968 1.13128 1.14854
  250  1.09273 1.11026 1.11090 1.13072 1.1289 1.10026 1.09115 1.13354 1.12898
  350  1.01950 1.05897 1.12258 1.11655 1.1219 1.07735 1.09115 1.11814 1.08752
  450  0.98410 1.03864 1.08870 1.10687 1.1072 1.06922 1.08166 1.07731 1.07455
  550  0.91564 0.96788 1.04719 1.05201 1.0543 1.03363 1.02472 1.04123 1.03992
  650  0.96636 0.99132 1.04081 1.01638 1.0543 1.01750 1.04897 1.05239 1.06284
  750  1.78221 1.87217 1.96495 2.01888 1.9427 1.92762 1.88144 1.97620 1.99315
  850  1.85985 1.94778 1.96860 1.98354 2.0066 2.01804 2.00848 1.98436 2.02068
  950  1.85699 1.97027 2.00455 1.98397 2.0247 2.02055 2.02241 2.02298 2.02397
  1050 0.97631 1.01511 1.04628 1.07962 1.1159 1.12756 1.13199 1.15269 1.15826
  1150 0.97320 0.97696 1.06509 1.09104 1.1079 1.08793 1.10596 1.12114 1.14985
      Frequencies
Times      166     168     170     172     174     176     178     180     182
  -250 0.98263 0.97773 0.98279 0.98317 1.00378 0.97036 0.97105 0.97663 0.96787
  -150 0.99455 0.99190 0.99505 1.00133 0.98978 0.99584 0.97351 0.96835 0.97053
  -50  1.02282 1.03037 1.02216 1.01550 1.00644 1.03381 1.05545 1.05502 1.06160
  50   1.09056 1.08847 1.07373 1.07191 1.05515 1.07698 1.10842 1.11782 1.13189
  150  1.12607 1.11897 1.09114 1.07414 1.09080 1.09707 1.07183 1.10179 1.10242
  250  1.09731 1.11258 1.04003 1.04095 1.09113 1.05552 1.04621 1.01614 1.03232
  350  1.08971 1.11548 1.06324 1.04974 1.05442 0.99596 0.98658 0.95932 0.97731
  450  1.07487 1.09552 1.07280 1.06076 1.03769 0.97613 0.96805 0.95226 0.95703
  550  1.08417 1.10059 1.06911 1.04528 1.02337 0.96320 0.97926 0.96250 0.97763
  650  1.08308 1.09341 1.08922 1.07971 1.02383 0.95090 0.94837 0.97535 0.97161
  750  2.02380 2.02164 1.95872 1.96655 2.03851 1.93370 1.92120 1.98161 1.98883
  850  2.00683 2.04614 2.04841 1.99029 2.03731 2.00135 1.98839 1.05769 1.06350
  950  2.01820 1.11479 1.11608 2.04709 2.04871 1.07274 1.06647 1.05769 1.06350
  1050 1.17544 1.20256 1.19309 1.16150 1.13544 1.10592 1.12696 1.08900 1.09127
  1150 1.17289 1.20968 1.16407 1.15225 1.13984 1.09556 1.10740 1.09740 1.07409
      Frequencies
Times      184     186     188     190     192     194     196     198     200
  -250 0.97748 0.94841 0.96914 0.96933 0.97220 0.86486 0.93743 0.93160 0.92327
  -150 0.97450 1.01421 1.01659 1.00343 1.00138 0.98562 0.98870 0.99707 0.98938
  -50  1.04802 1.03739 1.01427 1.02724 1.02642 1.14952 1.07387 1.07133 1.08735
  50   1.13128 1.38136 1.05480 1.04584 1.06576 1.28466 1.11553 1.10887 1.12216
  150  1.07262 1.33383 1.07362 1.04863 1.04657 1.19514 1.07091 1.05075 1.06018
  250  1.01994 1.16571 1.01465 1.00988 1.00510 1.10959 1.05757 1.00259 1.00253
  350  0.96055 0.95356 0.97619 0.98936 0.99783 1.07836 1.03659 1.03041 1.01104
  450  0.96494 0.95215 0.97347 0.97237 0.99323 1.04296 1.05621 1.05271 1.08929
  550  0.96944 0.92686 0.95757 0.96896 0.95973 0.96782 1.02296 1.00710 1.02613
  650  0.98887 0.89666 0.94813 0.95910 0.97362 0.94341 0.99237 0.99927 1.00803
  750  2.00099 1.28911 1.99678 1.99161 1.98998 1.19660 1.06772 1.98254 1.97845
  850  1.06319 1.28911 1.06490 1.05683 1.05649 1.19660 1.06772 1.05122 1.04914
  950  1.06319 1.28911 1.06490 1.05683 1.05649 1.19660 1.99870 1.05122 1.04914
  1050 1.10722 1.36263 1.05422 1.05600 1.05602 1.06151 1.01721 0.99085 0.99370
  1150 1.04887 1.21511 1.04310 1.03362 1.03493 1.11470 1.01970 1.00579 1.01598
      Frequencies
Times      202     204     206     208     210     212     214     216     218
  -250 0.93116 0.75022 0.76268 0.81894 0.95915 0.86932 0.91521 0.96376 0.97625
  -150 0.99164 0.97926 0.96792 0.93813 0.98656 0.92617 0.98379 0.98018 0.98951
  -50  1.07720 1.27052 1.26940 1.24293 1.05429 1.20451 1.10100 1.05606 1.03425
  50   1.14307 1.44152 1.39138 1.45618 1.10666 1.41783 1.29774 1.23837 1.09714
  150  1.07206 1.16445 1.36002 1.41896 1.10445 1.33329 1.19236 1.17206 1.07211
  250  1.00270 0.88948 1.06762 1.20503 1.05854 1.18547 1.13846 1.10512 1.06048
  350  1.01324 0.87946 0.93288 1.01279 0.98097 0.95065 0.91039 0.87978 0.96944
  450  1.07235 1.00244 0.96078 1.04041 0.99271 0.95238 0.89944 0.90555 0.97213
  550  1.04347 0.97216 0.91969 0.96735 0.98263 0.85202 0.82823 0.80099 0.93285
  650  1.00684 0.89804 0.83902 0.89315 0.98625 0.91381 0.91806 0.76877 0.90981
  750  1.98721 1.09370 1.13299 1.20868 1.98475 1.15235 1.11926 1.08485 1.96051
  850  1.05363 1.09370 1.13299 1.20868 1.04855 1.15235 1.11926 1.08485 1.03165
  950  1.05363 1.09370 1.13299 1.20868 1.04855 1.15235 1.11926 1.08485 1.03165
  1050 1.00554 0.99742 1.10525 1.13859 1.03684 0.99044 0.85014 0.83300 0.96398
  1150 1.01099 0.96611 1.08882 1.15434 1.02522 0.96548 0.91105 0.85046 0.97745
      Frequencies
Times      220     222     224     226     228     230     232     234     236
  -250 0.97934 0.97829 0.97480 0.88069 0.98294 0.98022 0.96132 0.82335 0.95233
  -150 0.98809 1.00002 0.99989 1.01072 0.99529 0.97804 0.98207 0.98426 0.99384
  -50  1.03258 1.02168 1.02532 1.10858 1.02177 1.04174 1.05661 1.19240 1.05383
  50   1.09266 1.04638 1.02762 1.19786 1.03890 1.06813 1.08142 1.25011 1.07702
  150  1.07648 1.05521 1.01826 1.12896 1.02530 1.04483 1.06429 1.18340 1.06450
  250  1.02853 1.03245 1.00986 1.10724 1.00493 1.02463 1.03870 1.14992 1.05205
  350  1.00838 0.98492 0.96707 1.00670 1.00809 1.03330 1.04616 1.08820 1.02105
  450  0.98625 0.97581 0.97636 1.00992 1.00662 1.03360 1.04785 1.07021 1.02469
  550  0.95691 0.94573 0.92543 0.81045 0.99117 1.01596 1.01734 1.03898 1.00064
  650  0.93757 0.92745 0.92109 0.82010 0.97735 1.00759 1.01665 1.05897 1.01556
  750  1.97622 1.97085 1.96855 1.19444 2.00189 2.01425 2.00519 1.20639 1.99846
  850  1.04748 1.03609 1.02863 1.19444 1.06536 1.07766 1.07062 1.20639 1.06637
  950  1.04748 1.03609 1.02863 1.19444 1.06536 1.07766 1.07062 1.20639 1.06637
  1050 0.99610 1.01327 1.02782 1.12467 1.05641 1.06549 1.03663 1.14267 1.04710
  1150 1.00029 1.00430 1.01725 1.14478 1.06553 1.07265 1.05699 1.23687 1.07145
      Frequencies
Times      238     240
  -250 0.95112 0.96936
  -150 1.00363 0.98894
  -50  1.04525 1.04170
  50   1.04951 1.05617
  150  1.06057 1.04367
  250  1.03138 1.00608
  350  1.02383 0.99751
  450  1.00775 0.97927
  550  0.97642 0.97337
  650  0.98877 0.97038
  750  1.99344 1.98998
  850  1.06113 1.05895
  950  1.06113 1.05895
  1050 1.05096 1.04139
  1150 1.04890 1.05782

, , directions = 1, tasks = 62, files = data/PRR+2_tyr_4:240:2_PN/data_909.2_1

      Frequencies
Times       4       6       8      10      12      14      16      18      20
  -250 0.9560 0.88226 1.00669 1.00502 1.01945 1.04033 1.06047 0.99006 1.03802
  -150 1.0021 1.03366 1.01631 1.00713 1.00503 0.99190 0.98860 1.05056 1.02168
  -50  1.0419 1.08408 0.97700 0.98786 0.97552 0.96776 0.95094 0.95938 0.94031
  50   1.1477 1.29474 0.99612 1.00431 0.94681 0.95978 0.93168 0.75846 0.84826
  150  1.2669 1.50513 1.10489 1.03344 1.07171 1.07009 0.96319 0.69804 0.79057
  250  1.3425 1.58678 1.14096 1.18245 1.18803 1.19969 1.10191 0.84039 0.82497
  350  1.4512 1.56639 1.29330 1.23336 1.23367 1.22272 1.23253 0.91767 0.84617
  450  1.4981 1.44867 1.33071 1.27346 1.23296 1.22141 1.25835 0.90427 0.88555
  550  1.5210 1.56966 1.14884 1.09577 1.11652 1.12040 1.14394 1.03423 0.95956
  650  1.4582 1.48722 1.00310 1.00340 1.01105 1.05276 1.04137 1.06167 0.95250
  750  1.3773 1.35087 1.01897 0.96527 0.98079 0.98963 0.97598 0.83313 0.99331
  850  1.2996 1.19948 1.01304 0.98607 0.97455 0.99359 0.95775 0.62720 0.91326
  950  1.3006 1.27123 1.00888 0.99419 1.00563 1.01736 0.95741 0.59697 0.84642
  1050 1.3146 1.38979 1.05889 1.03522 1.07182 1.04969 1.04215 0.65672 0.81030
  1150 1.2832 1.37276 1.07964 1.06613 1.08366 1.08281 1.08443 0.77492 0.81638
      Frequencies
Times       22      24      26      28       30      32      34      36      38
  -250 1.05617 1.02678 0.99005 0.81076 0.523968 0.52170 0.44547 0.48806 0.48090
  -150 1.01874 1.01803 1.01919 1.02164 0.860596 0.93823 0.94068 0.87873 0.87437
  -50  0.92509 0.95520 0.99076 1.16759 1.615436 1.54007 1.61386 1.63321 1.64473
  50   0.84203 0.83099 1.05792 1.27082 1.452891 1.61580 1.53121 1.47463 1.59025
  150  0.82750 0.81975 0.94645 1.38674 1.492640 1.49542 1.57158 1.48254 1.66719
  250  0.78959 0.77225 0.86078 0.83072 0.772261 0.76731 0.73143 0.72521 0.77690
  350  0.82905 0.74290 0.77547 0.55635 0.494088 0.46344 0.43858 0.40145 0.43831
  450  0.84568 0.86787 0.77440 0.46820 0.151839 0.31536 0.31160 0.38446 0.49219
  550  0.92929 0.94639 0.86535 0.68241 0.431915 0.56740 0.59473 0.68229 0.87924
  650  0.95940 0.93175 0.90564 0.84862 0.714505 0.95303 0.94553 1.11037 1.33179
  750  0.91538 0.95190 0.93512 0.98778 0.952091 1.08892 1.02368 1.34085 1.47717
  850  0.90728 0.92689 0.82582 0.72015 0.780832 0.87361 0.81787 1.01069 1.16677
  950  0.85338 0.85198 0.77904 0.50390 0.384115 0.50655 0.55048 0.62515 0.73399
  1050 0.84098 0.77791 0.68553 0.35874 0.106855 0.26795 0.33697 0.41883 0.51325
  1150 0.82818 0.78289 0.71159 0.37359 0.088118 0.20216 0.25553 0.30178 0.37215
      Frequencies
Times       40      42      44      46      48      50      52      54      56
  -250 0.54151 0.62055 0.64292 0.76537 0.70968 0.57599 0.58495 0.54848 0.51059
  -150 0.86700 0.85567 0.88203 0.90265 0.94984 1.00423 1.18598 1.13123 1.13316
  -50  1.59149 1.52378 1.47504 1.33198 1.34048 1.41978 1.22907 1.32028 1.35625
  50   1.65084 1.52222 1.44153 1.53315 1.58630 1.56446 1.39404 1.57903 1.52986
  150  1.67488 1.62582 1.48492 1.57916 1.76889 1.54932 1.35226 1.58287 1.47963
  250  0.87556 0.99591 0.93010 1.04725 1.18777 0.95522 0.94346 1.08545 1.18657
  350  0.58297 0.65583 0.76602 0.85464 0.89805 0.76872 0.76220 0.76869 0.95133
  450  0.59110 0.66113 0.69901 0.81410 0.80074 0.55798 0.71023 0.82963 0.97904
  550  0.98112 1.03575 1.03743 1.20403 1.19267 0.89787 1.04607 1.22325 1.03901
  650  1.49551 1.46727 1.42593 1.62829 1.57646 1.28345 1.23158 1.25722 1.15785
  750  1.56481 1.60591 1.52229 1.71996 1.76621 1.71515 1.52848 1.29522 1.18479
  850  1.27692 1.37172 1.34888 1.52011 1.56770 1.56518 1.24573 1.30165 1.06033
  950  0.83650 0.98161 0.99024 1.14850 1.22994 1.09348 1.10044 1.11460 0.63088
  1050 0.63285 0.75617 0.76779 0.92606 0.94380 0.73292 0.85433 1.07451 0.59341
  1150 0.48906 0.60424 0.67963 0.85817 0.88531 0.74798 0.96272 0.81281 0.74385
      Frequencies
Times       58      60      62      64      66      68      70      72      74
  -250 0.62158 0.70533 0.62127 0.52290 0.47089 0.55130 0.51135 0.56103 0.63091
  -150 1.18576 1.05807 1.00301 0.99569 1.06280 0.95317 1.01062 0.97598 0.98579
  -50  1.19266 1.23660 1.37572 1.48141 1.46630 1.49553 1.47803 1.46299 1.38330
  50   1.38520 1.43992 1.43027 1.73029 1.73016 1.95507 1.84802 1.92713 1.81490
  150  1.63069 1.52713 1.60435 1.84727 1.80106 2.16875 2.00168 1.95128 1.92887
  250  1.36364 1.41240 1.45189 1.64222 1.42459 1.49813 1.34777 1.46498 1.46496
  350  1.14827 1.23735 1.25927 1.27084 1.43277 1.20412 1.23427 1.42095 1.40165
  450  1.03796 1.00333 0.97036 0.97804 1.07155 1.06599 1.04770 1.29099 1.52981
  550  1.12700 1.19709 1.21719 1.48976 1.43687 1.70475 1.78349 1.91105 1.79152
  650  1.24709 1.37216 1.25314 1.66709 1.47253 1.92793 1.94459 2.12827 2.00995
  750  1.23503 1.38408 1.57278 1.84639 1.87295 2.10024 2.12145 2.17320 2.09489
  850  1.14054 1.28328 1.30947 1.43550 1.62873 1.70431 1.63964 1.90057 1.71026
  950  0.77564 0.92819 0.95383 0.88439 1.13104 1.29055 1.25786 1.19194 1.13585
  1050 0.71858 0.93558 0.69112 0.57892 0.85345 1.04187 1.02417 1.08293 1.09663
  1150 0.66027 0.55173 0.74231 0.61266 0.84624 1.25645 1.23200 1.21469 1.18397
      Frequencies
Times       76      78      80      82      84      86      88      90      92
  -250 0.60149 0.59583 0.54396 0.55007 0.51702 0.45654 0.41423 0.49134 0.56352
  -150 1.06625 1.09156 1.05448 1.04725 1.10043 1.13936 1.17081 1.15275 1.09160
  -50  1.33225 1.31261 1.40156 1.40268 1.38255 1.40410 1.41496 1.35591 1.34488
  50   1.82718 1.59269 1.86733 1.74338 1.66599 1.65679 1.59139 1.54387 1.46264
  150  1.90832 1.58917 1.87322 1.79732 1.57165 1.52796 1.55088 1.49757 1.39162
  250  1.55317 1.66063 1.51685 1.38971 1.19126 1.05011 0.98033 0.87022 0.85810
  350  1.61639 1.72402 1.66081 1.44221 1.29585 1.15700 0.98833 0.92460 0.91214
  450  1.69388 1.82290 1.92321 1.56432 1.34842 1.14383 1.02992 0.95178 0.92438
  550  2.12581 2.10631 2.10399 1.93891 1.81996 1.65397 1.75290 1.58324 1.38414
  650  2.12027 2.12708 2.07548 2.03005 1.86205 1.88750 1.94845 1.80898 1.68740
  750  2.21069 1.91341 1.88366 1.97887 1.94588 1.99124 1.93106 1.86518 1.77023
  850  1.90796 1.54764 1.42412 1.41639 1.37629 1.45496 1.47030 1.44966 1.42604
  950  1.17033 1.14283 1.06881 1.18333 1.10018 1.17918 1.09745 1.02055 0.93323
  1050 1.14233 1.27268 1.16375 1.10746 1.01519 1.02031 0.85771 0.87537 0.88682
  1150 1.26238 1.19288 1.13597 1.17426 1.09395 1.01497 0.88892 0.88330 0.90361
      Frequencies
Times       94      96      98     100     102     104     106     108     110
  -250 0.56580 0.64503 0.66620 0.70691 0.64769 0.65790 0.61932 0.65253 0.65497
  -150 1.08151 1.04191 1.03772 1.03672 1.06446 1.03830 1.03362 0.96748 0.95416
  -50  1.35269 1.31306 1.29608 1.25638 1.28785 1.30380 1.34706 1.37999 1.39088
  50   1.45275 1.40239 1.41124 1.33612 1.39222 1.50920 1.57478 1.61496 1.71845
  150  1.44940 1.34665 1.35467 1.23915 1.22524 1.42270 1.55747 1.59867 1.65101
  250  0.81328 0.86877 0.90548 0.93393 0.93363 1.02527 1.07011 1.21144 1.26244
  350  0.85061 0.94089 0.95251 0.93068 0.89874 0.99833 1.02549 1.11279 1.20358
  450  0.88867 0.97318 1.07425 1.08368 1.12977 1.30912 1.31556 1.21877 1.23399
  550  1.35066 1.37020 1.45887 1.45564 1.65266 1.94865 1.87797 1.78397 1.77741
  650  1.65486 1.68119 1.70174 1.74167 1.86958 2.07793 2.08697 2.09259 1.92547
  750  1.70959 1.68628 1.71486 1.70877 1.88986 1.99705 2.00684 1.93595 1.91232
  850  1.34085 1.33649 1.32979 1.34860 1.49118 1.64055 1.64433 1.69293 1.56674
  950  0.90378 0.89149 0.98889 1.05296 1.09881 1.20344 1.30200 1.31717 1.37495
  1050 0.85013 0.87368 0.93175 1.01014 1.06545 1.13723 1.22894 1.28822 1.31254
  1150 0.87505 0.93105 0.97678 1.05881 1.11822 1.16866 1.24572 1.27749 1.27063
      Frequencies
Times      112     114     116     118     120     122     124     126     128
  -250 0.65632 0.57216 0.59858 0.54700 0.54557 0.52239 0.53313 0.56014 0.55422
  -150 0.92609 0.94307 0.93285 0.97945 0.99062 1.00918 1.01868 1.02349 0.99416
  -50  1.41759 1.48477 1.46857 1.47355 1.46381 1.46843 1.44819 1.41637 1.45162
  50   1.82491 1.71619 1.61206 1.63277 1.59627 1.58173 1.66073 1.65262 1.67426
  150  1.79216 1.58045 1.58855 1.57787 1.54544 1.53466 1.64486 1.56828 1.55074
  250  1.36650 1.11514 1.02397 0.98115 0.94403 0.90516 1.02361 1.00497 0.93199
  350  1.14580 0.98390 1.01643 0.99428 0.97220 0.94884 1.07596 1.04872 1.13751
  450  1.17333 0.94490 0.97779 0.92928 0.90736 0.92958 0.99942 1.01623 1.04342
  550  1.58398 1.23875 1.22503 1.21025 1.17654 1.24824 1.36109 1.41158 1.51116
  650  1.80996 1.43117 1.34600 1.28225 1.33632 1.32636 1.47715 1.56691 1.70425
  750  1.80612 1.49626 1.40400 1.32709 1.28459 1.32866 1.46388 1.58971 1.81639
  850  1.49124 1.31488 1.17247 1.10368 1.07909 1.06393 1.05558 1.25016 1.34815
  950  1.37783 1.15388 1.01101 0.90802 0.83823 0.86043 0.89110 0.92539 0.99667
  1050 1.21763 1.02354 0.91311 0.82299 0.76218 0.77272 0.82801 0.84887 0.94731
  1150 1.14129 0.90015 0.82449 0.84361 0.81397 0.81659 0.89007 0.96425 0.95134
      Frequencies
Times      130     132     134     136     138     140     142     144     146
  -250 0.58346 0.57390 0.58701 0.54484 0.65404 0.72557 0.71612 0.71528 0.74290
  -150 0.97814 0.98060 0.97086 1.01204 0.97636 0.95925 0.96344 0.95777 0.95771
  -50  1.43840 1.44550 1.44214 1.44312 1.36960 1.31518 1.32043 1.32695 1.29939
  50   1.66848 1.72100 1.62034 1.69448 1.62627 1.45007 1.40255 1.41898 1.42364
  150  1.61179 1.62817 1.43669 1.46003 1.51876 1.36031 1.34943 1.38343 1.31081
  250  1.02159 1.11221 1.08916 1.06873 1.15413 1.09096 1.03418 1.04256 1.00418
  350  1.09052 1.18141 1.14932 1.09484 1.12863 1.19927 1.18987 1.13214 1.18531
  450  1.19114 1.19761 1.19296 1.18800 1.26309 1.25812 1.23700 1.23235 1.27739
  550  1.60102 1.64377 1.61286 1.67650 1.69542 1.49240 1.50131 1.39494 1.42895
  650  1.79469 1.72903 1.69301 1.61935 1.60659 1.46939 1.48844 1.44871 1.32931
  750  1.85186 1.74543 1.72429 1.65133 1.61244 1.47058 1.35797 1.37557 1.33290
  850  1.39278 1.39805 1.38043 1.18782 1.19481 1.20623 1.19885 1.17907 1.18618
  950  1.09871 1.05810 1.08972 1.11538 1.16546 1.20462 1.28640 1.17716 1.11904
  1050 1.00185 0.97438 0.94596 0.98647 1.12244 1.17269 1.24383 1.20822 1.19582
  1150 0.98625 0.91806 0.95486 0.96951 1.14352 1.21375 1.28640 1.18786 1.16136
      Frequencies
Times      148     150     152     154     156     158     160     162     164
  -250 0.71574 0.72561 0.75385 0.80811 0.84469 0.79434 0.74965 0.73742 0.68821
  -150 0.94651 0.96534 0.96404 0.96961 0.96591 1.00018 0.94136 0.92130 0.92657
  -50  1.33775 1.30904 1.28211 1.22228 1.18940 1.20548 1.30900 1.34128 1.38523
  50   1.46341 1.42317 1.42432 1.39847 1.33228 1.41743 1.49618 1.50533 1.42997
  150  1.29467 1.29144 1.30592 1.33678 1.29623 1.17397 1.30469 1.34758 1.34400
  250  1.12928 1.18278 1.19954 1.39745 1.44099 1.18229 1.14212 1.06481 1.08063
  350  1.25865 1.23174 1.30192 1.37104 1.25990 1.20095 1.23406 1.17093 1.11267
  450  1.34199 1.30670 1.26338 1.37788 1.29427 1.24332 1.28869 1.20965 1.09108
  550  1.46547 1.51459 1.41034 1.36083 1.45294 1.41363 1.40546 1.42331 1.34634
  650  1.41103 1.51363 1.51781 1.62992 1.69865 1.55781 1.50291 1.61592 1.50607
  750  1.46671 1.57989 1.62501 1.69295 1.65214 1.63675 1.72387 1.70923 1.55306
  850  1.25983 1.33517 1.45220 1.54543 1.47573 1.52503 1.48448 1.39871 1.26487
  950  1.21117 1.23504 1.16317 1.25953 1.31949 1.31583 1.38394 1.33437 1.09557
  1050 1.21288 1.16939 1.12525 1.23540 1.37337 1.27557 1.34729 1.20406 1.05630
  1150 1.22526 1.25667 1.29072 1.35336 1.53186 1.40120 1.51086 1.31343 1.12273
      Frequencies
Times      166     168     170     172     174     176     178     180     182
  -250 0.68548 0.75401 0.72472 0.71607 0.80208 0.87487 0.84807 0.97489 0.95182
  -150 0.91056 0.90968 0.92047 1.00893 0.94785 1.05569 1.06185 0.95618 0.97838
  -50  1.40396 1.33631 1.35480 1.27501 1.25007 1.06944 1.09008 1.06893 1.06980
  50   1.44606 1.41219 1.33221 1.17874 1.38021 1.06365 1.00765 1.06514 1.03255
  150  1.43171 1.47986 1.50735 1.22208 1.38617 1.02893 1.02328 1.09972 1.17996
  250  1.15372 1.11297 1.20237 1.17273 1.29386 1.08728 1.00387 1.13241 1.26070
  350  1.22453 1.34218 1.45909 1.64725 1.68305 1.52946 1.27361 1.36904 1.36826
  450  1.17955 1.25427 1.45416 1.64157 1.80250 1.71656 1.72286 1.58530 1.58833
  550  1.37669 1.48974 1.80591 1.91236 1.98938 1.90992 1.88092 1.55143 1.48910
  650  1.50166 1.52015 1.57141 1.61268 1.59793 1.45713 1.42286 1.28614 1.35133
  750  1.57276 1.48426 1.42133 1.33134 1.37836 1.26425 1.14807 1.03743 1.02084
  850  1.31745 1.24674 1.12832 1.08766 1.25439 1.09331 1.10143 1.13004 1.22242
  950  1.02309 1.05254 1.06056 1.13361 1.63556 1.88292 1.69966 1.58057 1.60708
  1050 1.02281 1.02898 1.02612 1.13945 1.54633 1.95573 1.79647 1.77977 1.87429
  1150 0.94482 0.93276 0.94281 1.08214 1.64296 1.92849 1.85168 1.72150 1.63078
      Frequencies
Times      184     186     188     190     192     194     196     198     200
  -250 0.92819 0.78845 0.87137 0.85835 0.87155 0.93113 0.86627 0.79485 0.82675
  -150 1.06143 1.07323 1.09113 1.04632 0.99555 0.99168 0.97536 1.01564 0.98878
  -50  1.01038 1.13832 1.03751 1.09534 1.13290 1.07719 1.15838 1.18952 1.18447
  50   1.09181 1.30180 1.14944 1.05372 1.08115 1.31438 1.33358 1.37744 1.53535
  150  1.19876 1.25596 1.12600 1.11967 1.25202 1.48572 1.55237 1.39119 1.44480
  250  1.34069 1.32380 1.09816 1.25263 1.34510 1.54034 1.62059 1.50442 1.49752
  350  1.21433 1.42127 1.26752 1.24981 1.51499 1.44983 1.41893 1.52892 1.38940
  450  1.66104 1.73325 1.44392 1.37888 1.38545 1.25852 1.38317 1.41628 1.36408
  550  1.59927 1.65258 1.27016 1.41944 1.67186 1.46169 1.59023 1.52056 1.52462
  650  1.36494 1.44877 1.39235 1.47657 1.63769 1.77691 2.07017 1.93226 1.94639
  750  1.06092 1.23732 1.30708 1.51819 1.77666 1.91485 2.03832 2.10076 2.11944
  850  1.08900 1.27185 1.21478 1.16552 1.23411 1.42299 1.78768 1.98664 1.89575
  950  1.40527 1.51875 1.38942 1.43601 1.03135 1.06596 1.27228 1.35444 1.45999
  1050 1.88848 1.54227 1.41139 1.46035 1.24713 1.24915 1.20706 1.39657 1.36527
  1150 1.54770 1.58016 1.61211 1.80808 1.52280 1.38679 1.37626 1.44078 1.52492
      Frequencies
Times      202     204     206     208     210     212     214     216     218
  -250 0.73481 0.74144 0.67081 0.73959 0.83061 0.82985 0.77806 0.84354 0.90718
  -150 1.00239 0.96295 0.90835 0.97121 0.94914 0.96058 0.95926 0.97960 0.98290
  -50  1.26280 1.29561 1.42083 1.28920 1.22025 1.20957 1.26268 1.17686 1.10992
  50   1.56056 1.65746 1.75016 1.32483 1.32898 1.30459 1.17092 1.21034 1.17727
  150  1.38564 1.54671 1.60398 1.29856 1.29379 1.24425 1.21333 1.26001 1.12528
  250  1.33499 1.37078 1.40978 1.17867 1.16747 1.35834 1.41149 1.41587 1.32139
  350  1.12523 1.19805 1.25808 1.39399 1.47058 1.73633 1.63433 1.67864 1.57229
  450  1.32889 1.50153 1.34604 1.39187 1.49740 1.55705 1.58614 1.60629 1.57474
  550  1.50273 1.36878 1.62948 1.59783 1.60642 1.64339 1.68522 1.66352 1.74573
  650  1.98906 1.87297 1.61886 1.37889 1.44982 1.49081 1.54065 1.84386 1.84692
  750  2.05982 1.89296 1.66390 1.51055 1.39906 1.20229 1.38489 1.66352 1.77015
  850  1.96176 2.07569 1.68812 1.38976 1.35580 1.28829 1.27000 1.46807 1.56357
  950  1.53434 1.56510 1.37791 1.35201 1.41953 1.48249 1.31742 1.33920 1.44946
  1050 1.35008 1.38877 1.25171 1.16357 1.17843 1.52722 1.52715 1.60989 1.67663
  1150 1.38205 1.34759 1.21261 0.96789 1.20756 1.44365 1.45352 1.79635 1.85704
      Frequencies
Times      220     222     224     226     228     230     232     234     236
  -250 0.89633 0.84943 0.83108 0.74304 0.65040 0.65030 0.70118 0.81239 0.86419
  -150 0.95317 0.93816 0.93850 0.93469 0.95560 1.01012 1.07244 1.04058 1.00668
  -50  1.15050 1.21241 1.23042 1.32227 1.39400 1.33957 1.22639 1.14702 1.12914
  50   1.23522 1.26316 1.41281 1.30368 1.23416 1.41549 1.23888 1.33694 1.42336
  150  1.18580 1.13572 1.37827 1.30988 1.33609 1.36032 1.31117 1.36865 1.50461
  250  1.36019 1.20583 1.13648 1.11013 0.85715 0.98381 1.27413 1.52904 1.60705
  350  1.45938 1.40412 1.43050 1.42859 1.00425 1.02277 1.07958 1.24253 1.49845
  450  1.52822 1.53375 1.57414 1.30940 1.11949 1.25152 1.40577 1.45431 1.63362
  550  1.62176 1.69005 1.71231 1.53251 1.35983 1.69433 1.66637 1.74666 1.93709
  650  1.83039 1.70100 1.69588 1.58781 1.62391 1.65536 1.80604 2.04374 2.22360
  750  1.86146 1.68347 1.66977 1.18926 1.12413 1.25759 1.54767 1.84508 2.16661
  850  1.48021 1.50929 1.41955 1.11299 0.74711 1.11032 1.30983 1.61616 2.05262
  950  1.40819 1.47606 1.29950 0.87986 0.58322 0.66498 0.91269 1.35043 1.66828
  1050 1.55257 1.57283 1.47221 1.04291 0.67820 0.66346 0.82790 1.17947 1.48960
  1150 1.76438 1.66558 1.57457 1.19069 0.89421 0.78897 0.81229 1.03876 1.14416
      Frequencies
Times      238     240
  -250 0.88056 0.85152
  -150 1.00810 0.97829
  -50  1.11134 1.17019
  50   1.26486 1.39643
  150  1.38329 1.45276
  250  1.39071 1.50734
  350  1.38667 1.52451
  450  1.51488 1.58261
  550  1.72947 2.06589
  650  2.09252 2.18253
  750  2.21803 2.38324
  850  2.03684 2.25911
  950  1.83541 2.03420
  1050 1.55537 1.70541
  1150 1.21189 1.32028

, , directions = 2, tasks = 62, files = data/PRR+2_tyr_4:240:2_PN/data_909.2_1

      Frequencies
Times        4       6       8      10      12      14      16      18      20
  -250 0.97969 0.87134 0.96603 0.98612 0.99101 1.00509 1.00957 0.81889 1.06773
  -150 0.99660 0.99875 1.00358 1.00323 1.01025 0.99495 0.98123 1.12865 1.00883
  -50  1.02370 1.12991 1.03039 1.01064 0.99873 0.99995 1.00920 1.05246 0.92344
  50   1.03991 1.18983 1.03200 1.00832 0.98528 1.00215 0.98660 0.86886 0.90469
  150  1.03220 1.14578 0.95295 0.92338 0.98084 0.99607 0.91368 0.83857 0.89340
  250  0.99815 1.03433 0.88585 0.89442 0.94340 0.96345 0.86045 0.80376 0.95452
  350  1.00055 0.99910 0.91608 0.89048 0.89569 0.90820 0.86949 0.89787 1.09411
  450  1.02149 0.96824 0.92848 0.84612 0.83338 0.86592 0.87547 0.81790 1.20296
  550  1.03325 1.00893 0.91345 0.83611 0.84986 0.89993 0.90038 1.23984 1.51794
  650  1.06862 1.22502 0.98073 0.88862 0.90351 0.96339 0.96962 1.42353 1.76501
  750  1.08321 1.25780 1.03481 0.93563 0.98169 1.01360 1.00347 1.58219 1.96318
  850  1.05642 1.20477 0.99999 0.94129 0.97414 1.02184 1.03141 1.51867 2.01671
  950  1.03101 1.03240 1.02716 0.92941 0.96331 0.96913 0.99399 1.35281 1.69952
  1050 1.01346 0.94926 0.94827 0.87820 0.90008 0.91463 0.95010 1.19768 1.46378
  1150 1.00946 0.99236 0.92797 0.86025 0.90300 0.94854 0.95242 1.30041 1.55942
      Frequencies
Times       22      24      26      28      30      32      34      36      38
  -250 1.05287 1.01680 0.97536 0.56618 0.53569 0.63633 0.63499 0.59460 0.57641
  -150 0.99119 1.01357 1.01922 1.06208 0.94882 0.89867 0.85646 0.87911 0.78000
  -50  0.95595 0.96962 1.00542 1.37174 1.51549 1.46499 1.50855 1.52629 1.64359
  50   0.89861 0.96199 1.00855 1.25360 1.47814 1.30785 1.44078 1.63514 1.72480
  150  0.89496 0.98526 1.08301 1.23903 1.60243 1.54141 1.52925 1.67743 1.81312
  250  1.06840 1.11789 1.12954 0.91854 0.95336 0.96811 0.98026 1.14970 1.17833
  350  1.16735 1.27252 1.21462 0.81298 0.80593 0.88697 0.91360 0.95943 0.96133
  450  1.34501 1.38980 1.29981 0.79373 0.68877 0.72561 0.81760 0.88674 0.99087
  550  1.58537 1.58000 1.50196 1.27232 1.07394 1.06631 1.04985 1.24947 1.50579
  650  1.93033 1.78556 1.60034 1.37157 1.16750 1.05423 1.08432 1.41605 1.83481
  750  2.03335 2.07271 1.87227 1.65280 1.20015 0.96098 1.03019 1.32357 1.68135
  850  2.02120 2.07967 1.87709 1.63759 1.09150 1.03029 0.98572 1.20784 1.46202
  950  1.80281 1.88209 1.73454 1.31126 0.75555 0.67180 0.64510 0.73154 0.87721
  1050 1.60616 1.67787 1.49254 1.13505 0.74184 0.68331 0.68891 0.76136 0.80996
  1150 1.64846 1.76754 1.61440 1.20369 0.73796 0.67090 0.63311 0.70708 0.86290
      Frequencies
Times       40      42      44      46      48      50      52      54      56
  -250 0.57679 0.58177 0.56839 0.63904 0.54370 0.32199 0.46771 0.35721 0.35119
  -150 0.77831 0.85569 0.86502 0.88936 0.93019 1.13544 1.15405 1.18965 1.26934
  -50  1.64490 1.56253 1.56659 1.47160 1.52611 1.54257 1.37824 1.45314 1.37947
  50   1.67445 1.68454 1.66467 1.65458 1.73405 1.58865 1.46304 1.51984 1.48750
  150  1.77972 1.73112 1.69509 1.73608 1.65674 1.65826 1.28973 1.05908 1.20186
  250  1.24836 1.23116 1.13005 1.12144 0.90577 0.67103 0.61593 0.46533 0.42852
  350  0.93819 0.90855 0.87920 0.84494 0.70843 0.46034 0.66496 0.42748 0.10991
  450  1.04943 1.07769 1.06610 1.04635 0.99356 0.69258 0.88125 0.70427 0.26769
  550  1.51795 1.55384 1.50653 1.53787 1.45249 1.38911 1.16625 0.87982 0.52029
  650  1.83687 1.84290 1.82944 1.90496 1.72189 1.45527 1.35725 0.98436 0.50822
  750  1.69417 1.71142 1.72902 1.79985 1.66759 1.29444 1.24185 0.86462 0.59913
  850  1.43624 1.38805 1.39006 1.45964 1.35995 0.87140 1.00140 0.65559 0.30952
  950  0.93415 0.95838 0.99174 1.03828 0.95523 0.60015 0.74150 0.46320 0.21434
  1050 0.88489 0.90557 0.87888 0.99273 0.87479 0.56053 0.63969 0.40011 0.27269
  1150 0.93695 0.98055 0.97821 1.08854 1.04333 0.64885 0.60497 0.50040 0.37908
      Frequencies
Times       58      60      62       64      66      68      70      72      74
  -250 0.51788 0.51970 0.48735 0.408285 0.45158 0.50283 0.43681 0.49587 0.50311
  -150 1.22074 1.11799 1.14301 1.065413 0.98284 0.96098 1.03017 0.98461 1.01974
  -50  1.26137 1.36232 1.36963 1.526302 1.56559 1.53620 1.53302 1.51952 1.47715
  50   1.35960 1.38320 1.28964 1.631479 1.59048 1.59028 1.50097 1.63776 1.59769
  150  1.03188 0.86450 1.12391 1.317698 1.42232 1.55420 1.39610 1.59045 1.55627
  250  0.41561 0.44194 0.50772 0.501051 0.60223 0.70613 0.70297 0.74818 0.64634
  350  0.28340 0.16584 0.12867 0.060741 0.37518 0.42827 0.44442 0.56585 0.66705
  450  0.39763 0.15829 0.19555 0.151712 0.43996 0.64810 0.64886 0.81420 0.84211
  550  0.53615 0.51043 0.52298 0.548206 1.13687 1.28011 1.27267 1.49453 1.43073
  650  0.55952 0.49763 0.63097 0.822849 1.47291 1.51153 1.53117 1.74704 1.67595
  750  0.71666 0.72567 0.74629 0.868792 1.31454 1.24697 1.27505 1.50697 1.53967
  850  0.50469 0.47802 0.48415 0.556203 0.77835 0.92087 1.05744 1.21534 1.08637
  950  0.39172 0.35585 0.33970 0.306898 0.49351 0.54360 0.48896 0.56150 0.63582
  1050 0.46967 0.47716 0.49993 0.436117 0.49805 0.52783 0.54115 0.69292 0.75570
  1150 0.58187 0.50773 0.55735 0.538620 0.53875 0.55402 0.56725 0.69222 0.73170
      Frequencies
Times       76      78      80      82      84      86      88      90      92
  -250 0.37049 0.44000 0.40558 0.42475 0.48485 0.40165 0.44989 0.46648 0.52824
  -150 1.13781 1.17639 1.22597 1.14658 1.11405 1.12939 1.04701 1.00817 1.00811
  -50  1.49170 1.38361 1.36846 1.42866 1.40111 1.46896 1.50310 1.52536 1.46366
  50   1.46081 1.40904 1.29730 1.46118 1.40414 1.41927 1.57314 1.56765 1.45677
  150  1.28551 1.15245 1.06543 1.23899 1.30897 1.23946 1.48663 1.51893 1.40532
  250  0.49184 0.46991 0.39735 0.45667 0.52335 0.50845 0.59688 0.62381 0.65249
  350  0.56874 0.58521 0.51053 0.64991 0.67150 0.78767 0.88849 0.87627 0.89496
  450  0.67947 0.73169 0.68011 0.79819 0.87723 0.94936 1.05837 1.04048 1.02613
  550  1.16894 1.07726 0.97371 1.08398 1.24390 1.43162 1.55490 1.53044 1.50519
  650  1.22430 0.98206 0.94517 1.08434 1.21197 1.37437 1.58252 1.55707 1.52161
  750  1.07227 0.79987 0.76349 0.91378 1.04925 1.14069 1.30126 1.21032 1.21980
  850  0.70045 0.48079 0.51839 0.70851 0.84463 0.91068 0.99185 0.92495 0.95558
  950  0.32297 0.34708 0.38945 0.53284 0.64944 0.69372 0.77597 0.81796 0.78807
  1050 0.57394 0.59840 0.65159 0.83789 0.94010 0.99955 1.09570 1.09059 1.01431
  1150 0.60450 0.66845 0.70548 0.86654 0.93085 0.92860 1.06702 1.08090 1.01715
      Frequencies
Times       94      96      98     100     102     104     106     108     110
  -250 0.48682 0.55330 0.56863 0.58893 0.55304 0.51155 0.47487 0.43860 0.37716
  -150 1.02216 1.05608 1.08666 1.10045 1.11533 1.07817 1.04539 1.04502 1.04667
  -50  1.49102 1.39062 1.34471 1.31061 1.33163 1.41028 1.47974 1.51638 1.57617
  50   1.54204 1.45565 1.42267 1.33995 1.48347 1.53080 1.53988 1.57081 1.67680
  150  1.47143 1.37496 1.29370 1.18689 1.30627 1.44119 1.45533 1.44695 1.41946
  250  0.61942 0.65078 0.67034 0.69906 0.71239 0.82953 0.82541 0.77251 0.64274
  350  0.82868 0.80017 0.75702 0.75697 0.71845 0.73178 0.72565 0.64064 0.59623
  450  0.97454 0.94701 0.88250 0.92535 0.91347 0.88379 0.82551 0.81839 0.77333
  550  1.42497 1.35547 1.32349 1.25013 1.20442 1.19016 1.14387 1.14139 1.12248
  650  1.46163 1.37558 1.32662 1.26751 1.29810 1.29597 1.19372 1.12914 1.15816
  750  1.13913 1.16147 1.10779 1.13424 1.09731 1.18113 1.12268 1.15933 1.12061
  850  0.85864 0.87858 0.86592 0.90337 0.85532 0.90361 0.88545 0.86096 0.72421
  950  0.73400 0.77155 0.78305 0.79400 0.76137 0.78509 0.81837 0.75248 0.73211
  1050 0.92582 0.93026 0.93519 0.93801 0.88036 0.90645 0.87586 0.82015 0.79585
  1150 0.96578 0.98595 0.99012 0.95418 0.92583 0.92929 0.91694 0.79243 0.77236
      Frequencies
Times      112     114     116     118     120     122     124     126     128
  -250 0.42921 0.48405 0.55400 0.47971 0.49998 0.45417 0.38921 0.34683 0.25980
  -150 1.00324 1.00219 0.98744 0.96659 0.95913 1.00340 1.03575 1.06892 1.10811
  -50  1.56755 1.51376 1.45856 1.55370 1.54089 1.54243 1.57504 1.58425 1.63208
  50   1.81299 1.53281 1.58119 1.58868 1.62048 1.61717 1.67762 1.63717 1.69830
  150  1.58307 1.31357 1.49134 1.51935 1.57821 1.50591 1.60258 1.45534 1.43297
  250  0.78724 0.73526 0.78941 0.78829 0.72922 0.63055 0.57946 0.52013 0.36194
  350  0.70078 0.78448 0.80824 0.77299 0.76800 0.73149 0.67687 0.65556 0.58904
  450  0.86103 0.92676 0.97547 0.94911 0.92531 0.88508 0.84921 0.81337 0.74610
  550  1.25074 1.23268 1.29246 1.26467 1.21491 1.14170 1.10878 1.10370 1.09158
  650  1.37397 1.37418 1.35794 1.32599 1.25724 1.20693 1.15677 1.06980 1.05497
  750  1.39422 1.25022 1.16780 1.12765 1.11192 0.97895 0.98448 0.89793 0.87620
  850  0.93830 0.87652 1.03221 0.99346 1.01090 0.88646 0.91283 0.81358 0.81079
  950  0.80006 0.80131 0.82527 0.80516 0.79746 0.75913 0.78055 0.79916 0.76841
  1050 0.91020 0.92995 0.96922 0.95770 0.96289 0.93575 0.98296 0.99278 0.92565
  1150 0.90778 0.95019 0.95744 0.94648 0.91687 0.89016 0.86360 0.90722 0.85939
      Frequencies
Times      130     132     134     136     138     140     142     144     146
  -250 0.25730 0.22199 0.22845 0.26107 0.37869 0.53449 0.54627 0.57809 0.60896
  -150 1.09286 1.02078 0.98921 0.96253 0.99984 1.04479 1.08313 1.06529 1.03819
  -50  1.64984 1.75723 1.78234 1.77640 1.62147 1.42072 1.37061 1.35662 1.35285
  50   1.69375 1.80910 1.77152 1.80811 1.68332 1.51531 1.38090 1.34031 1.39090
  150  1.40824 1.52008 1.44716 1.40573 1.32245 1.21225 1.09412 1.07138 1.09352
  250  0.33679 0.31659 0.36763 0.45340 0.57370 0.70530 0.70442 0.71948 0.71760
  350  0.49288 0.47253 0.47290 0.54198 0.65961 0.79323 0.78566 0.80814 0.80730
  450  0.71616 0.65517 0.61268 0.69453 0.73107 0.81752 0.84719 0.91243 0.93967
  550  1.10083 1.06345 0.95357 1.06345 1.07744 1.11077 1.18158 1.23882 1.26717
  650  1.13904 1.18987 1.11408 1.05175 1.07831 1.16881 1.25555 1.40359 1.39492
  750  0.96566 1.07703 0.98436 0.96661 1.07494 1.12508 1.29624 1.30730 1.26644
  850  0.86429 0.87244 0.75329 0.76491 0.85683 0.93338 1.00307 1.01032 0.91818
  950  0.83134 0.83697 0.78386 0.83851 0.90308 0.91148 0.94714 0.94309 0.89233
  1050 1.02248 1.02229 0.94891 0.93593 0.95571 1.08942 1.07634 1.09262 1.03585
  1150 0.93362 0.98307 1.00780 0.94163 0.97434 1.07579 1.12653 1.05916 1.04035
      Frequencies
Times      148     150     152     154     156     158     160     162     164
  -250 0.57636 0.58790 0.63360 0.63886 0.66647 0.70873 0.69233 0.75087 0.76014
  -150 1.04047 1.00092 0.95072 0.91824 0.94421 0.97253 1.01174 0.97327 1.00182
  -50  1.38316 1.41118 1.41568 1.44290 1.38931 1.31874 1.29594 1.27586 1.23804
  50   1.43575 1.47395 1.43820 1.50554 1.47831 1.48136 1.40321 1.39752 1.37266
  150  1.09383 1.09703 1.17306 1.18788 1.29489 1.18732 1.18104 1.19698 1.20492
  250  0.66558 0.75831 0.75308 0.76979 0.80338 0.89833 0.85888 0.96971 1.00163
  350  0.76311 0.78024 0.81991 0.81560 0.83887 0.91846 0.77919 0.84540 0.82735
  450  0.91343 0.89274 0.89325 0.90575 0.94515 1.03608 0.86086 0.91716 0.94487
  550  1.31551 1.34991 1.34973 1.28462 1.28266 1.13641 1.06615 1.07745 1.13576
  650  1.43926 1.44055 1.39152 1.32352 1.28014 1.21061 1.05831 1.14809 1.17024
  750  1.30199 1.34306 1.30712 1.22159 1.13100 1.07318 0.95048 0.99614 1.11847
  850  0.87746 0.87088 0.84040 0.88783 0.85017 0.94007 0.81649 0.91930 0.99821
  950  0.82927 0.75789 0.78171 0.80594 0.81104 0.85438 0.78680 0.89734 0.95923
  1050 0.98934 0.97215 0.94136 0.94488 0.97354 0.98686 0.85082 0.89460 0.96685
  1150 1.01643 0.99221 0.97528 0.96406 0.91031 0.94249 0.85888 0.90466 0.93178
      Frequencies
Times      166     168     170     172     174     176     178     180     182
  -250 0.78418 0.84192 0.82766 0.83095 0.87980 0.99188 0.92563 0.93770 0.97561
  -150 0.98868 1.00121 0.98762 0.96537 0.97663 0.97983 0.99622 1.00971 1.04045
  -50  1.22715 1.15688 1.18472 1.20368 1.14357 1.02829 1.07815 1.05259 0.98394
  50   1.33002 1.30708 1.29000 1.22917 1.18079 0.97476 0.91605 0.93699 0.87299
  150  1.13471 1.02076 1.09722 0.99589 0.94476 0.84168 0.86134 0.87185 0.85685
  250  0.94236 0.87643 0.76323 0.70627 0.59854 0.72980 0.80639 0.84769 0.85789
  350  0.82877 0.78315 0.73620 0.67088 0.54632 0.76452 0.86084 0.95073 0.94878
  450  0.89738 0.87624 0.81433 0.81049 0.83169 0.96536 0.97983 0.96636 0.81882
  550  1.07729 1.00414 1.03625 0.97835 0.95669 1.02467 1.03303 1.00876 0.93810
  650  1.16686 1.12598 1.09327 1.10742 0.97211 1.14016 1.07387 1.09783 1.08916
  750  1.09241 1.04286 1.04945 0.96082 0.86952 0.95234 1.10109 1.28164 1.28214
  850  0.95901 0.89941 0.96713 0.82721 0.75870 0.85132 1.15403 1.21863 1.22146
  950  0.91298 0.89491 0.86259 0.81683 0.71347 0.85735 0.89739 0.93652 0.88966
  1050 0.97892 0.95759 0.94652 0.88631 0.74822 0.79731 0.79832 0.81074 0.82247
  1150 0.96839 0.93413 0.93960 0.87364 0.77453 0.74162 0.71261 0.79985 0.80424
      Frequencies
Times      184     186     188     190     192     194     196     198     200
  -250 0.91023 0.88358 0.84207 0.83954 0.75222 0.82752 0.83060 0.78001 0.71803
  -150 1.06007 0.95753 0.93847 0.90407 0.88533 0.82440 0.90604 0.91565 0.89228
  -50  1.02970 1.15889 1.21947 1.25639 1.36245 1.34809 1.26336 1.30435 1.38969
  50   0.90385 0.97678 1.33228 1.48739 1.55090 1.44765 1.42835 1.32855 1.42842
  150  0.90181 0.97403 1.28100 1.59707 1.75073 1.77254 1.59634 1.26551 1.20145
  250  0.89466 0.72835 1.07501 1.26662 1.48613 1.50008 1.34210 1.14211 0.97955
  350  0.96486 0.71399 0.91356 0.98201 1.27133 1.33560 1.10679 1.03067 0.98402
  450  0.79945 0.57190 0.89803 0.94075 1.03114 1.14179 1.07193 1.04830 1.05610
  550  0.86480 0.76441 1.07648 1.17880 1.24659 1.16645 1.07493 1.14869 1.03882
  650  1.17341 1.13506 1.34429 1.26344 1.36571 1.34528 1.16028 1.12837 1.16630
  750  1.30129 1.26065 1.29272 1.15905 1.25896 1.29285 1.01543 0.95299 0.97091
  850  1.16498 1.02628 0.95634 0.90690 1.12942 1.09248 1.04308 0.92401 0.76450
  950  0.95950 0.69260 0.77526 0.75137 1.03406 1.02195 0.95262 0.84603 0.77105
  1050 0.89364 0.70941 0.88104 0.87692 1.14440 1.14117 1.01753 0.83647 0.78266
  1150 0.76984 0.77694 0.92294 1.02786 1.17304 1.15147 1.02474 0.75222 0.75973
      Frequencies
Times      202     204     206     208     210     212     214     216     218
  -250 0.63687 0.64068 0.67365 0.72852 0.78312 0.72824 0.73282 0.81018 0.81273
  -150 0.87285 0.86179 0.85977 0.99154 0.91636 0.87423 0.91325 0.88037 0.84308
  -50  1.49028 1.49753 1.46659 1.27994 1.30052 1.39753 1.35392 1.30944 1.34419
  50   1.50716 1.40237 1.61234 1.39500 1.33484 1.36978 1.35893 1.30512 1.36268
  150  1.26220 1.31200 1.37820 1.15250 1.06633 1.11213 1.19007 1.07151 1.15610
  250  0.85166 0.91457 1.09434 0.97071 0.91319 0.87111 0.81571 0.91025 0.97185
  350  0.90194 0.90297 0.99660 0.89310 0.85205 0.82915 0.93330 1.03480 1.04129
  450  0.98887 0.97214 0.86359 0.79465 0.79494 0.82083 0.90516 1.05927 1.01966
  550  0.93355 1.03132 0.93456 0.78740 0.81744 0.93492 1.02390 1.12587 1.24055
  650  0.96696 1.02492 1.06884 0.88525 0.89733 0.95885 0.99036 1.07043 1.21368
  750  0.71984 0.78182 0.94263 0.90880 0.87829 0.99977 1.01812 1.05063 1.16064
  850  0.62825 0.63189 0.76458 0.82183 0.77735 0.79205 0.77986 0.82782 0.97080
  950  0.56468 0.72665 0.89419 0.86048 0.83676 0.78268 0.78950 0.81414 0.89124
  1050 0.64801 0.92696 1.14830 1.10177 1.06806 0.96336 0.85273 0.87569 0.86821
  1150 0.64118 0.94895 1.20057 1.11294 1.15689 1.14542 0.99692 0.99340 0.89892
      Frequencies
Times      220     222     224     226      228     230     232     234     236
  -250 0.76125 0.72174 0.52555 0.52199 0.640747 0.73364 0.85349 0.88202 0.78550
  -150 0.92328 0.95801 1.07695 1.15081 1.020076 0.93101 0.90614 1.01616 1.09243
  -50  1.31547 1.32025 1.39751 1.32720 1.339176 1.33536 1.24037 1.10182 1.12208
  50   1.30241 1.31149 1.33011 1.26046 1.035134 0.81056 0.71783 0.93378 0.99846
  150  1.02848 0.88278 0.62580 0.43713 0.345971 0.57068 0.66072 0.77704 0.61336
  250  0.86962 0.74329 0.43372 0.31223 0.274738 0.45783 0.58218 0.75115 0.69731
  350  0.85939 0.71188 0.38823 0.32033 0.259681 0.45682 0.59780 0.63742 0.64185
  450  0.82197 0.70202 0.38401 0.29030 0.184974 0.26501 0.44965 0.62175 0.63723
  550  0.96140 0.78017 0.51080 0.30746 0.239412 0.54133 0.61565 0.78542 0.70347
  650  0.98682 0.78601 0.51544 0.41330 0.590363 0.74933 0.81868 0.86817 0.81862
  750  0.96423 0.82545 0.76523 0.63546 0.536504 0.82119 0.87089 0.86926 0.72850
  850  0.83609 0.68084 0.49227 0.59684 0.634956 0.81258 0.71114 0.65018 0.54134
  950  0.80079 0.63593 0.44593 0.54964 0.451952 0.54386 0.64019 0.64107 0.52324
  1050 0.70900 0.52382 0.24416 0.32319 0.362187 0.60914 0.74684 0.75626 0.53710
  1150 0.70936 0.55705 0.23658 0.16015 0.040771 0.38647 0.53443 0.59040 0.53787
      Frequencies
Times      238     240
  -250 0.82151 0.82981
  -150 1.09076 1.01159
  -50  1.08773 1.15860
  50   1.09684 1.23431
  150  0.85896 0.95701
  250  0.86369 0.87030
  350  0.74290 0.72373
  450  0.76213 0.81088
  550  0.79182 0.83333
  650  0.93657 1.07057
  750  0.89810 0.88879
  850  0.73581 0.66387
  950  0.69262 0.76643
  1050 0.74863 0.85314
  1150 0.78507 0.98166

, , directions = 1, tasks = 63, files = data/PRR+2_tyr_4:240:2_PN/data_909.2_1

      Frequencies
Times        4       6       8      10      12      14      16        18
  -250 0.96071 1.06635 1.61290 1.58796 1.59443 1.60878 1.60776  1.686273
  -150 0.98598 0.92935 0.91135 0.95120 0.94970 0.91260 0.92734  1.058134
  -50  1.05331 1.00430 0.47575 0.46084 0.45587 0.47862 0.46489  0.255593
  50   1.18080 1.14041 0.34109 0.30006 0.25991 0.29640 0.21817 -0.065182
  150  1.25964 1.18163 0.22123 0.14255 0.16691 0.20670 0.12300 -0.183141
  250  1.22136 1.06949 0.20281 0.17112 0.19231 0.22541 0.12054 -0.108697
  350  1.16880 0.92033 0.22488 0.15477 0.17310 0.19719 0.16834  0.051367
  450  1.09980 0.74707 0.25574 0.17672 0.16421 0.18207 0.17635  0.063772
  550  1.08354 0.73552 0.27530 0.16006 0.17296 0.20933 0.16946  0.116794
  650  1.07850 0.78211 0.29033 0.18151 0.19218 0.22374 0.16067  0.114812
  750  1.05340 0.85727 0.34248 0.25043 0.25870 0.28495 0.21281  0.054547
  850  1.05523 0.94958 0.48398 0.34645 0.37915 0.41858 0.27403  0.081017
  950  1.04536 0.99169 0.53730 0.42528 0.47449 0.53557 0.35034  0.253787
  1050 1.04067 1.00220 0.54160 0.46484 0.52464 0.54517 0.40870  0.200433
  1150 1.03321 0.98528 0.57505 0.52279 0.53892 0.56011 0.49216  0.494086
      Frequencies
Times       20      22      24      26      28      30      32      34      36
  -250 1.06773 1.13825 1.12749 1.09553 0.94734 0.94456 0.93991 0.85309 0.79083
  -150 0.98402 0.92937 0.97325 1.02005 1.05681 0.94324 0.95696 0.85333 0.79833
  -50  0.94825 0.93238 0.89926 0.88443 0.99585 1.11220 1.10313 1.29358 1.41084
  50   0.80901 0.86860 0.81587 0.79296 0.76371 0.72292 0.86035 1.12281 1.40537
  150  0.80969 0.80237 0.78844 0.77066 0.71799 0.61033 0.84079 1.07964 1.29315
  250  0.83557 0.84765 0.78277 0.70817 0.60981 0.51796 0.70770 0.84367 0.96212
  350  0.80162 0.86044 0.84359 0.82402 0.56459 0.56149 0.76263 0.66353 0.69634
  450  0.86341 0.92152 0.92147 0.96338 0.89340 0.86474 0.92885 0.93620 1.07503
  550  0.88322 0.94035 0.98928 0.98637 0.89043 0.82404 0.96272 1.11111 1.31720
  650  0.92303 0.98425 0.98803 1.01476 0.93802 0.99759 1.06851 1.26482 1.50683
  750  0.88205 0.94386 0.95335 0.87947 0.72506 0.68703 1.02147 1.10312 1.40093
  850  0.97940 0.93650 0.90213 0.84154 0.76042 0.73805 0.85388 0.85739 0.99910
  950  0.96271 0.98562 1.04735 0.90259 0.71063 0.73370 0.79293 0.71105 0.80478
  1050 0.95058 1.02339 1.01175 0.99273 0.85059 0.70434 0.68459 0.63728 0.71380
  1150 1.10251 1.06012 1.04818 1.05755 0.91840 0.63165 0.71289 0.61382 0.68898
      Frequencies
Times       38      40      42      44      46      48      50      52      54
  -250 0.75907 0.73280 0.71788 0.79096 0.80462 0.84147 0.90868 0.97338 0.87933
  -150 0.78091 0.78702 0.83130 0.83269 0.89567 0.94567 1.05708 1.11080 1.03700
  -50  1.46002 1.48019 1.45082 1.37635 1.29971 1.21285 1.03424 0.91583 1.08366
  50   1.48169 1.48351 1.49705 1.53437 1.42611 1.40601 1.26790 1.14955 1.29613
  150  1.41815 1.41965 1.45783 1.48066 1.41067 1.38015 1.35373 1.24694 1.21184
  250  1.03812 1.08080 1.16989 1.15669 1.13505 1.15129 1.24847 1.18483 0.87483
  350  0.68290 0.69979 0.74438 0.79022 0.81977 0.84653 0.93602 1.02039 0.90646
  450  1.17198 1.25951 1.28518 1.25452 1.25642 1.17036 1.17245 1.04151 0.96677
  550  1.49217 1.57140 1.56329 1.54740 1.54929 1.45101 1.37800 1.16213 1.27856
  650  1.63604 1.72446 1.71982 1.73849 1.68085 1.66847 1.53777 1.39436 1.41231
  750  1.53886 1.64547 1.60826 1.53104 1.50276 1.44426 1.37261 1.44588 1.43788
  850  1.09670 1.17125 1.14662 1.17648 1.19501 1.20679 1.29912 1.19892 1.21858
  950  0.89929 0.91466 0.90194 1.00046 1.04592 1.05552 1.01622 1.03598 1.10524
  1050 0.72655 0.77104 0.81897 0.90911 0.98216 1.00324 0.93433 1.00144 1.08011
  1150 0.71186 0.80200 0.81190 0.90833 0.99941 0.95036 0.99862 1.05260 0.91997
      Frequencies
Times       56      58      60      62      64      66      68      70      72
  -250 0.77168 0.76558 0.72400 0.57327 0.62258 0.66451 0.65374 0.66359 0.69767
  -150 1.09599 0.99732 0.91514 1.01951 0.89799 0.96920 0.88525 0.88619 0.83588
  -50  1.13233 1.23710 1.36086 1.40721 1.47943 1.36630 1.46101 1.45022 1.46645
  50   1.42560 1.58925 1.62567 1.55098 1.80947 1.74421 1.70722 1.67162 1.82228
  150  1.61161 1.66905 1.67839 1.64578 1.97292 1.59610 1.64379 1.66808 1.84023
  250  1.23707 1.18402 1.26554 1.35029 1.56538 1.45508 1.52348 1.44209 1.42210
  350  1.20702 1.23189 1.20322 1.11986 1.16711 0.92115 0.91400 0.83686 0.96222
  450  1.17296 1.35653 1.38903 1.33012 1.34488 1.11311 1.22368 1.22709 1.33007
  550  1.57247 1.66401 1.69482 1.50473 1.67057 1.43514 1.31227 1.38988 1.54402
  650  1.58955 1.81488 1.74485 1.74729 1.90392 1.85096 1.74813 1.80177 1.95928
  750  1.40627 1.48889 1.36019 1.56557 1.56508 1.53818 1.61548 1.67491 1.71050
  850  1.26554 1.23907 1.28466 1.21233 1.23863 1.20285 1.29437 1.35431 1.48761
  950  1.16321 1.24902 1.24945 1.06852 1.13222 1.02372 0.90716 1.00757 1.05459
  1050 1.18923 1.29765 1.36788 1.05125 1.09292 0.74247 0.67717 0.69894 0.74411
  1150 1.13444 1.15093 1.16973 1.09139 1.11059 0.82891 0.80562 0.81098 0.84460
      Frequencies
Times       74      76      78      80      82      84      86      88      90
  -250 0.71943 0.70532 0.76032 0.81031 0.79746 0.77688 0.80416 0.76742 0.76374
  -150 0.90900 0.86702 0.95086 0.91049 0.92067 0.90872 0.91433 0.91427 0.97901
  -50  1.37157 1.42766 1.28881 1.27920 1.28186 1.31440 1.28151 1.31830 1.25725
  50   1.55139 1.51568 1.35959 1.42612 1.30586 1.44574 1.49768 1.47751 1.31827
  150  1.65098 1.60464 1.61500 1.55982 1.49464 1.44549 1.51592 1.50249 1.41348
  250  1.39854 1.29375 1.18458 1.16580 1.20850 1.18466 1.13732 1.05658 1.01259
  350  1.04897 1.29563 1.18752 1.13290 1.16165 1.04026 0.97318 0.93658 0.99299
  450  1.34359 1.46852 1.30349 1.20903 1.36621 1.40292 1.51789 1.51400 1.58173
  550  1.64369 1.70515 1.61207 1.52082 1.74076 1.62984 1.69277 1.76663 1.71290
  650  2.04162 1.74292 1.75351 1.62532 1.75996 1.82057 1.86981 2.01333 1.89720
  750  1.83281 1.66351 1.65672 1.49797 1.51671 1.57753 1.60362 1.71593 1.60561
  850  1.47884 1.36914 1.32433 1.23540 1.34775 1.34566 1.36784 1.35848 1.31788
  950  1.11185 1.13531 1.13200 1.11632 1.15603 1.08604 1.12761 1.12406 1.10784
  1050 0.88157 0.96811 0.97137 0.99063 1.07569 1.04968 1.04166 1.02557 0.98615
  1150 0.97884 1.10005 1.19756 1.05884 1.10196 1.07650 1.11617 1.05371 1.02013
      Frequencies
Times       92      94      96      98     100     102     104     106     108
  -250 0.80484 0.80546 0.82519 0.83974 0.86454 0.81962 0.77275 0.79431 0.81371
  -150 0.97069 0.95090 0.98542 0.97649 1.00727 1.03192 1.02341 0.99420 0.96123
  -50  1.22448 1.24364 1.18939 1.18377 1.12820 1.14845 1.20385 1.21149 1.22507
  50   1.32793 1.28525 1.20203 1.20478 1.24372 1.19980 1.24025 1.19162 1.22941
  150  1.32877 1.29802 1.17742 1.13657 1.20906 1.16545 1.20720 1.28744 1.30118
  250  0.95449 0.93770 0.93449 0.92644 0.95514 0.96603 0.91309 1.04968 1.10112
  350  0.95296 0.98451 1.02793 1.00728 1.05822 1.05628 1.13538 1.15473 1.14860
  450  1.48014 1.45699 1.48540 1.49924 1.45539 1.53645 1.57640 1.54615 1.51424
  550  1.58574 1.60546 1.61661 1.62680 1.57182 1.64183 1.79630 1.81119 1.73098
  650  1.84675 1.73721 1.77675 1.72040 1.73959 1.73648 1.87875 1.86737 1.80115
  750  1.59015 1.45415 1.50107 1.47767 1.44470 1.32322 1.40674 1.38561 1.45447
  850  1.21964 1.25166 1.25255 1.30606 1.27287 1.27496 1.19558 1.22631 1.27789
  950  1.02417 1.01283 1.01831 1.05013 1.08738 1.12676 1.12095 1.04311 1.03667
  1050 0.95391 0.93359 0.95163 0.95409 0.96406 0.97530 0.95098 0.89116 0.91635
  1150 1.00176 1.04318 1.05717 1.08554 1.11209 1.07448 0.95247 0.90321 0.92979
      Frequencies
Times      110     112     114     116     118     120     122     124     126
  -250 0.85075 0.82130 0.83366 0.88000 0.86734 0.86873 0.87471 0.83736 0.79610
  -150 0.90763 0.92719 0.98769 0.97223 0.96627 0.97442 0.94649 0.95397 0.94090
  -50  1.24162 1.25151 1.17866 1.14778 1.16639 1.15685 1.17880 1.20867 1.26300
  50   1.26290 1.19725 1.29276 1.27402 1.23429 1.24889 1.30245 1.32708 1.35871
  150  1.28133 1.27160 1.28722 1.25711 1.21633 1.21336 1.23931 1.28159 1.23644
  250  1.04489 1.07513 1.08766 1.01385 0.91823 0.95275 0.94226 0.91976 0.89762
  350  1.08593 0.99926 1.05389 0.97136 0.92462 0.93566 0.90594 0.85957 0.88222
  450  1.52190 1.39307 1.40992 1.28323 1.22836 1.21033 1.21066 1.21470 1.27366
  550  1.76126 1.68398 1.49804 1.36176 1.35176 1.39354 1.40875 1.41584 1.48857
  650  1.76527 1.76430 1.65157 1.42362 1.52335 1.48454 1.54412 1.59659 1.75558
  750  1.38059 1.32729 1.41735 1.27459 1.40279 1.42910 1.43429 1.43707 1.53895
  850  1.23219 1.26048 1.21290 1.16227 1.16243 1.21647 1.20308 1.35839 1.42656
  950  1.00064 1.03681 1.03363 1.06635 1.10052 1.18146 1.18593 1.27108 1.28423
  1050 0.88439 0.91359 0.96518 0.99218 0.95114 1.04216 1.01304 1.01822 1.00486
  1150 0.93405 0.96451 1.10538 1.09409 1.02551 1.06492 1.05298 1.04931 1.04043
      Frequencies
Times      128     130     132     134     136     138     140     142     144
  -250 0.76117 0.72213 0.70713 0.72299 0.75549 0.73062 0.72994 0.78594 0.81689
  -150 0.93688 0.96330 0.90727 0.95351 0.93764 0.99171 1.03245 1.05993 1.01481
  -50  1.30195 1.31456 1.38559 1.32350 1.30687 1.27767 1.23761 1.15414 1.16830
  50   1.45627 1.42461 1.50281 1.38291 1.34536 1.37933 1.30155 1.25811 1.31929
  150  1.33231 1.36161 1.37518 1.31682 1.31553 1.33491 1.22440 1.14849 1.16528
  250  0.90293 0.93857 0.88291 0.96252 0.95379 0.97831 0.94159 0.96121 0.99188
  350  0.92246 0.92705 0.90497 0.95242 1.02721 0.97749 0.88461 0.86127 0.84991
  450  1.38923 1.44974 1.49548 1.39095 1.41049 1.40699 1.28312 1.31316 1.34587
  550  1.57982 1.60033 1.73658 1.69706 1.69279 1.62439 1.52518 1.55330 1.61831
  650  1.80318 1.91446 1.92528 1.91496 1.71374 1.81148 1.56318 1.62824 1.69034
  750  1.50983 1.47984 1.54939 1.39020 1.27292 1.34212 1.19800 1.21987 1.32000
  850  1.43771 1.37214 1.37599 1.18278 1.09270 1.08031 1.01636 1.00422 1.05018
  950  1.17905 1.06800 0.97136 0.86037 0.74993 0.81216 0.83129 0.83709 0.95211
  1050 1.02802 0.90994 0.85226 0.75041 0.65197 0.76126 0.85345 0.90506 1.04938
  1150 1.12981 1.07641 1.01479 0.97720 0.91647 0.93307 1.05394 1.02980 1.19234
      Frequencies
Times      146     148     150     152     154     156     158     160     162
  -250 0.86475 0.86838 0.91643 0.86137 0.77681 0.72864 0.59891 0.57107 0.63768
  -150 0.97291 0.95492 0.94736 0.94455 0.99678 0.92252 0.96357 0.86940 0.77164
  -50  1.16234 1.17670 1.13621 1.19409 1.22641 1.34884 1.43752 1.55953 1.59068
  50   1.36353 1.28925 1.20925 1.22299 1.32119 1.44457 1.56136 1.64948 1.72576
  150  1.16096 1.19533 1.22415 1.18819 1.26995 1.38246 1.50719 1.54132 1.54473
  250  0.97304 1.00347 1.01301 0.88681 0.96652 0.95502 0.91403 0.92966 0.95775
  350  0.91969 0.95311 0.97800 0.94455 0.98295 1.02357 0.78809 0.70384 0.69917
  450  1.29121 1.40855 1.46280 1.46595 1.39947 1.25443 0.92247 0.90427 0.92421
  550  1.63333 1.71693 1.74235 1.64873 1.64380 1.46502 1.26689 1.32941 1.20108
  650  1.77901 1.90301 2.00376 1.93946 1.85662 1.64424 1.45270 1.33041 1.23869
  750  1.37205 1.53508 1.70384 1.76109 1.65009 1.58895 1.44732 1.22335 1.14193
  850  1.14851 1.37155 1.61128 1.59703 1.51751 1.43831 1.10553 0.90173 0.85194
  950  1.03015 1.12376 1.31629 1.36961 1.34265 1.14805 0.97400 0.77426 0.86363
  1050 1.14189 1.19327 1.23971 1.23296 1.12676 1.02898 0.71337 0.64281 0.69470
  1150 1.26540 1.31882 1.42381 1.45489 1.26877 1.14198 0.85480 0.77768 0.92960
      Frequencies
Times      164     166     168     170     172     174     176     178     180
  -250 0.66688 0.66446 0.69785 0.71584 0.80432 0.82977 0.91425 1.06218 1.02937
  -150 0.86548 0.96868 1.01271 0.99120 0.94848 0.97389 1.01431 1.06546 1.11370
  -50  1.46764 1.36686 1.28944 1.29297 1.24719 1.19634 1.07145 0.87235 0.85693
  50   1.64036 1.52275 1.42458 1.39960 1.21018 1.20806 1.28772 1.02059 0.85338
  150  1.36761 1.23605 1.13494 1.16498 1.05741 1.13693 1.02419 0.89832 0.77474
  250  0.80442 0.73451 0.74165 0.83507 0.79393 0.99116 0.88507 0.85824 0.82069
  350  0.55121 0.67442 0.78575 0.81359 0.80481 0.91283 0.76597 0.83000 0.88133
  450  0.91042 1.04255 1.19322 1.19312 1.31878 1.25247 1.06397 0.88042 0.89980
  550  1.20710 1.30246 1.36014 1.42120 1.50678 1.55634 1.29929 1.06017 0.88512
  650  1.32765 1.40447 1.43152 1.60041 1.73844 1.69511 1.49193 1.07681 0.79203
  750  1.21580 1.25251 1.21894 1.28914 1.46278 1.56723 1.51074 1.31857 1.03766
  850  0.90915 1.12447 1.10033 1.18954 1.34801 1.50967 1.42852 1.23311 1.24113
  950  0.85513 0.93758 1.01359 1.04340 1.06975 1.33244 1.42635 1.37050 1.28282
  1050 0.76652 0.86513 0.92872 1.07981 1.00855 1.16077 1.43985 1.22000 1.13383
  1150 0.98652 1.05174 1.00919 1.19176 1.26164 1.46094 1.75136 1.54672 1.38941
      Frequencies
Times      182     184     186     188    190     192     194     196     198
  -250 1.08812 1.02391 0.80485 0.67387 0.6237 0.65425 0.71735 0.77881 0.88019
  -150 1.06389 1.12678 0.98299 0.94462 0.9136 1.04415 1.02538 1.07243 1.07947
  -50  0.84799 0.84931 1.21216 1.38150 1.4627 1.30159 1.25727 1.14876 1.04033
  50   0.93341 1.07343 1.47312 1.52538 1.5703 1.34683 1.21170 1.26566 1.00508
  150  0.94357 1.09845 1.57884 1.57548 1.7177 1.50794 1.26694 1.35162 1.14729
  250  0.97170 1.11912 1.42392 1.33609 1.5244 1.34423 1.38148 1.38197 1.33910
  350  1.05895 1.25211 1.49939 1.43659 1.4362 1.40704 1.27506 1.47693 1.39378
  450  1.01936 1.32256 1.68732 1.49695 1.5371 1.46888 1.55376 1.59895 1.78785
  550  1.00608 1.25722 1.42056 1.45329 1.6031 1.65830 1.58247 1.60135 1.64205
  650  0.93654 1.06603 1.16113 1.30620 1.5890 1.64658 1.78283 1.77205 1.72601
  750  0.84070 0.76584 0.90110 1.01172 1.2708 1.37808 1.46356 1.45800 1.26232
  850  1.03707 0.88964 1.04166 0.84617 1.0134 1.17466 1.39116 1.38287 1.30534
  950  1.12458 0.94427 0.99827 0.86111 1.0293 1.11803 1.17456 1.16679 1.19898
  1050 1.29308 1.23373 1.30322 1.16555 1.0370 0.89021 0.96702 1.09587 1.18882
  1150 1.38580 1.41752 1.46089 1.50838 1.4165 1.27751 1.18143 1.08685 1.24648
      Frequencies
Times     200     202     204     206     208     210     212     214     216
  -250 0.9029 0.87333 0.93816 0.83980 0.83270 0.87897 0.91735 0.85388 0.87473
  -150 1.0670 1.03963 0.92896 0.88867 0.93447 0.93001 0.93816 1.00540 0.99316
  -50  1.0301 1.08704 1.13288 1.27154 1.23283 1.19102 1.14449 1.14072 1.13210
  50   1.0643 1.17001 1.12728 1.33145 1.36872 1.44886 1.55924 1.63922 1.37904
  150  1.0691 1.11290 1.22244 1.54307 1.44059 1.42290 1.80095 1.74447 1.45031
  250  1.2746 1.33272 1.25563 1.27706 1.30802 1.41136 1.68270 1.60221 1.44527
  350  1.4715 1.41892 1.22924 0.96558 1.01208 1.06614 1.18853 1.32809 1.15910
  450  1.6749 1.76301 1.42516 1.24307 1.03231 1.05835 1.16287 1.18737 1.30308
  550  1.6046 1.54140 1.39197 1.25879 1.13408 1.10911 1.22252 1.17465 1.39919
  650  1.4101 1.46095 1.45954 1.36800 1.19840 1.14805 1.24714 1.15884 1.19798
  750  1.0882 0.98432 1.16287 1.21969 1.18934 1.18583 1.15420 1.13532 1.10547
  850  1.1778 1.12978 1.37678 1.37947 1.21652 1.12094 1.07063 0.86969 0.94565
  950  1.0048 1.07447 1.25843 1.39605 1.28960 1.14949 1.10253 1.04010 1.13894
  1050 1.1522 1.20521 1.36918 1.32805 1.16760 1.14949 1.03144 1.06323 1.05039
  1150 1.2713 1.26196 1.25203 1.09859 1.03926 1.03355 1.21350 1.18004 1.11555
      Frequencies
Times      218     220     222     224     226     228     230     232     234
  -250 0.91299 0.81196 0.82216 0.87489 0.98824 0.88765 0.87753 0.88056 0.87327
  -150 0.96673 1.02306 1.02301 1.02064 0.95249 1.05212 1.00253 1.03005 0.99976
  -50  1.12027 1.16497 1.15483 1.10447 1.05927 1.06023 1.11994 1.08939 1.12697
  50   1.32721 1.30300 1.30711 1.29023 1.34245 1.49805 1.39069 1.36829 1.40656
  150  1.39665 1.28570 1.22020 1.23758 1.42827 1.54091 1.51366 1.49412 1.33366
  250  1.24032 1.03824 1.04711 1.16934 1.40729 1.60808 1.49393 1.51777 1.36063
  350  1.16529 1.23063 1.23261 1.17818 1.57176 1.71464 1.76164 1.66905 1.30158
  450  1.38095 1.40396 1.63576 1.56572 1.82205 2.02564 1.83451 1.87967 1.68870
  550  1.52472 1.57587 1.70952 1.57667 1.51932 1.93935 1.79200 1.66057 1.50972
  650  1.34431 1.29770 1.23955 1.15459 1.23757 1.26061 1.37449 1.43835 1.33001
  750  1.14924 1.10814 0.95034 0.96377 1.11601 1.17026 1.22470 1.18221 1.08615
  850  1.08189 1.13744 1.09567 0.91449 1.08406 1.16679 1.35172 1.22148 1.13645
  950  1.27521 1.23769 1.25781 1.11247 1.00397 1.06834 1.15840 1.17775 1.16598
  1050 1.16250 1.26346 1.20486 1.03159 1.03067 1.08687 1.31123 1.32099 1.28736
  1150 1.03548 1.18015 1.09129 1.00800 1.22756 1.15636 1.12146 1.25807 1.12734
      Frequencies
Times      236     238     240
  -250 0.83710 0.83141 0.83201
  -150 0.93992 0.89585 0.93853
  -50  1.22298 1.27274 1.22946
  50   1.41861 1.36417 1.37031
  150  1.41938 1.30074 1.33334
  250  1.30154 1.34798 1.13043
  350  1.30308 1.25114 1.12559
  450  1.45943 1.25991 1.17797
  550  1.27381 1.17759 1.19601
  650  1.18023 1.23090 1.04328
  750  1.07124 1.07704 1.03712
  850  1.12131 1.09121 0.98210
  950  1.36700 1.18940 0.96493
  1050 1.36084 1.21504 1.01159
  1150 1.18292 1.11719 0.92268

, , directions = 2, tasks = 63, files = data/PRR+2_tyr_4:240:2_PN/data_909.2_1

      Frequencies
Times        4       6       8      10      12      14      16      18      20
  -250 0.97756 0.91279 0.98587 0.99831 0.99437 0.98170 0.96978 1.05194 1.08873
  -150 0.99225 0.98156 0.98318 0.96135 0.97352 0.97449 0.98367 1.05152 1.01392
  -50  1.03019 1.10565 1.03095 1.04035 1.03211 1.04381 1.04656 0.89654 0.89735
  50   1.05088 1.11691 1.04549 1.03780 1.03194 1.06501 1.03923 0.76882 0.83354
  150  1.03939 1.08137 0.91974 0.90186 0.93349 0.96867 0.94840 0.58745 0.88044
  250  1.01866 1.07523 0.86784 0.85385 0.86874 0.88925 0.85199 0.51065 0.87233
  350  1.03257 1.03624 0.81026 0.72891 0.71903 0.75016 0.71681 0.51304 0.95458
  450  1.04792 0.95887 0.76178 0.65323 0.65001 0.66541 0.65422 0.37935 0.90292
  550  1.05102 0.91183 0.76611 0.66602 0.64679 0.64700 0.60867 0.27438 0.95203
  650  1.03000 0.92605 0.71806 0.61823 0.62584 0.66090 0.63950 0.41093 1.09416
  750  1.03477 1.03122 0.67697 0.57967 0.61352 0.64945 0.61704 0.61510 1.26531
  850  1.03365 1.07970 0.64599 0.55746 0.58195 0.61336 0.58030 0.75927 1.34570
  950  1.04325 1.01882 0.60688 0.49206 0.51829 0.57275 0.52956 0.85389 1.60064
  1050 1.01731 0.93386 0.65453 0.54678 0.55081 0.60255 0.52611 0.71472 1.51866
  1150 1.00405 0.92641 0.74107 0.64512 0.66279 0.69984 0.62241 0.69960 1.39701
      Frequencies
Times       22      24      26      28      30      32      34      36      38
  -250 1.12491 1.13008 1.07626 0.90072 0.69925 0.75755 0.69812 0.66968 0.65797
  -150 0.99108 0.98492 0.99746 1.00330 0.93085 0.93360 0.90198 0.89427 0.84721
  -50  0.88401 0.88500 0.92628 1.09598 1.36990 1.30885 1.39990 1.43606 1.49481
  50   0.86201 0.83653 1.00585 1.11891 1.34241 1.25228 1.38019 1.43808 1.46255
  150  0.87688 0.79824 0.94834 1.24710 1.48890 1.55110 1.58077 1.53313 1.65223
  250  0.90381 0.91355 0.96785 1.32730 1.26059 1.29861 1.23072 1.08501 1.10952
  350  1.01199 1.01068 1.11890 1.15318 1.40592 1.18362 1.00078 0.87681 0.86084
  450  0.99271 1.14863 1.15129 1.05291 1.22047 1.13353 1.01771 1.11131 1.15265
  550  1.05159 1.19087 1.25646 1.20149 1.07684 1.12956 1.12359 1.28347 1.37275
  650  1.16909 1.13756 1.25198 1.13450 1.15397 1.21538 1.31141 1.47063 1.59701
  750  1.32224 1.30573 1.40921 1.27843 1.04046 1.08953 1.29178 1.36166 1.52615
  850  1.48068 1.59074 1.63496 1.57680 1.34687 1.13167 1.23422 1.16864 1.24087
  950  1.73084 1.92062 1.88312 1.84327 1.20491 1.06412 1.07927 1.07312 1.10277
  1050 1.75431 1.97490 1.96780 2.10623 1.22921 0.94502 0.88597 0.82818 0.84012
  1150 1.56020 1.94839 2.01368 1.89814 1.19546 0.88215 0.62670 0.56948 0.55539
      Frequencies
Times       40      42      44      46      48      50      52      54      56
  -250 0.72317 0.72871 0.75783 0.82914 0.79771 0.72902 0.72756 0.72675 0.80980
  -150 0.83991 0.85388 0.85857 0.89386 0.92847 0.94308 1.03917 1.11913 0.96692
  -50  1.43692 1.41741 1.38360 1.27700 1.27382 1.32790 1.23327 1.15412 1.22328
  50   1.48514 1.43482 1.43083 1.44545 1.46160 1.45853 1.31584 1.16208 0.97339
  150  1.64531 1.50724 1.47637 1.46664 1.61971 1.40301 1.23076 1.06153 0.72227
  250  1.18884 1.12492 1.03824 1.11205 1.14779 0.95093 0.82026 0.74787 0.44523
  350  0.84645 0.80916 0.83273 0.92165 0.92527 0.92548 0.90686 0.76080 0.73261
  450  1.16758 1.12688 1.10938 1.08766 1.01803 1.01227 0.92795 0.81522 1.01062
  550  1.40968 1.34346 1.33105 1.31508 1.10792 0.96805 0.87868 0.93406 1.26737
  650  1.59492 1.50928 1.46400 1.41077 1.24693 1.15364 0.97071 0.96753 1.25834
  750  1.64372 1.56681 1.49500 1.45664 1.33989 1.15672 0.98161 1.01634 1.11638
  850  1.31406 1.26460 1.24103 1.22391 1.20081 1.08714 0.92323 0.98895 0.83419
  950  1.15486 1.13108 1.05685 1.08485 1.04004 0.89314 0.79710 0.86761 0.78224
  1050 0.90269 0.89958 0.86539 0.91678 0.85906 0.72122 0.72915 0.64777 0.72263
  1150 0.64043 0.65873 0.69949 0.76717 0.74495 0.65085 0.61971 0.57739 0.59472
      Frequencies
Times       58      60      62      64      66      68      70      72      74
  -250 0.78783 0.81848 0.75263 0.65943 0.52647 0.51977 0.55895 0.57384 0.63756
  -150 1.02265 1.04723 1.12121 1.10654 1.06260 0.99397 0.95116 0.92984 0.98886
  -50  1.18953 1.13429 1.12616 1.23403 1.41092 1.48626 1.48989 1.49632 1.37358
  50   1.02050 1.03479 1.10623 1.33238 1.63780 1.70779 1.58624 1.63946 1.45050
  150  0.73234 0.74983 1.00108 1.11060 1.55175 1.70475 1.60044 1.58208 1.43425
  250  0.44405 0.50451 0.68691 0.74952 0.94040 1.13740 1.16136 1.02449 0.81770
  350  0.74854 0.75103 0.77432 0.74820 0.73055 0.86404 0.89284 0.89469 0.83863
  450  0.95305 0.94410 1.02806 1.08831 0.91806 0.97270 1.11166 1.15267 1.07620
  550  1.24922 1.41874 1.38056 1.43969 1.27002 1.14010 1.13472 1.18730 1.16857
  650  1.18431 1.21729 1.31073 1.32836 1.28985 1.06186 1.15757 1.25707 1.24569
  750  1.16952 1.32076 1.24301 1.19763 1.19713 1.11255 1.22376 1.28230 1.29942
  850  0.89711 0.87742 1.04777 1.07152 0.90755 1.04071 1.10855 1.11175 1.16299
  950  0.89862 0.86154 0.86327 0.87263 0.74556 0.82752 0.92518 0.95207 0.93541
  1050 0.71912 0.77460 0.79336 0.75023 0.60962 0.63817 0.78102 0.78384 0.74660
  1150 0.61316 0.58138 0.66845 0.59368 0.60140 0.52023 0.55622 0.55612 0.55738
      Frequencies
Times       76      78      80      82      84      86      88      90      92
  -250 0.59017 0.62141 0.68689 0.58517 0.64367 0.50641 0.54650 0.58388 0.65947
  -150 1.05547 1.11279 1.07771 1.08368 1.02057 0.99927 0.95551 0.94562 0.95645
  -50  1.35436 1.26580 1.23540 1.33115 1.33576 1.49431 1.49799 1.47050 1.38409
  50   1.45584 1.35791 1.32313 1.35567 1.39675 1.55919 1.54783 1.57760 1.50103
  150  1.15338 1.07953 1.14989 1.23563 1.26530 1.48016 1.50315 1.51468 1.46955
  250  0.71751 0.65526 0.74083 0.75897 0.87123 0.78610 0.88587 0.86392 0.90240
  350  0.82898 0.87282 0.89715 0.83155 0.92036 0.80456 0.86638 0.96037 1.02300
  450  1.05105 1.03417 0.99358 1.02345 1.03580 0.95991 1.04738 1.17048 1.20534
  550  1.05536 1.08137 1.06881 1.14472 1.18630 1.12523 1.23911 1.31651 1.33227
  650  1.11548 1.23046 1.22278 1.26937 1.26651 1.30770 1.32859 1.38246 1.46181
  750  1.19018 1.26162 1.24154 1.18201 1.22643 1.16861 1.29182 1.40041 1.40805
  850  1.10879 1.08530 1.10374 1.02488 1.05081 0.96362 1.03788 1.07665 1.16073
  950  0.87261 0.98769 0.90249 0.86021 0.88443 0.80776 0.82674 0.89395 0.98679
  1050 0.59449 0.64256 0.67826 0.59685 0.67526 0.58074 0.67830 0.75563 0.84540
  1150 0.44600 0.56954 0.66666 0.57576 0.59738 0.49759 0.61191 0.64418 0.76337
      Frequencies
Times       94      96      98     100     102     104     106     108     110
  -250 0.67771 0.74906 0.75484 0.76179 0.75167 0.67394 0.57857 0.59630 0.60527
  -150 0.99711 0.98441 1.00137 1.00147 0.99202 0.98716 1.02595 0.99293 1.00381
  -50  1.32518 1.26653 1.24379 1.23674 1.25631 1.33890 1.39548 1.41077 1.39091
  50   1.45697 1.40310 1.30378 1.34127 1.39076 1.51419 1.47365 1.57382 1.46817
  150  1.46416 1.35946 1.22270 1.27435 1.29137 1.41200 1.38035 1.44731 1.29477
  250  0.86020 0.91419 0.89889 0.88310 0.91841 0.99402 0.90831 0.97033 1.02110
  350  0.98352 1.07706 1.06879 0.98203 1.01483 1.03320 0.96043 0.96538 1.04957
  450  1.18252 1.22559 1.25089 1.17597 1.19459 1.16356 1.05461 0.98385 0.99619
  550  1.33301 1.38604 1.36653 1.31150 1.28168 1.23882 1.14141 1.05010 1.04028
  650  1.44316 1.44749 1.45821 1.39980 1.31336 1.32114 1.16889 1.07333 1.05952
  750  1.35302 1.37628 1.32897 1.30111 1.23270 1.25039 1.12899 1.08317 1.08757
  850  1.14771 1.23291 1.25325 1.20602 1.13228 1.10728 0.98013 0.93237 1.02658
  950  0.98660 1.06135 1.07087 1.02609 0.99957 0.95806 0.83333 0.82588 0.83937
  1050 0.87381 0.89336 0.89102 0.87416 0.80160 0.80423 0.70556 0.66932 0.63898
  1150 0.76024 0.84096 0.81896 0.80631 0.77883 0.75841 0.63803 0.61945 0.60058
      Frequencies
Times      112     114     116     118     120     122     124     126     128
  -250 0.53296 0.66635 0.74089 0.71916 0.73608 0.71259 0.64089 0.57196 0.51751
  -150 1.02448 0.97832 0.94136 0.91404 0.88288 0.89627 0.88906 0.93148 0.92306
  -50  1.44256 1.35533 1.31775 1.36681 1.38104 1.39114 1.47004 1.49656 1.55942
  50   1.58464 1.45149 1.41441 1.47995 1.52185 1.52739 1.57842 1.67771 1.67952
  150  1.44942 1.37273 1.45693 1.52359 1.56036 1.56134 1.62273 1.66882 1.63833
  250  1.04671 1.05116 1.12045 1.12120 1.12069 1.07121 1.04621 0.95460 0.90526
  350  1.05390 1.01670 1.03379 1.05913 1.07210 1.05152 1.04063 0.98374 0.94252
  450  1.00231 1.08504 1.11760 1.16973 1.21494 1.15486 1.15757 1.14061 1.17827
  550  1.07629 1.13621 1.18931 1.26509 1.27898 1.28174 1.34454 1.34456 1.41093
  650  1.14605 1.16602 1.25018 1.30122 1.31446 1.29055 1.38022 1.42395 1.47728
  750  1.24549 1.29407 1.34620 1.48403 1.49372 1.51436 1.55957 1.51742 1.52983
  850  1.15589 1.20271 1.23397 1.30680 1.33322 1.32338 1.28979 1.26654 1.26463
  950  0.91266 1.01909 1.14544 1.17887 1.22636 1.21704 1.17641 1.13074 1.06586
  1050 0.60625 0.73766 0.91737 0.98816 0.98553 0.98470 0.93938 0.79779 0.74393
  1150 0.55062 0.68304 0.81766 0.87100 0.88305 0.86368 0.79396 0.73959 0.61887
      Frequencies
Times      130     132     134     136     138     140     142     144     146
  -250 0.50850 0.47527 0.57399 0.60345 0.62366 0.67530 0.67840 0.63926 0.63772
  -150 0.95192 0.92046 0.89636 0.88217 0.90285 0.96223 0.97723 0.97383 0.99718
  -50  1.53957 1.60427 1.52965 1.51438 1.47349 1.36248 1.34437 1.38691 1.36510
  50   1.75147 1.67053 1.67469 1.66886 1.65193 1.41546 1.43017 1.44846 1.43241
  150  1.62558 1.51292 1.56004 1.56305 1.52093 1.24542 1.22179 1.25111 1.20334
  250  0.80456 0.82716 0.94424 0.87876 0.81152 0.85489 0.84413 0.76675 0.79745
  350  0.88933 0.95667 1.00471 1.00574 0.96077 0.96601 0.90395 0.90264 0.88832
  450  1.16457 1.21868 1.15658 1.19650 1.14920 1.05882 1.09994 1.06439 1.00824
  550  1.39669 1.38663 1.34233 1.31806 1.23602 1.20929 1.22507 1.19948 1.15423
  650  1.47921 1.45653 1.35667 1.27208 1.16875 1.17490 1.20970 1.21414 1.17239
  750  1.38087 1.30555 1.28697 1.29523 1.28409 1.27043 1.35896 1.29088 1.23905
  850  1.13076 1.02811 1.06438 1.09518 1.06377 1.11686 1.15741 1.14935 1.07875
  950  0.97926 0.88736 0.92220 0.91034 0.89551 0.94401 0.96715 0.97423 0.95088
  1050 0.68305 0.55879 0.60489 0.58726 0.59201 0.73019 0.75732 0.72467 0.71208
  1150 0.56863 0.51804 0.58679 0.59932 0.63720 0.74166 0.77961 0.74156 0.76940
      Frequencies
Times      148     150     152     154     156     158     160     162     164
  -250 0.63823 0.60526 0.63378 0.73102 0.74831 0.82954 0.89508 0.92550 0.90915
  -150 0.96199 0.94260 0.87403 0.89778 0.89671 0.92313 0.94662 0.93373 0.96962
  -50  1.39978 1.45214 1.49219 1.37120 1.35498 1.24732 1.15831 1.14077 1.12123
  50   1.33884 1.46013 1.42726 1.44979 1.38757 1.32521 1.31989 1.25380 1.17369
  150  1.22593 1.28936 1.33349 1.41199 1.37702 1.27588 1.34671 1.25797 1.19157
  250  0.77250 0.80342 0.81602 0.95334 0.99001 0.98131 1.01792 0.99146 0.94852
  350  0.89753 0.89034 0.87274 0.95476 0.92043 0.90574 1.02101 0.99217 0.88893
  450  1.05699 1.05024 1.05084 1.13308 1.13607 1.13887 1.08579 1.14575 1.13647
  550  1.17211 1.17103 1.18925 1.26503 1.25850 1.24827 1.22287 1.22178 1.20984
  650  1.23512 1.26407 1.21964 1.32256 1.30520 1.19463 1.15080 1.14260 1.13471
  750  1.29183 1.32168 1.22399 1.31933 1.28792 1.14298 1.07608 1.10134 1.07835
  850  1.11375 1.09192 1.07866 1.14942 1.10759 1.10262 1.07707 1.07176 1.05607
  950  0.96353 0.89448 0.91006 0.97865 1.01849 1.03443 1.06240 1.07064 1.03898
  1050 0.65645 0.63259 0.71045 0.79609 0.81752 0.83566 0.86197 0.88027 0.86978
  1150 0.73009 0.66545 0.71120 0.77573 0.82713 0.87834 0.92035 0.88413 0.81839
      Frequencies
Times      166     168     170     172     174     176     178     180     182
  -250 0.91413 0.87542 0.87131 0.89074 0.89515 0.99904 0.86849 0.80932 0.80085
  -150 0.94466 0.98856 1.01214 1.01234 0.93688 0.82930 0.95395 0.96542 0.99800
  -50  1.14121 1.13602 1.11655 1.09692 1.16797 1.17167 1.17756 1.22526 1.20115
  50   1.20887 1.15714 1.08915 1.11835 1.16591 1.04243 1.07244 1.29419 1.38319
  150  1.20274 1.07001 0.95524 0.97208 0.94860 0.90983 1.07319 1.09877 1.05452
  250  0.97518 0.94172 0.76159 0.81201 0.94531 0.95757 1.03412 1.03648 1.11442
  350  0.92188 0.89097 0.84700 1.00584 1.13035 1.20831 1.02227 1.03411 1.10947
  450  1.15021 1.06112 1.06546 1.17241 1.28763 1.22061 1.02807 0.95784 0.96310
  550  1.25786 1.19655 1.24997 1.34530 1.33779 1.19144 1.06059 0.99739 0.91857
  650  1.20533 1.15049 1.22763 1.25569 1.27632 1.17721 1.14479 0.94007 0.96649
  750  1.13509 1.07999 1.17111 1.11965 1.24363 1.44267 1.43571 1.35412 1.27850
  850  1.07174 1.08458 1.08422 1.09952 1.13343 1.52344 1.47857 1.45005 1.49310
  950  1.06820 0.99267 0.93561 1.00227 1.07792 1.43085 1.42437 1.42281 1.39543
  1050 0.91097 0.82379 0.82614 0.90357 0.85917 1.22784 1.26403 1.30461 1.23422
  1150 0.83346 0.77226 0.80565 0.88636 0.97800 1.18252 1.37723 1.17220 1.21182
      Frequencies
Times      184     186     188     190     192     194     196     198     200
  -250 0.83408 0.72000 0.72974 0.64451 0.53047 0.56858 0.62935 0.64676 0.68239
  -150 1.05207 0.94612 0.97353 1.02504 1.04470 1.02767 0.98307 1.09640 1.10177
  -50  1.11385 1.33388 1.29673 1.33045 1.42483 1.40375 1.38758 1.25684 1.21585
  50   1.30887 1.33480 1.24603 1.39146 1.40628 1.36567 1.26797 1.13076 1.13334
  150  1.19145 1.17651 1.05089 1.01340 0.99392 1.02174 0.88991 0.77612 0.78127
  250  1.20651 1.14168 1.05235 0.96438 0.83738 0.68780 0.51996 0.43194 0.53405
  350  1.08449 1.10990 1.02071 1.04373 0.89108 0.65753 0.51966 0.41491 0.50546
  450  1.05871 1.13893 1.20970 1.28072 0.98937 0.77550 0.60651 0.55354 0.66243
  550  0.93185 0.86331 0.95536 1.00670 1.00141 1.02798 0.91485 0.73250 0.71068
  650  0.89483 0.84375 0.93866 1.14988 1.16382 1.13285 0.97766 0.84603 0.81046
  750  1.18736 0.94184 0.98525 1.28178 1.42776 1.29951 1.09997 0.86755 0.73511
  850  1.36094 1.19088 1.08019 1.26274 1.35258 1.15033 0.96714 0.72234 0.54508
  950  1.21723 0.87370 0.89793 1.01375 1.10361 0.89129 0.66451 0.57983 0.47746
  1050 1.13478 0.80739 0.84871 0.82261 0.88978 0.72088 0.50824 0.41491 0.44232
  1150 1.18021 0.92503 0.91024 0.95662 0.89075 0.71714 0.53108 0.43851 0.49682
      Frequencies
Times      202     204     206     208     210     212     214     216     218
  -250 0.71385 0.74037 0.80014 0.90659 0.92309 0.92429 0.88652 0.86454 0.74631
  -150 1.02095 1.00307 0.84221 0.92108 0.94674 0.91423 0.87303 0.97324 0.93823
  -50  1.26519 1.25656 1.35766 1.17233 1.13017 1.16148 1.24045 1.16222 1.31546
  50   1.19803 1.12941 1.30199 1.21340 1.15266 1.09178 1.21731 1.31160 1.30325
  150  0.90637 0.94469 1.19916 1.18320 1.08229 1.00717 1.08430 1.04991 1.00768
  250  0.62262 0.80555 0.91954 0.94252 0.88646 0.74119 0.75351 0.65864 0.69501
  350  0.51128 0.62642 0.84943 0.85736 0.82273 0.75298 0.66754 0.58737 0.55089
  450  0.68692 0.62722 0.77549 0.87790 0.80802 0.76234 0.73886 0.69068 0.64441
  550  0.79970 0.69559 0.81416 0.93890 0.94588 0.94856 0.92199 0.92933 1.02303
  650  0.82053 0.68200 0.76699 0.87216 0.88271 0.92983 0.96286 1.04559 1.15843
  750  0.58132 0.62722 0.70792 0.92893 0.96174 1.00786 1.04652 1.08987 1.13540
  850  0.50912 0.65881 0.79631 0.95611 0.98741 0.92012 0.86918 0.76951 0.75678
  950  0.52277 0.67040 0.87323 0.98812 0.98048 0.89273 0.84527 0.72559 0.63290
  1050 0.47500 0.66121 0.81501 0.91625 0.87377 0.76026 0.67872 0.62948 0.74491
  1150 0.61185 0.73478 0.92082 0.95702 0.88329 0.89966 0.89655 0.78714 0.83285
      Frequencies
Times      220     222     224     226     228     230     232     234     236
  -250 0.72854 0.81644 0.79949 0.84252 0.81275 0.70159 0.65209 0.73451 0.71682
  -150 1.04448 1.02714 1.01137 0.92881 0.90715 0.89997 0.85602 0.91130 0.99487
  -50  1.22698 1.15641 1.18913 1.22867 1.28011 1.39845 1.49189 1.35419 1.28831
  50   1.24922 1.18928 1.14870 1.11902 1.59573 1.77699 1.68020 1.45371 1.28716
  150  1.00247 0.99501 1.10025 1.10186 1.52623 1.71727 1.45173 1.35346 1.09846
  250  0.73913 0.80877 0.99832 1.11187 1.36118 1.37466 1.10992 0.99332 0.81040
  350  0.60393 0.69630 0.78306 0.90735 1.25289 1.20159 1.04790 0.96160 0.71913
  450  0.71795 0.80512 0.73083 0.90545 1.12490 1.08165 0.97873 0.91823 0.67099
  550  1.00035 1.00414 0.88711 0.75051 0.82375 0.83418 0.84218 0.90547 0.83928
  650  1.09037 1.14546 1.13016 0.85301 0.96158 1.09582 1.06842 0.99405 0.79654
  750  1.10414 1.19037 1.26538 1.18815 1.35655 1.22132 1.01175 0.99040 0.82966
  850  0.77549 0.91650 1.13690 1.34404 1.56272 1.47385 1.14160 0.97400 0.75880
  950  0.65970 0.82484 0.91154 1.07421 1.21640 1.14035 0.97159 0.91604 0.75687
  1050 0.72501 0.80001 0.74389 0.68520 0.73746 0.86201 0.87744 0.81324 0.61669
  1150 0.73913 0.79344 0.74515 0.61893 0.64886 0.80584 0.81273 0.76841 0.59551
      Frequencies
Times      238     240
  -250 0.79115 0.67840
  -150 0.99966 1.06705
  -50  1.20919 1.25455
  50   1.13193 0.95437
  150  0.93252 0.58157
  250  0.68959 0.36721
  350  0.62987 0.39362
  450  0.62481 0.39142
  550  0.70038 0.39186
  650  0.63662 0.39670
  750  0.69769 0.41299
  850  0.72063 0.48429
  950  0.69870 0.44424
  1050 0.52730 0.26598
  1150 0.56441 0.26510

, , directions = 1, tasks = 64, files = data/PRR+2_tyr_4:240:2_PN/data_909.2_1

      Frequencies
Times        4       6       8      10      12      14      16      18      20
  -250 0.90323 0.90780 1.22395 1.18895 1.22528 1.22316 1.19475 1.34486 1.01423
  -150 0.98379 0.91654 0.95758 1.00319 0.96204 0.98279 0.98469 0.99117 0.97456
  -50  1.11298 1.17567 0.81847 0.80786 0.81268 0.79405 0.82055 0.66397 1.01121
  50   1.29416 1.35737 0.76539 0.75855 0.71472 0.73196 0.68903 0.53777 0.88391
  150  1.49130 1.56732 0.67509 0.63000 0.66011 0.68554 0.67806 0.50453 0.93227
  250  1.62475 1.65180 0.64949 0.64370 0.64223 0.63702 0.62646 0.44981 0.90012
  350  1.61734 1.63354 0.57518 0.57080 0.55861 0.58759 0.62693 0.54229 0.92010
  450  1.53546 1.20407 0.66689 0.60210 0.58644 0.61073 0.64700 0.76297 0.97473
  550  1.47542 1.23298 0.80406 0.62769 0.65347 0.67875 0.69364 0.86486 0.99835
  650  1.39952 1.31997 0.70782 0.66098 0.66318 0.71587 0.71999 0.95311 1.07087
  750  1.41031 1.38760 0.80984 0.72704 0.74463 0.78412 0.81126 0.74712 1.00879
  850  1.41384 1.38900 0.90266 0.82200 0.84159 0.84028 0.85079 0.54395 0.99316
  950  1.37712 1.53032 0.82560 0.87040 0.88252 0.89259 0.84513 0.67123 1.05223
  1050 1.39545 1.53353 0.92267 0.88871 0.89695 0.91730 0.83202 0.68389 1.09599
  1150 1.40411 1.41135 0.96284 0.84511 0.87767 0.88340 0.84134 0.80593 1.07667
      Frequencies
Times       22      24      26      28      30      32      34      36      38
  -250 1.03744 1.06317 1.01655 0.85330 0.92250 0.80484 0.78857 0.76750 0.72738
  -150 1.00948 0.99087 0.99853 1.03433 0.98196 0.91735 0.91069 0.90212 0.91432
  -50  0.95308 0.94596 0.98492 1.11236 1.09554 1.27781 1.30074 1.33039 1.35830
  50   0.92729 0.94348 1.02812 1.06912 1.17462 1.26166 1.33549 1.39018 1.43363
  150  0.92762 0.92199 0.93588 0.99207 1.25531 1.39112 1.40425 1.46743 1.48835
  250  0.95572 0.91019 0.89991 0.86572 0.97134 1.00579 1.09402 1.11718 1.10940
  350  0.96264 0.92366 0.87616 0.70311 0.82043 0.82561 0.89494 0.88099 0.87420
  450  1.04676 0.99294 1.00105 0.78351 0.90054 0.85460 0.85514 0.92169 1.01019
  550  1.08797 1.02915 1.03842 0.87434 0.90567 0.95698 1.00084 1.21107 1.36079
  650  1.09425 1.03537 1.01702 0.90174 1.02271 0.93913 1.10489 1.22644 1.44074
  750  1.06924 1.02798 1.02623 0.89792 0.91240 0.94585 1.10741 1.26938 1.54978
  850  1.05226 1.00495 0.95222 0.82401 0.85360 0.80183 0.87736 1.07355 1.16538
  950  1.13142 1.09043 1.05216 0.91118 0.79246 0.79535 0.76166 0.83502 0.92078
  1050 1.13499 1.08558 1.06810 0.93199 0.73487 0.71184 0.70866 0.69506 0.72548
  1150 1.13463 1.14781 1.07930 0.86724 0.73574 0.67543 0.64258 0.60838 0.58417
      Frequencies
Times       40      42      44      46      48      50      52      54      56
  -250 0.74111 0.74616 0.79679 0.79113 0.79008 0.67753 0.76134 0.86411 0.68057
  -150 0.91265 0.91342 0.91095 0.92959 0.93163 0.93107 0.96288 0.96289 1.01997
  -50  1.34624 1.34042 1.29225 1.27928 1.27828 1.39140 1.27578 1.17300 1.29945
  50   1.45076 1.48964 1.41104 1.43508 1.52655 1.77846 1.61307 1.70230 1.73868
  150  1.48781 1.48403 1.41467 1.42390 1.59751 1.82162 1.80604 2.07459 1.68495
  250  1.19148 1.16329 1.17571 1.14970 1.37368 1.35000 1.56520 1.47785 1.09538
  350  0.91395 0.94569 0.96400 0.95937 1.08595 1.07840 1.29450 1.16762 1.01453
  450  1.11091 1.05842 1.11094 1.14470 1.14829 1.23915 1.21900 1.32170 1.14363
  550  1.50640 1.45947 1.45771 1.43581 1.56524 1.37864 1.29270 1.32739 1.31342
  650  1.54434 1.51679 1.55540 1.58501 1.75773 1.66787 1.51585 1.74057 1.45576
  750  1.64676 1.65630 1.66755 1.65250 1.86245 1.87503 1.42211 1.52366 1.15092
  850  1.24575 1.29408 1.29884 1.37143 1.40903 1.42437 1.37243 1.21522 0.99698
  950  0.95240 1.02914 1.08311 1.11950 1.19863 1.17142 1.14062 1.12133 1.06239
  1050 0.76257 0.77556 0.84787 0.86479 0.87391 0.81886 0.95156 1.06946 0.84579
  1150 0.62083 0.63658 0.70228 0.73135 0.73597 0.73208 0.86999 1.07865 1.00683
      Frequencies
Times       58      60      62      64      66      68      70      72      74
  -250 0.75998 0.67138 0.70421 0.65599 0.66974 0.49792 0.54221 0.53481 0.60853
  -150 0.91090 0.85499 0.88559 0.86817 0.86754 0.85248 0.86797 0.89178 0.96227
  -50  1.32912 1.47363 1.41020 1.47584 1.46272 1.64961 1.58982 1.57341 1.42920
  50   1.79447 1.92120 1.59290 1.99547 2.12751 1.82486 1.88033 1.92891 1.71050
  150  1.69248 1.83936 1.70467 1.99289 2.11985 1.93132 1.87580 1.89634 1.70353
  250  1.23493 1.28858 1.23506 1.33825 1.43557 1.35411 1.22462 1.27496 1.11835
  350  1.04761 0.94443 0.92815 0.98339 0.72809 1.03230 1.00430 0.91804 0.80936
  450  1.03743 1.03745 0.90602 1.02756 0.69378 0.83475 0.89816 0.87887 0.75359
  550  1.14422 0.97463 0.85622 1.03415 0.87434 0.96597 1.06607 1.13343 1.04884
  650  1.19310 1.12348 0.88935 1.01140 1.05630 1.01527 1.05612 1.17176 1.17302
  750  0.82327 0.73115 0.76814 0.91381 1.06625 1.21891 1.22252 1.30268 1.29304
  850  0.92186 0.86868 0.89961 0.95130 1.10625 1.00985 0.98893 1.03763 1.13486
  950  1.08082 1.00586 0.91248 0.95714 0.98435 0.89820 0.95877 0.99271 1.09437
  1050 0.88516 0.97242 0.87594 0.87028 0.78630 0.67000 0.69751 0.73392 0.81443
  1150 1.18120 1.02585 0.84605 0.91251 0.72168 0.61390 0.71216 0.67902 0.79620
      Frequencies
Times       76      78      80      82      84      86      88      90      92
  -250 0.57079 0.59016 0.60782 0.60652 0.65674 0.60901 0.64659 0.62960 0.64491
  -150 0.98308 1.01746 1.00099 0.96313 0.92948 0.90751 0.92755 0.91886 0.91244
  -50  1.44614 1.39238 1.39119 1.43034 1.41378 1.48349 1.42585 1.45154 1.44265
  50   1.79334 1.74004 1.65298 1.63000 1.72545 1.69277 1.71972 1.64038 1.61429
  150  1.67258 1.53577 1.57742 1.66610 1.78963 1.73788 1.69984 1.61706 1.58059
  250  1.20188 1.24809 1.19173 1.18501 1.25507 1.21612 1.09702 1.05485 0.94798
  350  0.88984 0.89778 0.96939 1.10395 1.17900 1.10940 0.95343 0.92536 0.86276
  450  0.87605 0.86560 0.95091 1.13619 1.17643 1.12046 1.02007 0.96268 0.90153
  550  1.21259 1.14019 1.22858 1.35389 1.37555 1.27385 1.22759 1.19322 1.09034
  650  1.37535 1.33671 1.31825 1.33803 1.33182 1.27585 1.28798 1.25781 1.25734
  750  1.49039 1.40826 1.39336 1.42159 1.37841 1.33172 1.30763 1.31345 1.27894
  850  1.23395 1.20381 1.07252 1.03074 1.00549 0.95479 1.02460 1.11185 1.02915
  950  1.18074 1.03853 0.99239 1.02685 1.02236 0.90735 0.95908 0.97424 0.97616
  1050 0.91920 0.85210 0.84027 0.88093 0.89138 0.78653 0.81608 0.79781 0.75663
  1150 0.72870 0.90236 0.89745 0.92549 0.97951 0.88418 0.85130 0.81625 0.77130
      Frequencies
Times       94      96      98     100     102     104     106     108     110
  -250 0.62149 0.65503 0.64400 0.64226 0.56873 0.57833 0.59609 0.62860 0.62448
  -150 0.88068 0.87739 0.87260 0.92883 0.94104 0.92975 0.97746 0.96117 0.99175
  -50  1.49783 1.46759 1.48339 1.42891 1.49023 1.49192 1.42645 1.41022 1.38377
  50   1.62270 1.59847 1.63592 1.55866 1.61808 1.69776 1.66154 1.64870 1.76038
  150  1.55861 1.54633 1.54467 1.51458 1.50628 1.56247 1.56655 1.49194 1.56064
  250  0.88063 0.90151 0.88737 0.89784 0.80098 0.81488 0.93301 0.99654 1.08864
  350  0.79424 0.85437 0.84139 0.85946 0.74019 0.75493 0.74180 0.81053 0.79745
  450  0.84760 0.89484 0.88975 0.92165 0.86447 0.81807 0.82406 0.88021 0.77022
  550  1.17638 1.22973 1.21740 1.23974 1.22645 1.19114 1.08406 1.12467 1.08956
  650  1.28080 1.33338 1.33347 1.33918 1.35776 1.37346 1.31925 1.29763 1.26382
  750  1.28036 1.38678 1.38010 1.35012 1.32381 1.38904 1.37861 1.39664 1.36062
  850  1.01329 1.06278 1.03597 0.96951 0.92325 0.97742 1.04387 1.06979 1.11301
  950  0.95805 0.99419 0.91308 0.86176 0.80566 0.86827 0.89359 0.91826 0.94529
  1050 0.73031 0.79018 0.74463 0.75351 0.71199 0.72786 0.76263 0.83700 0.83884
  1150 0.72001 0.78492 0.73814 0.74722 0.74011 0.73960 0.71611 0.76538 0.79436
      Frequencies
Times      112     114     116     118     120     122     124     126     128
  -250 0.62046 0.56736 0.58363 0.51322 0.57237 0.56097 0.53048 0.54469 0.54524
  -150 0.94086 0.92532 0.87055 0.82586 0.79835 0.85531 0.85852 0.89117 0.87779
  -50  1.43868 1.50732 1.54583 1.66092 1.62928 1.58373 1.61100 1.56414 1.57696
  50   1.80962 1.74652 1.90847 1.81619 1.79265 1.79035 1.95245 1.88079 1.88015
  150  1.76794 1.71131 1.85798 1.89009 1.78991 1.79007 1.89618 1.76959 1.76369
  250  1.17423 1.08128 1.08545 1.04502 1.01468 0.98812 1.01594 0.95945 0.99773
  350  0.77617 0.76070 0.74716 0.68374 0.74428 0.77505 0.79364 0.80315 0.88771
  450  0.77944 0.79847 0.76964 0.69427 0.73233 0.74030 0.73237 0.77722 0.86436
  550  0.98022 0.94146 0.91325 0.86237 0.90503 0.92605 0.97597 1.01587 1.11769
  650  1.20989 1.03923 0.95096 0.90081 0.97439 0.97447 1.01663 1.04249 1.17730
  750  1.26247 1.09442 1.00478 0.95159 0.97835 0.97339 1.02292 1.06803 1.19565
  850  1.06658 0.87577 0.84343 0.77954 0.77974 0.76074 0.78576 0.77753 0.78886
  950  0.99807 0.85545 0.85087 0.78441 0.77342 0.73726 0.74814 0.72806 0.79408
  1050 0.75705 0.73607 0.71549 0.64443 0.67467 0.67891 0.67223 0.68599 0.75889
  1150 0.72900 0.70103 0.71695 0.61128 0.65373 0.68146 0.67324 0.69185 0.74431
      Frequencies
Times      130     132     134     136     138     140     142     144     146
  -250 0.54342 0.57923 0.67427 0.71859 0.73769 0.74621 0.70125 0.70193 0.71264
  -150 0.90994 0.84944 0.86948 0.85804 0.86557 0.87091 0.82059 0.87235 0.91759
  -50  1.54664 1.57133 1.45625 1.42337 1.39673 1.38287 1.47816 1.42572 1.36977
  50   1.79071 1.91202 1.65671 1.63598 1.69101 1.61418 1.67270 1.58809 1.46933
  150  1.65357 1.80751 1.73502 1.66917 1.78345 1.68687 1.69942 1.61360 1.43211
  250  1.05140 1.09844 1.12298 1.27648 1.30319 1.22140 1.13024 1.00859 0.91020
  350  0.91375 0.99109 1.10571 1.22575 1.19048 1.08983 0.92733 0.86066 0.82707
  450  0.95738 0.94601 1.06214 1.13833 1.28412 1.15334 1.09809 1.00090 0.91815
  550  1.16568 1.18972 1.24999 1.35573 1.54281 1.46847 1.48696 1.32671 1.24441
  650  1.20945 1.24694 1.27636 1.51093 1.53835 1.50341 1.46603 1.37128 1.21069
  750  1.18622 1.16389 1.19336 1.39682 1.50195 1.47870 1.57653 1.45167 1.22456
  850  0.84573 0.87671 1.01813 1.14811 1.18098 1.11700 1.14684 1.05867 1.06180
  950  0.84001 0.83231 0.90152 0.95649 1.13411 1.12375 1.19225 1.08636 1.09194
  1050 0.74970 0.69206 0.77995 0.81848 0.92469 0.95528 0.92737 0.82787 0.90164
  1150 0.73268 0.67567 0.75141 0.78578 0.89222 0.94836 0.94436 0.88643 0.83908
      Frequencies
Times      148     150     152     154     156     158     160     162     164
  -250 0.70337 0.70876 0.63650 0.66550 0.70501 0.73058 0.71190 0.62426 0.56945
  -150 0.91396 0.88157 0.91650 0.91133 0.89441 0.90638 0.88341 0.82297 0.82022
  -50  1.38267 1.40968 1.44700 1.42318 1.40058 1.36304 1.40469 1.55276 1.61034
  50   1.56709 1.50044 1.50752 1.57894 1.72147 1.66436 1.55567 1.65176 1.73323
  150  1.42359 1.38048 1.41077 1.57540 1.56196 1.47381 1.40215 1.50540 1.47210
  250  0.90380 0.85934 0.99270 1.13585 1.28571 1.22867 1.21154 1.02626 0.91732
  350  0.76788 0.81700 0.77389 0.85301 0.95063 1.09735 1.10879 0.96090 0.84347
  450  0.83295 0.94332 0.93333 0.98606 1.06438 1.13561 1.05084 1.07179 1.02957
  550  1.06676 1.09829 1.01753 1.12972 1.20997 1.27177 1.18130 1.29358 1.28864
  650  1.17620 1.07859 1.10960 1.29712 1.28188 1.32774 1.29917 1.22700 1.26090
  750  1.28555 1.27867 1.32793 1.46278 1.55029 1.55117 1.56494 1.26512 1.12941
  850  1.17811 1.36967 1.40792 1.57760 1.70148 1.50690 1.30083 1.22710 1.01736
  950  1.17946 1.31009 1.35418 1.45170 1.49593 1.28737 1.21474 1.08806 0.91869
  1050 0.98528 1.00777 1.04060 1.13302 1.03543 0.80657 0.95824 0.89799 0.80420
  1150 0.87165 0.90716 0.95545 1.01129 0.91224 0.81637 0.87812 0.82186 0.73777
      Frequencies
Times      166     168     170     172     174     176     178     180     182
  -250 0.53611 0.53813 0.55568 0.57943 0.71909 0.82874 0.88504 0.91157 0.83957
  -150 0.91037 0.92770 0.92311 0.98350 0.95840 1.05344 0.99395 1.06767 1.04271
  -50  1.55353 1.53416 1.52122 1.43708 1.32251 1.11782 1.12101 1.02077 1.11772
  50   1.80626 1.79935 1.79657 1.69130 1.46992 1.15109 1.12832 1.28795 1.26851
  150  1.56099 1.44479 1.36040 1.53870 1.42469 1.40521 1.50924 1.31401 1.20861
  250  0.88663 0.91724 0.95051 1.18545 1.31901 1.52408 1.67235 1.55349 1.36592
  350  0.75639 0.75277 0.77500 0.90801 1.15495 1.42306 1.55160 1.34125 1.21799
  450  0.93171 0.95831 1.00987 1.17214 1.10088 1.13904 1.37311 1.34030 1.23153
  550  1.28807 1.32921 1.45087 1.57020 1.49829 1.52601 1.70286 1.40947 1.37738
  650  1.28156 1.24365 1.51628 1.61533 1.74130 1.92335 2.00412 1.59731 1.65657
  750  1.16042 1.14703 1.20822 1.48529 1.56202 1.80713 2.01244 1.74393 1.54640
  850  0.98338 0.94022 0.89139 1.12863 1.29023 1.28225 1.59521 1.58783 1.58208
  950  0.90778 0.94149 0.82758 1.03885 1.11116 1.10769 1.33151 1.24982 1.09506
  1050 0.92147 0.84870 0.80166 1.06174 1.10478 1.13759 1.41824 1.36138 1.36019
  1150 0.74730 0.71630 0.70218 0.92619 1.01103 1.06598 1.26218 1.35215 1.44535
      Frequencies
Times      184     186     188     190     192     194     196     198     200
  -250 0.91287 0.64830 0.68687 0.61453 0.65827 0.78882 0.82179 0.90868 0.92891
  -150 0.94095 0.79313 0.71763 0.83989 0.93198 1.03194 1.04508 0.99920 1.01946
  -50  1.14618 1.55857 1.59550 1.54558 1.40976 1.17925 1.13313 1.09212 1.05163
  50   1.39991 1.58393 1.55419 1.66654 1.69584 1.56156 1.47333 1.39149 1.53207
  150  1.20770 1.40609 1.26176 1.33962 1.38665 1.32999 1.41893 1.51099 1.44599
  250  1.22072 0.73171 0.73463 0.90443 1.09211 1.36182 1.51660 1.44407 1.35872
  350  1.01472 0.73660 0.50139 0.62335 0.86038 1.21358 1.46431 1.37326 1.18298
  450  1.33686 0.87533 0.83982 0.85999 0.94662 1.06970 1.26506 1.48142 1.36855
  550  1.39557 1.04950 0.95908 0.83107 1.01692 1.13680 1.31044 1.53460 1.39625
  650  1.57961 1.26248 1.06837 0.81132 1.08820 1.15834 1.32036 1.41150 1.29557
  750  1.54975 1.26431 0.95790 1.06313 1.42082 1.43360 1.58122 1.47036 1.28127
  850  1.55842 1.09411 0.93329 1.11991 1.35117 1.59152 1.65635 1.64753 1.59045
  950  1.11785 1.09503 1.01240 1.32375 1.33425 1.62741 1.75913 1.66994 1.61875
  1050 1.30240 1.12742 0.91366 0.93793 1.07128 1.46762 1.63802 1.56627 1.50913
  1150 1.39812 1.22551 0.95029 1.01763 1.23856 1.18642 1.31976 1.48679 1.45075
      Frequencies
Times      202     204     206     208     210     212     214     216     218
  -250 0.83250 0.83967 0.84490 0.82586 0.73755 0.76037 0.78834 0.76999 0.75491
  -150 0.99880 0.97241 1.04419 0.92038 1.02451 0.97226 0.90439 0.97228 0.92137
  -50  1.16869 1.18792 1.11091 1.25377 1.23794 1.26737 1.30727 1.25773 1.32372
  50   1.55697 1.46941 1.59917 1.66869 1.56124 1.50040 1.51006 1.59285 1.64581
  150  1.27645 1.43702 1.57792 1.51498 1.65122 1.61658 1.60683 1.46831 1.32442
  250  1.12452 1.09796 1.19547 1.23051 1.44184 1.43452 1.39903 1.10835 1.11190
  350  0.68811 0.60176 0.73526 0.87266 1.08364 1.17062 1.07749 0.94853 0.77620
  450  1.00024 0.88845 1.07139 1.10157 1.20535 1.22541 0.83075 0.80922 0.74410
  550  1.20138 1.23150 1.15340 1.18552 1.12661 1.10057 1.02699 0.81282 0.87565
  650  1.09470 0.88205 0.97365 1.05174 1.09633 1.13524 1.01851 0.89597 0.94300
  750  0.84041 0.53139 0.34729 0.75489 0.78918 1.02844 1.22631 1.26493 1.22182
  850  1.14104 0.87685 0.81260 0.83129 0.98327 1.05410 1.26024 1.19762 1.20821
  950  1.19204 1.00480 0.87294 0.86240 0.91117 1.03294 1.10911 0.92657 1.08224
  1050 1.03831 0.87245 0.85382 0.84850 0.88175 0.79991 0.74940 0.64328 0.66174
  1150 1.18450 0.91124 0.85000 0.76938 0.66833 0.68998 0.64801 0.40859 0.53996
      Frequencies
Times      220     222     224     226     228     230     232     234     236
  -250 0.66217 0.66770 0.63310 0.67010 0.56932 0.61657 0.72140 0.79174 0.87343
  -150 0.97917 0.90615 0.96588 0.97998 1.08648 0.98094 0.97531 0.96452 1.00128
  -50  1.35866 1.42615 1.40102 1.34992 1.34420 1.40250 1.30329 1.24374 1.12529
  50   1.79815 1.74056 1.69462 1.61976 1.83877 1.90199 1.58352 1.47193 1.33440
  150  1.66683 1.74275 1.87575 1.59306 1.53704 1.43995 1.29347 1.31628 1.20924
  250  1.28099 1.33413 1.38712 1.40856 1.17335 1.12365 0.97799 1.11434 1.10988
  350  0.91528 1.07924 1.05939 1.08677 0.82414 0.76940 0.74729 0.93208 1.04865
  450  0.81961 0.96933 0.88416 0.94136 0.96139 1.01231 1.01681 1.10996 1.18305
  550  0.84644 1.02191 1.22578 1.33419 1.38821 1.07051 1.05161 1.10085 1.07715
  650  1.15956 1.27826 1.48737 1.79281 1.71136 1.52547 1.18013 1.16829 1.10680
  750  1.54363 1.61823 1.61374 1.80092 1.81213 1.42325 1.16719 1.06877 0.88729
  850  1.47585 1.66168 1.89471 1.88339 2.03394 1.77547 1.49249 1.29222 1.04673
  950  1.17368 1.16396 1.23294 1.49104 1.79070 1.79420 1.61877 1.28639 1.06483
  1050 0.81149 1.00402 1.10531 1.54348 1.79823 1.64288 1.47598 1.29733 1.14223
  1150 0.61275 0.66624 0.82898 1.04291 1.05868 1.17426 1.13194 1.10923 1.10334
      Frequencies
Times      238     240
  -250 0.97841 0.94014
  -150 0.97402 1.05062
  -50  1.04757 1.00924
  50   1.19468 1.22007
  150  1.18119 1.40009
  250  1.37081 1.71524
  350  1.13327 1.44587
  450  1.26655 1.35696
  550  1.15183 1.23240
  650  1.06478 1.36532
  750  0.98279 1.23372
  850  1.01923 1.39965
  950  1.01383 1.17210
  1050 1.11269 1.27817
  1150 1.07929 1.18354

, , directions = 2, tasks = 64, files = data/PRR+2_tyr_4:240:2_PN/data_909.2_1

      Frequencies
Times        4       6       8      10      12      14      16      18      20
  -250 0.97658 1.05178 1.16673 1.16870 1.18286 1.17105 1.20465 1.14919 1.09663
  -150 0.99654 0.96948 0.97447 0.97709 0.97434 0.97236 0.97533 1.01150 1.02291
  -50  1.02689 0.97874 0.85880 0.85420 0.84280 0.85659 0.82003 0.83931 0.88047
  50   1.03155 1.00329 0.76305 0.74398 0.72688 0.74966 0.71773 0.53909 0.78266
  150  1.01165 1.03637 0.68298 0.64769 0.66258 0.67762 0.67459 0.27595 0.81353
  250  0.99434 1.02949 0.73450 0.69850 0.70929 0.71368 0.69381 0.27400 0.83272
  350  1.00013 1.03292 0.71207 0.67515 0.68951 0.69700 0.68092 0.25165 0.80739
  450  1.02725 1.04212 0.72370 0.69158 0.69804 0.70664 0.68099 0.25344 0.84131
  550  1.04814 1.08705 0.72354 0.68309 0.67685 0.69085 0.65945 0.24854 0.95955
  650  1.07560 1.12881 0.78996 0.69224 0.70835 0.70715 0.68991 0.42203 1.05554
  750  1.10887 1.18522 0.86438 0.76327 0.76768 0.79658 0.79317 0.91642 1.29483
  850  1.12595 1.26701 1.05919 1.01122 1.00514 1.00602 0.93406 1.03309 1.34357
  950  1.13684 1.39995 1.17405 1.11330 1.14992 1.14179 1.03556 1.31366 1.41574
  1050 1.11822 1.53938 1.26359 1.19887 1.25381 1.21387 1.11524 1.22913 1.44499
  1150 1.09203 1.43083 1.32576 1.26732 1.25283 1.24811 1.19698 0.78291 1.32083
      Frequencies
Times       22      24      26      28      30      32      34      36      38
  -250 1.14867 1.11943 1.06752 0.99723 0.85130 0.69999 0.67743 0.66776 0.61320
  -150 0.99764 1.02144 0.96408 0.95046 0.95724 0.92579 0.84637 0.88576 0.90295
  -50  0.85370 0.85912 0.96840 1.05231 1.19146 1.37422 1.47620 1.44648 1.48385
  50   0.76093 0.71236 0.75975 0.91813 1.38183 1.42072 1.59864 1.60737 1.57484
  150  0.79540 0.76394 0.77633 0.96521 1.23258 1.46186 1.50739 1.53319 1.59355
  250  0.75429 0.70749 0.67173 0.82032 0.95817 1.05379 1.00780 0.97195 1.04926
  350  0.77765 0.72597 0.66461 0.57239 0.61683 0.65763 0.67980 0.67936 0.70729
  450  0.84313 0.84024 0.84103 0.72456 0.65520 0.70112 0.71829 0.78735 0.81253
  550  0.98302 0.98526 0.99105 0.99913 0.87921 0.87006 0.88852 0.95640 1.08124
  650  1.05014 1.11513 1.09053 1.42956 1.19766 1.11108 1.26582 1.29464 1.43736
  750  1.30035 1.31338 1.23181 1.58443 1.32496 1.30366 1.33275 1.49017 1.64449
  850  1.29728 1.31206 1.22221 1.45350 1.26710 1.13139 1.20153 1.26235 1.42100
  950  1.37255 1.46144 1.40648 1.40309 1.16899 0.98186 0.98174 0.95436 1.00944
  1050 1.49264 1.57187 1.37466 1.17978 0.82293 0.68280 0.68247 0.66673 0.71570
  1150 1.27237 1.23450 1.21501 1.14023 0.76714 0.67745 0.68980 0.63400 0.66815
      Frequencies
Times       40      42      44      46      48      50      52      54      56
  -250 0.66326 0.69985 0.74051 0.79509 0.83129 0.76156 0.81249 0.83716 0.76537
  -150 0.87016 0.88866 0.93317 0.94306 0.96916 0.96455 1.05720 1.06042 1.02531
  -50  1.46659 1.41149 1.32632 1.26186 1.19954 1.27388 1.13031 1.10242 1.20932
  50   1.61368 1.50392 1.40429 1.39517 1.41094 1.39363 1.19497 1.21790 1.12921
  150  1.63213 1.51467 1.40871 1.36973 1.52097 1.34974 1.03031 0.97666 1.07674
  250  1.06873 1.05769 1.03857 1.11361 1.20334 1.06295 0.97901 0.76947 0.68982
  350  0.72465 0.76934 0.80592 0.89345 0.89866 0.94827 0.85331 0.59410 0.64114
  450  0.92098 0.95668 1.00789 1.06176 1.00022 1.03652 0.90882 0.54170 0.53451
  550  1.17761 1.20479 1.20920 1.22840 1.26080 1.16704 0.94851 0.62990 0.64992
  650  1.49066 1.51349 1.49260 1.50202 1.55786 1.55363 1.22980 1.00410 0.95384
  750  1.62864 1.64877 1.59070 1.56104 1.54214 1.53811 1.29137 1.08500 0.96121
  850  1.35673 1.35261 1.35212 1.33296 1.32901 1.17313 1.26904 0.96279 0.98103
  950  1.02061 1.04483 1.07320 1.09441 1.24327 1.04373 1.14069 0.96734 0.84983
  1050 0.81269 0.84247 0.88572 0.94489 0.95144 0.87301 0.80813 0.60816 0.72618
  1150 0.75943 0.80471 0.85214 0.93794 0.98095 0.96327 0.81048 0.56875 0.61932
      Frequencies
Times       58      60      62      64      66      68      70      72      74
  -250 0.74825 0.72154 0.64726 0.55485 0.35795 0.40123 0.39623 0.38650 0.48397
  -150 1.03063 1.00216 1.02907 0.93644 0.87350 0.94344 0.99313 0.88638 1.04298
  -50  1.22112 1.27630 1.32367 1.50871 1.76855 1.65532 1.61064 1.72712 1.47305
  50   1.06124 1.07361 1.32193 1.69050 1.71777 1.72631 1.71069 1.81341 1.51535
  150  0.87414 1.09927 1.21786 1.49250 1.49835 1.55486 1.52483 1.53453 1.28726
  250  0.50586 0.61363 0.74605 0.77843 0.64580 0.70662 0.74351 0.66332 0.71459
  350  0.50487 0.45477 0.45742 0.38808 0.34477 0.26789 0.35411 0.38672 0.47105
  450  0.54053 0.50436 0.41065 0.30894 0.42182 0.44029 0.49240 0.57515 0.68678
  550  0.57241 0.57063 0.59553 0.59378 0.51708 0.52313 0.68880 0.78109 0.87703
  650  0.79752 0.77164 0.77932 0.83067 0.79921 0.91051 1.12042 1.17609 1.31039
  750  0.84297 0.81346 0.85796 0.87983 0.82409 0.92247 1.07085 1.15613 1.25754
  850  0.78990 0.75199 0.73591 0.68083 0.69654 0.75578 0.80360 0.95007 1.13674
  950  0.64261 0.68367 0.63381 0.53781 0.65230 0.51654 0.64086 0.74424 0.85799
  1050 0.69687 0.62569 0.53758 0.41358 0.29944 0.20048 0.30082 0.31817 0.51031
  1150 0.60220 0.58292 0.53250 0.51124 0.34286 0.28377 0.32040 0.40608 0.49680
      Frequencies
Times       76      78      80      82      84      86      88      90      92
  -250 0.49525 0.60153 0.58549 0.60260 0.60477 0.58226 0.56614 0.62667 0.66299
  -150 1.10676 1.13020 1.10238 1.10524 1.16321 1.07297 1.10386 1.00921 1.00549
  -50  1.39799 1.26827 1.31213 1.29216 1.23202 1.34477 1.33000 1.36412 1.33152
  50   1.43294 1.24439 1.31491 1.30518 1.26940 1.31756 1.35768 1.38542 1.34693
  150  1.05585 1.01293 1.08370 1.09068 1.12722 1.17741 1.23572 1.32165 1.22654
  250  0.66509 0.72952 0.73771 0.76632 0.69570 0.65265 0.63052 0.70417 0.71896
  350  0.47217 0.68860 0.67566 0.69346 0.63891 0.67362 0.63533 0.70377 0.74648
  450  0.69780 0.91484 0.97793 1.04489 1.05660 1.11935 1.08401 1.17026 1.15086
  550  0.94057 1.13761 1.15740 1.13958 1.18348 1.29539 1.27428 1.34878 1.34123
  650  1.39083 1.48509 1.43574 1.49650 1.51431 1.68120 1.78027 1.78251 1.77744
  750  1.32114 1.25702 1.07650 1.11870 1.16712 1.31739 1.42771 1.45233 1.46007
  850  1.15096 1.12006 0.97813 0.94560 1.01246 1.13241 1.15602 1.19792 1.21995
  950  0.89385 0.94871 0.72591 0.74234 0.79607 0.78503 0.75361 0.89628 0.90841
  1050 0.55698 0.70994 0.66919 0.68668 0.65791 0.61039 0.52661 0.61855 0.68174
  1150 0.53622 0.70550 0.66792 0.72006 0.73506 0.66671 0.59503 0.70806 0.75924
      Frequencies
Times       94      96      98     100     102     104     106     108     110
  -250 0.66939 0.69031 0.66763 0.63451 0.58324 0.52467 0.49636 0.49442 0.46586
  -150 0.98044 0.98336 1.01137 1.05125 1.06911 1.07519 1.06430 1.06919 1.08943
  -50  1.35017 1.32633 1.32100 1.31425 1.34765 1.40015 1.43934 1.43640 1.44471
  50   1.37479 1.32118 1.35073 1.37541 1.45941 1.53178 1.54371 1.52173 1.45618
  150  1.21738 1.20667 1.22959 1.13701 1.20224 1.23449 1.21979 1.19229 1.16842
  250  0.73464 0.74716 0.76506 0.70762 0.69624 0.70780 0.73252 0.65578 0.61805
  350  0.75194 0.72382 0.75329 0.73216 0.65364 0.64232 0.70372 0.65503 0.62441
  450  1.17726 1.17239 1.17521 1.10032 1.04551 1.05773 1.07441 0.93970 0.84888
  550  1.35760 1.35707 1.33615 1.26609 1.24366 1.24487 1.19002 1.12049 1.02873
  650  1.64179 1.67116 1.54344 1.54464 1.47373 1.54404 1.36655 1.36212 1.34828
  750  1.35179 1.41493 1.24508 1.22687 1.13661 1.18306 1.08392 1.05690 1.08837
  850  1.19306 1.12590 1.09678 0.99045 0.95332 0.93096 0.88336 0.86917 0.90993
  950  0.93468 0.93444 0.94610 0.84790 0.77177 0.72360 0.67495 0.63343 0.64217
  1050 0.70207 0.74790 0.78772 0.75932 0.66265 0.63615 0.57875 0.60316 0.54497
  1150 0.75704 0.78478 0.80957 0.75698 0.68047 0.65556 0.61495 0.59856 0.61029
      Frequencies
Times      112     114     116     118     120     122     124     126     128
  -250 0.48522 0.55373 0.57840 0.55531 0.55760 0.58325 0.52018 0.51090 0.41620
  -150 1.04295 0.96276 0.92447 0.91343 0.94580 0.97187 0.99956 0.99732 1.00219
  -50  1.47182 1.48352 1.49713 1.53126 1.49660 1.44489 1.48026 1.49178 1.58161
  50   1.63536 1.62534 1.52054 1.59351 1.54570 1.53933 1.52667 1.60381 1.64920
  150  1.29137 1.36121 1.37954 1.47125 1.49828 1.43986 1.42788 1.43384 1.38286
  250  0.76358 0.80708 0.84725 0.82730 0.81663 0.78005 0.71614 0.72522 0.69330
  350  0.73376 0.71484 0.70676 0.68164 0.69203 0.72400 0.67015 0.68129 0.62118
  450  0.84268 0.81029 0.82350 0.86092 0.90590 0.97245 0.96900 1.06483 0.95870
  550  1.02916 0.99752 0.95672 0.98639 1.05184 1.12376 1.15115 1.24663 1.11783
  650  1.34455 1.23253 1.27459 1.33986 1.32220 1.40188 1.59962 1.59306 1.63996
  750  1.21374 1.22606 1.20880 1.27424 1.27942 1.29991 1.42414 1.48496 1.45250
  850  1.05272 1.06701 1.05948 1.10798 1.11382 1.15959 1.19136 1.19872 1.15219
  950  0.76790 0.88767 0.92329 0.93412 0.92669 0.96211 0.92019 0.91708 0.84295
  1050 0.62380 0.73520 0.68927 0.69169 0.76224 0.80109 0.76514 0.78382 0.64381
  1150 0.70822 0.75983 0.76866 0.78911 0.81330 0.88466 0.86405 0.90849 0.78838
      Frequencies
Times      130     132     134     136     138     140     142     144     146
  -250 0.43010 0.39174 0.44436 0.50784 0.60549 0.67017 0.64622 0.66952 0.69738
  -150 1.01686 0.92888 0.94290 0.99580 0.97559 0.97014 1.03058 0.98445 0.99471
  -50  1.55304 1.67938 1.61274 1.49637 1.41892 1.35969 1.32319 1.34603 1.30791
  50   1.67691 1.73182 1.74294 1.71574 1.61633 1.46282 1.37706 1.36616 1.36761
  150  1.45722 1.45271 1.33269 1.36333 1.39976 1.22985 1.17419 1.08954 1.09129
  250  0.71990 0.68691 0.70747 0.74139 0.85563 0.80353 0.74205 0.74689 0.74722
  350  0.60140 0.55189 0.58647 0.55368 0.68564 0.77016 0.69033 0.66277 0.69089
  450  0.93271 0.84770 0.84924 0.78826 0.92704 1.05675 1.04784 0.99671 0.97526
  550  1.09930 1.06062 0.96427 0.93879 1.00354 1.13169 1.12422 1.09812 1.08597
  650  1.52111 1.42292 1.15708 1.14740 1.24412 1.36759 1.40264 1.37327 1.33722
  750  1.30846 1.22074 0.93577 0.89089 1.01257 1.17691 1.16657 1.15366 1.09613
  850  1.08641 0.98791 0.77620 0.74686 0.95182 1.04639 1.04298 1.03173 1.00824
  950  0.77849 0.64187 0.57486 0.59261 0.79215 0.90938 0.85881 0.84003 0.80878
  1050 0.53636 0.44176 0.51076 0.65007 0.81462 0.92386 0.86350 0.83456 0.79201
  1150 0.73569 0.61604 0.65899 0.79804 0.98855 1.03913 0.99686 0.94908 0.91880
      Frequencies
Times      148     150     152     154     156     158     160     162     164
  -250 0.66902 0.66254 0.63344 0.67697 0.64269 0.72134 0.65480 0.71340 0.70657
  -150 1.04376 1.03262 1.03659 0.97671 1.01821 1.04131 1.12630 1.07383 0.98128
  -50  1.28722 1.30484 1.32996 1.34632 1.33910 1.23734 1.21890 1.21277 1.31215
  50   1.37892 1.36581 1.37420 1.45304 1.37954 1.41282 1.36856 1.27508 1.29799
  150  1.04226 1.13611 1.13463 1.25437 1.09367 1.13417 0.98271 1.05238 1.09411
  250  0.73151 0.73961 0.76317 0.86040 0.79006 0.82600 0.77003 0.78364 0.80368
  350  0.66149 0.66597 0.62605 0.66495 0.63008 0.67834 0.70491 0.70934 0.70794
  450  0.93555 0.90455 0.76670 0.82645 0.84208 0.87100 0.91594 0.99637 1.05425
  550  1.06466 1.00901 0.93238 0.93616 0.95480 1.05944 1.21404 1.26085 1.24182
  650  1.37339 1.21089 1.12004 1.17971 1.19705 1.20309 1.48577 1.56171 1.58490
  750  1.03813 1.01424 0.97200 1.04571 1.03726 1.08695 1.23910 1.37652 1.38034
  850  0.91037 0.88161 0.86942 0.86559 0.76503 0.91010 0.98392 1.07433 1.18359
  950  0.71995 0.64795 0.63134 0.63108 0.54071 0.65378 0.68836 0.76870 0.90449
  1050 0.78631 0.80022 0.71839 0.70086 0.55434 0.59318 0.60536 0.66502 0.68283
  1150 0.92595 0.92912 0.78678 0.82252 0.72058 0.76929 0.78647 0.81942 0.76479
      Frequencies
Times      166     168     170     172     174     176     178     180     182
  -250 0.74443 0.76356 0.72555 0.70887 0.74712 0.73221 0.83689 0.89680 0.89018
  -150 0.92922 0.94935 0.99424 0.98258 0.91879 0.96874 0.92664 0.97450 1.08864
  -50  1.32635 1.28709 1.28021 1.30856 1.33409 1.29905 1.23647 1.12870 1.02118
  50   1.33104 1.26734 1.20270 1.23307 1.24959 1.09387 1.09303 1.09885 0.95920
  150  1.07908 1.14541 1.04892 1.08550 0.87911 0.81612 0.89084 0.96336 0.68365
  250  0.81965 0.82057 0.75110 0.79994 0.88754 0.75054 1.02672 1.04035 0.82403
  350  0.75448 0.78155 0.79355 0.82689 0.85999 0.80238 1.03958 0.99842 0.76517
  450  1.06845 1.09456 1.05003 0.96699 0.85156 0.70111 0.77134 0.80774 0.73574
  550  1.20377 1.17308 1.06175 1.00449 0.96382 0.71606 0.66899 0.73455 0.62323
  650  1.50654 1.41353 1.19579 1.11862 1.00411 0.80840 0.94580 0.93281 0.75579
  750  1.30912 1.17855 0.97770 0.93014 0.87911 0.73607 0.83613 0.90462 0.75632
  850  1.17075 1.01995 0.84984 0.74345 0.63445 0.54464 0.66445 0.80845 0.71803
  950  0.89582 0.79299 0.70111 0.67104 0.66858 0.51016 0.50235 0.59195 0.37660
  1050 0.72673 0.77647 0.73937 0.72949 0.74383 0.48629 0.43050 0.50834 0.36461
  1150 0.83180 0.86662 0.83996 0.85351 0.82751 0.56489 0.55832 0.48133 0.27554
      Frequencies
Times      184     186     188     190     192     194     196     198     200
  -250 0.90981 0.91526 0.90379 0.82696 0.71023 0.70299 0.69577 0.70093 0.71972
  -150 1.03157 0.93237 0.94306 0.98389 0.85278 0.87964 0.93619 1.02121 1.07476
  -50  1.05862 1.15237 1.15315 1.18915 1.43699 1.41737 1.36804 1.27786 1.20552
  50   1.08875 1.03687 1.11125 1.23006 1.32926 1.39678 1.24423 1.35882 1.25169
  150  0.79545 0.89876 1.04180 1.11262 1.20721 1.23886 1.05970 0.97162 0.74593
  250  0.88990 0.93206 0.88328 0.93628 0.80462 0.67147 0.54761 0.60742 0.56602
  350  0.90011 0.84375 0.82907 0.77900 0.67996 0.60375 0.48330 0.54497 0.54309
  450  0.82532 0.78448 0.81589 0.80932 0.69298 0.65337 0.68585 0.66448 0.72568
  550  0.66297 0.68272 0.75817 0.76806 0.71088 0.70205 0.70148 0.74724 0.75069
  650  0.83144 0.76339 0.75641 0.65732 0.66629 0.62091 0.61433 0.75620 0.81414
  750  0.89066 0.85445 0.89412 0.87986 0.82935 0.63339 0.53559 0.59039 0.65627
  850  0.69309 0.87614 0.93046 0.98601 0.80071 0.71298 0.66121 0.62654 0.69738
  950  0.43196 0.70961 0.89793 0.98425 0.95205 0.86216 0.74716 0.62325 0.62768
  1050 0.43758 0.61397 0.76783 0.87104 0.75547 0.74575 0.65309 0.56051 0.59581
  1150 0.45672 0.70411 0.86599 1.08158 0.93447 0.70299 0.62635 0.47865 0.48024
      Frequencies
Times      202     204     206     208     210     212     214     216     218
  -250 0.79072 0.80182 0.72039 0.79002 0.79504 0.64074 0.61048 0.68324 0.74119
  -150 1.08489 1.10849 1.10156 1.05154 1.01163 1.04265 0.99409 0.96688 0.97953
  -50  1.12440 1.08970 1.17805 1.15844 1.19333 1.31661 1.39543 1.34988 1.27928
  50   1.12152 1.07850 1.07436 1.06513 1.23832 1.23512 1.32372 1.43843 1.39025
  150  0.66501 0.67707 0.62308 0.74623 0.88358 0.91504 0.99062 1.15190 1.06956
  250  0.64381 0.70226 0.52917 0.61729 0.76389 0.59323 0.66407 0.78510 0.81168
  350  0.61364 0.51873 0.39616 0.58105 0.68919 0.45451 0.46513 0.56985 0.64243
  450  0.79862 0.74264 0.56783 0.72600 0.75870 0.56514 0.54841 0.61412 0.66581
  550  0.80114 0.79382 0.68172 0.78791 0.85935 0.72084 0.65366 0.65588 0.67209
  650  0.87082 0.83580 0.82492 0.88635 1.00067 0.95561 0.89848 0.82938 0.91951
  750  0.80042 0.91137 0.86954 0.94041 0.98943 0.91469 0.87033 0.86646 0.83680
  850  0.84244 0.87499 0.84957 0.93225 1.05086 0.80060 0.85452 0.89237 0.73386
  950  0.69769 0.76223 0.73101 0.82022 0.79677 0.62894 0.64788 0.61880 0.65220
  1050 0.55582 0.52193 0.53596 0.71181 0.75207 0.62374 0.69607 0.68432 0.69757
  1150 0.49045 0.52673 0.65155 0.81931 0.88416 0.74304 0.79824 0.76459 0.80679
      Frequencies
Times      220     222     224     226     228     230     232     234     236
  -250 0.86998 0.87438 0.77913 0.72715 0.64075 0.69383 0.78804 0.82892 0.80642
  -150 0.98965 1.00256 1.10517 1.07183 0.98301 0.92713 0.93664 0.95176 1.03363
  -50  1.14038 1.12306 1.11570 1.20102 1.37624 1.37905 1.27532 1.21932 1.15995
  50   1.21910 1.16725 1.07358 1.22867 1.46774 1.42105 1.32842 1.15407 1.15109
  150  1.08425 1.10626 0.99186 0.96027 1.14864 1.30415 1.26818 1.14605 1.08678
  250  0.86150 0.93829 0.82378 0.80867 0.89441 0.88209 0.81794 0.93499 0.92426
  350  0.63911 0.79697 0.70626 0.69044 0.78032 0.69484 0.67782 0.74617 0.72016
  450  0.68006 0.76958 0.81578 0.87827 0.91352 0.82794 0.85498 0.74362 0.71284
  550  0.71395 0.85795 0.82547 0.84490 0.90830 0.82743 0.96073 0.86136 0.79102
  650  0.81455 0.89666 0.84990 0.92976 0.98070 0.91953 0.91388 0.82090 0.77022
  750  0.77961 0.90871 0.91730 0.89353 1.00386 0.85982 0.85274 0.81689 0.71438
  850  0.71465 0.86160 0.77239 0.83632 0.88688 0.78036 0.80054 0.77606 0.72940
  950  0.75737 0.77287 0.64097 0.71285 0.58573 0.51974 0.80009 0.83876 0.72131
  1050 0.74360 0.76082 0.72395 0.78054 0.77626 0.74393 0.85051 0.83220 0.74095
  1150 0.77678 0.78236 0.81241 0.79437 0.92857 0.88613 0.88755 0.79684 0.69243
      Frequencies
Times      238     240
  -250 0.91756 0.81602
  -150 1.01440 1.01805
  -50  1.06804 1.16594
  50   1.20773 1.29226
  150  1.08255 0.88116
  250  0.89361 0.67561
  350  0.70365 0.46522
  450  0.77551 0.44321
  550  0.81938 0.51496
  650  0.82545 0.74471
  750  0.74751 0.67121
  850  0.78159 0.64128
  950  0.71174 0.34946
  1050 0.73570 0.43265
  1150 0.73098 0.42649

, , directions = 1, tasks = 65, files = data/PRR+2_tyr_4:240:2_PN/data_909.2_1

      Frequencies
Times        4       6       8      10      12      14      16      18      20
  -250 0.93813 0.98178 1.27416 1.25551 1.25699 1.25238 1.25610 1.20486 1.02898
  -150 0.98801 0.98412 0.97232 0.98194 0.99578 0.97157 0.95684 1.06005 0.96811
  -50  1.07386 1.03410 0.75352 0.76254 0.74722 0.77605 0.78706 0.73509 1.00291
  50   1.18929 1.01586 0.65035 0.64737 0.59974 0.64780 0.67413 0.62591 0.88214
  150  1.40184 1.10432 0.61859 0.50010 0.51896 0.54318 0.56501 0.75226 0.87771
  250  1.63507 1.25787 0.55694 0.47995 0.43999 0.48565 0.49316 0.67926 0.90952
  350  1.89551 1.67090 0.41039 0.36287 0.38055 0.40768 0.42690 0.62267 0.87332
  450  1.99964 1.72148 0.41215 0.35180 0.33223 0.35542 0.35774 0.45151 0.88415
  550  1.98787 1.75260 0.44901 0.32877 0.33098 0.35658 0.33081 0.51423 0.90088
  650  1.86073 1.73618 0.50544 0.38589 0.39579 0.42944 0.39057 0.68348 0.97666
  750  1.71674 1.68919 0.53726 0.44182 0.45950 0.48432 0.40757 0.78323 1.04810
  850  1.61931 1.39534 0.63630 0.50927 0.52265 0.55214 0.41990 0.89144 1.16181
  950  1.53517 1.09526 0.60984 0.55268 0.56127 0.52748 0.45982 0.49031 1.04272
  1050 1.53072 1.15383 0.55808 0.48338 0.48010 0.52186 0.47091 0.59850 1.20959
  1150 1.61684 1.44139 0.57678 0.44862 0.46284 0.49042 0.39729 0.67514 1.10545
      Frequencies
Times       22      24      26      28      30      32      34      36      38
  -250 1.04024 1.08064 1.01641 1.02776 0.73716 0.75112 0.75630 0.78293 0.77557
  -150 0.97013 0.98037 0.99271 0.93583 0.86605 0.88374 0.93703 0.88374 0.91307
  -50  0.98963 0.93899 0.99089 1.03641 1.39679 1.36514 1.30667 1.33334 1.31136
  50   0.92255 0.91468 0.92866 1.07170 1.33708 1.47637 1.49539 1.48615 1.47270
  150  0.90568 0.88338 0.82556 1.09160 1.49344 1.53418 1.49048 1.54684 1.58431
  250  0.95204 0.87502 0.76088 0.97325 1.19411 1.09932 1.11098 1.12639 1.15882
  350  0.85203 0.79910 0.71927 0.68880 0.75137 0.76645 0.83551 0.95480 0.99088
  450  0.81354 0.81306 0.72518 0.77713 0.68417 0.62496 0.74725 0.95110 0.94832
  550  0.87359 0.90988 0.85588 0.68788 0.66222 0.91775 1.10429 1.40111 1.47351
  650  0.94694 0.93971 0.91689 0.69054 0.76045 0.95081 1.24683 1.59361 1.76079
  750  1.09612 1.11282 1.01436 0.89751 0.94773 0.98323 1.41414 1.65063 1.94609
  850  1.11135 1.16349 1.09297 1.04267 0.97800 0.84475 0.91706 1.31697 1.50018
  950  1.14205 1.17075 1.19102 1.12208 0.94333 0.79299 0.91600 1.09253 1.17334
  1050 1.20703 1.19445 1.19667 0.90624 0.93702 0.87255 0.83826 0.93799 1.02433
  1150 1.15884 1.16893 1.10719 0.83664 0.66388 0.68968 0.74174 0.80038 0.85630
      Frequencies
Times       40      42      44      46      48      50      52      54      56
  -250 0.76308 0.81305 0.82591 0.82494 0.79326 0.66558 0.78563 0.80414 0.81803
  -150 0.93458 0.90976 0.91653 0.94528 0.91399 0.84517 0.92826 1.00642 1.08714
  -50  1.30234 1.27719 1.25756 1.22978 1.29275 1.48925 1.28611 1.18944 1.09483
  50   1.45803 1.40260 1.25956 1.28856 1.38454 1.61182 1.57775 1.56822 1.25143
  150  1.50276 1.48174 1.36773 1.40665 1.52175 1.91352 2.06195 1.76970 1.45136
  250  1.13023 1.07749 1.07957 1.12939 1.16966 1.48748 1.80249 1.80895 1.73597
  350  0.96560 0.99471 1.03288 1.04462 1.00865 1.31467 1.65675 1.66708 1.73110
  450  0.99882 1.09793 1.09237 1.13987 1.14495 1.29215 1.55862 1.61787 1.64914
  550  1.57023 1.58232 1.50267 1.48971 1.36010 1.44759 1.30467 1.42986 1.48558
  650  1.85109 1.85787 1.76373 1.70136 1.58432 1.49240 1.44802 1.48721 1.68478
  750  2.00140 1.92021 1.88285 1.74837 1.71613 1.54704 1.37689 1.63626 1.72290
  850  1.52981 1.59806 1.61477 1.54529 1.43812 1.34552 1.21468 1.43529 1.41042
  950  1.30006 1.27143 1.29034 1.26387 1.24175 1.29394 1.21235 1.30963 1.39352
  1050 1.08848 1.10436 1.15084 1.14160 1.14453 1.20457 1.11817 1.05252 1.43611
  1150 0.96430 1.02394 1.00543 1.09217 1.05310 1.12610 1.13339 0.95600 1.21842
      Frequencies
Times       58      60      62      64      66      68      70      72      74
  -250 0.86544 0.76845 0.82031 0.75592 0.62853 0.65389 0.65308 0.57945 0.66442
  -150 1.09713 1.10839 1.01274 0.94590 0.91939 0.89255 0.95162 0.90982 0.96118
  -50  1.03743 1.12316 1.16695 1.29819 1.45207 1.45356 1.39530 1.51073 1.37440
  50   1.21303 1.09628 1.17999 1.38566 1.52622 1.72298 1.58676 1.53035 1.45475
  150  1.28491 0.86135 0.93288 1.11384 1.26025 1.50421 1.49863 1.62228 1.49089
  250  1.38280 0.97772 1.07041 1.11727 0.89343 1.14931 1.13251 1.01247 1.02331
  350  1.50018 1.23521 1.22261 0.97629 0.86331 0.77988 0.80191 0.87648 0.95110
  450  1.52834 1.37688 1.27585 1.08834 0.66168 0.70536 0.84868 0.95554 1.13970
  550  1.43511 1.36838 1.38431 1.16986 1.05385 1.14787 1.09103 1.07092 1.28460
  650  1.60310 1.36232 1.37774 1.22880 1.01111 1.17469 1.19497 1.28217 1.42080
  750  1.58774 1.29471 1.43809 1.25406 1.00440 1.10061 1.07267 1.21436 1.28641
  850  1.34108 1.29712 1.24398 1.08007 0.80724 0.73025 0.77985 0.87048 0.97086
  950  1.37102 1.30976 1.21378 0.98191 0.69691 0.76394 0.75197 0.86248 1.11165
  1050 1.50698 1.20447 1.17481 1.03398 0.81380 0.79389 0.67158 0.87563 1.04378
  1150 1.39832 1.33059 1.21260 1.10598 1.03509 0.72249 0.67538 0.86302 1.10991
      Frequencies
Times       76      78      80      82      84      86      88      90      92
  -250 0.61492 0.54093 0.53385 0.42584 0.47914 0.44820 0.43103 0.54053 0.61417
  -150 0.97927 1.03718 0.98319 0.97257 0.95345 0.94514 0.95989 0.98056 0.98848
  -50  1.40580 1.42188 1.48296 1.60158 1.56741 1.60666 1.60908 1.47890 1.39735
  50   1.54373 1.51722 1.72198 1.68635 1.66724 1.66815 1.64554 1.49813 1.36481
  150  1.73019 1.77577 1.84341 1.71670 1.76298 1.71879 1.65552 1.47844 1.47697
  250  1.25748 1.29899 1.21122 1.02726 0.90731 0.77160 0.60150 0.68047 0.75379
  350  1.30957 1.46459 1.46448 1.24504 1.12715 0.92211 0.81964 0.86433 0.87659
  450  1.41070 1.61134 1.52183 1.60489 1.59012 1.31698 1.16715 1.17827 1.10412
  550  1.61757 1.79831 1.83644 1.76958 1.66643 1.66023 1.44477 1.44840 1.48445
  650  1.71741 1.85437 1.87687 1.69495 1.68470 1.62848 1.46876 1.44469 1.42370
  750  1.47326 1.66912 1.69954 1.59760 1.44622 1.48735 1.37315 1.50013 1.56384
  850  1.14745 1.13600 1.23527 1.00075 0.98343 0.90346 0.84636 1.02124 1.05839
  950  1.31554 1.29489 1.31009 1.13081 0.92764 0.88559 0.85755 0.92939 1.04174
  1050 1.31130 1.26881 1.29671 1.05953 0.86693 0.70016 0.72289 0.82632 0.89757
  1150 1.35985 1.39072 1.36050 1.13838 1.03123 0.84163 0.75701 0.79341 0.90089
      Frequencies
Times       94      96      98     100     102     104     106     108     110
  -250 0.63554 0.65598 0.69528 0.72044 0.64179 0.54772 0.52673 0.55358 0.52171
  -150 0.96734 0.98710 0.98460 0.95705 0.96895 0.96423 0.91630 0.88279 0.96770
  -50  1.39713 1.35692 1.32012 1.32251 1.38926 1.48805 1.55697 1.56363 1.51058
  50   1.44862 1.35230 1.35675 1.37532 1.47486 1.60430 1.70612 1.73875 1.79121
  150  1.42721 1.31966 1.34020 1.38933 1.46354 1.58347 1.61937 1.77495 1.69075
  250  0.80103 0.81082 0.89167 0.91513 0.89364 0.94678 1.01286 1.10599 1.11371
  350  0.89489 0.89288 0.95394 0.95638 0.88357 0.85970 0.80557 0.85919 0.81028
  450  1.12686 1.08281 1.17175 1.25974 1.27355 1.15884 1.09908 0.99362 0.95884
  550  1.47840 1.40685 1.46579 1.51413 1.49182 1.45571 1.38133 1.37003 1.27802
  650  1.48620 1.40707 1.56435 1.55858 1.58223 1.62027 1.64173 1.54879 1.41090
  750  1.61641 1.56614 1.78542 1.54982 1.63893 1.54066 1.67559 1.60565 1.49544
  850  1.24403 1.23002 1.37961 1.28721 1.30405 1.19495 1.26082 1.25966 1.23786
  950  1.14710 1.17686 1.23055 1.30158 1.38529 1.51067 1.61022 1.52579 1.38779
  1050 1.05716 1.11526 1.18017 1.24468 1.29847 1.36611 1.40502 1.35975 1.20706
  1150 0.90871 0.95971 1.06114 1.14833 1.08774 1.17901 1.22389 1.27186 1.12351
      Frequencies
Times      112     114     116     118     120     122     124     126     128
  -250 0.62156 0.64354 0.66523 0.59865 0.61138 0.56686 0.53904 0.51988 0.52779
  -150 0.92255 0.92466 0.90993 0.86818 0.87315 0.87064 0.84630 0.87541 0.91681
  -50  1.45588 1.43180 1.42484 1.53317 1.51548 1.56250 1.61466 1.60472 1.55540
  50   1.81689 1.60389 1.59480 1.64081 1.67327 1.66455 1.72613 1.68374 1.61119
  150  1.91333 1.56864 1.64115 1.66382 1.66586 1.60486 1.67111 1.58389 1.55011
  250  1.31013 1.10296 0.99981 0.96861 0.91723 0.80402 0.77798 0.68688 0.69596
  350  0.98538 0.88545 0.89588 0.91499 0.90009 0.80156 0.78731 0.84192 0.84213
  450  1.06680 1.07106 0.94924 1.02309 0.98830 0.87925 0.97023 1.02111 1.04997
  550  1.38204 1.35342 1.20245 1.24144 1.16619 1.13231 1.18951 1.31648 1.39407
  650  1.56548 1.36782 1.21908 1.25111 1.25163 1.15027 1.17902 1.29040 1.42164
  750  1.75495 1.45355 1.28581 1.41013 1.38522 1.19892 1.27017 1.33449 1.37174
  850  1.25726 1.19378 1.13006 1.18932 1.17852 1.06445 1.04622 1.07281 1.03479
  950  1.37192 1.16948 1.02987 1.06052 1.13932 1.03125 1.02914 1.05935 1.17266
  1050 1.27833 1.00665 0.90057 0.94696 1.03533 0.90949 0.96935 1.03009 1.04801
  1150 1.11700 0.87804 0.84015 0.81952 0.87052 0.80873 0.84303 0.89327 1.00928
      Frequencies
Times      130     132     134     136     138     140     142     144     146
  -250 0.55037 0.60332 0.61902 0.66382 0.63249 0.68297 0.66729 0.72815 0.75205
  -150 0.96496 0.94795 0.95893 0.93976 0.94228 0.95249 0.95753 0.93514 0.85455
  -50  1.48467 1.44872 1.42206 1.39642 1.42523 1.36454 1.37518 1.33671 1.39340
  50   1.51552 1.47335 1.44786 1.45414 1.64641 1.58320 1.49054 1.51282 1.51064
  150  1.37135 1.35640 1.47910 1.60283 1.84363 1.65899 1.58558 1.62022 1.57925
  250  0.70690 0.84991 0.97113 1.13097 1.30772 1.25216 1.18506 1.21327 1.12949
  350  0.99248 1.11032 1.12552 1.23746 1.36602 1.30561 1.32494 1.22615 1.16567
  450  1.17146 1.33984 1.21381 1.31357 1.42681 1.39800 1.44587 1.51126 1.39263
  550  1.57640 1.72054 1.55812 1.51586 1.66572 1.65258 1.71692 1.72038 1.68503
  650  1.44114 1.45833 1.40242 1.35555 1.33432 1.59700 1.64470 1.74340 1.82652
  750  1.37868 1.32284 1.40891 1.24113 1.33389 1.28222 1.45423 1.56881 1.65149
  850  1.00489 0.89050 0.86752 0.95371 1.08053 1.14308 1.23091 1.36600 1.24184
  950  1.13950 1.14820 1.12237 1.11505 1.21139 1.16847 1.28675 1.33116 1.31122
  1050 1.00883 1.08508 1.12886 1.19233 1.21465 1.14330 1.19224 1.18567 1.16900
  1150 0.98566 1.10868 1.07441 1.14362 1.09162 1.10113 1.15895 1.18558 1.23700
      Frequencies
Times      148     150     152     154     156     158     160     162     164
  -250 0.70580 0.67498 0.68691 0.59836 0.65542 0.67170 0.67945 0.67779 0.75376
  -150 0.88119 0.85596 0.84296 0.83648 0.87508 0.93624 0.95703 0.93241 0.89013
  -50  1.41301 1.46906 1.47013 1.56516 1.46950 1.39206 1.36352 1.38980 1.35611
  50   1.54908 1.64025 1.61390 1.72383 1.61519 1.63120 1.54607 1.60579 1.57728
  150  1.58593 1.67089 1.62591 1.58567 1.54926 1.29668 1.33868 1.36794 1.62613
  250  1.10933 1.06313 1.10410 1.10934 1.00956 0.83221 1.01332 1.00295 1.08805
  350  1.02073 0.94312 0.98381 1.01653 0.81531 0.72587 0.76002 0.82365 1.01273
  450  1.29824 1.27162 1.26313 1.19846 1.03869 1.01750 0.94610 1.04147 1.09704
  550  1.71576 1.68206 1.70577 1.65035 1.49593 1.46194 1.42510 1.61026 1.62261
  650  1.80059 1.87590 1.88427 1.79511 1.61043 1.51000 1.44342 1.53545 1.61714
  750  1.63289 1.82838 1.85428 1.75566 1.49864 1.41451 1.24189 1.49520 1.57709
  850  1.27590 1.28862 1.32874 1.11469 0.88479 0.91389 0.95637 1.05916 1.17412
  950  1.25738 1.24009 1.08354 1.01606 0.82306 0.84202 0.84512 0.87091 0.96799
  1050 1.16496 1.03316 0.95178 0.86965 0.86135 0.91874 0.90460 0.86258 0.93282
  1150 1.22528 1.10566 1.09012 0.93747 0.88320 0.93698 0.82735 0.87224 0.98528
      Frequencies
Times      166     168     170     172     174     176     178     180     182
  -250 0.73681 0.73937 0.76903 0.73950 0.68167 0.76525 0.75756 0.70502 0.72880
  -150 0.88848 0.84459 0.80828 0.85395 0.89405 0.90581 0.93756 0.90233 0.87803
  -50  1.37471 1.41604 1.42268 1.40656 1.42428 1.32895 1.30487 1.39265 1.39318
  50   1.64782 1.59850 1.58313 1.62020 1.83485 1.87553 1.75639 2.03030 2.10912
  150  1.69337 1.74450 1.67965 1.65656 1.83793 1.98017 2.06445 2.11889 2.15809
  250  1.24093 1.25020 1.24594 1.33172 1.39590 1.59561 1.82798 1.98388 2.11537
  350  1.14361 1.27024 1.25224 1.29795 1.27687 1.60959 1.65101 1.62928 1.80832
  450  1.19107 1.32099 1.47255 1.37474 1.27666 1.60260 1.56378 1.75648 2.10027
  550  1.49212 1.40880 1.54129 1.56662 1.81840 2.12555 2.12748 1.97606 1.93255
  650  1.53930 1.52272 1.66336 1.53740 1.89467 2.09180 1.92076 1.84483 1.89556
  750  1.40648 1.38710 1.51463 1.61419 1.84472 2.13736 1.92277 1.76572 1.63825
  850  1.28303 1.37047 1.58511 1.78124 1.76042 2.06359 1.80378 1.38104 1.36375
  950  1.10944 1.11809 1.30358 1.43545 1.60335 1.83864 1.63109 1.45874 1.47027
  1050 0.94389 1.07907 1.19015 1.45510 1.45882 1.84033 1.50832 1.29459 1.28822
  1150 0.97528 1.07184 1.08253 1.21970 1.30236 1.58259 1.80454 1.91826 1.87265
      Frequencies
Times      184     186     188     190     192     194     196     198     200
  -250 0.83136 0.77704 0.80446 0.89655 0.94695 0.94153 0.91134 0.86137 0.73382
  -150 0.91253 0.84396 0.90936 1.01152 1.00586 1.01144 0.97686 0.94054 1.02303
  -50  1.25611 1.37900 1.28618 1.09193 1.04719 1.04702 1.11180 1.19808 1.24315
  50   1.93306 1.66318 1.44265 1.38570 1.21285 1.17030 1.25124 1.28652 1.34948
  150  1.99024 1.80007 1.50301 1.52218 1.27241 1.11849 1.25995 1.19898 1.22945
  250  1.98845 1.59656 1.08663 1.08029 1.04296 1.03704 1.31044 1.15835 0.96525
  350  1.57212 1.18344 0.88533 1.05560 1.06151 1.22523 1.33569 1.16970 0.77284
  450  1.77582 1.41109 1.11740 1.19314 1.21969 1.40718 1.35402 1.11413 1.00516
  550  1.84934 1.65615 1.54081 1.54969 1.59462 1.40593 1.24703 1.21362 0.88900
  650  1.63773 1.57945 1.53817 1.72356 1.93017 1.60723 1.17761 1.06065 0.96882
  750  1.43326 1.34631 1.21849 1.37829 1.30333 1.29857 1.26747 1.16880 1.21485
  850  1.29415 1.03096 0.87479 0.93993 0.93881 0.95683 1.12682 1.20018 1.20860
  950  1.42969 1.09299 0.96240 1.01646 0.93100 0.95808 1.03095 1.14490 1.13056
  1050 1.22369 1.25066 1.30581 1.47281 1.38893 1.23709 1.16649 1.12967 1.06771
  1150 1.89988 1.60390 1.62373 1.66219 1.73359 1.56635 1.27288 1.18733 1.30332
      Frequencies
Times      202     204     206     208     210     212     214     216     218
  -250 0.68859 0.75583 0.74234 0.82384 0.92915 0.87296 0.88138 0.90077 0.85902
  -150 1.00072 0.96775 0.95184 1.02889 0.98856 1.03630 1.06259 1.04260 0.96510
  -50  1.31069 1.27642 1.30582 1.14727 1.08229 1.09074 1.05603 1.05663 1.17588
  50   1.49998 1.52112 1.44307 1.22911 1.31648 1.28320 1.19791 1.32156 1.30813
  150  1.41988 1.37078 1.47537 1.34175 1.34590 1.38654 1.29275 1.45367 1.43655
  250  1.03269 1.17126 1.54803 1.57035 1.36926 1.37059 1.24726 1.42199 1.44667
  350  0.64729 0.94056 1.40313 1.34326 1.35224 1.46353 1.19675 1.28665 1.33116
  450  0.94756 1.15767 1.27989 1.45227 1.38829 1.24402 1.10191 1.06059 0.97802
  550  0.92924 1.10369 1.39633 1.40305 1.31186 1.35083 1.28658 1.12827 1.13295
  650  1.29309 1.41076 1.68996 1.38010 1.31878 1.40111 1.18788 1.28377 1.21356
  750  1.28339 1.40836 1.77495 1.56944 1.49067 1.49543 1.26846 1.50550 1.56462
  850  1.31141 1.48193 1.60582 1.40275 1.49067 1.48746 1.55607 1.71284 1.81761
  950  1.35307 1.43036 1.19831 1.43476 1.36753 1.45833 1.39183 1.72796 1.88880
  1050 1.24855 1.33440 1.22083 1.21582 1.12642 1.27523 1.33130 1.40327 1.53635
  1150 1.39869 1.33000 1.26545 1.14727 1.27725 1.35221 1.34788 1.25101 1.15040
      Frequencies
Times      220     222     224     226     228     230     232     234     236
  -250 0.82891 0.83507 0.75639 0.62274 0.48284 0.55111 0.60821 0.67667 0.73222
  -150 0.93128 0.96214 0.94763 0.96933 1.01853 1.02480 1.03347 1.00474 0.95058
  -50  1.23981 1.20279 1.29599 1.40793 1.49863 1.42409 1.35832 1.31859 1.31720
  50   1.20486 1.34374 1.27493 1.38981 1.76155 1.96204 1.75145 1.32916 1.39037
  150  1.35595 1.32439 1.34864 1.42890 1.71638 1.78897 1.71575 1.33937 1.34454
  250  1.26523 1.14473 1.14476 1.33928 1.95209 1.76923 1.74476 1.37874 1.04531
  350  1.11449 1.20681 1.15277 1.10568 1.43261 1.40992 1.36948 1.18773 1.03453
  450  0.80808 0.77554 0.73027 0.71475 0.96989 1.09261 1.19902 1.28104 1.27830
  550  0.91610 0.89495 0.81704 0.55409 1.02664 1.27227 1.29763 1.25808 1.30295
  650  1.05589 1.19695 1.25766 1.30304 1.63125 1.45243 1.45203 1.34046 1.29640
  750  1.65989 1.60594 1.57148 1.58527 1.74881 1.57186 1.23873 1.16731 1.25327
  850  1.79474 1.83197 1.89962 1.63438 1.48647 1.34464 1.18028 0.98177 1.10809
  950  1.82651 1.97914 2.03694 1.57145 1.62951 1.57794 1.33467 1.24241 1.32374
  1050 1.59564 1.58366 1.66962 1.45274 1.64804 1.29605 1.26506 1.27303 1.22362
  1150 1.10072 1.39195 1.38782 1.32021 1.48126 1.12905 1.11959 1.18773 1.20436
      Frequencies
Times      238     240
  -250 0.72985 0.65434
  -150 1.01361 0.93603
  -50  1.25654 1.40963
  50   1.33752 1.20980
  150  1.09897 0.87309
  250  0.94916 0.56851
  350  1.13271 0.79430
  450  1.29568 1.14510
  550  1.24473 1.09360
  650  1.10606 0.93339
  750  1.11348 0.99017
  850  1.04870 0.87793
  950  1.22347 0.93559
  1050 1.17286 0.89774
  1150 1.18164 0.96376

, , directions = 2, tasks = 65, files = data/PRR+2_tyr_4:240:2_PN/data_909.2_1

      Frequencies
Times        4       6       8      10      12      14      16      18      20
  -250 0.96441 0.91818 1.10575 1.12558 1.13499 1.14263 1.12513 1.19303 1.01987
  -150 0.99890 0.97139 0.97563 0.97753 0.98444 0.96969 0.96073 1.05657 1.04509
  -50  1.03668 1.11043 0.91862 0.89689 0.88056 0.88768 0.91414 0.75040 0.93504
  50   1.06328 1.22246 0.90586 0.86538 0.87263 0.88448 0.89561 0.71932 0.90489
  150  1.06682 1.11858 0.86623 0.83849 0.82507 0.84228 0.85171 0.58938 0.84963
  250  1.04844 1.01175 0.87061 0.86071 0.87055 0.86848 0.82819 0.54547 0.83824
  350  1.04462 1.02418 0.85029 0.81794 0.86449 0.87616 0.83114 0.64365 0.84781
  450  1.05687 1.07168 0.88114 0.85639 0.87821 0.90661 0.87057 0.46332 0.82856
  550  1.06988 1.17008 0.87710 0.82493 0.88221 0.89361 0.80361 0.65051 1.05184
  650  1.06133 1.16279 0.83655 0.81657 0.85681 0.89133 0.75286 0.86472 1.19957
  750  1.09321 1.17071 0.89145 0.82933 0.85245 0.87490 0.76787 0.96576 1.42508
  850  1.08927 1.16798 0.92266 0.89469 0.90690 0.92733 0.82745 0.77580 1.57797
  950  1.09320 1.15077 0.96018 0.92017 0.97590 0.97653 0.80916 0.59914 1.35405
  1050 1.08273 1.13289 1.03319 0.95527 0.99097 0.97931 0.85277 0.40075 1.19189
  1150 1.04621 1.20305 0.98174 0.88792 0.93670 0.91838 0.82898 0.46072 1.05391
      Frequencies
Times       22      24      26      28      30      32      34      36      38
  -250 1.04092 1.05528 1.03033 0.92420 0.68727 0.71217 0.73776 0.69305 0.65490
  -150 1.03252 1.05492 0.99499 0.97982 0.90201 0.88343 0.88954 0.83706 0.82661
  -50  0.92656 0.88979 0.97468 1.09598 1.41073 1.40441 1.37270 1.46989 1.51850
  50   0.86752 0.80806 0.85992 0.88375 1.53324 1.67723 1.68893 1.63205 1.71837
  150  0.84509 0.75787 0.82336 0.97278 1.75734 1.75239 1.66756 1.57097 1.63205
  250  0.85156 0.75992 0.80220 0.90015 1.24520 1.45149 1.37425 1.29599 1.29788
  350  0.86786 0.80175 0.84078 0.84334 0.94754 0.94825 0.92535 0.94722 0.89360
  450  0.90217 0.88482 0.92875 0.70898 0.59307 0.62927 0.68215 0.72212 0.81581
  550  1.10854 1.05630 1.09451 0.91179 0.69985 0.76040 1.03940 1.24901 1.52129
  650  1.25929 1.25591 1.21793 1.05498 0.86281 0.87146 1.07478 1.52142 1.88829
  750  1.52108 1.56306 1.61296 1.38366 1.05704 1.01974 1.11715 1.49161 1.84630
  850  1.66561 1.64277 1.83988 1.56623 1.36208 1.13451 0.95219 1.30531 1.40922
  950  1.41355 1.46550 1.68204 1.57745 1.24845 0.99853 0.85319 0.86321 0.83940
  1050 1.32473 1.32150 1.61502 1.62154 1.10694 0.84283 0.75945 0.67991 0.62964
  1150 1.13946 1.08757 1.26594 1.11968 0.85877 0.67063 0.61147 0.54547 0.49608
      Frequencies
Times       40      42      44      46      48      50      52      54      56
  -250 0.70724 0.77917 0.80614 0.82303 0.86589 0.75566 0.73440 0.63448 0.95738
  -150 0.85653 0.86151 0.90618 0.90733 0.95401 0.96399 1.03062 1.09180 0.93276
  -50  1.43623 1.35932 1.28768 1.26964 1.18010 1.28035 1.23498 1.27372 1.10986
  50   1.63798 1.46075 1.37756 1.37368 1.45799 1.35950 1.27378 1.36342 0.92397
  150  1.59674 1.45101 1.41617 1.31910 1.48238 1.31637 1.10014 1.22565 0.74466
  250  1.30386 1.17479 1.10177 1.06575 1.21686 0.93282 0.86918 1.02146 0.69295
  350  0.89907 0.87073 0.90739 0.89112 0.97940 0.95255 0.86198 0.96090 0.83155
  450  0.94346 1.04957 1.07866 1.06230 1.20559 1.15179 1.01342 1.06362 1.21666
  550  1.67909 1.69242 1.68638 1.59385 1.70214 1.53385 1.21334 1.37925 1.46167
  650  1.96486 1.99405 2.04551 1.99660 2.07275 1.81612 1.38470 1.48010 1.34972
  750  1.94493 1.94394 1.96940 1.97062 1.92791 1.63590 1.29779 1.09178 1.02147
  850  1.44888 1.48669 1.48742 1.47989 1.41201 1.25261 1.10113 0.84436 0.72593
  950  0.87547 0.90980 1.00885 0.96912 1.03440 0.94328 0.86383 0.72909 0.49558
  1050 0.64350 0.69356 0.78257 0.78178 0.83008 0.72141 0.78716 0.63638 0.62991
  1150 0.54647 0.63198 0.70184 0.71874 0.77251 0.68821 0.70254 0.62291 0.52734
      Frequencies
Times       58      60      62      64      66      68      70      72      74
  -250 0.88931 0.90630 0.76561 0.84406 0.44547 0.48613 0.44177 0.54689 0.54741
  -150 1.01880 1.07082 0.98401 0.90742 0.91567 0.82415 0.81914 0.79642 0.92315
  -50  1.09189 1.02288 1.25038 1.24852 1.63885 1.68972 1.73910 1.65669 1.52943
  50   0.77807 0.88358 1.10491 1.21992 1.70858 1.84637 1.75921 1.80651 1.59386
  150  0.58040 0.63729 0.86271 1.03586 1.34652 1.56028 1.60167 1.64412 1.38840
  250  0.71343 0.76223 0.83583 0.94469 0.91394 0.87280 0.89535 0.80843 0.56158
  350  0.83000 0.71718 0.60981 0.64212 0.50514 0.40214 0.43039 0.48683 0.50628
  450  1.25064 1.21230 1.01436 1.02560 0.67714 0.70728 0.63639 0.75804 0.87969
  550  1.48962 1.39365 1.18749 1.24940 1.08093 0.97017 0.97871 1.17187 1.20428
  650  1.49642 1.40218 1.18757 1.30290 1.24109 1.12626 1.19746 1.33159 1.39236
  750  1.07425 1.05617 1.07962 1.12831 1.12795 1.07147 1.05289 1.15619 1.26338
  850  0.73047 0.71443 0.51852 0.52540 0.64272 0.60277 0.65496 0.79181 0.92206
  950  0.52596 0.43180 0.22889 0.16604 0.46593 0.36115 0.41027 0.55087 0.66962
  1050 0.61462 0.48900 0.30727 0.19036 0.26688 0.24075 0.23170 0.35432 0.42669
  1150 0.49122 0.44498 0.33999 0.23349 0.26410 0.21503 0.18738 0.32722 0.35803
      Frequencies
Times       76      78      80      82      84      86      88      90      92
  -250 0.62612 0.71533 0.75104 0.70292 0.72118 0.65270 0.64761 0.65004 0.69855
  -150 0.89651 0.98134 1.00969 0.98284 0.96455 0.93777 0.89386 0.88641 0.91454
  -50  1.47737 1.30333 1.23927 1.31425 1.31427 1.40952 1.45853 1.46354 1.38691
  50   1.61335 1.27631 1.30911 1.36784 1.34999 1.42777 1.52708 1.51321 1.46266
  150  1.26096 1.09831 1.02842 1.15595 1.21907 1.30425 1.41296 1.38740 1.30544
  250  0.54348 0.67505 0.78098 0.78141 0.81433 0.72947 0.73420 0.76719 0.74501
  350  0.59111 0.69544 0.78952 0.75155 0.74796 0.74777 0.77726 0.84588 0.78863
  450  1.00565 0.94407 1.00719 1.02171 1.03437 0.99098 1.04418 1.18277 1.17526
  550  1.32943 1.29754 1.38076 1.30346 1.32270 1.32986 1.41302 1.54983 1.53747
  650  1.50864 1.50504 1.38403 1.47528 1.45561 1.55358 1.59905 1.74666 1.74583
  750  1.32095 1.46115 1.35600 1.38645 1.32269 1.43466 1.40087 1.50165 1.46310
  850  0.97302 1.17172 1.09411 1.10528 1.09953 1.11496 1.10613 1.12335 1.09736
  950  0.74702 0.92339 0.98838 0.97771 0.99314 0.99319 0.92851 0.94963 0.91623
  1050 0.51260 0.69283 0.83543 0.84250 0.84648 0.75691 0.71683 0.72696 0.73256
  1150 0.39286 0.56501 0.68560 0.66208 0.73442 0.65787 0.64880 0.66227 0.64582
      Frequencies
Times       94      96      98     100     102     104     106     108     110
  -250 0.67864 0.68974 0.67818 0.73034 0.70360 0.69056 0.66320 0.71462 0.73812
  -150 0.90439 0.93701 0.95945 0.96489 0.95685 0.88748 0.86385 0.82034 0.84712
  -50  1.41697 1.37325 1.36237 1.30477 1.33955 1.42196 1.47295 1.46504 1.41476
  50   1.45954 1.46746 1.41283 1.33992 1.47408 1.54929 1.57434 1.57794 1.63509
  150  1.27252 1.26893 1.23646 1.15582 1.29255 1.41343 1.43526 1.49361 1.61325
  250  0.71187 0.77762 0.75700 0.70106 0.75745 0.84894 0.88165 0.87929 0.97181
  350  0.75541 0.77954 0.72106 0.69381 0.73158 0.72861 0.74748 0.81154 0.87325
  450  1.16921 1.14553 1.11066 0.99746 1.00699 1.00628 1.08381 1.09427 1.10442
  550  1.55203 1.51765 1.48276 1.29896 1.31719 1.36545 1.45867 1.53475 1.62602
  650  1.73650 1.69740 1.66247 1.46697 1.47134 1.55206 1.62514 1.69373 1.84003
  750  1.50183 1.45875 1.42151 1.30385 1.31417 1.42672 1.44161 1.54040 1.61417
  850  1.09856 1.10795 1.08836 1.10890 1.15474 1.19171 1.16660 1.13065 1.17815
  950  0.92230 0.93972 0.91325 0.90651 0.97614 1.01706 1.02728 1.03919 1.00381
  1050 0.71732 0.75904 0.73798 0.76034 0.81275 0.83439 0.79112 0.77130 0.75321
  1150 0.61730 0.67711 0.66535 0.67968 0.68633 0.70511 0.66772 0.67614 0.74295
      Frequencies
Times      112     114     116     118     120     122     124     126     128
  -250 0.72804 0.73971 0.77221 0.70356 0.67099 0.68571 0.65591 0.62889 0.57053
  -150 0.84992 0.90386 0.90919 0.89915 0.88302 0.87505 0.85409 0.82157 0.81617
  -50  1.42205 1.35642 1.31861 1.39729 1.44599 1.43924 1.49000 1.54953 1.61329
  50   1.61488 1.46828 1.46486 1.51157 1.50560 1.49283 1.63992 1.71699 1.70821
  150  1.52977 1.37755 1.34914 1.33035 1.28928 1.33501 1.49457 1.53549 1.53588
  250  0.81930 0.74966 0.79180 0.78484 0.78679 0.80615 0.76134 0.69445 0.65912
  350  0.81990 0.74143 0.76342 0.68428 0.67912 0.69286 0.65380 0.62938 0.61857
  450  1.05202 0.97403 1.01190 0.95116 0.96446 0.99422 1.03003 1.03426 1.05892
  550  1.61496 1.46982 1.39504 1.38522 1.37530 1.33456 1.34793 1.35341 1.40675
  650  1.95965 1.66519 1.60448 1.52933 1.54521 1.48765 1.55978 1.54284 1.58284
  750  1.74895 1.52952 1.49938 1.47513 1.41626 1.38529 1.47784 1.34745 1.36395
  850  1.12274 1.12756 1.17416 1.20747 1.17063 1.18870 1.18512 1.15714 1.08176
  950  0.77339 0.86101 0.97076 0.98932 1.00785 1.02061 1.04849 1.03007 0.90612
  1050 0.63683 0.68517 0.78802 0.77903 0.78007 0.79264 0.79063 0.77217 0.66908
  1150 0.69535 0.67798 0.73864 0.69970 0.69730 0.68399 0.67320 0.61928 0.56605
      Frequencies
Times      130     132     134     136     138     140     142     144     146
  -250 0.54796 0.46409 0.47932 0.49638 0.58579 0.62797 0.67766 0.70393 0.74884
  -150 0.84619 0.83051 0.86374 0.89105 0.91521 0.92959 0.87268 0.89252 0.87139
  -50  1.60586 1.70539 1.65694 1.61257 1.49900 1.44244 1.44966 1.40355 1.37977
  50   1.69785 1.91815 1.82819 1.70281 1.63505 1.54094 1.54483 1.50126 1.43973
  150  1.54683 1.68020 1.64192 1.48411 1.42942 1.41845 1.36535 1.35769 1.28363
  250  0.68829 0.65811 0.64652 0.61740 0.66089 0.72155 0.76450 0.78641 0.82263
  350  0.57771 0.55387 0.59210 0.59605 0.69182 0.67310 0.73034 0.75601 0.82116
  450  1.09428 1.06408 1.04141 1.07091 1.04045 0.95884 1.01183 1.05703 1.03553
  550  1.42734 1.39827 1.36333 1.35937 1.31854 1.24263 1.28341 1.27859 1.21684
  650  1.56260 1.66330 1.53147 1.48644 1.36574 1.30683 1.28814 1.32560 1.21005
  750  1.32731 1.37743 1.24075 1.22306 1.21625 1.21792 1.18574 1.23140 1.09632
  850  1.04420 1.04022 0.96544 0.87145 0.88232 0.94653 0.96785 1.01877 0.99840
  950  0.85081 0.78420 0.74026 0.65638 0.78224 0.91753 0.97556 0.95558 0.96529
  1050 0.64554 0.57261 0.57434 0.53729 0.65546 0.73900 0.77756 0.77281 0.80369
  1150 0.54766 0.49863 0.49941 0.52401 0.58876 0.71199 0.74935 0.74908 0.79479
      Frequencies
Times      148     150     152     154     156     158     160     162     164
  -250 0.69568 0.67362 0.63591 0.64221 0.66308 0.71186 0.75634 0.83073 0.76251
  -150 0.90963 0.89827 0.91028 0.88851 0.89702 0.94319 0.94276 0.89070 0.90202
  -50  1.39469 1.42812 1.45381 1.46928 1.43990 1.34495 1.30090 1.27857 1.33547
  50   1.46791 1.47118 1.43026 1.42244 1.41291 1.35507 1.33026 1.39454 1.40688
  150  1.30155 1.30624 1.25481 1.17221 1.20764 1.04342 1.12321 1.25661 1.33146
  250  0.81463 0.74834 0.62709 0.64363 0.67261 0.67138 0.79287 0.89334 0.89137
  350  0.77417 0.72161 0.65369 0.56881 0.59472 0.59835 0.64719 0.79780 0.81585
  450  1.00597 0.92590 0.78327 0.76088 0.80531 0.89123 0.93900 1.00972 0.93875
  550  1.14695 1.05078 0.90167 0.89307 0.95660 1.03257 1.19903 1.25722 1.19460
  650  1.21398 1.05985 0.91788 0.96317 1.05812 1.08737 1.23965 1.29046 1.20300
  750  1.08864 1.03834 0.94936 0.92780 1.01002 1.02213 1.11692 1.18872 1.14155
  850  0.93357 0.89809 0.81150 0.83397 0.93083 0.94235 0.93492 1.02660 1.03087
  950  0.81194 0.75248 0.72377 0.73581 0.83305 0.85066 0.82521 0.90981 0.89811
  1050 0.69305 0.59799 0.53217 0.56842 0.64804 0.73978 0.77400 0.85563 0.76066
  1150 0.71173 0.65620 0.59479 0.56897 0.67746 0.77151 0.83691 0.86265 0.75001
      Frequencies
Times      166     168     170     172     174     176     178     180     182
  -250 0.76434 0.78996 0.78891 0.77126 0.76535 0.69983 0.65538 0.70344 0.72307
  -150 0.89295 0.87581 0.85901 0.89594 0.88233 0.94937 0.93193 0.95689 0.98429
  -50  1.34271 1.33423 1.35209 1.33280 1.35232 1.35081 1.41269 1.33967 1.29265
  50   1.39879 1.43661 1.34986 1.38118 1.41646 1.50005 1.34336 1.40670 1.41818
  150  1.41180 1.43690 1.33049 1.42858 1.37021 1.42193 1.13311 0.98697 0.93402
  250  0.86654 0.94289 0.92368 0.88993 0.82662 0.79603 0.67025 0.61272 0.64441
  350  0.83754 0.85596 0.83753 0.78344 0.83320 0.83918 0.73252 0.68733 0.75484
  450  0.89448 0.91620 0.89493 0.94594 0.99973 1.10006 0.94202 0.76574 0.77073
  550  1.15812 1.16438 1.12758 1.13637 1.19751 1.15479 1.01387 0.90383 0.94913
  650  1.20960 1.22735 1.19978 1.25942 1.26576 1.15238 0.90143 0.66980 0.65822
  750  1.17563 1.21708 1.28371 1.21445 1.14878 1.07354 0.94202 0.85385 0.91006
  850  1.00271 1.00401 1.03291 1.00244 0.96724 1.06534 1.07765 0.93794 1.04210
  950  0.86462 0.89263 0.86999 0.79415 0.69298 0.88427 0.89462 0.93865 1.04914
  1050 0.69362 0.72992 0.66783 0.68701 0.72588 0.86980 0.80866 0.83822 0.82073
  1150 0.65123 0.75114 0.71497 0.73019 0.72588 0.92140 0.83008 0.78919 0.80745
      Frequencies
Times      184     186     188     190     192     194     196     198     200
  -250 0.71139 0.63974 0.74449 0.74514 0.79333 0.76031 0.76048 0.66637 0.73521
  -150 1.05777 1.09900 0.95868 0.93805 0.93491 1.02091 1.02344 1.04701 1.00417
  -50  1.23084 1.26126 1.29682 1.31681 1.27176 1.21878 1.21608 1.28662 1.26062
  50   1.27092 1.21420 1.32466 1.23817 1.45597 1.45628 1.35402 1.31112 1.16561
  150  0.70628 0.82858 1.04483 1.08652 1.18291 1.17009 1.01773 0.92302 0.87907
  250  0.54240 0.43104 0.61058 0.68272 0.84801 0.91636 0.90624 0.70551 0.69351
  350  0.68586 0.49612 0.51565 0.52225 0.64688 0.67511 0.75868 0.66637 0.73640
  450  0.67795 0.54929 0.50451 0.36144 0.50270 0.63797 0.85334 0.80291 0.78912
  550  0.70551 0.57863 0.71695 0.63370 0.86526 0.90200 0.92487 0.84504 0.94698
  650  0.53372 0.64310 0.73013 0.67108 0.79301 1.02060 0.98257 0.94483 0.96426
  750  0.81604 0.59971 0.69907 0.75219 0.77218 1.05306 0.92186 1.03506 1.01996
  850  0.93959 0.57832 0.55784 0.49122 0.70318 0.76874 0.74936 0.90151 0.83529
  950  0.80941 0.51324 0.54055 0.48170 0.59610 0.75563 0.81097 0.76168 0.70959
  1050 0.62945 0.32318 0.55403 0.39071 0.60131 0.71350 0.85184 0.76318 0.68874
  1150 0.70602 0.42371 0.50188 0.34028 0.52222 0.72442 0.77641 0.67504 0.67653
      Frequencies
Times      202     204     206     208     210     212     214     216     218
  -250 0.75049 0.71199 0.74886 0.85696 0.79514 0.83308 0.82805 0.73087 0.74131
  -150 0.95522 0.95029 1.02720 1.01309 1.03249 0.98809 0.96376 0.99688 0.98488
  -50  1.29429 1.33773 1.22394 1.12995 1.17237 1.17882 1.20819 1.27225 1.27382
  50   1.25873 1.25856 1.04674 1.19065 1.17122 1.15940 1.28067 1.08327 1.14889
  150  0.85322 0.89111 0.92734 0.96990 0.90300 0.96902 1.09754 0.97276 0.97057
  250  0.77563 0.79075 0.79560 0.89863 0.77033 0.69194 0.80415 0.69955 0.79016
  350  0.85932 0.86152 0.73356 0.76969 0.62180 0.52653 0.61755 0.65780 0.72211
  450  0.79503 0.74677 0.58398 0.65584 0.56268 0.54213 0.63644 0.69164 0.71060
  550  0.91571 0.69839 0.55551 0.63289 0.61546 0.67287 0.90207 0.91013 0.83552
  650  0.88015 0.91070 0.67704 0.75459 0.83522 0.86603 0.98458 0.98968 0.96429
  750  0.98144 1.03465 0.81982 0.87448 0.93155 0.98844 0.99036 1.01524 0.96534
  850  0.83023 0.78436 0.71444 0.77603 0.87243 1.00682 0.99499 0.95585 0.93602
  950  0.70847 0.65361 0.59291 0.82374 0.76976 0.71032 0.90516 1.04691 1.00163
  1050 0.72966 0.69759 0.59078 0.75096 0.69189 0.62848 0.76868 0.87665 0.89903
  1150 0.60215 0.52007 0.39913 0.63742 0.65410 0.56814 0.70854 0.81546 0.84355
      Frequencies
Times      220     222     224     226     228     230     232     234     236
  -250 0.72960 0.71870 0.78742 0.90735 0.73515 0.81697 0.79979 0.73645 0.83813
  -150 1.02683 0.99623 0.92179 0.80867 0.92915 1.00472 0.91849 0.89684 0.85469
  -50  1.24358 1.28507 1.29079 1.28398 1.33570 1.17831 1.28172 1.36671 1.30718
  50   1.23934 1.23614 1.31143 1.30066 1.28300 1.05179 1.00372 1.01968 1.13389
  150  1.00812 0.97797 1.05448 1.16098 1.09710 0.78408 0.75517 0.77217 0.85469
  250  0.77937 0.83373 0.84639 0.86874 0.63843 0.38681 0.27993 0.31543 0.33672
  350  0.81467 0.88120 0.88219 1.06182 0.74325 0.42729 0.40711 0.35917 0.46419
  450  0.80055 0.82788 0.92179 1.08994 0.72877 0.64491 0.62933 0.47254 0.61785
  550  0.82597 0.86732 0.98413 1.07469 0.94074 0.79572 0.75294 0.61689 0.85738
  650  0.80161 0.78406 0.87882 1.01843 0.97896 0.73094 0.64763 0.58190 0.65289
  750  0.70312 0.79064 0.84091 0.91975 0.82375 0.58519 0.50573 0.43098 0.57741
  850  0.82985 0.90311 0.85566 0.74908 0.58110 0.29217 0.33482 0.40802 0.57664
  950  0.96258 0.96081 0.83122 0.78531 0.54345 0.34632 0.34241 0.37011 0.61554
  1050 0.87186 0.87134 0.74571 0.62417 0.46006 0.31292 0.34732 0.36792 0.46881
  1150 0.70065 0.69423 0.65599 0.55791 0.33613 0.30634 0.31251 0.31361 0.48961
      Frequencies
Times      238     240
  -250 0.82286 0.77450
  -150 0.94399 0.93251
  -50  1.23315 1.29299
  50   1.17849 1.41711
  150  0.90688 1.04607
  250  0.58837 0.60240
  350  0.66563 0.55266
  450  0.79992 0.78550
  550  1.01316 1.01702
  650  0.80869 0.97917
  750  0.80194 0.95408
  850  0.87718 0.96376
  950  0.80127 0.86605
  1050 0.64539 0.62617
  1150 0.70173 0.56895

, , directions = 1, tasks = 66, files = data/PRR+2_tyr_4:240:2_PN/data_909.2_1

      Frequencies
Times        4       6       8      10      12      14      16      18      20
  -250 0.90020 0.79432 0.98183 1.00396 1.01541 1.02856 0.99842 0.92441 1.03422
  -150 0.98183 0.96240 1.01686 1.01368 1.00955 0.97877 0.98700 1.04898 0.98738
  -50  1.11796 1.24329 1.00131 0.98236 0.97504 0.99266 1.01457 1.02662 0.97839
  50   1.32272 1.41312 0.97903 0.96651 0.91254 0.94444 0.94106 0.89081 0.83094
  150  1.54724 1.67558 0.91108 0.85268 0.86841 0.87817 0.90820 0.67105 0.90780
  250  1.72771 1.48160 0.87398 0.91839 0.81967 0.82946 0.83488 0.45732 0.82295
  350  1.82149 1.72263 0.85304 0.73332 0.75188 0.76320 0.76431 0.31968 0.78155
  450  1.78051 1.59119 0.75127 0.72466 0.67535 0.72187 0.71336 0.41648 0.81830
  550  1.73854 1.71321 0.72396 0.62326 0.64876 0.66688 0.68415 0.68584 0.91648
  650  1.60138 1.57000 0.68842 0.62496 0.64082 0.65836 0.68090 0.76578 1.01171
  750  1.43613 1.38952 0.75506 0.70732 0.68143 0.70802 0.71653 0.93795 1.09374
  850  1.31608 1.01584 0.92452 0.72882 0.71376 0.75438 0.74712 0.69278 1.11961
  950  1.24065 1.06107 0.93429 0.77598 0.79481 0.79865 0.79346 0.65589 1.08798
  1050 1.23374 1.33925 0.91924 0.83379 0.84605 0.85698 0.82871 0.83523 1.13908
  1150 1.33260 1.51061 0.95664 0.85074 0.88089 0.90571 0.87722 1.09897 1.07097
      Frequencies
Times       22      24      26      28      30      32      34      36      38
  -250 1.08487 1.08365 1.06578 0.99636 0.76939 0.74026 0.65065 0.58382 0.56886
  -150 1.02428 1.02033 1.00278 0.98329 0.89271 0.95835 0.95704 0.95675 0.99163
  -50  0.89084 0.89602 0.93144 1.02035 1.33790 1.30139 1.39231 1.45943 1.43951
  50   0.85862 0.84760 0.95114 0.98368 1.27073 1.29735 1.39371 1.46991 1.50611
  150  0.83677 0.83970 0.86939 0.95767 1.07986 1.21395 1.28424 1.37481 1.46915
  250  0.85616 0.86356 0.74972 0.87369 0.82367 0.87613 0.99962 0.98694 1.04447
  350  0.78906 0.76936 0.71144 0.55131 0.46890 0.69236 0.76416 0.69122 0.79407
  450  0.85469 0.80596 0.75325 0.65089 0.62020 0.81712 0.82397 0.81591 0.91569
  550  0.88350 0.88891 0.85878 0.74436 0.84553 1.18136 1.15460 1.22113 1.30352
  650  1.00230 0.97564 0.95077 0.85669 0.84225 1.18933 1.20650 1.31667 1.38937
  750  1.13251 1.13645 1.05043 0.79094 0.83298 0.95007 1.10948 1.19526 1.25611
  850  1.09770 1.11011 1.00367 0.88748 0.56489 0.76396 0.79926 0.85158 0.93127
  950  1.13422 1.13714 1.08263 0.94638 0.53951 0.64812 0.58851 0.53841 0.60318
  1050 1.13633 1.11635 1.13125 0.92307 0.60571 0.60578 0.55865 0.47349 0.51078
  1150 1.07516 1.07356 1.08624 0.97372 0.56595 0.62776 0.58224 0.50996 0.51383
      Frequencies
Times       40      42      44      46      48      50      52      54      56
  -250 0.57585 0.59617 0.65146 0.71042 0.64582 0.57583 0.62881 0.69062 0.50919
  -150 0.96321 0.96074 0.95804 0.95204 0.93860 0.95956 1.00278 1.10953 1.14123
  -50  1.46094 1.44309 1.39051 1.33754 1.41558 1.46461 1.36841 1.19985 1.34958
  50   1.57273 1.50689 1.52065 1.46772 1.64244 1.62107 1.60313 1.70758 1.06383
  150  1.51064 1.48427 1.46209 1.42312 1.58444 1.44345 1.51736 1.75077 0.90823
  250  1.00789 1.11181 1.04734 1.07014 1.21509 1.04138 1.30040 1.66064 0.58339
  350  0.78346 0.83066 0.89145 0.97072 1.03687 1.10977 1.28353 1.31354 0.77996
  450  0.93681 0.91015 0.97796 1.02973 1.09825 1.25324 1.38340 1.58737 1.11823
  550  1.32951 1.31086 1.25737 1.30234 1.32468 1.61655 1.51447 1.87056 1.27719
  650  1.41374 1.36571 1.34639 1.35437 1.28438 1.56251 1.58063 2.00141 1.60401
  750  1.26364 1.22113 1.23914 1.26908 1.26713 1.43169 1.37224 1.71721 1.29160
  850  0.97583 0.96019 0.99816 1.04703 1.00327 0.98317 1.07069 1.21462 0.67059
  950  0.61687 0.67300 0.75033 0.81238 0.84982 0.78675 0.95171 1.08381 0.53017
  1050 0.54000 0.60172 0.67751 0.77976 0.79891 0.71570 0.86343 0.88520 0.19472
  1150 0.55874 0.58929 0.67529 0.75504 0.78444 0.77272 0.80157 0.88647 0.31959
      Frequencies
Times       58      60      62      64      66     68      70      72      74
  -250 0.59359 0.50891 0.61359 0.57238 0.63304 0.6794 0.70822 0.74665 0.77327
  -150 1.13572 1.19264 1.22802 1.23696 0.98652 1.0093 1.00173 0.94565 0.95114
  -50  1.27069 1.29845 1.15839 1.19066 1.38045 1.3113 1.29005 1.30771 1.27560
  50   1.20276 1.22914 1.16994 1.21437 1.41954 1.6314 1.61462 1.51240 1.36696
  150  1.11156 1.09466 1.00229 0.94613 1.43361 1.7195 1.50251 1.45622 1.29462
  250  0.86854 0.80709 0.63434 0.73502 1.59827 1.5580 1.55572 1.46507 1.08231
  350  0.74556 0.84211 0.77183 0.64873 1.27917 1.4148 1.27434 1.34634 1.15763
  450  1.12537 0.95911 0.78939 0.74123 0.99255 1.2708 1.29342 1.28020 1.24571
  550  1.33766 1.26566 1.06048 1.05975 1.23171 1.4130 1.36717 1.49653 1.51203
  650  1.63896 1.59047 1.54164 1.49925 1.35574 1.3850 1.30902 1.35432 1.40973
  750  1.46923 1.38090 1.16109 1.07820 1.17606 1.1679 1.16572 1.17289 1.31481
  850  0.82649 0.91773 0.69094 0.54932 0.72430 1.0061 0.95247 1.10790 1.15503
  950  0.72495 0.63420 0.43710 0.46442 0.64890 0.8727 0.82831 0.89658 0.90773
  1050 0.45578 0.42788 0.28625 0.19722 0.72353 0.8550 0.77842 0.94252 0.92700
  1150 0.62771 0.48262 0.32614 0.18702 0.72473 0.8647 0.80293 0.89722 0.97010
      Frequencies
Times       76      78      80      82      84      86      88      90      92
  -250 0.70662 0.66547 0.56944 0.53974 0.58288 0.57676 0.59781 0.67280 0.67537
  -150 0.95209 0.96394 1.01562 1.05673 1.03260 1.01714 1.01124 0.98170 1.00473
  -50  1.34128 1.37059 1.41494 1.40353 1.38452 1.40611 1.39095 1.34550 1.31990
  50   1.40176 1.48820 1.42738 1.45822 1.45018 1.53283 1.50846 1.41666 1.36108
  150  1.22014 1.22629 1.21276 1.24423 1.25094 1.26479 1.31191 1.25132 1.18355
  250  1.08710 1.12719 1.04315 1.10868 1.08086 1.09549 1.09037 0.99968 1.03277
  350  1.07951 1.10414 1.06895 0.99199 1.12755 1.20547 1.24131 1.25044 1.17414
  450  1.18556 1.32807 1.23228 1.29872 1.45148 1.44953 1.48661 1.49275 1.45489
  550  1.59241 1.77237 1.58075 1.74750 1.78149 1.90728 1.92114 1.98367 1.76668
  650  1.65636 1.73270 1.70253 1.79990 1.72237 1.69114 1.68553 1.66949 1.57112
  750  1.48473 1.56549 1.54057 1.51541 1.47800 1.39816 1.40955 1.32451 1.31883
  850  1.06040 0.98134 0.89764 0.80033 0.75980 0.76891 0.82665 0.96688 1.00442
  950  0.77523 0.83341 0.77747 0.65878 0.63994 0.70263 0.74280 0.87080 0.93198
  1050 0.86917 0.84454 0.69098 0.57686 0.67660 0.70353 0.74518 0.88451 0.90838
  1150 0.95533 0.99313 0.87200 0.71776 0.71569 0.68980 0.72514 0.82812 0.88674
      Frequencies
Times       94      96      98     100     102     104     106     108     110
  -250 0.68554 0.68679 0.68991 0.67186 0.63879 0.56582 0.59600 0.63420 0.66345
  -150 0.99154 1.00297 1.00260 0.99379 1.01177 1.02357 1.01970 1.07207 1.04917
  -50  1.32292 1.31024 1.30749 1.33435 1.34944 1.41061 1.38430 1.29374 1.28738
  50   1.35873 1.32726 1.36233 1.35553 1.44585 1.48209 1.47341 1.45301 1.64269
  150  1.21089 1.16499 1.23472 1.17205 1.21067 1.18046 1.23335 1.29376 1.43779
  250  1.01868 1.01101 1.06450 1.01427 1.03188 0.93389 1.01036 1.02691 1.07598
  350  1.17000 1.15758 1.07067 1.01054 1.05880 0.91048 0.86692 0.94423 0.96461
  450  1.46686 1.39028 1.36401 1.28532 1.24275 1.14643 1.07669 1.10547 1.15549
  550  1.76370 1.58789 1.59053 1.41290 1.41970 1.40080 1.28953 1.26777 1.42425
  650  1.56265 1.50019 1.48183 1.43755 1.42445 1.45625 1.35865 1.26579 1.43973
  750  1.29963 1.26492 1.24349 1.23167 1.23163 1.27238 1.17857 1.29752 1.30119
  850  0.95704 0.97254 0.94063 0.97090 0.92174 0.85834 0.92719 0.91120 0.94085
  950  0.87963 0.86418 0.87437 0.84847 0.74549 0.69203 0.70647 0.71474 0.80382
  1050 0.87132 0.86357 0.84805 0.80174 0.75400 0.70240 0.64942 0.71665 0.81440
  1150 0.82345 0.81080 0.81509 0.77042 0.70966 0.64207 0.63141 0.68686 0.76221
      Frequencies
Times      112     114     116     118     120     122     124     126     128
  -250 0.53721 0.51618 0.55787 0.53900 0.49924 0.51118 0.43598 0.42326 0.38359
  -150 0.95643 0.88220 0.84696 0.79304 0.82927 0.83397 0.89888 0.91392 0.89422
  -50  1.50636 1.60161 1.59518 1.66796 1.67149 1.65485 1.66515 1.66282 1.72218
  50   1.73184 1.88988 1.80283 1.91310 1.89067 1.91311 1.85903 1.88305 1.86963
  150  1.59191 1.74449 1.74442 1.84407 1.72317 1.76010 1.78223 1.69328 1.51568
  250  1.03941 1.08917 1.07723 1.13535 1.04414 1.04051 0.95387 0.83385 0.87419
  350  0.78567 0.82045 0.81034 0.77388 0.82605 0.84392 0.77272 0.83596 0.94381
  450  0.90328 0.90610 0.90802 0.92028 0.92052 0.95929 0.93863 0.91612 1.12899
  550  1.24391 1.20817 1.18708 1.27515 1.30150 1.26067 1.27915 1.26539 1.43222
  650  1.27935 1.19829 1.18217 1.26291 1.23598 1.23390 1.17052 1.20974 1.31801
  750  1.11253 1.13540 1.04670 1.09726 1.07278 1.10567 1.01412 1.06255 1.03994
  850  0.80326 0.86358 0.80800 0.77424 0.71899 0.68695 0.60076 0.66469 0.61247
  950  0.68174 0.74540 0.69249 0.70227 0.65389 0.62840 0.56068 0.54147 0.50213
  1050 0.66547 0.71519 0.67680 0.67591 0.61175 0.63518 0.54105 0.56082 0.52570
  1150 0.59127 0.60779 0.63620 0.62637 0.61080 0.60722 0.53747 0.51671 0.46496
      Frequencies
Times      130     132     134     136     138     140     142     144     146
  -250 0.43509 0.48201 0.56773 0.57503 0.42224 0.45272 0.44584 0.43340 0.49836
  -150 0.87555 0.93342 0.96206 0.92991 0.91177 0.90035 0.91223 0.97460 0.94095
  -50  1.68936 1.58457 1.47022 1.49506 1.66599 1.64693 1.64193 1.59200 1.56069
  50   1.80902 1.80235 1.63490 1.52408 1.78830 1.89140 1.82684 1.78637 1.79495
  150  1.42593 1.35585 1.34486 1.23985 1.40797 1.51552 1.49744 1.42132 1.40584
  250  0.83012 0.87998 1.03206 1.00257 0.95321 0.96841 0.96181 0.75459 0.79622
  350  0.89212 0.97391 1.03435 1.08331 0.99744 0.98391 0.94530 0.76303 0.79332
  450  1.06586 1.25403 1.23726 1.30686 1.17881 1.10194 1.01253 0.90843 0.95850
  550  1.39038 1.39942 1.46278 1.48883 1.35236 1.33206 1.34766 1.25922 1.17426
  650  1.22717 1.30305 1.37558 1.47932 1.37042 1.35007 1.37674 1.26099 1.15537
  750  1.02872 1.11763 1.18904 1.26151 1.31678 1.27373 1.22314 1.20514 1.18498
  850  0.61787 0.75680 0.84072 0.95144 1.03408 1.08729 0.94228 0.87275 0.86266
  950  0.52198 0.63567 0.77894 0.84061 0.90946 0.97571 0.89546 0.72633 0.70098
  1050 0.51301 0.57902 0.73443 0.84733 0.83849 0.87747 0.71221 0.63901 0.63376
  1150 0.47998 0.54472 0.72414 0.81118 0.75930 0.80919 0.69377 0.58080 0.61240
      Frequencies
Times      148     150     152     154     156     158     160     162     164
  -250 0.48427 0.46955 0.44384 0.47007 0.45862 0.47289 0.53200 0.56324 0.57417
  -150 0.95896 0.99213 0.96008 0.95127 0.94499 0.92113 0.99433 0.98038 0.97294
  -50  1.55677 1.53832 1.59608 1.57865 1.59639 1.60597 1.47367 1.45637 1.45289
  50   1.72551 1.69077 1.78673 1.67249 1.74339 1.79284 1.77332 1.53057 1.61349
  150  1.37467 1.28267 1.39736 1.40701 1.26047 1.24427 1.23130 1.16171 1.27334
  250  0.87650 0.86064 0.92175 0.88377 0.92389 0.88941 0.92458 0.92987 0.90241
  350  0.81344 0.84767 0.86625 0.90074 0.88821 0.76093 0.92580 0.99482 0.83891
  450  0.98347 0.95375 0.97453 0.98232 0.93173 0.80341 1.06232 1.08070 1.05617
  550  1.19329 1.10902 1.20148 1.20858 1.13037 1.07859 1.22169 1.19475 1.14233
  650  1.13988 1.28021 1.23215 1.35703 1.30940 1.04908 1.25701 1.33369 1.41782
  750  1.11831 1.08235 1.07298 1.14358 1.16194 1.07311 1.28129 1.33888 1.40854
  850  0.76540 0.73565 0.77038 0.76887 0.82760 0.93452 1.01519 1.24943 1.28692
  950  0.68253 0.65005 0.68408 0.69908 0.81126 0.81121 1.01873 1.09687 1.01348
  1050 0.61601 0.63299 0.71821 0.78970 0.88681 0.86285 1.04201 0.95762 0.91032
  1150 0.59196 0.63756 0.80064 0.75111 0.78175 0.77390 0.85770 0.77446 0.82074
      Frequencies
Times      166     168     170     172     174     176     178     180     182
  -250 0.64462 0.71861 0.73201 0.70016 0.66927 0.60033 0.62143 0.68654 0.70657
  -150 0.91429 0.96483 0.92800 0.89837 0.90406 1.00080 0.97235 0.98452 0.99097
  -50  1.44109 1.31656 1.33999 1.40147 1.42668 1.39887 1.40622 1.32893 1.30246
  50   1.62434 1.53775 1.53697 1.76252 1.48342 1.65443 1.65101 1.60252 1.48216
  150  1.34702 1.25417 1.37517 1.52826 1.46121 1.51604 1.44958 1.42581 1.29881
  250  0.91879 0.99143 1.04390 1.03133 0.93263 1.32822 1.27916 1.10225 0.90893
  350  0.88970 0.96229 0.93899 1.02809 1.14131 1.22672 1.29529 1.26877 0.92899
  450  1.03113 1.07728 0.95170 1.22371 1.37816 1.51821 1.51160 1.33249 1.12588
  550  1.30424 1.33543 1.24853 1.35975 1.32717 1.59223 1.78059 1.67381 1.51055
  650  1.57946 1.55457 1.38319 1.46949 1.36479 1.74509 1.87084 1.89529 1.92386
  750  1.49094 1.53208 1.43354 1.37501 1.26775 1.48060 1.51891 1.42794 1.57488
  850  1.22147 1.20489 1.24212 1.04935 0.94518 0.95572 1.05807 1.08093 0.98654
  950  1.04070 1.03572 1.01465 1.13620 0.91105 1.10183 1.03008 1.08709 1.02587
  1050 0.95860 0.98038 1.00601 1.18588 1.01138 1.24866 1.34042 1.31117 1.41106
  1150 0.91056 0.98048 1.05933 1.18750 1.12713 1.31496 1.40874 1.51653 1.64702
      Frequencies
Times      184     186     188     190     192     194     196     198     200
  -250 0.64442 0.63780 0.71773 0.70999 0.81362 0.89077 0.81628 0.76477 0.81602
  -150 0.96835 1.07293 0.95654 0.97414 1.05967 1.03246 1.01282 1.08415 1.07337
  -50  1.38723 1.28927 1.32573 1.31587 1.12671 1.07678 1.17090 1.15108 1.11060
  50   1.50516 1.51050 1.42272 1.33386 1.03331 1.07085 1.09577 1.01424 1.02393
  150  1.11180 1.32869 1.10070 1.13954 0.83673 0.89545 0.99659 0.91236 1.07278
  250  0.70517 0.92840 0.87654 0.91630 0.90768 1.05118 0.94160 0.93985 1.09958
  350  0.73810 0.88745 0.97060 1.05560 1.24127 1.32645 1.38517 1.30106 1.07605
  450  1.01276 1.10776 1.12414 1.34162 1.57845 1.40416 1.34460 1.22009 1.09124
  550  1.50133 1.60217 1.48074 1.42485 1.50685 1.27683 1.23341 1.25774 1.10584
  650  1.56208 1.56122 1.46667 1.28448 1.16609 1.05430 0.96985 1.12389 1.22885
  750  1.13554 1.12151 1.15930 0.99212 0.84031 0.98283 1.00501 1.20037 1.18954
  850  1.00766 1.03565 1.09689 1.02316 1.01899 1.14949 1.10478 0.98556 0.98342
  950  1.09700 1.30149 1.27915 1.46505 1.50620 1.33051 1.20065 1.03755 0.90330
  1050 1.43445 1.54411 1.40309 1.46223 1.52540 1.37670 1.25955 1.12419 0.97031
  1150 1.38008 1.53433 1.29087 1.37336 1.38383 1.35079 1.29051 1.11851 1.10524
      Frequencies
Times      202     204     206     208     210     212     214     216     218
  -250 0.68320 0.63202 0.64801 0.81891 0.91579 0.89724 0.82458 0.85602 0.72956
  -150 1.01473 1.06904 0.99476 0.87357 0.94722 0.98081 1.03624 1.09287 1.09352
  -50  1.30207 1.29894 1.35723 1.30752 1.13699 1.12195 1.13918 1.05111 1.17692
  50   1.32003 1.56563 1.68656 1.50592 1.23938 1.09421 1.09831 1.21561 1.44492
  150  1.30602 1.41250 1.68996 1.59833 1.28466 1.16010 1.00039 1.03132 1.15773
  250  1.12392 1.27455 1.44945 1.41442 1.26072 0.97180 0.92906 1.08243 1.10922
  350  0.84268 1.23537 1.25015 1.11485 1.14334 1.12646 1.10101 1.12419 1.06805
  450  1.12715 1.13501 1.13032 1.19548 1.33282 1.30228 1.33503 1.45031 1.35594
  550  0.95762 1.29175 1.55908 1.37335 1.40146 1.35568 1.30033 1.48018 1.40409
  650  1.21551 1.33133 1.39718 1.19730 1.34580 1.39556 1.37435 1.57161 1.55240
  750  1.06106 1.22058 1.35171 1.26403 1.30369 1.27037 1.30611 1.41971 1.48191
  850  0.95403 0.93709 0.98456 0.97745 1.05595 1.02485 1.12260 1.17350 1.13923
  950  0.95869 0.96508 1.04363 1.00856 0.88579 0.85528 0.92868 0.86970 0.95743
  1050 1.20329 1.14021 1.01006 1.09039 1.11594 1.09872 1.26024 1.11735 1.09631
  1150 1.19898 1.33053 1.27097 1.30510 1.29677 1.40146 1.44876 1.34988 1.22857
      Frequencies
Times      220     222    224     226     228     230     232     234     236
  -250 0.73842 0.79587 0.7189 0.79532 0.79209 0.66700 0.61684 0.66695 0.59372
  -150 0.91704 0.89848 0.9173 0.90259 0.96062 0.92915 0.99346 1.05079 1.07972
  -50  1.34454 1.30565 1.3638 1.30209 1.24729 1.40385 1.38971 1.28226 1.32657
  50   1.55881 1.53095 1.5892 1.71733 1.69727 1.71053 1.67976 1.68360 1.70166
  150  1.36148 1.58829 1.5685 1.65631 2.19764 1.79352 1.49725 1.62163 1.52220
  250  1.17544 1.10042 1.2956 1.46466 1.56755 1.42308 1.53830 1.52612 1.40821
  350  1.06531 1.02885 1.0049 1.21485 1.31736 1.26012 1.32322 1.26330 1.37471
  450  1.17121 1.10736 1.0740 1.30924 1.59013 1.44838 1.54589 1.56476 1.56110
  550  1.48715 1.68067 1.6595 1.82173 2.22717 2.05415 1.98453 1.70802 1.72053
  650  1.57117 1.73873 1.8975 2.12637 2.16694 1.87348 1.71501 1.56075 1.57535
  750  1.56269 1.60107 1.6507 1.68205 1.50442 1.30668 1.39283 1.39563 1.47445
  850  1.16980 1.24612 1.2640 1.17576 1.01042 0.77834 0.99836 1.25273 1.30539
  950  1.02753 1.06025 1.1372 1.16813 1.27682 1.23279 1.34821 1.42187 1.39781
  1050 1.07837 1.09129 1.2400 1.42461 1.53454 1.39575 1.62219 1.52430 1.51026
  1150 1.12814 1.02008 1.0521 1.38171 1.62488 1.55415 1.70028 1.49222 1.46482
      Frequencies
Times      238     240
  -250 0.63448 0.60959
  -150 1.01777 1.01188
  -50  1.34775 1.37853
  50   1.45910 1.59156
  150  1.36732 1.61048
  250  1.37778 1.35784
  350  1.27757 1.19763
  450  1.29242 1.17122
  550  1.30828 1.30766
  650  1.29208 1.34904
  750  1.50262 1.44675
  850  1.28364 1.42694
  950  1.35045 1.43927
  1050 1.43413 1.44763
  1150 1.39060 1.33891

, , directions = 2, tasks = 66, files = data/PRR+2_tyr_4:240:2_PN/data_909.2_1

      Frequencies
Times        4       6       8      10      12      14      16      18      20
  -250 0.97010 0.94035 1.15638 1.14450 1.14059 1.17151 1.19603 1.19158 1.04441
  -150 0.99106 0.98966 0.99463 1.01610 1.06131 1.00675 1.00156 1.09452 1.01706
  -50  1.03884 1.06999 0.84900 0.83940 0.79809 0.82174 0.80241 0.71390 0.93853
  50   1.08169 1.08669 0.74737 0.70201 0.67194 0.67851 0.63609 0.44710 0.87594
  150  1.14602 1.05947 0.67305 0.58670 0.60768 0.59266 0.58835 0.37397 0.89329
  250  1.26038 1.15021 0.73530 0.63275 0.61851 0.60293 0.55951 0.39986 0.79944
  350  1.28969 1.32786 0.58412 0.56108 0.58102 0.60362 0.55965 0.35964 0.78563
  450  1.28808 1.31420 0.59824 0.57972 0.61274 0.61315 0.60298 0.34459 0.83555
  550  1.23914 1.20713 0.67794 0.64764 0.65369 0.64738 0.66431 0.51267 0.86071
  650  1.15392 1.09709 0.73395 0.71012 0.75167 0.75325 0.73221 0.71215 0.94953
  750  1.17742 1.11224 0.92053 0.87351 0.89806 0.91265 0.87753 0.81257 0.92235
  850  1.19740 1.19348 1.06176 1.00632 1.03718 1.02927 0.97182 0.98406 0.92828
  950  1.22840 1.33072 1.04164 1.02647 1.04933 1.03130 0.99484 1.17916 0.84538
  1050 1.25102 1.36977 1.00237 0.95742 1.00737 1.04221 0.94996 1.22163 0.93551
  1150 1.24064 1.37846 0.97405 0.90794 0.93342 0.96407 0.87702 1.12994 0.91430
      Frequencies
Times       22      24      26      28      30      32      34      36      38
  -250 1.07630 1.10965 1.03065 0.93845 0.77611 0.74723 0.78464 0.72033 0.68333
  -150 1.02188 0.98859 1.03082 0.97352 0.93577 0.88797 0.80726 0.80823 0.76783
  -50  0.90182 0.90176 0.93852 1.08803 1.28812 1.36480 1.40810 1.47145 1.54884
  50   0.88558 0.83915 0.91806 1.11508 1.59623 1.77313 1.79720 1.82338 1.80507
  150  0.85438 0.82317 0.84412 1.16857 1.77277 1.99296 1.93075 1.83216 1.82635
  250  0.83308 0.80171 0.78529 0.94785 1.40322 1.39692 1.47175 1.32405 1.42477
  350  0.79217 0.75267 0.64112 0.59416 0.99635 1.10907 1.16263 1.10793 1.07563
  450  0.80334 0.78719 0.67621 0.51516 0.66417 0.75724 0.93238 0.94967 0.98097
  550  0.82046 0.75756 0.63698 0.37066 0.61012 0.94236 1.18881 1.34554 1.42984
  650  0.86863 0.82983 0.69158 0.48477 0.56977 0.92776 1.29938 1.36266 1.50063
  750  0.85817 0.82985 0.73324 0.46999 0.61791 1.01992 1.30120 1.57348 1.69877
  850  0.87377 0.81905 0.73018 0.41439 0.42325 0.79419 0.95011 0.98883 1.14791
  950  0.85522 0.83635 0.75576 0.39286 0.36444 0.67108 0.76951 0.84200 0.96216
  1050 0.88608 0.83357 0.74707 0.42440 0.27923 0.54048 0.65328 0.67516 0.70890
  1150 0.90568 0.83452 0.78064 0.43057 0.24693 0.41409 0.57855 0.54929 0.55379
      Frequencies
Times       40      42      44      46      48      50      52      54      56
  -250 0.72246 0.73721 0.76402 0.80970 0.79404 0.73204 0.71409 0.69076 0.48403
  -150 0.76873 0.79765 0.83290 0.87909 0.87529 0.89189 0.96187 1.00487 1.12124
  -50  1.50881 1.46515 1.40308 1.31121 1.33067 1.37607 1.32404 1.30436 1.39474
  50   1.78446 1.63178 1.53440 1.43870 1.57597 1.80031 1.38621 1.63581 1.70037
  150  1.82915 1.67067 1.55498 1.49233 1.73111 1.80019 1.54020 1.70369 1.57608
  250  1.42285 1.30612 1.26588 1.26731 1.32409 1.22274 1.15311 1.05225 0.92683
  350  1.00280 0.94563 0.94554 0.94908 0.96451 0.96292 0.93628 0.92004 0.80068
  450  1.04275 1.03119 1.09848 1.04798 1.10384 1.28849 1.10745 1.13080 0.77225
  550  1.48739 1.48092 1.43272 1.36059 1.41122 1.48855 1.31358 1.36681 0.96471
  650  1.54666 1.55280 1.47703 1.46817 1.51237 1.74474 1.58093 1.62118 1.28450
  750  1.79449 1.82426 1.63793 1.72288 1.58598 1.77191 1.54340 1.43612 1.08238
  850  1.24457 1.22383 1.23738 1.35268 1.34217 1.41121 1.37990 1.41994 1.07091
  950  1.05462 1.06647 1.05911 1.14676 1.19288 1.21875 1.13724 1.16291 0.96240
  1050 0.86045 0.88869 0.89480 0.97028 0.97969 0.97170 1.01033 1.14311 0.96690
  1150 0.63291 0.69217 0.77077 0.79498 0.82975 0.93174 0.92914 1.00951 0.94054
      Frequencies
Times       58      60      62      64      66      68      70      72      74
  -250 0.61077 0.58000 0.64820 0.65149 0.64065 0.65787 0.67351 0.65827 0.68775
  -150 1.10905 1.03697 1.03306 0.91746 0.79936 0.81387 0.85426 0.89995 0.93341
  -50  1.28017 1.38303 1.31874 1.43106 1.55998 1.52826 1.47222 1.44179 1.37884
  50   1.73374 1.65466 1.80855 2.05917 1.72352 1.63063 1.56148 1.56820 1.52166
  150  1.79770 1.72434 1.82622 2.15106 1.81341 1.72148 1.73221 1.70196 1.44187
  250  1.13532 1.31457 1.24124 1.34581 1.39657 1.21938 1.25383 1.20865 1.15763
  350  0.95463 1.05371 1.09719 1.14234 1.13747 0.98090 1.01088 0.97531 1.12998
  450  0.86357 0.97432 1.03184 1.09818 1.15459 1.23542 1.26362 1.27331 1.65565
  550  1.04055 1.08480 1.05769 1.32128 1.35623 1.46722 1.59243 1.70042 1.70701
  650  1.35226 1.29895 1.18096 1.43403 1.49371 1.42536 1.53936 1.71805 1.70646
  750  1.14344 1.12793 1.14377 1.36080 1.47076 1.28377 1.45087 1.63153 1.64461
  850  1.20602 1.34075 1.10008 1.21836 1.11843 0.85014 0.90508 1.04056 1.01652
  950  1.16702 1.10419 0.99954 0.99297 0.84481 0.68466 0.76951 0.87617 1.02287
  1050 1.12404 1.14855 0.97458 0.95054 0.73601 0.60393 0.60371 0.65971 0.84589
  1150 0.98543 1.01723 0.93544 0.80079 0.74027 0.60315 0.60408 0.66368 0.82255
      Frequencies
Times       76      78      80      82      84      86      88      90      92
  -250 0.68531 0.76089 0.74891 0.62093 0.66972 0.68340 0.72735 0.69874 0.77962
  -150 0.92237 0.94412 0.94141 0.90627 0.92775 0.91586 0.88562 0.86712 0.89103
  -50  1.39232 1.29499 1.30968 1.47279 1.40253 1.40074 1.38703 1.43414 1.32935
  50   1.42083 1.47066 1.46113 1.38940 1.43204 1.47156 1.50675 1.44524 1.47641
  150  1.39616 1.51831 1.53993 1.40186 1.50293 1.50163 1.61872 1.50679 1.51297
  250  1.30600 1.44550 1.38959 1.10786 1.03692 0.98811 1.05082 1.00625 1.08949
  350  1.37281 1.40280 1.30935 1.08745 1.06092 0.92884 0.99823 1.02898 1.08020
  450  2.04620 1.93143 1.76861 1.41052 1.32686 1.35841 1.49096 1.56992 1.75610
  550  2.02721 1.95929 1.75469 1.58952 1.63036 1.66519 1.84682 1.91684 2.05505
  650  1.73607 1.91934 1.71768 1.75182 1.64739 1.65489 1.88269 1.98464 2.07449
  750  1.56508 1.84217 1.61104 1.63423 1.54554 1.61302 1.81533 1.87270 1.99027
  850  1.23792 1.37843 1.30344 1.18603 1.23630 1.16045 1.22469 1.16679 1.20740
  950  1.25357 1.34380 1.25067 1.07061 1.04313 0.99780 0.97132 0.99383 1.06063
  1050 0.92551 1.07577 0.96716 0.69004 0.67906 0.61052 0.65732 0.73365 0.85851
  1150 0.94392 1.05114 0.93967 0.74287 0.73684 0.66456 0.68659 0.69644 0.84496
      Frequencies
Times       94      96      98     100     102     104     106     108     110
  -250 0.75201 0.80556 0.78998 0.82021 0.77568 0.76906 0.71299 0.70206 0.67132
  -150 0.85425 0.89144 0.90016 0.93608 0.92202 0.91583 0.86634 0.88901 0.91487
  -50  1.39374 1.30300 1.30985 1.24371 1.30230 1.31511 1.42067 1.40893 1.41382
  50   1.49226 1.40996 1.34984 1.37145 1.39249 1.37091 1.47889 1.45392 1.54238
  150  1.46577 1.44848 1.35772 1.38305 1.43438 1.49998 1.47784 1.51989 1.48785
  250  1.14746 1.08517 1.09413 1.14886 1.15069 1.16079 1.23217 1.12730 1.05966
  350  1.03927 1.04645 1.06190 1.08258 1.05680 1.14845 1.18165 1.08464 0.99102
  450  1.67757 1.65762 1.70952 1.68825 1.49150 1.63447 1.60935 1.57640 1.44310
  550  2.06994 2.04919 1.96408 2.06995 1.93739 1.93736 1.95639 1.87454 1.67289
  650  2.05812 2.07538 2.03743 2.03110 2.03750 2.04319 1.98799 1.81523 1.89681
  750  2.00003 2.03283 1.86117 1.77768 1.72130 1.62142 1.58447 1.51544 1.52688
  850  1.23515 1.24730 1.25741 1.27102 1.28137 1.38837 1.34400 1.22106 1.32446
  950  1.08731 1.10969 1.07220 1.12237 1.15745 1.14436 1.16984 1.12015 1.08703
  1050 0.85974 0.94462 0.96736 1.05210 1.04273 1.05446 1.09553 1.01868 0.97791
  1150 0.85064 0.94134 0.96866 1.02830 0.95298 0.98667 0.97442 0.91435 0.84752
      Frequencies
Times      112     114     116     118     120     122     124     126     128
  -250 0.63030 0.69463 0.74417 0.70525 0.75151 0.74652 0.73825 0.68421 0.69561
  -150 0.95536 0.91469 0.89250 0.84971 0.82761 0.81746 0.84374 0.81188 0.80690
  -50  1.41434 1.39068 1.36332 1.44504 1.42088 1.43601 1.41801 1.50391 1.49749
  50   1.64368 1.64297 1.54262 1.63345 1.59174 1.65556 1.64100 1.68159 1.66864
  150  1.78646 1.68109 1.64009 1.64416 1.62422 1.61694 1.74952 1.68240 1.75296
  250  1.16259 1.12333 1.18338 1.12993 1.17415 1.17632 1.20187 1.07583 1.02363
  350  1.00318 0.99475 1.00941 0.98494 1.01233 1.02087 1.05745 1.00336 0.95910
  450  1.52634 1.45631 1.39404 1.42155 1.49708 1.54948 1.69594 1.66428 1.61106
  550  1.88778 1.70783 1.61833 1.67838 1.77109 1.80463 1.99098 1.92316 1.93506
  650  1.95146 1.83953 1.72845 1.76280 1.72531 1.81074 1.98125 1.93650 1.93515
  750  1.36045 1.45592 1.55358 1.71582 1.65443 1.76507 1.84273 1.78484 1.72375
  850  1.29602 1.22032 1.25508 1.21426 1.21093 1.20891 1.25755 1.18264 1.18124
  950  1.11983 1.07482 1.10821 1.06700 1.10483 1.10267 1.11961 1.07083 1.04247
  1050 0.98425 0.94625 0.90827 0.84355 0.84645 0.82687 0.80768 0.76165 0.71274
  1150 0.85049 0.84740 0.85420 0.81306 0.89176 0.92750 0.90171 0.85604 0.87001
      Frequencies
Times      130     132     134     136     138     140     142     144     146
  -250 0.65584 0.65771 0.65025 0.71626 0.69756 0.72884 0.72558 0.73723 0.76509
  -150 0.79558 0.81606 0.80062 0.82826 0.85622 0.91913 0.85549 0.86076 0.87757
  -50  1.54859 1.52624 1.54913 1.45549 1.44621 1.35203 1.41893 1.40201 1.35734
  50   1.70635 1.63827 1.59164 1.64374 1.73708 1.54466 1.65425 1.66294 1.59696
  150  1.65173 1.66534 1.48330 1.70026 1.78073 1.66257 1.76348 1.73413 1.64594
  250  0.93989 0.95175 0.91107 1.09208 1.33706 1.31242 1.37268 1.40876 1.30447
  350  0.88637 0.86518 0.70962 0.95268 1.08754 1.17065 1.24563 1.31011 1.21576
  450  1.50474 1.51091 1.32042 1.47823 1.63839 1.51053 1.56399 1.63521 1.56294
  550  1.76148 1.82482 1.59127 1.59588 1.76498 1.71679 1.78630 1.92872 1.96406
  650  1.98503 1.95158 1.81915 2.04388 2.03029 1.87303 1.89846 1.95209 1.91911
  750  1.76696 1.73601 1.46775 1.45239 1.39766 1.53456 1.62267 1.75897 1.73879
  850  1.20659 1.23150 1.10929 1.16040 1.10301 1.17464 1.25745 1.30109 1.32539
  950  1.07649 1.02757 0.92414 1.00493 0.97791 1.02141 1.08301 1.21697 1.29085
  1050 0.65890 0.63576 0.62096 0.83853 0.94396 0.99747 1.08279 1.10530 1.10829
  1150 0.72415 0.65821 0.74042 1.02669 1.00490 1.04026 1.11984 1.16849 1.15831
      Frequencies
Times      148     150     152     154     156     158     160     162     164
  -250 0.73335 0.70249 0.70998 0.75292 0.77518 0.84472 0.80858 0.78289 0.79778
  -150 0.86112 0.89128 0.85815 0.88259 0.87866 0.94611 0.91034 0.94156 0.94852
  -50  1.40553 1.40623 1.43187 1.36450 1.34617 1.20917 1.28107 1.27555 1.25370
  50   1.49774 1.49645 1.52909 1.55217 1.55349 1.51397 1.26032 1.25339 1.20320
  150  1.53144 1.54493 1.57815 1.53731 1.59290 1.61925 1.44784 1.31407 1.27109
  250  1.08090 0.99411 1.07357 1.11340 1.38595 1.50817 1.28405 1.22168 1.13598
  350  1.11635 1.13887 1.10790 1.14154 1.31423 1.52356 1.36948 1.37953 1.31779
  450  1.65843 1.69113 1.61960 1.68372 1.63717 1.72001 1.57300 1.50892 1.44986
  550  1.92645 1.92761 1.89669 1.94794 2.05817 2.00499 1.97662 1.83316 1.76638
  650  2.11490 2.06883 2.05247 2.07423 2.07041 1.99477 1.92044 1.94954 1.84141
  750  1.82309 1.69497 1.73962 1.71571 1.94237 1.82677 2.02573 2.04844 2.08270
  850  1.42400 1.40761 1.48574 1.44136 1.63689 1.62315 1.67277 1.72918 1.69888
  950  1.31016 1.37956 1.30065 1.37518 1.52258 1.64054 1.65423 1.58627 1.54775
  1050 1.11273 1.12326 1.07900 1.10759 1.21925 1.37464 1.29112 1.11231 1.17887
  1150 1.20567 1.10620 1.01352 1.11105 1.26613 1.40615 1.35701 1.26478 1.19157
      Frequencies
Times      166     168     170     172     174     176     178     180     182
  -250 0.80555 0.82053 0.89686 0.90162 0.83011 0.88588 0.85571 0.88180 0.99340
  -150 0.95024 0.97523 0.96598 0.97240 1.03509 1.03416 0.99563 0.96352 0.98429
  -50  1.24421 1.20424 1.13716 1.12598 1.13480 1.07997 1.14866 1.15468 1.02231
  50   1.21646 1.19026 1.15111 1.18198 1.25857 1.14555 1.27546 1.16960 0.97022
  150  1.18192 1.07800 1.09718 1.15276 1.36712 1.69261 1.66294 1.55048 1.38771
  250  0.98766 1.00163 1.09569 1.13539 1.33299 1.64897 1.61252 1.52277 1.63669
  350  1.13866 1.07780 1.15136 1.15195 1.19052 1.39340 1.38739 1.24090 1.22077
  450  1.47665 1.40362 1.59655 1.54547 1.36239 1.12264 1.31555 1.18736 1.21686
  550  1.70871 1.71213 1.73157 1.75359 1.55051 1.23403 1.26462 1.13715 1.22103
  650  1.89015 1.83035 1.88708 1.83817 1.77605 1.54530 1.43479 1.13667 1.27572
  750  1.96584 1.77364 1.60111 1.55797 1.23307 1.21619 0.98580 0.96163 1.16581
  850  1.65723 1.58824 1.42783 1.38897 1.39056 1.36833 1.30244 1.22360 1.15774
  950  1.44536 1.34348 1.28466 1.29968 1.37164 1.42089 1.55983 1.41357 1.28614
  1050 1.15081 1.02216 1.11754 1.12322 1.09533 1.28659 1.51092 1.51543 1.56559
  1150 1.09656 1.04211 1.12791 1.08393 0.88953 1.07538 1.34328 1.38207 1.50334
      Frequencies
Times      184     186     188     190     192     194     196     198     200
  -250 1.13478 0.95264 0.83591 0.70588 0.68485 0.75397 0.82109 0.78897 0.79597
  -150 0.87237 0.90589 0.94403 0.90725 0.91495 0.93498 0.98007 1.00946 1.00030
  -50  0.99285 1.14148 1.22005 1.38688 1.40021 1.31105 1.19885 1.20157 1.20373
  50   1.10798 1.42260 1.46326 1.56180 1.69703 1.69337 1.65445 1.57413 1.47806
  150  1.40050 1.58516 1.58808 1.70428 1.77677 1.71709 1.72988 1.76355 1.65826
  250  1.38008 1.49257 1.38180 1.38018 1.28239 1.37285 1.61357 1.58698 1.45691
  350  1.23152 1.47729 1.21244 1.11144 1.11087 1.06980 1.02004 1.16303 1.26122
  450  1.28028 1.49776 1.21068 1.17140 1.17629 1.10226 1.09907 1.04890 1.14982
  550  1.47045 1.68538 1.63613 1.84711 1.91248 1.89592 1.60636 1.59863 1.47597
  650  1.42195 1.78438 1.64199 1.96313 1.73739 1.91433 1.83777 1.50781 1.46525
  750  1.23229 1.48249 1.60595 1.93880 1.72274 1.80291 1.69141 1.34737 1.31900
  850  1.27977 1.50296 1.25990 1.39252 1.24887 1.25144 1.36053 1.30196 1.26092
  950  1.32648 1.19159 1.05802 1.25780 1.23520 1.32322 1.37315 1.31570 1.31394
  1050 1.53043 1.33307 1.09582 0.88256 0.99989 0.94122 1.13934 1.28403 1.43755
  1150 1.53324 1.62671 1.27455 1.18974 1.20558 1.01394 1.17240 1.29867 1.23977
      Frequencies
Times      202     204     206     208     210     212     214     216     218
  -250 0.84364 0.79875 0.83866 0.89904 0.82052 0.77586 0.66034 0.73603 0.79725
  -150 0.96935 0.98627 0.91898 0.98087 0.96097 0.95584 1.01619 0.95848 0.86216
  -50  1.18701 1.21498 1.24236 1.12009 1.21852 1.26829 1.32346 1.30548 1.34058
  50   1.48513 1.24137 1.22026 1.07781 1.23928 1.34667 1.39247 1.38684 1.38246
  150  1.64532 1.38371 1.28868 1.31215 1.31138 1.42018 1.39209 1.37352 1.34547
  250  1.50919 1.42249 1.29590 1.23605 1.28370 1.38550 1.42216 1.29181 1.15250
  350  1.25741 1.28335 1.30610 1.40728 1.45933 1.52664 1.54746 1.54234 1.38141
  450  1.12380 1.32213 1.48033 1.21763 1.33503 1.63172 1.69435 1.57869 1.68989
  550  1.26100 1.23137 1.53939 1.38131 1.47260 1.64074 1.56095 1.56465 1.78551
  650  1.46035 1.44568 1.55257 1.36681 1.35464 1.47185 1.59411 1.59021 1.56566
  750  1.16762 0.98907 0.96105 1.03312 1.20986 1.32482 1.38322 1.54342 1.54298
  850  1.24376 1.10782 0.95382 0.98752 1.12392 1.24991 1.35392 1.41347 1.44946
  950  1.22580 1.25536 1.03669 0.94735 1.10142 1.09664 1.20395 1.32204 1.30953
  1050 1.43520 1.50646 1.36474 1.17203 1.18708 1.13513 1.27296 1.34112 1.20903
  1150 1.42622 1.55644 1.35199 1.33873 1.31715 1.23465 1.35045 1.38036 1.38002
      Frequencies
Times      220     222     224     226     228     230     232     234     236
  -250 0.77219 0.87499 0.93162 0.94613 0.85058 0.82304 0.81392 0.80389 0.70848
  -150 0.88904 0.89288 0.93962 0.93659 0.93572 0.89238 0.91656 0.92454 0.99692
  -50  1.33877 1.23213 1.12876 1.11728 1.21370 1.28458 1.26952 1.27157 1.29460
  50   1.39137 1.43698 1.61908 1.66314 1.70190 1.76586 1.60553 1.59672 1.57381
  150  1.40019 1.52755 1.58790 1.68698 1.71464 1.79572 1.74163 1.52309 1.31425
  250  1.29041 1.31721 1.29472 1.62691 1.53396 1.42476 1.30299 1.15966 1.03312
  350  1.31830 1.28580 1.25260 1.31178 1.03533 1.04268 1.09237 0.97193 0.85944
  450  1.38466 1.35190 1.33432 1.31894 1.39902 1.16717 1.15573 1.06416 0.92298
  550  1.65471 1.46583 1.67510 1.69317 1.69437 1.63681 1.62204 1.43888 1.30231
  650  1.46162 1.48263 1.44468 1.59973 1.86869 1.86555 1.79295 1.60693 1.48600
  750  1.54034 1.59875 1.52472 1.39235 1.37701 1.57254 1.64257 1.49793 1.45327
  850  1.48986 1.44538 1.44553 1.48341 1.35501 1.30229 1.49933 1.43232 1.29268
  950  1.36913 1.37856 1.37265 1.43907 1.31505 1.25371 1.28514 1.24459 1.05584
  1050 1.26499 1.19707 1.01165 1.00143 0.98436 0.97183 1.02544 1.02151 1.11707
  1150 1.39278 1.22482 1.11359 1.01859 0.88533 0.82355 1.10174 1.12722 1.09474
      Frequencies
Times      238     240
  -250 0.78237 0.73929
  -150 1.00742 1.00514
  -50  1.21020 1.25558
  50   1.39308 1.33789
  150  1.20514 1.27054
  250  0.92577 0.92415
  350  0.90553 0.74545
  450  0.83670 0.66006
  550  1.14947 0.88277
  650  1.23956 1.07908
  750  1.25002 1.06632
  850  1.23011 1.08260
  950  1.05770 1.18163
  1050 1.13800 1.10813
  1150 1.06512 0.94087

, , directions = 1, tasks = 62, files = data/PRR+2_tyr_4:240:2_PN/data_915.2_2

      Frequencies
Times        4       6       8      10      12      14      16      18      20
  -250 0.78879 0.79121 1.05296 1.02943 1.46517 1.29981 1.18366 1.25941 1.03880
  -150 1.04760 1.10516 0.74280 1.15255 0.80823 1.01986 1.00769 0.99197 1.07203
  -50  1.16361 1.10363 1.20424 0.81802 0.72660 0.68033 0.80865 0.74862 0.88917
  50   1.06553 0.98630 1.01797 1.30573 0.94937 0.52755 0.86765 1.04281 0.92017
  150  1.01135 0.83176 1.77797 0.93083 0.55529 0.39092 0.80799 0.89223 0.96590
  250  0.97941 0.81089 1.51151 1.81998 0.90077 0.50746 0.66151 0.91799 0.80747
  350  0.97382 0.91410 1.08243 0.87631 1.00612 0.48449 0.59588 1.24179 1.26329
  450  0.92772 0.81076 1.03866 1.50258 0.88059 0.72848 0.90226 1.08001 1.08060
  550  0.81556 0.66801 1.45139 1.23425 0.82766 0.68593 1.07685 1.08076 1.22108
  650  0.75358 0.60066 1.51986 1.19860 0.89211 0.92736 1.16022 1.33133 1.31265
  750  0.76795 0.71141 1.05682 1.33678 1.20390 1.54687 1.73801 2.05643 1.51971
  850  0.84304 0.77290 0.89650 1.14414 1.37099 1.69442 1.84994 1.87388 1.84191
  950  0.92421 0.81361 1.28510 1.02025 0.94558 1.17768 1.45717 1.57148 1.50502
  1050 0.95417 0.83986 0.96071 1.34208 0.92494 1.07534 1.44826 1.73751 1.56956
  1150 0.96235 0.86782 1.01273 0.82036 0.80532 0.94379 1.14794 1.52336 1.46662
      Frequencies
Times       22      24      26      28       30       32      34      36
  -250 0.95916 1.10864 0.94469 0.97050 0.971760 0.918688 0.83974 0.71731
  -150 0.94705 1.00732 1.00678 0.96830 0.912594 1.024146 0.91568 1.03908
  -50  1.09379 0.88404 1.04853 1.06120 1.115646 1.057166 1.24458 1.24361
  50   0.85150 0.58011 0.67885 0.49930 0.368452 0.399889 0.73047 0.85951
  150  0.63035 0.44900 0.57109 0.45908 0.394275 0.332644 0.48035 0.67167
  250  0.81206 0.56999 0.79077 0.36294 0.252125 0.555085 0.77436 0.98574
  350  1.03117 1.04552 1.15958 0.60291 0.588993 0.783747 0.89022 1.22479
  450  1.32081 1.23140 1.31867 0.93436 0.873809 1.099004 1.14630 1.17579
  550  1.27384 1.28656 1.11559 0.86927 0.869478 1.006479 0.85204 0.80601
  650  1.32604 1.14961 1.00296 0.98851 0.814672 1.003625 0.78047 0.92186
  750  1.30621 1.14076 0.76695 0.28215 0.280297 0.434255 0.52500 0.90180
  850  1.32449 1.27083 1.01005 0.46411 0.185694 0.382441 0.59699 0.78292
  950  1.51205 1.17146 0.81669 0.52370 0.482909 0.381357 0.62719 0.86218
  1050 1.43573 0.96806 0.70129 0.46693 0.232877 0.268002 0.35948 0.48333
  1150 1.15956 0.97380 0.84857 0.26809 0.041926 0.016624 0.18655 0.35023
      Frequencies
Times       38      40      42      44        46         48         50
  -250 0.93533 0.83012 0.92814 0.82731  0.803703  0.8000925  0.7956972
  -150 0.77778 1.10028 0.81598 0.90154  0.972489  1.0400985  1.0196935
  -50  1.28688 1.06959 1.25588 1.27115  1.223808  1.1598090  1.1846093
  50   1.29660 1.36611 1.14857 0.82331  0.898167  0.6512107  0.5873500
  150  0.88953 1.13694 1.53528 1.14319  0.945199  1.0327920  1.2828981
  250  1.18048 1.58831 1.70776 1.51893  1.363767  1.5594030  1.4436012
  350  1.40659 1.28988 1.63607 1.19314  1.082794  1.2448353  1.5502853
  450  1.11950 1.48253 1.26911 0.93745  0.829472  0.8211464  0.8356835
  550  0.87936 0.76532 0.71034 0.29764  0.046204  0.0829443  0.0696188
  650  1.13714 1.32008 0.76414 0.39291  0.020803  0.0058249  0.2237349
  750  1.19258 1.04403 0.89145 0.51065  0.252765  0.2141799  0.1475406
  850  1.05992 0.97705 0.92009 0.63101  0.310215  0.3607380  0.1158991
  950  0.99490 0.67586 0.59378 0.35636  0.114981  0.1274615 -0.0075251
  1050 0.63107 0.69529 0.50237 0.30805  0.026127 -0.0364699 -0.0840124
  1150 0.48046 0.48959 0.44844 0.19289 -0.090026 -0.1361637 -0.2145287
      Frequencies
Times         52       54      56      58      60      62      64      66
  -250  0.787900  0.84380 0.95459 0.98215 1.06698 1.01888 1.07435 1.23064
  -150  1.101411  0.85693 0.98993 0.92248 0.79172 0.92415 0.91739 1.07000
  -50   1.110689  1.29927 1.05548 1.09537 1.14130 1.05698 1.00826 0.69936
  50    0.761202  0.83837 1.16211 1.21615 1.17022 1.05742 1.00344 0.64553
  150   1.083888  1.33104 1.43160 1.50775 1.50454 1.48277 1.33017 1.28079
  250   1.281734  1.27044 1.58715 1.49935 1.64159 1.80031 1.81473 1.57484
  350   1.168475  1.30747 1.77901 1.78441 1.83151 1.81606 1.90683 1.48021
  450   0.682025  0.95341 1.45377 1.44737 1.42748 1.52714 1.52656 1.31938
  550   0.147360  0.58384 1.19564 1.22956 1.24743 1.25735 1.16982 1.02351
  650   0.289620  0.66877 0.97950 0.94032 0.76627 0.76577 0.71040 0.73754
  750   0.068931  0.68451 0.80088 0.81224 0.62961 0.68503 0.81544 0.44618
  850  -0.030775  0.69377 0.99634 0.93165 0.87126 0.87719 0.99012 0.70438
  950   0.022679  0.31728 0.95688 0.91995 0.87476 0.85952 0.91296 0.82422
  1050 -0.171073 -0.10852 1.04629 0.96326 0.94760 1.13273 1.02754 0.91530
  1150 -0.149478  0.29401 1.07813 1.03726 0.99753 0.90134 0.88192 0.64289
      Frequencies
Times       68      70      72      74      76      78      80      82      84
  -250 1.05324 0.96492 0.83336 0.87864 0.76331 0.81745 0.89059 0.81498 0.81117
  -150 1.01470 1.06205 1.06718 1.10858 1.10412 0.99146 0.93545 0.92683 1.02080
  -50  0.93206 0.97303 1.09946 1.01278 1.13257 1.19109 1.17395 1.25820 1.16802
  50   0.60813 0.69204 1.00244 1.16787 1.58822 1.60763 1.38782 1.45434 1.19376
  150  0.77876 0.90631 1.15817 1.32264 1.56046 1.58355 1.53141 1.52091 1.35613
  250  1.24465 1.34424 1.24622 1.34005 1.18187 1.65966 1.82805 1.55706 1.73768
  350  1.00311 0.95446 1.10759 0.97699 0.74694 1.17136 1.38281 1.58152 1.74107
  450  0.79496 0.88713 0.91156 0.66808 0.58768 0.84004 1.21323 1.52557 1.54930
  550  0.36723 0.54526 0.48068 0.43338 0.46727 0.80384 1.04062 1.04214 0.77063
  650  0.53652 0.56927 0.41113 0.43919 0.56568 0.73190 0.96806 1.03510 1.02101
  750  0.52016 0.46599 0.33678 0.39523 0.45231 0.62908 0.90889 1.07996 1.02419
  850  0.51509 0.44681 0.39457 0.39909 0.48282 0.65716 0.83222 0.99340 0.82141
  950  0.38046 0.36553 0.35557 0.28882 0.39041 0.44477 0.67034 0.81509 0.81809
  1050 0.46495 0.48291 0.52172 0.43189 0.32821 0.46485 0.73424 0.87367 0.89025
  1150 0.28340 0.46586 0.29048 0.33050 0.24447 0.48601 0.69730 0.85280 0.78724
      Frequencies
Times       86      88      90      92      94      96      98     100     102
  -250 0.74392 0.70708 0.54868 0.58097 0.41760 0.42598 0.76738 0.88972 0.91678
  -150 1.04363 1.07903 1.03055 0.94267 1.01930 0.99475 0.91894 1.06771 1.05280
  -50  1.21245 1.21390 1.42078 1.47635 1.56310 1.57926 1.31368 1.04257 1.03041
  50   1.16041 1.14122 1.26457 1.54559 1.38226 1.31102 1.11138 1.25214 1.21290
  150  1.35289 1.17025 1.04772 1.13291 0.94139 1.12727 1.45777 1.58463 1.68834
  250  1.70108 1.26601 1.13485 0.95389 0.69351 0.87637 1.09023 1.33750 1.69383
  350  1.70743 1.55893 1.00749 0.76039 0.61159 0.68700 1.22768 1.35338 1.78487
  450  1.52492 1.30401 0.90770 0.91281 0.72181 0.77213 1.00254 1.52541 1.39222
  550  0.86797 0.62825 0.50707 0.73940 0.49294 0.57986 1.10997 1.28027 1.27141
  650  0.99237 0.87330 0.74354 0.74422 0.37872 0.37989 0.90611 1.17705 1.10096
  750  1.06644 0.75657 0.47616 0.51122 0.28580 0.47514 1.02495 1.26836 1.23297
  850  0.90048 0.64005 0.41347 0.32606 0.24134 0.51497 1.03130 1.29730 1.07498
  950  0.82804 0.63632 0.47558 0.30064 0.12898 0.23773 0.71677 1.13966 1.04710
  1050 1.01882 0.89154 0.77102 0.58671 0.28551 0.37073 0.49543 0.95837 0.97487
  1150 0.92429 0.81110 0.85393 0.64825 0.26479 0.43241 0.53857 0.78270 0.81202
      Frequencies
Times      104     106      108       110      112     114     116     118
  -250 0.83665 0.77694  0.70575  0.673868 0.867945 0.94051 0.76356 0.83113
  -150 1.00279 1.16600  1.17606  1.130441 1.090923 1.00169 0.80801 0.70523
  -50  1.16056 1.05706  1.11819  1.195691 1.041132 1.05780 1.42843 1.46364
  50   0.79848 0.93582  0.72833  0.572330 1.088365 1.29311 1.81616 2.08430
  150  1.21400 0.90094  0.84551  0.737373 0.893726 1.34610 1.66929 2.01818
  250  1.57354 1.34701  1.16239  1.037801 1.001181 1.23194 1.28409 1.17796
  350  1.79820 1.49606  1.57657  1.236166 0.966150 0.78853 0.33672 0.77521
  450  1.31634 1.24483  1.16255  0.925271 0.718767 0.58405 0.64088 0.67493
  550  1.10349 0.82012  0.46265  0.441482 0.533772 0.75819 1.13721 1.16364
  650  0.74231 0.45841  0.22622  0.050682 0.511533 0.58959 1.03874 1.31928
  750  0.83065 0.54799  0.11794 -0.073188 0.323782 0.54431 0.85050 1.12645
  850  0.68088 0.25957  0.10634  0.020500 0.110840 0.33020 0.53086 0.71047
  950  0.80666 0.50066 -0.04789 -0.066035 0.038613 0.16184 0.46980 0.61047
  1050 0.87228 0.68920  0.17995 -0.108953 0.133669 0.27576 0.56097 0.78898
  1150 0.58981 0.51511  0.23512  0.173505 0.246635 0.48819 0.62174 0.85179
      Frequencies
Times      120     122     124     126     128     130     132     134     136
  -250 0.58663 0.66896 0.75493 0.75520 0.86204 0.97009 0.96482 0.86505 0.83468
  -150 0.84835 0.92527 0.99495 1.10762 1.13974 0.97495 0.98047 1.00425 0.97632
  -50  1.56501 1.40577 1.25012 1.13718 0.99822 1.05495 1.05471 1.13069 1.18900
  50   1.79336 1.35094 1.04881 1.01696 1.01156 1.10069 1.14345 1.05660 1.08286
  150  1.59194 1.23005 1.21080 1.09777 1.33475 1.33152 1.28117 1.22111 1.36974
  250  1.04801 0.90972 0.68079 1.06068 1.20538 1.31331 1.34503 1.43310 1.53590
  350  0.61679 1.06223 1.09591 1.10404 1.18701 1.23169 1.26219 1.35458 1.33732
  450  0.88553 0.97832 1.05229 1.15635 1.09825 1.06399 1.05574 1.05444 1.10592
  550  0.89988 0.78730 0.98266 0.86933 0.93184 1.04780 0.90725 0.83001 0.82816
  650  0.81059 0.72073 0.62714 0.71865 0.98978 1.10501 0.92430 0.93309 0.94586
  750  1.00673 0.94491 0.86736 0.87506 1.00000 1.01799 1.00021 1.03032 1.01917
  850  0.71662 0.81076 0.95358 1.03846 0.99259 1.00989 0.94648 0.88950 0.81146
  950  0.47100 0.59397 0.65192 0.62046 0.65903 0.75545 0.55461 0.46292 0.56100
  1050 0.67358 0.57408 0.50856 0.48823 0.47913 0.56037 0.57410 0.47049 0.47010
  1150 0.77400 0.52256 0.33858 0.28774 0.33184 0.44947 0.51435 0.50261 0.59985
      Frequencies
Times      138     140     142      144       146       148       150
  -250 0.83432 0.69500 0.70816 0.717353  0.707574  0.751840  0.799976
  -150 0.96568 1.00724 1.04517 1.029636  1.060405  1.013408  1.014777
  -50  1.20000 1.29777 1.24666 1.253011  1.232021  1.234752  1.185247
  50   1.08497 1.05876 0.97382 0.949670  0.870498  0.761851  0.696984
  150  1.34342 1.19441 1.15300 1.152508  1.056150  0.934443  0.970530
  250  1.58522 1.58613 1.52288 1.486468  1.430660  1.232446  1.293989
  350  1.57816 1.62691 1.56521 1.513866  1.336907  1.268004  1.208779
  450  1.20658 1.15338 1.05471 0.968250  0.865114  0.744170  0.695251
  550  0.80039 0.62078 0.53482 0.267482  0.133395  0.106813  0.101179
  650  0.88101 0.60180 0.51711 0.269811  0.219022  0.148253  0.151392
  750  0.98439 0.78607 0.67518 0.511938  0.421231  0.352988  0.349144
  850  0.90951 0.68536 0.62397 0.473466  0.391122  0.345820  0.358143
  950  0.56296 0.37263 0.28446 0.132100  0.088545  0.036786  0.060965
  1050 0.47549 0.27282 0.18770 0.018418 -0.022874 -0.059396 -0.024561
  1150 0.54837 0.33813 0.24399 0.057534  0.035346 -0.019672  0.031801
      Frequencies
Times         152        154      156      158      160      162      164
  -250  0.7923651  0.8461961 0.868498 0.855752 0.838503 0.851997 0.852545
  -150  1.0198675  1.0559318 1.076798 1.093036 1.131782 1.130596 1.091084
  -50   1.1877674  1.0978721 1.054704 1.051212 1.029715 1.017407 1.056371
  50    0.6968257  0.5973629 0.638308 0.644768 0.593418 0.565375 0.567236
  150   0.8371481  0.8468811 0.774792 0.766725 0.732158 0.755577 0.649970
  250   1.1333590  1.1870273 1.140686 1.154570 1.010325 1.034836 0.954501
  350   1.1519280  1.1219848 1.104036 1.073266 1.070625 1.007895 0.964885
  450   0.6472544  0.6659162 0.683202 0.677104 0.660648 0.635493 0.598876
  550   0.1281671  0.1338447 0.222246 0.203210 0.199659 0.236725 0.147209
  650   0.1424509  0.2165608 0.274938 0.281418 0.258582 0.309865 0.253933
  750   0.3268259  0.3564931 0.415637 0.423801 0.441696 0.464486 0.395305
  850   0.3303969  0.3363878 0.380898 0.367725 0.395088 0.410732 0.374897
  950   0.0090107  0.0087089 0.086783 0.089967 0.106130 0.152860 0.113344
  1050 -0.0325098 -0.0293097 0.031045 0.023510 0.064301 0.099787 0.056677
  1150  0.0070467  0.0116373 0.065134 0.060748 0.082982 0.110087 0.070897
      Frequencies
Times       166      168        170        172      174      176     178
  -250 0.863948 0.839034 8.2688e-01  0.7954639 0.816399 0.791212 0.82267
  -150 1.079985 1.045310 1.0947e+00  1.0725716 1.077668 1.051006 1.06947
  -50  1.056067 1.115656 1.0784e+00  1.1319645 1.105934 1.157782 1.10786
  50   0.599151 0.590204 5.4149e-01  0.5595489 0.647737 0.675908 0.65603
  150  0.685347 0.638413 6.5358e-01  0.7476181 0.840735 0.872482 0.75855
  250  0.972241 0.941474 8.8784e-01  0.9918940 1.077303 1.131007 1.05233
  350  0.876675 0.901093 9.0880e-01  0.9384658 1.090916 1.101572 1.06365
  450  0.589671 0.573676 5.4859e-01  0.5821590 0.667492 0.707457 0.68786
  550  0.144891 0.151511 1.1624e-01  0.1590924 0.196151 0.224315 0.21501
  650  0.233808 0.207778 2.1448e-01  0.1759162 0.254480 0.219766 0.24229
  750  0.397904 0.373444 3.4338e-01  0.3223849 0.388264 0.376537 0.35620
  850  0.359744 0.356893 3.1409e-01  0.2873863 0.360596 0.326791 0.34457
  950  0.111141 0.063218 2.1126e-02 -0.0050922 0.056876 0.108166 0.11028
  1050 0.070414 0.029430 9.3103e-05 -0.0216610 0.042638 0.089446 0.10818
  1150 0.081671 0.045294 3.1546e-02  0.0118336 0.084179 0.111920 0.13017
      Frequencies
Times       180     182      184     186     188     190      192        194
  -250 0.846744 0.85662 0.837012 0.87108 0.83237 0.80653 0.820341  0.8581421
  -150 1.034057 1.02666 1.057127 1.11309 1.09970 1.13774 1.110005  1.0677838
  -50  1.119199 1.11672 1.105861 1.01583 1.06792 1.05573 1.069654  1.0740741
  50   0.612915 0.62217 0.529039 0.55819 0.63712 0.63669 0.577320  0.4603462
  150  0.770007 0.68308 0.655990 0.63366 0.69285 0.76557 0.689575  0.6324980
  250  1.080491 1.04427 0.997718 0.99257 1.09752 1.09652 1.044440  0.9895833
  350  0.977939 0.95933 0.863922 0.96432 1.14223 1.07590 1.011566  0.8851147
  450  0.717207 0.70982 0.640981 0.62301 0.69101 0.66038 0.580056  0.5054851
  550  0.163074 0.20415 0.132863 0.17799 0.25710 0.23482 0.195417  0.0708031
  650  0.221804 0.29212 0.231522 0.25200 0.30412 0.28276 0.225418  0.1535326
  750  0.353407 0.41087 0.345756 0.40226 0.41761 0.40391 0.311957  0.2399859
  850  0.342282 0.36239 0.329773 0.39279 0.36645 0.34199 0.234309  0.2148752
  950  0.113648 0.14456 0.120365 0.10397 0.17980 0.17382 0.091369  0.0269726
  1050 0.089874 0.11100 0.051944 0.10202 0.19035 0.17109 0.087038 -0.0065922
  1150 0.142727 0.17136 0.103755 0.13817 0.18828 0.18181 0.111294  0.0288849
      Frequencies
Times        196       198       200         202      204      206      208
  -250  0.828736  0.834005  0.834973  0.82493788 0.837398 0.849257 0.812863
  -150  1.121422  1.081593  1.148548  1.15323080 1.148592 1.147012 1.142689
  -50   1.049842  1.084402  1.016479  1.02183132 1.014010 1.003732 1.044448
  50    0.355411  0.329644  0.341975  0.37817965 0.464938 0.425931 0.433047
  150   0.397152  0.375277  0.355718  0.47542114 0.646893 0.607060 0.672916
  250   0.772878  0.690905  0.684700  0.80200911 1.012882 1.038382 1.080709
  350   0.705948  0.673354  0.651683  0.72105292 0.893676 1.072914 1.076654
  450   0.332215  0.266811  0.307054  0.31979948 0.525253 0.621750 0.641752
  550  -0.065821 -0.121128 -0.064166  0.00085444 0.165616 0.188888 0.204242
  650   0.088134  0.004889  0.029115  0.09609701 0.255377 0.259018 0.267381
  750   0.173278  0.161913  0.182600  0.25230659 0.412280 0.398626 0.371299
  850   0.159770  0.151207  0.209906  0.21315131 0.350065 0.305988 0.314532
  950  -0.078387 -0.143009 -0.106702 -0.07163574 0.049913 0.043653 0.072984
  1050 -0.084145 -0.105332 -0.129190 -0.07398741 0.041186 0.026891 0.061399
  1150 -0.065765 -0.125926 -0.117054 -0.06440436 0.068316 0.052301 0.084337
      Frequencies
Times        210       212       214       216       218        220     222
  -250  0.792190  0.771818  0.781132  0.785049  0.716980  0.8829982 0.86783
  -150  1.189878  1.161895  1.194490  1.226304  1.249292  1.1436572 1.16775
  -50   1.017931  1.066288  1.024377  0.988647  1.033728  0.9733446 0.96442
  50    0.360562  0.397866  0.387732  0.282280  0.410497  0.4560635 0.67391
  150   0.505066  0.422788  0.332181  0.316339  0.434226  0.5756283 0.67614
  250   0.909372  0.738483  0.637030  0.550599  0.670054  0.8589699 0.87699
  350   0.979620  0.884252  0.643658  0.494463  0.526211  0.6515577 0.81335
  450   0.581628  0.477602  0.263948  0.161045  0.088950  0.2492279 0.14169
  550   0.152793  0.024679 -0.095948 -0.204168 -0.161009  0.0562326 0.13723
  650   0.107499 -0.016750 -0.126066 -0.226056 -0.241396 -0.0093166 0.10181
  750   0.253399  0.122326 -0.010207 -0.121426 -0.075157  0.0931401 0.18800
  850   0.192501  0.068021 -0.041766 -0.075857 -0.049427  0.1559981 0.27047
  950  -0.034940 -0.115035 -0.164181 -0.203885 -0.134480  0.2048236 0.38861
  1050 -0.038036 -0.119560 -0.179096 -0.231056 -0.074357  0.2432689 0.49188
  1150 -0.011504 -0.088966 -0.137882 -0.203413 -0.145545  0.1438878 0.30911
      Frequencies
Times      224     226     228     230     232     234     236      238
  -250 0.92683 0.81202 0.87879 0.79471 0.76632 0.77608 0.79688 0.747245
  -150 0.97119 1.03813 1.06695 1.20316 1.27903 1.18953 1.19316 1.167049
  -50  1.10198 1.14985 1.05425 1.00213 0.95465 1.03439 1.00995 1.085706
  50   1.00059 0.91945 0.91405 0.80059 0.58805 0.52213 0.42917 0.465630
  150  1.36938 1.27120 1.01097 0.91865 0.75482 0.67527 0.53257 0.386905
  250  1.31869 1.36757 1.40367 1.40574 1.22152 0.97989 0.65883 0.447866
  350  1.11769 1.28818 1.19295 1.14007 1.09555 0.83277 0.63542 0.427857
  450  0.63104 0.73958 0.83802 0.86057 0.82724 0.53726 0.44761 0.283684
  550  0.40546 0.47418 0.52988 0.50450 0.44212 0.35533 0.20154 0.127917
  650  0.40673 0.40707 0.49328 0.39491 0.33825 0.32653 0.16302 0.040590
  750  0.45311 0.52513 0.58134 0.59023 0.48705 0.44776 0.28983 0.143625
  850  0.50888 0.64464 0.68980 0.60648 0.50089 0.45760 0.28799 0.115762
  950  0.56565 0.56483 0.52236 0.40839 0.33556 0.34567 0.24523 0.135210
  1050 0.53878 0.49956 0.39703 0.40044 0.40331 0.36044 0.23841 0.110901
  1150 0.49468 0.46518 0.49027 0.43553 0.42361 0.34786 0.15786 0.040777
      Frequencies
Times        240
  -250  0.690750
  -150  1.237744
  -50   1.071506
  50    0.311509
  150   0.195256
  250   0.360547
  350   0.365659
  450   0.240129
  550   0.023339
  650  -0.013582
  750   0.050982
  850   0.096612
  950  -0.097079
  1050 -0.015854
  1150  0.008192

, , directions = 2, tasks = 62, files = data/PRR+2_tyr_4:240:2_PN/data_915.2_2

      Frequencies
Times        4       6       8      10      12      14      16      18      20
  -250 0.92057 0.87514 1.51593 1.28476 1.31824 1.25931 1.10495 1.29779 1.07622
  -150 1.01762 1.05742 0.80143 0.97310 1.00584 1.07598 1.08007 0.95089 1.12545
  -50  1.06181 1.06744 0.68264 0.74214 0.67592 0.66471 0.81499 0.75132 0.79833
  50   1.00439 0.97664 1.15191 0.87785 0.45136 0.58875 0.77979 0.99758 0.76034
  150  0.94502 0.87884 1.37954 0.55522 0.49551 0.58677 0.87139 0.80611 0.58328
  250  0.87023 0.87864 0.50998 0.82442 0.62372 0.47808 0.76905 0.38650 0.46297
  350  0.80339 0.81226 0.78384 0.60962 0.39484 0.43770 0.73898 0.53648 0.55000
  450  0.69895 0.61060 0.92694 0.62256 0.71732 0.42505 0.92198 0.84919 0.72675
  550  0.59963 0.50852 0.70291 0.91326 0.60375 0.57230 0.95955 0.71584 0.98952
  650  0.56349 0.53022 0.66873 0.45930 0.45806 0.58897 0.93160 1.10078 1.04781
  750  0.57277 0.54842 0.70518 0.78345 0.64947 0.91192 1.16405 1.30698 1.25867
  850  0.60907 0.62468 0.81864 0.44452 0.79105 0.90081 1.19251 1.35788 1.27823
  950  0.69205 0.67448 0.76401 0.92903 0.60160 0.77338 1.39601 1.60973 1.39903
  1050 0.80394 0.80519 0.93018 0.66716 0.97230 1.11153 1.62754 1.69956 1.37434
  1150 0.87281 0.85342 0.47581 0.74842 1.16343 1.38998 1.94757 1.68864 1.41288
      Frequencies
Times       22      24      26      28      30      32      34      36      38
  -250 0.94569 1.13022 1.06258 0.90876 0.97851 1.00139 0.86545 0.97239 1.02953
  -150 0.99133 1.07656 1.01465 0.99764 0.88965 0.99856 1.04416 1.02149 1.09911
  -50  1.06298 0.79322 0.92277 1.09359 1.13184 1.00005 1.09039 1.00611 0.87136
  50   0.55265 0.34772 0.49849 0.61258 0.88242 0.99619 0.85295 0.86905 0.90585
  150  0.35977 0.32074 0.43374 0.59187 0.82427 0.96172 0.84826 0.87783 1.21565
  250  0.58717 0.49338 0.68528 0.82138 0.91471 0.90049 1.00555 0.95330 1.13073
  350  0.51616 0.55212 0.71829 0.69617 0.72967 0.73863 0.99416 0.92138 1.16079
  450  0.58515 0.68598 0.76178 0.86436 0.76429 0.63763 0.85813 0.71775 1.18365
  550  0.96044 0.95645 1.10125 1.06232 0.72833 0.58400 0.68289 0.48351 0.72893
  650  0.88237 0.82865 0.93645 0.69401 0.61434 0.58753 0.64824 0.66603 1.27251
  750  1.04345 0.89779 0.93470 0.73285 0.55356 0.53375 0.62770 0.71968 1.11018
  850  1.07019 0.84370 0.73886 0.52278 0.46687 0.46729 0.64511 1.00776 1.30884
  950  1.02069 0.92456 0.54614 0.52417 0.55530 0.63622 0.68803 0.94088 1.21830
  1050 1.07459 0.93469 0.53595 0.52736 0.51615 0.49312 0.50322 0.56685 0.77992
  1150 1.09251 0.76232 0.59588 0.45170 0.49455 0.60680 0.65062 0.71352 0.75687
      Frequencies
Times       40      42      44       46        48        50        52      54
  -250 1.02278 0.99615 0.97148  0.89378  0.829152  0.644726  0.642597 0.51971
  -150 0.80186 0.89866 0.90176  0.98264  1.072511  1.234277  1.151776 0.90651
  -50  1.17536 1.10519 1.12676  1.12359  1.098337  1.120996  1.205627 1.57379
  50   0.88114 1.06754 0.88460  0.84994  0.758832  0.666437  0.395243 1.44317
  150  1.37489 1.29030 0.93367  0.87043  0.875806  0.590152  0.580523 0.89663
  250  1.20207 1.19966 1.02054  1.00704  1.104006  0.825231  0.799601 0.53907
  350  1.22745 1.35181 1.06949  0.98762  0.873225  0.651839  0.554686 0.83435
  450  1.05109 1.10971 1.05472  0.81388  0.554813  0.392241  0.420955 0.94068
  550  0.79365 0.76281 0.62062  0.34087  0.268247  0.049629  0.047253 0.48961
  650  1.37758 1.30182 0.92970  0.58787  0.622333  0.365671  0.316429 0.71723
  750  1.14069 1.05263 0.53241  0.36104  0.388643  0.342374  0.249728 0.75192
  850  1.33297 1.22129 0.82889  0.57503  0.437597  0.418427  0.370892 0.70435
  950  1.00449 1.09641 0.73188  0.35301  0.293293  0.103850  0.162067 0.37453
  1050 0.64418 0.38791 0.38128  0.12098  0.050932 -0.188683 -0.027206 0.42295
  1150 0.57282 0.30525 0.22046 -0.10945 -0.083235 -0.395484 -0.266643 0.20724
      Frequencies
Times       56      58      60      62      64      66      68      70      72
  -250 0.85474 0.88394 0.71804 0.82379 0.72984 1.40425 0.89551 0.86651 0.72927
  -150 1.03476 0.97835 0.99997 0.94935 0.99238 1.11399 1.16391 1.05730 1.06902
  -50  1.11049 1.13771 1.28198 1.22686 1.27779 0.48177 0.94057 1.07618 1.20172
  50   1.26321 1.41477 1.27736 1.25226 1.19223 0.35242 0.88092 0.69137 0.78087
  150  1.04219 1.10945 1.15765 1.23159 1.07711 0.77966 0.88657 0.66250 0.58968
  250  0.91277 0.94513 1.01454 1.01972 0.88608 1.37058 0.99679 0.86514 0.78151
  350  1.07171 1.19739 1.06355 1.12803 1.19659 1.22585 0.95401 0.73004 0.67198
  450  1.12085 1.16464 1.31971 1.46938 1.55218 0.85829 0.95391 0.61783 0.66435
  550  1.12527 1.13351 1.17006 1.32340 1.37961 1.14559 0.62978 0.65375 0.70384
  650  1.29447 1.26513 1.30149 1.56006 1.66759 1.51750 1.02114 0.83830 0.77384
  750  1.10720 1.00992 0.90397 1.09250 1.17765 1.29694 0.87327 0.83647 0.64351
  850  1.12708 1.16277 1.14426 1.10874 1.24708 1.36388 0.87960 0.73309 0.71528
  950  1.05314 1.08684 0.93908 1.12786 1.20394 0.93317 0.75378 0.56718 0.37182
  1050 0.89528 0.96715 1.04375 1.09581 1.16337 0.82001 0.74277 0.61823 0.46125
  1150 0.97633 0.98040 1.08409 1.26888 1.36122 0.77443 0.62984 0.51803 0.34194
      Frequencies
Times       74       76      78      80      82      84      86      88      90
  -250 0.70874 0.704063 0.57964 0.72763 0.81476 0.84487 0.79295 0.68426 0.65733
  -150 1.07253 1.074620 1.09573 0.97057 0.99765 0.98178 0.95079 1.06246 1.08209
  -50  1.21873 1.221317 1.32464 1.30181 1.18759 1.17335 1.25627 1.25327 1.26058
  50   0.88660 0.800355 1.05404 1.06747 1.15043 1.35427 1.14135 1.06367 0.72827
  150  0.59661 0.428097 0.72300 1.00665 1.18813 1.44912 1.33412 1.21013 1.18414
  250  0.57338 0.271249 0.57495 0.87897 1.10795 1.36430 1.39914 1.62452 1.57662
  350  0.46656 0.127368 0.35822 0.69804 0.84816 1.10188 1.16523 1.46737 1.35055
  450  0.48012 0.280402 0.21274 0.44461 0.68101 0.89177 0.80699 0.94463 0.87074
  550  0.70012 0.135994 0.26855 0.50572 0.62393 0.72725 0.57886 0.56341 0.42576
  650  0.79910 0.158116 0.24802 0.65073 0.86182 0.92325 0.73249 0.55927 0.68412
  750  0.54444 0.026734 0.45606 0.82025 0.95977 1.05020 0.87415 0.88324 0.84611
  850  0.37134 0.047741 0.40625 0.71628 0.93949 0.95411 0.85083 0.84393 0.74073
  950  0.22542 0.143681 0.42558 0.63317 0.60854 0.58411 0.51519 0.43277 0.37239
  1050 0.24951 0.066108 0.26506 0.43720 0.62727 0.67973 0.51826 0.26504 0.16015
  1150 0.22805 0.047154 0.30555 0.61220 0.84596 0.84279 0.61686 0.37723 0.32607
      Frequencies
Times         92      94      96      98     100     102     104     106
  -250  0.573150 0.52668 0.52530 0.79412 0.81159 0.64122 0.58672 0.80588
  -150  1.148296 1.28762 1.33067 1.11302 1.08635 1.12405 0.99388 0.90729
  -50   1.278554 1.18570 1.14403 1.09286 1.10206 1.23473 1.41940 1.28683
  50    0.624915 0.78271 1.07432 1.08130 1.23786 1.48016 1.63261 1.26209
  150   1.256127 1.04989 1.16539 1.11866 1.24613 1.53127 1.38377 1.29543
  250   1.321974 1.04460 1.29421 1.22383 1.19221 1.53085 1.62425 1.44679
  350   1.345704 1.09292 0.76046 0.62001 0.72426 0.75105 0.90591 0.98873
  450   0.852052 0.61317 0.44499 0.62804 0.63907 0.76098 0.85992 1.08999
  550   0.292814 0.29967 0.43648 0.54557 0.54677 0.69550 0.88682 0.82693
  650   0.587623 0.69851 0.93361 0.70248 0.65859 0.83997 0.86737 0.93295
  750   0.951800 0.78571 0.90020 0.62170 0.53122 0.84251 0.93662 1.19325
  850   0.875522 0.76713 0.88896 0.66512 0.44653 0.36136 0.84774 1.23965
  950   0.372743 0.31067 0.44451 0.55868 0.43693 0.70036 1.09203 1.16006
  1050 -0.021944 0.08695 0.46523 0.83853 0.78662 0.67607 0.73632 0.92312
  1150  0.171292 0.15542 0.42427 0.47452 0.64353 0.82413 0.75995 0.75241
      Frequencies
Times      108     110     112     114     116     118       120     122
  -250 0.70077 0.59955 0.58422 0.58461 0.77640 0.79706  0.699149 0.82309
  -150 0.88966 1.07008 1.15751 1.17060 1.06847 1.12020  1.208244 1.17326
  -50  1.40957 1.33038 1.25827 1.24478 1.15513 1.08274  1.092607 1.00366
  50   1.20002 1.30839 1.27598 1.46251 1.52907 1.48301  1.497482 1.57393
  150  1.15868 1.05193 1.12759 1.20480 1.17876 0.77502  0.760041 1.22248
  250  1.20574 1.30281 1.16459 0.90976 1.05552 0.71855  0.583805 1.09318
  350  0.97170 1.18365 1.10732 0.70456 0.33803 0.23343  0.088469 0.56039
  450  1.06678 1.09258 0.91741 0.79126 0.75699 0.72158  0.751259 0.88761
  550  0.87964 0.88898 1.03943 1.19878 1.03752 0.59017  0.776435 1.10108
  650  1.21544 1.17598 1.01246 0.96708 0.85885 0.95877  1.402338 1.56806
  750  1.40846 1.51775 1.13881 0.89049 0.44523 0.36758  0.633865 1.20743
  850  1.34709 1.37731 1.06521 0.72744 0.43116 0.28026  0.266462 0.65017
  950  1.27443 1.33003 1.37360 0.88062 0.48068 0.11910 -0.143097 0.26786
  1050 1.08872 1.27420 1.12307 0.99310 0.69987 0.21745 -0.147195 0.15003
  1150 0.81525 1.00186 1.04218 0.71901 0.31383 0.12213  0.115695 0.24159
      Frequencies
Times      124     126      128      130       132      134     136     138
  -250 0.61171 0.42744 0.414031  0.35526  0.441042 0.603129 0.47675 0.51998
  -150 1.05120 1.06940 1.055371  1.20695  1.146440 1.097415 1.19117 1.19375
  -50  1.33709 1.50317 1.530598  1.43779  1.412519 1.299456 1.33208 1.28627
  50   1.37211 1.24910 1.151839  1.16864  1.158365 1.363161 1.06133 1.20802
  150  1.34672 1.40337 1.309359  1.10577  1.177856 1.359267 1.15248 1.13173
  250  0.99672 0.79849 0.819314  0.74556  1.154005 1.388795 1.18172 1.17710
  350  0.68933 0.43693 0.422922  0.33867  0.505157 0.745683 0.79694 0.80583
  450  0.80811 0.44087 0.301411  0.26892  0.447710 0.714966 0.68005 0.83803
  550  0.93426 0.65570 0.541321  0.34110  0.399623 0.728053 0.81763 0.81611
  650  1.40201 0.91621 0.707880  0.51823  0.499258 0.849948 0.93248 0.95221
  750  1.10076 0.61359 0.492420  0.22278  0.212919 0.459278 0.47088 0.61978
  850  0.76141 0.41077 0.440408  0.24355  0.128286 0.429426 0.52554 0.62563
  950  0.62543 0.19075 0.323342  0.15829  0.047116 0.295201 0.29780 0.47045
  1050 0.57423 0.34520 0.213094  0.11768  0.071352 0.335004 0.35538 0.48421
  1150 0.32704 0.06462 0.046238 -0.11342 -0.168055 0.089592 0.12911 0.33904
      Frequencies
Times      140     142     144      146      148      150     152     154
  -250 0.46011 0.45275 0.40902 0.404466 0.449468 0.484189 0.53033 0.57511
  -150 1.17036 1.16697 1.20318 1.170487 1.150453 1.106742 1.10290 1.13564
  -50  1.36953 1.38028 1.38779 1.425047 1.400079 1.409069 1.36676 1.28926
  50   1.15220 1.11432 1.11551 0.981346 0.971998 0.896824 0.84076 0.82356
  150  1.01822 0.95643 0.91562 0.943574 0.923031 0.883992 0.86923 0.88857
  250  1.12207 1.14523 1.10102 0.977797 0.935867 0.913057 0.90850 0.91191
  350  0.80766 0.86397 0.86573 0.789604 0.736066 0.722971 0.71794 0.72805
  450  0.81101 0.80879 0.80739 0.709503 0.636916 0.591898 0.58013 0.60912
  550  0.71100 0.67147 0.50968 0.376132 0.336160 0.356982 0.36224 0.42450
  650  0.97364 0.97913 0.90227 0.763266 0.743288 0.761968 0.74524 0.78140
  750  0.61960 0.65571 0.62794 0.532522 0.566371 0.546751 0.53473 0.58197
  850  0.63915 0.73549 0.71982 0.606210 0.645015 0.664475 0.67686 0.66948
  950  0.49595 0.55907 0.52246 0.420821 0.416019 0.397895 0.40261 0.42382
  1050 0.45872 0.44271 0.34509 0.231478 0.193049 0.199094 0.22167 0.27690
  1150 0.29703 0.26599 0.16816 0.078657 0.008104 0.048639 0.07997 0.17468
      Frequencies
Times      156     158     160     162      164      166       168       170
  -250 0.63623 0.68529 0.68761 0.69255 0.700492 0.686129  0.646883  0.654829
  -150 1.15012 1.15561 1.12121 1.13401 1.127682 1.138985  1.113458  1.109935
  -50  1.21364 1.15910 1.19118 1.17344 1.171825 1.174885  1.239659  1.235236
  50   0.72977 0.61061 0.60654 0.53999 0.586097 0.596489  0.657299  0.603412
  150  0.84621 0.73293 0.64490 0.65142 0.623968 0.656637  0.599520  0.602562
  250  0.90339 0.84599 0.74052 0.74073 0.696847 0.723588  0.665311  0.694443
  350  0.74771 0.66669 0.63094 0.60988 0.548503 0.588918  0.479844  0.461546
  450  0.60690 0.50428 0.40249 0.36703 0.345716 0.377116  0.315551  0.314993
  550  0.44052 0.39381 0.33693 0.27697 0.220386 0.252870  0.198484  0.230787
  650  0.84819 0.78491 0.68435 0.58055 0.480052 0.484377  0.408674  0.427179
  750  0.61559 0.57540 0.54559 0.49031 0.429785 0.419862  0.306807  0.305011
  850  0.69847 0.66957 0.62775 0.58705 0.529811 0.515055  0.395946  0.378506
  950  0.42353 0.38353 0.28110 0.33675 0.321027 0.302112  0.240513  0.182697
  1050 0.34193 0.33194 0.27152 0.24295 0.198706 0.202881  0.159683  0.156806
  1150 0.24451 0.21185 0.11013 0.06664 0.036036 0.035384 -0.045425 -0.020252
      Frequencies
Times       172      174     176     178     180     182     184     186
  -250 0.685880 0.697919 0.71796 0.71140 0.71954 0.73873 0.70554 0.69809
  -150 1.131659 1.132769 1.13502 1.12250 1.09931 1.11848 1.12404 1.13222
  -50  1.182461 1.169312 1.14703 1.16611 1.18116 1.14279 1.17042 1.16969
  50   0.634975 0.684254 0.68971 0.63139 0.68872 0.59129 0.77723 0.76092
  150  0.631126 0.687352 0.73471 0.73377 0.78118 0.84133 0.90898 0.87981
  250  0.702449 0.757055 0.83826 0.87762 0.91885 0.99085 1.02972 1.03114
  350  0.487997 0.518586 0.60298 0.69372 0.76633 0.83910 0.87554 0.83568
  450  0.358199 0.397972 0.44877 0.48212 0.52178 0.61737 0.64560 0.63309
  550  0.292994 0.340008 0.40310 0.41431 0.41221 0.46739 0.53061 0.54957
  650  0.513819 0.561506 0.60894 0.60958 0.64103 0.73188 0.80696 0.77969
  750  0.330644 0.390554 0.46880 0.49419 0.49711 0.54744 0.64321 0.68994
  850  0.386162 0.421814 0.50624 0.53298 0.59566 0.63292 0.74083 0.83094
  950  0.227713 0.258592 0.33615 0.33522 0.37502 0.42975 0.44065 0.51410
  1050 0.183793 0.248390 0.30547 0.33083 0.37421 0.41712 0.44485 0.49013
  1150 0.038242 0.094043 0.17833 0.20311 0.19933 0.23586 0.29592 0.33901
      Frequencies
Times      188     190     192      194     196     198     200     202     204
  -250 0.74879 0.70365 0.73876 0.684061 0.62878 0.66674 0.67681 0.70071 0.77950
  -150 1.13065 1.12253 1.12609 1.178677 1.22506 1.20972 1.17891 1.17316 1.15291
  -50  1.12056 1.17382 1.13516 1.137262 1.14617 1.12354 1.14428 1.12613 1.06760
  50   0.68500 0.64572 0.43788 0.394559 0.44709 0.49316 0.53385 0.50376 0.49508
  150  0.78744 0.67492 0.57544 0.462191 0.46292 0.59876 0.67818 0.65027 0.72904
  250  0.95601 0.79574 0.68208 0.606666 0.65823 0.79212 0.83922 0.78608 0.79440
  350  0.77811 0.65387 0.58045 0.545172 0.50294 0.60344 0.64873 0.62146 0.72150
  450  0.60056 0.50137 0.38667 0.319730 0.30653 0.43097 0.47989 0.37765 0.41873
  550  0.51995 0.42055 0.34349 0.263872 0.30730 0.36738 0.34402 0.29728 0.33532
  650  0.71478 0.57128 0.51151 0.389124 0.47931 0.51136 0.49381 0.41598 0.42930
  750  0.59983 0.49932 0.42256 0.316761 0.34788 0.43951 0.48120 0.41781 0.42900
  850  0.70618 0.57031 0.42803 0.324108 0.35563 0.45350 0.56241 0.48118 0.46640
  950  0.46422 0.34476 0.23475 0.112856 0.16287 0.28243 0.32944 0.29952 0.32013
  1050 0.44238 0.34224 0.25135 0.141187 0.23611 0.32672 0.33575 0.25813 0.27857
  1150 0.27953 0.21478 0.13070 0.063137 0.12080 0.19462 0.22438 0.12349 0.13318
      Frequencies
Times      206     208     210     212     214     216     218     220     222
  -250 0.75648 0.75797 0.74036 0.75403 0.75896 0.68215 0.72400 0.84250 0.88855
  -150 1.14788 1.15082 1.16804 1.13927 1.14163 1.20747 1.16206 1.11277 1.24766
  -50  1.09564 1.09121 1.09160 1.10670 1.09941 1.11038 1.11394 1.04472 0.86379
  50   0.45636 0.45120 0.46605 0.53376 0.57365 0.55676 0.54096 0.51456 0.41131
  150  0.59046 0.51909 0.52184 0.54854 0.56219 0.60290 0.55136 0.63125 0.79915
  250  0.72923 0.71592 0.72239 0.75716 0.78562 0.74262 0.79826 0.83654 1.00545
  350  0.63541 0.60592 0.60751 0.64785 0.69513 0.68621 0.64681 0.72025 0.78949
  450  0.41489 0.42872 0.48517 0.52369 0.55225 0.56205 0.49844 0.49130 0.50913
  550  0.34044 0.35626 0.36022 0.44452 0.49872 0.45119 0.44445 0.55935 0.49006
  650  0.47401 0.49244 0.52312 0.61528 0.64945 0.60403 0.53430 0.59645 0.63445
  750  0.40885 0.44888 0.50326 0.59380 0.64166 0.61894 0.56643 0.71025 0.83283
  850  0.41649 0.42658 0.51899 0.57009 0.60009 0.62630 0.62148 0.64066 0.91084
  950  0.30822 0.28298 0.33976 0.46192 0.49302 0.45534 0.34233 0.43441 0.58641
  1050 0.27327 0.29086 0.30709 0.40246 0.46500 0.35986 0.34900 0.33445 0.39546
  1150 0.14018 0.17032 0.21911 0.29518 0.32716 0.30156 0.23222 0.30196 0.31769
      Frequencies
Times      224     226     228     230     232      234     236     238     240
  -250 0.88966 0.86556 0.80616 0.82928 0.72163 0.743749 0.73403 0.67812 0.57134
  -150 1.24273 1.11398 1.06517 1.12503 1.17396 1.190563 1.12515 1.14374 1.21073
  -50  0.86761 1.02046 1.12867 1.04569 1.10441 1.065688 1.14082 1.17814 1.21793
  50   0.45953 0.45836 0.59109 0.53475 0.58469 0.471577 0.51267 0.44587 0.40170
  150  0.88282 0.77635 0.57405 0.50553 0.47238 0.504573 0.49147 0.24934 0.12621
  250  1.23716 1.10825 0.88286 0.68599 0.69899 0.629994 0.56114 0.40866 0.30116
  350  0.98750 0.87231 0.84158 0.74683 0.74913 0.638015 0.54861 0.40716 0.36023
  450  0.68613 0.84694 0.66261 0.54771 0.57157 0.453894 0.37167 0.28880 0.19873
  550  0.57258 0.61121 0.60279 0.48963 0.42565 0.308419 0.30845 0.18838 0.14079
  650  0.73682 0.80765 0.74901 0.64105 0.53923 0.391912 0.48373 0.33760 0.25231
  750  0.99054 0.96828 0.87049 0.77276 0.71354 0.545043 0.53092 0.46251 0.54048
  850  1.14414 1.08349 0.97894 0.87094 0.69935 0.554340 0.55045 0.47018 0.51965
  950  0.87445 0.92224 0.80733 0.66525 0.51676 0.376599 0.33038 0.31011 0.29680
  1050 0.68588 0.68099 0.69236 0.47045 0.42008 0.288002 0.31434 0.27197 0.27920
  1150 0.41771 0.49826 0.46192 0.28740 0.24073 0.096041 0.15731 0.14013 0.15840

, , directions = 1, tasks = 63, files = data/PRR+2_tyr_4:240:2_PN/data_915.2_2

      Frequencies
Times          4         6         8        10        12      14      16
  -250  1.029109  1.063126  0.937742  1.145167  1.349167 1.25861 1.27099
  -150  1.033374  1.098297  0.648770  0.613259  1.102433 1.11867 1.25631
  -50   0.937518  0.838576  1.413488  1.241574  0.548400 0.62272 0.47270
  50    0.760463  0.802807  1.179832  0.295494  0.274536 0.50522 0.46398
  150   0.563257  0.620733  0.364250  0.513296  0.246859 0.35620 0.23624
  250   0.386020  0.431100  0.595781  0.143431  0.256941 0.26942 0.28144
  350   0.221247  0.234077  0.881974  0.285143  0.315186 0.30562 0.29104
  450   0.072134  0.054042  0.294999  0.571871  0.448817 0.41338 0.43536
  550  -0.039248 -0.061903  0.162428 -0.135761  0.460137 0.25030 0.32486
  650  -0.166540 -0.148835  0.113742  0.190297  0.086591 0.15022 0.24069
  750  -0.271173 -0.189032  0.089592 -0.024687 -0.131982 0.30234 0.17027
  850  -0.341684 -0.247809  0.176912 -0.091879  0.086489 0.58408 0.27171
  950  -0.366778 -0.281725  0.167782 -0.058016  0.138944 0.51860 0.29760
  1050 -0.354432 -0.272952 -0.023128 -0.059951  0.235066 0.50570 0.54343
  1150 -0.330818 -0.279060 -0.116667 -0.240921 -0.114421 0.21660 0.51206
      Frequencies
Times       18      20      22       24        26       28         30        32
  -250 1.24870 1.22396 1.00675 0.962378  0.922173 0.905795  0.9103801  0.800052
  -150 1.20557 0.98808 1.06239 1.120845  1.216329 1.260753  1.1113802  1.136266
  -50  0.54573 0.78796 0.93086 0.916777  0.861497 0.833452  0.9782398  1.063682
  50   0.64536 0.44686 0.33409 0.353098  0.461014 0.459968  0.4755375  0.595862
  150  0.42218 0.27151 0.14934 0.019700 -0.026544 0.076504  0.1451902  0.410528
  250  0.44918 0.30864 0.19794 0.097889  0.198829 0.329805  0.3524118  0.376206
  350  0.53383 0.46505 0.45088 0.480738  0.598093 0.607647  0.5774316  0.594088
  450  0.61363 0.64710 0.60450 0.617498  0.648523 0.594543  0.4937799  0.759468
  550  0.53834 0.60293 0.58792 0.708598  0.701688 0.664958  0.4338262  0.200478
  650  0.35845 0.43770 0.48664 0.361372  0.303662 0.284461  0.0077882 -0.023771
  750  0.23928 0.22648 0.18830 0.180028  0.196915 0.139312  0.0590358  0.033285
  850  0.33275 0.30491 0.24242 0.319850  0.326108 0.230459 -0.0542882 -0.012079
  950  0.43663 0.22813 0.47178 0.413604  0.348084 0.177237  0.2126137  0.097736
  1050 0.41820 0.47131 0.60456 0.638680  0.617457 0.531742  0.3330216  0.323828
  1150 0.36972 0.55424 0.82203 0.850525  0.760385 0.653798  0.3866513  0.203172
      Frequencies
Times         34        36          38        40        42        44      46
  -250  0.868215  1.081163  0.89882887  0.641817  0.631524  0.891475 0.69515
  -150  1.041486  0.932464  0.94970507  1.310356  1.260211  1.166754 1.22478
  -50   1.090299  0.986373  1.15146607  1.047826  1.108265  0.941771 1.08007
  50    0.623628  0.696823  1.23368050  1.344554  0.839021  0.918371 1.01351
  150   0.489458  0.793424  0.99921873  0.858404  0.713267  0.701649 0.68698
  250   0.385593  0.756325  0.86110923  0.804583  0.863530  0.813668 0.80558
  350   0.474253  0.838904  0.97553692  1.041624  0.886315  0.852257 0.89323
  450   0.374821  0.472918  0.73565003  0.727200  0.663193  0.820935 0.96636
  550  -0.017101  0.281587  0.39260445  0.449215  0.197589  0.585165 0.74730
  650  -0.026034  0.063030  0.15371758  0.081593  0.169657  0.467834 0.60480
  750  -0.114184 -0.055551  0.00037647  0.006623 -0.132709  0.234995 0.51693
  850  -0.303514 -0.290184 -0.14995832 -0.022447 -0.230035  0.063571 0.42877
  950  -0.210036 -0.128376 -0.01216133 -0.088278 -0.185645  0.087803 0.41092
  1050 -0.240053 -0.143449 -0.18937175 -0.074928 -0.218214  0.038427 0.23376
  1150 -0.141300  0.048403  0.10573520 -0.016166 -0.095141 -0.026000 0.13931
      Frequencies
Times       48      50      52      54      56      58      60      62      64
  -250 0.87148 0.80530 0.72584 0.78658 0.87313 0.84692 0.77137 0.78560 0.90253
  -150 1.13921 1.10746 1.07578 1.11708 0.89425 0.89609 0.92199 0.85380 0.94172
  -50  0.98931 1.08724 1.19838 1.09635 1.23262 1.25699 1.30664 1.36059 1.15575
  50   1.02339 1.30747 1.40508 1.68457 1.55480 1.63468 1.71563 1.82712 1.68774
  150  0.93856 1.16618 1.33188 1.94324 1.73496 1.72019 1.66744 1.68185 1.83892
  250  1.05041 1.24662 1.49418 2.17245 1.53416 1.41662 1.64752 1.70091 1.91450
  350  1.26279 1.35700 1.71031 2.21994 1.40283 1.42082 1.29080 1.26817 1.49049
  450  1.22754 1.53084 1.60628 1.86444 1.41053 1.30540 1.11926 1.27246 1.43082
  550  1.12954 1.25219 1.39378 1.71357 1.28297 1.08460 1.32369 1.55257 1.70865
  650  0.97316 1.15396 1.15511 1.72686 1.35792 1.10083 1.04679 1.10545 1.35037
  750  0.78249 0.94616 1.13131 1.49598 1.31044 1.13345 0.92559 0.98930 1.22599
  850  0.66812 0.75421 0.99518 1.58625 1.12936 1.01990 0.67464 0.73646 1.01502
  950  0.72758 0.72960 0.74073 1.45006 0.98712 0.73704 0.73145 0.78850 1.03669
  1050 0.47622 0.43644 0.60143 1.37576 1.31033 1.15068 1.00559 0.97806 1.28945
  1150 0.39777 0.42935 0.53652 1.00441 1.32792 1.11770 0.93614 1.25372 1.54897
      Frequencies
Times       66      68      70      72      74      76      78      80      82
  -250 0.71913 0.75045 0.80018 0.78934 0.55126 0.64724 0.54891 0.65903 0.71132
  -150 1.61801 1.19309 1.14587 1.15310 1.22768 1.15211 1.17354 1.05474 1.14231
  -50  0.66285 1.05645 1.05396 1.05756 1.22106 1.20064 1.27756 1.28623 1.14637
  50   1.43948 1.08338 1.09949 1.58518 1.65512 1.50436 1.59991 1.29284 1.19839
  150  1.18629 1.06261 1.37097 1.77351 1.38250 1.36130 1.10434 0.77560 0.76727
  250  1.29953 1.29113 1.44235 1.95125 1.37597 1.31348 0.92507 0.83568 0.74794
  350  1.55019 1.62274 1.70320 1.90907 0.95842 0.58000 0.59900 0.49874 0.59374
  450  1.68123 1.20794 1.32424 1.38675 0.98654 0.98289 0.79332 0.64940 0.74359
  550  1.57041 1.11336 0.94966 0.93489 0.66512 0.85344 0.81127 0.56982 0.58951
  650  0.94394 0.47310 0.51610 0.73533 0.50944 0.56228 0.65001 0.41689 0.55855
  750  1.32607 0.42564 0.35335 0.64901 0.37485 0.18204 0.29587 0.23841 0.30717
  850  0.61820 0.21872 0.36126 0.63004 0.38842 0.20134 0.37958 0.24594 0.28158
  950  0.93394 0.25720 0.17111 0.37968 0.14474 0.16261 0.24348 0.16984 0.23111
  1050 1.14913 0.21800 0.27917 0.37728 0.16216 0.22264 0.31479 0.16728 0.22312
  1150 1.26475 0.41642 0.30145 0.38579 0.17876 0.15070 0.20757 0.15947 0.24799
      Frequencies
Times       84      86      88      90      92      94      96      98     100
  -250 0.75092 0.85262 0.77697 0.75365 0.75174 0.88549 0.90475 0.99243 0.95098
  -150 1.16920 1.13907 1.00598 1.00818 0.85357 0.95783 0.96643 0.94690 0.99052
  -50  1.07988 1.00832 1.21705 1.23817 1.39469 1.15668 1.12882 1.06067 1.05850
  50   1.02751 1.12745 1.54687 1.66186 1.95588 1.44287 1.52267 1.39620 1.35095
  150  0.81927 1.00468 1.37863 1.45522 1.80189 1.62357 1.45585 1.22900 1.10813
  250  0.91142 0.98914 1.22673 1.18195 1.40003 1.47818 1.54516 1.32036 1.05486
  350  0.89039 0.84313 1.01636 0.91280 1.36535 1.43401 1.66145 1.57074 1.19480
  450  0.80246 0.93139 1.14660 1.20952 1.57593 1.43558 1.74594 1.54593 1.20307
  550  0.64147 0.67025 1.07573 1.15192 1.50800 1.54037 1.66450 1.44823 0.94337
  650  0.50946 0.63696 0.85771 0.95588 1.20628 1.42929 1.41152 1.24141 0.90847
  750  0.40098 0.63133 0.74300 0.87493 1.17707 1.33794 1.16801 1.00822 0.82213
  850  0.49113 0.71559 0.86486 0.97060 1.25687 1.19199 1.04257 0.92730 0.67474
  950  0.46180 0.65414 0.85972 0.92615 1.07915 1.10593 0.92820 0.95564 0.77564
  1050 0.46747 0.56431 0.65278 0.70047 0.94341 1.06004 0.85640 0.90686 0.61850
  1150 0.36459 0.43834 0.59341 0.59116 0.76752 0.94225 0.90250 0.98073 0.80840
      Frequencies
Times      102     104     106     108       110       112     114     116
  -250 1.00084 0.71493 0.60110 0.68354  0.620424  0.542628 0.76188 0.75905
  -150 0.79534 0.97613 1.11801 1.08421  1.164927  1.233409 1.16940 1.10711
  -50  1.20382 1.30894 1.28089 1.23224  1.214649  1.223963 1.06872 1.13384
  50   1.65983 1.40819 0.96020 1.11204  1.136838  0.771707 0.93866 0.90537
  150  1.23571 1.03284 0.95421 0.89167  0.887878  0.621349 0.55957 0.42253
  250  1.02577 1.02302 0.93823 0.68975  0.654619  0.637684 0.87098 0.79563
  350  1.78846 1.46236 1.27582 1.13334  0.485738  0.075415 0.48105 0.57729
  450  1.77325 1.58796 1.19223 0.96862  0.542090  0.132488 0.28813 0.63384
  550  0.99387 1.23587 1.03703 1.01950  0.757727  0.184641 0.39458 0.70784
  650  1.13919 0.99231 0.58282 0.50595  0.484516  0.211210 0.46106 0.58798
  750  0.76957 0.44064 0.25353 0.40165  0.264168  0.221837 0.67662 0.92788
  850  0.57060 0.51317 0.30731 0.13215  0.136809  0.228529 0.56197 0.69237
  950  0.78477 0.57170 0.28672 0.14375 -0.040272 -0.142447 0.11929 0.43041
  1050 0.76872 0.66094 0.27458 0.05249 -0.100637 -0.172361 0.13543 0.36570
  1150 0.79090 0.78200 0.37446 0.14280  0.042947 -0.077501 0.23057 0.46812
      Frequencies
Times      118     120     122     124     126     128      130       132
  -250 1.05758 0.94730 0.81314 0.62939 0.78016 0.82835 0.746502  0.749138
  -150 1.08788 1.11798 1.05619 1.20343 1.11933 1.12946 1.101993  1.132676
  -50  0.85455 0.93472 1.13067 1.16718 1.10051 1.04218 1.151505  1.118186
  50   0.72176 0.65543 1.13475 1.07502 1.04838 0.99684 0.978010  1.262189
  150  0.47190 0.62879 0.51219 1.01830 1.01989 0.96098 0.952646  0.791582
  250  0.68154 0.72189 0.82334 0.97160 0.82692 0.77708 0.711965  0.610905
  350  0.80992 0.85070 0.76239 0.90074 0.67409 0.63586 0.481403  0.340594
  450  0.84408 0.77165 0.68511 0.94354 0.78876 0.66150 0.495163  0.323155
  550  0.68871 0.79039 0.69072 0.77766 0.62375 0.37965 0.251514  0.099905
  650  0.29174 0.30559 0.46603 0.61034 0.55405 0.29267 0.063718 -0.153864
  750  0.39945 0.24324 0.42293 0.58700 0.50836 0.26866 0.094343 -0.133604
  850  0.50854 0.23358 0.32448 0.62304 0.48704 0.26733 0.145474 -0.115010
  950  0.35399 0.27281 0.47955 0.64803 0.65259 0.49864 0.355396  0.043868
  1050 0.50744 0.54360 0.57136 0.81002 0.68843 0.45849 0.357419  0.087466
  1150 0.66860 0.50086 0.44461 0.63963 0.57143 0.35772 0.231548  0.090929
      Frequencies
Times         134      136     138      140        142       144       146
  -250  0.5203879 0.485409 0.52144 0.514837  0.5017911  0.429842  0.477959
  -150  1.1292137 1.060302 1.10900 1.108585  1.1104425  1.163681  1.157365
  -50   1.3503984 1.454289 1.36956 1.376578  1.3877664  1.406477  1.364676
  50    1.2581389 1.318344 1.26375 1.096298  1.4300130  1.295570  1.416080
  150   0.9403685 0.966469 0.96278 0.907049  0.9456057  0.998472  1.086601
  250   0.8303710 0.741008 0.68268 0.726006  0.8239175  0.800093  0.840349
  350   0.4994051 0.477508 0.57924 0.681470  0.8066280  0.838639  0.903309
  450   0.3962217 0.552608 0.62630 0.691839  0.7451374  0.687948  0.783117
  550   0.1657353 0.315825 0.39303 0.523695  0.5784964  0.507752  0.659658
  650  -0.1349461 0.079042 0.27485 0.261580  0.3401716  0.178326  0.272241
  750  -0.0605329 0.072770 0.24091 0.267785  0.2928434  0.127542  0.225374
  850   0.0058766 0.204886 0.26383 0.208920  0.1937670  0.051837  0.144971
  950   0.1102498 0.234698 0.22089 0.159567  0.1304422 -0.019211  0.059223
  1050  0.0837509 0.166685 0.16209 0.064576  0.0215934 -0.123330 -0.020757
  1150  0.0235065 0.090608 0.11788 0.022938 -0.0026721 -0.140746 -0.038201
      Frequencies
Times        148        150         152       154       156       158
  -250  0.500646  0.6108350  0.62971880  0.637591  0.680429  0.696768
  -150  1.132337  1.1313290  1.15753872  1.148101  1.163870  1.130744
  -50   1.367017  1.2578361  1.21274247  1.214308  1.155701  1.172488
  50    1.301299  1.3249310  1.14866003  1.185229  1.071426  1.032130
  150   1.046363  1.0108881  0.88502600  0.823796  0.754176  0.689225
  250   0.842360  0.8237689  0.75233248  0.736336  0.700314  0.637457
  350   0.876918  0.8218190  0.72006402  0.637728  0.578219  0.562246
  450   0.705364  0.6505153  0.60788727  0.575151  0.536166  0.525564
  550   0.621839  0.5428401  0.51393864  0.446522  0.412363  0.372463
  650   0.277300  0.2450959  0.24356849  0.236050  0.214646  0.201576
  750   0.204502  0.2045657  0.17000677  0.157872  0.130167  0.103855
  850   0.123713  0.1333544  0.13650470  0.110742  0.099049  0.079023
  950   0.043228  0.0707091  0.05296054  0.043730  0.041771  0.026799
  1050 -0.024422  0.0013143  0.00027269 -0.019017 -0.018812 -0.029654
  1150 -0.042156 -0.0116513 -0.01931888 -0.029584 -0.030454 -0.029257
      Frequencies
Times         160       162       164       166       168        170        172
  -250  0.6661101  0.611986  0.646834  0.589642  0.623724  0.6318041  0.6559116
  -150  1.1425033  1.128816  1.154639  1.151735  1.209358  1.1318183  1.1898111
  -50   1.1913866  1.259199  1.198527  1.258623  1.166917  1.2363775  1.1542773
  50    0.9271829  0.948743  0.926103  0.947437  0.981382  0.9856054  0.9714846
  150   0.6533152  0.635798  0.653340  0.557538  0.618482  0.6289382  0.6455625
  250   0.5830585  0.504117  0.532503  0.487384  0.503224  0.5238932  0.5620300
  350   0.5471996  0.471686  0.547549  0.471562  0.570822  0.4789849  0.5569064
  450   0.5291449  0.449533  0.474542  0.406608  0.498920  0.4973466  0.5453082
  550   0.3133653  0.256671  0.299941  0.214929  0.312720  0.3345693  0.3595331
  650   0.1513741  0.088920  0.125933  0.034879  0.111138  0.1033975  0.1467380
  750   0.0872539  0.026570  0.072401 -0.016470  0.020579  0.0110064  0.0928255
  850   0.0546093 -0.017246  0.031013 -0.050461 -0.013690  0.0087477  0.0830626
  950  -0.0048355 -0.065786 -0.011244 -0.081270 -0.048416 -0.0340232  0.0323874
  1050 -0.0495652 -0.102813 -0.048139 -0.136152 -0.103837 -0.0826475 -0.0089072
  1150 -0.0490225 -0.107601 -0.054900 -0.138017 -0.109857 -0.0920469 -0.0311860
      Frequencies
Times        174      176       178      180      182       184       186
  -250  0.634671 0.676745 0.7116398 0.724706 0.761906  0.767262  0.700514
  -150  1.131129 1.161329 1.1229970 1.162605 1.098666  1.153830  1.131650
  -50   1.234200 1.161926 1.1653632 1.112689 1.139428  1.078909  1.167836
  50    1.012884 1.113298 0.9969368 0.951952 0.845510  0.941690  0.811601
  150   0.629934 0.698275 0.6442225 0.642774 0.676595  0.694256  0.717325
  250   0.544536 0.559229 0.5254829 0.514108 0.587931  0.623637  0.625043
  350   0.578789 0.540186 0.4686831 0.449585 0.481084  0.572047  0.529591
  450   0.578425 0.611809 0.4852454 0.490796 0.483686  0.457719  0.424273
  550   0.439175 0.503367 0.3861832 0.401219 0.403174  0.326748  0.227706
  650   0.165647 0.229677 0.2511669 0.253675 0.228564  0.182590  0.077049
  750   0.105105 0.169862 0.1523903 0.184854 0.189219  0.155272  0.036375
  850   0.070957 0.134187 0.1081550 0.118590 0.150539  0.111312  0.023767
  950   0.016870 0.098785 0.0654513 0.061847 0.088153  0.029231 -0.052239
  1050 -0.042916 0.037728 0.0186460 0.033828 0.053202  0.014128 -0.089351
  1150 -0.065664 0.021742 0.0082621 0.022376 0.043055 -0.022390 -0.134655
      Frequencies
Times        188       190        192       194       196      198      200
  -250  0.698712  0.642904  0.6784342  0.700684 0.7048593 0.779831 0.821846
  -150  1.173462  1.161639  1.1557219  1.173158 1.1313500 1.133135 1.077358
  -50   1.127826  1.195457  1.1658439  1.126157 1.1637907 1.087034 1.100797
  50    0.942401  0.846567  0.8757690  0.798309 0.9695891 0.909534 0.919113
  150   0.696102  0.593543  0.6077621  0.668277 0.7937669 0.807269 0.804593
  250   0.718364  0.635763  0.6005125  0.649255 0.7663638 0.764561 0.684066
  350   0.565603  0.475286  0.4523290  0.515851 0.5878844 0.628013 0.599113
  450   0.498434  0.440040  0.4706581  0.464624 0.5227261 0.592092 0.629275
  550   0.296083  0.176807  0.1940793  0.189362 0.2633108 0.345440 0.372216
  650   0.079991  0.028555  0.0306671  0.069042 0.1437339 0.115461 0.183334
  750   0.038039 -0.034837 -0.0283783  0.022142 0.0965675 0.121136 0.107721
  850   0.024107 -0.040845 -0.0064471  0.021437 0.1093002 0.140150 0.109804
  950  -0.038879 -0.118604 -0.0996887 -0.048812 0.0609159 0.085624 0.068279
  1050 -0.078220 -0.156581 -0.1123641 -0.082377 0.0076046 0.053623 0.065067
  1150 -0.116142 -0.157421 -0.1036555 -0.063708 0.0358380 0.069302 0.055905
      Frequencies
Times         202       204       206        208       210       212       214
  -250  0.7281667  0.767366  0.676223  0.6242197  0.613403  0.649419  0.621370
  -150  1.1609325  1.155261  1.222393  1.2170845  1.269497  1.185393  1.217307
  -50   1.1109008  1.077373  1.101384  1.1586958  1.117100  1.165188  1.161323
  50    0.7405130  0.766891  0.663369  0.7321923  0.728945  0.741776  0.666402
  150   0.6154630  0.471310  0.379119  0.3902597  0.374001  0.392300  0.410188
  250   0.5242771  0.360237  0.219313  0.3600806  0.289909  0.331366  0.408459
  350   0.4370302  0.363383  0.286955  0.3366209  0.317414  0.354758  0.408747
  450   0.5093440  0.422274  0.350155  0.3377215  0.318264  0.290064  0.315369
  550   0.3063950  0.198999  0.108788  0.1991064  0.144738  0.148055  0.136393
  650   0.1325479  0.054682 -0.040771 -0.0079184 -0.058720 -0.063045 -0.025650
  750  -0.0054951 -0.059241 -0.121681 -0.0452802 -0.061574 -0.077578 -0.032063
  850   0.0104963 -0.076576 -0.162372 -0.0726209 -0.090717 -0.086182 -0.052525
  950  -0.0249551 -0.116351 -0.201998 -0.1089979 -0.133765 -0.113271 -0.048058
  1050 -0.0236617 -0.121159 -0.202946 -0.1424208 -0.136740 -0.125190 -0.077527
  1150 -0.0153721 -0.094385 -0.205493 -0.1362228 -0.149976 -0.142272 -0.091505
      Frequencies
Times        216       218      220       222     224     226     228     230
  -250  0.643436  0.600999 0.560378  0.659218 0.74350 0.75752 0.79463 0.65516
  -150  1.254891  1.263157 1.152628  1.142901 1.10037 1.06302 1.11664 1.09438
[truncated: 6,516,353 more chars]
